# Supplementary material for: High-Throughput Sequencing and De Novo Assembly of Red and Green Forms of the Perilla frutescens var. crispa Transcriptome
Source: PLoS One. 2015 Jun 12;10(6):e0129154. doi: 10.1371/journal.pone.0129154 (PMC4466401; doi:10.1371/journal.pone.0129154)
Supplement: S1 File — (FASTA) [file pone.0129154.s007.fasta]

>c2_g1_i1 len=273 path=[145:0-112 258:113-136 526:137-272]
CCTCCCCATCTTTCGCCGGGAAGGCGGTTCAGCTCTCCCCTTCCTCACCGGATTTGATGG
GCAACGGCAGAATTTCCATGAGGAAAACCGTTACCAAGAAGCCCGTCTCATCGGGAAGCC
CATGGTACGGCCCAGACCGTGTTAAGTACTTGGGACCATTCTCTGGTGAGTCCCCAAGCT
ACCTAACCGGTGAATTCCCCGGTGATTACGGATGGGACACTGCTGGGCTTTCAGCTGATC
CTGAGACATTTGCAAAGAACCGTGAGCTTGAAG
>c3_g1_i1 len=314 path=[111:0-73 244:74-313]
AAGTTGTCCACTACTGTGCTGCAGTAAGTTTACCAACTAATTAACGCCTTTTAGGTCGAG
CTATTCAGAACACATGTATATGTATATGTATATGTATGTAATTTCCAAAAATAATTATAC
CAATATAGTAATAAATAAATGTCAGCAAAAAATTCTGAAGATTGGAAGGCAGAAAAGCTT
GAGGGTTTAGGAGGATTGATGGTTTAAGGGAAAATGGGGGTGAAAGGTGCCGCGAAGATA
GAGCAGCGGGGAGCGGAGGTGCCAATCAAGAAAATCTAGCAAGGGTAAATGAGAAACAGA
GAGTGAGAGAGAGA
>c4_g1_i1 len=217 path=[1:0-121 123:122-214 216:215-216]
CTTCGCTTTAGTTCTCAGTTCTCAGTTTTCTCTTTTTTTATTTTTTCATTTCATCTTTCT
GATGTTGTGTAGCTCTCGTTCTTCACTTCTTCCTGCATATTTCCATTGTATTTTGTATAT
TTGGTATTGTTCCACAACTCGTCCTTGCTTTTTCTGCCATCCATAAAAGTTATCTGTTTG
GATCTTTCTTAATCCAACTATTTGGTTATGACACAGT
>c5_g1_i1 len=345 path=[323:0-344]
TATAAACCTCCTGAGCTAGCCAAAAGAAATCATTCTGGACTTCCTCAGCCAGCAAAAAGA
AATAATACTGATGATCACGAGGTAGACAATTATGGGGTGAATGAGGAGGAGCTTAACATG
ATGAAATCAATATTAGACAAGCTCTTGGAGAAGGACATCGACTCAGAGATTGTGTCAAGT
GAAGCTGAACCTATTGAGGAAATACAACATGATGCATCTTTAGTGGATAAATGGCAAGTT
GATGATAATGAGGAAGATCAAGATAGCGATGAAGATAATCTTGTAATTAACATTGTGGGC
CAGTCAAGTATGAGAGTTGCCTCATATGAGGATTGGGGACAGAAA
>c6_g1_i1 len=583 path=[670:0-176 111:177-241 176:242-582]
ATAAATCAACTAAGTGAAGTTGAATGTGTCTCACTTCCAAATAAGCTTGCACTTCAATAC
AATGCTAGATTGAAAGATCTTGTGCAAGAACTCAATGAAAATCTCAAAGGATCCACGTTT
GTTCATGCCAACGTCTACGATCTTGTGATGGAACTCATCGTAAATTACGACAAATACGGT
AAGTTCGTCTTTCGTAAGACCAATTTTGAGGCGTTAGACGGTCTGACATGAATTTTTGTG
CAGGGTTTACCACCTCGAGTAAGGCTTGTTGCGGGAACGGGGGGCAGATGGCCGGTATAA
TTCCGTGCGGGCCAACGTCGAGCATGTGTTCGGACCGTAGTAAGCACGTTTTCTGGGATC
CTTACCACCCAAGCGAGGCTGCTAACCTTATAATCGCCGGACAGTTGGTGGATGGTAGCG
AAAAATACATGACTCCGATGAATCTCCGACAGCTTCGGGATCTTTAATCCGATCGATATA
TGTCATCGACTTTCTTGATTGTTGCTTGCTTTTAGTTGTCCAAATGCGTTGTGCCAATAA
TAATTTTACCCTTTTGCAATATTGCTTGCTTCGAATGAAAAAA
>c6_g1_i2 len=518 path=[670:0-176 176:177-517]
ATAAATCAACTAAGTGAAGTTGAATGTGTCTCACTTCCAAATAAGCTTGCACTTCAATAC
AATGCTAGATTGAAAGATCTTGTGCAAGAACTCAATGAAAATCTCAAAGGATCCACGTTT
GTTCATGCCAACGTCTACGATCTTGTGATGGAACTCATCGTAAATTACGACAAATACGGG
TTTACCACCTCGAGTAAGGCTTGTTGCGGGAACGGGGGGCAGATGGCCGGTATAATTCCG
TGCGGGCCAACGTCGAGCATGTGTTCGGACCGTAGTAAGCACGTTTTCTGGGATCCTTAC
CACCCAAGCGAGGCTGCTAACCTTATAATCGCCGGACAGTTGGTGGATGGTAGCGAAAAA
TACATGACTCCGATGAATCTCCGACAGCTTCGGGATCTTTAATCCGATCGATATATGTCA
TCGACTTTCTTGATTGTTGCTTGCTTTTAGTTGTCCAAATGCGTTGTGCCAATAATAATT
TTACCCTTTTGCAATATTGCTTGCTTCGAATGAAAAAA
>c7_g1_i1 len=602 path=[253:0-144 151:145-245 252:246-601]
AATTGCTGTTGGGGCTGCAAAAGGGTTGCACTACATTCATGAGAAGAGACTGATTCATCA
GAGTATCAGATCCAGCAATGTTCTACTTTTTGATGATGAAATTGCAAAGATAACTAATTT
TAATCAGCCAACTGAATTCCCTTGTGAGAGCAGTAAGACAGATTTATATTATGACCGTTA
TCCTGGTACAGTTCTCCCGGGTTGTATTTATCACCCCCCAGAGTCTTAAACCTTATGACC
GTACAAGACGAGGACAGAAACACATTGTGGCATGGGCAAGACCACAACTCAGTTCAGACA
AGGTGGAGAAGATTGTCGATGCAGTTGCAAAGATGGCTGCAATTGCTGCATTGTGTCTTC
AATATGAAGATGAATTCCACTGTTCTGAAAGATCTCCAGATTACTTCACGGATAACATCA
GATTATCTCCTGAAATTGAAAAAAGCAACATATCAGAGCAGAAAGTGATTCAGATTATCT
CTAAATTTCTTGTTTATATATATGCATCAATGAATGGAATTGTAGGGAAGCTGAAGAAAT
TAAAGATGTTATCAGTGGCAACGTGATGAGGGTAAATGTAATAAATTACTGTATCATCTT
GG
>c7_g1_i2 len=685 path=[253:0-144 397:145-328 252:329-684]
AATTGCTGTTGGGGCTGCAAAAGGGTTGCACTACATTCATGAGAAGAGACTGATTCATCA
GAGTATCAGATCCAGCAATGTTCTACTTTTTGATGATGAAATTGCAAAGATAACTAATTT
TAATCAGCCAACTGAATTCCCTTGTACGAGCAGTAAGACAGTTTTTTATAATGAACCTTA
TCCTGGTGCCAGTATAGTTCACCCGGATTGTATTTATCACCCCCCAGAATGTGGAAGATC
TTTCCAAAGTGAGAAAGGTGATGTTTACAGCTTTGGTGTGGTTCTGCTTGAACTCTTGAC
AGGTCATAAACCTTATGACCATACAAGACGACGAGGACAGAAACACATTGTGGCATGGGC
AAGACCACAACTCAGTTCAGACAAGGTGGAGAAGATTGTCGATGCAGTTGCAAAGATGGC
TGCAATTGCTGCATTGTGTCTTCAATATGAAGATGAATTCCACTGTTCTGAAAGATCTCC
AGATTACTTCACGGATAACATCAGATTATCTCCTGAAATTGAAAAAAGCAACATATCAGA
GCAGAAAGTGATTCAGATTATCTCTAAATTTCTTGTTTATATATATGCATCAATGAATGG
AATTGTAGGGAAGCTGAAGAAATTAAAGATGTTATCAGTGGCAACGTGATGAGGGTAAAT
GTAATAAATTACTGTATCATCTTGG
>c8_g1_i1 len=480 path=[61:0-74 30:75-479]
TTTTTTTTGGCGAATGAATTATGACAAAGTGAGGACAGAGAATGAACCGAACATCGTCAC
GTTGTCGTTTCTCCGGAAACTATCTGCGCTCGCGATTGCACTTTTGCTTCCTTTTGAATT
AAACAACCAAATGCTCGTCTCCGATGCTGCCACCGCCATTCCCTCTTCCCCTTCATAAAG
TTACGATCACTATTAATAATTACATTATCGATTCAACAATCACGTGCCCACCACCGACCC
CTTTTCATTCCATCGATTTATTCAAGAATCTTGATTCTTTTCCGGATTTCTGAGAAACCC
TTTTGCGCAGCGACTCACAACGAGCATTTCCGACATCAAAAGGCGGAATCTTGGGGGTTT
TTTTTTTTTTGGAGGAATTGTCGGTTACATATTGGAGCAATGGTGTCGGGTGTGAGTGAG
AGTGAGATTGGCAGAAACAGGAAATTGTTGCTGGGGATTGGATATTTTGTGCAGGGTTTG
>c9_g1_i1 len=536 path=[122:0-119 242:120-535]
GCGACGATGATGCCGCCCGCTGTTACAGTTTTTGCAACTGAAGAATTGACTTCTTGGGTC
TCCAAGCATAACACGCTACGGCTCTTCGCGGACTTCACGGGAGAAAAGGAGTCGTCAGTG
AGCACGATGCCATTTGTCTTTGGAGCTTCCACTACCTGCCATGGCACTAATTTTTCTCCC
TTCACCAGCCCCTCTGTGTACACGGAAGTTGAGTCAACAAGACTTGAATTTCCACCCTCT
TCCCATGGCACCAGAACATGAGTGATTGTTTCCTTGTCCCTCTCAATAGCCCTGATTTTC
AAGAATGCATAAGGAGTGATACAGAAGGCCTCTCCTTTAGGATCATCAGTTCGGTACAGT
GGTTATAGCATGGGGACACCTTCAGATTTCGCCTTAAGGAGACAAAGTTTTGGCGATATG
GCTGCAGCTTCAGGATCATGTCTCGCAGCTCTGTGTTATTACCAACTGCAACTCCTTCGC
TGTATCTGGGTAAGCCTTCTGTCCAATTGAATTTAAGCATGCTCTGAGAGTGGCTG
>c9_g1_i2 len=846 path=[243:0-429 242:430-845]
CTGAACTCCAATTCCCAAATCAAAATCTCATTTTTCCATGTCAATATCTCTTTTTTCCCT
CTCTGCTCCAACATCAACCTTAATTCCATCACTTCCCACCTTGTTCATAACATTACCGCT
CTCTTTTTCAGATCCTTGTCTGCAAGGATCTAAGTTTCAGAAATTTTTCTTCACAATTTT
TTTGTCTACTGAAACTACGTCTGCTGTTACAGTTTTTGCAACTGACGAATTGACTTCTTA
GGTCTCCAAGCATAATACGCCATGGCTCTTCACAAGAGAAAAGGAGACGTCAGTGAGGTT
CGTGATAACAATGACGGAGGATCCAATTTTCAGTTCAATGGAGAGAGTGAGGTGTAGCTC
TTGCTCTGCCTTTCTCTTGAGATGATTAACATGGCTAACCTCTTTTTCTCTGAACGTCTC
CTTGGAGAACAGCACGATGCCATTTGTCTTTGGAGCTTCCACTACCTGCCATGGCACTAA
TTTTTCTCCCTTCACCAGCCCCTCTGTGTACACGGAAGTTGAGTCAACAAGACTTGAATT
TCCACCCTCTTCCCATGGCACCAGAACATGAGTGATTGTTTCCTTGTCCCTCTCAATAGC
CCTGATTTTCAAGAATGCATAAGGAGTGATACAGAAGGCCTCTCCTTTAGGATCATCAGT
TCGGTACAGTGGTTATAGCATGGGGACACCTTCAGATTTCGCCTTAAGGAGACAAAGTTT
TGGCGATATGGCTGCAGCTTCAGGATCATGTCTCGCAGCTCTGTGTTATTACCAACTGCA
ACTCCTTCGCTGTATCTGGGTAAGCCTTCTGTCCAATTGAATTTAAGCATGCTCTGAGAG
TGGCTG
>c10_g1_i1 len=748 path=[53:0-747]
TTTGATTGTAAATGAATCCATGATTTCCTGACTCTAATAAATTAAAACCAAGCCACACAC
TTCCTTGTTAGATAACAAGTAATGATCATACAATTTTTAGAGCGTGACGATGGTATTTAT
ACTTCCAACTCGCATGCCGTCGACGCCGGTAGCAAATGAGGGCTCCAAAGGCACAGCTTG
CTGCAGCAATCGCCAATGTAGCTCCTACTACATGCACTGCTTTAGCAATAGCAGTAGCAG
TGCCTGCGGGAGCTACCACATCCTCTGCTGGCACTCCAACGACACTCGTATCCTTATACG
GTGTTGTGAGTGCCTCACCGTAGTAACCATGCAAGAACCTATACACCTCGTCATAATCCC
AACGAGTTTGATGGTTCCCCTCGTCTTTACCTCTTTCCTTTGTATAGCACGTTGGGCAGA
GTTGCCTCGGAGGCCATATGGTTTTCGGGTATTTAGGATCAGCAGTTCCTAAGGATGCCT
CTTCCTTCATGAGTCTCTCGTTAACTCTGTTGTGCGCGTTCCACAACCATAAGGCGAAAT
CACGAGCTTTCTTGAAAGAGTTATGCACAGATGAACACATGCTGTCGAAATGTTGCCTGC
ACTCCTCACAAGGGAAGAAGTTATGAATAAAATCACAAATAGTGGTGAATGCTGTGTGGC
TATCTCCATCATCAACTCTCACAGAAAGTGAGTGAAATAAAACCCACAACCCACAACTAA
AGCCTCTAGTCTCATTGTTGCTGCCAAG
>c11_g1_i1 len=699 path=[63:0-339 402:340-345 62:346-698]
AAAAAAATTTTCAATCATATTAGGCCTGCTCATCCCGGTTCTCCAAGAGCCATTTCGCCA
GATTCTGAAGAGGATTCCTGGCACCATGGACTGGAAAGTTGAGCGAACAAATAATAACCT
AAGCAACCGGCTTGATGAGATTGTGCACAGCAGAATGAAAGACAATAATCTCAGCTCAAA
GGATTTTCTCTCTCTTATACTTAGAGCAAGAGAGTCAGAGACTGCTGCAAAGAATGTTTT
CACTAAGGATTATGTTAGTGCAGTTACTTACGAGCATCTGTTGGCCGGATCTGCAACCAC
GTCGTTCACACTGTCCAGTGTTGTTTACCTCGTTGCTTGCCATCCAGACGTTGAAAGGAA
GGTTCTAGAAGAGATTGATGCATTCGTTCCACATGATCAAACACCAACATCCCATGATCT
TCAACACAAATTTCCTTATCTTGATCAGGTGATCAAAGAAGCAATGAGAGTCTACACAGT
CTCTCCCTTAGTAGCTAGAGAAACATCATCCGAAGTTAACATAGGAGGTTATGCCCTACC
AAAGGGCACATGGGTGTGGCTGGCTCTTGGAGTTTTAGCAAAAGACCCGAAAAACTTCCC
TGAGCCGGGGAAGTTCAGACCAGAGAGATTCGACCCTAATGGCGAAGAGGAGAAGAGAAG
GCATCCTTATGCCAACATTCCCTTTGGAATCGGCCCTCG
>c12_g1_i1 len=523 path=[635:0-70 179:71-209 5:210-383 179:384-522]
CTAGTATGGGTTCTGATCGACGATCGTAACGAGCTTTCATCTGACTGTAGATCATTGATT
CCACCTATGTTATTGAAGAGACTTATCTATTTCTACTATGCCATTCAGACATCACAATAC
TGTCAGGTTCATCACACTGATACTACATGTTTGACAATTTACTTTTCTCTATTGCAAGTT
TTTACTTACCTGTTAAAATCAGGGGCAAAGAAATGCTCAGGCTTTCTACTATCTCTTTAT
TGCTATCCAAGCCAGGATTTTTACACTCTTAGAGATGAAATTTGATGTATAACTACTACC
AACTGACGGGGCACTTGCTAAATGCTGAACTTGTAGTGAACAGTGAGCTTTCATTGACTG
TATAATATTGATTCTATCTATGTAATTGAAGAGACTTATCTATTTCTACTATGCCATTCA
GACATCACAATACTGTCAGGTTCATCACACTGATACTACATGTTTGACAATTTACTTTTC
TCTATTGCAAGTTTTTACTTACCTGTTAAAATCAGGGGCAAAG
>c13_g1_i1 len=574 path=[53:0-573]
TCTCTACAAATTTGTAGTCTGTAGACATATATTTCCATGTATGAAGTTATTTGAAGAGGA
AATTGAGCTTCTATTGCTTGGATTTGAAAATTAGAAATAAGATTTCTTGGAAATTGAAGG
GTGTGTTGTATGTAGGACTATGGGAGAAGAAAGATTATTATTGTTTTCTTTGAATGCTTG
GACATAAATATGAGGCCTAATTTTGGAATTTTGATCACTAATGAGTAGGAAATTTAGAAA
GAGTTTGTGTTGATTTTCTCTTGCAGTTTGGACTCATGAACACGAATTCCCTTAGTTTCA
AATTTTCAATTGCTTGTTGCAGGAAATAATTATGAATTTCCACATGTTCCAGATGCAATG
CTAACTTAATTAACTCTGATGTGTTGATTTGATTCATTTTCTTGACATTTTATCAAGATT
GAGGCATATGGTTCTTGCAATTTCTTGATTGTCATTTACATCTATAGTCTATACACCACA
ACTAATGAAGTAACCACTAGTTAATTATTAAAGGACAAAAGATTGTATCTTGTGCTGCTT
AGTGCATAAAGGTCATTGGAATTGCAAGAATGCG
>c14_g1_i1 len=357 path=[155:0-302 154:303-356]
ATCGGCTTTCTATCTTTTTCGTAATGCTCTCAACAGATATAAAACTATACGTAACTTGAT
CCTCCCCGCGTTCGCCTGTCTGCACGGCTGTTACAAACTTATCCTCACTCAAATCACCAT
AAAAATCACTACCAGCAAGGAGTGGCGGCATAGCAAAGTCTTCATCCTTCTCCTTGTACC
AGAAGAGGTCATTTTGCATATCGAAATCAGGGTAATCTCTAGCTGTGCCAAACTGAGTCA
ATCCATCAGATGAGGCATGCGAAGCTGGACGGCTCGTACGAACCCCATATGGATTCGTAA
ATTCAGAAGAACATAATTCAGTAGTAGAAGAGCCCAAACTCACAAACTCATCGCCGG
>c15_g1_i1 len=406 path=[432:0-305 25:306-405]
GAGAGAGAGAGAGAGAGAGTTCGTCTCGCAAAATCGAAAAGCCTCAATAATTGATTTCAG
GTGTGTATATTGATCGAAGAAGAAGAAGAAGAGGAGGAAGAAAATTTCCAAACACAATTT
ATTCACGGACGCAATAGAGGCGAAGCGAAAGAACTATAACAGAATAAGAGCCAACAAATA
AACTCAATAACGATGGGACAGAGAGAGGTGCTGCAAATCGGTGCGGAAGAGTTGATGCCT
TGCTGCGAGAGGATGAGGAAGATGAACAGGAACAAGAACTGCTACTGCTGCTTTGCTGCG
AATCGGCGTCGAAGAGCTCCTGCCTTGCTGCGAAAAGACGAAAAGTTGGCAGACAGATGA
AATAGGCGAGAGAGAGATGAAGATGAGCGGCGCTCAGGAGACTTTC
>c15_g1_i2 len=420 path=[432:0-305 11:306-319 25:320-419]
GAGAGAGAGAGAGAGAGAGTTCGTCTCGCAAAATCGAAAAGCCTCAATAATTGATTTCAG
GTGTGTATATTGATCGAAGAAGAAGAAGAAGAGGAGGAAGAAAATTTCCAAACACAATTT
ATTCACGGACGCAATAGAGGCGAAGCGAAAGAACTATAACAGAATAAGAGCCAACAAATA
AACTCAATAACGATGGGACAGAGAGAGGTGCTGCAAATCGGTGCGGAAGAGTTGATGCCT
TGCTGCGAGAGGATGAGGAAGATGAACAGGAACAAGAACTGCTACTGCTGCTTTGCTGCG
AATCGGCGTCGAAGAGCTCCCGTCGAAGAGCTCCTGCCTTGCTGCGAAAAGACGAAAAGT
TGGCAGACAGATGAAATAGGCGAGAGAGAGATGAAGATGAGCGGCGCTCAGGAGACTTTC
>c16_g1_i1 len=779 path=[53:0-778]
GTAGTTTCAAAGAACATACATACATTTTTTTCCCGTCACCGGTGATCAGAAAGAAATATT
TCCGGCGCTGCACATTTATGGCGCAGTTCTTTTTAACTACAATCCTCTGCTCACTATTTC
ACTCCGTCGCCATTCTGAGATCAACAGTTGGTGCAGTTGACGATCACACACTTTTTCCAA
ATCAAACGCTTCTTATTGGGCAGACTCTGGTTTCTCATAACCAAGTTTTTGAAATGGGTT
TTTTCTCCCCTGGAAAATCTTCAAATAGATTCTTGGGAATATGGTACAAGACTACACCAG
ATGTTGTAGTTTGGGTTGCAAACAGAAACGATCCCATCACTGATTCACAAGTAGTAGTTT
TCACGATTTCTAGAAATGGAAGTCTTGTTATAAGCAGAGATGGAAGCATTATATGGTCGG
CAAATCCATCAACGGTGGCATCAAATCCATTTTTACAGCTCCTAGATACTGGAAACCTGG
TTCTTGTAGACAACACGACGGAGGTGTACTTATGGCAGAGTTTTGACTACCCAACTGACA
CCATCTTACCTGGAATGAAATTCATAGATGACCCGGATTCGGGTGTGGAGAGATATTTGA
CGTCATGGAAAAATCCGGATGATCCTTCTCATGGTGATTTTGTACACAAAATTGAAAACC
GGGGATTGCCTGATGTGGTGACTCTGAGAGGGGCAATGAAAAGATACCGACAGGGACAGT
GGAATGGGATATATTTTGGCGGCGGTCCACGCTTTCCTAGTGCCAATTACAAACCAGAG
>c17_g1_i1 len=239 path=[1:0-36 509:37-66 68:67-238]
GTATGATAAAATTAAAGATTTAAAGGGCAGAGAGAATTGAAAACAGAATTGGAATGAAAA
GAACTCTTTTCACCATATGTGGAGGGACGGACTTCACTTTGATTTTCTATTTTTTCCTTA
TCATTCTCGTACTTATCAATATGTTAAGTTTCTATGCTAGTTATTTTTTCATTTACTTTT
CTATCAAGCAATCATGATTCCAGCCTCCAGATGTACACCTAAAAGTTATATCAAAAAAT
>c18_g1_i1 len=346 path=[374:0-345]
TAGATTTTGTTTTTCGGATTCTTTTTTTTTCACTCTGTTTGTGGGTAGGGGTCTCGTAGA
TGTTTCACTTGAAGAAATTGACGTGTCGTCTATTTGCATTTATATACGTGGGTATGTTCG
TATTTGTGAATTGATGATAGGGGGCTATAATCTAGATTTGAGGTGTAGCATCTAATCTTA
TTGGTGTTTTGTTCTGTTTCTTGCTAAGCACTTCTTTTTTGTTTTCTTGTTTGTAATTGG
GGTTTTGGTTGTGAGCAAGAAAGGTTGAAAAGCAGCTTTTTGCGCAGTTGTGCGTAGATT
TGTGGTTGAACATGTTAGAACCTTTTAGAGGGAAAGTGATATTCAG
>c19_g1_i1 len=215 path=[243:0-214]
TCCAAAGCTCTCCTCGGTGCATCTTGGACAATTGATTGTAGCCTGATGGATCCAAAAACC
ACAACCTGGTTGGAGCAGCGACTAGCTGAGCTCGATGTTGCCGTTCCTCCATTGCTGAAT
GTGTGGGCAACGAGTGTTTGTCGAACAGACACGCTCGCAGAAGCTAGGAATATCATTCAA
GAACTGATATAGTTGCAGGTAATATCTGATTTCTG
>c20_g1_i1 len=852 path=[880:0-851]
TTGGAAATCAAATTTCAAGAACTAGAAGCAAAAGGCGGTTGCTTTTGTAACTGTTTGGAT
TCCACAAATGGTGACGACTCGCGCTTCAAAGCGAAGACGGAAGAACCAGAACGTTCCTAC
GGAAGAAGATGAGCAAGAACAACCACCGCAAGCAGAAGCAGAAGGAATCGACGACGATAG
CGGAAAATCTGCGGACGAGTCTCCGGTGGTCTTGCTTGCCCACGGAGCCGGAGCTCCTTC
ATCTTCTGATTGGATGATTAGATGGAAAGGCATGCTTGCCAAGACACTACAAGCTATTGA
AGTAGTGACCTTTGACTATCCATACATTGCTGCAGGGAAGCGAAGGGCTCCACCAAAGGC
TGAAAAATTGGTTGATTTTCACTGTGACATTGTCAGGAAGGCCATGGCTAAGTATCCAGG
GCATCCACTAGTCTTGGCTGGGAAGTCCATGGGATCAAGGGTCAGTTGTATGGTTGCTGG
AGAAAAAGACATTGCTGTTTCAGCTGTAGTTTGTTTGGGATACACATTAAAGGGTATGAG
CGGTGCTGTGCGAGATGATACTCTTCTGCAACTTAAAGTTCCTGTTATGTTTGTGCAGGG
TAGCAAAGATGGGCTCTGTCCACTAGAAAAGTTGGAAGCTGTAAGAAAGAAAATGAATTC
TGTGGCTGCATTGCATGTCATTGAAGGGGGTGATCACTCTTTCAAAATTGGAAAAAAACA
TCTGCAGTCTACAGGATCCAATCAAGAAGAAGCAGAACAACAAGCTGTTGAGGCTATTGC
GGCATTTGTATTGGAAAATCTTAAAGAGACGTAATGTCTTGGTGATGAACTTATTGGCTT
TTGAGGCCGAAG
>c21_g1_i1 len=234 path=[262:0-233]
GGGGGGGGATGATGAGGCTGATGATAGACCTGCAGTTTGTCGTGTTACAGAACTTAATGA
AAGAGAAACGGGTAGGCAGAACTCCAATATGTTGAGAGAAGAAGACAATAGTAATCATTT
TGATGGTTGTCGTAAATCCACCAAACATTATAGTCATGCCCAGATGCACCCAAGTCACCA
AGATTCAGTTGACAGCTTGGTTGTTGAGGGCAGAAAGGTAAAATTGAGGAAAAT
>c22_g1_i1 len=956 path=[89:0-852 69:853-871 88:872-955]
AGTGAAACTTTGTAAGGCATGATCAAAATCCCAAACCACAGTAATAATTTAGAAGATTAA
TTTTCCATCTACATCCTCCTGAGCACTGAGAAGCATGCTTTTGTATATGTTTATTGATCC
TTGCAAGATAAAATGCGTGAATGCATCATAATTTTGCATGACGACTACTGAAGGTTGGAT
CCATGCATACAACCACCTTGCCGACACTTCGGCCAGAATGAAGATAGTCGACTGCATCAG
CAACGGAATGAACTCCCAAGAATTTTTTGGGGTCAACACCAACCTTCAACTTCCCTGAGG
AGTAGAGATCCATTAGCTTATCTAGATGTTCTTGCCAAAAGTGTGCGTATTGTACTAGAA
AAAAACCAACCACTGTCTGACTCTTAGCTAGAATCTTTTCGCACAATCCAGTATAATTTC
GTGGCTTCCACCCGTGTTCTCCTTGATACTGAGAAATCATCCCAATCACAATAAGACGTC
CATAGGTTGCCAAAGCATTCAAGCATAGATCAAACATTTCACCACCGACAGACTCATATA
TTATATCAATGCCTTTAGGGAACTCATCCTTTAGAACAGTCTTGATATTCTCAGCTTTGT
AGTCGATTACTCTATCCACTCCCAAATCCTTCAGAAGCTTGGCCTTATCTTTTCCTCCAC
AAGTTGCAATAACCTTATTTCCGGCTAATTTTGCCAGCTGGACAGCAAATTGCCCAGTCC
CTCCTGCAGCAGCAGTGACAAGAACTGTTTTTCCTGATCCCATTTGAGCTGCCTTTTCTA
AAGATATTGATGCTGTTAGCCCAGACGTGAGCATAGCAACGACTTCTGGATCTGGTCTTG
CCACAGGAAGAATGTGCTTTGAAGGTACCGCGGTGAATTCAGCATAACTTCCATATGTCA
TAATTGCAGCTGGAGTGCCAACTTTTAAGTGCTTAACTGAATCACCTATAGCAGCA
>c24_g1_i1 len=965 path=[990:0-131 24:132-132 25:133-964]
GCTCAATTGTCACACCAAAATGGGGAATTTTCTGTAAAATTTTGCAAAAATCCATCATCA
AAGATTTCATCTTTCAAGTTTTAAGCCCTAATTCACACTGTAGCTCATCTCTGTTGCGAA
ATCCCCAATTCGCCTTTTGATCCGCAGAAATTTAGTCAAAATTCAGTTCAAACCCCTTCG
AAATTGAGGGGTTTGATTCTTCCTCAGTTTGATTCAATCAATTTGGCGAAGAAATCAATA
GAAGCTTCCGATCTCGCGCGAGGATTTTAGGGCGGAAGGAGTAAGTCATGTTCTATGGCG
CGGCGGCGTGGGATCCGTGGCTGATAGTGGCGCAAATCGTGTGCCTTCAATGTCTGTACT
ATCTCAATCTAGGGTTATTCCTCGCAATTCTTGTCGGCCCCCGTGTTTCGAAGATGAGCC
TGGTGTATCTCTTCGATTTCGCGACGGTTACTGCTTCCACAGCTACTGGTTGGTGCGTTA
TCGCTTCCATTTTTCTCAGCTCTGTTGCCGGAGCTGGAGTTTTAGTCTATTTAGTTGAGA
GAGCAAAGAAATGCCTGGATTTCTCTGCTACCGTTTACATCATACACCTTTTCATTTGCT
TGTTGTATGGAGGTTGGCCCTCATCAATTACCTGGTGGGTTGTGAACATTACTGGCTTAG
CTGTGATGGCATTGCTCGGTGAATATTTGTGCATGAAACGTGAATTACGAGACATTCCTA
TTGGAAGATACAGATCAAATGTCTGATACCCGACAAGACGAAAAACATACTGAGGTGATG
CTGCTGCCAGCTGGCCTGCTGCTGTTCGTTTGATACATCAGTAGGTCATCTTGATTGCAA
AAATGGTGTATGGAAATGGAGCTTCATGATCTCAGTCACAAGGGTTGCCCAGATTAAATG
TAAATATAATGAATTGTGTTTGGATTTTGGGATTTGAAAATTCAATAGATTTGAGATTTT
TCACG
>c25_g1_i1 len=280 path=[372:0-109 481:110-142 58:143-279]
TCATGAATTTGCCTGAAATGATTAGTGAACCTCTCATTATTGTAAAATCTCCTCCCACAT
ACTCGGCATACATACGGTTCATGCGGCATCACAATGCCCTTGTTTTCCAGCTGATTCAGA
GATTTCCTCTCTTTCCTTTGTGCCTTAATTGCGGGAGGAACATAGCTAAATGCATGGCGA
TTAGCATAAGCAATCATGTACTTAACAAAGCCAAATTCTCGAGCAGCCTTCTTCAATCTA
AGTGCTGCATCATAGGGAGGAAATGCTTTGGGTGGGGGGG
>c26_g1_i1 len=416 path=[444:0-415]
TCACTCGTCACTTGTCAGTTTCGTTCTCGACTGGGGTTGTCTCCGACAAATAATCCCTCA
TCACTTTTGTATTACGTTCCTCCACCATCTCTGATGCCAATCGTTTCAAGTTGTCCCATT
CGAAATCAGTCTTGCAATACGCAGATCGAACCTCTAATATGCGCAAAGCTAGAGCTTTGT
GATTTGATGATTCCCGCATCAAATCAGCACAGAACTTATCCCCATCACTGACCGAGTGAT
TTTCCAGGAATTTCATCATATCTGCATACGCCTCGGGGTTATAGCTCTGAAGCTGCGCAG
TGACAATTCTAACTGCGACGTAGGTGAAGAAGTCGTGAAGGTGTTTGGCAGATTTGGCTT
CCGGAGAGGCTTCCCCAAACCCAGGCACATACATCTTATGACATTGGAGAGTTGTG
>c27_g1_i1 len=976 path=[1271:0-360 679:361-975]
CGCGGGGATCCCCACAAGCATCCCATCCACTATTTTCTCTAGCTCCCCCTTCCTCTGCCA
ACACATCCCCCACTCTGCCAAGCTAACTTCCTCCCTCTGCAGCAACTGATCAATGACTGG
CCTCGCGCACACCACTTCAAGAAGCACTACCCCGAATGAATACACATCCGACTTCTGACT
CAGCTGCAGGCATCTAAAGTAGTCGGGATCAAGGTACCCGAAGCTGCCCTTAACAGCAGT
GCTAACATGAGTTTGATCATCAGCAGGGCCTGATCTAGACAGCCCGAAATCAGCAACTTT
GGCCACATAATCACTGTCCAGCAAGATGTTGGTGGACTTAATATGCCTATGTATGATTGC
GACACTAGAGCCAGTGTGGAGGTAGTGAATTCCCTTGGCTGCTCCAATGCAGATTCCTAG
CCTTTCCTCCCATGATAACTCAGAAACCGGATTTGATTTCCCCGTTTCACTCTCCACCAC
ATACAGATGTTCCCTCAACGTTCCCTTCTCCATGAACTCGTACACTAGTATCATCTCGTC
TCCTTCATCACAGTATCCAATCAAGGAAACCAGATGCTGATATCGGATCTTGGATAGCAC
GATTATTTCAGTTTGGAACTCGTGTATGCCCTGCCCGTGCCCTGCCTCACTTCTTTTCAC
TGCAACTTTGCTACCATTCCTCAACATCCCTTTGTACACCTTCCCGAATCCTCCCTCACC
GATCACCAATTTGGTGTCGAAATTCTTGGTTGCATAAACAATTTCAGAGAAAGATAACTT
CAAACCAAGATTTAGCTGATCATGAGATGATCCACTCACAGTCTTATCACTACCCTTACT
GTTTGTACTCCCCACATACAGAGGTGCTACTGGATGGTTAAAAGTCTGATCAGCAGGCTT
CCATTTTCTCTTTCTAAACACGAAATAAAGCATTATCAAGCAAACAACGACCAAAATCAA
CCCTCCAATACACGAG
>c28_g1_i1 len=658 path=[807:0-59 866:60-657]
TATGATCTTGTAGCGTTTATCCCAGTCCAATTGTGAACGTTTGATAGGGTCGAATATGAA
GCGGTCGAGGCTTGAATTCTCAACAAACTCATAAACGAGAAGCATCTCCTTTCCTTCCAG
GCAACAACCTAAAAGTCTAACCAGGTTTTTATGTTGAAGCCTCGCCAATAAAAGCACTTC
ATTCTTAAATTCCACATTGCCTTGACGTGAACCAGTAGACAACCTTTTGACTGCTATCTC
TTGACCGTTCAAAAATTTGCCCTTATAAACAGACCCAAATCCACCTTCCCCGAGCTTGTT
AGCATAAGAAAAATCATCGGTCGCAGCTCTGAGTTTTGCAAAATCATATTGCAGGGATTC
AACAGTGCTAATTTCGTCATCAGCCTCAGTCATTTCATATGCCCTCCTCTGCTTCATTCT
TTTTCTCATGAAGAAGATAGCACAAGCAACAAATATTAGAGTCACTCCAACTGGGACTAC
AATGATGATAATAACTTTGGTAGTATTATCATCTTTCTTTCTTGGTCTTGTATTATTGTT
ATTTTCATTTGGTCCTGGCGGCGGCGGCGGCGGAGGTACAAGTGGTGGCAGAACCTCGAG
GTCCCTGAGGCGAGTTTCATTATAGAAGCTATAGAGTTCATACCGAATATTGCAGTTG
>c31_g1_i1 len=791 path=[819:0-790]
GTTTGGAATCGCATAATACCTTGAAACAAAAGGAAATATTTAATTCTAACTCAACATTTG
TGTTTATTCTTTCTATGGCTTTCACCAAAAACTTTGCACTCAACCATTTCAAGTTAATGA
AAAATTACATAAATTAGATTGTACGGACCAAAGCTGCATGTTGAGAAAGACAACTCAACT
ATCAGACTCGGAGCTCTTCTCCTCTTTAGGCGGCGCATATTGTCTGGTGAGTCGAGATCT
TGTCCAGGGATCGAGAGGGGCCCTCTGTGGTGGTGGCGGGGTTGGCGGCTTAGCTTGCCT
AAGTTCATTTTCCCTATCTATAAACTCAATGTAAGCCATTGGTGCAGCATCACCAACTCG
AATTCTGGTTCGAAGCATTCTAGTGTATCCACCAGCTCTATCTTTGTATCGGTAGGCCAA
TTCTGTAAATAACTTGTGGATGACAGCATCCCCACGAACAAAGGCACCAGCACGCCTTGC
AGCACATAATGTACCCTCTTTTCCAAGCTGTACCATATTATCAGCAAGCCTGCGGACTTC
CTTTGCCTTCGCAACTGTCGTCTCGATCCGCTCATGCTGCACTAGCTGCGACACCATCGT
CCTGAGCATGGACATTCTGTGGCCGGTGGGCCGATTTAGCTTCCTGAATTTCGTCATTTG
CGCTCAGCGAGAGTGAGAGAGAGGCAAGATGAAATGGAGAGAGAGCGAGAGCGAGGCGAC
AGAGACTGAGAGACAGAGAGGGTCTGTGGTGATTTATGATGGGCTTTGCTGAGTGCCATT
TAGGATTGTTA
>c32_g1_i1 len=1258 path=[1236:0-511 1748:512-1257]
ATACAAACCATCTATAAGTGGGTTCATCCACAAGAACCCTACTTCTCAAAATTGTTTTAT
TATGTTTATTATATATCTGTAGAATACATACTACATACTACTCTCAATTTGAAAAACACC
AACCATTTGGTTCTCGCAATATCCAGCATTTTAGTAAACAAGAAGGGAAAGCTCAGCCTC
AGGCAATTACCTGAATAAAATCGAGGCAGAAATTAATGCTTTCTTGAAAGTCCTAAAAAC
ACAGCTGCGGATGAGATTTGAACTCTAAGATCAGCAATATCAAGATCATGGCCACCTTCA
ACCAAACCCCATCGACCAACCTGTAAATCTTCCTCCAGCCTGATCAACTCAATGGCTTGC
TCAATACTCAATTGGCCACGAAACATTCCAACAGCAATGACCAAAGAGTGTGCAGCTGCA
GCAATTGCATCAATCGAAGCTAGTTCACAGTCATCTGTCTTCTTAAGAAGGTTCTCAAAA
GCCTTAACCAGACCCTCTTCCTGCTTTCCACCAAAAAAACTCGTGTACACAGCTGGCTTA
TAGCCAAATTCCAATTCCATCCATTTAATTAGAGGACCAAATTTCTCCACCTGAAGTTCT
CGGAGGTCCCTCATCAGATCATTGTCTCGAGGAGCACGGCAGAATACCAGATCTTGGTGG
AATTTTTGCATCAAGTTTTCAATTACCTTTGGCCTGGTGACCGGTACTCTTTCCAATGCA
GTGCATGCGAGCTTCATCAGAGGCATCGTAAATGGTCTAATTCCATCTATTTGCTGGTAT
TCCCATTCAGCTGCAATGGCCTTAGCAAGAGCTAGAGTAGGACACTTGAGATTCCGCTTC
GACGGAGTTTTGAGCGTCCTGTAATCGAGCATGACGCTCCACCCAATCCCGTCCTCAGCT
TCTCTCGTCGTCACCTTATCGTAGAACCGCTTTCCGACGATCGAGCCGGTCATGAACGAC
ATCGGCATGCTCACGGAATCGGACGATTTTGGTGCCTTCTTCCGCCCCTTGACGTATATT
TTGTCATCTCCGTCGGAAGATGCGGCGGGATTCGGATCTTCGGATGAGAAGGTGAAAGAT
GAATGCTCGTTTTCGGAGTCTCCGGCTGCCGCCGCGACGCTGAGGCGGCGGCTGGCGGAG
GTGAGGGTTCTGAGAGCGGAATGATTTAGGGTTTTTAGGGCTTTTACCACCATCGATGAC
GCCATTTTCGCGGTCGGAGGGACTCGAGAGTGTGAGTGCGAGATCGGAAGAGCGTCGT
>c35_g1_i1 len=533 path=[51:0-48 100:49-532]
TGATCGCTGTGTCGTGCTGGAAGGAGATAATAGAGTTACAGCTCCTAAAGGAGTTGCTCA
TCGAGTCTGTCTTGGACTCATACCGTCGAGTGAATGTAGTTGGGTGACTGGTGTCACAGC
CTTAAGAGATGAGGGTGGGGTGCTACATATCCATGGGAATGTGAAGGACACTGAGGAGGG
TCCATGGGCAAAGCATGTTGCGCAAACGATCTCTGAGATTGTGGAATCGCAAGGTCGTCT
GTGGGAAGTGTCAGTGGAGCATGTTGAGAGAGTAAAATGGTATGCTCCTCATATTCGTCA
CCTCGTCGTAGATGTCACCTGCAAACTAAGCCAAAGATAAAGAGACCTCGATATATCAGC
CACATACGTGTCTAGGGAATTTTCCAGGTACGTATATGGCCACTCAGTTCAGAAGTTTGT
CATTGTATCCATTAGTGTACTTTGGTTTTTTTGATTCAAACATTAAACAAACAAGCTAGA
TAGTCGATATATTTCACTGATGTTGGGTTGGGCCTCTCTCTCTCTCTCTCTCT
>c35_g1_i2 len=632 path=[101:0-147 100:148-631]
GTTAAAAGCTTCCAACTTTTAGTAACTCAACTGACCTATTTATTGAAAGAACTACAATTA
ACATCTTAGATAAACCATCTTGAAGCATTCCTTTATAATTTTGGCTGCGGTCTTACTTTA
GTTATTGTTTTTTTTTCCCCTAATGCAGGGAGTTGCTCATCGAGTCTGTCTTGGACTCAT
ACCGTCGAGTGAATGTAGTTGGGTGACTGGTGTCACAGCCTTAAGAGATGAGGGTGGGGT
GCTACATATCCATGGGAATGTGAAGGACACTGAGGAGGGTCCATGGGCAAAGCATGTTGC
GCAAACGATCTCTGAGATTGTGGAATCGCAAGGTCGTCTGTGGGAAGTGTCAGTGGAGCA
TGTTGAGAGAGTAAAATGGTATGCTCCTCATATTCGTCACCTCGTCGTAGATGTCACCTG
CAAACTAAGCCAAAGATAAAGAGACCTCGATATATCAGCCACATACGTGTCTAGGGAATT
TTCCAGGTACGTATATGGCCACTCAGTTCAGAAGTTTGTCATTGTATCCATTAGTGTACT
TTGGTTTTTTTGATTCAAACATTAAACAAACAAGCTAGATAGTCGATATATTTCACTGAT
GTTGGGTTGGGCCTCTCTCTCTCTCTCTCTCT
>c36_g1_i1 len=355 path=[649:0-354]
AGACCTTTCACCATCAACACAACCTAAACCATCGGAGCCGACACTTTCTTGATCAAACGT
CCTGCTATTGTTCACCCTTCTGTTCCTGAGAATTCCCGTCGATTCCTTCATCAAAGCGAT
GCAACTTCTCCGCACTTCAGCAAGCGGATGCGGATCTATAGCCAGTTGATCGCGATAAGC
TTCTTTCAGAATAGCTGTGCAGGTTTTATTCTTCAGAGACAAATAAAAGATATAAGGATG
CCTCTCAAAGGCCTTGTGAACCTTCTGAGGCAATCCTAAATATTTCCTCAAACAAAAAAG
AAATTTCCTCTCTGCAGCATGTTCGACAAACAAACACAGCAACTCATGTAGCACG
>c37_g1_i1 len=542 path=[605:0-46 25:47-541]
GCAGTTCCGAATCTTCCTCGATTGAGGTCAAGCAACTGCTTAACACTGCCCGACATCTCT
TGGCTGTCCATTCCATTACCGCAATCTCATTGTCGATTGAGATAAGTTGACCAGAATATG
CTAGATGTTTAACTGATCGCCTCTTGCTTACAGGAGTTGCCCACAAACGGACAGTTGAGA
GGAGGGCGAAGGACGGCTTGCCATCTGCAGAAATGTACAGTGAATCGTTGGGCCATGAAC
ATAATGAATACATTTCAGTTTCCAAGGAAATAAAAGCCTTGTCGTTCGGGTTTTCCTGCA
GAATAAACCCGTAATGTTCGAGAAGCTCCAAGTTTGTGTACGTACCATAGCTCAGAAGAA
CCTGATCTCCTCTTTCATAGTTTCTCTTAGCATAGAAGCAATAGCTAGCAAGAGCTTCAT
CATAACCAGCATCTGCTAACCTATCTGTCTTAGCATCTACAAGCTCTTTTGTTGAATTCT
CTGCTCTTTGTCAGTTGCAGAGGCCCATAACCATGCATTGAAGGTTGTGAACTGAAGCTT
CA
>c38_g1_i1 len=978 path=[85:0-445 530:446-462 84:463-977]
TCTCAGTCTAATGAACATAACAAAAAAATTAAAAAAATATGGCAAGTATCACAAATTGCT
GAACAATAAAAAAAAATTAAAAAAATAACAAGTGCTTCTTCTTAGTATTGTCATCCAAGT
TACTTGTTTTCTTTCCCTCGAGAAAATTCAAACGAGGGACTTTCCTCGTGTAAAATGAAG
AGGTCTTGTCTCAGGTTAAATCACCATTGTTCTCCCTGAGAGGAGAGATCCGAGGAAGAG
ATGGGTTCGACTGCATGCGAGCACCATCAGCCTAGAGCAACTGACATGAAGTTGTCTATA
AGCAGCGCTAGCCATTCCAAACTGCTTTCATGAGAATCTTAACACTGCTTGGAGAATGTT
GGGATCCCAGTAAGAGGGGCTACTCATCTTTGAGTGCTTAGGAGCTTCTTGCACCAACAT
TGCTTGATTTAGATGATGAGTTTTCATAGAACCAATCATCACTGTGGATGGGTTGGATTT
CGGAGGAGGAGACATCTGTCGTTTGAGTTGTTCAGACGACGCTGGATGCAGAAATGGACT
CCCCACTGGAGACACAGGGGCTGATATGTTCCTTGGAGTGTAGATATCACTTGTTTGGAA
ACTAGATTTTGAAGCCATAGAGGAGCGACGAACAACTTTCCCCGAATCCAACAGATGAGG
ACTTCTAGCACTATCAGTGCTCTCTGACTTCACAGCATTTCTGACTGCAGGATGACCCAA
AGATGAAGAAACCAGCATTTGTTTTCCCAAAGGCGATGAACTTCTCAGAAAAGGGTGCTC
CAAGAGCTGAGAAGCTGTAGCACGATGTAGGGGACTCAACTGCAAGCAACACCTCAGGAA
GTCCTTACAAACATCTGAGAGATGATCTGGAATTCTTGGAAGTTCATTCTGACATGCAAC
CTTGAACATGGCCATAACCTCTTTGTACTGGCTTAGAGGTGGTTTTGATGTAGCCACCTC
CAAAACAGTGCATCCAAG
>c39_g1_i1 len=455 path=[1:0-420 422:421-454]
GTTTGATTCACTGCATGAAAATGCAGGGGCAGAGATTCTAGTGCAATGTGGCATACCAAC
ATCATGAGAACTCTTGGCAAGTTTTTCAAGTTGATTCTCAACCTGTTGAAGCCTTGCCTC
TATCCTCTCTATCGGCTTCAGCATTTTCTCTTCGAACCTCAAGCAAATATCTTCCACTCT
ACTCAGCCGAGAGACGAGCTGTTCCATAACTGTTTCAAGATGGCTTGGCTTAAACTCATT
TGCAATCTTGGTCTCAACATGCTTCTTTGCAGAGGTATGTTGCTGAGGTTCAGCTGACTC
AGATGTATCCTTACCAAGTTCCTCTGGCTTCACAAGTTGCTGATGAGAATCAATTTTGTC
AATTATTGTTGCCGATGTTTCCATTTTACCCTTCTGAAGCACTTCTTCAGAAGCATATTT
GTCTTGAGCTCGATTTACACCTGATTTTGATATTT
>c39_g1_i2 len=454 path=[1:0-420 488:421-453]
GTTTGATTCACTGCATGAAAATGCAGGGGCAGAGATTCTAGTGCAATGTGGCATACCAAC
ATCATGAGAACTCTTGGCAAGTTTTTCAAGTTGATTCTCAACCTGTTGAAGCCTTGCCTC
TATCCTCTCTATCGGCTTCAGCATTTTCTCTTCGAACCTCAAGCAAATATCTTCCACTCT
ACTCAGCCGAGAGACGAGCTGTTCCATAACTGTTTCAAGATGGCTTGGCTTAAACTCATT
TGCAATCTTGGTCTCAACATGCTTCTTTGCAGAGGTATGTTGCTGAGGTTCAGCTGACTC
AGATGTATCCTTACCAAGTTCCTCTGGCTTCACAAGTTGCTGATGAGAATCAATTTTGTC
AATTATTGTTGCCGATGTTTCCATTTTACCCTTCTGAAGCACTTCTTCAGAAGCATATTT
GCCTTCTGCAAATATCAAAATCAGGTGTAAATCG
>c40_g1_i1 len=902 path=[930:0-901]
CAACGGATGTTAGAGATAACTAGTACCACATTCAAAGTAGAAGTCGCATTTAGCTTAGAC
GAGAATGTTAAACACGAGATTTGGCATCAAGGCGAGAGCACTTTCTTCGACCACTCTTGA
GGCAACACACACACTTCTCTAGCACCTCATAATCCTCATTCCACCACAGCATAGAAGCCA
CCTCTGGCTTTCTTAAGAGCATCTTCGACGTCAAGTACCCAGCAACCGTCCACGTTTGCT
GCAGTCGTGCTTGTTTCCCCGTCAACCTCCCGTATCTCGTGTCGTAGTATTCCGGCCACT
CATCACTTGGAAGCCTTTGCTCGGCCAAACCAACCGCCTTCCTAGCTAACTCGGGCCTTC
CCATCTTAATGCACGCCAACGTGAACTGCCACATAAGCGTAGGCCACGATCCGCCATTGT
GGTACGACCATGGGGTATTCTTAGGGTCGCCTCCTGTGACTATACGCCACTCATCGTGCT
CGAGAGCAGGGTAGCATATCTTGAGGGGCATCTGTGCCACGAGATCGTCCCATTTCTCCT
CAATCAGATTCAAGATGCCTTCACTCTGTTTCCCGGTGCTCAACGATGAAACAACGGACC
ATAGATTTCCAAGAGTGAAGAACCTAAAATCCATATGAGCAGGCTGCAGATTGCCGATGA
AATAACCTCCGCTGTCGGGAATCCAATCCACGAGCCAACCGGGTATTTGATCCGGATAGA
TATTGAACTTGTTGACGGCGTCACTGGAGTATTCTTCCGTCTTGTAACGGTAAATCTCGT
TCATTTTCTTTAAGTCTACCCAGTAGTACTCTCTCATATGGAACGAAAGTGCACTGAGTC
GGTTATTGATGGCCACAACGAGGTTCTTGGTTGAATCATTGACGGTGAGCATCTCACGAG
AG
>c41_g1_i1 len=290 path=[417:0-289]
GTTACTATTTTGTTGGCCTATCTAGCTTATTTGTGTTGATATCCAAATTCAGAGATGTGC
TTTGTGGATTTTGTAGTTGGACTTTAAATATCAAATTGTAGAGTTGATATATCTCGAGTT
GTGAATAACTAAAAAGTCTATAATGAATGATCAAGCATATGTTAAACAAGGATATTAAAG
GCTAATTGTGCCAAAGTCAGCAGAGAGTTGGTACTGAATAATGCTACCACATATTAATTT
GATTCTGTTTGTATCTAATCATCCACTCCAATTCTCCAACTCCAAAAACA
>c41_g2_i1 len=231 path=[209:0-230]
AAATTATATCCCTCATTCCATAGAGAAAATTGGAAGAAATTAGGTGTTGTCTTGGGAACC
TTGACACTCATTTCAGCCAAGAAATATGAAATGGTAAAAACGTTTAAAGAAGAGAGAAAT
AACTGATGACCACAATTCCAGCAATAGCAGCTTCCAACTCCCTAGCTTGTGCAAGTTTTA
CACGTTCGCTAGGTAGGCAATTTTCAAGTTTTTCAGTAGAATTGAAGTAGT
>c42_g1_i1 len=242 path=[351:0-170 66:171-241]
GCTTAGGGTTTGCATCAGATTAATGTTCTAGGAGTACTTGAATGTTTTCTACTAGTGTTG
AGGATTATGATTTCGCATCTTTCCTTAAAAAACTGAACTGAAACTGCTCAGATTTATGTT
TTTTTAGTACTGTTGAGAATTTTGTATTTTTGTTAATCATTTGATTGAACTAAATCAGGA
TTTACTTGTGAACAAAATCATTTGATTGAGTAAGCGTTCCAAATTATTTGTGATCAAAAA
AA
>c43_g1_i1 len=335 path=[1:0-334]
GGAAAACTGAAGTGAGAGAAACCAATTCAAATTTCCGTCGATGACGAGCGAGATTGAACC
CGCCAAGCTGCTTCTCCCTTTCCTCCAGCGTGCCGATGAGTTGCAGAAACACGAACCCCT
CGTCGCCTACTACTGCCGATTGTACGCGATGGAACAAGGGCTCAAGATTCCTCAGAAAGA
GCGTACCAAGACTACCAACGCCCTCCTTGTCTCGCTAATGAAACAGCTTGAAAAGGATAA
GAAGTCATTAACTTTGGGGCCTGATGACCACCTACACGTGGAGGGATTTGCCTTGAATGT
CTTCTCGAAGGCAGATAAACAAGATAGAGCTGGGC
>c44_g1_i1 len=1098 path=[53:0-1097]
ATCAATATTCGTGAACTTTTATCCCTAAAAAAATCTGGAAATGAGGCCTTTAATTCTGGA
AAGTATATTGAAGCTATAGAAAATTATACTGCTGCCATATCAAAAAGTTATGAATCACGA
GCTTTTATGGCTGTCTGCTTCTGCAATCGTGCGGCTGCATACCAATCACTCAGTCAAATT
GTTGATGCCATTTCAGATTGTAGTGTAGCCATAGCTCTGGACGAGAATTACGCAAAGGCA
ATTTCCAGGAGAGGTACTTTGCATGAAATGATTAGGGATTATAAACAAGCACTTAATGAT
GTTCAGAGAATGGCCTCTCTTCTTGAAAGTCAATCACAAAGCAAAACTCAGAGCAGATCA
AGCGGCGGAGGCAGTGTGAGGGATTTAAGAAAAGCTCGCCGTCGTCTTGCCTCGATTGAA
GAAAAGACTAAAAAGGAAATTCCTTTGGATCTTTACCTCATTTTGGGGATCAAAACGTCT
GATGCTGAATCTGAGATTAAAAAGGCCTACCGGAAGGCAGCTCTCAGGCATCATCCAGAC
AAGGCTAGTCAGGTCTTGGTAAGGAGTGATGCTGGAGATGACGGAAGATTGTGGAAAGAA
TGTGGTGAAAAAATTCATAACGATGCTGACAGGCTGTTCAAAATCATTGGGGAGGCATAT
GCTGTACTCTCAGATCCTTCCAAGCGGTCCAAGTATGATATGGAAGAGGATATGAGGAAT
AATTACAGGGAGAGCAACAGAAACAGTAGCTCTGAGCATCCATCTACATCTTACAGTTCT
CCATACGAAAGAGGAAGTTGGTCGGGCAGATCAGGTGGTTATAATTATAGTAGCAGCAGC
AGCAGCACTCCATCTGGAAGAAGCAGACGGAATTGGTACGAAGCATACCCTAAATCTTAT
AGCACCTCTGGTTCACAATGGTAGCTACCTACCTTATCTTCTGCAATGCAAAGATGAAAT
CCAGACTCGTCATAGATGATGATGATGATGATGCTACAATATGCACCACGTTTCCTTTCA
TTGCGTGCAGCAGAACTCTTCCCCGTGAGGTCTTGCGATGGCAGATGGAGATGGGTCTAG
CCTAGGGAAGCTGTTCAA
>c45_g1_i1 len=1153 path=[61:0-885 25:886-890 30:891-1152]
CAAGGAGCTTGGTATATACCCTCGTAGAGAACCAAAAATCGTTGTCCACTCATATGCATC
CAGTGAAAAAGCTTCTTTGGTGGAGTATGGTGGTGACTTGGACGTAAAATCCCTGAAAAG
TTTTTGTCAAGACCATTTACCCAGATTCTCAAAGCGCATCAAGTTGGATAAATTTGATCC
TGCATCTGAGGCAGGGAGATTACCCAAAGTGTTGCTTCTGTCTACAAAGAAGAACACTCC
TGTTATTTGGCGAACACTTAGTGGCTTATATCGCAAGCGTTTTTCATTCTACGATGCTGA
GGTACATGATGCCTCAGACCCGTCTCTGAGACAATTGGGCGTTGATTCACTTCCAGCCAT
TGTTGGTTGGCTATCAAATGGAGAGAGAGAAATTATCAGGTCTGGTGTATCTGTAAAAGA
CCTGAAATCTGCAATTCAAGAGCTCAGTGGCTTGCTTGAAAAATTCGAGAAAAGGAATAA
GAAGGCATCCGGCAGAAAGGATCCTAGTGAATCAAGCATACCGTTGCTTACAGCTTCGAA
CTTTGATGACATTTGTGGCGACAAAGTTCCTGTCTGCTTGATTGGTGTTTTCAAGTCAGC
AACAACACGGGACAAGTTACAGAAAATTTTGCAATCTGTTTCTCAGAAATCATTTTCTAG
ACTACAGAGCTCAAGGGACTCGGTTGCATATGCCCTCTTGGATGCATCGAAGCAGCAATC
TTTCTTAACTTCCCTCGACAAATCAGGGTTTAAGTCATCAGATAAGCTCCTCTTGGCCTA
CAAACCAAAGAGAGGAACCTACGCCTCGTCTCAGGGAGAAATAACCGAAGAAGCAGCCGA
GAGTTTCATAAGTTCGGTTCTCAATGGAGATGTACAATTTTCCAAGACAAGGCAGAAGCC
TACTCTGAAATGACCTGAACTACCCGGCAAATTGGGCTCGACCACGAAGGTGTTGGTAGA
GCACGCTGTGCATCTGTTTTGTTAGTGCTTAAACACCGTGTATATTATACCTTATACCTT
ATACCTTATCCCTCATTGATAGATTGGTGAATTAAGGCCAAATTCTGCTTAAAAATGTGG
CATGCAGGAGTGGAAGTTTTACTAGAACTTTTGCTGAGGCTTAGATAGAATCGGGAACAT
TACTTCTGTATAG
>c46_g1_i1 len=692 path=[1:0-691]
AAAAAAAGTCTGGTGGAGCGAGTTCTCGCAGGAAAAGGGACCCTAAACAACTCATGGCAG
AGAAGGAAGAGTTTTTTGTTGTCCGTAAAGGTGACCTTGTTGGCGTTTACAAAAGCTTGA
GTGATTGTCAGGCTCAAGTTGGAACATCGGTATGTGATCCTCCAGTCAGTGTGTACAAAG
GCTGCTCCATGCCCCAGGATACAGAGAGTTATCTTCGATCTCATGGACTTAAAAATGCCT
CGTACTCTATCAATGCTTCTGATCTCACTCAAGAACTTTTTGGAACTCTTGTACCATTCC
CTTTTAAGCGGCTTTCTTCTTCTAGAAGTGAAGCGCCTTCCCAGCCAGCAATAAAGAAGT
TGGAGAAAGATTTATCTTCAAATTATGGGCTTAAGCAGCGATCCTGTACTCTGGAGTTTG
ACGGTGCTTCAAAAGGAAATCCGGGACAAGCTGGTGCTGGAGCTATACTCCGATATGATG
ATGGAAGTTTAATTTGTAGGTTGTGTGAAGGTCTAGGCATAGCAACTTGTAATTTTGCAG
AATACAAAGGTGTTATATTAGGATTGAAATACGCAGCTGAAAAAGGTTTTACAAATATTC
GAGTTAAAGGTGACTCCAAACTTGTGTGCATGCAGATTCAAGGTCTATGGAGGGTTAAAA
GTGAAAACCTCTTGACCTTATATAAAAAAAAA
>c47_g1_i1 len=240 path=[1:0-151 153:152-205 207:206-239]
GAACTCTAGGTGCTCCTTCTGCTGAAGACGAAAAAAGTAACTGATATGAGTGAAACATGC
AGTTCATGGATGAATTAGTGTCATTTTATTATCACATTGCTGCTAGCTATACCACATTCA
TGCTTTCTAGTTATGTTATTACTTGTCTCTTAAGGATTTTGTACAAAATTTCTGGCTAAG
ACTACTCTAATCTGTCTGAAGAGTGTAAGTTCATACCTTGTCGGGTGATGAGTAGTCAGA
>c48_g1_i1 len=458 path=[1058:0-457]
TTTTTTTGAGGTCTTCCGGGCTCCGCATTAGCTCCGCCATGGCCCACTCGATCGCCGATG
CCACGGTCTCGGTCCCACCGAACATCACGTCCATAATAATAGCCTTGATGTTGTCCCTCG
TAAGCTTGATCGAATTCTGCAAATCATCGGACTCCAAAACCTTTGCTTCATCACTATAAA
AAGCAAGCAACTCATCAACCATATCCGACTCAACGGGCTCACCACCTCCATTTTCGGGCC
GGGCTTTCTGCATATGCTCATCAATGATCGTGTCGATGAACCCGTCGAGTTCGGCCCGAG
CTTTAATCAGCCTCCCATTCAACCCCTGCGGATCCATCCACCCCAACCAAGGGATGAAAT
CCGAGATATTAAACGCTCCAAACAGCTTCGAAAATTCCTGCAAAATCTTGATGAACTCAT
CCTGGCCCTCATGGGAGCTCGACCCGAACGCGGCCCGG
>c48_g2_i1 len=334 path=[312:0-333]
GGGGGGGGTCCAGCAAGAGCTCGCCGACGTGGTGGGCCTGGCCCGAAAAGTCGAGGAGCC
CGATTTCGAGAAGCTCACCTTCCTCCGGTGCTGCCTGAAGGAGGTGCTCCGCCTCCACCC
GCCGATCCCGCTCCTCCTCCATGAGACGGCGGAGGACGCCGTCGTCGCCGGCTACCACAT
TCCGGCGAGGTCGCGCGTGATGATCAACGCGTGGGCGATCGGCCGTGACGAGGGCGCGTG
GGAGGACGCGGAGTCGTTCAAGCCTTCGCGGTTCCTCCGCGATGGCGTGGCCGACTTCAA
GGGCGGGAACTTCGAGTTCATCCCGTTCGGGTCG
>c50_g1_i1 len=1472 path=[1:0-1471]
GCTACATCGATCTCTATTCTCATAATTCTCTCTCTTCTTATTCTTTGTGTTATTCCTCTC
TCTCTCTAGAAAGTTAAGTAGCTAGAATATATATTATATAGTATATATAATAGTGTTTGT
TGAATTCCATTCTCAATTTCTCATGCAATAATGACGATGAACTGCATGATTGCCAGCGAG
CCCTCCATGCCTCAATCTCCCCCTAAAAAGTCTGTTATTTTCGACGCAAGCGTGCTCCAA
CACGAATCCAACCTCCCGCCGCAGTTCGTCTGGCCGGACGACGAGAAGCCCTGCAGCAAC
CCGCCGGAGCTCCAAGTTCCATTGATCGACTTAGGCGGGTTCCTCTCCGGCGACCCAGGC
GCCTCCCTACGAGCATCCCAGCTAGTGGGGGAGGCCTGCCGCAACCACGGGTTCTTCCTG
GTGGTGAACCACGGCGTGGACGGCAGCCTCATATCCGACGCTCATAGTTTGATGGACCAT
TTCTTCCTCCAACCACTTCATCTAAAGCAAAGAGCTCAGAGGCACATAGGCGAGCATTGC
GGCTATGCAAGCAGCTTCACCGGAAGATTTGCCACCAAGCTTCCATGGAAGGAGACGCTC
TCTTTCGAGTACTCCCCGCAGACCCACATTGTGGAGGATTACTTCCACAGGGCACTTGGT
CAAAATTTCACGCACTTGGGGAAAGTGTATGAAGAATATTGCAGCGCCATGAGCCGGTTG
TCAGTAGGGATCATGGAACTACTGGCGATGAGCCTAGGCGTGGATGGGAGTCATTTCAAA
GAATTCTTCGAAGAAAACGAATCAATAATGAGATTGAATTACTACCCTCGGTGCCAGAGG
CCGGAGGAGACATTAGGCACTGGGCCTCACTGCGACCCCACATCACTAACCATACTTCAC
CAAGACGAAGTTGGTGGACTCCAAGTCTGCGTCGACAACCAATGGAGGTCAATCACCCCC
AATCTAAACGCCTTTGTGGTGAACATAGGTGACACATTCATGGCACTATCTAATGGGAGA
TACAAAAGCTGCCTGCACAGGGCAGTGGTGAACAGCAGGAGTAGTAGAAAATCTCTTGCA
TTTTTCTTGTGTCCGAGCAAGGATAAGGTGGTGAGGCCACCGCCGGAGCTGGTGGACTCC
ACCAACCCCAGAATATATCCTGATTTCCGGTGGCCGTCGCTACTCGAATTCACCCAGAAA
CACTACAGAGCTGATATGAATACTATGAAATTCTTTGCCAATTGGATTCTGCACCAACAA
CAACTCTTGTCTTAATTACATCATCATACATTAATGCAACAATTTCGTTATATATTTCAC
CTAGGGATATGATGGATGTCTTTTCTTTTCTTTTCGCTAATTTCAACTAGACAAGGGAAC
TGTGAATAATGGGATATATCGATCCAATAACTTATCGTGCACCACCCAATTTTGTAATTT
CATATTTTATTTATAAAGATTCTCGATATCAG
>c51_g1_i1 len=459 path=[1:0-458]
TGCGAATTCCACTTACCTGCAAGAAAGGATTTTGAGATGGATTCGAGAAGAGGAAGAATG
GTTGGCGAAAAACAACGGCAACAGCATGAAATGTGTGATTCTTGATATGAGTGCCGTGAC
AGGAATAGACACGAGCGGGATTGACCTGATCACCGAGCTCCGAAGGATGCTCAATCAACG
ATCACTCAAACTCGTGCTGGTGAACCCCGTGGGGTGTGTGATGGAGAAACTGCACCATTC
CAATGTATTGGACTCGTTCGGGCTCGAAGGGCTGTATTTGACAGTAGGAGAAGCAGTTGC
GGATATTTCTTCATCATGGAAGGCTCAACCTTAAATAAGATGGGGTTGTATTTCGAACTT
GTACTAATTTTAACATCACATGTCGTTTCTATTAATATCGAACTACACATGTAAAACGTG
CATTGTTGAAATGAAATACGAGTTTGGTGCCAAGTTCTG
>c52_g1_i1 len=262 path=[294:0-261]
GAGAGAGAGAGAGAGAGAGGTTATAATCAGCATAAATGGCACCTGCAGAGACTTGGAAAA
TCATATGAACACTAAAATGGCTAATTTGGTAGCAAAATTAGTGATAACAGAACAGGAAAA
GAAAAGCAAAAAGGGAAGCAAAGATAGACTGAAATGTAAGGCAAGCAAGTCGCGCATATT
GCTTGTAGTTGATTTGACTAGCAAAGCGTAGATTATATGAGTTGAATAGCTTTCTTACCG
GTCAGGTTTGAATAGGAGGTAT
>c53_g1_i1 len=780 path=[1104:0-779]
TACAAATGGCCCTAAACAACGCGATTCGCAGAGCAGCTTCGAGAGTTGTACCTTTGGCTA
TTAGGGCTTCCGCCGGAACTCAAAGGTGTCTGCACCACCACCAGGGAGCAGCCGTTTTCG
CCGCCGTCAACCAGCCGTCACGCAATTTCTTTCCGAGGGCATTTCCGTCGGCAATCCACC
ACTATTGCACCAAGCCCAAGTCGGATGAGTCGCTCCTCCGAGTCATCAACTCCGAGATTC
AGTGTGCCGCGGAGAATGAGGACGAAGAGATCGAGATTCCTGAGGGCTTCCCCTTCAAAA
TCGAAGACCATCCTGGACAGCAGACTATAACACTAACCAGAGAATATAATGGAGAAACCA
TAACTGTTGAAGTTCACATGCCTGACATTAGTGGAGGTGAGGAGAACGAAAAAGATGAGG
ATGAGGATGAGGATGAGCAGGAACAGGGGACACAGTCTTGTATACCAATGGTTGTTAGAG
TCTCCAAGAGCAATGGACCAAGCTTAGAGTTTGGTTGCACTGCTTATGCTGATGAGATTG
CCATTGATACCCTCAGCATCAAGGATCCTGAGAGCTCTGAAGATCAAATAGCATATGAAG
GACCTGATTTTGGGGATTTGGACGAGAATCTGCAGAAATCTTTCCACAAGTATCTCGAGA
TCAGAGGAATTAAGCCGAGCACAACGAATTTCTTGCACGAGTACATGATTAACAAAGACA
GCAGAGAGTACGTTACGTGGCTGGAGAACCTGCAGAAGTTCGTTCAGGCGTAAGTTTCGG
>c54_g1_i1 len=334 path=[59:0-29 88:30-33 58:34-333]
GTTGTAGTAGCAGAATTTGGTGTTTGCAGAATCGCACCTAGGGCATTTCAGCTGCTCTTG
CTCCGGAAATTGAGGCTGCTGCTGCTGCGCTTGTGCTTGAATCTGTGAATACAGTGATGA
ATTTTGCATTTTTTGGTGAGAAAAAGATTCGATTTTTTTTTAATCAAGCTATGATTTTGA
TCGATTTTCTGACGTGGGCTCGTTCTTAAACTGCTGGGAAATTGAGGAAAGTTTGAGAAA
GACGGGAAATTGGAGATCTGTGAGAAGGGTTTCGGAAATTGGGGGTTTTGTGTGAAGTGG
CGAATAGCCAAAACCAGAGAGAGAGAGAGAGAGA
>c55_g1_i1 len=562 path=[29:0-16 46:17-561]
CCCCCCCCCCCCCCCGCCCGCCACTCTATGACGTCAGCTCCGGCCTTCTCTGAAGCCAGA
TCTCCCGACACGCCGAAGTATCGCCGCAGGAATGAGATATCCTCCAGAGATCCGTATCTG
TTTTCGCCCAAGGCGCCGAGGTGCTCCAGCCGGTGGAAGGAGCTTCTCGGCTTGAAGAAA
CTGTACCAGAACAGCAATGCGAAGCAGGAGGATCCGAAAACGTCGTCGCCGTTATCCTCG
AACAGAAATGCGGCCAGAGGCCTGAAACACCTGCTCCAGCGCAGCTCAAAATCCTCATTA
AGTTCGTCTATAGATTCATCCCTAAATCTACCATTGTTAAAGGACTCGGACAATGAGTCG
ATATCGATATCCTCGAGGCTTTCTCTCTCGTCATCTTCATCCGGCCACGAACACGACGAT
CTTCCTCGACTCTCGCTAGATTCCGAAAAGCCGAGTAGCATCTCTCGCAACAGTCATCAA
TCCACTAGCAATCTGTCTAGAGTTCGGTTATCGAAGCACAAGGCGGCGGCTTCTGAAAAC
CGGACGGCGCCCTGTCGAGTCG
>c55_g1_i2 len=1099 path=[1135:0-553 46:554-1098]
TGCTGAGAGGGTATCATCTGTATCTCATTCTCAATTTCTCATTTCTCCATCTCCTCCAAA
CCCTAGCTTGCTACATCCTTCTCTCTCCCTCTCTCCTAAATCTCCAGCTGATGTTTGTTT
GGCATTTTCCGTTGATGAGCTTTGGCTGATGCTATACACAGATTCTCTCTCTCTCGCTCG
CTCTACATATTCTCTTGGCGGAGTGTTTTTTCGTGAAAATCTTTGTATCGCCAAGTCGTT
GCATGTTAACCGGATATGGCGTCGGCATGCGTCAACAACATTCTCGACTGTCCTCCGCCG
GCTTTCCCTTCCTACGGATGGCTCAGCCCTAGGATATCCTTCAGCCGCGAGTTTCCCGAT
GAGGACGCCTCGAATCGGTCGCCGTCTCCGAAGAATCTACACAATGCGGATCAGGAGAAG
CTGGAAGAGCCAGATCTGGAGATCTCTACCAAAGATTTCGTTGATTTCGAGTTCCACCTC
GAAGATCCGGTCGCAATGCTCCCCGCGGATGAGTTGTTCGCCGACGGAAAACTCGTGCCG
CTGCAGCTCTCCGTCCGCCACTCTATGACGTCAGCTCCGGCCTTCTCTGAAGCCAGATCT
CCCGACACGCCGAAGTATCGCCGCAGGAATGAGATATCCTCCAGAGATCCGTATCTGTTT
TCGCCCAAGGCGCCGAGGTGCTCCAGCCGGTGGAAGGAGCTTCTCGGCTTGAAGAAACTG
TACCAGAACAGCAATGCGAAGCAGGAGGATCCGAAAACGTCGTCGCCGTTATCCTCGAAC
AGAAATGCGGCCAGAGGCCTGAAACACCTGCTCCAGCGCAGCTCAAAATCCTCATTAAGT
TCGTCTATAGATTCATCCCTAAATCTACCATTGTTAAAGGACTCGGACAATGAGTCGATA
TCGATATCCTCGAGGCTTTCTCTCTCGTCATCTTCATCCGGCCACGAACACGACGATCTT
CCTCGACTCTCGCTAGATTCCGAAAAGCCGAGTAGCATCTCTCGCAACAGTCATCAATCC
ACTAGCAATCTGTCTAGAGTTCGGTTATCGAAGCACAAGGCGGCGGCTTCTGAAAACCGG
ACGGCGCCCTGTCGAGTCG
>c57_g1_i1 len=346 path=[435:0-224 659:225-236 74:237-345]
GAAGATTCATGGGCGGGTATTAAGCCATTTACTGTATATGATGCGCGTGGGAGAGAAAAA
TATCCAGATACGAGTGGCTTTGTCCCTGGCACATCTTTGTTCTCCAGATGACCAAAAAAA
TATCTTCATTGATAAAAATGGACTCTTGCTGCTCTTGGAGCTCCTGGAATCAACTGAATC
AAAACATCAAAGAGACAGTTCGATGGCTTTATGCAGGTTGGCCAATAAAGCCAGCTCGCT
TTGTCCTGTGGAAGCAGCTCCTCCTTCCCCAATAGTTCAGGTGTATCTGGGTGAGCAGTA
TGTAAATAGTTCTACATTGTCTGATGTGACATTTTTAGTTGAAGGA
>c58_g1_i1 len=464 path=[47:0-346 23:347-463]
CAACAAGCCAAATCCGATGTATGCAGCAGAAGGGTAAATCACAAGGTAAGTGACGAACTC
ACCAAAGGGCTTTTTCTTTATGCTACCAAAAATTGACCAGCTTATGAAGGAGAAATGACC
AGAGAGCACTGTCTGCGGCTGCCAACCCTTGAGTCTGAGTGTGTGTGTACGCACAGTAAC
TGTGTGTGCATATATATATAAATGTGCTGCTGTGTCATCATGTGTGTGTTGATGAACATG
TGTCAGTGAGTCAAATGTAATGTAGGTCATTGTAATATGGGGGGGTTTTGTAAGATGTTC
TTCCTTCCTTGCGTTTTTCCCTCCATTTCTTTTTCCTTTCTCTTTGTTTGCTTAGGACAG
GTATGAAAGGGCATCTACAAAACCGTGAGTCAAAGCTCCACGTTGTAGAAGCTGGAAATC
GGTCTCCGCCTCCGGCTGTGGGCTGTGGCGGACGATCACCGTCG
>c59_g1_i1 len=685 path=[53:0-684]
GTCGAGACGAAACATCAATGGTACAGAAAGATAAGTGATTACACATAATACAGAGCATTT
CAGCACACCCCCTCTGAAATCTAGAAAACAAATGGGATCAGAGCTTTGACAGATTTGGGG
AAATTCTCAAACTTGGAAAGATACCAGTTTCTGGTGGTATAGCTTCTTCCAAGTAAGTAG
AAAGCTACACCAACAGCACACAAGTAGGAATAGATTGTTTGAGAGATCAACGAAAATCCT
ACGAAAGTGGTGATTTCGAACAGGTAATGGGGGCATACAACATGACTAAACAGACCTCCT
TGTGGGATCTTGTACCCCTTATCGTTCTTCTGTCTGAGCTTGGAGAGGAGGTAGTGGTGA
TAAAAGTTGCCAGAGATTCCGACAAGGAAGAGCACAAGACCAAGATACTTGAGATCGATT
GAAGGCTCTGGGAGTCCTTGAGTTTGATGGTGAAAGTAAACCATGCAAACAGCAGCTGTG
AAGTAGGTGGCTGAAATAATAATCATACTGTCTAGAACGGTAAAGGCGCTGAATTTGTGC
ACGAACAGAACCTCAAGGTCCCTTTTGAGAAAATGAATGGTGATAGCAGATTTCAACAGC
AGGCACCTGATCCCACCATCCGGGAAGAGCCAAAATGAAGAAATGCATGCAAATAACGCT
GGAGTGTAGAAAATAAGCATTCCGG
>c60_g1_i1 len=793 path=[821:0-792]
GTTGATCAGAAGTCGTATGTATAGAGACGTATGTCCAAATTGCAATTGAATCCACACCTA
ACCGCTGTATCTAATATATATATATATCAAATTACAACTAATTTGTTAGACAAAATTAAA
GATATATGTGGCTAAACTCTTTGATCAAATTCATGTTCATTTAGACTACTAGTTCTTCCA
ATTCGATGAGAGTCTTGCAATTCGATTTCAACATCTTCAACGATCTCGTCTTCATCATGA
GCTGCAGTGGCAAATTCCATGAAAGTGAGTGCTCGTCGATGGGACGAGACGTCGGGGGAG
GTTGTTCTGCCGCTGCTGCTCCGCCTCAGAGCCGCCGCCACTGCCGACTTCGACGACGTG
GAATCTTCTCGATTGCTCGGAGATGAGTGGTGCGATTGCTCCATCTTTCTCTTCTTCTTC
ACGTTTGCATGCCATTGTTTTATTGCATGGATTGTGTGTTCTTCCAGAATTGCACTCTTA
TATTTTGACCCCATCTGAGTAACAAGGGCATAGAGGGGAAGAGTGATGTAACTGCAAAGG
ACTTGCACCATTACCGCTAATACAACTCTGATAACAATGATCTCGACATTCTCGTGGTAG
CAGGAATGGATCCCAAATTGCCACGTGACCCATATGAAGAAGGAAAACTCAAATGCGTTC
ATAAATAAGGTGAAATGAAGGAGGGTCAAGACGAGTTGGGGGCGTTTGAACCAGAAGAGA
TTGCTGTCGGGTTGCACCAACGGCGTTCCCTTTATTACAGTGTTCTGACTTGCTAATTGC
ATAGCCATTCTTG
>c61_g1_i1 len=261 path=[239:0-134 563:135-158 398:159-176 644:177-260]
GTTGGCCTTATTTCGGTGATCAAATGGTGAATAGTAGGCTTGTGAGTGAGGTTTGGAACA
TCGGATTGGATATTAAAGATACCTGTGACAGATTGATCATTGAGAAGGCAGTTAGGGAGC
TTATGGTTGAGAGGAGGGATGAGTTATTGGAAAGGGCACATGAGATGGGAAAGCTGGCTA
AAAGGGCTGTGAGTAGAGGTGGTTCATCGTATAGTAATTTGGATGATCTAATTGAGTATA
TCAAGTCATTGATAAAGTGAT
>c62_g1_i1 len=276 path=[1:0-275]
CAAACAATAAAAGTGGAAGTGGCTATTAGAAAGAAAAAAAAAATCTATGGCAAACGCAAA
GAATGTGCCATAGTTCAGATGGCAAAAAAAAAATATTCTTTATGGACCATCCAGAAGGAC
CAGAACTAACTTCTCTACATGACACTTAAGAATGTGGTTGTATTATGCATGTTCCCTTTT
AAACGGCTACATTGATGTCCAAGAGTCCTTTGTCTGGATCATAATGCATATAAGATGGAA
GATCAATAATCATCACTCATAAGATATTATCATTAG
>c63_g1_i1 len=556 path=[65:0-204 39:205-555]
GGAAGAGGACGCCCGGGGCAGACTGAACTCCCACCAGTGTTCCTCCACCAAATTCCTCCA
CTTCGACCCCCCTCCCTCTCTATCCCTCAAATCCGGTTACTAGGGTTTCTGCTTCTCTAT
CTAGATTTATGCACAAAGGCGTGGAATTCAGCTGTTACTCGGGGAGAGAATTAAGTATTT
TATCTTCTTATTTGGCAGAGACTTTCAAGAAAACGCACATAATCTAGCTGCTCAGCTGAG
AGAAGGGATGGCGAAGACGAAGCCCGGAAAGAAGGACCTTGATTCTTACACTATTAAGGG
CACCAACAAAGTCGTCAGACCGGGAGATTGTGTGTTGATGAGACCATCTGACACAGACAA
GGCCCCATATGTGGCGAAAGTGGAGAAAATCGAAGCTGACCATAGGAACAATGCGAAAGT
GCGGGTGAGGTGGTACTACAGACCAGAGGAATCCATTGGGGGTCGCAGACAGTTCCATGG
CGCGAAGGAGCTCTTCTTGTCAGACCACTTTGATGTGCAGAGTGCTCACACTATTGAAGG
CAAGTGCATTGTGCAT
>c64_g1_i1 len=506 path=[665:0-297 962:298-326 54:327-350 1014:351-364 92:365-505]
AAAAGTTCTTTAAAATTCATTTGAAACTGTCATGTCATCATCATATCGAATACGCCACAC
CACAAACAACATCCAAACATTAATGTCTCCACAAAGCACACCACATAATGTTGACTTACA
TTCATCCAAACAAATCATTCATAAAAGCAATAGAAAAAATAGTAAAACTCCATGAAATCA
AGCCCTTGCTGCTTCCTTTTCTGCATGTCTCCACTTGAAATATAATGGTTGAAGAATTAA
GAATTTAGTTCCTCTTCTTCTATTTCTTGGACCTCTGCACCACCTTCTTTCTCCTCTTGT
TGTTTTTTCTCAAAATGTCGTTGCACTGCGCCATTCAAATCCTTCAAGCCACCAATCTTT
TTCCAGTTTATTCTGACAACTTCCAATTTTGGTGTAGATAGTGGTCCCAAAGTGAAATGT
TTCATATCAGGGCACCGAGAAATTTCCACTTCCCTCAATGAAGGGAACTCAACATCAAAT
TCCCATTCGCAAAAGCTCACCAATTT
>c65_g1_i1 len=312 path=[340:0-311]
GGGGGGGAGATCCATCAAAGCTTCAAAGGATGAGGAGGAAGATAACGACCTAAGAGATAT
TTTAGTAATGCAGTGATAATAGACCCAAAGGAAATCAACCGAGACATAATTAGCCTAGCC
TTATCACTAACACGCTATGTTTCAACAAAGTTCTGCAAGAACAACAATCGAAAATACACA
AGCTCTTTATGCACCAACAGTAATGTCGCAGGCAGCAAATGCATCACGACATCATTCAAT
TTACCAATACTACACAACTCAAATCCCTTTAGGAGTAACACATTCAATTCACAAGAATCA
GAACACCATCAT
>c66_g1_i1 len=509 path=[55:0-136 191:137-138 54:139-508]
AGGGGGGCAGTGACGTACGGCCTTAATTTAAATATGTATCAAGCTTGGGTTGTTTGGAAT
CTTTGTTTTATGGAAAACAGGATCATCTCGGTTGAAAGAATACTTCAGTATACTTCACTT
CCGAGTGAACCTCCTCTTGTTATAGAGTCAAACAAGCCAGAGAGTCGATGGCCAATACAA
GGAGAAGTCGATATCCAAGACCTTCAGGTTCGATATGCTCCTCACATGCCATTTGTGTTA
AGAGGCCTGACATGCACCTTCTTTGGAGGGAAAAGGACTGGTATAGTAGGAAGAACAGGA
AGTGGCAAATCAACTCTTATTCAGACACTCTTTCGAATTGTTGAGCCAACAATTGGACAT
ATATTGATTGATGGAATCGACATCTCATCTATTGGACTGCATGATCTACGCTCTAGATTA
AGCATAATCCCGCAGGATCCAACTATGTTTGAGGGATCTGTTCGAACCAACCTGGATCCC
CTTCAAGAGTATGCAGACGAGCAAATATG
>c67_g1_i1 len=447 path=[37:0-325 36:326-358 395:359-402 395:403-446]
AAGGGGGCCATTTTCATTTCATTGCAGAAAAGATTCAAAGACAATTTATAGAGTGGCATA
TCTAAATATATATCTAGTAGCATATTTCATTTAATAATAAACTTAGTTAAGAGTAAAGAA
ACTCATCAAAATGAGTCTATATAAACTCTAGAGCTGCTCCCTTTCAGATTTGAAGGAACC
ATAGATTCAAGGTTTTAAAAGGTGAAAATGGGAACTAAGGCGTGTTACCACGAGGCATAA
GCTTCGAGGTGTAAGTCTCAACAATAAGAAGAAAATATATAAAAAAAAAATCATAAATTC
ATACCACAAAACACATAATTTCATAACAAATCACATAAATCCATAACAAACACAAGATCC
AAGTCCAACAATTACAAGAACCAAATCCAACAGCCACAAGATGCAAGTCCAACAATTACA
AGAACCAAATCCAACAGCCACAAGATG
>c68_g1_i1 len=228 path=[206:0-111 318:112-227]
GGCAACCTCTTCCCACAAACAATGTCGGTCGTAGTGATTGGAAATTGCATATTCGTAACC
TCTTCTCCAGAGGAAGTATTCCAAGATTAGTAATGGATCAAGTTGGAGACAGAGTTTGCT
ATCCAACCATATTGAGTACCTGGCAGAAGGAAAGAGTCGGTGTGGCAATAATTTTGGTAT
CTTCCCTACTCGCCTCATATCAGAGTAAGGAAGATTCTTCACCACCAC
>c69_g1_i1 len=960 path=[63:0-191 25:192-197 31:198-959]
TCTTGGTTTTTGGGGAAGCACAGGAACTGAACCGTGTTCAACAGTTGGATTAACCATAGA
CCAACAGTTTCTGTTAAAAACCATAATCAGCAACAATTTCACCACCCTTACGACTTCAGT
TTTAAAAATCACATTAGCGGCTGGGTTTCGGTAAAGAGTTCCACATGTGGAGTTCTATTT
TCTATCTCCTGTCATAGCTCTCTTGCCTTTGTGGCTAAATCATATAACCACAAAGTCCGT
GCTCTTTCCAGTTGCCAGACATGGATGTTTGAGTACTGTGATGGAGCTACCATTGCTTGA
ATAGTTCCTGGATAACAGAAGCCTAACATGTGGAATGCTCTTCCAACTCTCTCCAAGTGC
TGGTTTGGAAACACCAGCTTCTCCGCCCACCATGTGGTTCGTCACCATGACGCAAATGTT
ATACTCATGTGCAAGCTCCTTTAACAAGAATCCAGCAGTAACCATTAAGGCATGTCCATG
TGTACCACCTCCTCCAAGAACTGGGGCTATAAGTGATGAAAGTGAGTCAATGATAAGCAT
CTTCACCTGGCAATCAATCTGAGATTTCAAATCATTCATTGACTGATGGAGCATATTGAG
GAGGGTGAAGATGTCAAACACAGAATGACATACTATGCTGCACATAACTTGTTGAATAGT
TTTGTTCACCTCTGTAGTGGAATGATCAGATGAAAGACTGAGAAACTGCACAATTCGTTT
TGGTGAAAAAGAGTTGCCTGTGTCAAAGTAGATCACCTTGCCCAAATAGTTCCCTGCCAC
ATGCGATGCAGCTTTAAGGCAAACTTGGGTTTTACAAGAGGATGATGGCCCAACTAGCTC
TATTACATGTCCCTCACGTAGTCCTCCTTGCAGAAGAACATCAAACCTTTCACATCCTGT
CGACAAAGTACGCTTGTTGAGATGAGAATCTTCTAATAACTCCAGACCATTTAGGGGGGG
>c69_g1_i2 len=989 path=[63:0-191 254:192-226 31:227-988]
TCTTGGTTTTTGGGGAAGCACAGGAACTGAACCGTGTTCAACAGTTGGATTAACCATAGA
CCAACAGTTTCTGTTAAAAACCATAATCAGCAACAATTTCACCACCCTTACGACTTCAGT
TTTAAAAATCACATTAGCGGCTGGGTTTCGGTAAAGAGTTCCACATGTGGAGTTCTATTT
TCTATCTCCTGTTATAGCTCTTTTGCTTCGTGTTCCTCCTTGTAATGTCTCTTGCCTTTG
TGGCTAAATCATATAACCACAAAGTCCGTGCTCTTTCCAGTTGCCAGACATGGATGTTTG
AGTACTGTGATGGAGCTACCATTGCTTGAATAGTTCCTGGATAACAGAAGCCTAACATGT
GGAATGCTCTTCCAACTCTCTCCAAGTGCTGGTTTGGAAACACCAGCTTCTCCGCCCACC
ATGTGGTTCGTCACCATGACGCAAATGTTATACTCATGTGCAAGCTCCTTTAACAAGAAT
CCAGCAGTAACCATTAAGGCATGTCCATGTGTACCACCTCCTCCAAGAACTGGGGCTATA
AGTGATGAAAGTGAGTCAATGATAAGCATCTTCACCTGGCAATCAATCTGAGATTTCAAA
TCATTCATTGACTGATGGAGCATATTGAGGAGGGTGAAGATGTCAAACACAGAATGACAT
ACTATGCTGCACATAACTTGTTGAATAGTTTTGTTCACCTCTGTAGTGGAATGATCAGAT
GAAAGACTGAGAAACTGCACAATTCGTTTTGGTGAAAAAGAGTTGCCTGTGTCAAAGTAG
ATCACCTTGCCCAAATAGTTCCCTGCCACATGCGATGCAGCTTTAAGGCAAACTTGGGTT
TTACAAGAGGATGATGGCCCAACTAGCTCTATTACATGTCCCTCACGTAGTCCTCCTTGC
AGAAGAACATCAAACCTTTCACATCCTGTCGACAAAGTACGCTTGTTGAGATGAGAATCT
TCTAATAACTCCAGACCATTTAGGGGGGG
>c70_g1_i1 len=1785 path=[54:0-529 1823:530-1714 1768:1715-1749 1768:1750-1784]
CAAGCAAGAAAAAGCTCCAACAAATGAGACACCTACAACAAAATCAGAAACAAATTCAGC
ACATGATTGAATTATCCTTAACCAACAGTAATGGGGGGAATCCATAATTCTACTTTTCCA
AGAAGAACAATTTCAAGAATATTCTTTCACAGCTAATTTGGTCTCAAGTGGGAGGAAAAA
AATTGTTCACAATCTGTTCTTAACTTTAGCAGATTGGTCTCAAAAATATAAATAACGCCA
TAATAATCACACCAAACATTTCCAAGATTTACAAATTTGACAACAAACGATCCAAATCGC
TCAAAAAACATACACAAAAATTGGATCATCAACTATCAAATAAAAAAAGCTCCTATAATA
TGGACAAAAAACTCCCCACTTGAAGAGAAGGAAGAAGATTGCTTCCACTTCAAAGAGTGA
AGACAACACCTCCCATGAAAGGGATAAAATACAAAACAAAACAAAAATAAAGACCAAAGC
AAAATAGAAAATGCACTGCATGGAATAGGGTAAGTGAAATGGAATGGTTTATAGTATAAC
AACCAATCAAAGTACCCCCTTCGGAGATAGAAAATGACCTATTATAGAATTGTATTTGTT
ACATGCGCATGGACATGAAAAGGCACCGTAGATAATGCTCCCCCTCAAGCTGCTGGAGCA
TATATATCGATCATATTCAGATTGGTACAAAGTTCTGAGAAACGTTTCCCGCCCAACAGT
TTAGTGAAATGGTGTAGCAATAGTCTGATTCAACACACTCCCGAATGAAATGGCAGTCAA
CCTCAATATGTTTAATTATCTCATGAAACAATGAGTTATTTGCAATGTAGATAGCTACTT
GGTTATCACAATGCATAGGTAATGGTTCATTGAAGGTGAATCACAATTCCCCAAGCAGTT
TCTTTACTCCAATCATCTCATATCAGTGTGAGCCATAACTCTATACTCAGCCTCGGCAAA
AGATCTAGAAGTAGACTTCCTGTCAGTCTTAGAGTCGGCATAATCAGCATCAGAATACCC
TTCAATGTTCAAATGACCATTTGCTTGGAGATTTCTTGATGTATCAAAGAATTCAAATAG
CAGCATTACAGTGAACTTGTTTAGGCTTATCCAAGAAACGGCTGACCAACCCAACAATAA
AAGAAATGTCTGGTCATGTTACTATCAAGTAGATAAGTTTCCCAACAAGTCGTTTGTACT
TAGCTTTGTCCTCTAAGAAGTCTTCAATGTCATCCCAAACACTTGGGTCAACTTCCATAT
CAGTATCAATTGGCTTCGTTCCAAGCAACCCGGTTTCTCTGAGTAAATCTGTTGCATACT
TCTGCTGAGATAGAGAAATTCCCAACTTGCTGTGAGCAATTTCAATCCCTAAAAAATATT
TGGGACGTCCCATATCCTTAATAACAAACTGTTCTTGCAAATATTTCTTCATTTCATCGA
TCCCTTGTATATCACTACCAGATATAAGTATGTCATCAACATATACAATGAGAATAACAA
TCCCAAACGTTTGATGTCGCACAAAGACAGAGTGATCTGATTTGCATTGCTTAAATCTAA
TATTTCCAAGAACATTGCCGAACTTATCAAACCAAGCTTTCAGACTCCGTTTAAGACCAT
AAATTGCCTTCTTAAGACAACAGATCTTAGTAGCATCCTCTCACTGAGCAACATGCCCCG
GAGATTGTACCATATACACAGTCAGCAGTAAATCACCATATAGAAAAGCATTCTTCACAT
CAAGGAATCGCCATATAGAAAAGCATTCTTCACATCAAGGAATCG
>c70_g1_i2 len=1273 path=[1821:0-17 1823:18-1202 1768:1203-1237 1768:1238-1272]
CATAACAACCAATCAAACATAGTATAACAACCAATCAAAGTACCCCCTTCGGAGATAGAA
AATGACCTATTATAGAATTGTATTTGTTACATGCGCATGGACATGAAAAGGCACCGTAGA
TAATGCTCCCCCTCAAGCTGCTGGAGCATATATATCGATCATATTCAGATTGGTACAAAG
TTCTGAGAAACGTTTCCCGCCCAACAGTTTAGTGAAATGGTGTAGCAATAGTCTGATTCA
ACACACTCCCGAATGAAATGGCAGTCAACCTCAATATGTTTAATTATCTCATGAAACAAT
GAGTTATTTGCAATGTAGATAGCTACTTGGTTATCACAATGCATAGGTAATGGTTCATTG
AAGGTGAATCACAATTCCCCAAGCAGTTTCTTTACTCCAATCATCTCATATCAGTGTGAG
CCATAACTCTATACTCAGCCTCGGCAAAAGATCTAGAAGTAGACTTCCTGTCAGTCTTAG
AGTCGGCATAATCAGCATCAGAATACCCTTCAATGTTCAAATGACCATTTGCTTGGAGAT
TTCTTGATGTATCAAAGAATTCAAATAGCAGCATTACAGTGAACTTGTTTAGGCTTATCC
AAGAAACGGCTGACCAACCCAACAATAAAAGAAATGTCTGGTCATGTTACTATCAAGTAG
ATAAGTTTCCCAACAAGTCGTTTGTACTTAGCTTTGTCCTCTAAGAAGTCTTCAATGTCA
TCCCAAACACTTGGGTCAACTTCCATATCAGTATCAATTGGCTTCGTTCCAAGCAACCCG
GTTTCTCTGAGTAAATCTGTTGCATACTTCTGCTGAGATAGAGAAATTCCCAACTTGCTG
TGAGCAATTTCAATCCCTAAAAAATATTTGGGACGTCCCATATCCTTAATAACAAACTGT
TCTTGCAAATATTTCTTCATTTCATCGATCCCTTGTATATCACTACCAGATATAAGTATG
TCATCAACATATACAATGAGAATAACAATCCCAAACGTTTGATGTCGCACAAAGACAGAG
TGATCTGATTTGCATTGCTTAAATCTAATATTTCCAAGAACATTGCCGAACTTATCAAAC
CAAGCTTTCAGACTCCGTTTAAGACCATAAATTGCCTTCTTAAGACAACAGATCTTAGTA
GCATCCTCTCACTGAGCAACATGCCCCGGAGATTGTACCATATACACAGTCAGCAGTAAA
TCACCATATAGAAAAGCATTCTTCACATCAAGGAATCGCCATATAGAAAAGCATTCTTCA
CATCAAGGAATCG
>c71_g1_i1 len=629 path=[657:0-628]
GTGTGACCTCTTTTTGCTATCCAGCTCTTTAGAGATTTTAGCGAGAGTTGTCTTTACATC
AAACAGTTCCCTGGCTAACTTTCGGTGCAGGCTCTCTGAACGCTTCCTCAACTTCCTCTC
ATCCTCCAATTCGTCCCTCATGGACTGAACAGCTGCATTGATTCTATCATGTTCCTTGTT
CTTCCTAACTACTTTATCTTCCGCAATCTGCTCCATTAGTTCATCCATTTCACGTCTATC
AGCTTGTTGCTCCCTCACCAACACTTTGACCTGAGAGCGTGCATGATCCAACTCCTTTTT
TAATGTTTTGACGAGAGACATGTTAGACACGTGCTGCTCTTCCAGGCTCCAGATACGGTT
TAAAACTTTAAGTAGTTCTGTTGAAGTTCTTAAGCTATAACTCGTCTCCCCAGTTCTCCC
TTTCAATTCAATGGAGCTAGTAGGTGTAACTGCTGGATTATAGGGTGCAATCTCCATGGA
GCTGCCATAACTCGCAGGTGATACAGGTTGTAAAGCACGGCTATTCCTCTCAGTTGACCG
ATGGTGTTTCATTAATGATGCGGCGACATGCCTCCTCAAACTGCTAGAACTACCTGGCAG
GTCAAGTGAGGCAGGCGAAGGAGAGAGGG
>c72_g1_i1 len=387 path=[75:0-201 276:202-213 74:214-386]
GAGCAAGCACCGTGTCCGGCTGGTAGCACGCCCCATTCACCTGAATAGGCTGGCAGTCAG
CGCCCGACGAGCACGCGTAATCCAACGCTTGCTGCATCGATGAAGTAGGCACCGTTGGCT
TAGCCACGCACCAAACCGCGTGGTCAGGTTTGGTGTTGGGCGAAGGTGGTGGAAGTGACG
GCGGACTTGGGGGGCGCGTGGGTGGTGGCAGCGGTGGGGATGGTGGTGGTACGGCGGTCT
GAGGTGGCAGCGGTGGTGGATATATGCACAATGGAGGGTGGTTTTGGAGAGTTTGATGGG
GTGGAGTAGGTTGGAAATTAGCATTGTTTGAGGCTGCAGGGAAAATGTCTGTTTCGGCTG
CATTCATGATTGAATTTGTGCTTTGTG
>c73_g1_i1 len=253 path=[1:0-252]
TGAAGGTCGTCTCATGAACTTGGGTTGTGCTACCGGACACCCTAGTTTCGTCATGTCATG
CTCATTTACCAACCAAGTTATCGCCCAGCTTGAGCTGTGGAAGGAGAGGACCACCGGAAA
GTATAAGAAAGAAGTTTACGTTTTACCCAAGCACCTTGACGAGAAAGTTGCTGCTCTCCA
CCTTGGCAAGCTTGGTGCCAAACTGACTAAGCTGAGCAAGGAGCAGGCTGATTACATTAG
TGTACCAGTTGAG
>c74_g1_i1 len=316 path=[344:0-315]
GAAAAATATCTCCGATGGCTTTACGTGGCGGAGATAGAGCTCGTAGCGCTCGCAGCGGTA
GCAAGCAGGAGATGTCGGTGGAGGAGTTTAAGAAATGGCTGATGAAATTCGACTACGACA
AGGACGGGAGAATCAGCCAGAGCGAGCTGCGCGCCGCCATCCGCAGCCGCGGCGGATGGT
TCATGACCACCAGGAAGAGCGGCCGCGGGATCAGCGAAGCAGATGTTGACGGCAGTGGTT
ACATTGATGAAAATGAGATCGATTCTCTTTTGGAATTTGCAGAAGGCTCTATGGGGTTCA
AATTCTACTGATGGAA
>c75_g1_i1 len=627 path=[89:0-196 69:197-215 88:216-626]
AAGAGTTGGATTAACAAAAATGTCCATCGCATTATAAAAGCCTTTCAATTCCAAAGGATT
CATCGACCCCAACACTATAACTTGCGGCCCCATCTCCTTGTATCGCTGCATCCACGGCCC
CGCTCCGGCGACGATCAAGTAAACGCCGGGGTGCTTCACCTTCATCATCGAGAAAGCCTC
GTACAGCAATGGATGCCCTTTATCCTTCACTAGCCTCCCCGCCACGCCCAGAACTAAACT
AGCGTTTTTTGGGACACCAATCTTGGATCTGAACGCTTGTCCTAACGCCAAATCTTGGAC
GAACTCGTCTTCATCGACTCCATTCACGATCACGTGAACTCTCTTTGTCGGAATCTGGTA
CACGTCTCTCAGCATCTCGCCGCAGCTGTCGCTGATCGCGACGTGGTGGCGGTAGTTGGA
GAAGAATCTGATTTCGTTGATGACTTTAGGAATCATGCTCTGCAAGCTCTGGTTGAATGC
AGGGCTCATTTGCTCGCCGTTTTTTCGAGTCAAATCTTGATATATGCTCGACTGCACGCT
CTCGAGGGCGATGCCGTGCCATGAAACGGCGAGGTTCTCGACGCCGCGGGCGAGCCAGAA
CGGCAGCGCCACGCTCTCGGAGTGGAT
>c76_g1_i1 len=357 path=[77:0-145 45:146-178 440:179-356]
CTCTCTACTCTCTCTCTCTCTCTTATTGAAATCTTAACTAATTAACATTAATGATCAAGA
AATTAAGCAAAACTCTACCCATCGTAATGAATGAACGTGGAGGAATTAGGCGGGCGGTGG
CCGGAAAAGGAGTCCGGCGATCTGCCGGAAAGCAAGGCCGAGAACCGAACGACGGAGCTT
AGTAGTGAAACGATGTTGACCACCATGAACGCGAGCTCACGGTAAACGCTCGTGCTCTTC
CTCAACATCACGTGCATTACTACAGATAATGCTTCATCGACGATTCTTGCCATTTTTTAA
ACTTTTTCTTTTCTTTTCTTCGAAGATTCTTTGTGATGTTTGAATGTGGCACGAAAC
>c77_g1_i1 len=726 path=[77:0-66 38:67-725]
CTGTTGAGTTTACACAGAAAAACTAGGTTCCTAAGTTTTAATCGGAACTTACCTTTTCAT
CTTCAGTTTTGATTCCTGAAGTTCTTCTCTGATGCAGCTTGCACAAAGTTGATCTTGGTC
GCATCATATTACAGTTGGCTGATCACTTCCAAGTTCTGATTTGCAATCTGCAAATGAGGT
TTGATTTAGTAAAGACTAAAGACTACCAATTTCAAGTGCACTGCACCCAGGCAAGCTCTT
GGGCGCCAGGGCAATCATTCTCCTTCTAACTTCCTTTACATCTTCCCACCTATTAGCAGC
TGCATATATATTGGACAGAAGTGTATGGCAGCTGGAATCATTGGACTCCATCTTAAGAAG
TTGCTTGGCAATACGTTCACCCATTTCAACATTCCCATAGTTCCTACATGCACTAAGCAC
AGCACCGTAAAGTGGGACCATAAACTTGTTATCTTGATTAGGTACCTTTCGTATTAATTC
CTCAGCTTCTTCTAAGAGTCCAGCACGACCTAGAAGGTCTATCAGGCACCCAAAGTGTTC
CAATTTCGGCTCAATTCCATAAACCTTAGTCATGGAATTAAAATGCATACGGCCTTCCTC
TACTAGCCCTCCATGACTGCAGGCACTTAAAACACCAACAAATGTGATATCATCAGGTCT
AATCCCAACCTGTATCATTTCTGAGAATAATTGTAAGGCCTTGCCAGTATTTCCATTCAT
GGCGAG
>c78_g1_i1 len=1261 path=[1291:0-1046 2337:1047-1048 27:1049-1260]
TGAAGTTCAACTTATGTTCACTCAAATGGAGGTCTCATCTATTCAAGAAGAAGTATCACA
CTAAGAATGCAAACTTTATGCTATAGTTTAGTCATTCCAAGCTAGTATTTCCTCTTATTT
TCCTACCATAGAACTTTTACCAAATACAAAAGCTGAAAACCCCATTTTGACATTTATTTG
TAGTTCTTCACTCATTAATGCTAAAACAAGATTTAAGGCCAACTCCTGACTTCTCACTGC
TCACTCTGCTGCTGTGTCTTACTTGTAAAAGCCATGCTACTTCAACATTAAAGGAAATGA
CAAATGCTTATGTTTATGATGATTAACACATAAGTAGCCACTAGAAGTCTAAAACAAGAA
GGTTTTCAAATAGTTCAATTCTTGAATTTTTGTTTATTCATGCACTAATGTGATCAACTT
CGTCTTAGGAAATGAAGTAGCAATTGAATTCGGACTAGTATAGTGTTGTTTCTTCTTTTG
GTTATGTGAGTAACTTTTCTGTTAAAAACTGCATAGTTAAATGAAATGATACGTTGAAGT
TATTAGGATAAGAAAGATTAACAGGTATAATGATTATGATATTCCCACTGATTCACAGAA
GAACAGGAGAACGTAATAAGCCACCACTGATGTGAGACTTATGTGTGCATGTTGATGAAT
TCATTTATTAAAACAAAATGACATGTAATCATTCTTCTTGACAGTAAAGTGTAGAATCTT
CTTATAATCAGCTAGTCTATTGTGAAGCCTCCCTTCCTGGACTTATTGCATAGTGAAGAA
TGATGATATCTTTATATTCTCTTGCTGCAATATGCCATCTTATGTTTAACAGGAAAATGG
TAGAACTAGTACTCCTTACTATTGGAAAAATTAATTGAGGCAATTTCCATCATATAGCGA
ACATACTCAATTACATATAGGCATATAGCTTTCTCTAACCCGACACTCTTGAACTTCTCA
GAAGTGGTGTTATTCCTATATCAAACCAAATTTCAGTCTCTGTTGTATGAAATCTTGTTG
CTTGCTTTCTGCATATATATAAGTACAGTTTTTTGTTCTTTCTGAGATCTCATCGTGATT
TTATTGCAAGCAATGGGAAATCATATCCTTCTTTTCAGGTTTTTGTTATGCACACTTCCA
TTCTTGTATATAGTAGCTCACTGGTTAGTAAAAATGAACTGGGTGCTCTTTGGTACTGCC
TAGTTTGTAATAATTTGTTATAGCTTTAAAATATTGTTAAAATTACATTTCAAATTTACA
A
>c79_g1_i1 len=602 path=[53:0-601]
ATAACATATGGTGTGGATCAGAATTTTACGATATATCTGTCGAAGATGATTGTGCTGATT
CTTTGCCAAAATCTTTAAATAAAGGATGTTGTTCTGAAATCTCAAGCATTGCATTTAATG
CACATGATTTGAAAGGAAAATCTCAGAAAAGAAGACGAGAATCGGATGATGTTTCTTTAG
TCCAGTCCGCAGATAGAGAAGAAAAGCCCATTTTTATAGACTTGACAAATACAGCTTCAG
AAAATTGGTCAACGTGCTATTTAGATAAAATGCCTCCTAGTAAGGATTACTGTAAAGATT
TATGTGGAGATGCCTCAGCGTCATCATCCTTATCTAGCCATGACCAAATGGATGAAAGTA
GCTCTGGCACATGGCAATGTACAACATGCACTTTGTTTAATCCACATTTGGCACCAATAT
GCGGTCTTTGCACAGCAGAAAAGCCCAAAGAACACAAGATGAAAAGTTCATTCTGGTCAT
GTAGAATTTGCACTTTGGAAAATGATGTCAAGATTGACAAATGTGACGTATGTGGGTCTT
GGAGATATTCTTATGGTCCACCTGTTGCTACTGCAGCACCGAATCTTGGAACTTGACGTA
AA
>c80_g1_i1 len=229 path=[95:0-114 94:115-228]
CTTCCACCTAGGATCATCGTCTGCATATTCATGTCGACATAGGATGATGTATATCTTGTG
TATCGTTGCGGTGTCGGTGGCAGTTCCTCTAGTGATGTTCAATCCCAATCCCATTACTAT
TACGATCGTCAGTGTTGTTGGGGTTTCGCTTCTCGTTTTCCAGCTCTACGCTTCGGTTGT
TTGGGTTCTGGCGGGCATTATTCCGGTGGTGGAAGACGGCTGTGAGGAG
>c81_g1_i1 len=408 path=[53:0-407]
CTCTCGAACAACTTTATCTTCATCTCCAGGCTGAACTTCAATCCCAGCTGCTTCAATTTC
CATAGAATCATCCGGCCCTTCCACTTTTTCCACGACGGGATTTAGTTCAACATCGATTGC
AGCTGCACTGTTCTCATGTTTGGGCTTCATCTGGGGCTTCTCATCAACTTCCTCTTTCTT
GGGTTCGGGCGATGGCAGAGAAACCGACGAGGATGACGGTTCGGGCTTGGGTTCGGGTTT
GGGTTCGGATTCGGTTTTGGATTTGGGTTTGGGCTTGGGTTTGGGTTGGAATTTGGCTCC
CTTGGGCGCAAAGCGAGAAGTCCGGGCCGGAGCCTTCTTCGGGCCATCGAAGAGGTCGTC
GAGGTCCATGTCCATGTCCGCTTAGGCGAGAGAGAGAGAGAGAGAGAG
>c82_g1_i1 len=674 path=[53:0-673]
GTAGAGTTTTGTCATCTCTCTTCTCACATCCTTGTCCACCGAACCGAATAGCCTCCTGAG
AATCAGAAAAGCCCACCATTCTCTTTAGGGTTTTTTCTGCTTTTTCGTATTCGTAATCTC
AAAAGAAAGAAAAGTTGCAAGTTTTCAGACAGCAAGTGCAATTTTCTCGAACAAAGGAGA
TAACTTTTGAATTGTTTTTTTGTTTGTCTACACCGGAGTAGATCTCTGAATGCTTAAGGT
ACAGTCGGTGAATTTTCTGACAAGAGAGTTGTAAGGAGTTGTATTTCAGAAATCTTTACA
ATGTATGTTTTGTGGTCCTATGAGGTCTAGTTCGCCTTTAGGCTTCTTGAGAGATGATCC
TCTGTGATTTTCTAATATTAAGCCTCTTCCCTCTGTGAGTCATTACATCTTGATCTATTA
CAAGTAATGGGTTCTTTTCGTGGAAAATGTGAAATAATCGAGGTAAAGGATGAGCACAGT
GCAGCTCGGAGACCTCAATCATTTCGCCAGTCAAGAGTTCAGGATAGAGACCAGAAGCCT
CCAAACATTAAAAAAGGATTGAACAAAACATTGGAAGATGACATCAATAAGCTTTTTGAA
GCAGTCAATCTCAGATCGTCCAAAAGTCTGGATCTTTCAGATGTGAGGAGAAATGCTTCA
AAGAAGCCGATGAG
>c83_g1_i1 len=498 path=[560:0-82 642:83-95 43:96-497]
TCCATTGGGGCTTGCAATCGAGTGGTAATTCAATTACTCACGTTCTCTCTATCTTTGTGT
TTTTTGTTCGTTTCCATGATTATCTCTCTGTTTTCCTTTTTTTTTGTCATATCATTTCAT
CGATGACTGTGAAGTGACGAACAGAATAAAGAGAAGAAGGTAGGACTGTTATAAAAGTTG
TTATTGGTATCTGAATTGAATTGATGGATGCAAGTTAATATGCAATGTTTATCAACAAGA
GCCTTTTTTTATACTAACCCACAGTTTATTTAGAGAATACTCTAATGAGGAATAATTTGG
TTTATCAAGCTAAAGTTTTTACTTTGATAGTGCATTAAAACTGAGGAAAATGTAAGCTCT
GTCTCGTTGAAGGAAGGTATATAGTACCAACGTGTTCATTTCAGATTGAATTTTAGCCCG
GTTTATCCTTCCAACATCTGATGACCACTCTGTTGCTAAATATTGACTTGAGCAGATGGC
TTCTCCTCATAGATTTCG
>c84_g1_i1 len=388 path=[53:0-387]
AAACAACCACCACCGCGCGGTGGCACCGTTTTTATTCCGACGAAGATGAAGGCCAGGCTC
GCAGCTTCTATTTATTTGTTCTCTGCTGGTAAATGTTGGATAAATACACGCAGCGCAGTT
TCATCAAGATCGATTTTTGCCGCCTTCAACCGCCGCTATGCTCAAATTGACTGCAGCTTC
CATGCCCGAGGATTTGAGATCTCGAATAGGGCTGTTCATGCTTCCGCCCTCGAAGAAGAT
GCATTCTCAGAATTGGGCCCTGGAGAATCAGAATGCTCTTTTAAGAAAATAAGATTAGTT
ACTGCAAAATGTGATGATTTTGTGGATGCTGATGCTTTCTCAGAATCGGATCTAGATATG
CCAAAATGCTCTGCCAAGGAAATTAAAT
>c85_g1_i1 len=283 path=[401:0-207 50:208-282]
CTTCCAAGTACATATATAAGAAACCATTTTTCAAGTGTCTACTGTCCTAACCTGCGCCAG
CATTTTGAAGAGCCGAAGCACACAAAACACTGCACTCCGTAGTCCTTAAAAAAAGATGGT
GAATGCTCCTTGGAGGCACAAAAAGAGGTGTGGTTTTTTTTGTTAAGTGTTCCTCCAGAA
TAGAGTCTATGATGACAAATAGTCCCATTGTCATTCTGAGCTGCTGCTGGAGTCCTACTC
CTGATAAGCTTGTAAAAGTACTTCTTTCGCAGTTTGATGGCGG
>c85_g1_i2 len=375 path=[401:0-207 608:208-299 50:300-374]
CTTCCAAGTACATATATAAGAAACCATTTTTCAAGTGTCTACTGTCCTAACCTGCGCCAG
CATTTTGAAGAGCCGAAGCACACAAAACACTGCACTCCGTAGTCCTTAAAAAAAGATGGT
GAATGCTCCTTGGAGGCACAAAAAGAGGTGTGGTTTTTTTTGTTAAGTGTTCCTCCAGAA
TAGAGTCTATGATGACAAATAGTCCCATCTAAAAAATCAATTCTCAAATAATCAGCAGGT
CTCAAGGTTCCAAGGAAAAGCATCTCTCATGTACTTATATATCAAAGATCAGAATTTAAC
TGTCATTCTGAGCTGCTGCTGGAGTCCTACTCCTGATAAGCTTGTAAAAGTACTTCTTTC
GCAGTTTGATGGCGG
>c86_g1_i1 len=609 path=[636:0-81 717:82-608]
AAAAAAACTGGAAAGAGACTCGCATGGAAATGTGCAGGTTGCAAAGATAGAGACAGAAAA
AATGCTCATCGAAATGGTGGAGACTGAATTAGAGTCCAGAAGGAAGGAAGGTTTATACAA
AAATGAGTTCAGAGGACAATCTCATTTTCTCGGATATGAAGGTAGATGTGGTTTACCTTC
GAATTTTGATGCCAACTACTGCTATGCATTGGGTTATGCTGCTGGGGCCCTACTTCATTC
CGGGAAGACTGGCCTGATTTCCTCAGTGGGAAACTTGTGTGCGCCGGTTGAAAAATGGAC
AGTAGGTGGAACAGCATTGACATCTCTGATGGATGTTGAAAGAAGACATGGAAAGTTCAA
GCCTGTGATTAAGAAGGCGATGGTGGAACTTGAAGGTGCTCCTTTTAAAAAGTTTGCATC
AATGCGTGAAGAATGGGCTCTCAAGAACCATTACTTCAGTCCAGGTCCTCTTCAGTTTGA
GGGTCCAACATCAAATGTCACAAATCACACTCTAATGCTGGAACTTCGTTCCTATGCTTA
GAATTTCCTGCAATTTTCTAGCTGAAACTGAACTTCAATTTAAGATTATTTGTAGAATAT
ACATTTTTT
>c87_g1_i1 len=211 path=[251:0-136 387:137-143 32:144-210]
GGCAAAGTGGGGGTTTTTTAGTGCCTAGCATAGGATAATCATTGTATCTTCTTTTCAGTG
CATTATTTACTGAACTTGTAGATAAGTAAGGTTTTAGTGCATAAAGCCATGCATCTTATA
TTTCTAGTGCGGATAATGATAGTGTATATGAAGTTACAATTGCTAATGTATAGGGCTCTC
ACTCACCCGAGTCACGATTTTTATCTGAACA
>c88_g1_i1 len=250 path=[109:0-122 231:123-151 54:152-249]
GAATGCAAACCAATTGGAGTTTGTGAAGAGCGATCCTCCTCCGCTCTCCTGACTATCTCC
CAAACGGAGGGAAGAAATGACGACTTCAGCAGATTCATCATCGAAGTACACATCCTCATC
GTCCCGTTCGACTGAGGAATGTCCCTCGTTACTAGCATCGTTACTGTAAATTCCATATTT
AAAAGCCTGGCTCAGGTTATTTGCCAAAGCTGCAACGTCATAATCCCTATCTTGGTAATC
ATCATCATCA
>c89_g1_i1 len=554 path=[53:0-365 24:366-369 587:370-553]
TTGATGCCTCCCTCAATCACTCATCAGTCTCACGGGAAGACACACATTCTTCGTATGTCT
TACAATCCCGACTCTGCATACAAGAGGTGTAGTTGCTGCATGCTTGAGTTCAATGGGATA
TTCTACGAGTGTAGCAATTGCCGTCAGTTAAAACTACATGCTCACTGCGCTTTGCTTCCA
ACTACTCTTACCCACAAATTTGATAGACACCCTCTCAAGCTAACCACCCCTACTAATATA
TCAGTCTTCACTTCTACTAATGATGCAGAGCATAGTGAAGCAGAAATGCAACACATTTGT
GATGTCTGTGAAACGGACATTGATAAAAGGGTGTGGTACTACAGTTGCAAGCAAAGGGAC
AGCTGGTTTCACATCAACTGCATTCCCTTTGTGGATCGTCTTTCCAAGGTGAAGTTTGGT
GTTTCTGTTCATGTCGACTTCCACAGCTGTCCCCTCACTCTTGTCCCAGAGGCTACAATC
TCCGGTTACCACTGTGACCTTTGTAGGGAGAAATTCGAGTACATGGACGCTCCTGGTCTT
ACGATGGATTGCGC
>c90_g1_i1 len=463 path=[441:0-462]
AAATGTTCATTGGAGGAGTTTGAAGAATTGAAAATGGACAAGGATAATTTGGAAGTTGAA
CTTGCCAGACACACAGAGAAGTATGAGAGCACTAAGATTCAGTTGCTGGAAACAGAACGG
CTTCTTGCTGATGTTAAGTCGCAATTGACTTCAGCCCAAAAATACAACAGCTTGGCTGAG
ACACAGCTTAAATGCATGGCAGAATCATACAAATCACTCGAAACACGAGCAGATGAATTA
CAAACTGAAGTTAATCTTCTTCAAGGGAAAATAGAAAATTTGGATTTTGAGCTGCAAGAG
GAAAGAAGAAGTCATCAAGACGCACTCAACAGATGCAATGACCTCCTAGAGCAGCTCCAA
AGGAATGACACTCATGCGGCAGCTGATAATGATGACAAACCTAGCCAGGAAAAGGAGTTG
ACAGCAGCAGCTGAAAAGTTGGCAGAGTGTCAAGAAACCATAT
>c91_g1_i1 len=384 path=[1:0-255 805:256-285 290:286-383]
AGGAACCGGAGTTATGTTTGAAATTCAAGTTTCCGACTTATGATGAATTTAGGAAACTCC
ATGAAGAAACAGAGACAGGTAATGTAATAAATTCCGAGGTGGTCCCTTCCGCAACTGTTA
GCAAATGTCAAATCACTTCTGGGGAGAGTTGTGCTGGCGCCTTTATCGATGACGCGGAGA
CTTTTTCCGTCAAAGAAGGTGAGATTGACGGCTCATTGGGAAGTGAAGAGGTTTTGGTTG
GTCGGAATTTGGAGGACTTTAATCAAACAGGATGCGTTCATGACAAAGGAAAAGAAATTG
AGGTGAGTGATGATGAGAAAATTGAGGAAAAGGTTGTTGAATGCCGGTTTGATTTTGAGC
AAAAATCTGTGATTTTGGATTCTG
>c92_g1_i1 len=1162 path=[1222:0-242 7:243-266 1488:267-277 42:278-1161]
CTCAAATCCAGAATGCACATTTTGGCCGGCCATGGTCGACACTTGGTTTGGTTTCGTAGT
TGACGATAAGGCCCACTGCATGCTCCAAATCGCCAATGGTCGCATGTAACACGATGCTCT
GAACTCGCCCCCCGGCCCCCATCCCTCCGGAGTTTGGAACGAAAACCCTAGACCATTTTC
GGACCAGGCAGTTTCATAAATACCCGAGGCCGTCTTGAATGCCATATCCGGCATGCCCTC
CTGAATCATAGCAGCAGCAACAGAATACGTAACTCCTACCCATATTTCCCTCGACTGCAA
ACCTGATAAATCCACTTCACCATTAGGCCGCATTCCATTAACTGCCCCGCGCAATCCTCC
CTTCATCTTCATCACATTGAAATCGTATATTTTCTCAAGTGCACTTCTCACCTTGTGCTC
ATCAGCAATAGGTGAAAGCCCACAAGCTCTAGCATACCACTGACCAGCCAGCTGATCAGC
TTGAATTGATGAGCTAGTTTTGGCTGAACTGCTGTCATAATTGAAGTATGAACCATTCCA
CAGTTTGTCATATGCAGATTTAGCCTTCTCAAACTTGAACCACAAGTAGTCAGCTGATGA
ATCATCACCAAGCTCTCGAGCCATTGCTGATCCGGCTTCAAGGGCTGCAGCCCAGAGCCC
CCCACAATACGAGCTCACTCCTGTAACGGTCCAAGCATCATAAGTCATGTCCGGGAACCC
CTCGTTCTCAATCATCCCGTCACCATCCTTATCAAATTGATCCATGAAGGCTATGGCCAT
GAACACTGAAGGCCACACAGCCTTTGCAAAGCTTTTGTCACCAGTGGCCACCATATCTCT
GTAGACTTGAAGAACAAATTTGGAGTTCAAATCTTTCCATCTGTCTGTATCAAAGAAATT
GTAGGCATTTACTTCAAACCACGGATCATTAAGCCCGATATCATGCGGGACAGCACCGAG
GACCTTTTTAGGAACCATTGTGCCATTGCTCATTATTTTCATCTTACGCGGATCATGCAT
CATCACTGCCATGGCAAAGTCTCTCTGGATGCTCAGCTCCAGCTTCGGAAACAGCATTAG
TAAAGCGAAAGATGAGTAGAAATGGACGTCATAAGTATTCCACATGTGATACTCAATGCC
TTCCAAATATAAAAACTGCCCA
>c93_g1_i1 len=266 path=[404:0-142 74:143-148 557:149-197 6:198-265]
CCCCCCCTCAACTTCATCAGTAAATGTCTTTTCAGATTCAGCCACAGTTGAACCAGCTGC
CGCATCAATATTTTCGGTCCATTGATCTTTATTGACAGCAATAGAAGAAGACTCTACTGG
CGGGTGCTGACTTTGATCGGATCCATTTCTCTCTTGTCCAACAGATGAAAGGGTTCTGGC
AAAATCAAGATTGTTTTTGGTCTGCTGATCTTTATTGACAGCATTAGAAGAAGATTCTAC
TGGCGGGGCCCGACTTTGATCGGCTT
>c94_g1_i1 len=507 path=[698:0-316 24:317-506]
AAAAGCTTGCTGTGAAACTGAGAGATTTTCTTCACCAATATGTTCGTGGTGACAAAGATG
GCTTCATACGACAAGCTGAATCAGAAGCAGAGAGGCTTTCACGTGCAGCTTTTGGAGCTG
AAATGTTGAATACAATTGGATACATATACACAAGACAGGCTGCGTTGCAGCTGGGAAAGA
AAGCCATCTATCTAGGAGTGCCGTTTGTGGCTGAGTGGGTACGCAACAAAGGGCACTTTT
GGAAGTCACAATTCACTGCAGCAAAAGGTGCTTTTCAGTTGCTGCAGCTTCAGGATGACA
TAAGACGCCAATGCAATATTGACGGAAATGATCCAGACAACGACGTGGAATCACATCTTC
GAATGAATAGAGAGACTCTCATGAACTCACTGTGGAAACTGAATGTGGTAGACATTGAGA
TAACTCTAGTACATGTCTGTCAAATGGTGTTACAGGAAAGCCATGTCAGGAAGGAAGAGC
TCATGATTCGTGCTGTGGCTCTGAAAT
>c95_g1_i1 len=1237 path=[1:0-447 449:448-458 460:459-1236]
GTGGAATCCACTTTTTTCCGGTGCCTGGAAAAATGTCATCCCAATCAGACTGTTTATAAT
TTGTACTTAGATTCTTTGGTGCAAACTGGCAGTCTTGATAAGGCAGAAGAGATCTTCAGC
CAAATGCATGCTGATGAGGCGATTGGCGTCACCGGTAAATCATGCAACATCATCTTGAGG
GGATATCTAACCTACGATCATCATGCTAAGGCAAAAAAGATATATGATTTCATGTGCCAA
AAGAAATATGAAATTGAATCTTCCTTGATGAAGAAGCTAGAATACGTCAAGAGTTTGAGC
CAGGTGGAAATAAAAAAATCAACAAGCTTGAAGCTCAGCCAAGAACAGAGAGAAATCCTG
ATAGGTCTACTAATAGGTGGTTTAAGGGTTAAATTAGATGAGGAGAAAAGGAGTTATGCA
ATTGATTTTGTATTTAGGGAGGATAACAAGATTCATTCCTTTTTGAAGAGACATATACAT
AACCAATTTCATGAATGGTTAGCTCATAATGTGCAGATTGATGATGTTCCATGTCGGTTT
ACCACCATACCTCACTCTTGTTTTCAGTTATATGCCGACCAGTTCTGGCCACAAGGTCTT
CCTGTGATTCCTAAGCTAATCCATCGGTGGCTAACACCTCGTGTTCTTGCTTATTGGTAC
ATGTATGGGGGTTACAGGACTTCATCTGGGGATATCTTGTTGAAGCTGAAGTTCGATAAA
GAGGATGTTGTGATGATTGCCAAAACAATCAAGGCTAAATCATTAAACTGTCGTGTTAAA
AGAAGAGGGAGTGTTTTCTGGATGGGTTTTCTTGGAAGTGATGCAGCTGAGTTTTGGAAA
CTAACTGAACCCTTTGTGCTTGCAGATCTGAAAGATTCTCTTGAAGCGAATTTTGAGCCT
CTAGATGGGAGGTTGGGGTTCAACGACATAAGTTTTAGTAGTGATTCAGATACTAATGGA
AACACTTCAGATTACAGTGATGATGAAGGTACGAATAGTAACCTATAATGGTGATTTATT
TTCGTGTCGTCTCATGTATGCATCAAGGTTTTAGATCTTGGAGTCATGTTTAAGCCTACT
GTCTGATAACACGATGCATCATAAGCTTCTTTAGTTATGAAGATGAGTAATTTGTGAAGG
GTGCTCTCTAGGTGTACATATAGTGGTAGAGAGAGAAACTTTGCCGTGCTGTTCAAAAAA
AAAAACACTTTGTTGCGAGGCAAATTGCTATGAGACG
>c96_g1_i1 len=346 path=[324:0-345]
TCAGCTTTTCCTTATGGATTTTCTTCTGAAAGATATCCGTTAGTGGCTTCAAACTCATCA
AAGATGGCTAGTACAAATGGAACGATCACTGACAAGCATTGTGCAACGTCATCTTCTGAA
AGAGCATCTCCTTTCTCACGGCTCTCACCGCATTGTTCTCCTCAAGGACTCGAGGACATT
AATCCTACCGTTGATTCAGACTCTAATGATGAAGGCACTCCTACAAAGCTTAAGAAAGTG
GCGTATTCTTATGCAGAAAATCACGTCCTTGTACAATGTTGGATCGATGTTAGCATTGAT
CCAGTGGTTAGTAATGCTCAAAAGATGGATCGGATGTGGATGAGGA
>c97_g1_i1 len=352 path=[330:0-351]
GGCGAGTGACATTGTGGAGGATATGGGTGTTTATGGGGTAACGACGAGTGTGGTTACTTA
TAACACTTTGATTGATGGCTATTGCAAGAGGGGTGGTGCCGGAAGAATGTATAAAGCTGC
TGCACTGCTGAAGAAGATGGTGGAGAAGGGACTCTCGCCGAGTGTAATCACATATAACAT
TCTAATTGATGGATTTTGCAAGGATGATAATTTGGCTGCCAGTTTAAGGCTTCTGAAGGA
AATGAAAGAGCAGGGTGTGAGATGGAGTGTTATCACGTATAACACATTGATTAATGGATT
CTGTGCTGATGGGAAAATTGATGAAGCAATGAGTTTGAGGGATGAAATGGTG
>c98_g1_i1 len=818 path=[1:0-817]
AGAAAACATTTCGAACAGACAGCTAAAAATATGCCTCAGTACCAGGCGTGCCTTGATGTG
ATTGAAGAGGGAATCATTCATGGAGGATATCATGGAGTTTTAAAAGAGTCAAGAGTATTC
AAAGAGTTAGTCTTGCAAGACACGTCGAAAGGTCTTGTCCATCAATTTCTTTCTCAAAGG
GCAATAGTAAAGGTACCTAATGTAACTGATATTGGGCTCACACCGAGGCCGGTCAAGAAG
GTTGCTATAGTTGGTGGAGGGGTATTGGGTTCTGGCATAGCTACAGCTCTTATTTTGGGC
AATATATATGTTCTCCTCACAGAAGTCGATCCTGAGTACCTTCACAAGGCAATAAAAACA
GTAGAAGCAAATCTCCAAGGTTTGGTATCAAGAGAAAAGTTGACACATGATAAAGCAGAG
AAAGCCCTCTTGAGGCTTAAAGGTGTATTAGACTATTCCAGATTCAAGGAAGTGGACATG
ACCATAGAGGCTTCTGCTGACAATATTTCCCAAAAACAGAATTTGTTTGCTGATATTGAG
AAAGCATGCCTGCCTCATTGTATTTTGGCTTCATCTACTATTGGACCTCAATTTAGTTGG
AGAAAAGACCAAATTACAGGATCGGATCGTGGGAGCACATTTTTTCAGTCCTGCCCATGT
AACGCCTCTCCTGGAGGTTGTGCGAATGGAGAAGACTTCCCCTCAAGTAGTTCTTGATCT
AATGACTGTTGGAAAGACGATATACAAGGTTCCTGTCATAGTAGGAAATTGCACTGGCTT
TGCAGTCAATCGAGCCTTCTTCCCATTTTCTCAAAGTG
>c99_g1_i1 len=1209 path=[1:0-1208]
AAAAAAAACTGCTCGGAGTTACGAGGCCAGACGACTTCGGCGTTTTCTGGATTATTGGAA
GGGCAGGCAGCGGCAGAACAATTGTTGCGAACATCATCTTTGAAGAAGTGTGCATAAACC
AAGAAAAATCTATGGAGTGTGGAGCGTGGGTGACGATTGGCTCAAATTATGACTGGAAAG
AAATCCTAGTAGCTATTCTTCGTCAAGTTGATGAACCTGCTAAGGATTAGGAGATGAGGA
ATTGTTAGTTGATCATTTGTACACGGCTTTGAATGGTAGAAAATACATGATTGTGTTGGA
TGATGTGTGTGATACAATGGTTTGGGACTACTTGAGAAGGGCATTTCCTAAGCAAGATAA
TGGAAGCCTAGTCTTGCTCACAACAAGTGTAGAGGAAGTAGCTCTGTCTGCAGACAGTTT
CCATATTTCTCGTATGCCAGATTTTGATGAATGTGCTGTCTGGGGATTTCTCCGGTTGGT
TATTTTTGGCAGGCCCGACTGCCTGCCAGAATTCGAGGAAGTTGGGAAGAAGATAGTGAA
GAATTGCCAACGCCTCAGTTTGGTGCTCATCAAGGTACTCCTCTTCATGTCCAGAACTAA
GAACACGCCAGAGCAGTGGAAAGACCTAGCAGAAGATAAAGATAATCCTGTTTTCATGGT
TGCTGATGAAATATCGGAGGTTTGTAGAATCAAAGAAGACTTGTACAGTTCTGTACCGGA
TGATGATCGAAGAGCCTCAACTATTAAGGTGGTCACAAAAATGGTGGACTTATCGCGTCA
GGCTGTAGGAATCAAGATGCAAATGTTCCCAGAAAGGTTTCATCCAAAAATGGAAATTTT
TTCCATCGTTGCGATGGCAGGGCTTGGTAAGACTGCTATGGTTAAGAAAGTTTTTGAAGA
TCCACAAATTTTGCTTCATTTTGACCACCATGCATGGATCACTTTAGGCCCGAATTATCA
ATCGGAAGAATTCTTGGTGGATATTCTGTCTAAGATATATATTCATGTTGATAAAATGCA
TTTGAAAGAAAATGAGAAATTGGTCAAGGATTTGTGCACACAATTATCCAATAAGAGGTG
TCTCATTGTGTTGGATGATTTATGGAGCAAAGAACCCTTGCATTGCTTGCAACGGCTGTT
TCCCGACACCAAGGGTGAAATCTTTGTGACAACGAGGCTATTTGAAGTAGCAAAATGTGG
AAGGGGGGG
>c100_g1_i1 len=296 path=[588:0-70 315:71-295]
TCAGATTTCTGACCTCTTAGCAAACCAACCTTACAAAAGCAAGAGTTAAAACAGAGACAT
TAGTGGGGAAATGCATTGATACTATATAGGCAATTTATTATTAAATTCAAATAACATCTG
AAATTGTTCCTCTATTTTCCGACTACTAACACGATGCACAAACCAAAAAGAAAAACATAA
AGCTGACAAATATAAAATAATTAACATCGTAGTTTAAAAGAATACACGCACATGAATATA
TGCACATAGAACAAGAGATAATTATTTATCCTTTCTACACCAGTCATATGTTCCAG
>c101_g1_i1 len=566 path=[147:0-113 260:114-161 73:162-565]
CTGATTCTAAACTTCTACAAATTCATGAGCAAGAAGTCTAAATTTCTACAAACTCCTACA
TGCCCCTTTTTCATGATTTTCTACTCCTAGCAACAGAGCCATCTCAGTCCCGATTGGGAC
GACCTTGGGGACGTGCTCCACCATAAATCGGACCCCTGAGGTGCAGGAAAAACCCGTTCC
ATGTGATGAAGAAGATCGTCAGGGCTACAGTGAGCATCGGCCACCCAAGGTATACAAACT
CCCAACCATAACGACGAAGCCCTGCAATAATCGGAAGGCCTGAGAAGAACTGGAACATGT
TAAAATCGTAGACGGGTTTGGCCATCTCCAGAAACCCAAAGAGAACAACAGCCACCAGCT
GCAGTCCTACCACAGTGGGCCAGGTGCCTCCGTCCACCAGGTTAACTCCAATGGCGAAGT
AGATGATAGTGTACAAGATGGTCCCCACTACATGTGCAGACGGAGGAGGACTCTCTCGCA
TGATCCTATCATGCCTGAGCACTAAGCCTACACGATAAACTCCAGCCGTACAGATGCAAC
TAAGAAACATCAGAAAAAGGGGGGGG
>c102_g1_i1 len=412 path=[390:0-214 802:215-332 723:333-411]
AAAGCATTCACCTCGAAATTCCACTCAACCAACAGGGAAATGAACCTATCTCTAATATAA
ACAAGATTTCATTAAATTCACAGAATAGTGAGCTTTCCGTTTACCACGAGACACACAACC
TCGTTCATGCGCTTCTCAGATGGAAACGAGGTCACATGCAACGACGTTTTAGATGAAATC
TACGCACAATGAATACATCAAGTTACTGAATGTATGAAGCTGAATCAGTCCATCCCAGAG
CATATGCAGTGTGCCGGGGACAGAGCATGAGGTACCAGGATCGGACAAGGGATCAGACTG
GGACACCTATGATTCGGGTAGCTCTCATTGTCAATAGCCTTCAAGCAGGAGAGTTAGATC
CTGATTCCTGAAGATACCAAACAGTAAACAGATTACAGACATACAATTTATA
>c103_g1_i1 len=678 path=[656:0-359 1016:360-380 1037:381-677]
ATGGAGGGAAAAGAGGAGCAGGGTTCCACTCAAGTTTGGAAGCACACAAATTGAATTGAA
GATGCCGGTGGCAAGACCAGAATTGTCCGATTCTAGAGTTATTGCTCACGTTGACATGGA
TTGCTTCTATGTCCAAGTTGAGCAGCGGAGACAGCCAACTTTAAGAGGTCTCCCAACTGC
TGTTGTACAGTACAACTCCTGGAAAGGAGGAGGCCTTATTGCTGTGGGTTATGAAGCTCG
TGAATATGGAGTCAAAAGGTCAATGAGGGGAAATGAGGCAAAAATGGTCTGTCCAGATAT
CCATCTTGTACAAGTTCCAGTGGCTCGTGGTAAAGCAGATTTAACTGTGTACCGAAATGC
CGGTTCAGAGGTGGTGTCTATCCTTTCAAGCAAGGGTCGATGTGAGCGTGCTTCTATAGA
TGAAGTCTATCTGGATCTTACTGAAGCTGCAGAAACAATGTTAGCTGAAACCCCCCCTTT
GAGTTTGGAAGCAATTAGTGAAGAAGCTATTAAATCACATATATTGGGGCTTGATTTGGA
TGGAGCAGAAAATCGAGATAGTGTGAGGGAATGGTTTCTTACGAGCAATGCTGATCGTCG
TGATAAATTATTGGCATGTGGGGCTCTTATTGTAGCAGATCTTAGACTGGAAGTTTTGAA
AGAAACTGAATTGACATG
>c104_g1_i1 len=684 path=[662:0-683]
AGCAGATCCATTGGAAATACTGATTCATGGTTGTGCAGCTTGGCAACTTCCCAGAGATCT
TCACTACCCCTTAACTTTGCTATCTCTTTTATGTTCTGGTCAGTGTCGCCAGCAAAAGGT
GTTCTTCCAATCATCAGGTACAGTAAGGTCACTCCAGCAGACCAAATATCAACCTTAGGG
CCCTGATGTAGAGATTTGAACAATACTTCTGGAGCCTTAAAGCCTTTAGTTCCTGCACAA
GGACCTTCTCTGGTGTGCTTCCCATCTCCTTTGTTTTTCAGTAATCCAGCCCCACGAATA
GCAATTCCATTGTCATTAAGTGGCATTGGAGTGACATAAAAATGCTTGCTACCTGCATCG
TCAGCAGGTGCAGCAACTCTTTTTCTCTTTGATTTGGGAGGACCTACAGATTCTTTGATT
GGCCGAGCTTCCTTCGCCAGACATAACAGTTCCCTCCTTCTAGTGCTTGGCATAGGTTCT
CTCAACCTTTCTGCAGATACTGTTCTAGTGCTTGTTCCATCCTTTGCCGAAGTTAGCCCA
GAACCATCAGCACCCTGACTTTTAATGATATTCTTGCTGTTAGCTTCGGTAAAAACCTTT
GCTTTGTCGACCTTCCTTTTCAGGTTTCCAGGTGGTAAAAGGGATCTACATACTTTTCCA
GCATTGTTGGCTGGATCTTTTTTT
>c105_g1_i1 len=780 path=[1:0-779]
AAGAACTTATTTTCTGTAAGAAAAAGGAAAAGCGAGTGTTGTAGATTTCAATTCATGCTA
CCTTCTAGGCAAATTATGGGCAATATGTGTAGGCAGAGACGATATTTAGGTATGGTGGAG
GTGTAGAAAATTACACAACTACAAACATTTTTCAGCAGTTCGTAGTTATGCAGTTTTCTA
CACCCAGTTATACCCAAGGATTACATCTGCCTACACAATCTTGCCCATAATTTTCCTTGT
AGGGGCAGTATGGTAGCATGAAATCTAGCTGCGAGGGCAGCCCCAGCTATGAGTTAGAAA
AACCCGAAAAACGTCGTCACTTCCATGCAGAAGCAGCAACTAAGTCTCTATCCAACCAAC
CAAGAAATAGAGCTCCATCTCTTTCTTCAAGACTATATCTATTGCAGTAGTTCTTAAGCA
ATGTTTTGATCGTAGCATTTACCAGAGAACTCAAGGGATTCGGACTGAAACCCGCCATGG
TGAAGCGTGATCTCCATTTCCCGTGTGGTTCGTGTCTCTCGACCCTCTCAGTTCCCTCAC
AGGCTATGATGTTCACAACATCTCTTGCCAAGCAGTGCTGTTCCACATTTATCCGTTCCT
TGTGCTCCCTGGAAAGTGTGACATCGATTGATTCGAACATAGCGGTGTAGTAATCCAATG
CTTCAACGAAACGGGGGTAAAACGCAGCAGTGTTGGTGTTGAGTTCATGCTCAACTAGGG
TCACCACCTTGGGGTTCAGGCTTCTCACCATCCTCAACAGCCTGTCTCGATGGTTTTCCG
>c106_g1_i1 len=630 path=[608:0-103 712:104-119 728:120-629]
TAATCCAATGCCATTAACAGTTGACCCAGCCACTTGCAAAGCTTCTCCTCAGGAAAATGA
ACTCCATTTGTCTTTTTAATGGCTTCAGCCATGTCTCCTCCCTCACAGTAACCAATCACA
ATGCACACATAACAACCCCTTTCCACCCAGGAATCTTTGTACTCCACAATATATGGATTC
TTGACTTTAGAAATGAGCTCCATCTCCTGGTGGGCAGATCTGCGGGTTCGATCAGTCTGT
CGAGCAAGGCGAATTTTTTTCATCACATACTTCTTCTTCTCTTGTCTATGCCTAACAAGC
AGCGCAGAGCCAAATGACCCTTTACCGATCTGCTCGAGTATATCATAGCTCTCCATTTTA
CACAGCCACCACTTTAGTCTAAAATATCTCCCGAGGTGAGATGATCACACGACGAGCCAC
CTTAAATTGCAGATAAAATGCAGATCTTTGAACCCAAGTAGGATGAGTGAAATTAGGAAC
ATGTGAAGATAAACATAATAAGACGTGCAAATGGGCAAGAACTCGAATATTTTATGATGG
GCGCCTAATCTGTTGAAGAAAAATAAAGGAGAAAATCGAACGTGAGCGGCAAAAGAAGAC
AAAGGCTAATAAAAAAAACCCCACAAAAAA
>c107_g1_i1 len=409 path=[387:0-408]
GGAAGAAACGGAAATATATATACATTTGGCAACACACCGCCCTTGGGCACCGTCACGACG
AGCTTTCCGTCAAAGAACGCCGCCGTGGCCAGCTCCGGCAGACTTGACGACGGCAGCCGG
AACCTCCACGTGTCGAGCTCCAACTTGTCCAAGAACAGCTCAACACAACTAAGCTTGTGA
TCATTCCTCACGACAATCTTGATCACACCCAGATGAATCTCCACTGGATGAGCCCTTACA
TCACCTACGGCGGCGCCGCCATCGACCTTGATTTTCACAACAAACCGGAAGAAATCTGGC
CCCTCCTCCACCGCCACATCAGCATCCGACCGGAAAGGCAGCTCCAAGACTTTGCCAAAA
ACGTGAGGTAATTTTCTGAGCTTTTTGTGGGAATTTCGTTCCATTTTTT
>c108_g1_i1 len=1813 path=[1:0-404 406:405-433 435:434-1812]
AAAACGTTGAATTTTCTGTCACCCCACATACAGAAAAAGGATAATGTAAGGTGCCAAAGG
AAAGGAGGAAAAAAAAAATGAAAAAATCAACCAAAGATTACAAAGAAGAGAGTGAAGCTG
TCTGTGTTGAAAGTGGTGGTGGTGGCTGAGTTGAAGTTGCATTGTCTGTCCAGTTCTTCT
CCCCCCAGTGCCACAGCATGCTTTCCCAGAAGCAGAAGTCTTCGAAGCAAGTTGTCAATC
GCGGGTCCTGTATCTTGATTCTCCAGTGGCCATCGCTGTAGTTACCTTTCTCGGCCTGCC
TGCGATCCCACTCCAGTGCAGCCTTCTGTTTGGACCGAAGCAAACAGTACTTCTGTAAGT
TCTCTGGCATTGCATCATGGACCTTCCACCAAGTTCTGTGAGCAACGTCACTTGCAAATT
CCTGCAATATGTCCACGTTCCAGTTGCAGTCATAGTCCCTGAAGCACAGCCACGGCTTTA
AGCCCAAATAGTGAAGCACGTAGAGGACCGGTGGATCAGCACCAAAGAGACGCGTCTTCA
TTTCTTTTTTTCTCTGGCTCATCACCAATCCAAAAATGTTTCAAGAAATTCATATGTTTT
GGGATCCGATGCCACCATGTGAAGATCTCATTCAAATAGCCTTGGTCCCCGCCGTTGTAG
GACTCAATCTCGTTGATGTGGTCCATCAACAACTGAAATGTGCAATTTGATGGTTCAATC
ACCATGACTCCAGAGTTGAAGAGGGTGGCATTATTTCCCGTGGCTGAAATTTCTGGCATC
TCAAAAAGGAAATCGATGTTTCTGAGGATTAAGAGGTCTGCATCTATGAATATAATCTTG
TCATAATCCGTCAGCTGCCAAAGACGGAATTTGCTGTAATTCCATTCGTTGTAGGCATCT
CGTTCTGCTTTTGGATTTCTGATTCTTTGAATCGTATGGATTTTCCACCCTGCCTCCTGA
AGACCGCCTCTGTGGTAGTCGCTGATAGTTTCATCAACAAGTATCACAAGATCACGAGTC
GAACCTGCCATACGGATACTTTGTGCTGCAGCAATTGCTCCACAGACATAAACATGAGCT
GAGTGCAGAATAGTTGCATATGCTTCTCGCCTTGCATTACCTGAGTTCCAGTTTTCTTCC
GTCTTAAGAGGAACTGCAAGTTCACAGGAGCCGACTGGAAGGTTGAGCTTTTCCCTCAAT
TTATTTAAATTTGGTTTATACAGCCATGCGTTGCCTTCCCTTACAATTAGCTCTTTGCAA
GTAAACAAATTAGGGGTCGGGAAACACTCAGTAATAAGAAGAATGTGCACAGGATGATAA
CCCTTGGCCGTGGCAGCTACCCTAGCAGCTTCTAGTTGTAGGTGAAAACGAGCTATGTCC
CTCGCCCAGTTCTTGGATTTATCACAGGGAAGCTTCACCACAATAAGGTCCAGCCTTGGT
TTACCCAGGAAGTGAATTTTGGGTAAAGTAGGACAGGTGGGAATATCAAACTCTTCTTCC
TCATCTAGCCATTCCGGATATAATGTTTCCCAAGTGTCATTGAGTGAGACATAATCTGTT
ACGAGCACAACATGCTCAGCATCCGGTAACAACAGCTTCCACTGATCAATTTCTTCCTCA
TTGAAATTCAACAACCCTATTCCCTTATACTCATCCCTATCGGTTAATCTCTCCACTGCA
GCCGACACTTCATCCCAGTCGATATCTAAATGTGATGTGTAACTTTGATCTATGCCGAAT
TTATCCCTTATCCATTTATTGACCAAGTTTGACCTAGGGTGAGAACGGGACAGATGATCT
GTCTCATGAATTG
>c109_g1_i1 len=740 path=[1:0-376 378:377-739]
GGACCAATGTGATACTTTCGGATTTTTTTAGTAACACGCAACTTATATTCAATACGTCAA
ATCTAAAAGGCTAGCGACGTTAGAATCTGCATGATCGATTATAAACTTCTCGGATTTATG
CTATCGAGTAAAAGACTAACGATCTTAGAATCTGCAGAATCGATCATAAACCTCTCAAAT
TTATGTTATCGAGTAGTCATTCGTCTTCTTTTTTAGGACCCTTGATGAGATTGATTGAGC
TCTAAATGGGACTTCAATATTTCATCTCCATCCATCATTTCCATGAATAACCTTTGAAGA
TCCTCCAAACTTCTCTCTTCCTTGGATTTCTCACTTTCAATCATCGAAATCATTTCTTGC
ATGAACTTGTCAAATTCTTTGTCACCATCATCTTCCCATGAAATGTTAAGCAATCCAGCA
TCATAGATTGCTTTCTTTCTCTTATCCGATAAAACTGAATATGCTTCTTGAATTTGGTGA
AACATGTTCTTCGCCTCTGCTGCAATGGCGGGATCCTTGTTCATTATTCTATCTGGGTGC
CATTTCAGAGCTAATTTTCTATAGGCTCCTCGAATTTCAGCATCTGAAGCATGCTTGCAA
ATTCCCAGAACTGAATAATAACACATTTCCATATTCAGAAATTTCCTTTGCCAATTCCAA
TTAAAGAAATGATAGAAGCTAGTTTTTTTTTTTTTTTGGGGGGGGGAACAAAAGGGAAAG
AGATACATAAATCAAATAAC
>c109_g1_i2 len=439 path=[1:0-376 1458:377-438]
GGACCAATGTGATACTTTCGGATTTTTTTAGTAACACGCAACTTATATTCAATACGTCAA
ATCTAAAAGGCTAGCGACGTTAGAATCTGCATGATCGATTATAAACTTCTCGGATTTATG
CTATCGAGTAAAAGACTAACGATCTTAGAATCTGCAGAATCGATCATAAACCTCTCAAAT
TTATGTTATCGAGTAGTCATTCGTCTTCTTTTTTAGGACCCTTGATGAGATTGATTGAGC
TCTAAATGGGACTTCAATATTTCATCTCCATCCATCATTTCCATGAATAACCTTTGAAGA
TCCTCCAAACTTCTCTCTTCCTTGGATTTCTCACTTTCAATCATCGAAATCATTTCTTGC
ATGAACTTGTCAAATTCCTGTCAACCACACACACAAAATCGTTCTAACCTTTAATTTACT
AAAAAATAATAATAATAAA
>c110_g1_i1 len=438 path=[1:0-437]
GTCCAGTGAGAGAAGTCCAACACCATTTCCTTTCGAATTTTCTTCATCCAACGCCGCCAT
GATGCTTCTTCGACCTCAATCCCTGCTGCTTCTAATCGCAGCTGTATTATTCGACCCGGC
CCGGATCGGCCGAGTCAAATCGCACCAGGAGTCGGGACCATGGCACTGCGACTCAGACGC
CGGGATCCGAATCCAGTCCGTGTTCCGGCCGGGCATCATCACCGTCGACGGGAAGGTCGA
GGATTGGAAAGACGTTTCCGGGTCGGATTTTGCCCTATTGCCCGCTCTAGACCCGGATGC
TGATAAAGCCTACAATGCTGGAAAAATGACCCTCAAGGCAGTGCATGACGGGAATGAGGC
CTTTTTTATGTTGCAAATTGATGGAAACTATGCCTACACTCAAGGATACAATTCATACGT
TTAATAGCTTGATTTTCT
>c112_g1_i1 len=1090 path=[1118:0-1089]
GTCTAGGTTCACTTGAGAGGCAAGGAGGCCTTTACACTCTTTTGCATGACATAGAACATG
CTGCAGTTACTGTTCTTGATCGATGGAAGGTATTAATCTCAAACCAGCAGGGGAAGAAGC
CACTCCAATTCCATAAGTTTATGAACAACTATCTTGGGGTGGGTTGTGATGCAAAGGTTG
CTCTAGAAATCCATAATTTAAGAGAAGAGAACCCAGAGATGTTCTACAATCAGTTCATGA
ATAAAGTTCTTTATGCTAGAGAAGGAGCTAAGAGTATCATGGATCGGACATTTGCTGACT
TACCTTGGCAAGTCCGGGTGGAGGTTGATGGTGTTGAGATCGAGGTTCCTGAGGATGCGG
AGGGTGTCCTTGTAGCTAATATTGGAAGTTATATGGGTGGTGTCGACTTGTGGCACAATG
AAGATGATAACTACGATAATTTTGACCCTCAATCCATGCATGACAAAATGCTCGAGGTTG
TAAGCATCTCGGGTATGTGGCATCTTGGAAAGTTGCAGGTTGGGCTATCCCGAGCTCGCA
GACTTGCACAGGGACAGTCGATTAAGATTCAGCTTTGTGCTGGGTTTCCAGTTCAAGTAG
ATGGGGAACCATGGTTTCAACAGCCTTGTACATTGAACATCACACATCACACACAGACAT
TTATGTTGAAAAGAGCTGGAGAGGAACCTCTGAGTCATGCTGCTGCAATTGTTGCTGATG
TCCTTGAGAATGCCGAAACCAATCATATCATAAATGCATCACAAAAACGGACACTTCTTC
AAGAAATGGCATTGAGGCTGTCCTAAAACAATCTATCTTCAATCTTCATCAAGGTGCTCG
AGGCAATTCTTCTGGTGGCACCAGTATTGACGGTGTAAGTGCATTTATTTATTACTGCGT
ATTGCATTTTTCTCTTTGCAATTATGATGATTATGTGATGACTCCACAGTTAGAGCGTGT
ATAATTTTCAACTGGCTCGCGTCGCATCTTTCCACTGTTGCGTCATATCAAATTTTAGTT
ATTGAAGTATCTGTCTATCATAGATCCATAATCGGCAAGGTCTCCTCTCAATTTAGGCAT
CAGAATGCTG
>c114_g1_i1 len=469 path=[97:0-38 136:39-323 58:324-468]
TTCTTCTACATTTTCTCTTGTGTAGGTCGTATGGATCCAAAAGGATTTAGTGCCTTGATT
GACATAGGAAGCGAACAATTTCTGATAATTTCCACATGGTTGCCTTTTTCCACTCCTAAT
ATAATTGAAATAGCCAGAGCCAATAAGAACATTAATTAAGAAGTTGGACGAGAGCAGTAC
CTGGGTGTGTTGACTAAAACCCATACATGACTACACTACTATTGATAGAAGACTGGCTCC
CCCTGACAAATGGGGCACTCTGAACAGCACTAGAAATTGCTTATCGCCCCAGGAAAAAAA
AAGTGCGTATTGTGACTGAACTCGCTAGTTGGATATTTCTTTTTGGTACTTGGAAGAGGT
ATTAATCCCTTGGGTGGAATGAGAAATTTTGAGGAAGTCTCAGTTTGTTATTGCTTGAAT
GGGTTGTTTCTATTAACCGTTTCGTTGTTTTTTTACATGATGCTTCATT
>c115_g1_i1 len=481 path=[514:0-245 759:246-480]
GGGGGGGGCCACCTAATGGTCCGGGAATCAACCCCTCGCGATGATTGTGGGAGAGACCAA
GAACATCGAGCGCCTCCCGACATCCGGGAGCAGCAGCTGGAAGCTGTCTAGTGTTCCCGA
GCCTCTGAGCATCAATGTGGCCACATTCGAGAAGCCCTTGAGGAAGCTGACATTTGCTCA
TCTGCTTGAGGCCACGAACGGGTTCAGTGCGGAGAGTTTGATCGGGTCGGGAGGGTTTGG
GGACGTCTACAAGGCTCGGTTGAGGGATGGGAGTGTTGTTGCTATCAAGAAACTGATTCA
TGTGACAGGGCAGGGTGATAGGGAGTTCATGGCAGAAATGGAGACAATTGGGAAAATCAA
GCACAGAAATCTTGTGCCTTTGTTGGGGTATTGTAGGGTTGGTGAGGAGAGGCTTCTTGT
GTATGAATACATGAAATGGGGGAGCCTTGAGGCAGTTCTTCATGATAGAGACAAGATAGG
T
>c116_g1_i1 len=255 path=[1:0-254]
GAGAGTTGTTGAGCCAACTTATAGCTTAAGAACATCAACAGAATTGCTTAAAGTTTTGAA
CTGAATCTGGAGCCTGGAAGAGCAACATGTTTCCAACACATCTCTCATCAAAGCATTGAA
GAAAGAGTTGGATTGTGCTCGTTTCCATGCAAAAGAGTTGGCCAGAGAGCAGCAAGGTAG
TCGGCATGAAATTGATGGGATGATGAAGCATATTACTGGGGATAAACTACTTAGAAAGAA
CAAGGAGCAGGAAAG
>c117_g1_i1 len=804 path=[782:0-172 955:173-202 985:203-803]
AAAAAAACTGTTGACCTGCTCCGTACTATCACTTCCCATTTGTGCTAGCTTGGTACATGT
TTCACCAATGCATGCTGGAATTTCCATTGATAGCAAACGGGCCTTTACAAAAGACAAGCC
TTGCAAAACACAGATATTTAGGGGAATGACCAGACGTCTTCCAGGGGGTGGAGTAGACAC
CGTTTCTGGGTCTCCAGCATTTGTCAATGGACCTGCATAGTGGATCAACAGCAAAGGGCT
GCTTCCATCTTTAGCTTGTCTTCCCGAGGCTCCAGGGATGCCCTTGTTGGCAGCAGCATC
AGGATCTGTCTTGCCAAGCTGCCAGGCTTTCAAGGTAACACGAATTGTCACCTCTGCACC
AGGTTTCAAGGGGAGGGCTGAATTCAGAGTTTCAGAAGCAACTGATACAACAGAGTCCTG
GTTCTTTCCTGATAATGATATGTGTGCCTGCTCAACAGGAACTGTGCCGGCATTGGCCAG
ACTAATCCATACATCACGTATCTCACCTTCATATAGCATGACAGATCCATCACCACCAGC
AATATGAGTAACTAACAATGGCAATGGAGGTACCACCGTAATACTAGGTACAAGTACATT
TTTTAATTTAGCTGCCCCACAGCTCCGGAAAGGGTCAGAAAGCACAAGCCCTTGAGTTGC
CCCAATAAGCAAATTATCAACATCTTTGAAAAAATGTTCAGTGATCACTCCAAAACAGTG
AACAATGCATCCAGGAATGGAAACCAGGCCTTCTTTGGTCGGGATCCCAGATAACGTGAT
CACCTTTGAGGAATTGGGCGGAAG
>c118_g1_i1 len=895 path=[873:0-486 1360:487-500 1374:501-894]
GAAATTTTGGAAGTGTGTACCGATCAGTTCTCTCGAGCTCGATCAATGGCGGATTATTAT
CGAAACCGTTCTGCTCGAACAGCGCTGCTCGGGGAGTATGCATATGCCGCCGGTTTCTGT
TCTCTTCTACTGCTTCAACGTTGTTGAAATCTACCGATTTAACATCGTTGAAATCTTCTT
TGGGCGTTTCTCAATGGAGCTATTTTCAAGGACAGAGGAGGAGTGTGTTTATCCAAACAC
AAGCAACTCCTAATCCTGCATCTCTCATGTTCTATCCTGGAAAGCCTGTAATGGAGACCG
GAAGTGCAGATTTTCCTAATGCTCGTGCTGCTATGAATTCACCACTAGCAAAGAACCTAT
TTGGAATTGATGGAATTAACAGGGTCTTCTTTGGGTCAGATTTTGTAACTGTCACGAAGT
CAGAAGACACTTCATGGGATTTTCTGAAACCTGAGATCTTTGCTGCAATCATGGATTTCT
ATTCCTCTGGGCAGCCGTTGTTCTCGGATACAAATTCTGCAGCTTCCAAGGACACAGCCA
TTCACGAAGATGATTCCGAGACTGTTGCCATGATCAAAGAACTACTAGAGACTCGTATCC
GTCCAGCAGTACAAGATGATGGTGGAGACATAGAATATGTTGGATTTGATCCAAACAGTG
GAATAGTAAAACTAAGAATGCAAGGAGCCTGCAGTGGCTGCCCGAGCTCCTCCGTCACTC
TGAAATCTGGGATCCAGAATATGCTGATGCATTATGTACCGGAGGTCAAAGGTGTGGAAC
AAGAAGATGATGAAGAAGAAGATGCGGCATTAACTGGAGCACCACATGAGTAACTGAATA
GTTGCTAGATCTTGCCTTCATCATGCTGTACCAGCAGATAGCTTGGAGAAAGGTA
>c119_g1_i1 len=619 path=[597:0-618]
CGAAAATCAACACTCCTTTTCCTAAATTTCTTCACTCCAAAACCCAAGAAAACTACTTCT
CTGTTCAATTCAATTCAATTCCTCTGTGCTACTGATTTTCGATTCATACTTGATAACGCT
GTTCGTCGAAAGAAATCAAGAAAATTCGGTTCACTTTTCACCGAATTGGAGATTTGGGGG
AAAATAAATGGATCTTGGATGCATTGACATGGGTTGTGTTGAGAAAGAGAGAAGTCCGAA
GTCGTCTGCTTCTAAGCTTGGAAAGAAAGCAAAGGATGTGACACGGTCTAGCTTAAATTC
TCTTAACAAAATCACATCCCAAATCGCAAAGCCTCCTCGTCGCAAAACTTCTCCTATTAA
TTGGTTCCCACGGAAGAAGGTGGAACCTTATTTGAAGAGGAAAATAAAAATGCTTCAGGA
AGTAGATGGCATGCATTTGACTCTTGACGAAACTCTAGGGGATTCAAATCCACATTACTC
GAGGGTGCTGAGGGAAAAGATTGCAATAAGTGAAGCTGCAGAGAAAGCAATGCAGGCTAG
AAAGGCTGCAATGGTGGAAGCATCTTGGTGTCGTATACTTCAAGCAGCCAGGATTGGAAG
TAAAGAAGCAGAAGAACAG
>c120_g1_i1 len=961 path=[1037:0-794 1831:795-819 100:820-960]
TTTTTAAGATAACGACTTCAGCCATTTGATTGTGATGATAAATGATAATAACTCTAAACC
AAATGCAAGTTGATTTTCATCATTCAAGTGTTCAAACAAACTGATGTTTTGCGAACTAGA
CACGAATTCGAATGTTGGCCTACCTTCCTCTCCAGCCTCTGTATCTAAGCACCGAACAGG
AGATTGAGAACACAAGCACAAGTAAACAATTAGATCGTCTCTAATTTTCCTCATTATCAG
AGTCTCCATCCTCATCTGAAGATTGTTCCTTCTGAATCTGATGCTCTTCACCACCAGCAT
CAGTTTTGCACCTTTTGTCTTTCTTCTTCCTCTGCTTTTTCTTCTGTCGTTTCAGTCGTT
TTTTGGCTGTACGCTCCTCTGCAGCTTTTAATCTTTCCTCCCTTCTCTGGGCAAATTCTG
CTATTTCTTTCCTTTTCTGGTAGTCTATATCCATTCTTGCAAGCCGATCCTGTTCTTTCC
GTCTCATTTGACGATACTGATGGAAATCACCGGAGCCGGAACCGGCGGAACTGCCAGAGG
TGTTGCTGACGCGAACCGGGACGCAATCAATAATGCGCCGGAGCTTTACTTCAAGGTCCT
CATCCTCGGGGTTGGCTGCAGGCGGCGTATACTCTACCAGAGCTGACGAAGAAGGGGGCG
GAGGCGGAGGACGTGGAGGCAGAGCGAGAGGCGCTCTTTCCGCCACCACAACCATCTGCA
AATCTCCGGCGGCGACGGATGTCGGCCTTCCCGACGATGACATTTGTGAATTTCTCTGCA
AAACCCTAGGGTTTGTATTTTCGAATTTTTGCGGTAATTCGACAGCGAGATTTGGGGTTT
GAAGATTGAATCAGTGGATTGCTACCGATCAGGAGGTGTGATTGAATTTTATTGATCGGA
ATTCAAGTTTGAATTTATGAGAAAATTGGAGATTCGTTGTGCACATAATAGCAGTATTTT
G
>c121_g1_i1 len=543 path=[521:0-179 1112:180-204 726:205-542]
CGCCTTCAAAGTCAATCTCAAGTAGGCTCCCTGGACAGGCTCTTCGGAACATGGAGGCAG
TGGGTTCTTCAAAGTTGCTGTTGAATGTCCAGGATGATCACAAGTCTGGGAATAAGACCA
ATGGCACACTGCCTGATGCCAATGATTCTTCTCCCCGAACGCAGGGAAAAGCAGAAGAGA
CTGACCCCATTGTATCCGTTATTCTTTCTGGCAGATGGAATCCTACTCCGAACAATGATT
CTGCAGTGTCCTTGAAAACTTCTGCTCCTGGCATTGGAGCTACTGGTTCTGTTGTGAAGA
ATGGAACATCCCAACCTCAGAAGAAGAGAGCTTTTAGGATGAGCGCTGAAGAGGACTCCT
TGGAGCATGATGATGTAGAGTGCAATGGGCTTGCATCTAGACCTTTATCTGAGAATGAAG
GGCCTATTGAGTTCCAACACCCCAAACCTGCTGAAAAATCGAAAACCACTAGCCAGTTTG
AGGATAAGTCCTTTTTCGGTCTTATTTCGAGGGGTGCACGTGAACATAGCCCTGGTGGGG
GGG
>c122_g1_i1 len=482 path=[460:0-155 616:156-206 667:207-481]
TATACACATGCACAAAGGCAAAGCAATATCATCACTTAGATACCTGGAGTAGAAACTACA
AATTTACCTTGTCCCGAAAAAATGAGTACTAAGGTAGAAACTTTACATTACGTTTCACGA
CATATAATTGCAAGTGATCCTAACAAAAGAGAGAGAAATGAAGTTCCAAAAACATGATCC
TTGAGCTTAATTAATCATCTAAAACAATGACTGCTGCAACTACTACTCTATCAACGTTTG
TTTTTCTTCGGTGTGGCTGACAGACTAGGTGTCTCTGTGAAGGCCGACGGGCACAAACCA
CTTACCGTGCACATGCCACAGCGTGGTCTAAGAGGAGTGCACACAGTCTGCCCAAAACCA
ACCAGAAGAGGGTTGATGGGAACCCATTCCTCTTTAGGAAGCCATAGCTGCAAGGATTCT
CTAGTCTGCTCCGGCGTTGATGTTTTCTGCTTAGTGCCCAGACGAGAAACCCATCCAAGC
CG
>c123_g1_i1 len=1287 path=[54:0-1286]
AATCATCAACCCTGCTTTCCATCTTGAGAAATTGAAGCTCATGATTCCAGCATTCTATTT
GAGTTGTGATGAAGTTTTGAAAAAATGGGAAAAGAGTCTTTCACCCGAGGGATCGTGTGA
GGTGGATGTATGGCCTTATCTGCAAAATATAACTGCTGATGCAATATCAAGAACTGCGTT
TGGTAGCAACTACCAAGAAGGGAGAAGGATATTCGAACTTCAGAGAGAACAGGCCGAGCA
TATCATTCAGCTTGCACGCTCTATATACATTCCGGGATGGAGATTCGTTCCCACCAAAAG
GAACCGGAGAATGAAAGAAATCGAAAAAGAAGTCCAGTCATCTATTCGAGGTCTCATTAA
TAAAAGGATCAAGGCAATGAAAGCAGAGGAGGGTAGTCATGAAGACTTATTGGGCATATT
GTTGGAGTCAAACTTCCAAGAAATCGAGGAACGTGGTAACAAGAGTTTCGGGATGACCAT
TGATGAAGTAGTAGAGGAGTGCAAGCTGTTCTATTTTGCTGGGCAAGAGACAACTTCTGT
GTTGCTTGTTTGGACATTGGTTTTATTGAGTAGATATCCGGACTGGCAAACAAGAGCGAG
GGAAGAAGTTTTGCAAGTCTTTGGCAACCGAACACCAGATTTTGATGGTTTAAATCAGCT
GAAGATTGTTACAATGATTTTCTACGAGGTCTTGAGGTTTTATCCACCAGTAATAGCCCT
TGGCCGAAGAGCCAGTGAGGAAACCACCTTGGGCAAATTTACCTTACCAGCCGGGGTTCA
GCTTACACTACCAATTATCATATTGCACCACGACCCCAAAATTTGGGGCGATGATGCTAT
GGAATTCAATCCACTAAGATTCAGTGAAGGAGTGGCGAAGGCACAAAAGGGTCCTGGTAT
ATTCTTCCCATTTGGCTGGGGACCTCGAATATGTGTCGGGCAGATCTTTGCAATGCTGGA
GGCAAAAGTGGCACTTGCTATGCTTCTACGAAGCTTCTCGTTCGAGTTTTCACCATCGTA
TACACATGCTCCGGTCAGTGTGATTACTACTCAACCTCAGCACGGTGCTCACTTGCTCCT
GCACAAGCTCTAGGTTTTTTACTATCATGAGACTGATTATGTGTATGTATTTTGCTATAG
CATGTTGAGAATCATAGGTGTTTGCGTGGAAATAATTCATGTGCTAGTATTGTGGTTAGT
ACTGATATTTAGATCACAGTTCTTGCATTTGATGCAGTGTAATCAGTGGGATTATATGTA
AAGAAAGAAACATTTAGACAATTTGAG
>c124_g1_i1 len=316 path=[294:0-315]
ATCAGATCTCCAACAAAAAGGATAATTATGAGTAAAACTTCCAGTTTTTACGAGCCTTCC
TTTCTCTTTCACAGCCTGGATTATGTCTTTATCTGCATCCTTGACATAGCGCCCACGAAA
TTCAACAACTCTTTCAGTGAAACATCCATCATCATCTACAGCTACGACCAGGTTTTCCCC
CTTGCTAATAATGCCATTCTCCAAACAAACACGGTAATCATCTTCGCCAAATGCAGGAGC
ACAATGAACAATTCCAGTACCGCTGTCATCAGTTACATAATTATCTGATACAACTCTAAA
CGCCACATCAGAGTAG
>c125_g1_i1 len=406 path=[1:0-169 827:170-189 188:190-405]
GAAAATCCATGAGAGTGTTTGTGATGTGGTCCTTGGAAGCGGTGGAATTATGGTTGATGA
TGTGAAGTTCACCGTGTCCCATGTTGTAGAACCAGTTGAAAGGGGGCTTTCTATGCTCAA
TAGAACTTTTCATCATATCTCCGACAACCTGAAACAGCATGAGAAATCCAGGGGTGATAG
TCGATGCCTTGTCCCCTTGAACTCCCCTTCGTCGTCGAATGTGCATGATGACATTGTTGA
AGGGAGCATAAGCTAGCGGCAGTGGCTAATTATCAGCTACAAAGAGACCCAACTAGTGAT
CTAAATACAGTTTTAGGACTATGCCGTTTTATACTATAGATAATTAGTTAGCAACCTTGT
TTTCTAATTCACGTCTTGTGATTGCTAAAGGTTCACAACTTCTACG
>c126_g1_i1 len=772 path=[1:0-386 1592:387-433 435:434-771]
GAGAAGAATGCAGAAGGTGACAGGCTACATATTTGGCACAATATGGTGGGGTTTCGGCCT
TAATCTCATCGCCTACTTCATCGCTTCTCATGTTGCTGGAGGGTGCTGGTATGTTCTTGC
AATACAACGCGTGGCTTCATGCCTGAAGCAGCAGCAAAGAGAATCCGAGGGAAATAAGCT
TAATGTGTCGATGTGTTTGGATGTGAATGGAACTTATCAATATGGAATATACAAATGGGG
TCTTCCTGTTGTTTCCAGCAACTCAATCGCCGTCAAGATTCTCTACCCCATCTTCTGGGG
ATTGATGACCCTTAGCACTTTCGGCAACGACTTGGAGCCGACGAGCCAGGGGCTGGAGGT
GGTGTTCAGCATCTGCGCGGTTCTGAGCGGTTTGATGCTCTTCACTCTGCTCATCGGTAA
TATTCAGGTGTTTCTGCATGCTGTCATGTCCAAGAAGAGGAAGATGCAGTTGAGGTGCCG
GGATATGGAGTGGTGGATGAAGCGCCGCCAGCTGCCGTCGCACCTCAGACACCGTGTTCG
TCGCTACCAACGCCACAGGTGGTCGGCTGTTGGCGCCGGCCATGATGAGATCGAAATCAT
CAAGGACTTACCCGACGGACTCAGGCGCGATATCAAACGCTTTCTCTGTCTAGACCTCAT
CAAACAGGTGCCTTTGTTCCAGAGCTTGGATGATCTGATCCTCGACAATATATGCGACCG
TGTTAAGCCCATTGTCATCTCTAAAGACGAAAAGATCATACGAGAGGGAGAC
>c127_g1_i1 len=1110 path=[1:0-1109]
CTGATACTAATAGTCCTATATTGGAGAGAACAGCAAAAGATAACAAAAAGAAGGTTCCCG
AAGTATTTTGTCGTATGCTACAGACACATACAATGCAGTTTACTAGCATTACTGAAACAT
CGAGCAAGGATGGACTCACCCTTATTTGGTCAAAAAGAGGCGGTGATGTTTTTGCCCAAA
GTCACTCCAGGTGGCTCCAGACAATGGCAGCTAACCCAGAAGCAGTACTTTTCAAGTTTG
TACCTATTACGTCTCTGCTGAATGGAATCCCAGGGAGTGGCTATCTTAGTCATGCCATTA
ACTTGTACCTAAGATACAAGCCATCATTAGAGGATTTGCCATATTTCTTGGAGTTTCAAG
TTCCTAGTCAATGGGCTCCTTTGTTCTGTGAGTTGCCCCTTAGACATCAAAGGAGGAAGA
CAACTTTCCCCTCTTTGCAGTTTAGCTTCTTGGGCCCAAAGATTTATGTAAGCTTTACTC
AGGTTACGAGTGATCAAAAACCAGTTATTGGTCTACGCCTGTATTTGGAAGGGAAGAAAA
GCAATCGATTGGCAATTCATGTACAGCATCTGTCAAGTCTTCCAAATATAATGACGTCGA
TCACAGCAAATCCAAATGTATTCTGGACGCAATGGCGAGGTTCTGATGAATATGAATCCT
GTGATCAGTTCTTAGAACCAGTGAGATGGAAGAGATATTCAAATATATGCTCATCTGTAG
TCAAGCACGACCGTAGCTGGTTGCGAGGGGAATCTGGTGGTGTATTCATTGTGACTGGTG
CACAGCTTGTCATCAAGGGAAAATGGCCCAGGAAAGTTCTCCACCTCCGTCTGCTTTATA
CGCACATTCCTAACTGCAGTATTAGAAAGACGGAATGGGCATCTGCACCTGAAGCATCTC
GCAAGTCGAGTTTCCTCACGAATCTGAGCACAACTTTCACCTTTACACAGCGGGCAGTGG
CTGATGCCTCAAAGCAGCTCCCAGCGGCTTTAAATTCCGGTGTATACCCGGACGGCCCTC
CTGTTCCAGTTCGCTCGACGAAGCTGCTGAAATATGTTGACGCCACTGAGGTTGCCCGTG
GTCCATACGACACTCCCGGACATTGGTTGG
>c128_g1_i1 len=922 path=[950:0-921]
GATTGGGATTGGGAATGGGATGTTATTTGCATGCGAAACATGCTGACTTGGCTCCGACAA
GGAAGAAATTAAACCCTTTTCTGGTGCCCTAATCCCTAATCCCCAATCACAAACACTGCT
ACTGCTACTTTTTTCACTTTTCCCCATTTCTTCACTAATTCCACAATTCTTCTTCAATTT
CTCGCTAGTAACTAGTTTCCCCTTTTCTACTCCTCCAAATCCCTAACTTTTTTTTCCTTG
TTCCTAATAAAGCTTCATGATTCTGCGCTAGTTTTGGGGAGAGCAAAACGCTACTGAGTT
GATGGTTCTTTACTGAACTGGACTTTTTCTGAAGAAGTAGCCAATTATGAGTAGCATCGA
GCCATTCAACCGGTTGGTGAAACTTGCGGCGAGGGCTTTTTATGATGACATAACTACGAA
AGGTGAAAATCAGCAGAAGATTGGAAGAAGCGACAACAGAGGAATTGCCGTTGTCATTCT
TGATGCTCTTACGCGGCGTCAGTGGGTAAGGGAAGAAGATTTGGCTAAGGATTTGAAGCT
TCACACCAAGCAACTTCGTCGAACTCTGAGGTTCTTTGAAGAAGAAAAATTAATCACTAG
AGATCACAGGAAGGAGACTGCAAAGGGTGCAAAAATATACAATGCTGCATTTGCTGCCAC
TGGGGATGGTCAACAAACTGGAAGAGAAGGCGATGACAAACAAAAGATGCATACGCACTC
ATATTGTTGTCTAGATTATGCACAGATATATGATGTGGTAAGGTACAGATTACATCGAAT
GAAGAAAAAGCTGAGGGATGAGCTAGAGAGCAAGAACACAGTTCAGGAGTATATTTGCCC
CAATTGCAGCAAAAGATACACTGCTCTTGATGCACTCCGCTTGATCTCCCCATACGACGA
GTACTTCCACTGTGAAAGCTGC
>c129_g1_i1 len=336 path=[83:0-284 66:285-300 82:301-335]
TGGGCGTTCTCCAGTTAGAGCTCGTGCTCGTAGCCCCAGTCGCAGCAGAAGCCGGAGCCC
ATTCCCCCCGGAATACGCCGTTTCTGCTAGGGAACAAGTGAGGGATAGGTCTCCTAGCCA
ATGATCTATTATGGTGGAGGATAAAGATAATACTCATTTGATTTTAAAATATCTGAACCT
TGTGTTATTAGATCATCTAACTAGTCGACTGTCGCTTCTCTCTCTACTTGATTTCGTGTA
TTAGTAGTGTTATGCTTGTGTTGATGGGATACGACGTCGTACGATACTTATTCTTGTCTT
GTCTGTTTGAACTTTGAAGGTTTAGTATTGCCAAAA
>c130_g1_i1 len=1602 path=[53:0-1601]
GTCGAATACGGCTAGCTCGGGCCATGGCAATCCAAATTTTGTGGAAACTCTTCGTTTCGA
CCGCGGTGGCCGCCGTTTTATGGCTGCTTTTCCGGCTGTACAATGCGGTGGTGGCGCAGC
CTCAAAAGCTGCGCTCCACCCTCCGCAGCCAGGGGTTGTCTGGTCCACCACCGACTTTTC
TTCTCGGAAACATATTGGAGATGAAAAGGGCTAGAGACGCAGCTGCTAAGGCCGCCACCG
TCGTTGGCCCTCCGACCTCCCACAACTGTGAAGCCGCCCTGCTTCCCTTCTTCGACGAGT
GGAGGAAGCAATATGGGAACGTATTTATGTTCTCCCTGGGGAACACGCAGATTGTGCACG
TGACAGAAGCGGAGATGGTGAGGGAGATAACTACCTGCACGTCGTTGGATTTGGGGAAGC
CGACGTATCAGGCTAAAGATAGAGGGTCGTTGCTAGGGCAGGGGATCCTTACTTCAAATG
GACCTCATTGGGTTCACCAGAGGAAGATTATTGCTCCTGAACTCTACATGGACAAAGTCA
AGGGGATGGTAAGTTTGATTCAAGATTCGACTGTCGCATTGTTGGAGACATGGAAGAGCA
TAGTTGAGGCAGGGGGTGGATTGGCAGACATCAAAATTGATCAACACATGAGGACTTTCT
CAGGTGATGTAATATCCAGAGCTTGTTTTGGTAGCAATTATTCCAAAGGAGAAGAGATTT
TCTTGAAGCTTAGAGCCCTTCAAGAATCTGCTTCCAAGAAAATTCTAATCACAGGGGTTC
CAGGCATAAGACATTTTCCAACTAAGAGCAACCGGGAGGCGTGGGCGTTGGAGAAGGAGA
TCAAGGCATTGATCTTAAACGTGGTGAAGGAAAGAAACGAAGCCGGAGTCGAGAAGGATT
TGCTGCAGAAGGTTCTCGAAGGTGCTAACGAGAGTGATCTCAGCCCTGACTCAGTCGACC
GGTTCGTGGTCGACAACTGCAAGAACATATACCTGGCCGGGTATGAGACCACTGCAGTCT
CAGCTACATGGTGCCTCATGTTGTTGGCATCTAATCCCCATTGGCAGCAGCAGATCCGCG
AAGAAATTGTCGGAATCTGCAAGGGCCAAATCCCAGATTCAGAGACGGTTCGGAAAATGA
AATTGTTGACAATGGCGATAAACGAGTCATTACGCCTGTACCCACCGGTGTGCGTGGTGT
CGAGGGAGGCCTTGAAGGACATGAAATTCGGCACCTTAAATGTGCCTAAGGGTGTGAATT
TGTGGGCATTGGTCACAAATTTGCACACTGATCCAGAAATTTGGGGTGCTGATTCGTATC
AATTCAATCCTGCAAGGTTTGCTAATGGTATAACGGGAGCGTGCAAGTTTCCCCACTTGT
ACATGCCGTTTGGAGTGGGGCCACGAGTTTGTTTAGGGCAAAACTTGGCTCTACTTGAAC
TTAAGATTCTAATATCTTTGATTTTGTCTAGATTTACTATTTCTATGTCTCCTAAATATG
TCCATTCACCCTTGCTCAATTTGGTAATTGAGCCGCGATACGGGGTAAATCTTTTAATTA
AAGAGTTGTAACTTATAAGTTATGATCATTGGTATTTTAAAG
>c131_g1_i1 len=413 path=[53:0-412]
GTCAAGATGGTTCTCTGAGGGATATCATATTCTGGATGAGGGCTGATCTAGTTAGGAATT
TAGGTAATATGTGCAATCCAGAGCTTCACAAAGAGAAACTCCAGGTGCCCAAACTCATAA
AGGAGTACATAGATGAAGTGACAACACAATTGAGAATTGTGTGCGACTCTGATTCAGAGG
AGCTTCTGTTGGAGGAGAAGCTTGCCTTTATGCATGAAACAAGGCATGCCTTTGGTAGGA
CAGCTTTACTTTTAAGCGGAGGTGCTTCATTAGGAGCTTTTCATGTTGGAGTAGTGAAAA
CATTAGTAGAGCATAAGCTTTTGCCACGGATAATTTCTGGTTCTAGTGTGGGCTCAATAA
TGTGTTCTGTTGTTGCAACTAGGTCTTGGCCTGAGCTCCAAAGTTTCTTTGAG
>c132_g1_i1 len=806 path=[53:0-805]
CGAAGACTGACATAACTTGGAAGAAAATCACTTTAGTCTCTCTTCTCCAAAAATAATTTG
GTATGCTCAACAACAGCATCTAGATTAGAGTTCAGGGAAACGCCGAAATCCGAAATTTAA
AGGCTTTGTGAAGAACTTTCGATGAACACCTATTGAAGTGAAAGAAAACAAAGGAACTGT
CAGCCAAGATTTTTTACTACGTTGCTGCCAGGACAGCTGATACATCACAACTTGAGCTGA
ACGCTCTGTCATTGATTGAGTTCAAGGGCAGCGATTTCTCTGATAACTTGTGTTTTATCA
GAATCGAACTGTTCATCCTCTCTCTCCGGGTTAATGTCAGCAATAAGTCGAACGAGCTTG
GTTCTATTTGCAACCAGGATACCAACAATATCTTGGGGTTTGTTCTGATTGGCTGCAAAT
AACTTAAAAACGTGAAATGCCTCAATCTGAATGCTCTTGCTCGACTCTCTGAGAAGATTC
ATTAGGATCCTTAGGTTGTCCCTTGAGCTAACATATCGAATCATCACCGATGAATTTGAA
CGATCAAGCAAGATATCACCCAACAGCTTGACAGCTTGCCTTCTAGTGATATAATTGGTA
GATACAAGCAACTTCCAGTTGTAATCCGCAAAGAACCAGTCGTCATTTTTAGATAGAAAT
TCAGCGACAGTTGACTTATGCCTGGTCAAAAGTTCCTTGAACGTGGCAGCAGCATCAGAA
GCAATGTCAAAATTTGGGAGTTGTATAAACTCAAAAAATTTCTTCATATGATCTGAATCC
AAAATGTACTTTGCAACACTTTGGTG
>c133_g1_i1 len=635 path=[663:0-634]
ACCGACATTGTCACCGGCTCTCCCTGAAGAGCCGTCATCATCCTCGTCTTGATTACGTCA
AATGGAGTTGTCATCACGGCGGTTAGTCCGCCGGAAATAGCCCCAACCGCAATCGTCTCC
CAAGGCTCTAGCTCTCGTCCAAGAAGCTTCCGAACAGCCTTCTTGGATTCGGCATAAAGG
CCAGATCCAGCAACGTAGAACGGTAGCTCTCGGCAGAGAGTCATGCCGGTGCCACGGAAG
AAGCCGTTGAGACCATCTTGCTGCCAGATTCCAACCATAGCTTCCCCGACGTGGTTGAAC
TGACCGGCCTGCAACCGTTGCTTCAACACCTCACACGGAATGCGCATGGTTGTTCCGAGA
AAAGTTCCCAAGAATGATCCCGCGGATTCAACCTGTATTTCTGGAAGCGTTGGTGCAACA
TTTATCAGCACAATCTTGGTCACTTCACAGATTCCAGTTCGCAAACCATGGCTTGAAAAT
TGGCCTACTATAGCTGGAATGGATCCCATGTATAATCCACGGAGTCCGAGTTGAGGGAGC
TTCGACAGAATCTCTGCGAAGGAGAGTGTTGACGAAGCTTGAACCTGCGTCTTAACCGTG
TCGATTGGATGCATCAAAAATGTAGAGAATGAACA
>c135_g1_i1 len=305 path=[255:0-253 610:254-304]
AAAAAAAAACTCTTTGAGAAGATCATCACCCATCCAACCCTTGCTAACAAGCACTTCCTC
CTCGTCCTCAACAAGTTCGACCTGCTGGAGGAAATGATCGATGAAGCTCCCCTATCACAG
TGCGAGTGGTTTCAAGACTTCAACCCCGTGATCAGCCAACACCCGCACAATCCGAGCAGC
AACAACAACCCTTCTCTGGCACTACGCGCTTTCCACTATGTTGGTGTGAAGTTCAAGAGG
CTGTTCCATTCCCTTACCGTATCTAAGAGCTTTGTCGACACTATCAGCCTCCAACCCCGT
TGCTC
>c135_g1_i2 len=305 path=[255:0-253 509:254-304]
AAAAAAAAACTCTTTGAGAAGATCATCACCCATCCAACCCTTGCTAACAAGCACTTCCTC
CTCGTCCTCAACAAGTTCGACCTGCTGGAGGAAATGATCGATGAAGCTCCCCTATCACAG
TGCGAGTGGTTTCAAGACTTCAACCCCGTGATCAGCCAACACCCGCACAATCCGAGCAGC
AACAACAACCCTTCTCTGGCACTACGCGCTTTCCACTATGTTGGTGTGAAGTTCAAGAGG
CTGTTCCATTCCCTGACTGAACGGAAGCTGTTTGTAGCACGAGCAACGGGGTTGGAGGCT
GATAG
>c136_g1_i1 len=416 path=[72:0-80 52:81-415]
GACGACCTTCAGAGCATGAGCTTCAACTCCACAACCACTACCACCGCCATAGACATCTAC
CGCTCCACTAGCTCTGGCTCGGATTGGACCTCCTCCTCCGCCTACTTCCCTCCATCCTCC
ACCGTCAAACCTCATTCCTCCACCACTCCCTCCGGCGACCCCTGCTGGGACTCCATCCGC
CTCTTCCCCTCTCTTTCCCTCTCCGACCTCCGCTTTCTCCACCGCCTCGGCGCCGGCGAC
ATCGGCTCCGTCTACTTAGCCGAACTCAAGCCACCCCCCTCACCAACCGATCCACCAAAG
CCGCCGCCGCCGCCGTCTTCTGCCGCCCTTTTCGCGGCGAAGGTGATGGACAGGAAGGAG
CTGGCGAGCCGCAATAAGGAAGAAAAAGCGAGAACTGAAAAGAAAATTCTTGAAAT
>c137_g1_i1 len=1238 path=[111:0-157 80:158-187 110:188-1237]
GGAAAATTTGGCAGGTTTGGAGGAATCTTCGTGCCTGAAACACTCGTCACTTGCCTCAAC
ATGCTTGTAGCTGAATTCAATCTCATCCTGCATGATCCACACTTTCAGGGTGAGCTAGAG
ATTGCACTGAGAGACTACGTGGGGCGTGAAACTCCGCTATATTTTGCTGAAAGGCTAACG
GATCACTACAAGAACAGCGAGGGAGAAGGCCCCCAGATTTACCTCAAGAGAGAAGATCTC
AACCACGGCGGAGCCCACAAAATCAACAACGCCATCGCTCAGGCCATGCTCGCCAAGCGC
ATGGGTCGGAAGTGTGTGGTCGCCGCCACCGGCGCCGGCCAGCACGGCGTCGCCACGGCC
GCGGTTTGTGCTAAGCTTGCACTGGAGTGTACGATATTCATGGGAGACGTGGATATGGAG
AGACAGTCATCCAACGTGCGGTTAATGATGCATCTTGGCGCTCAGGTAAAATCTGTTGAA
GGCGCATTCAAGGATGCAACGTCGCAAGCAATTCGAGAGTGGGTGGGAGATTTGGATAAT
AATTACTACTTAGCGGGCACAGCGGTGGGACCGCACCCGTGCCCGGCTATGGTCCGGGAG
TTCCAGTCCATAATCGGAAAAGAAACTAGGAGACAGGCCATGGACAAGTGGGGCGGGAAG
CCGGATGTTCTAGTTGCTTGCGTGGGGAGTGGATCCAATGCTCTCGGCATTTTCCATGAA
TTTCTGAGAGACGAAGACGTCAGATTGATCGGAGTCGAGGCAGCCGGGACAGGGACAGGC
ATACATCATTCAGCCACTCTGGCTAAGGGACAAATTGGGGTGTATCATGGGGCCATGACC
TATTTGCTGCAAGATGATCACGGCCAAATCATTGCCCCTCATTCTATCGGTGTTGGGCTT
GAGTATCCTGGAGTCAGCCCGGAGCTAAGCTTTCTGAGAGACATCGGGCGTGCAGAGTTT
CACACAGTTACAGATGAAGAAGCTCTTGATGCATACTTGCTGTTGTGCCGATTAGAAGGT
ATATTTCCAGCACTGGAGGCAGCTCACGCATTGGCACATCTCGCCAAACTTTGTCCGACC
TTGCCCGATGGTGCCAAGGTGGTAGTTAACTTCAGCGGCCGCGGTGATAAGGATGCAGAG
ACCGTGCTTAAGTATCAACAGCAAAAGGATGGTGCCACACTTACCAATTACTGACATTGA
CTGGAAAACTCCTCCTTGCAACCAATGTAACATTTGTA
>c138_g1_i1 len=306 path=[334:0-305]
GGATTATGGTGCTGTTAGAAGAGTGCAGCTCATTCTTGAAGAGTACTGCAATGCGCATGA
AACTTTTAGAGCTGCTACATCAGCAGCCTCTATCATGAAGAGGCAAGTTGAAGAACTTAA
AGATGCACTTCTGAAGACCAGCTTGGAAGTAGCTCAGATGGAATGGATGCATAATATTAA
CTCGAGACCCTTAGATATTACGAGGCTTGTATCTAATAAGTTTTTTGCAGGCGATAACTT
ACTACCTGTTATATTGAACACTAATAGGGCAAGATTGCTGGATAGTATGCGATCATCAGT
TTTTTT
>c139_g1_i1 len=767 path=[56:0-766]
TCATCATCATCATCATCATCCGGGAAGAAACTGCTGCCATCTGAATGGTCGGCTAAAGCA
TTTGCAATAGAGAGAACCAATAACGGCCGTGATATCATCTGCATTCCATTCACCAAGAAG
CCAAAAGGTTTCCAGCGCTGGATCCATTTGAACGGGGGACAACTAAGAATTTGTAAACCT
TGTAGCCCAGTCCAGATAAATGGGCACTTGGCCCTCGAAAACCTCCGTACAGTCTCTAGT
GCAATTGTTTTAACAAGAAAGGATGCCACCTGAACACCAGTTCCCTTTCCAATTTCCCAC
TTATGTGATGTTATTGGTCTTAAAGACTGATGTACACAGGATTTAGGGCCAGCAGCAATT
GTTTGCCTTCTCGACGTATTTTTATTATTGACAACATTGGCCATGTTAGACTATCTCCAC
AAGCAAATCTTGTCAAGGTAGTCACTAATTGAAATTGCTGGATTGAATACACTTTTCCAG
ATCAAACAAACAATTGCAGAGTATTTCTCCTGGTCAGGGTGGGGACTAAGAGCAATAACA
ACCAAAGTTATTTGAGAGTATGAATATCACATCTCCTGGGTGATGATAATCTTGTAATGG
AAACAAGAAAATTTCACAGATCAGAGCTCAGGATGTCAAGACATAGCTGCTGAATCTTTC
GTGAATTATTTTCTGAAGTGGGATTGATAGAGAAGGCGAAGAAAGTTGGGAAAAGCAGAA
GCTTAGCTTTCACACGGCCGAGCGGGAGGTGGAGGTGGAGGTGGAGG
>c140_g1_i1 len=509 path=[584:0-397 982:398-425 1009:426-438 38:439-508]
CTCCTTCAGAATCGGTGCTTCCAGCTCTAAGAGACTCTGACACTGATGCCTCTGAGTATC
CCAAGGATCCACTGGGTTTCGCATTCTCCCCTGACAATCCTTTCTCTGAAACCAACCTGA
TATCACATCCTTTGCCACCTCTCCCTCCACTTCAGTGGAGGATTGGAAAACTTCAACATA
CCTCATCTATCACGAAGGTAGACAAAACAGAAATCAAGGAAGTATTCCCACAAGAAATCT
TTCCAGCTGTGACATCCACTGGATATGTTAGGACTGTGCGTGAACAGATGATACGATCTC
CAATTGAAAGACCCCAGATCACATTTAAAGAAGAGAATCTCGAGCATGGGTGGCCTAGTT
TAGAGGCTGATTCTGTGCATGAGATGATTGGCCTCCCTCAACAAGTAGAAAATGAGCAGC
CACAGCTTTTCACGCCTATGAAGGAGAGTGAAGTCCAGACACCAGCTGAAGAAGTTGGAG
TCTCTGTGCATGAGACAATTGGCCTCCCA
>c142_g1_i1 len=1097 path=[65:0-415 25:416-422 32:423-1096]
AAAAAAAATTTCCCCGAAAAATATATGTGATGAATAACAGCTCGTCACCTTAACGGGCTA
ACAACCCAACCAGTAATCGGATTCTGTTTCCGGATTCTGCGTGTCCTCTGTGAACCACTC
TGCAGTCTCTCAAGAATAGCATAAGTGATTGAATCTGGAGTCAATCCCTGTTCTTTAAGT
TTTGAATACAAATCAACAGCTTCTGCACTTCTCCCAGATTTCTCAAGACAGTCGAGTAAG
ATATTGTATGTGATTATGTTAGGACAGCAACCTTCAGCAACCATTTCATTGAACAAGCTA
TATGCCATCTCCACTTTATCCCTCTTACCAAAACATTCGATCAACGTACTGTACGTGACA
ACATCAGGATTCAAACCCCTTTCTTGCATTTCTTTCAACCTCACGTGTGCTTCATCGAGA
TCGCCATTTTTCCCCAGAGAATTGATCAACGAGTTGTATGATACAACATCTGGTTCGCAA
TCACTACTCTCAAGCTCTTCGAAAACTCTAACAGCTTCCTCAACTCTTCCAGCTCTACCA
AAACTAGAAATCAGAATATTGTAGGTGAAAATGTCTGGTGGCGGCCCATCCAGCTTCATT
TTCTCGTACAGATCAAGGAGATGAGCTACTTGTTTCGACTTGCCAAGAGCAGAGAAGACC
GTGTTGTGCATGAAAGTATCTGTTATTATTCCCTTTTCATGAGTTCTACTCAACATGTCT
ATAGCCTCCGTAACTTTCCCAGCATTGCATAAGCTCTCCAACATGGAGAGATAAGCATCC
CTGTCTCCCTGATCATGGAAATTCCACATATTACAAAATAACCTATGTGCTTCACTTGCA
TGACCTAGTTTGCTTAACGTTCTCACCAGAAAAGCGTAGATTGACTTATTCATGTATTTA
CTCGATATTTTCACTACCTCATCCATTCTACCAAGCTGCCCTTCTGCAGCTAAAACATTG
AGAATGAGACTGTATGTGAACTCATTAGGCCTGCAATTGTTTTCCACCATCTTAGAGAAA
AGAATCATAGCTTTGTCAGACATTCGGCTCCTAACCAGTGCCTCGATCACAGTATTGTAA
GCCATTGAATTCAGTTT
>c143_g1_i1 len=668 path=[83:0-545 628:546-561 82:562-667]
GGAGGAGGATTCAGGGTTATAGGAGGAGGGGAGGTTTGAGGTATGATGGAATGCAGGTGG
TGGAGGAAAAGGAGAGTTTGCCTTTCCCCAAATTGATTAAGGTGGAGAATGCTGAGAAAA
AAAGTGAGGAGAAAGGCAAGACGATATATGATGTCAAGGAGGCTATTCGACTCGTAAAGC
AATGGTACAGGCTAATGCCAGGAAAACTTTGGAAGAAACTTTAGAAGCACATGTAAGAAT
GGCTCGCGACTTGGTTCGAACTGATCTGAAGCTGGATGGTTCTGTACGCCTTCCACATGG
TGCTGGCAAGACATTTCGGGTGGCTGTCTTTGCAGAAGGAGCAGCTGCAGATGAAGCCCG
AGATGCCGGAGCCTATGTTGTCGGTGGCCCAGAGCTGGTGGAGAGTATATTAACAGGTAA
ATCCAAAGTAACATTTGACAAGTGCGTTGCTACTCCATCCATGATGAAACATGTTAGAAA
GATAGCAAAATTTTTGAAGAAATTAATGCCGGATGCCAAGAAAGGTACTTTAACCGATGA
CGTGTCCCGGGCTGTCAAAGATGCAAAGGAGCATGTACGTTTCGAGAAAGACAAAACTGC
AATTGTACATGTGCCCTTGGGGAAGGTTAATTTTCCAGAGAATAATCTGAAAGAAAACAT
TGGTGCTT
>c145_g1_i1 len=277 path=[47:0-145 192:146-204 46:205-276]
GGCATTACAGATATGGGCTTATGAAACTATACCTCGTGTGGGATGGCACTGTGCAAAAGT
TGTGTCCAAGGTTGCAATACCGAGGTATTGACAGTGGAAGTTCTCTGATAAAGTGGTCTG
TATTGGTACATTATTCAATGAGGAGGAGCTTTCGTGTCATGTATTTTTAGAGTCGACTGA
ATATGATGAGGATTTACCCTATTTCAGAAGCACGTCGTTTAAGAATCATGCGGGCTTGTC
TCATGCGGTGAAATTATAGAAGAAGAAGAAGAAGAAG
>c145_g1_i2 len=218 path=[47:0-145 46:146-217]
GGCATTACAGATATGGGCTTATGAAACTATACCTCGTGTGGGATGGCACTGTGCAAAAGT
TGTGTCCAAGGTTGCAATACCGAGGTATTGACAGTGGAAGTTCTCTGATAAAGTGGTCTG
TATTGGTACATTATTCAATGAGGAGGAGAAGCACGTCGTTTAAGAATCATGCGGGCTTGT
CTCATGCGGTGAAATTATAGAAGAAGAAGAAGAAGAAG
>c146_g1_i1 len=273 path=[53:0-272]
TTACCTCGAAAATTCTCCAGTACCTGTACAGTATTAGCATTTAAAAGAAAAGGGAAAGTG
ACCACATATTATATATTAAAAAAGAGTACATGAAGTTAAAACTGGGATAGTCACTAATAT
GCAGATTCGTAATTGTACCACTCAGATCCACCATGACTTCTAGAGCATAAAATTACAGAG
AAGTTCTTGATATGAACTTGAGATTTCTCCAAATGATCTTCTCAAACCATGCAGAAACAG
ACAAAGACAGAGACACTCCCACATACATGCGTG
>c147_g1_i1 len=945 path=[53:0-944]
ATAGCTTGTACGACCAGTTTCCAACTCTACATGAATGTGACCATCCATATCAGAAGATAA
GCAATTCAGCAGGGGCCTGGGCTTATTTAGATACATGCCTCTTGTTTTCTCTGTTTATGG
AATTTCTTTCATTAATACTATCTATGATATTGCAATTGTGCACATATACAAGTAGATGTA
TTTTTCTATACTGCAGCCATCAAACAAAGTTGAAGATGAGTAGCCTTGGCTAATCTACTG
GGACTTCCACCTCCATTTTCAGACCTGGATGTTCCAATATCTTCACAAAGTCTTCCAACA
GAAGACAAGCTTCCTTCGTGTAACCGGCTTCTTGCAACAGCTGACTCAGAACTTCCTCTC
GTTGCTTATCGGACATAAATGAGCCGGTCAGGTCCTGGAGCACTTCTATTAGGTCTTTGA
AAGTCACCTTCCCATTGCAATCAGAATCATATACTTTGAAGATAATCTCGATTTTCTGTG
GTACGGTTGCTTTAGCACTGAAAGCAGATAAAAATGCAACAAAGTCCTTGAAATTTAGCC
CATCTACCATCTTAAGCAACCTCTGAGAAAGGGGATTCATTGCAAACTCTGGCACTGATA
AAAACTCATCAGTTGATATGAACCCTTTAGAATTCCTATCTAGTTGGCAAAATCTCTTGT
ACAGAGAGACTATCTCTTGCTGAGTAAATAGATTATTACAGTGTTCTTGAACTTCTTCAA
TATCATACTGAGTCAATACTGATGACGCATTACCCATTGCCAAAATTTACCAACCTGAGA
AAAAGTGAGGAAAAGGGACATGTAATTCGAAGATATACACAACGGAGGGGCCGGGATGAG
AGAGATATATAAAAAGAGAGAGAGAGAGTGAGCGAAGGATAAGAGTGTGATGGCCAGAAA
TTTTATGGAATTAAAATGGGAAACTGGATTGAGATTGCTTAGTCA
>c148_g1_i1 len=572 path=[99:0-256 74:257-280 98:281-571]
GTCAGGGTCCATCGATTGTGCAATCCTGCCATCACAGGAATCTAGAGTATTTGGAATAGA
TAAATCCACTGAACTGAAGGAGGACGAATGTGGTCATATGACTCTGGGGACTAACGCGAT
CAAGGCTTGCTCTTGTTCTTTTTGCACTAAAGCTGCATATATATGGTTGGACCTCCATCA
GAAGGACATTAAGGCTCGATTATCAGCCTTGAAAAAAAGCCAGAAAGATGCTAGCATATT
GGCTGAAAGAAGTTGCATGATCAAAGTCAATGAGAAACACGGTTCTGAAAGCGTCACTAG
ATCTTCTAAGATGGAATCTCATCTGATGCATCAGTGGAGATCTCTCTTTCAGCATATGTC
AAACATATGGGAAGCAGAGAGTAATCAGCTTGAAGCTAGTCTATTGCCATTGAACAATCT
AAGAGACAAATGCAAAGCTGAGATGGAGTTGATTAACACTAAGCTGTCAGAAAAGCATTA
AGGCTGTTATAAAGACTTGAAATTCTGTAAGATGAACAGTTTTTATTCTTGTGTTAGTCA
TTTATTTCCTATGTCCAAGATTTCATTTTTTT
>c149_g1_i1 len=318 path=[369:0-144 513:145-317]
GGGTGACAAGCATTGAATGCAGCTGGGCCCTCTTCAATATTTTTTTTGTCTTCCTATTTC
ATTGGGGAATTTAGGTTTAAAGACGCTTTATTATGCGAGGAATATATAATTAAATGCACA
CCCAGTCCAAATAATTTCTCACTTTCACAAGAGTAATAGACTTGAGTATATTTACTCACA
ATCGATCTTCCCATAATTTCCAACAAAAAAAAATGTGCATCTTTTATATATGGATCTTCG
GTTACCCTCATAAATAATAAATATTATCAAACAATGATCACACCAATAAGTATCGACAGT
GCACCCAATCAAACAAAT
>c150_g1_i1 len=204 path=[232:0-203]
ACTATCAAATTTCCGAAGCATAACCGGACTGTTCAAATTAAAGAAACAATAACATTATAA
TTATCAGAGTTGTTTGCAAGAGGTTTAGAGCACCAAATTTCTATAACATATCTATTGATT
ATATTTTCATTGTTGTAGAAACTAAAAAGATAAATAAGTTCAAAATTAAAAGATACGCAC
ACATCAAACTTTTCCCAGAGAGAA
>c151_g1_i1 len=1237 path=[1287:0-188 1475:189-200 37:201-1236]
GAACGGATCGGACGGGTCGCGGCAACAATTGCGGGAGGCAAAATCCGGAGAGAGAAGCCG
CAGAAAGGCGGCGCCGCCCTTTTTCACGGCGGAATTCCGTTCCACAAGTCGAAAGGCCAG
CACATACTGAAAAATCCACTCCTGGTCGACTCAATTATTCAGAAATCCGGCATAAAACAC
ACCGACACGATACTCGAGATCGGTCCGGGTACCGGAAATCTCACGAAGAAGCTTCTCGAA
GCCGGAAAATCAGTCGTCGCCGTCGAGCTCGATCCTCGCATGGTGCTCGAGCTGCAACGC
CGTTTTCAAGGTACTCCCTACTCCAGTCGGTTGAAGGTCATTCAAGGAGACGTTCTCAAA
TGCGATCTACCGTATTTTGACATCTGCGTCGCCAACATTCCGTACCAAATTTCATCGCCG
CTCACTTTCAAATTGCTGTCTCATCGTCCGTTATTCAGATGCGCCGTGATTATGTTCCAA
CGGGAATTCGCGATGAGGCTTGTCGCTCAACCCGGCGACGATCTGTATTGCCGCCTCTCC
GTGAATACGCAGCTGTTGGCTAGGGTTAATCATTTGCTCAAAGTCGGCAGGAACAATTTC
AGGCCGCCGCCGAAGGTCGATTCTTCTGTCGTCAGAATCGAGCCGAGGAAGCCGCTTCCG
CCGGTCAATTTCAAGGAGTGGGATGGATTAGTTCGCATTTGCTTCAATAGGAAGAACAGA
ACTTTGGGTGCGCTTTTTAAGCAAAAGAATGTTCTTTCGATGCTTGAGAAGAATTTCAAG
ACTTTGCAAGCGTTGCAGCTCGCAACGGAAGGGTTTGATCATGACGCCGAAATGGCTAGG
AGTTTATCTGCGTTGGGTGATACTTTAGGGGATATGAACATTGATAAGGATGAAGAGAAA
GACGATGATGATGATGATATGGAGATGGATGATGGAGATGCAAAGGCCTCTGATTTCAAG
AATAAAATTGTGGGCGTGTTGAAGTTGGGGGATTTTGAGGATAAAAGGGCATCCAAGCTT
ACTCAAGAAGATTTTATGCACCTGCTGTCTTTGTTTAATAGGGCTGGAATTCACTTTTCT
TAGGAATTTTTGGCTTTGTTTTTCTTGTTTTGCGCCATATCAGTTACGAACACAGTTTTG
GTGTTTTTTTTTCACTTGTTTTCAGTGTTGAGATGATTGATGCAAAAGGCAGTAGAGAGT
TTCTGAATTTTGAAAATTGGAGCATACCTTAGTTTAT
>c152_g1_i1 len=749 path=[41:0-193 234:194-194 40:195-748]
GAGAAGGGGAAAGGGGGAAGAGAGTGAGAATGCATATGTATACCTCAAAATGTGCAGTAG
AAAAAGCATGTGAGAAATGGTCTGCACTGCCCTGAAAATCCATTTTTTGCAACACTTTAA
CCAATGAAATTGAATTGAAGTTGCAAAATCCAATTTCGGCCATAATTATTAATTTTGTTG
GACTTGCCTGAGAGAAAAAATGCAACATAAGAGAGCTAGCAGTGCATCAAGGCAGAAATT
ATTATGTTGTTTCTTCATCTTTGTCTCTTTTGTTATACTAGTTTTCTGCTTGCCTTTCTT
CTTGTCTTCTTGAACTGGAGATGCAAAGCCATAGCAGTGAGTGTCAACAGCGCCATAGCT
CTCGTGCAAATGTAGAGGCCCCGATGATGCATCCCAGACCATAGACAAATCTTCATCTTC
TTGATCCTCCTCTTTCACATTTGCTCCTTTCACTTCATGGTTTGCCTGTTGTATGGATTT
GTTTAGTTTGAGAGCTGATCCAAGTGTGTAGTCCATCCTGATTCACATCCACTGCTGTAT
TCAGAAGTTGATATAATCATGATTTTGAGCCTTAATTATAAGCAAGCTAGTGTGAAATGA
AATAGAACTATATGTGATTTCTGCAGTTTTCTGCAGAAGACTATAATTATTAAAACTGCA
ATGTGACCTGTAATGATGTTCCTATGTGATTTAATGTCTATGTTGAGGCATATTGGCTAC
AGTTATGTTAGTGTGTGAGTGGATCTGTG
>c153_g1_i1 len=392 path=[103:0-268 371:269-294 51:295-391]
GTCACAGTAAATAGTGAAAGAGATCAAGAAGTCATCAAGGGGTTTATTTTCTTCACATTA
TAATAGAACTTCACTCAATACATGACAGAAAGAGCAACCAGACATCATAAATTCTGTCTG
AGAAAAACACACTCCCATTATTTTGAAAAGATAATCAGCTAAAAACTTCACAGAATGATA
TTTAAGGATTTCCAATGAAGGTAATAAAGGATCCTCTAACACTCTAATACTTGAACTTTT
CGAAGGAGCTTGCGGCGGTGCAACTTCTCGATATGTTCTCTCTTTTCGAAAAGGGAAGTA
TTGACCCCATCACTCCTAGATTGCACTGATATTATCAAAAATTGGGGATTCCTCTGAGCA
ACTTTTCGAGAGGCAAATGGTGGAGATCCACA
>c154_g1_i1 len=653 path=[709:0-474 1183:475-491 40:492-652]
AAATATACAAAAACGAAAGAAATATTATAGCCAAAAGCTTGAAAATAAAATTGAATGTAA
CAGAAGTACAAAATTACCCCACAATCTGGTTGGCCAGTCCTTTCTGGATGTTCACTGCTG
GTTTTAACCCCATAAACTTGTCCTGCATTAGAGGGGTGATTGAAACGACAATTGCTCCCA
TAACCACAAGACCCAGTCCTCAAATAGTATATGCAATCGGGCTCGCCCGGTCGATCTGGG
TAGGTTCCCAGCTCATCACCCATTCTACCATTATCATCACCATCTTCCACCCTTAACCGT
CTCATTGCCTCTTCAACTCTATCGGACGTCGAACCATTCCTGGCAAATCTCCGATTGCCC
GGCATCGAAATTTTAGAGAAATTTATATACACGCGATACTTAATACAATAATTGTATTGG
TTATTGTGGTTTAGATTTCAATTTAATTGTTACCCCCACTGAATACACATGCGTGTGATT
ATGATCAATGACGAAAATTCAGAAATCACGCCAACTTTTAATGCCGGAAAAAATAAAATA
AAAATAAGAAATTAATATCACTCGGATTCTATCATCACTCTATAAAATTATTCGATTTCT
CTCTCTAGAACTCGAGCTTCAGATCTTCGAAAAAGTCCCAAAATTGAACTGCG
>c155_g1_i1 len=683 path=[53:0-682]
ATTTCTTAACGCCAGAATCTTCATATCCACCAGCACCAACTCCGAGTCTCCCAAGTTGAC
CAAGAAGTATGATGATAGCAGTAGAGAACCCCTCCAAGAGATGTAGCTCCAAATATTCAC
AAAATCGCCCTACGAGGTAGTCATATGTCCAATCCCAGCTCATGACTGAAGCTAGAACCT
CAACCAAAGAGAGAAGATCAAGGAAGTTGCATAAATTCTCATCACAAGTAGAATTCAACG
GGGCAGCCTTTCCCAAGCCTGAAACTTCTTCAGTTCCCTCATGAGGCCATAGTATAGGAT
CTAGCAAGTTGACTGAGGCAAGTGAATCTTGAGGCCATGACCCACAATGACACTGCTTTT
GGAGGTTTTCTAGCAGCAGCATCGCAACATCTTCCACAGGAATGGCACCTGCTGAGAAAG
GACAATTGGTGCACAACAAAATGCTAGATGGGTTTCCAACATCTGATGGGGAAAAGGATG
TAGAATTGGTTGACAAAGTTTGCTTCTCAAGAAACAAAACCGAAGATTTGACCACAGTCA
TAGCTATGGAGTACTGCTGAAGGGCAAAATATTTGGAACCGCATATGTGGGCAAAAGCAT
GAAGAATAGCCAACATTACCAGAGGGTCAAGCTTCTGCATTCGAATAATGTTGCATGACA
TCTCACAAACAAAACCAATTTGG
>c156_g1_i1 len=591 path=[35:0-385 620:386-590]
ATATCATGAACACGACATGTTTTAGCTTTACCCATATGGTTTGTTCTCTCAACCTTCAAC
AGATTCCTGGTAATGAGATCAAGAAAATTCTCTTCTGCACTTTCCTCCAAGCTCTTTTCA
TCCTTCGGCAGTATGAATCCTTCAGCAATCCACATAAGAATCAATTTCGACACTGGGATT
TCAAAGTCTTCACAAAACATTCCCACATAGAGAAAACAAGCTTTCAAGTGAGAAGGTAAT
TTTTTGTAGCTCAATGATATAATCTTTTCCATTCGTCTCTCGCTTTCATCATGTTTAAGA
TATGTATTGAAACTTTCAGCAACTTTTCCCCAGGCTCTTTTCACGGAACATATTTCATAT
AAATCTAGAGACCTTTTTACTAGAATACCTCCCATGACAACTATTGAAAGTGGCAACCCA
CCACATCTTTCAGCAATTTGTCTTCCTTCAGTTTCCAGCTCATAAGGAAAATCAGGTTTA
CCAAATACTTCCAACCGGAGAAGCAACCAACTCTCTTCAAGAGTCAAGAAACGCAACATG
TGAGGATTCGTAAAGCGTTTAGCATACAGACCCACTTTCACTGTCCGACTG
>c156_g1_i2 len=221 path=[618:0-15 620:16-220]
TATGACAACTATTGCAACCTCCCATGACAACTATTGAAAGTGGCAACCCACCACATCTTT
CAGCAATTTGTCTTCCTTCAGTTTCCAGCTCATAAGGAAAATCAGGTTTACCAAATACTT
CCAACCGGAGAAGCAACCAACTCTCTTCAAGAGTCAAGAAACGCAACATGTGAGGATTCG
TAAAGCGTTTAGCATACAGACCCACTTTCACTGTCCGACTG
>c157_g1_i1 len=217 path=[245:0-216]
TTTCTAATGAACTTGGTATACCTCTTATGCATAACATCAATATCTGCTTTCATCACTCTG
CATTCGTCACTCTGCTCTGTGGAGACTGAATTTCTCAGCAACCTATCCATTTCTTCTTTC
CTTGAATTTATTGAGCTCAGCTGTATTGTCAGCTTGCTTATTGTCGCTTCCAATTCGTGT
ATGTCTTCTCGCTCACCCAAAACGTACAAGAAAAAGG
>c158_g1_i1 len=391 path=[369:0-124 494:125-136 506:137-390]
CAGAGATCGTCGTCAACACTGTCTTCTCCTTTGCGGCACTCTCTGCTGCACTTCTGTTTA
TTAGGTGTGCTGCAACTGATCCTAGTGATAAGACTAGATTCCGATTTCGAAAGAAGAAGA
AGAAGAAGGCCAAGGGCAATGCTACTTCTATGAATATGGTCTCCATTAATTATGCCTCCC
TCTTCGCTAGAGTTTTGTCCAGATTCTTCAAGAGAATCGAGCGCAGGATCATGAAGACCT
GCATAAGGAGGAAGTACCTAGATCCTTGGAATACTAGAATTCAGATGGACCAGCCTCTTA
TCCCATTTCACCTTCTCCTCCAGGATGATTCTCTTACGCCTAATCCGAAATTCGACGAGG
GCGATGTCTCTTTTTGCTCCCTCTGGGGGGG
>c159_g1_i1 len=336 path=[364:0-335]
TGGATGTTCGCGCCTCTTGGAATGTCAAGTCCTTTGAAATGGATATCCTGCAAGGCTTCT
CTCACCACATAAGCTACTGGAGGGTATAGGCGTAGCGTCTCTTGAATCACCATACTCAAC
GCTCTCATGTTCCGGAGCATATCTGCTGTCGCCATGTTCGTGCTATAGATTTCAAGCACC
TCTTCACGAGCACGAGCTTGCCATTCTGGATGAGCTGCCAGCAGCATCAAACACCATGAT
GCTGAAATTGCTGTAGTCTCATGCCCAGCAAAATAAATGTTCTTGCAATTATCAACAATA
AACTTGTTTGGAGTCATATCTGCAGGTATGTTGCTG
>c161_g1_i1 len=570 path=[1:0-204 206:205-207 209:208-569]
GTGATGGATCACAGAATCTTTCTACCTCTGCAGCGCCTGAAATGTCCAGAATCTGAAGAT
TCTCCATCCTATCAATCTTGCGTATCCTCGGCAGCACTGCGCAGTCACTCAGCCACACGT
ATTTGAGTTCCTTCAGCTGGTTGATCAAGGGCAATGTCTTGAGCTTTGTTTTGGAGAGAT
TGAGGACTTGGAGCTTCGTGTTGGACTGGAGGCTCTTGTCCTCGAATTTCTCCAAGTTTG
TGGCCTCAGAAACGTCGAGAACCTTGAGATCTTTGAACCTTTTGAGACTCCCCAACTCAG
TAAAGCTGTGGCATCCCCTGAGGATGAGGAACTCGATTTCAGTCAGATCGTAGAAAGATG
AAGGCAACTTGTTGATGTTGACAAGGTAAGACATGTTGAGTGTTTTGAGATTGGGCGTAA
GGCTAAACAGCTGGTCAGGTATGAATTTCAATGAACTGCTACCGGATATCTCAACAACTG
CTAGCCCTTCCAGCTTCTTTTTATCACTTTCCTTTTTAAAAAAAGGCTCGAGGCTGGCGA
GAAACTGGCAGCCTCTGAGAGCCAGCAGGT
>c162_g1_i1 len=323 path=[351:0-322]
GTTGATGTATAACTAACCCGAATTTTATCTTTTTATCGAAGTTACTAAACTCGATAAAAT
CCACCAACTGTAGTAACATAGAGATTCAGTGAAACAATGGATCCTTTTATTCATTACTGA
ACACTACAAATCAAGAATTCTTCATTAAAAAGAGACAAACATGTTAAAATCTTGCACAAA
CTCACAACCTTCCTCAAACCTGCAGTTTAGCAGTAGAAACGCCGAATTCATCCGCGAAAA
CGATCACATCAAAAACTCCAAATGAGAACGCAAGATTTCTTCCTCACTTGGTGTAGAGAA
CATCTTCCCACGGGTGGCGGTAG
>c163_g1_i1 len=313 path=[1:0-50 604:51-67 69:68-312]
GCAGAAATTTCAAGACTTCACGCCGGCAACGAGGCTCGGAGAATTTCGAGTCCGGAGGCG
TGAGGGCCGACGTTTTCTGGGATCTCCGCCGCGCTAGGTACGATTCGGGGCCGGAACCGG
TGGCCGGATATTATGTGGCGGTTTTAGTGAACTCGGAGCTGAGCCTGATGCTGGGAGATA
TGGAGCAAGAACTACTGGAGGTGAAGAAATGCATATCTGATATAAGGGTGGCGGAATATT
CATTAATCTGGCGCGGCGAGCGTTTTTCCGGCGACGGTGTGTACTCGACGAGGGCTAAGT
TCAGCGAAGCGAG
>c164_g1_i1 len=444 path=[1:0-443]
AAGTGCTGAAGTCATGAAGCTTGTCAATAATCTTATGAAAACTTCGGAAGTTGCTGTGAC
CATGCAAGAATTCAGTAAAGAAATGACGAAGGCTGGTATAATTGAAGAGACGATGAATGA
TACACTAGACGATGTACTAGACTCAGAAGACCTAGAAGAAGAAACGGAAGAAGAAATCGA
CAAGGTCTTAACAGCAATTGCTGGTGAGACTAGTGCCCAACTTCCTCAGGCGATTAGGAA
AGAGAAGCTCAAGCAACCTGCAACTAGTGAAGATGCAGAGGAGAATATTGACGACGAGGA
AGAGCTAGAAGAGATAAGGGCTCGCCTTGCGAGGGTCCGCTCATAACTTTTATTTTCTTT
CTAATTCTCCACTTTGGTGAGGCTATAAAACACTAAATATGAGCTAGGGTGTTGGTTTAG
AGTGAGTAGTACATAAATGGTGGA
>c168_g1_i1 len=387 path=[53:0-386]
TTTTTTTGACTACAAATGTATGTGTTGTGTTGTGTTTTGTCATGTTACAGTTACCCTGAT
GAAGAAGCTGGGGAAGTGCCCTTAGCCTTGGTCGTTCGAGGTCCCCATGCCAACCTTGAT
GAGCGCCAAGTTGTTGACTTCATTGCAACACAGGTTGCTCCATACAAGAAAATAAGGCGT
GTGGCATTCATTTCCTCTATTCCGAAGAGTCCATCCGGGAAGATATTGAGGAAACAACTG
AAGAATATTTCCCTCCCAAAGTCTAACCTTTAATATTCAGCTATTCTTAATTTATTGCTG
GAGAAGTCAATATTCAAATGACACATTTTGTGCCTAATGAGCTGAATAGAGATAACAAGT
TTATCAAACTTTTGATATTGTGTTTTG
>c169_g1_i1 len=279 path=[507:0-21 273:22-278]
CGTCATAATCGTCAACTACGGCAGGTTTTCCATTTTTCTGTTGGGATTTGGGGAGGTTTA
GGTTACTGGGCGCTTACCGTTTTTAACTATCTGGAGCTGCCTGTAAGAAATAAACTCTGC
CTTCAGTTTTACTTCGTGTTAATTGATCGACTGCAAGATATAAGCTACTTACCCCTCTGC
TCGGAGAACCATACATTGTGGAATTTGTTAAATTCTACTTTAGGTGATGGTGAAATAAAT
ATCCAATGTTTGTAATTAGTGTGTTGATCAACCAATTCG
>c172_g1_i1 len=436 path=[420:0-303 887:304-305 732:306-435]
GGTAGTTTCACATGCCTAGTTGGAGTGTGTTGGAATGCTGACCTATCTGTATAAATAGAC
ATTCTTTCTGTTGTTATCTGTGATGAGATTTTTTCCTAGTATATTTCCTTTTAATTCACA
CTTACTGTTAACTCATTAAATGTCTCTCGTCGACCTTTTTGTTTGTATAATGGTATCATT
ATTTCCAGTTATTTGTGAATATGAGGGTGTGCTTTGCTAGATGAACTCTATGGTACTATG
GTTTGGTAAATCTTGAACACAATTTCCTACACAAACTATTGGAAAGAGTATCTTTATGGC
TAGATCGGTTTCTTCTGGCACTTCTATTTTTTTTTTCTACATACACAAATACATTCATTG
TATTTTGTGTTATATCTTAACACCCATATTTACTAATGGCATGAATTGGTGTTAGGATCT
CTATATCCATGTTGGC
>c173_g1_i1 len=540 path=[65:0-330 7:331-539]
AGGTAATGCATACATGGGCTAATAGAAGACCTATATATCTAACAACTTTTTTAAGACGAC
AAACATATGAGTATGAGTACAACCCGTAAGCTTGATCATCCGCAGTAGTGTCGGTCGATT
AAGCTATACCTTTCAATAGAATCCTATTGATTTTATCCATAAACTCCTGCATCTGCTCCC
TTGAAAACAATGGGAATGGATATACGAAGGCACAATCCAATTTCCCGTCTCTTATCGTGT
CAAATACTGCCATGGATGGGCCTACTCCATGAACTGAGGCGCATCCGATGAAGTCTTCTA
ATCCAATAACCTCTTTCAGTTTGTTTGGAGGATCAAACATAGGGTCCTCAAAGACGGATA
CTAGTGAAGTTCGAAGAGATGATGCTGGAGTCAAACTCGGGTTCTCTATTGCCTTGCACA
TTAAGAAGTTCAGATCAGCCATGTCTGTAAAATGCTTGTTCTTGTTCTTAGCGTTCATGA
AGGACGAATGGACTCGCTTTGCCAGCTCCCACAAATCTTCCCCTCCGTTAACATCATGAG
>c174_g1_i1 len=384 path=[362:0-383]
ATTTTCAGTAAGATGTCTGTGAATTCGGGCGGGTCCAAGTCCAATCGACTGGAGAACATC
GAGGAAGAAAAGGCTGCGGAGTGGGTGCCGGTTGCGTGCCCTCAACCGGAGACCCCGACT
GAGTCCATGGAGTTCTTGGCGAGATCATGGAGCGTGTCGGCCGTCGAGCTCTCCAAGGCT
CTTTGCAACACGCACGACGGGGAGAAACCCGATCACCCCGACCGTGGAGCCTCTAATTTG
CTCTCTCTGAATCAAACTTTATTAGCCTCAGAGAGTCCTCCAGAGTCACCAAAAGGGAGT
GATGAGGCTAAGGAATTACTCCTACTGCATCAAGCACTTGACCCCGAGTTCATATCTCAC
CAAGACTTACTCCGTAACGGGCAG
>c175_g1_i1 len=508 path=[486:0-507]
AAAAAAATTCACATATATATGTTAGTTGAGAATGAATCACAAGTTACATTTAAGTTGGAT
TTAGCCTAACTCTTGGTATTCTCTCCCCAATCATATCTTCGTTCTACTGAACAAACCACA
TACCATCAATGTCTCGAGCTACCCGAGATGCTACTTGGTTTTGGTTATATAAGACTATAA
GATATAACCAAGTTGAGAAGTCTCTTTCCACCATTTCTCCTCAATTTTTGTTTTATTTGG
ATGGCTCAGCATAATTAAATAATGCAACCATGAGAGGAGAGGTGATCAGTAGATCCTTAA
CCTAAAAATATCTTTTACAGTTCTATCAGGAAAAAAGTAACAAAGATTCAATGTCAAGTT
TTTTTTTCCTTGCATCTGGGAATTGAGATCTCTTGATCTGTAAAAATCTCATAAGAGCCT
TTATGCAAGTCTATTTAGATTTGCCTTGAGCTGTAGTAGCTATGATCAGATGTGGCAATG
CATATAAACATAATGTCATTCGGTTGTG
>c176_g1_i1 len=847 path=[1:0-846]
CCATCTGACAACATTAATTCACAGAGTAGCATTGATAAAGGCTTGGAAGAATTCAAGTCA
TTCTTGTCTCAAGCAAATGAATTCTATATGAATTTGATAGTAAAATTGCGAAGAACTTAT
GGGATCCCTGAAGAAGTCTTCCTTAACAATAATGACCGCTGGTCATCTTCCACCGAGCCA
CAAAAGCTGCATGCATGTCAACATACATGCCATCGCCTCTTAATTTGTCTGGGCGATCTA
GCTAGATATACTGAAATTATCAAGAAGCCCAATGCCTGTGAGTGGTCAACTGCAGCGACG
TACTACCTAGAAGCAACTAGAACGTGGCCAGATAGTGGGAATCCCCATAATCAGTTGGCT
TTATTAGCAACATATACTGGTGATGCTTTTCTTGCATTGTACCATTGTATAAGGAGTTTG
GCGGTCAAAGAGCCTTTTCCTGATGCCTGGAGAAACATTATGTTACTATTTGAAGAGAAC
AGGTCTACTAAGTTGCCTTCACTTTCAATTCAGATGCAGCCTGATTTCCTAAACCCTTCC
AAAAGAAGTTACTTGCAGAATACATGCCTTGAGGAGAATGGTTCTCCCCATAACAGCAGA
TCAGAAGACTTGGAGGATAACATTTGTTCCGAAAAGTTCGACTTATGGCCCATCCTTGTT
AGAACTATAAGCTTCCTTTTAATCAGATCAAGTTTGGAGGAATATCCATGCACCCTTGCT
TCTGCCTTGCACAGATTAGATGCTTTGTTGGCAGTAGATGATACAAAGCTTACTGTAGCT
TTAGAGGCTTATCAGAAGATGGACTCATCCCGAAGAGGGCCTTATCGTGCTATTCAAGTT
GGGGGGG
>c177_g1_i1 len=233 path=[83:0-78 161:79-94 82:95-232]
GGGCATCGTCTTGCTTGCACATGATCCATGGAACGCCGGTGCCAAGACCAACTGCCATTT
TGGCTGCCCATTGTGTGTAAGCTCGTCCAGGTGCTCCGAGCTCATATTCCATCGGTCCAT
ACTCATTCTCAATCTGGGACAGTATGATCGGACCACCTTGAGTTTCGTACAACCTTTCAG
CTTTCATCATACTCACAATCTTGGTAGTAAATTTTTGCATTGCAGCCTTAAAA
>c178_g1_i1 len=308 path=[286:0-186 473:187-210 497:211-307]
GTGTTTTTTCTGAGGCAGTGCCTGGGAAAACAGTTAATCAGTGTAAGAAAAAGTTTACAT
CTCTAAAAGAGAGCTTCAGGAACAAGAAAAATGCAGTTTAGGTTACAATTATGATGTTAG
TATCGGTTGTGGAGATGGAGTGAGTCTTCCAAGCCAGAACTTGTACGAGGTTTCTGTTTT
GCATACGCGGGCATATATATGACAGCAGCAACAGGGTTTTACACATCATTCATACTACTG
TTATTGTTGCCATGTCATAACAGAAACTTCTTATTTTGCGAATTGAGCAATTTTTTGTAA
GAGCAGAG
>c179_g1_i1 len=242 path=[57:0-39 96:40-42 56:43-241]
GAATGAAACATGTTGGCAAGCAAGGTCTTCACTATTGCAGCCAAGGTTCTCAGCCTTCTC
AAATACTTCCCGAATATGTGAAACAAGCTCAATGGCAGGAGATTGAGAATTGAAATGAAT
GACAGCTTCTCCATCCTTATTCTCTGCTTCCATGAGGAACCTTAAGTAAAGCTCAACCAT
GACAGATGATGGTAAAGACTTCAAACCCTCCTCGTAAACCTGAACTGCTTTGCCTAACTG
CA
>c180_g1_i1 len=585 path=[624:0-96 24:97-109 37:110-584]
AAAAAAAAAAAAAAAACAAAAAACCTCTCCATCACCATAATATTTTTCTCAGAAAAGCTC
CAGCCACCGGTTCTCTATCACTGAGATCAGTACGTAGAAGATAAACTTACAGCTCCAGAA
ACACCGACTGCAAAGAGCACAGCAACGTCCCTTCTATCCGATACAGTACAGTTGCAGATT
GGAGATCGTCGGGAAATCGAAGGAGAAAACGAAAGATAAAGCTCCGGTGTGCTAACTCAG
GGCTTCTCCATTAGTAGCAACTCAAAGTGGAAACAAGATCAAAAGGTTGGCAAAAGAATG
AAACATAGCTGCTATCTTGTTTTAGCAAAAATGGTCGGAACGTCAACTAAAGACAGATAA
CAATGGCAATAAAGAAGGCTGATCAGTTGCTCGCAATGAAGAAAACTTTGATTGAATAGA
AGGCGATGCCAAAATGGGGGAAACTAAAGATCGACAAATCTCCGGCAATTAGAAAGCCGT
AAAAAAAATGGAAATAAAACTTTGAGCTCAACTACGTGTTTCTCGATAATGAAAGTGGGT
TGTATTGCTTTATTTATAGAGCAAAATAAACAATGGATAAGTATG
>c180_g1_i2 len=572 path=[624:0-96 37:97-571]
AAAAAAAAAAAAAAAACAAAAAACCTCTCCATCACCATAATATTTTTCTCAGAAAAGCTC
CAGCCACCGGTTCTCTATCACTGAGATCAGTACGTAGAGCTCCAGAAACACCGACTGCAA
AGAGCACAGCAACGTCCCTTCTATCCGATACAGTACAGTTGCAGATTGGAGATCGTCGGG
AAATCGAAGGAGAAAACGAAAGATAAAGCTCCGGTGTGCTAACTCAGGGCTTCTCCATTA
GTAGCAACTCAAAGTGGAAACAAGATCAAAAGGTTGGCAAAAGAATGAAACATAGCTGCT
ATCTTGTTTTAGCAAAAATGGTCGGAACGTCAACTAAAGACAGATAACAATGGCAATAAA
GAAGGCTGATCAGTTGCTCGCAATGAAGAAAACTTTGATTGAATAGAAGGCGATGCCAAA
ATGGGGGAAACTAAAGATCGACAAATCTCCGGCAATTAGAAAGCCGTAAAAAAAATGGAA
ATAAAACTTTGAGCTCAACTACGTGTTTCTCGATAATGAAAGTGGGTTGTATTGCTTTAT
TTATAGAGCAAAATAAACAATGGATAAGTATG
>c181_g1_i1 len=210 path=[202:0-34 237:35-209]
CTCTCTCTCTCTCCCCCTCTCCTTTCTCTCTCTCATACCTGGTTTCTTCGACCAGGTACC
CTACACTCTCGCGAGGATTTGAACTCGAACGGAGGGGGTAGAGATGAACGGCGGAGGAGA
TTTGAATCAGCAGCAGCAGCAGCAGCAAACACATCACCACCATCACGCCACACCTGCCTC
GACGTCGTCGTCGAGCGGTGGGGGGGGGGG
>c184_g1_i1 len=261 path=[1:0-111 113:112-260]
ATGATTATATAATTTTTTTTTTATAGAAATACAAATTGGGGCCCATTGAAGGTTGGAAGA
ATAATGCACCCTAATGTACTGGTCTGATCTACTGACAAAATTGTTGGGACAATTTTTATT
GGTGGAGGGAGATTTTTCAATAATATAGATTGTATTATTTATATCTAAAATTTGATTATA
TTTCAATATTAGCCACACTTCAATGGGCACTAATTGCTCTTTTTTATATAATTTTTTTTC
TTAATTATGACTAGTTTAAAA
>c185_g1_i1 len=481 path=[93:0-117 210:118-138 46:139-480]
CAGAATGCAGATTTTCCCCCTCTGGTTCTTGATCGCGTGGATTTCGGCGTCGGAGACGGA
GACGACGCCGTTTTTGGGGTCGGGGATTTGCTTCGGAAGCCAGAGCTTGCGATCATCGTA
ACCGAATAGGAATTTGCTCTCCAAAATCGAGAAAATTTCGTAGCTCAATTTATCCGTGTC
GATGCTATCAACATGATCGTCGAGACACGCCATTTCTGAGCAAATCTTTCTTCACGGAAC
TGTTACCAACATCTCTCTAAATTTGATCACATATATATATTATATATGCATATCACGTAT
ATATGTATATATCGCATCTATGTAACGAGCCTGCAATGAAAGAACCAGTGGGGTTACGAG
TTCTTCAGCTGCAGGCCTGTAGAGAGAGAAAGAGAGAGTGTGTCAAATGGTAATCAATTG
ATAGGAAGAAAGAGTAGAAAGAGAAAATGGATATGGCGAAGAGAGAGAGAGAGAGATGAT
G
>c186_g1_i1 len=361 path=[367:0-24 @392@!:25-331 25:332-360]
ATAGTGGCACCACGAGCAGTGATCATTTAGATCCTCTCCCCGGAGAAGCAAAACCAGCCC
CACGGTGAACCCAACAATGAGAAGGATCAAAGAAAGCACCCAAAGTATGCACTGATATGG
CTTGAATTTGGGGCTACTCGAAGTCACTGATCCAGCTGGAGCATATCTCTGGCTGACCCA
TCCGAACTGTGGGCGAATCAGAAACACGAAACCTAGAAGGAAACCTGACAGAAATCCTCC
AATATGAGCAAAGTTGTCAACGTGTGGGAGGATTCCTACCGCTAGGTTGATGGTGATAAT
CACGACGAGTGTCAACAATGCTGCTACCTTGTCAGAGCTTATTACTAATTGGAGTATATA
T
>c187_g1_i1 len=222 path=[405:0-29 236:30-221]
ATTTTTTTTTACTTTTTTTTGGGTTGAATTGCAACAATAAGCATGTTAATTTTTGTTTAG
CGTTAGAGAAAATCCTTCACTCGTATACTATACGGATTCATCTGATAATCTGATGTAATT
TTTTTAAAAAAAAATATGTATTCTTTTGCTGTTCATAGAAAAAAAAGGGAAACGATTGAA
ATTTTACTTGGTAAAAGATGACGAGAGAGAGAGAGAGAGAGA
>c188_g1_i1 len=325 path=[357:0-166 523:167-174 56:175-324]
GCTGGGTCCACCGCAAAAAAATCCAAAACCTCCCTGGCTGATCTGGCGTAGGCATCTTCC
ATTGTTTCTCCAGTATTTCTCGAAAATACTACTAAAAATCAAGCCTTTTTTTTTGCCGTG
ATGTGTAGTGCTGTTACAACTCGATTTCGTTTGGTTGAAAAAACAAGAAAAGGAGAAGAG
GCAGGAAACGTTGAAATGAAGACAAAGATTGAATCAATTGAAAATGGGATTTAGGGTTTA
CAAGTGAGAGTGGATAGTCCACGTGAGAGTTGAGTGCACTGGTGATTGTTCCATCAGATC
TTACGTTTCCGGTAATCTATTCTCG
>c189_g1_i1 len=479 path=[1:0-478]
AACGCCGGCCACTGGTTCACCCGCCCCGCCGTCTACTACGAGAAAGGCCGCGTCGTCGGC
TGCCACTACTGCCAGCTCCCCAACGTCACCGAGCTCCCGATGACCTACGGCTACCGGCGC
GCGTTCCGGACGGCGCTGAGAGCGGTGAACGGCAGGAGGAACTACGGCGGCGTGACGTTC
CTCCGCACGTTCGCGCCGTCGCACTTCGAGGGGGGCCTGTGGAACGAGGGCGGCAACTGC
GAGCGGCGGCGGCCGTTCCGGAGCGACGAGGCGATTTTGGAGGGGGTGAATTTGGAGTTC
TACATGATTGAGGTGGAGGAGTTTAGGGTTGCGGAGAGAGAGGGGAAGAAGAAATGGCGG
TTGATGGATACGACGCAGGCGATGCTGCTCCGACCCGATGGGCACCCGAGTCGGTCGGGC
ATTGGCCCAATGAGAATGTGACTTTGTATAATGATTGCGTGCATTGGTGTTTGCCCGGG
>c191_g1_i1 len=902 path=[53:0-901]
TTTGATGGACAACTGTAGGCTTTTGATGAACAACTGTTGGTCCTTGTTTATCCACAGGCC
TCCTTCGAGGGTTAGCACCAGCGTAGCCATTCAAAACCCTGGCAGAATTCATCTGGAGTT
TGAGCGTTTTGATATGAAGGCAAACCTGTCCAGATGGACTGTCCAATGTATACCATACAG
CACCAGTTTGACCTTCCTGTTCAACTCGGATTGTTACCGAACCAAGAACTGCACTTTTCC
AAATTATATCCCAATCATAAATTGTCACATTTATCTCAACAGGAAGCTCATCAACAGAAA
AATTGAACTCCTCCCCCCACATGGGATTTCTTGAGCCAGGTACCATAGAACTGAACCGCT
TTTCTGACCCACAAGTGATAATTGCATAGGGATCTGACGTGCCATTCAAATTTGCCCCGA
TAAGATTCTTGGCTGCTAACAGCTCTACCTTAATTAAGTATGCAGAATTAGTTTGAGCAT
CTCCTTTAAACAGCATCTTATCCTTATCTTCAATCATATCCACGCCACTTCCAGAGCCAT
CTACGAATGCCCGATCATCGCCGCCACGGCCGCCGTCGCCGCCAATAGAGAAGAACCAGT
ATGCTACCACCACGAAAGCCGCCGCAGCCACCGTGACTTGCACCTCCCACCACGACGGAA
CCAGAAACTCCATCGCGGTCTCCACCACCATCGCCGCTCCCATAATTTCTCCCTCTCGAA
CTGCACGAACCGCAGCGAAGGCCCACCAACGGCGTGAGGGAAGGCCGAAGACCGAGGAAT
TCCGGAGCCTTGGATGCCGAAAGAAACACGCAGTAACACGGTCAGTGTGTGCGCTTTGCG
TGCATGATATATAGAGACGGGAGTTTTGTGTACGTATAGAGAGATCATCAGCAACTAAGA
AA
>c192_g1_i1 len=320 path=[1:0-91 93:92-96 98:97-319]
ACTACCTTAAAATTTTGCTCTGATAAGATTTAAGGGATGACACAAATTTAAAAATAAAAA
ATAGTCAGAAACATCAAGGAACAGAAACTACAGTGTGTACAAAATGAAGACGACCGACAA
AATTGTTGCAGACAGTGACCCAATAAGTTGCTGCAATTACAGTTCCAGTGCACACTTTTA
TAGGAAGCTACTGTGGTTGGTTAGCGGCACCCCTTCCTCGACCATAGCCATAACCCCGGC
CTCTTCCTCTCCCACCACCTCTGCCCCGCTCGTATCCAGCCCCACGGTATCCCCAGCCTC
TACCTCGGCCTCGGCCTCGG
>c193_g1_i1 len=256 path=[1:0-118 120:119-255]
CATAAAATCCGCATTGCTTGGAATTGGGTTGTCGAGGAGTCTATGTTAAAATATCAATTA
TTAGAAAGTAAGAGTTCCACACACACACTAGTAAATATCAAATAGAAATACGTATATACC
TTTACAATCTCCCAAGTCGGTTGTTTTTTACCCTTTTTTGACAAACTTGTGTTGAACAAA
GTTATTGCCTTTCATACCATATGAACACATAAATTAATAATGCATTTATGTAAGAAGAAT
CTTCTGCACAAGCAAG
>c194_g1_i1 len=515 path=[493:0-240 734:241-248 742:249-514]
AAAAAAATTGCTGATGCAGTCTGACAGTGAAACAGCAGTGGAAGCTGGTGTTTGTGCTTT
CGAGAGATTGTTGGATGATGAACAACTAGTGGAGATCAAATCGGGACATGATTTTGTTGG
TATGCTTGTTGCTCTGATTTCTGGATCAAATTATCGGATTATTGAAGCAGGCATCAGTGC
ACTAATTAAATTGGGTAAAGACAGAACTCCACGCAAGTTGGATATGGTTAATGCTGGCAT
TTTAGACAAATGCCTTGAGTTACTCCCCACTGCTCCAAATTCACTGTGTGCACTGATCGC
AGAACTCTTTCGCATCTTGACAAACAGTAGTGCCATTTCAAAAAGCGCAGGAGCTGCAAA
AATTGTGGATCCTCTTTTTATGGTGCTCCTCAGGACAGATTTTGGACTGTGGGGACAGCA
TAGTGCACTGCAAGCGCTTGTTAACATTCTGGAGAAACCACAAAGTCTTACAACTTTGAA
ACTTACTCCTAGTCAAGAGATCGGAAGAGCACACG
>c195_g1_i1 len=345 path=[53:0-344]
TGCATGAAGCTATTGATTGCTACAAAGAAATAAAACCTGGAATGTACGGAGATCTTGGCG
AAGTTATGGAAGGGCGTAATCAATGGCCAAGTGATCCTCCTCATTTTAACAAGTTAATGG
AGGATTATGTCAATCGTTGCACAGATTTGTGTAGAAAGATATTAAGGGGAATAGCTTTAG
CATTGGGAGGGCCTCTGGACATGTTTGAAGGTAATATAGCTGGAGATCCCTTCTGGGTGC
TTCGCATCATTGGATATCCTGTTGTATGCCACTCCAGCGACAAGGAAATGCCCGATGCCA
AAAATGATGTTGGATGTGGAGCACACACTGACTACGGTTTACTAA
>c196_g1_i1 len=205 path=[1:0-184 466:185-204]
AAGAATAGTTATCATAAAGGTGAAAGGAAAGATTTAAAGGAGTGATAATGTTCTTGTACT
TTCAACTTTGAAATTTTTGCAACTCTACTATATACTAGACAAGAGAAAATCAAAAGGTTT
CTTTTTTTTTTTTTCCCCACTGGGTTTTTATTGTTCTTGCTTCTATCTCCTTTCTTTTCT
GGTCTTGATTCTTTTTAGTGTGCCT
>c197_g1_i1 len=402 path=[417:0-401]
GTTGGTCGTGCAGCCAGTGGCGGGTGGCGAAAGCGACGTCGAGGCGGCTGATCCACCAGC
GGGTCCTGAACAAGGCGGAGCGGCCGTCGGAGGCGCGGGGGAAGAGGCGGAGGAGGAGGC
AGAAGGCGAGCCAGAAGAGGAGGATGACGAGCGTGGCCTCCAGAAAGACGGCCTGCGATT
GGGTGAACTTCTTAATGGAGTCGAAGGAGAATATGGTGCCGGGGAAGCTGAAGGCGGAGC
CGTAGTCGATGCCGCTGCTCTGCTGGAGAGCTGGCCCCTCCGCCGTGAAGAGGCCGCAGG
CGTTGGTGCTCCGATTGTAGAGGTAGCCCGGGTTGCACGCGCACAAGCTGCCGTTGTAGA
CGAAGGAATGGGGCGGGCATGCCGTAGCCATTGTTGGCTTGT
>c198_g1_i1 len=579 path=[655:0-209 864:210-234 50:235-578]
CAAGATTATCTTGAATTTCTTCTTCAAGATAACTATGAGATCCTAATCTTGATCAACAAC
AATGAAATAATTTGAACAAAATACTAAAACTCAGATAAAAATAAAATGGAGGTTGTGATA
ATTCTATCCAATAGTCATCATCATCTTCACAAATTCATCGTAATCAACTTGTCCATCACC
ATCCAAATCAGCCTCCCTAATCATCTGTTCTACCTCTTCATCTGTCAATTTCTCGCCTAG
ATTGATCATCACGTGCCGAAGCTCACTAGCTGAGATGTAACCATTTTGATCTTTGTCAAA
CACTTTGAAAGCTTCTTTAAGCTCTTCCTCTGCATCAGTTTCCTTCATTTTCTTGGCCAT
AAGGTTCAAGAACTCAGCGAATTCTATGGTTCCGTTTCCGTCGATATCGACTTCATTGAT
CATGTCGTGGAGCTCTTCCTCAGTTGGATTTTGATCCAAAGACCTGATCACTGTGGCCAA
TTCTTCTATGGTGATGCAACCATCTCCATCTTTGTCGAACAGACTGAAGGCTTCCTGGAA
TTCAACAATTTGCTCTTGGTTCAGTATATCAGCCATGAG
>c199_g1_i1 len=1254 path=[1308:0-1130 2438:1131-1144 39:1145-1253]
TTTTTTTTTTGCCAGATTGCTTTACTTTCGGGAGTGCTCTGGCGGCATTAGGAAATTTAG
AGAGGTTGAAGCAGGGTAAGGAAGTTCATGCTCTGGTCGTGACAGGGGGGTTTTCTGCTG
ATGTATTTGTTGGTAGTAGTTTAATTGATATGTATGCCAAGTGTGGGGTTGTCGAGAGAG
CACTGGTGGTTTTCTTCAAATTGCGGGAGAAAAATCTATTCTGCTGGAGTTCTGTGATTG
ATGGTCTTGCATGTCATGGATATGCAGAACAAGCATTAGTAATGTTCGACACGATGGAGA
AGGAGAAGATTGAGCCAAACCGTGTTATCTTTCTGAGTGTACTTGCAGCTTGTGCTCATG
CTGGACTGGTTGAAGAAGGTAAGCGTAGATTTTGTGAAATGACTAGCAGATATGGTATCC
TTCCTGAAATCGAACACTACGGTTGCATGATCAACCTCTTATCAAGAGTCGGTTTGCTGG
AAGAAGCATTAGTCTTGATAAGAAACATGAAAATGCAGCCAAATTCTATTATTTGGGGTG
CTTTGTTGGGTGGTTGTAAGCTTCACAAGAACTTAAAGATTGCTCAAATTGCCGTTGATA
GGTTGATGATTTTGGAGCCGAATAATAGTGGGTATTACACCATTTTGATTAACATGTATA
CTGAAGCAAATAGATGGCATAGAGTGGCGAGGATAAGAGGAATCATGAAGGATTGTAGAG
TGGAGAAAGTGTTGCCCGGCTCTAGTTGGATTGAAGTGAAAAAGAAGATACATCAATTTG
CTGCCAGTGATAATCATCATCCATCATTAAAGCAGATTTATCAAGTCTGAAAACATTAGA
ATGCATAATAGGAGGAAATAGCAAACAAACATTACTTCCATCTATAGTGGAAATATTAGA
CTAGGAAAATTTAATTTTTTAATATCCACTGCCATGGTGACAAAGCTTGATTAGTTGGTT
GCTATTGTAAATCTACTTTTTGCTTGATTAAGGTACAACAGGAAAATGGAGTTTACTCAT
TGTGCCGGGTGTGGTCGTGATAAATTATTGGTTTGACGATAACATGTTTGATTATTGTTA
TGTTTCCTGTAGATGTTTGATGCATTCGTTGGAGTACTTCACTGAATTATAGCTTGCACA
TAGCATTTGTTATGTTCAGTTCATAGCATGTAGCTGAGGGACTTGATTGTGTTTATATTA
CATGGAGTGCAATGCCACTTTTTGCTCCTAATTTGCATAAGAATTTGTGATTTG
>c200_g1_i1 len=974 path=[157:0-973]
ACCATATAAGCCATATTCATTCAAACCAATTAACTATTCATGTGCAAATTGAATAACAGC
AAATCCACTGCGTCTGACAACTCATCTCTGTCAGATTCTACCTTTCTCTCACTCCTCAGG
TCCAAAGCAGCCTCTCCACACTCTCAAAAACACACCCAGAAACCACTCATTCATCTCCTG
CAACCTCCAGTAGCCCACATCACCATTCCCACCTCCCAAAAGTAAAAAAAATCCCAACAC
ACCTATCTTCTCTTCCCAACTGTTCCAGAACCAAAGAAAGCAGGGGAAGGAGATACATAT
TGTACGAAACAGTAGAAGAGGTTACAGAGAGAGAGGAGGAAGACCCAGATGATGAAGCAT
TACCTGGAATAATGTTGCCGGTCCCCCTATCATCATCCTCCTCCTCTGTAGATGATTCAG
ACGCTGACAGGATCCCCCTCTCACGGGCTCTACTCTAGAAATTCTCTCCATTTCAACGCA
GCTCGGAGGAGACGAAGACTGGGTCACATATCTCTACCCTAGATACGGTTGCTGCTCTTC
TTTCGGAAAACTAACATTCACCGTTGGAGCTCGCTTTTCAGCAAGATACGAACTCACTAT
CGCAGACGGTGAATTGGCACTTGTCTGCCTTTGATTCACTCTTTGAAACCTTTAATCGGT
ATTCCCATACAGCAATGGATCCATCGCCAGCCAAAATCTCCTCTGAAACGGCGTTGAGAG
TCGCCCGAGCTCAAATCACATCATCGCGATCTGCTTCTTCTTCGCCTGGAAGTTCCACAC
ACCGCTGATCGGGTTCCTGCCCACCTTCTCTTTCAACATGTTCTCCCAACACGACTCCGA
CATCATTCCCTTGTTTCCCACTGGCGGGAGACGTCGATCGTCACTCAATCGCACTCTCCG
ATCCGCCGCTTCTTTCAAAACAAAAAACCCTAAATTTGATCTCTTGCCCTAACCCTAACC
CCCTTTTAAATTCG
>c201_g1_i1 len=558 path=[107:0-408 515:409-438 53:439-557]
TGCAGCGGCAGCTACAGCAGTGGCTGAAAGAACTGGGTGATCGTCCTGCTCAGTGTCATC
TTCATCGTCGCTTTCAGATGCCAAATTTAACCCACCAACAGCAGCAGTAGTTAGAGAAAG
ATCTTCTTCGCGTATGATATGCAGAACACGGCGGACAACATTGCCAACAGCCAACTCAAC
AGGTTTAGCAGCGATGAGCTTCTCTCCGACAGCCTTGACGGCGTCAATGAGAGCCCCAGC
TTGGTTACTGTGCGGCAGTCTCTGCTGCGATATGAACGAACGGAGCAATTCCGCCGTCAG
CTTCGCCGTCGTCTTCGACCCCTCGATTTGGCGTTTGTTGAGCTTGGTTACGAACTCATT
CACGAGTGAATGCACGTCCGGCATGATTTTATCGGGCAAAATAAATACCAATGAAATTGA
AAAAAAAAAAATTGAGTTGCTTGCTCAATTAGGGAAGAATTGCCGATTTATGGCTTTTGG
AATTGAAGAAAAAACTTGCGTCGATTTCACGTACGGATTTGAGGGCTTAGCTCTGTGGTA
AATGGGGGGTTGAAGAAG
>c202_g1_i1 len=742 path=[720:0-741]
AAAAAAAATGAAATTAAATAAGAAAGCAATGAAACTAAGTATCCATATATCCACCTGGAT
TCAAACTCCTTGATCTCTGCAAGTTCTTTCCCCAAGTTGTCCATCCACTGCACTCTTTTC
TTCCCAACCTCTCTGGTGGAGTCGGGGCGAGGAGGGAGCTTCCGGATGCAGCTTTTTAGC
ACCGTGTGAGCTCCATGCTTCTCATTCACACACTCTTCTTTGACACCAGAAATAGCATAA
GCTGTTGAAGGAACAATATGTGGAGCACTTTCCAATTTAAGTGGCCCTGAAGTGTAAATA
TGAGCAGCAGAGGGCTTGCAGAAGCACATCAATGGGCAGTGGATCTTGCAAAACAATACC
CTCATGAAAATGGTTTCTTTCATCGCCGTTTCATCTTTATAATTTTTCCTATAAAAACTC
CATATATATCTAGTTCGGCGTGCAACTTCAGACAAGGGAAATTGCAGTGTTTTGCTTCCT
TCATAGAGCCTGCAATTCAAACAAAAATTTCAAGCGAAAAATCAAGAAATACTATTTTCC
AGAAACCTTATATCTAATGAAAGGCTACACAAAATGCTGCAATACTTTCCGGAAAGTCAG
ACAGATGCATGATTCATGTTTCAAGCAAAATTCTTGTCCTGCCCTTGTTTGAGGAACATG
ACGTTGGCTGCGACGAAAGAAATTGGGATACAAGTTTAGAAAGAACAAAAGGAAGGGAAA
TGCTTAGCCAACTTGACATTTG
>c204_g1_i1 len=284 path=[364:0-236 668:237-283]
AAGTTTTCCGGTCAAATACCGTTTGCAATGCATAATTGCACGGCATTGGTGAAGATTGAC
CTCGCTAATAATGATCTTGATGGAAGCATTCCAGCATGGGTAGGGACGAGCCTCACCAAT
TTAAGGTTTCTCATTCTACGCTCAAACATGTTCAGCGGGAACATTTCTTCTGAAATATGT
TCCTTGACCTCTCTTCAAATCTTGGATCTCTCTAGCAACAAAATTTCCGGCTCAATACCT
AGTTGTGTGTATAATTTTACTGCAATGGCTACAAAAAGGAGTTT
>c205_g1_i1 len=310 path=[288:0-216 598:217-222 511:223-309]
GAGATCATCGGCAAGCCTGAAGCTGTCTGCTGCTTTTACACTTTTTTTTTTCCAATGTTT
TTTTGAAGAAATGTCTACGCTAATTTCACACTCATGTTGATTAGTTTTGTGCTGAAGAAT
TTGGGTTTGTGAATTGTATTTTATATCTTCGACTTACTCGTTTGATGTATTTTGTGCTTT
TGTTTGTGCTGATTGTGTTTGCGAAAATGTCACTGCCATTTCACGTGTTTGTGTGTGGAA
AAGTTAGGGTTTATGAAGATAGGTGCTGTGACTATTGGAAATTTCTCTGTGCTGCTACGT
TTACTTCTTT
>c206_g1_i1 len=218 path=[246:0-217]
GGTAGATTGCTTGAATGTATACCCTTGCGGCATTCATATATTATTCCTAACTATATTCGT
ATCTAATAAGTCCTAAGATGTGGTCTCCCGACCTCAACTAGATCAGTATTGTTCAAGCTG
TTTGTTGCCTAAAATACTGTTGAGATCCACAATTTCCAAAGCAATAGTGCATTTCTTTGT
AGCTGGCATGTATCATGGATGTAAAAACTAGATAACAC
>c207_g1_i1 len=579 path=[53:0-578]
ACAAACTGGACAACTAGGCGACTCCGTAGAGCTTGCAGGTGAAGGCTGTGCATGCTCAAT
GGATCCGGTATACTGTATATCTACAGTGAAAAACATGCGGCAGGTCTCCTCCTCAAGTGA
TGAAAAACATTTTCCATTGTACTGCTTGTAAAAAGAATCAGCAATTTTTTGATCATCAAG
CCTGATTAACACACTGTAACGGTCCTCCAATCCCTCAGTCCTCACGATTCGCATTTCCAA
CATGTGCTGAATAAACGGACCGCAGAACTGACAGAAATCGGCATAAGTCGTGTGATTGGG
GACCCCGAGTACACAAATAAGAGGATTTCTCTCAACCGGAAGTTCGTCGGATGATGAAGC
GGCGTCGTTCCGGAATAGATGCATAACGCCTGTGATCTCTTCGATTCTAGGGTTTCCGGA
AGAGAAATTCAACGCCTGAGCAGTTGCAGTCCCGGAGGAGTTTCCGACCGAATCCACATC
TGCCGATGAACGGAACAAATCATCCGCCGATGCTCCGGCGGCGGCGCTCGAACTAGTGGA
AGTTTTCTCCAACATTTTGTGCTTTGCGTGTGAATTTCG
>c208_g1_i1 len=694 path=[1:0-144 146:145-693]
ATGTTTTGTGTCTTTACTAAAGGCGCGAAAGAAAAAACTATTAAATGAATATGGCATTAA
ACCATTCACCAACTGGGCATCATTCGTAACGGTGTTTCCTGTTGCTTTCCTTTTCTTTAA
TGCGATCGTCAACATGGTAGATAAAGTTGAATCTTTCAAAGAGGGAGGAGCATTCTGGTT
TACCGATTTGACTACGCCCGATGCAATGTATATTTTGCCAGCTTTGACGGTATTCACATT
TTGGATGGCAATGGAGTGCCACAATGATCCACTGTTCAGTCGAATCTCTAGACGCTTTAA
TGTCATTCTTGCAGCATTAACATTCCCTCTCGCAGCATTTGCCCCCAAGGCTGTATTATG
TTATTGGATCACGTCCAACCTGTATGGATTCTCATATGCACTGATGATGCAGGAACCTGA
GGTGAAGAAGAAGCTGGGTATACCAGATGTCGAACTGCCACCATATTCAATTAGTCAGCC
GCTAGTACTACCACCTTCATTTGCTGAATGGCTCCCGGCCTTATGGCTTTTTCCTATGCC
AATTTGATGAATCTTTTGCGTTTTGCTACTTGGGACAATATTCTTATAAGAGAAGAACTG
AGAAACCTCCAGGATAGTTAGTCTTTTCTTTTTTAATATTTTTAATGAAGTAAAATGTTT
GTGGAAATAAGTTCTTAACAATTTTAGAAATAAA
>c209_g1_i1 len=221 path=[199:0-143 343:144-220]
GTTGGATGCCGAGGGGTGATCTGATCCTTGGATTTTTTAGTACATTTTTGTGTTGATCAA
GTGTTGATATGTTGTTAGGTTTGGCAATGGCTGTGATTTTGTTGATATTATAGCTATTCA
AGATTGAATGCATTGCTCCATTAGATGTAGGGCCGGGGCCGGGGGTTGGATGTTGAAGGC
GATCCTTCGATGTTAGTACATTTTGTGCTGATCAAGTGCTG
>c210_g1_i1 len=238 path=[335:0-98 52:99-237]
CTTTAGTGATGCCGAGAATCAGTCAAAACCCGAGTCTGTAGACAAACTTTCAGATATTTT
GGAGGCAGAGGGAAGCCTTGCTTCACTGAAGGCTGCTTGCGAAGCCTTGTCAGGGAAAAA
TGTTTCTGATTCTAACACCAAAATCCAAGATGTTTCCCAGACACCAATAGGCGGCTCTAA
ACAAAATGACAAAGATAAGGGGCTTCCCCCTGGTCAGCTCTGTGTGCTACCACTTTAT
>c211_g1_i1 len=316 path=[294:0-150 445:151-156 451:157-315]
CGGCTCCGTCGAAATCGGCCTACTTGTCGCGGTGGTGATGTCATTTGGGAAGGTAATTGT
GACATCTATAAAACCAAGTACAGAAATACTAGGAAAACTTCCTGGGACAGACCTATTCTG
CAATACACTGCAATATCCCATCGCCAACAAAATCTCTGGCATCTTAATTACCAGGATTAA
TTCTGGAACTTTCTGCTTTGCCAATGCCAGTTTCATCCGAGAGAGGATTCTCAAGGCAGT
GATAGATGAAAGTAACGTAGAAGAAAGCACCAAAGGTCGACTTCATGTATTGGTCCTCGA
CATGACTAATGTGATG
>c214_g1_i1 len=602 path=[1129:0-101 452:102-125 476:126-128 479:129-601]
AGAAAGTTTTTAACCCTAATAAAATTCAGAAACACTACAGAAAACATCGAAATTCAAATT
CAAAAGCAGAAAAAAAAACAAACTAATTTATTGACCCTTCAGAGAAAAATCATCATCAGG
TGCGGCAGGAAGCGTTTGGATATCTGAATGCCGAGAGAGAAACGAGATGAGAAGGAGCGA
GCAGCGAAATAACAGAAATTCAGATTGAAAACTACATATTAAAACATCAAATTGTAAGAT
TACGAAATTAATCGATTCAGTTTTTCGCATTTCCACATCTTTCCATGAAATCGCCGCTTC
GAGCTCTTCTCTCTCCGGATTTCTCACCAGAAATCATTCCAAATGTGGCCCGCCCTTCCA
GCATCTTGAAAAGAGGAGGCGCATTAAATACTTCGGATTTTCCCTTAAGGACTTCTATTT
TTCAGATTTTACGAAAATTTCCCGAAAAGGTTATAGAATTATATGCAGGGACCCAACCTC
TGTTGCAGAAAGTGCAAATTTCTACAATTTTACCCTTGTGAATTGAGTAATGTGAAAATA
TTTTAGCTGCAGATTTCTCAAAAGGCAAAAAAATTAGAAAACAAATTAATTGACCCTTTC
AA
>c215_g1_i1 len=496 path=[662:0-83 745:84-147 89:148-495]
GGATTTCTTAAACCCTAGAAATCTGCAGAAAATGACGCAGAAGGCAAGTCTGTTCAAAGG
GCAGCAGAAAAAGAAATCAATTCCACTCAATCGACATGGAAAAATCCCTCACACGCGAAA
AGGGAAGAAAGTGGTAAAGCCATCCAAGGTCACCAAGGAGATGGACGCTGATAGGGAGGT
GAGCAAGTTTATAAACCACTGCAATGAGGTGAAAGCTGCGACAGTTGCAAATAAAGATGG
TGGGCATTTGAGTATCGTTAAACTGCAGACAGATTCCTCAAGTGGTGCCAAGAAGTAGAT
GGTCCACTGCAGGCATAATGAGAATTTTGCGAGTTGTAGAAGGCCAATTTTGAAACTCAA
AAGTGTATAAGAATAGTAGTATGTTAAATCCTTGTCTTTGTACTGATTAATTTGGTTCTC
TTTCAAGAGTGTACATGTCTTTATTTCATTCTCAGAAACTGATTTTGGAGATTTGGCAAT
GCCCGCAAAGTATCAG
>c216_g1_i1 len=800 path=[1:0-799]
CTTTTGCTGGGTATGGTTACTTAATTGAATCACCAAATTCAACGAATCATGACCATCAAA
GTCTGGATTATGGTCGAAAGAGTGTGAATCGTAGGCTTTGGAGAAGGTGTGAGCATGGGA
TCCTGGATGTATCTCTTAAAGATGGCCTTTTTTCAGATATAGCTAGAGGAGAGTATGATG
ACATTTATCACAACCATGGGGATTATTTTGAAAGTTTTGCAGGTTTTGTTCAAGGAAGTG
CAGACAATGAAGTTATAGGAAGCAATACTCCCAGTCCCCGGCGGTCTAACTCTCATATTA
AGGCTGATGATATGAAGATTTTCTCTACTCCGAGAAAGCTCATTCAATCGCTTCAGGACC
TAGATGATTTTGATATAAGCTCATCTGAGAAACAATCAAGAAGATTCAAAAGCCCAGTGG
CAGGCAAATTTGCACGGACAAATCGGCATGAACAAAATGGTCCTCCCCAGGGCATGAACT
GTGAGAACAGAGACAAATCGGCATCTAGTGGTGAGCAGTTCCATACTAGATCAGAATCAG
TTTCCTCCACAGAAGATGTGTCTAATCTTGCTGATATAGTTCCAGTAGACAATCCTCTAG
TGAAGAAGCATCACGACTATGCCAAAAAAGTTGTTTGTGGTCTTTTTGTTTGTTTGTTTG
CAGTATTTCTATTTTTGATGGTGATAGGTGATCCTGATGATCACCATGTTATTGTTCCAA
CCTAGACTCAGTTTCTGTATGTCACTTGTGACATTCTTGTTCTTGCTTAATTTTAGGGTC
ATTGGAAAATTCTAAGCTGG
>c217_g1_i1 len=791 path=[769:0-790]
AGAAGCAGACTCCACTACATTGTTCAAGCTAGATCTAGGACTCCAAGAATTTGTGTTTAT
TGATGTTCGCTCAGGTGATTTTTGGCCGAATGAGTGCAGGTGAAATTCTAAATCCAGCTC
ATCATATACAGGGCCTCTATCAGGCCCAAGATCATCACCATCAGTATCAGATTTATCGAA
AGTAGCAGCAACAAAGTCATGAGAGCTTGTGTCAGGGGCTTCTTCATGAACGCCAGTCTC
ACTGATACTCACAGAAGGATACTCACCGGTATCACTTTCGAACTTATGGTCCTCAGAATT
TGCAAAAATATTCACATAATCAGAAATACCCGACTGACAATAAGAAGAGCTAAAACTTTT
CTGTTTTCCTATCATTCCTTCTTCGATATTCCCAACTTTCCCTGGCCATCCGTTATCATT
TTCAGTCTCATAACTGGAAGACTCTTTCTTCATAACCACTTCACCTTCAGATACCTCCGT
TATGGAGTTTGTCTGAGTATCATGTACCAATGGGGATGGGACACCATGATACAAAGAGTC
ATCATCAGCTGAAGCTTTAGACTTTGAAGAAACAGCTTGACTATATTCCTCTGAACCACC
AATGTCAGATCTTGTAGATGTCATAGGATTGCTAGGTTTAGTTCTGTCTATTTGCTCATT
CCCTAACCTAGTATATTCTGAAGAAGATTTGTTCACTGATGCTTCAGAAACTCTTTTAAA
CGAATTTAAATTGGAGAGAGTTTCAGGTCCATCATCTTTTAAAGTATCTGATTTATGAGA
TTCAGGGGGGG
>c218_g1_i1 len=457 path=[903:0-17 27:18-456]
GAGAAGAAGCTCGAAGGACCAACATGTGCCCCTACTGTCCAAACACAAGAAGACGAGACT
TCAATTTTATGGATCTTTTGCAGCATGCTCGTTCAATAGGCAGTTGCAATTCAAAGAAAA
GGACTGCAAGAGACATGGAAAATCATCTTGCACTCTCTAAGTACTTGGAAAAAGACATAG
TTGCTGGATCTGGCCCTTCAAAGCCTTCTCAAGAGGTAGGTTCCCTTGCACTGGCTAAGT
CCTCAAAAAGGAAAATAGCTGCTGGAGCTGGCCCTTCTAAACCTTCTGCAGAGGTAGATG
CCCTTGCAGGCCATGACTGTGATGAGATGTTTGTTTGGCCATGGATTGGCATCGTTGTCA
GCATTCCTACTAGCTTCAAGGATGGTCTTTATGTTGGGGAAAGTGGTACTAAATTGAGGG
ATCAGCTAGCACTTAGAGGATTTAATCCAACTAGAGT
>c219_g1_i1 len=714 path=[1:0-713]
AAAAAAAAGCTGGGAATGGTTCTGATTCGTCGAATTACTCCAGTGATAATGATGACGATA
ATGATAATGGGCAGCAAAGCAAGCCCAATTCCCTCAACCCCTCCTGGCCTCAAAGTTACA
GGCAGTCCATTGATCTATACAGTAGTGTCCCATCTCCGAGTCTTAACTTTCTTGGGACGC
CTACATTATCACGCTTAGGCAGCTCATTTCTTTCATCATCCCTTACAAGGAGACACACTC
CTGAGGTATTACCGACTCTGAGTAAGCCTCTTATACCGGAGACTGAGAAACCTAAAGAAA
GACGCAGTTCACATTCTCTGCTTCCACCTATCCCGTCAAGGAAGCCTAGTTTGAAGAAGA
TAACTCCTGATGGTAGATCAGCAGTCTCACACGAACTTCCAATTTCTCGCCATAGTACAT
TCAGCCAAGCCGTGATCAATGGCATGAATGTCCTATGTGGAGTTGGAATTCTTTCGACTC
CTTATGCTGTCAAAGAAGGTGGATGGCTCGGGCTTTCTATATTATTGATTTTTGCTGTAC
TTTCATACTACACTGGAATCCTCTTACGGTCCTGTTTGGACAGTCAACCTGGGCTTGAGA
CGTACCCTGACATTGGCCAGGCTGCTTTTGGTACTTATGGTCGTGTTGCCATATCTATAA
TTTTGTACGTGGAGTTATATGCTTGTTGCGTTGAATACATTATTTTGGAGAGTG
>c221_g1_i1 len=292 path=[1:0-291]
ATCAGCTAAAGGCCATGTTGATGTAGTCAGAGCCCTCTTATCAGTCGATCATCACACGTG
CCTCGCCCGCGACAACAACGGGCTAACTCCCCTCCATCTAGCAGCCATTAAAGGCCGGGA
TGAAGTCGTGAAGCTATTGCTTCAAGCTCAACCCGATGCAGCCCGGCTCACATCGTATGG
AGACGAGACGATCCTCCATTTGTGCGTCAAAAACCACCAGCTCGAAGCTCTGAAGCTCCT
TGTTACGGCGGTGAGTGAACCGGAGTTTGTAAACTCTAAAGATGTTGATGGA
>c222_g1_i1 len=806 path=[1587:0-57 69:58-805]
GCCTTGACATATATATCAGCTTCTCTTCTCTGAAAAACAATTCAGGTTGTGAATTTACAT
TGGGAAAGCGTGGAACGCCGCTCAAGTAAACCCCATTCCACTTTCCAGTTCGAAATATTT
TCATTTTCCCTCTGTAAACCACCACTTCAGGCAAGCCCTCGTTTTCGATCTTCAAAACAA
AATCTCCAGGCGAAGGATCATCGGAATTTCTCCATGATGTCAAGTTCGTCTTAACACCAG
CATCAATGTCATCTACAATCTTCATTCCCGGTAACCAAGTGTCAGTTGGGTAGTCGAAAC
TCTGCCATAAGTAGCCTTCCTTGGTCTCCTCCACAACAACCAGATTTCCACTATCCAAGA
GCTGGACAACTGGATTGGATGCCCTCCTTGATGGATTTTCCGACCAGATAACGCTTCCAC
TTCCACCTCTGGATGATATAGCAAGATTTCCATTTCCGGAAATCTCAAAGACCACTCCTT
CTGAATTAGTGACGGGATTGTTTCTGTTGGCAACCCAAACTACAATATCTGGTGTGGCTT
TGTACCATATCCCCAAGAATATATTTCTTGATTTTCCCGGACAGAAAAATCCCAACTCAA
AAACTTGGTTTTGAGAAACCAAAGTCCGCTCACCAAAGACAGCAATCGACTGGTTGTGGA
AAAGAGTATCTACAGCACTGGAGAATCCCACAAAAGTGATGATGCTTAGAAACAGCTTAA
AGAAGGTTTTGTTAAACATGACATGAGCCTTCTTAGAAAGAGTAGGCGATTTTCGATGGA
TTCATCAGTTGAAAAATGGAGGAGAG
>c223_g1_i1 len=279 path=[257:0-278]
GCTTGACCGGATGGGGGCTGATCCATGGAAAGTGCTCAATCAGGCACGAACTAAACTTCG
ACACCATAGCGCTGCCGTGCAGCTTCCTATTGGTTTGGAGGATGACTTCAAGGGCCTTGT
TGACTTAGTCAATATGGAAGCTATCTACTTTCATGGTTCCAGTGGTGAGAAAGTTGTAAA
TGAAGATATTCCTCCTAATCTCAAGGAGCTAGCTCTAGAAAAGCGACGTGAACTGGTTGA
AATGGTCTCGGAGGTTGATGACAAGTTGGCTGAGGCATT
>c224_g1_i1 len=501 path=[151:0-388 150:389-500]
CCGAAACGACGTAATTTTCCATCCGCCATTGCGATTTGAATGTTTAGCCCTCTCAATCAC
CACTCCGCCCTCCGGAAAACCAAATCTAAACCCCTCCGCCACCACCGCCGCATATAAAAC
CTTTAGCACCTGGCAAAAACCCCTCCCAAAGCACCTTCATAAATTCTCAGATCTCCGCGA
ATGCAGCAATGAATCGGGGAGTCGAAGATGACGACATTTACAACATCATCCCAATCCACA
ACCTTCTCGCCGACCACCCCTCCCTCCGCTTCCCGGAGGTCCGCGCGGCCGCAGCCGCCC
TCCGCTCGGTCGGCGACCTCCGCCGTCCGCCTTTCGCGACATGGGAGCCCCACTTCGACC
TCCTCGACTGGCTCGCTCTGTTCTTCGGGTTCCAACCCTCCAACGTGAAGAACCAGAGGG
AACACCTCATACTCCACCTCTCCAATGCTCAGATATCTCTCACGCCGTCACCTGACGAAG
CGATTGGTGCTTGCTGCTATG
>c225_g1_i1 len=504 path=[532:0-503]
TGACTGAAGCTCTACACCATGCGCCGCCATCTCCGCCACCTCATACCTTCTCTCCGCCGC
GGCTACGCCACCAAATACACCGGCAAAGTTGTGACAGCAACCAACAAAGGCCGCTTCTCC
GCCATAGAAGTCTCCGTCACTCCTCCGACCCACGTCTCCGACGTCCGCGGCTACCCTCTC
CCCCGCCGCGAGCTCATCGTCGAAGCAGCCGAACTCCTCCAATCAAAATCCGCCGCCTCA
TCGCCCGACCCCTTCCTCGACCTCTCCGAATATCTCCAAGCCCTAAATGTACCCCCAACT
TCCTCCGAAGTCTCCGAAATTCTCAAATCCCTAAAATCCCCAACCCTAGCCCTCGAGCTT
TTCCACTTCTGCCGCTCGCATCTCCCCAATTTCCGACACGATGCCTTCACTTACAACCGC
ATTTTGTTGATTCTCTCGAAATCGTCTCTCCCTAACAGTATTGATAAAATGAAAGAAATT
ATCGATTTAATGGAGAGGTCAAGG
>c226_g1_i1 len=500 path=[1:0-314 316:315-499]
CGCGTTCAAGGTGCTCGACAAGGAGGGGACCGGCTTCGTCGTCGTAAAGGAGCTCAGGCA
CATCCTCACCAGCATTGGCGAGAAATTGGAGCCTGCCGAATTCGACGAGTGGATCCGAGA
GGTCGATGTCGGATCCGATGGCAAGATCCGCTACGAGGATTTCATCGCGCGCATGGTCGC
CAAGTGAGAAAGGTGACCATAATGCTGGTTCGGCTTTTTAATGACACTCGAAGCTGAATC
TGTCGTTTTTCTTCTCTTGTAGTCTTTTATTTGGCATGCTCATGTGCATTTTCTTTAGCA
GTAAAGATGCCAGTTTTTATTCGTTGTGGCCTGGAAATCTGAGGCCTCAGTTTAGTTTTT
TATCCATTTGAAATTTGACGTGGTCGTTGTTTAGCATGATTTAGTTGTTCTTTGCTACAC
AGTTTCTCACGTTGTTGAGCCTGTGTGTATAGGTTTTAAGTTGTGTATTTACTCGGCATC
TATAATTTGTGAGAATGAAG
>c227_g1_i1 len=1112 path=[53:0-1111]
GTCATTTCACCTGCTCTCTCTCTTTCTTTCTCCAGGCAAGTAAAAAGGTCCTTGACCCTG
TTGCTCCAATTTACAAGTATTGTGTTGTGTCAGTGTCTAATATACTTACTACGACTTGTC
AGTATGAGGCACTTAAATATGTCAGTTTTCCGGTGCAGACGCTAGCAAAGTGCGCCAAAA
TGATACCTGTGATGATTTGGGGTACTATCATCATGCAAAAGAAGTACAATGGAAAAGATT
ATCTATTTGCCATTATAGTCACTATTGGATGCTCAATTTTTATACTATTTCCGGCAGAAG
GTGACATTAGTCCATACAGTAGAGGAAGGGAAAGCACTGTTTGGGGTGTTTCCTTGATGA
TTGGTTATCTTGGGTTTGATGGCTTCACAAGCACATTTCAGGATAAACTTTTTAAAGGCT
ATGATATGGACATACACAATCAGATATTTTACACTACTCTCTGTTCTTGCATGATAAGTT
TCACAGGTCTAATCTTACAAGGGAATCTTTTCTTGGCAATCGACTTTGTTTCTCGGCATA
ATGATTGCTTCATTGACATTGTTATACTCTCAACTGTAGCTACAATTAGTCAATTCTTCA
TTTCGTACACCATCCGCAATTTTGGAGCTCTGGCTTTCGCTACCATAATGACCACAAGAC
AGTTGGTAAGCATTCTATTATCTTGCGTGTGGTTTGCTCACCCACTCAGCGCAGAACAAT
TGATTGGAGCGGTTATTGTGTTCGGTTCCATATACTCAAATAGCTATTTTAGAAGTAAAC
CGAAGCCATTGCCATCTGAACAAACAGAAAATAGAGCTGTTAGTCCACCAAGGACTAGAA
GTAATGCATAACCAGGGATCGATGTGAGATCTCCGACTAATTCTAACTTTTTCGTTGAAA
GATGGTCGTCAACTCTAATGGTTTTAGGCTCGGCTTGGAGTAATTTTACCCGAGTAAACT
CCTGCCAATTTCAAATGCTGATGCTCCCAGAAAATTTTCTCAAGTAACCTGCATCTGATG
CCAGAATGAAAATATACCTCTGATTTTTTATTTTTATTTTCAGTTTACGATGTTTTTGCA
GTTAGAGAATTTTGTTATTGATGAGATTTGAG
>c228_g1_i1 len=223 path=[1:0-222]
CGATACGATACCCGCCGTCGCCTCTCAGCTTTCTCTACTAAGTTTTGTGCTCTTCCCTTC
AAATTCCGCGTTTCTTTCTTCGCTTGATTTTCGATTCTTGAAGATTTTGGAAGCTTTGGT
TCTGAAGCAAACAATGGGGAAAGAGGGAGAGCTTTGGGACGATTCTGCCCTAATCAAAGC
CTTCGACCACGCCATTTCCAAATACAAGGTGATGCATGGAAAG
>c229_g1_i1 len=286 path=[264:0-285]
GAGCTTGCTTAACCCAAAATCTCCCACCTTTAGATGGTCTGCACTTGTGTTGACAAGAAG
AACATTCCTTGGCTTCAGATCTCTGTGTATGATTACATTTGGCTCACTGTGGAGATAAGC
CATGCCTCTGGCAATATCTAGTGCAAAATTGATTGCAGTTGAAGGACTGAGTGCCCCTTT
TCCCTTTAGATGCTGATGTAGATCACCCCCTCTCAAATACTCCGTAACTAACATTAAGGG
CTTTCTTTCAGTAACAGCTCCTAGAAACTGGACAATATTTGGATGA
>c230_g1_i1 len=395 path=[1:0-369 787:370-394]
AACGAACTCGAGCAAATTCTCCTCGCGAAAGTCGAAACACCACACGTCCACACCATAGGA
GAGAGAGAAACAGGTACCAATTACGACGACAAATCCCACCGCGCTCTCTCTATTTGTACT
TTGCTTATTTCGTTTGATTGGGCGGAGGGGGCAGCAAATAGTTGGAGCAGAAGAAGTTGT
TGAGTTAATCATCGGCAGAGGAGAAGTTGTGTTTGAATTTCAAGAGTTCTCCTGCGGCGG
GGAGTTGGGCGACTCGGAGTTGGCAGCTGATTTGACTCAGCGAGTCAAAGCCCGGCGACC
CCTTTTCTTGATGAGCTGGAGATCGAGTCTTTGAGTTCTTAACTATGGCATCATCAGTTA
ACATTATAGTCGGTTCTCATGTATGGGTTGAGGAT
>c231_g1_i1 len=548 path=[1:0-148 150:149-155 157:156-547]
GGGGGGGAGGATGAACCCTCGATTGAAAACGGTGAAACGGACAAGAGAATATCAGCAAAA
GAGGAATTTGCAATGGGTATGATCGAGGCCAAGACTTGGTCCAACATGATCGATGGCAAA
ATCCCGAAAATTCCCCCGAGAACGCCGGTCAGAACGCCGCCGGGAGAGCCGGAGATGATC
GACGCGTGGGAGATGATGGAGGGCCTCGAAGGCATCAGCCCTCTCCGGCCGGCCCATCTT
CGCAGTTTCTCGTTTCATGTCGCGAGCAGTGCCGGTTTTTCTTCAATCGACGATCAGCCA
ACGCCGCGAGTTAAAGAAAACGACGACGGCGACTGCGATGGCGAGGTGTCATCGCCCAAG
CCCGGGTGGCTGGACTCGGGCGATACCGACTCGAGTTCAAATTCCAACGACACCTCGATC
GTATCCGAATTCGATCCGGATATGATCGCCACATTCAGAAGAGCCCTCGAGGAGCTCCCG
CCGGCCAATCCCTTTCATCTCAACCAAATTGACGATTGCACGGTGGAGAAAACGACGGAC
AAGGTTGG
>c232_g1_i1 len=868 path=[846:0-867]
GCCAAATGAGACTATGAGGGTGCTTGTTACCATCACTGTTGGGATAATGTTTGGCTTCTT
CATAGGAGTGTCATTTCCATCACTCCCGTTAACTAAGCTAAATATCACATCTGCTCTTCT
TCATGACATTGCGAAAATTGGGGACAAAAGCACACCTAACTCTACACAAGACGCTACTAA
CAGCTCTGCCAAAACTCAAGTCATGACAGATATCTCAAAGATCTGGGTTCCATCAAATCC
GAAGGGTGCAGAAAGGTTACCTCCAGGTATTGTTGCATCTGAATCAGACTTCTATCTGCG
AAGACTGTGGGGAAAGCCTAGTGAGGACTTGGCCAGCAAACCAAAATATCTTGTCACCTT
TACCGTTGGTTATGCCCAAAGGAAAAACATAGATGCAGCAGTGAAAAAGTTTTCGGAGAA
TTTTACCATCGTTTTGTTTCATTATGATGGAAGATCAAGTGAATGGGAAGAGTTTGAGTG
GTCGAAAAAAGCTATTCATATTAGTGCCAGAAAACAAACAAAATGGTGGTACGCTAAAAG
GTTTCTGCATCCGGATATTGTTGCTGCATATGACTACATATTTATTTGGGACGAAGACCT
TGGGGTCGAACATTTTGATGCAGAAGAATACATCAAACTTGTGAGGAAGTATGCTTTAGA
AATTTCACAGCCGGGTCTGGAACCCAACAGGGGTACGACATGGCAGATGACAAAAAGAAG
AGGGAGTCAGGACGTTCACAAGGTAACAGAGGAGAGGCCAGGCTGGTGTTCTAACCCTCA
TTTGCCTCCATGTGCAGCTTTTGTAGAGATCATGGCGCCTGTCTTTTCTCGAGATGCATG
GCGCTGTGTTTGGCATATGATTCAGAAT
>c233_g1_i1 len=426 path=[1:0-175 177:176-425]
AGTCACCCAAGCACACCTTTTCTTCACCACTGCACCATCACTCTCACTCCCAACAATTAT
CCCGAGTCCTTCCTTATTCTCATTTTTTTCGCATTTCGAGCTGCATTGCTGCCTCCTCCT
CAAAGGTGGCGTGGGAGGCCCGCTCCACCTGCTACTCCGGCCACTTGTCGCCCAGATGTG
TGAAGAATCTGAGGAAGCATCTGAAGAACACGAAGCATTCATCGATAAATTCACCTGCCC
TGCCTCAGAATCGATGCGGCAGTGCTGCCACTCTTCCTAATGCTCACCAGCGACGGAATT
TTCTCTGCCGAGTCCATCGTCTTCTGCATTTTCTCACTCTTCGTCTTCGCAACCGGTTTC
CTCAGCTCGATGGATCTGACTTTGTTACCTACCGGCACGAGCACCGCCCGGGCCTCCAGT
TCGGGG
>c234_g1_i1 len=332 path=[346:0-52 398:53-53 38:54-331]
TTTGCTTGTGCTATGATGATATGATATCAGGAAACCTTGACACAAATCATTTCTTTTTTT
CATGTATGCTATTCATGAGAAATACCATTTTATACTCTTCCCGGAAATCAAATATGAGAT
GGTTTTATAAACAGCTTAATGTGTAGAACATGCAACTATTTGAGTTTATTTGCAAGATCA
TTTTTATCACCACCAGTTCTTATCTGATTTTGAGACTCATCGTGTGTTCTTGATATGATA
AAATATCAGTTGAAATTCGAATATTGTGTTTATCAAACTGTATTATTATTCCCTGTTGAA
TTCCATGTAGGACCAACAACAAAAACAACTTG
>c235_g1_i1 len=418 path=[1:0-132 134:133-417]
ACTTCATATCCCCTCCCTCTCTCCACCCGCAGCCCCCCGATACAAGCACCAATTGTGAAC
CCGAACCCGAATCCAAAACCAGGAAACGGTCCAAATCCCCTTACCGCCCGCCGTCATCTC
TGGAACGGCCCGACCCGCCAGTCGTGTCCGACCTTCCGTTTGATTTCCGGTTTAGTTACA
CCGAAAGCAACGCAAAAGTCCGACCCATTGGGCTGAGGGAACCGAAGTATTCGCCTTTCG
GGCCGGGTCGTCTGGACCGGGAATGGACCGGTGTCTGTGCCCCGGCTGTAGACCCGAAGG
TGGGGTCTGCCAAAATTGATGGTGAATTGGAGAAGAAGAGGAGAGAGATGAGAGACAGAA
CTCAGGGAGAGCCTTTGACTAATGCTGAAAGGAAGGCTATTGTTGAGAGGTTTCAAAG
>c236_g1_i1 len=557 path=[1:0-556]
ACTTGCAGGCCTCTATAATTTGGTTTAGTTCAATATTCAGAACCTGGTTGAACTGTGATT
CACTCACGCCATCTCTGAAAATGATTATCTGGTCTGGCTTCCTTTTCCCAGAACTAACAT
AGAAATCAAGAAGAAGTTCACGCATAATTCCATCATCTTCAGTTTCTGATACCCGTTTGT
ATAGGGAATCCATCATTTCAAGTTTTGGGGATTGTGTGCGGACACATGCTCTATAGCGAG
AAATTGAAGGCCACTGTCTTGAGCTAACAACCGCTGCAATTGATGGAATGTCAGATTGTC
CAGGTGAGCCATGAGACACATCCATGCCGAGGATAAGAGTGGGAATCTTTGATACCACAG
GAATCGAAGCAGGTTGCTCTCCAGCTAACATAGAACTCACACCACCAAGCTTTGCATTGA
TCTTCAGCAGCAAATTTGTAAGATATTGATCATTCACTCGTGTTGGAGCCAGGCATTGTG
TAACAACTCCAAAATCAGACAAGTTTTTACGCTTCCAAGGCCCATAAAGGTCAGAATTCT
TTCGCTCTGGAAGCAAA
>c238_g1_i1 len=812 path=[790:0-703 1494:704-811]
ATCCAATTGCATGAGGACTACCAAGGCCATCTTCTCTATCCCAAGTATCCTCAGATTCAA
ACTCTGCTGTGATGCTTGCATAGGCATCACTCCATCCACTAGACAACTTCTGCTTAAAAT
AAGGTAACGACTTAAGATATTCTTGCTGAAAGGCCCCACGAATGACTTTTGGATCTGCAC
AAATATGCCTTAATTTTTCTAGATCTAGCAACTTGTTGCCATTGTCCAACAGTTTTGCAT
ATTCACTCATCTGATAATTATTGTCACCTCCGGGTTGAGACAGACCACCTTCAAAGCATG
AGAGGTTATTTCTGTTCGAAATGTGTATTTCTTGAAGCAAGTATGTTGCAAACTGCTTTG
AACAATAAAAGGAAATATATGAGCAAGCAAGCTTTAGAAACTGAGCCAAAGTGCTAGAGG
CCAATCTAGCCTGTTTCTGTAGATTATTTCCATTAAGTTCTATTACAGGGAAAGATCGGG
GAGAACAATTTTGATCAAGTTCTTCGGACAATGTACTGAGTTGATGTTCCAAAAATTTAG
ACATGTGCACCCAAAAAGAAGCACTCATAATATGCCAGGCCTCATCATCTGGAACTGCTC
CAGTTGGTTCCTGGTTTTGTCCCGTGGTTTCAACATGCGGACCTAACTCAACACAGAGTA
AATCATGTGCAAGCATCTTCACAATCTCAGTAGTAAGTTTATTTAGGTCCTCCATCTTCA
ACTCATAGGAGTCACTTCCCCCCATCAATTTTGACAGAATAGGTCTAATAGTTACAATAA
TAGCTTTGAAGTTCTTTTGAAGCCAAGCTGAA
>c239_g1_i1 len=432 path=[67:0-327 394:328-335 66:336-431]
GAAAAAATTGTTGCTTAGATTTTCACTTCACCATCGTAACCTGCCTACATTGTCTGAGAA
CCCTGTTGGCCGATTGGAGAGTCAAACTACTATTGCTTCTTCAACCTCAAGAGCTTATGA
AGAAAATGCCGAAGAAGACAGGGTCAACTCCGGATCAGGGAATCTCGCTTCATCTTCTGC
AATTGTGGTTGATAAGGAACGGTCTGAAAATTATAAGCGGCAGCCCGAAGATAGTGAAAA
ACCAACAGAAGCTAGCAATGGGTTGGGTGATAACGGGGTGATACGGGTAAAGTTCAAAAC
AGGCACATCAAACAGAGCACAGTTAGGAGATCTCGCACCAATGAATGTTCCTGCTGTGAG
AACTAATGAATCATTGCCATTCAACGATGACTCTGATGTGTTTAACAAGCAATCTGGTGG
TGAAGAGATCGG
>c240_g1_i1 len=283 path=[1:0-29 31:30-282]
CTCTCTCTCTCTCTCTAAACTTTATAATTACCAGTCAACTCGTTGATCCATATAAAGATA
CAATCTATGAGCATCTTCCTCCTTCACAGGCAAATCAATGTTGCTTGCTCAGCTCAGATT
TCTTGTCAACAAAACTTCTAACACTAAACTCTTACAACTGTGAAGTGCTTCCTTAGCCAT
GAATCACGTCCGCGTCTCGTCGCAAGGCTCATTTTTGAAGCAGACACTCAACAAATTACC
ATACGAGAAGCAGACAGGTCAAAATCACCCTCCTTTGCCTCAC
>c240_g1_i2 len=580 path=[619:0-326 31:327-579]
GACTGTCAGGTTCTCGTTCCACCTACCACCACCATTCTCATCTGTTTCAAGCCAAGGATA
TATCGTTATTTTATATAACTCAAACTCGTAGGTAAAGAAAGAGTGACCAAAATATAGTTA
GATACTAGAATCAATGTCTTAAAAACAGAGGAAATGTGCGAAAACCAGGATCTGCAAGTT
GGTATTCCAGATAAGGGCAATCTCTTTAGCTTATATGAAGGAACCATCAGTTGTTTCTGT
GTATGACTGCATTACAAGTTCCGCTATCTGTTTCAAGTAAAAATCTTGAGTAGGAAAACA
GGTTTCCTGGTCTTCCTGGTGTTGTGGCCAGTCAACTCGTTGATCCATATAAAGATACAA
TCTATGAGCATCTTCCTCCTTCACAGGCAAATCAATGTTGCTTGCTCAGCTCAGATTTCT
TGTCAACAAAACTTCTAACACTAAACTCTTACAACTGTGAAGTGCTTCCTTAGCCATGAA
TCACGTCCGCGTCTCGTCGCAAGGCTCATTTTTGAAGCAGACACTCAACAAATTACCATA
CGAGAAGCAGACAGGTCAAAATCACCCTCCTTTGCCTCAC
>c241_g1_i1 len=356 path=[334:0-355]
AGTGCAAGTCTCAGTGCATCAACCGCGGCAGATACTGCGCCCCTGATCCGGAGCTGGACT
TCAGCCAGGGTTATCAAGGGAAAGATGTTGTTCTTGAGAATTTGAGGCAGCTCTGCGTTC
ACAGAGTCTCCAACGAAACCAACCGATCATGGATGTGGTGGGACTATGTTTCTGATTTTC
ATATTAGATGCTCCATGAAGCAGAAGAGATACAGCAAAGAATGTGCAGAGGAAGTCATGA
AGTCGCTCGGTATCCCGGTTGAGAAGATCAGCAAGTGCATGGGTGATCCGGAAGCTGATA
CTGAAAATGAAGTCCTCAAAATTGAGCAAGAGCTGCAGGTTGGCCGTGGATCGCGT
>c242_g1_i1 len=470 path=[1:0-469]
GTTCGGATTGAAAAGGATGTATACACAAACTATGCACAAGAAACTGTAGAGCAACTTGTC
TTACGTTGTCAATGCATCGGGCAGGCTGCTCGGCGCTCCTAGCACCTTCCCACCGACATC
CGGGAAGGTCTCGTGTCCGGGCAAAGGTTTTACCTTGCCATTAGAGTCTACTTTCACCGG
ATATTTAAGAATGTGGCCTTGTAAAGGAGCGAATTGTTCGGTCGTGAATCGGCTCCAATT
ATCTTCTGCGACGCTGTTGACGTACCTAACGCACTGCAAACTTTCAGAATCCTTGAAGCA
ACCCTTGATGGTTCCTAGATGTTCTGCCCAAAGTGACATTCTATATCCATATACCTGGCC
ACATGGATGTTCCCTTTTCTTATTCCAGGTGTAGTTAGGCTGATAAGCGCCCATGGCGAT
CTCTGTATCTCTCGATCCAGCCATAGACCGTTGGTTGATGCGTAAACCGC
>c243_g1_i1 len=655 path=[633:0-654]
TATATGTATACGTACCACTCCTACATATTCATAATTCATACAATCTAATATATTTATTTT
GTCACATTTCTTATTCAAAAAGTGCTGAATTATCTCTACTATTAACAAAATGTTGTCGAA
GAGAAAAATTTGGGGTATTTCTGCATGTCTCTTGATTTTGGCATTGGATATCGCCGCTGG
GATTCTTGCGATGAAAGCTAAGGAAGCTCAAAACCATGCGAAGCATCTAAGGGTGTGGAT
ATTCGAGTGTAAAGGGCGAAGCCATGACGCGTTCGTGCTCGGCGTGACTGCAGCCACGCT
TCTTGGTGTGGCTCATATTGTTGCCAATTTGCTAGTGTTTTGCGGTACCTCCATCCAAAA
TGACTCGCAAAAATCACCACCAAGCAAGAAGTTTTCTAAGGCATTGCTTGTTTTCACATG
GATCATATTTTTGGTGGGTGTGACAATGCTGGTAATTGGGACAAGATCAAACGAGAAATC
AGGAATAAAATGTGGCTTCACATACCACAATTTTCTACCCACTGGAGGCATTCTGTGCTT
GGTTCATGCCTTCTTATCTCTTGCATATTATGTTACTTCAGCTGCTGCTCTCTATACCAA
TTAGTCTCATTTGCCGCCTATCATGAGTGAGATCTACTCAGAGCGCACATACAGG
>c244_g1_i1 len=437 path=[95:0-200 47:201-436]
TTCAGCATCAAACCAATTCAAATGGTCACGTCCTTTTTTTTCAAATTTGTTCTTTAGGTG
GCAGCCTGGTGACTGAAGCCTCATGGCAATCAGTAGTGCCTGGACAACTCTTGGATTAGA
AATCCTCTAATCGGATGCTCCTTCCCATTGCAAAATTTTCTTTCTTCACTTTCCTCAATC
AAAACCATGCAAAGCACTTCGATGTTAGAACAAGAGCATATCTAATCACACTCCTTTTTC
CAAACTACATAAGAGGTCAGAACCCTCATGTTCTAAATGTACTTCATCAGTAATTATTCC
CCTGTTTTTCATTTCAGTGAATAGATGTTGAGCTCTGTCCACAAATCCAAGTTTTTGGCA
CTCACGAAGGAGAACCCGGTAGGTTATCAGATCGGGGTAGACATTTTTCTGATTCATTTC
AACTATCACCGAGTTGG
>c245_g1_i1 len=360 path=[420:0-135 555:136-152 84:153-359]
ATAAATTATTCGAAATTCAAGATGACGGAAATGCTTGGAAATGCTCATGGATGAATAATG
CTGCAGTGTTGCTTCTGTTTAACTTCCTACTGCTGTCTGTTGTGAAATGTTGCAATCTGA
CTGCAGTTCGCTGTGCTTAGATTGTGTTTTTATATTCAAATTGCAGTTGGCTGTGATTTC
AGGGTTGAGTGCTTAGCATGTGAAAGTTTCTTGATACTTGATAGTGATTGTGCACTATGC
ATTGTGATAAAAATGATGTGAATCAAAATTCTTCAGAACCTTATTTCTATGGTAATGTAT
TGTATTTGAAAAATTATTCACATCAATTACACAGTTATTCAGTTCGTATTTTGGTCGATA
>c246_g1_i1 len=615 path=[1:0-241 243:242-349 351:350-614]
TTTTTTTTGAGGGTGCGCTCCAAGTATATATCACGTCGCACAATGTTGGAAATGTGGTGG
ATTGTGGCGAAGTAGTCATCGTTGCGCAAGCCTCTAGTCTTACTACCACCACCATTATTA
TGAGATAGATTGTTTCCTGTGGTCAGGGTTCGGGCAAAAGTCAAGGCACTCGTGCCAGTG
ATGGAGGCAGAGATTTTGCGAACCACAAGCATTCGAACCTCTGTAACAGCTGATAACTAT
AACGCCTTCAGCGCTTCCCCTCTCTCTCTCTCTCTAGGGCTTCAACAGCAAGTCAGCAAC
GCTACAATTTATGAACAGTACTACATTGCAACTGTCTGAATATATTTTGCAATTTGAAGT
GAAAGGAGGTGTGAAGTCGTGGGCCTCGTCTTCAGCTCGAAGAAGTCGACGAATCAACAA
TCAAAGAGATGGCAATGGTGAACTATTCCAGCGGCGGGAAGGATGGTGGTGGCCGGCGAG
ATCGAGAGATGGGAAGAGAAAGCGACTGAGCGAAAGCCGAGATAGAGAGAGAGGGGCGGG
CGAACTAATCCAACAGAGGGAGCGGTCAGCGGCGGGACGAACGGTGGTGGCCGGCGTCGG
CGAGCTCGAGAGACG
>c247_g1_i1 len=611 path=[589:0-393 983:394-411 1001:412-610]
AGTCTTCTGCAGTTGTGGTCCTTGGGGACCTAATTGATCCAACTCAATAACAAGTGGCTC
CACACCAAGCCTCTTAAACAACAATTTCACCTCAGAAGAGTACGAGCACCAAGTTTTGGA
ATAAACAACAACGGGGTTTTCACAAACAGTCTTCTTCACACTTTCCTCCATTCGGGCCCC
GAATGAAGCGGCCATGGCCCGAACCCGCACAAGGCCCGCGCTTCTCGGCCCGCTTCTGCA
AAACAAGGCGATGCTGTTTTTACTATAAGTTGATAGATGATTGGGGAGAACAGAACCGAT
TCCTCTACAAATCGAAGCTCTGGAAATCGAAATGCACTCGAAGCCTCTATTCGACAGGCC
CGACGGGCCAGCAATTAACGCCATTTACAAGAAATTCTGCTAAAAAATCTTGGCCAAAAT
TTTCCAAGAATCAATTTTTTGCTCTGTTTCGACAACCGGCAGGGATGATAGTATGGTTTC
CTTTTTTGGGTTTCTCCTATTTGCAGAAATTATGGCGCAATCGGCAAAAAAATCGGTTTG
AATTATTGAGAAAGTTGGCAAAAGAAATGGTAAATCTTGACGTATATAGGTATGACATTT
TTGTGGGAGTA
>c249_g1_i1 len=678 path=[1:0-677]
GGAACAGTGATTGCAATAGCCTTTCCGACAAGTCAACCAGATTGTTTTCAGGTGAACGCC
AGTAGAAACCTTGGACAGCTGCTGGAAATATGTCGCAAGCAGCCAGAGCATAGACAATTA
GCGCATTCATTCCCATCCATTGAAATATTAGAGTCGGTTTTCTAATGCATCTCATGTCTA
CAATAAAATAAATAAAGGTCAAAACAACACCGGATGCTCCTGCTGTGACAAACATATAGC
TTAATGTGTACAGCGGTTTAGAAAGAGGATCACCTACAACAGTTAAAAGATAGCCCATGA
TAAGAAGAGGGAGAGATGATATGAACCAAAAAATTGCTTTCTGCATCTGGTCCTTACAGT
GCACAAGAATGTGCCCATAATGCAACCCGACCAAACATGTAATGGCAGCCATCAGAGAGC
TTAAAATGCCCTCTGGATCAAATGGAGCAAGGCACCATGCAGGGGAATTCGGTGGTGGTG
GACCATAATCTGGAGAATTCACACTGCATTCCTTGGTTCTTCTATATACAGGACGTTGAT
AGAGATGGTTTTCACCGAGAATAATTCTATCAATGAAGCCAACTGCATTGCAAGGAGGTT
CAAGGCTACCTGTTATTCCACAGTGGACAGTTTGAGAATTAGTTCCAAGTAAAGTTGGCA
GGATCATGTTGAGACTTG
>c250_g1_i1 len=382 path=[360:0-381]
AAAAAAACACAAGCGTCTTGCAGGCCTTTGACACCGCTGCATGCCATCCCTACCGCGATG
CCACTGACCTTTTTGAAGACAGTATCCAATGCTGACACGCTTCTCTTGTTCCGAGCTAAG
TCTGAAATCATGCTGAGTATTGCTGCCTGGACTTTCAGGATTGATATCTCAGCAGGTGAA
TCTTCAGAAGATGTGAGACTCCTCCTGTAGGGAAGTTGAAGGGCGGTTCGTTCTTCCTTG
GCACAAGGCTTCTTTTGAAACGGCGAGGTGCTTAGAAGTCTCCAGATGTGGATGCCGTCG
GAATGGAAACGACGGGAGAAGAAGTCTCCACCACAAATTTGCACGACACTGCTGACCGTG
TGGCAGCATTTTTGGATGGCCA
>c251_g1_i1 len=208 path=[329:0-53 34:54-207]
TTTCGAGTTATGAAATTCTTGATCTTTGCTGTTGGCTTCCTTAATACTGTGCACATATGC
CTTATTAATGAATCCTTCGGCAAGAGGCATAGAGGAGTTGCTGCCCTCGAGGATCTCTGA
CAGTATCTGATTTTACATTCTTCTGAGAACAGCACTTGTTATCTCTACTGTCTGTTTCGC
CTTCGTTCTTCCTTTCTTTGGTCTCGTG
>c252_g1_i1 len=207 path=[177:0-81 374:82-89 259:90-206]
AGCTTTGGCGCTCTATGGTCTTATTGTTGGAATTATATTGTCTTCACGAGCCGGCCAGTC
CCGGGCTGACTAATTTCTCACGTCTTTCCTTCCATTACTTTCTCATGCTCTGCTTCTATT
TCTACTATTAGATTAAAGGATTTCTTTTTTTTTTTCTTTTGTATTTTTGGGTTTATTTTA
TGAGCAACATTTTCTTCTATAAAAAAA
>c253_g1_i1 len=653 path=[1:0-652]
CTGGGAAGATTGTGGGGATGTTTCGCTCAAGTTTGTGATCGTCCCAGATGGAGGGAGGCA
TCGCTTTTTCAAGAATGTGGCAATGCTCTTCGTTTTTCTAGAACCCTTTTCTGGTGATAT
AGATAGGCCATGCTTGCTCAAAATTTCTTTCTTAACCTGCCAGCGATTAACAGAGAACTC
AGATATTTCTCGAACTTTGTTCCTTAAATGGGATTTTGGAACAGCTGGGAACTTATCATG
CAGTAACTTTTCTATTTTTGTGATGCTATGTGGGCAGGACTGAATGACAGATATTATCTG
AGGCAAGTCCGGTTCCAGAATAGATGCAGCAGTAGCAAGAGGTGCTGTACTCGACTTGTT
AGACGAAGCTTCTTGATCCTTGTCTACCTCATCACTAGGAACTGATATTTCTATGTTCGG
GAAACCAGGCAAAGGGCGAATACCAAGAGTTTGCAGAGCCATTCTTTCAAGCTTTGACGT
ACCAGTGAGCTCTTCAGCTGATGACAGTGCAGTTTTTTCATGCATAAGATTCAATATGAT
CAAGGGTTGGTTCTTTTTAAGTGCATGTTCGGTCAAATTATTCAGATATTTCTGCTGCCG
AAGCAAGGTACAGAACTCATCACTCTGTACTTGATGTTCAGAAGTAGGGGGGG
>c253_g2_i1 len=326 path=[1261:0-325]
GTCATAGGCCAGCATTTTATGGTGTTTGGCCCAGGAACAGTCAAGTTGTAGGTCCACGTT
GCCCTTTTGTAAAGGACTCTGACATAATTTATGAGATTGATAGCGATGAGGAGTGGGCAG
AGGATGAACCTGGTGAAAGCCTATCAGACTGTGATAAGGATGATGAAGATGAAAGTGTGG
AAGAACATATAAAGGATGATGAAGAGGATGAGAGCGAAGATGGATTTTTTGTTCCTGATG
GATATCTCTCAGAAAATGAGGGAGTGAAGGCTGATGAGAACGAAGATCATGAAATCGACT
CGAAAGTTCAGAATATGCCTACTTCT
>c254_g1_i1 len=346 path=[351:0-345]
GGAGTTTTCCGGCAGGTTTCAACTCCCCGAGGGCTGGATCGGCGTGGTCACCCCGCACGG
AGGAGTGATCAAGGCGACTAAGGCAGTGGCAATGTTTCAAACACTTGGCGTGCAAAATGG
TGCCGTGCTCAAAGACAACGCCGGAGTTGTAGATATCAAGAAAGATCAAACCACGGGTGA
TATCATCATTTACACAAACGGCAGCGGCACATTCCGATCAAGGAAATGCGTGATCACGGC
GGGGCCATGGACGAGGAAATTGATCGAAAACGCGAGAGGGATAACCCTCCCGATTCAGCC
ACTGGAAACGGCAGCGTATTACTGGAAGGTCAACGAAGGGCACGAG
>c256_g1_i1 len=736 path=[714:0-161 876:162-226 941:227-735]
TTTTTATCCAAATCCAATCAATAACTCATGCAATTTACAGCTTCTGTATGCCAAAAAAAT
ACACAAACAAAACACACAAAAAAATTGTAATCCTTTCCTATGAGAACTCTAGTATGTTCA
TAACACACATCACCTAAGATTGGATCAAGAAAACAGATCAACGCGACGACGAACCCGAAA
AATGTAAAAAGAATGCTGCCTCAATCTTGTTAGGATAAATATATAGGAAGCACTGCAAGA
CACTGAAAAAAGGGGGAAGCAATGCTGTTTTTCAATCAAGAACACTAATACTAATACTTC
AACTCAGAAACCTCCATTTTTTCTCTGCATTTTCAAGTGAATGAGCTCCATCATTTGATG
ATGAAGAGCAATTAGGCACCCACCAAACCCTCAGGCTCTTATCAAGACTCCCACTATACA
ACATGAACCCCCCGCCTACTCTCAAAGGCGACGCCTGCAAGCACTTAACCGGCCCTTCGT
GCCCCTTGATCACCATGTGCTTGAACAATGCACCATTGATCTCTCTCTTCCACACACAGA
TGCTCCTATCTGCTGATCCACTGCACAAGAACTCCCCCATTAGGCACATGCACAAAACCG
CCATTTTATGCGCTTTCACATCACAAATAGCCCTCCAACTATAGAGCTCCTCATCCCCTA
ACCACCCCATCAAATGACCATCCGACCCTCCTCCATAAACCAACCTCCCATCATCAGCCA
CCACCACAGAAAAAAA
>c257_g1_i1 len=470 path=[1:0-469]
AAAATAGACCACAAGAGAACGTTTTGGATTGTTGTTAAGGAAATCAAGAATCAGAGGAGA
CAGAAAAAGGTTGAAGATGAAGGGGAAGGTAGTGGTGGTTGGCGGCAGCATAGCAGGATT
GTCGTGCGCTCACGCGCTGATCGCCGCCGGCTGGGAAGTGGTGGTGCTGGAGAAAACAAG
CTCTCCGGCGACGGGTTGCGCCACTGGTGCTGGACTCGGACTCGACCCTTTGGCGCAGAA
ACTCATCAACTCATGGCTCCAACAACCCCACCTCCTTCACCTCACCACAATCCCACTCAC
CATTGATCAAAATGAAGCAACGGATGGGGAGAAGAAAATCAACAGGATGCTAACAAGGGA
TGAGAGCTTCAATTTTAGAGCTGCATATTGGTCTGATCTGCACACCCTTCTGTACAACGC
ATTGCCTCCAGAAGTCGTCCGCTGGGGACACACGTTTGTTTCCTTTTGCA
>c258_g1_i1 len=812 path=[790:0-142 933:143-811]
CAAACCAAGACTCAAGTAGGGGAGCTGGCATTGAGACTGAGGGAAATGATTCGGCAAAAC
ACTTATCTATGAGCAGGAAAGATGGTGTTCAAAGTGAGGTAAAATTGTTTCAGGTTGCTA
ATGCCAAGAATTGGACAGAAACCACCACTGCTCAGGTTGAACCAATTAAGTCTTGTCTCA
AGAATCAGGTAGTATCATTCATTTGGGCAATTTGTAGGAGAATAGTCCCTTCACCGCTGC
TGGGAGAACCATCTAACTGGAGAGTTCTGAGAAGAAACATCGCAAAGTTTATTCAGCTAC
GAAAATTTGAGAAGTTCACACTGAAGGAATGTACTCATAAATTGAAAATATCGAAGTTTC
CTATATTTTCAAATAAGCTCACTGGATGCAGTGGAGTTGGTGTCACAGATATAGCTAGGC
ATGCGATCCTTGATTGCTGGATGCTTTGGGTTTTTGCGCATCTAGTATCACCATTGGTCC
AAGCCAACTTTTATGTCACAGAAAGTGAGCATGAGAAGCAGGAGATACTATATTATCGAA
AGTCTACTTGGGAGAAAATGATGAGAGAAGCTGAATTCATGACAGATGATGGATATTGCC
AGCTAAATCATAAGTCTGTTAGAAACATATTAGGGAACAGATCTTTTGGTTTCTCGAGGG
CAAGGCTACTTCCCAAGCATACAGGATTCAGAATGCTGACAAATCTTCGAGCACCATCAA
GATTGCCTGTGAACACACCTTCTTCTTCGAGAATTCACTCCAATCCAAAGTCGCAGAGAA
TGTGCAACCACAGAGCATATCGGTTTTTCAAG
>c258_g1_i2 len=698 path=[1579:0-28 933:29-697]
AAAAAAATGCCAAGAATTGGACAGAAACAACCACTGCTCAGGTTGAACCAATTAAGTCTT
GTCTCAAGAATCAGGTAGTATCATTCATTTGGGCAATTTGTAGGAGAATAGTCCCTTCAC
CGCTGCTGGGAGAACCATCTAACTGGAGAGTTCTGAGAAGAAACATCGCAAAGTTTATTC
AGCTACGAAAATTTGAGAAGTTCACACTGAAGGAATGTACTCATAAATTGAAAATATCGA
AGTTTCCTATATTTTCAAATAAGCTCACTGGATGCAGTGGAGTTGGTGTCACAGATATAG
CTAGGCATGCGATCCTTGATTGCTGGATGCTTTGGGTTTTTGCGCATCTAGTATCACCAT
TGGTCCAAGCCAACTTTTATGTCACAGAAAGTGAGCATGAGAAGCAGGAGATACTATATT
ATCGAAAGTCTACTTGGGAGAAAATGATGAGAGAAGCTGAATTCATGACAGATGATGGAT
ATTGCCAGCTAAATCATAAGTCTGTTAGAAACATATTAGGGAACAGATCTTTTGGTTTCT
CGAGGGCAAGGCTACTTCCCAAGCATACAGGATTCAGAATGCTGACAAATCTTCGAGCAC
CATCAAGATTGCCTGTGAACACACCTTCTTCTTCGAGAATTCACTCCAATCCAAAGTCGC
AGAGAATGTGCAACCACAGAGCATATCGGTTTTTCAAG
>c259_g1_i1 len=315 path=[1:0-314]
ATATATATATATATATATATCTTTCAATTCTCCACCAAACAAAAACCATGAGCTCCGCCG
TGACAGCCATTGAGCAGCTTTACGAAGCGGTGTCGAGCGGCGGAGAAGTGTCGGGCCTGA
TCGGCAACGAGCTAGAATGGTGGTTCCACGGGCCGCAGAAGTGCGATTACATGATGAAAA
AGCTGACCGGAAAATCGACGGCGGTGGATTTGAAGTTTGAGCCGCGAAACATGGAGGCCA
TCGACGACGTCGTTATCGTCGAGGGGTGGGAGGGGGAGGCATACTGGGTGCATGTTTGGA
CTCTCAAAAATGGGG
>c260_g1_i1 len=466 path=[444:0-465]
GCGCAATTCGAATAAGTACTTTGGATAACTTGAGTTCAGATTGTGTGAGCTTGTGTACAG
TTCAAAGATATGCAAATAATCAAAATAGTACAGCACACAGATGATTTATAGAGGTTCGAA
GTCTCAAACTCCTATGTCCTCTCTTCCTTCCGCAGAAGGGCAACTTCACTATATAACTTG
AGTTTCTTTACAAGTTACACAATGAAGGACAGTTGGCTGAACCTGGTAACTGCTCGCTAC
CTCAGCGGGTCGACGGCTCACACTTGAAGTCCCTAACTGCTCGCTAGGAAGGTAGGTGCT
ATTGTCGTCTTTACAAGGTTTTAGATCTCTTTCGATCTTCAAGAGGTTAGTCTTGAACAA
GGGGGTATCAACTGATGTACTCCTTTGATTGAGCTGAGTAGTTGATCGTTGAATAGTTGG
AACTGAGAAGGTTGCCCTGGCTGGATCGTCAATAGCTGGCTGGATG
>c261_g1_i1 len=1132 path=[1344:0-936 221:937-1131]
AAGGCTTGCTCTTGGATTCACCTTTCCGCGGATTCTTCTTTGGAATGGTGGGAATGTTTC
TATCAGCGGCTGCAACTTTTCCTCTTGCAATCTGACTTTTGGAGACATTATTTTCTCTCA
CAGTTCTGCTATGCTTCAATGCTGCAAGTTTGGCTAAATCTTGAGTTTTATCAGACCTTT
GAGGCTTAGCATCTTTTGTTTCTGCCACTTTCCTTGTATTAGCAGCTGCTTTTGGAATCT
TCTCAATCTTCTGAAACACTGCTTCTTTCTTCTGCATTTGTGGAACCATAGGCTTCGAAT
GGTTCATCTTCGTCGTAGACAGTCTACCTTGGCTATCTACTGTTTTCTTGACTGTCCTCA
CTCGAACTCTTCCTGAATTCTTCCCTTCCTTGCCTTTATCGAGCTTCTGTTTTGGAGTCG
ATTTCTCATTTGTCTCCTTCACCTTCAATTGTGCTCTAGGTAGAAACTTTTCCCTCATCT
TTCTATGCATTTGTCTACTCTTGATGAGTTCCCCTTCACTGATCCAGTGATCATCATGAG
GCTCTCCATCACAGTCGCCACGACTACGTAGAGGCCTCATGAGCACAATTGGAGGGCCGT
CAGCAGCTGAGTTCTTCCTCAAGCACGACGCGTTGCAATGATTTCTTCTACATTCATTGG
ATCCATCCACAGAATTTCTCCCAAGAATCCCTTTAAACTGCATTGTCTCAATGATTTCTT
CTAGTGTTCGTTTCTCTCGGACTGCCTTCTCCACCATGAACTGAGGCTTCTTAGGCCTAG
GCAAATCAACATCAAGCAAAGGGCTAATCCGATATGGAATCCTTTCCTTCTCCATCTGCC
TCAACACTGCGGCATTACCTGCTTTTAATGGCACACCCTCTAATCCCATAAGCTTGGCAA
TCAAGTTAGGCCCCTTCATCTTCTCAAGTCGAATGCTAGAAGGCGAACAACCCGAAGAAT
TTGAGTAGATCAACGATGAATGGCTCGAGCTCGAGGAAGGCAAATCCACACACAAATCTG
AGTGTTTTCTATCAACTTTAGACAACAAATTCTGCCTAGCAAAACTCTCCCTTATCACTT
CCCTCAGCTCATCATAGCAATCTTTGGATGCTCTATCAGCAGAAATTCTTGG
>c262_g1_i1 len=380 path=[395:0-122 518:123-163 559:164-379]
ACTTAGGGTTCGTTCCTCTGATTCTTCGAGATCAATGCATCGATGACGACGAAGTTGGCA
GCTGAACGGAGGTGATGATAGGCAGCAGCTGCAGCCTCTTTCTCCGGCGCCGGCGGTGGC
GCCGGCAGCTGGACGGCTCAGGCAGGGCAGCGCCGGTGGTGGCGGACGGAAGAGGCAGCT
GCCTCCTGTTCCCTCTCTCCCTCCCTCTCTTGGCGATCTCTCTCTCACCCTCAATTTCTC
TCGATCTCTCTTCTCTTCTTTCCCCCTTTCTTCCTTCTCTTCTCTTTCTCTCAATTTCTG
CTCTCACTCTCTTCTCTCCTTTCGTCTGCTTCACTCTTCTTTCCTCTTTCTCTTTCTTTT
CTTTTTGACTTTCTCTTTTT
>c263_g1_i1 len=243 path=[1:0-101 529:102-242]
GAGAGAGAGAGAGAGAGAGCAAAATGGGGTGTGTAGCGTCAAGATTAGAACAAGAGGAGG
AAGTAGTGTCCATTTGTAGAGAGAGAAAGCGCCTCCTCAAGTTAGCTGTAGAGAGAAGGT
ATGCTCTAGCAGAGGCTCATTACAGATACTGCAAATCATTATATGGGGTGTCAGCAGCCA
TAAATCTCTTCGTTGCGCGCCAGTCTTTACCACCTGCTGCACCCTACTGCATTACATTTT
TTT
>c264_g1_i1 len=998 path=[1:0-997]
CACATTTTCCCAATTCAGAGTTTCTCGAACAATACCTTTATCAAGATCAAGAATCTGCAG
CCCAGAAAAGTCGGTGGCGCCGGCGGCGGCCACGGAGGGGGACAACGCTAGCAACGAATC
GACCGCCATAAATTGAGTCAAGATTGTGGATTTCCTCTGCAGCGACCAATCGAAGGAGGT
GATTTTGCTTCCGTGAGCGACGTGGAGCGATCCGTACGGCGTCGTGGCGATCGCCGACGG
CGAATCGCGGCCGCTCAATGGCAGAACTTGAGATTTCTCGAGGTTGAAGGCGTCGAATTG
GGAAGGGTTTGATTGGGAGTTGATAAGGAGATTCTCAATTCCGTAAAAACGAGACTCAAA
AATCAAGTCTTGCATATCGAAGGATTTGGCTTTGGAGGGGAGGTTTCCAGTTCTGAGGAG
AGAGAGGAAGAGAGAGAAAAGCTCAGGGTCCCTGTCGATGAAGGGAATAACGCCATCAGA
ATCTGAGATAATCTTGGAGAAGAAAGATTTGGAGCCAACTGAAGAAAGGGTTTGCTTCGT
TGTCTGAAAAAGTTTCCCCCCGACATCGATCGTAACAACGTTCGAATTCGAATCGTGATG
AACGCCGTTCAGACGGGCCTTTGATCCTTGAAAAGGCGGCATAATTTCTGATGTTTCCCA
GAAAAAAATAATAATTGCAGAAGAGAGGAAAAGGTTTGAATCTTTGCAGCTTTCAGCTAA
GAATCTATGGAAAACTTTGAAAGATTTACGCGAAAAGAAACGAATTCTGCACAAGGAAGC
AAAAAGCGATGCCAAGAATATAGAAAACCTTACACGAATTCTCGGAAAATAAATAAATAA
AGCTCCGGTTTTGGAGAAATATGTGAGATTGAAGTGAATCAAGGACCAAAATTTTCGAGT
ATGTGAATGTGCAAGAAAAATGTACAGCAGAAAACAAAGACTGATTATTATGATGGGAGG
ATGATTAGTGGAGGCGCTCTGGCTTTGTAGGGTGGGTG
>c265_g1_i1 len=781 path=[882:0-42 62:43-780]
GGTTATTAGTTATGAGCTATTAAGTTAGATCTTTAGATCTCTTGAAGGTTCTGTGGCAGA
ACCTACAGGTGAGAGTGGTGCTGATTTTGAAAGTAATGAACTGTTAAGAGCAAAGGATGA
AGGAAATATAGCCTCTGTAAAAAGACGCTCTGAAAGTTTGCTTGAAGAAAATGGAAACTG
TCTTCCTGAAAGGAAGAAAAGAAGCTCAAGTAAGAGTGTTAGAGGATCACAGCCTTTTAA
TGCCAAACCATGGGAGCACTTTGATCATGCCATAATGAACCTACCTGCTTCTGCTTTACA
ATTTCTTGATGCTTTTAGAGGTATTATCAACAGAAAATACTGGAAAGGATCTCTCCCATT
GATCCACTGTTATTGCTTCATACGATCAAATGAAACCGAGGATTTAATAAAATCAGTGGC
CGAGGCTGCACTCGGTGCTAGTATACGCGATCCAACATTTCACCGGGTTAGAGACGTCGC
ACCAAACAAGGCAATGTTCTGTTTAAGCTTCAGGTTGCTGGAGGAAGCGTGCAGTGACGA
TGCTATTCCTGCTTCGTGATGGAGGTACGACGGGCTTCGAAGAAACGACGATCAAACTAC
TTCATTATCAGACCATCAGATGCAGCTGCTGCACCTTGAATCTCTTTTTTTTTTTTTGTG
GGTAAAAAATGTTATAGGCTTCCATATTTTTGCACATTATTTCTTGGTTTTTGTAATGGG
TGAGAAAAAACTATTGATGTAGATTGTTGAAGATGAGGTGCATTCCAAAATCCTGGTAGA
T
>c265_g1_i2 len=799 path=[1:0-60 62:61-798]
TAAAGAAAACTTGCAGACTTCTGAGAAAGGGGACATGCCTCATAACTCTCAGACAAAGTT
GGAAGGTTCTGTGGCAGAACCTACAGGTGAGAGTGGTGCTGATTTTGAAAGTAATGAACT
GTTAAGAGCAAAGGATGAAGGAAATATAGCCTCTGTAAAAAGACGCTCTGAAAGTTTGCT
TGAAGAAAATGGAAACTGTCTTCCTGAAAGGAAGAAAAGAAGCTCAAGTAAGAGTGTTAG
AGGATCACAGCCTTTTAATGCCAAACCATGGGAGCACTTTGATCATGCCATAATGAACCT
ACCTGCTTCTGCTTTACAATTTCTTGATGCTTTTAGAGGTATTATCAACAGAAAATACTG
GAAAGGATCTCTCCCATTGATCCACTGTTATTGCTTCATACGATCAAATGAAACCGAGGA
TTTAATAAAATCAGTGGCCGAGGCTGCACTCGGTGCTAGTATACGCGATCCAACATTTCA
CCGGGTTAGAGACGTCGCACCAAACAAGGCAATGTTCTGTTTAAGCTTCAGGTTGCTGGA
GGAAGCGTGCAGTGACGATGCTATTCCTGCTTCGTGATGGAGGTACGACGGGCTTCGAAG
AAACGACGATCAAACTACTTCATTATCAGACCATCAGATGCAGCTGCTGCACCTTGAATC
TCTTTTTTTTTTTTTGTGGGTAAAAAATGTTATAGGCTTCCATATTTTTGCACATTATTT
CTTGGTTTTTGTAATGGGTGAGAAAAAACTATTGATGTAGATTGTTGAAGATGAGGTGCA
TTCCAAAATCCTGGTAGAT
>c266_g1_i1 len=206 path=[1:0-40 42:41-121 123:122-205]
AGAAGGAGATGAAGCAAATGTTGTCACAGATTACATTCTTAAGGTACCTGGAGACTAAAA
CTTCAAACTTTAATGAACATTCTAACAACACAGTGTTCTCAAGAGTCTCCGGTTCTTGTT
CCAGGTTCTGGGGCTTGAAATCTGCGCGGACACTTTAGTTGGAGACGAAATGATAAGGGG
TATTTCTGGAGGACAGAAGAAAAAAG
>c267_g1_i1 len=295 path=[360:0-270 783:271-294]
ATGGGGCGGTTTTCTTGTCTTTGATGGCCTCGGCCGATGCCATCACGTCCTTGGTCCGAA
CAACATAAAACCCTTGACCCTGGGGATGAGCGAGAAAGAGGAGGCCGAAGCGTTCGGAGA
CGGCCAAAGGCTGGGAGGGGAGAGATTGGGGGTCGAACTTGGAGGTGGTGGCGTCGTCGG
AATTAATGATCGGGACGGGTTCTCCAATTTTGGAGAAGCGGTAATTTTTGGTGGCGAGTT
CTTCTCCGTCGACTTCCTCGTCCAATTGGATGGGGGCACCGCCGACGTCGGTCTG
>c268_g1_i1 len=633 path=[1:0-632]
ATCTGTTCAACCTTTCAGAGCTGGAGATACTCGATATGTCTTATAATTCAATCCATGGAA
ATATTCCACGAGACATTGGTAATCTTTCCACCTTGAAATCCTTGGACTTGAAGTATAACC
AGCTGACAGGATCAATACCGTCTCTCATTTTCAACATTTCGTCCCTTGAAATGCTTGATC
TTTCAGCAAACAGCCTGTCAGGTCCGATCCCAATGGAGATGTGTGATGATCTTCCCAGGC
TAGAAGGCCTTTTTCTCTCTCAAAATCATCTTTCTGGTTCAATCCCTTCAAACTTGTACA
AGTGCAGATCTCTCCAGCGTTTGTCCTTGTCGCGCAATCAATTCAATGGAAGCATACCGA
GAGAGATTGGTGAGTTGACGATGCTGAAGAACTTATACCTGGGAATAAACAACTTGGAAG
GAGGAATTCCACCAGAGATAGGCAATCTCTCCAGATTAGAGATATTCAGCATGCGGCAAA
GCTCGTTGACAGGGAAGATTCCTTCCTTTATCTTCAACATGTCTTCTCTCAAGGAGATAG
ACCTTGGTAACAATAGTCTGTCAGGAAGCCTTCCACTTAAAAATAATCTCCCTAATCTTG
AGCAGATTTTTCTTGATTCCAATCAACTTACTG
>c269_g1_i1 len=427 path=[501:0-172 673:173-196 98:197-426]
GTAACGTCCAAACGACGAACTACACATGATCTAGTGGTAGAGTGGTTTTTTCTTGAAGTC
AAAAATCTCAAGTTCGAATCCCACCATCATTAATAGGTGTGAGCCAGTCACACATAATTT
TTCAAATGTGGGTATTTTAGTAGAGAATTGAATTTTTGAAGAGATAATGAAATAACATAG
CAGGTAGTGAGGTAGGTAGTTGTGGTTGTGAAAAGAAAAGGCACGGTCTAGCTAGGGTAT
TCCATTTTGAATGTGTTGGCCTCCCCATTTTCGCATGCGTTCTGTCGTTTGCTCGACCTC
TTTATTCCAGTTAGTTCTGTAAAGAACTAGCAAGAGCAGCAATGTCTGTAAAGCCACTCC
GGCTATCATGCCACCCCACAGTCCCACCACTCCGAGATTGGCTACATAACCAAGAAGATA
ACCGAGA
>c270_g1_i1 len=613 path=[1:0-406 408:407-414 416:415-612]
CGAATAACAATAACAACCAAATGTTCTATCGAAATACTTTGTCCAAGTAACAAATATGAA
GTTTAAAAACTACAAACTGCATACATTGATCCAAAATTCGGTTGTGCTTCATCATCATTC
TAGTGAATATAATATGCAGCATCAAAGGCCAATGGAAATGACAAGCATCAGAACCTACTT
GAGATCCAGATCAAAGCCTACAACTCGGTGTTTCAATGTTAATAGCACTAAATCCCCTTG
TACTCCAGCCTCTTCCATGGCTTCCATTTCTGCTGCCTCCTCAGCTGTTCCATCATTTTT
CCATCCACTGCACCGAGAGGCAGCAGTGGCGAGGCAAGCTGAAAGGTGCAGGCAACCACT
AGACGAAAACCAGAGAAGGCGAGGGCTTTGCACTGGTTTCGAGTTCGTTCGACACTTCGA
CGTACTCACTGTCGATCTACCCAGCGACGGCGAGGGGCAGCGGCGGCAAGTGGCAGCAAC
AGAGAGAAGCAATAGCAACGAGTGGCTAAAACAGCGAGAGAGTAAGGGTGAGGGCGGAGG
TGGAGTGAGAGCAACAGCGAGAAACAACAGTGAGAAGCAGCGGCATGAGGGCGGAGATGG
AGGCTGCGTTTAG
>c271_g1_i1 len=319 path=[297:0-318]
ACTACCTGTTTGGGTTCTTGCAGGTTAAGTTTTTGTTACCCTTGTTTGCTATTCCCTCAT
GACAAGTTAAAATGGTTAATTTTTGTCACCCCTGTTTGCAGTTTTTATTTTATATAATTT
TCCTTTTGAATTTTGAATGTGCTGAGAGAGACAGCTTGGTTTACATGTTTGATTTGTGAT
GCACTGATGCCATGAAACAAGATCCGACAATTGTTTGTTTGACTACTTACTTTAAGCTGT
ATTCCATGGTGCTCTTCCCTACTATATATTTATACAATGGTGTAAATATTAATATACAGG
GGACAAGATCTGCTTTATA
>c272_g1_i1 len=946 path=[1:0-636 638:637-639 641:640-945]
GCACTGGTCCGTGGAATGGTCAGAAATACACTGGGCAGCCTGCCATGAGATCTCTGTCTA
ATGATGGAACTTATGTTGGCAGTGATTATCCAGGAACTGCATATGAAGTCTTTACCCTTC
CAAATTCTTCTGTTTTGCTATATTATTTCCTGAACTCTTCAGGGAGTATAGAGAAGAAGG
AGTGGTCTGATGAGAAGAAAGTCTGGGATGTAACATGGTCATCAACAAATAATGAGTGTG
ATATATATGGTAAATGTGGGCCTTTTGGAAGCTGCAATGCTCAGGACATGCCAATTTGTA
CCTGCTTTCGAGGTTTCGTGCCAAAACACCAAACTGAGTGGGAGGCAGGAAACTGGACTA
GTGGATGCACAAGAAAAACTCCCCTCCAATGTGAACAGAAAAATTCGGTGGGTAAACAAG
ATGGGTTTCTGAAGCTGGACGGAGTAAAGTTGCCGCATCATTTTTTTCCCTCATTAGAAG
GAGATTGCAGGGGCGCATGCTTGAGTAATTGTTCTTGTATAGCTTATGCAAATCCTTCAG
GAATTGGATGTCTGCAGTGGACTGAAACCTTGACTGATGCACAAGAGTTTACTTATGGTG
GTGATGACCTGTACATTCGATTGGCATATTCAGGACAAGCAGATAAGAAGAATGATCGCA
GAACAATTATTGCAACCACAGTGGTTCTGGGGTCTTTACTTATTGCTGTATGCACATACC
TTTTGCCTAAATTGTTGTTAAATTACAGAGCAAAGAAGCGTAAAAATAAATTGATTAGCT
CCAAAATCAAGGGAACTGATGCGGGATATTCTGAAGAAAGCAGGCTTAAACATGATAAAC
ATGGAGTTAAACTTGAGGAAGTACCATTATTTAAATTTGAGATTCTTTCAAATGCTACAG
AAAAATTTGATCCTGTTAATAAGCTTGGACAGGGTGGCTTTTTTTT
>c273_g1_i1 len=526 path=[504:0-525]
GGGGGGGGCCAAATTCGGAATGTTTTTCCCCAGGTCTCGTGGGAGGTTGCCTGAGAGGTT
GTTTGTAAACACCTTCAGAGTAATCAGACTACTGAGGCTTGACATGGACTGAGGCAGCTC
CCCACTCAATTGGTTGGTACTGAGATCAAGAGACTGTAGAGACACTAAATCTCCAATGGC
AGGTGGAATGGTCCCGGTTAGATTGTTTGTGAAAAGGTTTAGTATTTGAAGGCTTGTGAG
GTTCCTGATTGTTGAAGGTATTTCACCTGAAAAATTGTTGGTTGAAAGGTCCAGGAACAA
TAAATTTCCTAGGTTTCCTATCTCTAGTGGGATGGAGCCTGAGAATGAGTTATTGTACAG
AAACAGATAAGTCAGATTTGTCAGTAGGCCTATTTCAGAAGGAATTTCCCCAGTGAAATT
ATTGTTTTGAATCTGCAATGATATCAATTTGGACCAATTTCTGATGAAACGGGGCGAGAT
TTCACCAGACAGACTATTTTCAGACAGTCCCAAGTCAGTTTTTTTT
>c274_g1_i1 len=780 path=[758:0-371 1130:372-529 1288:530-779]
GAAGATAAATTGCATTTTGGTAGGTATGGAGGATTGCCTTTACATGGGAGCTGGACTTGT
TGCAGCTACATGTGTTGTCACATTGCTTGAAAAGTTCATGGTGGCAATTGGCATCCTTAC
CAAGCCTTGCGGAGCAGCGACTTTGTTTTTGACGACTGCCATGGCAGCTATTTCTGCCGC
ATATGTGTGTTCCAAGGCTGTGGAAAAGTCGGTTATGCTTACCAATTTGCTACACTTTGT
GACTTCCAATTGCCAAATTGTGTTGAGCGCTTTATTCAATCATGATGCGACAAAGAAAGA
GTTGACTGCGAACCAAGATGGAAGTGAAGCACCAATAGGCCTTGGCCAGTTTGGAGTTTC
AACGATGTTGCAAGACGTGGCAAATTTGATGTCAACGTGGTCCACAAATTCAATCACTGA
AATTGGAAGAACATTTGGTGCTATTTCGCAGATCAGGAATGGTATTTTAGCCTTGAAAGA
CATGATTTATTTTGTGTTTGAGAAGTTGAGCGATTTAGCTCACAAAGTGTTGGGTTTTGA
ATCTCAAGTTTTGGCTGATCTTACAATTCTTTTGGGTGAGAACGTTGCAGATTGGTTGTC
CGAGTGCGACTGCATGGTCTCTTATATGCTTGAGTTTAACTCAAGGAATAGGGAGATATT
TGATAGGCTCTCACAACTCATTGAGAAAGGCAGACTTATACGCACAGGAGTGTTGAGGAC
AGGCCACCGTGGCTCTTCGCAGGTTATGGCACTTGTCACCAAAGCCTTAGAGAAGCCGAT
>c275_g1_i1 len=349 path=[327:0-348]
GTGCATGTGAAGCCATATGCTTTCAGCCTGAGTACATACAACACCTCCTGGTCGGAGAGC
CTTGGCTACTGACGCAAAGAAGGGCTTTTCGAACAACTCTTGAGCTGGACCTATTGGATC
TGAAGAATCCACTATAACTGCATCGTAAGTTCCCTCTGGAACAGCCTTCAGGAATGCAAC
CCCATCTCCGATATGCAGTGTGACTCGGGGATCTTCAAATCCCACAGCTACATTTGGGAA
AAATTGCTTAGAAACATCAACAACCATCTTATCAATCTCACATATGTCTATCTTCTCAAC
AGAGGCATGGCGTGATACTTCACGAAGGACACCACCATCTCCTCCTCCA
>c276_g1_i1 len=473 path=[53:0-472]
ATCGAGGCCGATATCGGCATAGGTGACAATGCCACAACAGAACCACCACCTGCTGCATAC
TTCCTTGGCCTCCCCCTCTTCTTCTTCCCGTCCGACGCACTTGGCGGCGCAGCCGCCGCC
GGCGGAGCGGCTGATCCATCAAATTTACCGGAATTTTCAACTCTTGGCTCCACCCTGTAG
CTTTGAGGGGCTTCATCACCTCTTACTGTCACCCCTGAACCATTTATCCCTTCTTTCTCC
TCCATTCATATACTAAAAAACACAGATTCCTATCAAATTCTTAAACCCTTCAAACAAGAA
CCCAAAATGCTTAAACCCTAAATCACTAATCACTAATCACTAAATTAATAAAGGTCAAAT
CTTTTACAGCTCAAACACTCCGACCAACAGAAAAACCACATTTAAACAAGAAATTCTTCA
AAAAGGCAGAAACTTTAAGAATTATACATAGCAAAATAAGACTAAGATGCTTG
>c277_g1_i1 len=248 path=[226:0-247]
GGTGGTCCTCTGGTTACTAGTCAGGTATATATCGTTTCGGATTATTTCAAATTTGTTGTC
CTTTTCATCTAAAGGAAGTTAGTCATTTTCCTTGATCAGTATGATGACTTTCCTAGCCAA
TATATGAACCTTGCAATCCCTCATCCCTAGTCAGTTTTCGGATGGACACTTCTATCCATG
TCATGCTTCTTGATGAACATACTACAAGCCTTCTCTTTCTTTTACAGATTTATGTTCACA
GTAAAGTA
>c278_g1_i1 len=962 path=[1:0-961]
ATTCCCAGAATCGTTCCTGGCTGGAAGAAACCCATATGTATTGGTAGACATGCCTTTGGT
GATCAATATCGTGCTACTGACACAATCATAAAAGGACCTGGAAAACTTAAAATGGTTTTT
GAGCCAGAAAATGGGGGTGAATCTTTAGAATTGGAGGTGTACAATTTTAAAGGCCCAGGA
GTTGCGCTTGCCATGTATAATGTTGACGAGTCTATTAGAGCATTTGCGGAATCATCCATG
GCAATGGCATTTGGGAAAAGATGGCCTCTCTACTTGAGTACGAAGAATACCATCCTAAAG
AAGTATGATGGGAGGTTCAAGGATATATTTCAGGAGGTGTATGAAGAGAACTGGAAGCAA
AAATTTGAAGAACATTCAATATGGTACGAGCATCGATTGATTGATGATATGGTGGCTTAT
GCAGTGAAGAGTGAAGGTGGATATGTTTGGGCTTGTAAAAACTATGATGGAGATGTACAG
AGTGATTTGCTTGCACAAGGTTTTGGTTCTCTCGGACTCATGACTTCTGTTTTGTTGTCT
GGTGATGGAAAAACATTAGAAGCAGAGGCTGCTCATGGGACTGTAACCCGTCATTTTAGA
CTGCATCAGAAGGGACAAGAAACCAGCACCAATAGTATTGCCTCTATATTTGCGTGGACA
CGAGGATTAGAACATAGAGCCAAGCTCGATGGAAATGAAGAGCTGTTATCATTCTCCCAC
AAGCTAGAAGCAGCGTGTGTTGAAACTGTGGAATCTGGAAAGATGACTAAAGATCTTGCT
CTTCTGATTCACGGGCCAAAGGTTTCGAGAGAGTTTTACTTGAGCACTGAAGAATTTGTT
GATGCTGTCGCACAAAATCTTGAGTTGAAGCTTCGTACCCCGGTAGTTGTCTAGCATTTT
GATCCAACATTTTTTGCGGATTATGCACAGTAAGACTCATTCGGTAACTGATTTTCTTCA
TG
>c279_g1_i1 len=329 path=[313:0-196 648:197-247 567:248-328]
CATAGCTCAACTTCCATATATCTGGATTATCTAACCATTTATGATAGCATGAAAATAAAT
ATGTAAAATAATATGATCGGCAAGCAAGAATCAACGAAGGATTAAACTGTAAAACTGAAT
TAAGCTTCAAAAATCCAGGTCTCAACAGATTACCCCAAAATCTGACAAATCCAAGTCGAA
ATACTAATAACAGTAAAATTCATGAGAAGAGATCTAACAAGTAAGTGAATCAATCGCCAC
CTGCCTTGTTGTAGACGTAGGTGAGTCCACACTTGCCGCAGTAGTGGCGGTCGAAATGAT
TGGCCATGAAAGTTCCGGCGCCGGGGGGG
>c280_g1_i1 len=810 path=[788:0-481 1270:482-545 1334:546-569 1358:570-809]
GTTGGACTCGGCTTCTTCCGAGGCGTTGCTACCACTCTTAACGAGAGGAAAACACTTTGA
TTCTTCTTCATCTTTAACTTGAAAAATATCAGAAATTAGAGAGACCCATAATCATAATCA
TCCTTCCTCATCTGAAACTTGAAAAATATCAGAAACTAGAGAGGCCTATAATCATAATCA
CCCATGGCAACAGCTTACGCTGCTCTACTTTCTCTTATGCATAATTTGCATCTGATCCAG
AATCATCCCCGCCATACCTTTTCTTTCGAGAACGAGCAGATCAGCTCCCTTGTCAAATCC
GCCGTCTACTTGATAAGTTTCATGGAAGAATGCTGCAGCGTGGAAGGCGCAGAAGCTTTA
GAGAGGCGAATTGCGCGTGCAGCTCATGCGGCTGAAGATGTGATCGAATATCATGTAGTC
GATCAGATTCGTGGTGGATCCACTCTTGATGGAAAGAGAACATCTCGTTTCCTGCTGGAT
CTGCAGAAAGTAATTGAAGACATGGAGTTTGTCTGCAGAAAGGCTTCCAAGGTTGCAGAA
GCGCAACGTGGATTCAAAGTTGAGTTGCCCGCACATTGGGAAGCAGCTACTTCATCAACA
CCTCACACCTCAGTGAAGAATAGCAATACCATGGTTGGATTTGATGGCTTCTTGCTTCAA
CTTTTGGATATGCTCACTAATGGAGTACCCTCTAGCCGACGAGTCATCCCCATCATGGGC
ATGGCCGGAATTGGTAAAACTACTCTTGCCACAAATGCTTTTCAACATTCACACACTGCG
CATTATTTTGATGTTTGTCTTTGGGCTACA
>c281_g1_i1 len=478 path=[53:0-477]
TTTTTTTGTCCGAACTTTCTTGATCTTACCACACATAAAATCTGTGAGAAGATTGGAAGG
AAATAGCGAGTCAATTTCATTAGACAAATCTAGTAAAACTCTGTGCGCCTTCCTCTTCGT
GGATGGGGCCGATTTAGGTTTTCTTGGAGGGGGAGGGCATTTCGGAAAAACCACAACTCC
GGCATCCACTGCTTTCGGTGTTGTGCACCCTCCATCTTCATCACCACCTGCATCAACCAC
TCCTCTAGATGGCAGTCTGATCTTCAGCGAAGAAGAATTCACGCTTTTCTGATCAGCTGC
TTCTTGCTTATCTGGTTTGGTGGTAGGAGCATGCAAATCTTTCTCTGAAGAGGGAAAGTT
CTTGTTTGGATATCCCATTAGGGAAAATGGCTTCAAATTTGCGTACATGAATATTGATCA
AATGAGAAACAATAAATTGTTTCTTGATCAAATATATAAGTAGCTAGCTAGGGTTTTG
>c282_g1_i1 len=316 path=[53:0-315]
ATGAACCTGCTCCACAGTTATCTTTGCACTATCACGAGTAATCTTGTTAAGTTGAGACTC
TTGCTCTTTCTTCCTTTGAGGAGCTATAAGCAAGGAGCCAAAGCCTGTATGAGCCATTTG
ATTATCAGCTTGCTCAATTTTCTCAGCTAAATCTGAGATCTGACCAGCAACAAAGTCTGC
ATTACCAAGCAAAGGTGAGGAAGAAAGGGTGTTCACCCAATACTTGTTCCATAAAAGATC
CAAGAGATGACTATCAAGTGATGACTTGAAATATGTGATATCTAAAGAATAATACTGTTT
ACAGTGCACACCAAAG
>c283_g1_i1 len=599 path=[1:0-355 357:356-598]
CTCTGCAGTCCAAGTAAACATGAAAATCTAAGTGGCTGCATACCTGCTTAAGTACTTTTT
CTATGCTATGTGTTAAAATGTGATGCTTATCTCTGCTTTGCTGGGAATTAGAAGCAATTT
AGCCTACCGTAAGCATATGCCAAGACAATCTTAAAGTCTGAAGCTGTGATGCAGACAAAC
ATGCTCTTAAACACCTGCTCTAATAACCTGCTCCATACAGGAATTTAATCTGAAGTGTTC
CTACAAAGTTCAAAATGCATGTCTATGTTTGGACCTGATTTAATTGTTTGTATGAGTTTG
AACGCACTTACCTTCCTCTCCAAAAGAGATGAGATCCTTGGTGTTACCTCCTGTGCAGAT
TACTAAGGAAGGATGAGACATGGAATTATCTACAACTTCAAGTTTGATCTGTTCAATAAG
AATTTTGAGGTGGGGCTACTCAGCTCCAGTTTTAACATGTTATCATCTTAACATGTTATT
ATCTGCTTTTACTCCACTAGAGAAGAATAGGCAAGCCCTAATGAAAAATATGTATGAAAA
TTAGATGCCTATGCTCTAAATGTTCCTTGATGTGCATGTTTGTTCCTGCTCTGCAACCG
>c283_g1_i2 len=740 path=[1650:0-496 357:497-739]
GGCGATTTCCTTCAAAAATCATCCACTCCGGCTTTGATTTCACAAATAAAGGGTCATGGG
ACTTCCTCTCCACCCCTGAATCCCTTTTCTCCCATCCTCCCCTTCAAGATTCGTCTAAAA
ATCGCACAAGTCAAAACTAGGGTTTCAGACTGTTAATGGCGGCACCGGTAACTAAGTCTT
CTCTAGAGACTGATACCGGTTCCTTAAGGTCATGGGAGTTCTCCCCTGCTCTAGAACCTG
CCCTAATATCAATTAAGGTTCTTCATTCCTCCGGGACGGCGCAGAAGCTTCAATGGCAAC
ATATGTCACAAATTGGGGATCGCGGGAGTCCTCTCAACATGGAGTTGGCCTCCTCGTTTT
AATGGCAGCGTCTGGAAGAAGCCCCGACGTCATCTTTACCTACTCACTCCAGAAATCAAA
TGGAATAAGGTATGCTCTGCTCGTGGCTGAAGTCCTAAAAACTCAAGGTCTCTTGGGTTC
AAATCGAGAACAAACTGAGATTACTAAGGAAGGATGAGACATGGAATTATCTACAACTTC
AAGTTTGATCTGTTCAATAAGAATTTTGAGGTGGGGCTACTCAGCTCCAGTTTTAACATG
TTATCATCTTAACATGTTATTATCTGCTTTTACTCCACTAGAGAAGAATAGGCAAGCCCT
AATGAAAAATATGTATGAAAATTAGATGCCTATGCTCTAAATGTTCCTTGATGTGCATGT
TTGTTCCTGCTCTGCAACCG
>c284_g1_i1 len=247 path=[116:0-81 55:82-164 116:165-246]
TTCCTCAAAATCTAGAAATTTCAATCTCTAAAAATCCCTCGTGAACTCCAGCCTCCCTAC
GAACCCTCCCTGCGAACCCTAGCATCTCAGCACCTCTCACCGGCATTGAACCTCTCACCG
GCGTCATAACCTTTCGCCGAAATTATGAACTCCTCCATCGACACATTCCTCAAAATCTAG
AAATTTCAATCTCTAAAAATCCCTCGTGAACTCCAGCCTCCCTACGAACCCTCCCTGCGA
ACCCTAG
>c284_g1_i2 len=219 path=[1:0-53 55:54-136 116:137-218]
AATCTCCATTTGTTGAAATTCTCTCGCCAACTCCCGCCGCCTGTGAACCCTAGCCATCTC
AGCACCTCTCACCGGCATTGAACCTCTCACCGGCGTCATAACCTTTCGCCGAAATTATGA
ACTCCTCCATCGACACATTCCTCAAAATCTAGAAATTTCAATCTCTAAAAATCCCTCGTG
AACTCCAGCCTCCCTACGAACCCTCCCTGCGAACCCTAG
>c285_g1_i1 len=274 path=[331:0-273]
GGGGGGGGCGGAAGGGGTGAAAAAGGCGGCGAGCAAGGCGACGGATGACATCAATGAAAG
TGCAGAAGCATTCATAAAGAAATTCAAGCAGCAGCTGCTTCTTCAGAGGCTTGACTCTAT
CGAAGATTATCACCAAATGCTCAAAAGGGGCACTTAATTAATTAATAAATATTTTCTAAT
TTATTGGGATTTGCTTCGTTTTTGTTTTTTTTCTTCTTCTTTTTGTTGGTTTCTTAGCCA
ATGTATTCTTGAATCTTGATCTGATGTACCGTGG
>c286_g1_i1 len=626 path=[604:0-625]
CAAGGTCAAGCAGGGAGGATAGTAGAGAGATGTCCTTCAAATAACGGTGGCCTAAAATCT
GCTACTATTGAGTTAGAATTTAAATTTGCTTATGGATATCTGTCTGGGGAAAGAGGTGTG
CACTCTCTGATAAGGCGTTCGGAAGATACTTCTGCTCTTCCTGAGGCTATCTTGGCTTCC
GTGGATGTGATTCCCCTGTTCATCGAATCATCTGCTGATCTGTCAATTGATGACGAGGAT
ATGCTAGTTTCTTACCCGTCCTATTGTGAGGACAATCCACAAAGGAGTCGGACTTCATCA
GCAGTTCACATCCAGCACATACCAACAGGTTTAGAAGTTCAATCTACAGGCGAAAGGAGT
CGCTTTGCCAACAAGATTAAGGCGATAAATCGTTTGAAGGCTAAACTTCTCGTTCTTTTG
AGGGACCAAGGCATATCGAGTGTGGAAAGCATCAAGCAAGGTGCTACATTGGATCACTGG
AGTCGAGAAACCCGAAAATATTTCTTCCAGCCGACAAAGATCGTACAAGATCTGAGGTCT
GGGGCTCAGTTTCCGGACGTTAATGCTGTTTTGAATGGAAATCTTGACCCTCTTATTGCT
GCTCACATCAATTCAAGAAAATCTAG
>c287_g1_i1 len=266 path=[268:0-33 302:34-265]
ATCTTTGCTGAAGCTGGCCGTGTTTTTTCTGCCGAGGATTGAATCTTGAAGAACCCTATT
GTTTTCATTGGTAAAAGTTTTGTGTGGAAAGAGAAATTTATTGCAGATTGCAGAGTGAGA
AAACTGGATGTAAATGTGCGTTATTAAGTTTTGCCTGATAAAGCAGTGGCTTTTGGAGAG
TTTTTTCATTTATCAAATTAATTAGGAATGTGATATTGTTGCAACATTGTTGGTTTTGGT
TATTGTTATTATGTAGTAATGCAACG
>c287_g1_i2 len=375 path=[268:0-33 555:34-142 302:143-374]
ATCTTTGCTGAAGCTGGCCGTGTTTTTTCTGCCGAGGTATATTTTTCTGTTTTTAGCCTC
TCTTTTTTAATTTATTTATTTCTGAATTGGAATTGCACAGTTTTGCTGATTTGGTGCTGC
TTTATCGATTGCTCTTATTTTCTAGGATTGAATCTTGAAGAACCCTATTGTTTTCATTGG
TAAAAGTTTTGTGTGGAAAGAGAAATTTATTGCAGATTGCAGAGTGAGAAAACTGGATGT
AAATGTGCGTTATTAAGTTTTGCCTGATAAAGCAGTGGCTTTTGGAGAGTTTTTTCATTT
ATCAAATTAATTAGGAATGTGATATTGTTGCAACATTGTTGGTTTTGGTTATTGTTATTA
TGTAGTAATGCAACG
>c288_g1_i1 len=402 path=[1:0-401]
GGGGAAGCTATCAGAGAGTGATTCAGCCTTTTGGCTCTCTCTCATCAGCTTCTCTAACAA
GTTATCTTTGCAGGGTATCTCGAGAGCAGTCAGTTTTCGACTGAAGCCTTGCGAAGCACT
TGAGTGGGGGAGCATCTGCAGAGGTGCAGGAGTGTTCTCTGCTGTCAACTGGATTCTATC
CGAAGTTGAATCAATGCCGGTTTCTTCTGTCTCTGAACGATGATCCTTCTCAGCAGAATC
ATCTTCGGAGGCATTTCTCAAGTACAGACTTTCTTCTTCATCCGTGGAGTCGAGCTTAAC
ATCATTGAGATCCACATTGTTCTCCCTGAGAAATGATATGAAATCCTGAAAATTTTCTTG
TGTCGGTTTGTAGTGACCACTGTGAGGCCAGACTGCCTTCAA
>c289_g1_i1 len=239 path=[219:0-238]
AGAGAGAGAGAGAGAGAGTATTATAGGAAGTTGGCTCATTTATGAAAGAAAAAGATGAGA
TGATTGATTGTCTTCCACCATTGGCGTGGGAGGTGGGAGCACCAGACCTTAAAGGAGTCA
GTTTGCGACTTCTATTCATTCATTCATTTTTGACAACGTAAAAGTCTGTAACGGGCTCGT
CAAATCTGATCTCGTTTAGTTTGGAGAATTTTGCGACTTTTTTTAATGTTCAGTCTCAC
>c290_g1_i1 len=274 path=[299:0-157 457:158-172 472:173-273]
GTTTTAACAATTATTCAAATCTAACTGCAAATTCAAAACAAAGCTAATCTTACAAACCGA
ACCGGACTGGACCGGACCCAAAAGCTCCAGGATCAAAACCAGAACTAGAATAGGTCAGTC
AGGTTCGGCCCTGACCTGAAACACCCGGTTCCGTACAAAAGGTCACCATTTTGAACTCCT
GCATAAGCACGGTACCATAACAAGGGCCGAAGAGAGCTTAAAAAAATCGGGAGGGATGGA
GCAGTCCCCCCCCCCCCCCCGGAAAAGGGCCCGG
>c291_g1_i1 len=366 path=[344:0-365]
ACAGATCTTTTGGCACCAGAAGAAACTTCAAAATTTCCCGAGGATAAATCAAAGAAACCT
ATTGCGCTTATGGAGGATGGAAAAGGTGGAGTTTTTGTCAGGGGATTGGAAGAAGAGATC
GTGACTACTGCAAATGAAATATATAAGATTTTAGAGAAAGGTTCTGCTAAAAGGAGGACA
GCAGAGACACTTCTCAACAAACAGAGCAGTCGTTCTCACTCTATTTTTTCTATCACTATT
CACATCAAGGAGTGTACCCCAGAAGGAGAGGAAATGATCAAATGTGGGAAGCTGAATCTT
GTTGACCTTGCTGGTTCAGAGAATATTTCTCGCTCTGGTGCTAGAGAGGGCAGAGCAAGG
GAAGCA
>c292_g1_i1 len=664 path=[49:0-91 24:92-663]
TTACAATATGCAGGCGGTTCAGCTCTTGGAATTCTGGTTTGCCACTCCCAAGAACTTGCA
GAACCTCGTCTCTGGCACGAGCCTGCCACTCTGGATGCTTGCTCAACAGAATCATGGTCC
ACACGAGCAAGGCCGAGGTTGTTTCCTGCCCGGCAATGTAGAAGAGCTTGCACTCATCAA
TCATCTCCCGCAAGCTCATTCCTAACTCGTTTCCATTCTGTTTGATTTCCTTCAAATTTG
ACTCCAACAATATTCCTAGCAAGTCATTGAAATCTGTTTCCCCTGCCTCAATCATTCTCA
TTCTTTTATTGATGATGCCTAGTATAGATGAATCCAATTCCTTGGAAATTTCCTTCATCC
TTCTGTTTATTTTTGTTGGCAAGAATCTCCATCCAGGGATGTAAAGCTTTTGAAATGCCT
GCAAAACTACCCTTCCTTGCTCTTTTTGAAGCTCGAATATCCTTCTACCTTCTTCGTAGT
TGCTGCCAAAGGCAGTGCGCGAAATCACATCACTCGACAATGCTTGAAGATAAGGCCATA
CATCCACTTCACATGATCCATCGTTTGGTATAACCTTTTCGAATTTGCTCAACATTTCAG
CACAGCTCGAGTCAAACAATGGAAGCATAAGCTTCAATTTCTCTAGATGAAAAACAGGAT
TTAG
>c293_g1_i1 len=319 path=[1:0-318]
TTTTTTTTCCGTTGAAGGTTTGATTTGATTTCGGAGATATGTCTCGGTGCTTTCCGTATC
CTCCGCCGGGGTATACACTGAGCAAAGAGAAGAGCGAGGCCTTGATCGAATTGATTAAGC
TCCAAAAGGAAAGAGAAGAGATAAGGCAGAAGAGAAGGGAGAAGAAAGAGAGGAGAGCCG
AGAAGAAAAAGAAAAGGAAGGAGCGGAAAGAGAGATCAAAAGAGAAAAAAGACAAGACAA
GTCAGAAGGCGGACAAGTCTGATACTGCAAATAGTCATGAGATAATAGATGCTGACACCG
AGCAATTCGAACAGAGCGG
>c294_g1_i1 len=255 path=[486:0-1 235:2-21 255:22-172 406:173-254]
GAGTAAACACAATCTGTATCATCCTGCAAAAATTCAAACAAAAAAATCAATTTTTATTTA
TGAAAAAGGAGTTTGATTATTTATGTAACTATTATGCGTGAGTAATCAACGCCAAATGCA
TCAACTATTTAGTATTGAATAAATTAATTAAATAAACTGATCATACTACTCAACCTGGAA
ATTGGGAAAATTTTCTTTTGTTTGAGTGTGTGTGTGTGTGAAGAAAAACTTACAGATCTG
GAGATGGTGATGATG
>c295_g1_i1 len=623 path=[601:0-622]
TGTTACTTTAATGCTGGAATATTTCTATTGGTGGTTATATTCTATCTTCCATTTATATTT
TCTTATGTTTTTTTGTATATTTTTGCTCATTTTGTTGGGATATATATTCAACAATCAACA
ATATTGTTTTTATGGGTGTAACTCTTCTATAAGTGGATATCTTTACTGGTGTGAGTTATA
TATGTGTGTGTGTGGACTGATAATATTTTTCTGCCAAGTCTTTGTTGCAATGCCATTGAT
TTTCAGGTCAATAGTGAGTCACTAAACTCTTAATTTCTGAAGGCAACTCTTTATTGGCAA
TATCAGTAGTCCTACTCCAAATATTGCTCATCTATTCCTTAAATTTAACATAGATGGCCC
TGTTGACAGGGCATTGCCTCAACCAAAGTTTCAATACAGGTTATTAACTATTTTTACTAA
GAATTCATATACTGCAGTCATATATTTGTAGAGTGAGAAAATTTTCTTTTGCTTTATTTA
TTAAACATGTAACTTGTGTCGTTTTTGCCTAAGTACGAACTTGAGCAGCAACAGGGGAAA
TCACAAAGAGTACAAGCAGAGAAGAGATTAACAGCAAGGTATTAATTGAAAATTAGACAG
CTACTAAGCAATCTTATATAGTA
>c296_g1_i1 len=229 path=[1:0-179 181:180-228]
AAAAGCTTGATTCCTGTTGACCTAGGTCTGAATATTCTTTTGATATGTACAATCGAGGTT
GAGAAATTATGGAACATGAAATTGAGTTAAAAAAATCGAGCTTCAACCATAAATGTCAGG
TTGTTGAACTTCTTCAGAATTTTGTTGTGGTCTTTGGATCTATGTTTCTTGTCATGACTA
CGATTTTTATTTGTTTTCTTGAGACAGGACACGACACCATTGGCTGGAT
>c297_g1_i1 len=619 path=[1:0-281 283:282-294 296:295-618]
CAATCAGATTCCATTCGACTGTGACACAGCCAAAAGAGAAGTATATTCACATAACATGAC
AACAGTCGATGTTCTCACACAATTTTCTAGAGAGAGAGAGAGCATGCATGTAACTATGTA
AGAACATGAAGAACTACTGAGAAGTTAAACATACAAGGAGTTGGTGACACATTTGCCTTA
CTTCTGCGGAAGGATCAGTGGTAGAGAGGTTTGTGAGTAATGTTGTTGCCTCCAATAGTC
CGGCCGATATGCTTTCCACCACCTCTTCTTCACTCGCCATTAGACACATGACCAGCTTCG
CACCAGCCATTTTCTCCTTGTGGGATCCTTGTCTGAGTGAGTTGAGAGCCACATTCAGAA
GGTCATTCGAGTAAGGAAATATTAATGACTTCAAGTGGTATGCCACTGAGAACAGAACCT
GGATGCATGCTGCCCTAATCTCTGGGACCGCTGTCTCCCTGATGGAACGGATCACTCGTG
CAGTGACTTTCTTGGCATATGATTTCTTTCCGGTGTCTGGTATCTTCTGACAGGCGCTTA
TAAGGACATTAGCCATGCATAGTCGGAATGAGAGGTGGGCGGTTGCCTCATCCCTCCCAC
GGACACCATTAGATTCAAG
>c298_g1_i1 len=738 path=[796:0-392 25:393-408 41:409-737]
GGATGATACATGGGTGCAATTATTTCCAGATCATTTTACCACATCTTATCCATTCCCATC
CTTTAATGTCAAAGACCTTCATACGGTTGACAATGGGTGCATCACGAACTTACTCCCCAC
CCTGTATGAAGAAGATTGGGATGTGCTAATAGCACATTTTCTCGGTGTGGATCATGCTGG
GCATATATTTGGTGTCGACTCTGACCCAATGATAGAAAAGTTGGAGCAGTACAACGAAGT
TATAAAGAAAGTTGTTGGAGCACTGGAAAGCCAAAGTGCACCTGGTGGTTTACATGAAAA
TACATTGCTTCTTGTTATGGGAGATCATGGGCAGACACTCAATGGTGATCATGGGGGAGG
CACCGCAGAGGAGGTGGAAACAGCAATTTTCGCGTTGACTTTGAAGAAACCTCAGAATCC
ATTACTTGCTGCAACTGAGAGTTCGTCTTGCCAATTGGATGTGCTTGGAAGGCGAGTTTG
CATTAACTCAATTCAACAGACTATCTTTGCAGCTTGATTTTGCCGCAACTGTCTCTTCCC
TGCTTGGTCTTCCATTTCCTTTTGGAAGTATTGGGCGTGTTAACTCTGAACTCTTTTCGT
TAGCTGGTGGGACATGGAATCAGGAAAAGTCAGCTACTGGTGATGATCAAAGTCAATCAG
AAGTTCAAAGTTGGATGCTGAATTATGTGAATGTCCTTTGTATTAATTCCTGGCAGGTGA
AGAAATATATTGATGTCT
>c299_g1_i1 len=220 path=[226:0-53 280:54-219]
GAGGAGGAGGAGAAGAAAAGGCCTATGAAGTTAATACTGATATCAGTTGCTTCTGGTGTT
CTCGTCTCAGCCTTTATCAATGGAGGTGTACTTTTTATGGCAAGGCGAAAGAGGCAAGTG
AAAATACATGCTGAGGATCTAGAATTACCTGTGATGAAGATGGCAACTATTGTGCAAGCA
ACAAATAATTTCTCGAGGGAAAACATGATTGGGGTTGGAG
>c300_g1_i1 len=1066 path=[53:0-1065]
TTTTGAACTCATCACTGAAGCACCGTTTTTAACTATATTTCTTTCAATTGCCTGCTTTTA
TGAAGACAAGGAGACAGTAGATAGAACTTGACAAAGAAATGCTAAATATGAAAGAGTTTT
ACATAGAAATTGCAACCAATTCACTGAAAAATTCTACCCAACTTCACCAAATCAGAGCAG
TACAGTACACATTGAAGGTGACCCGAGCAACCAAGTTCAGCAAATAACAAAACGAATTCG
CTCCACAACACAAACACTAGTATACATGCGTGAACTTAGTGCAACACGAAAAACATAAGA
ATAATGAGTTCTTGGTGCATCCCGGGAATTTTTAATCATATCACTCGCTCAACATTCACA
TCCAGTCGATCTTTGCTGGGCGCTGCTACCAACATCAATTGTGTCCGGCAAGTATATTTC
TTCCTCTTCCCCAGTCTTCAAGGCATTCTTTGCAATGACCTGAAAAGCTTCTTCAACATT
GGTGCCTTCCTTGGCAGAAGTCTCAAAGTAAGGAATGTTTCCTTTTGAGGCACACCAAGC
CCGAGCCTTTTTCTCAGATACCACTCTACTATTTCCACCATCCACATCAGTCTTGTTGCC
TATCACCACAAATGGGAAATTTTCAGGATCTGATGGGCTAGCCTGAATCAAGAACTCTTC
CCTCCAATTGTTAAGATTGTCAAATGATTTCATCACATTGACATCATACACAAGCACACA
ACAGTCAGCACCACGGTAAAAAGCAACCCCAAGACTTTGAAATCTTTCTTGGCCAGCTGT
GTCCCATATCTGTAAAGTGAAAAGCCGATCCTCAAACTGCACTTCCTTTGTCAAGAAATC
TGCCCCAATTGTTGCCTTGTATTGGTTGCTAAACTTCCTATTTACATATTGATTCATCAA
TGAGGTCTTGCCCACCCCGCTATCGCCGAGGATGATGACTTTGAGGAGAGCTCTTCTGCG
TGACGGCATGATTACGGGTTCGGGCTGAGAGGTTGACCCGATCTAAAGTTTCTGTGATTG
TACAAAGCACAACAAAAGGCGCTTCTCTCTCTCTCTCTCTCTCTAG
>c301_g1_i1 len=437 path=[1:0-436]
AAAAAAAGTATCAACTCCTAGGAGTTCGCAAACACCTCTTCCACTTTTCCCAACAGCTCC
AATGCTGTGAGCCTCATCTAGATAAACATAAGCCTTGCATTTCTTGCAGATGGAAACAAT
TTCAGGGAGCTTGCACAGTTCCCCTTCCATACTATAGATTCCCTCCACCACAACAATTAT
CTTTTTCCAGGGTCTGTGTGTTCTGGGCTGTCCATCTGCAATTTGCTCCCTCAGAACATT
CTCCAAATGGGAAGGTGTGTTATGCTGAAAAACTCAAACAGTGGCCCCAGATCCATGAGC
ACCATTGACTTTGGAGTTATGGTTCCGAGAATCACTAATGATCAGACCTCCCTTTCCAAT
TAATACAGGAAGAATAGCTGAATTTGTTACATAACCCATCCCAAACACAATAGCAATTGC
TTTTCCCACAAAATCAG
>c302_g1_i1 len=652 path=[630:0-651]
GGGGGTTACGAGTTACGACCCATGAGATGATCAATAATCAACATATAATCACAAAAATTT
TAATTAAGAAAAATAAAAATAAAGAAAAGGGAGCTTGAAGAAGAAACGCCAAGACTTTTC
TGGCAAAATTTCAAACTTTAGAAAGCAGTTCTCCACGACACTTATTCTCAAACTTTTAAC
ATAAATAGCAAAAATTCTTTCTTCACTGTAGTTGTTACTCAAGACTTAACTTACTTCTCT
TGCAATGCACTTCTTTATTCCTCCACCCCGCGTCCTCAGAAGGTCTGAGGAAGATTCTCT
GAAAAGAGGTAATCTGCCACCTTTTCCTTCAATAATCAGGCATCGCATCAACATAAGCAT
ATAAAGCCTCAATCACAAATGTCTCCAAAGCATGCAAAGGCAGCAATTACCACTTCCAAC
CAATAAAAGCAATGATAACCCTAACTGATGTCTATCATGTTATTGCTGCAATTATCCCCC
TATACGTTGCCATGCTCGCAGCCTACCTGTCAATAAAATGGTGGAAACTTTTCACAACAG
ATCAGTGCGCCGGCGTCAACAAATTTGTAGCAAATTTTTCAATTCCCCTTTTATCTTTCA
AGGTAATTTCATCAAACAATCCTTATAAAATGAACCTGAAACTAGTATCTGC
>c303_g1_i1 len=589 path=[1:0-20 22:21-588]
GAACTTAACAATTGCCTGCATGCAGCGCAAAGTAGCAACAGCCTGTCTTCTAACTAAATG
TCCACGGATAAGGGCTTGAAGCCTTATAATACCCTTCAGAGCCTTGAAAGCTCGACGTGC
TAAGTAGCCCCTAAAGACTGCTTGTGCTTTTGTAGCAGCTTGAGCTTGTCTCCTCATCTC
TTCATCGCTGATTGGAACTGAAACAAAATTGGTTTTTGATTCAAAACAGCGATTCACTGG
AACAGAAGCAATAGCAGCACCTGGATTGCCAGATGCATTCTCCTCAAGCTCCATATTCTT
GACATTTCTTTCAGTAAAGTGACAAGGTTTTGATGTGACAGGGGAATTCTCGTCTGCTGA
TGTCTTTGTCGAATTCTTTCTATCTGGTGTAGCATTTTTAGATTTAGAATGCTTCTTTCC
AAATAATACAGTCTTGATCCATCTCCCAGGAGACTTCCCCATTTTATGACAATGCTAGAA
AATAGTATTACTAAATTAGTCTTGTGTAATAGGTTGACACAGTCATGGCAACCGAATTAG
ACCTCTCTCTCTCTCTCATACAACATTGGTTTTCTTCATTTGAAATGCG
>c304_g1_i1 len=3492 path=[76:0-3491]
GTAATCACAACCACACACGTATTACCACGATTACTAAAATAGCTAATGCACAAGCTAACT
ACTAAACTAGTGACCAATATTAGACACTGGATCCGATTAAGCATGTATACGTCCGCAGGC
ACAGCGCCCCCTATGTTCGAGCAGATTGATCAGTACTAGCACAGCAATCAGTCCAATCAC
CACAGCCCAAGGTTGGAATTTCACGCTCAGGGCTTTTTCAAGAGAATTCAGTTTATGTGG
AGCGCCGTAAAAGATCTGCTTTGTACCGTCCCTGTAATAGCCACCGTGTGGCAAGCTATG
TATATTGTCCCCAACCTGCGGTAATGTGCTTCTAGAATAGACCAAAGTGAACAGAACAAT
GCTTAGCCCAACTGCGGCAACTATCCAAGTCTTTGTATGATCAGGAGGGGCCGTAAGTGG
CATTTGGGCACAGGATTAGCAAGTTCTTCCTGTGTCTACTCAAGCATTGGAATGAGGCGG
CTCGTCCTTCGTGATCAACTCCGTTGTGAGTGGTTACAAAAGTCACGGAGTCGAATGTCT
TCCCTATGATCTCTTTGATGTGGTAGGCTTCCACCAGATGACGCCTTAACAGACACCCAA
TCTCGTCCTCGTAATAGATCACAGTATCCCTAGGGTCCACCTCGTATATCCCAGCAATTT
GCACAGAGTCTCCCTTGTTTGAAGTGACGTCAAAGCCTAAATCCCTCAAGAACTGGGCCG
TTGACCTGCCAAATCTTTTACTTTCGTTGCAGATGAAATCTGCAGGCCTGACTGTCGCAC
AATCTGTTTGTATAGGGTCTCCGAAGCACACGTAAAATTTGCTCAAATCTGTGGGCTCTA
GGGTGTACTCATCAAGTATGTTCAGGTGGTCCTCCTCAGTTTGCCCCTTGTACTTTTCAA
TACGGACTCCTTGTAAATTCTGAGGATCCTCGATTCCCAAGGTGTAAGCTTTAAATCTGG
AATCACTCTGTATCAACTCACGTATACAACTGCTCTTTCCGGCTCCAGGTACACAATGCA
CAATTATCGGAATACTTAGTCCACTATTCACACGCTTAAAACCATACTTATTCAACAAAT
CTACTAACACATCCATATACAATCACACTGACAGTAACCTAAGTCAATTTATCGTCCTCG
TACAATGTGCGGATATCTGATTTGAGTAAGTGTTTATTCTTGATAATTATCCTCACGCAG
TTATAGAATGCAGCAGCTTCTTCCTCGTCCATTCGATTCAGCGCCCTCTCCCCGAGTTTG
TAAGCGAATGACACTTCGATGGCATAGTTGTCTATGCAATTTGCGAGGTTGGCTTTCTCT
TTGGCGATGCACATTCTCTCCATGACCAGCTGTGGTTTCTTGTAGATTCCGTCCGGGCAC
AAATTCCACCCACAGAAAGTTGGTTTGTCGACCATGAAGACCTTGGCTTTTAATTTGAGT
TTACCCAGGAACGACTCATGTTTCTTCTTCGTAGCCAAACGCTCTGAGGCGCACATGTCG
TCACCGGCGAAGCATATGAATTCATGGCCTTTAATTTCGTACTTCAAGAAGGTGAAGAGC
ATGTTGGCCATAGTGTTAAATAGGAAAGTGCTCGCTTCTCCAGAAAAACGCATGATAGCG
AAGTTGCCTAACTTCGAACCCAAGTGAGTTTTGATGAATTTATAATCCTCGATTAAATCA
TTGGGTAAGCCTAAGTACCTCATCACTTCAACCTCAAAAGCCACCATGTATTGATCCTGC
GAGGCATCGAAAGCTTCATAGTCGGACTCGGTACAAATGCCGCTGAACCGACCCTTCTTG
ACCCAATTATTCAGTTCATCAAGGCCCTTGCCTGAATGGATATAGTATCTTTCGGGTAGT
ACCTCATGCAATTTCTTTTCGATGTACCTCATGTAAGGCGCAAACCGGCACAGTACCTCG
TGCTGAAAACACACTATGCTTTGAGCAGCTTTAGCAACTCGGAACCTGTTGTCAAATTTC
GTGCACAATTGACTCTTTGAAAATACAAGACCAATGTCTATTAGCCAATCTCTACATGAT
CGTCCTGAGTGATTCTCAATCGTGGCAGCGCTCTTACTCGTTTTCTTATCCTCAAACTCT
TTCTTGGCTTGTGCCATCATTATTGGGTCATGTTTTTGTTTGAGTGGTACTTTGGCGAGG
AATTCATTGAGCATAAATCTGCCATAGGAACTGGCTTCAATCAATTTGCACTTCTCCTTT
GCTGGCCTAGAGAACCGCAGTCTTTTCTTAACAGCCATCAGGAAGGTGACGCTGTCATTC
GCCCTGTGCCTTGGGTAAATGGTCTCGAATCGCTCAGCCTGGTTCGTGAGATTGACACCA
GCGTCCTTGGGATATTCATCCGTGAACTGCTCGGAAGTTAGATAGCCCATGCGCACTTCC
CGAAACTCCTTTGCTAGGAGCTTGTGCACCCATCTTGCACGCACTGATTCTAACTCTTCT
CTGGGGAGATGAGTCTTGAACCACTCTTCCTGCAATTCCTCGAACTGCTCCTCAACCTCC
TCGACGTCCTCAATCTGGAACAGATCGATCATCCCCTTCAGCCATGGGTCCCCTTGCATT
TTCTCCTCGCGCAGCCCTTCGTCTTTCCCAACTTTGTCAGGGAACCCCTCAATTATCTGC
GGTTCACCTGGCAACAACTCAAGCAACCTACCTTGGTGTGACTGAGCGCACAAGAAATTG
GCCAATGTGCGTTCAACATACACCTTTGCCAGCGTGGACCAATCAATGCCAACTAGATTA
ACCAGACATACGTTTGTGCTGAATCTGCTGAGTGCTGTGACCCACCTTTTTTCCGAAGTA
AGTACTGAGACGTTGGTAATAATGATCACCCCTCGTTTGAAATTTAAGCCAGTTGACTCC
CCGAAGGTTAATATGGCCTCGCTTTTGACGTCGAAGTGTGCACTTACAATTTTCTTCTCT
TCAAACGACGATACCAGGAACACTTCTTTGTACTCATCCTCGATCTGCACCATTTCAGCC
AGTCCTGTGTACAACAGGTGTGGCTCCTCTTCTACCAAGCGTTCCTCTGTGAACTGGCAA
TGCAGCCTACCTGAGAAGTTCCTATTTATGAAGCGCCTGCTCAGTCCGTTGTATTTGTAC
TTCTGCCCCCTCAATAGCCGCTCACAATCGCTCTCCATGCTACCAAGCCAAGGTCGGTCC
ATCTCATTGTCATAATCACTCTGACAAGGGTCACCCCCAACTAGGAAAAGCACACCTTTA
GGGCATAGTAGCATGATAAGATCCAAGTAGCCCGGGGGATATAGCTGCAATTCATCAATT
ATCACAGCCATCCCGGGCTTCACAAGATGGTGTTTTTTGAGAAACACCCCGAAAGTCCAA
AGCAGCCAGTTCTTCTCCCTGATCTTATCCAGCCTCCCAACTTGTCCGCTCAAAGTTTTA
GATTTGAACTCCTCTGCCAGCGCTTTCCTAGGCGAGACATAGAAGACCCCTTTCCCTGGA
TTAAGATTAAAG
>c305_g1_i1 len=421 path=[1:0-372 374:373-420]
AGATGCAATTCTCAACCAGCTTTTATTCGATGTGTCGAGGAGAAGATATCCCTTTGCCAG
AATTGTGATTGGATGGGACACGGTTCAAATATCAGTCCTGCACATAAGAGACAAGCTGTT
AATTGTTACTCTGGTTGTCCTTCAGCTTCAGAACTCTCTGCCATTTGGCCTTTTCTCTTA
AATTCTCCTCCAGTTGGAGATTCTACATGTGAGCAGGAAATGGGTTTAATGAGTATTACT
GATAACAGGGCAATAGATTGCCAAGACCCCCAAGAAAAAGCTAACGTTCAAAATGAATCA
TTGCTGGGGGAAGCTAGCATCCAGCATACTGTGGACTTTGATAAATCAGCAGTCTGGATG
GATTCATTAACTCCTCTTCTTGATCCCGGGCTGCAGAATGCGGATCAGCCGACTGCATCT
A
>c306_g1_i1 len=316 path=[294:0-315]
AGAAAGTCCTTTAGCTTACATACCAAGTACATTAATGGAGTGCATCGAAATAATTTATTT
CATACTAGATGCTATATCAAAGACAATGTATGTAGTATGATTATAGATGGTGGAAGTTGT
ACAAACGTTACTAGTGTTGTGTTGGTGAGAAAGTTAGGAGTGCACGTTCTAAAATATCCT
AAGCCATGCAAACTACAATGGTTGAATGATAGTGGGGAGATCAAAGTGAACAAGTAAGTG
AGGATTCTATTATGGGTTGGAAAATATAAAGATGAGATGTTATATGATATGGTGTCAATG
CAAGCTGGGCATTTGT
>c307_g1_i1 len=1000 path=[1:0-960 2061:961-999]
TAACAACAAGAAGCAGAACACGAAGGAAGCGTTGATGGTGTTGGCGGAGGCCGGAAGGAG
CCTCGAGAGCTTGCCTAAGGATTTCAAAGCTGCCGTTGAAGACGGCAGAGTCACCGGAGC
GATCGTTTCGAGGTTTTTTGATCTCGAAAAGTCTGGGTTTTTGTCCTGGTTAATGAAGTT
CGGAGGATTCAAGGAGAGGTTGTTGGCTGACGATCTCTTCTTGGCTAAAGTTGGCATTGA
GTGTGGCGTTGGATTATTCACCAAGACTGCAGCAGAATACCAGCGTCGCAAGGAAAACTT
TTTCAATGAGCTGGAAATTGTATTTGCTGATGTGGTGATGGCCATCATAGCAGATTTTAT
GCTTGTCTATCTTCCTGCTCCTACTGTTTCTCTGCGTCCTCCTCTTGCTAACAATGCTGG
ACGCCTTGCTAAGTTCTTCTACAGCTGCCCAGATAATGCATTCCAGATTGCATTGGCTGG
ATCGTCATTTTCATTGTTGCAGAGATTTGGTTCCATGGCGCGGAATGGTGCAAAGCTGTT
TGCTGTTGGCACTACTTCATCTCTGGTTGGTACGGCTGTGACAAATGCGTTAATAAATGC
TCGTAAAGCTGTCAAGCACTCTGCTGGAGATGAAGTGGAGAATGTTCCGATTTTAAAAAC
AAGCGTGGCCTATGGTGTTTACATGGCTATATCAAGCAATCTTCGATACCAGGTTTTGGC
TGGTGTTATTGAGCAACGCGTTTTAGAGCCAATGCTTCACCAGCACAAGTTGTTCTTGAG
TGCTATATGCTTCGCTGTGCGAACAGGCAACACGTTTTTAGGCTCGTTACTGTGGGTCGA
TTATGCTCGTTTTATAGGAATACAGTAGGCTCAAGATGACGAGTTGCAAGAAGAAATAGT
CTCCCACATCGTGAGGTGCAGTGGTTGAATGCGCATCACAGCTTGTCAGAACAGCAGTTC
TGTGGTGGCTGAGTATACAAGAGAATTGCGCAGCTTGGTG
>c308_g1_i1 len=957 path=[1:0-673 675:674-956]
CAGTTATGTTAGTCACAACTTGCTTTATGTCTCTTGTGATCATACTATGCTGGAATCGAA
GCACTCTTCTAGCTATCGGTTTCATGCTCTTCTTTGGCTCGATTGAAGCACTCTACTTCT
TAGCCGCGTTGATCAAGTTCCTTGAAGGCGCTTGGGTCCCTGTTGCCCTCTCTTTCATCT
TTCTCGTCATCATGCTCATCTGGCATTACGGCACATTGAAAAAGTACGAGTTTGATCTAC
ATAACAAAGTTTCCCTCAACTGGCTCCTCAGTGTAGGTCCCGACCTTGGGATTGTTCGTG
TCCGAGGTATTGGTCTTATCCACACCGAGCTCGTCTCTGGAATTCCGGCCATTTTATCCC
ATTTTGTCACCAATCTCCCGGCTTTCCACCAAGTTCTAGTCTTCTTCTGTATCAAGTATG
TCCCAGTGCCTCATGTTAGACCAGAGGAAAGGTTCCTGGTTGGAAGAGTCGGACCGAAAG
AATACAGAGTTTATCGATGCATAGCCCGTTATGGATACCGTGACATTCTCTTGGATGATG
TTGCATTCGAAGAGGATCTTGTTTGTAGCCTAGTAGATTTCATCCGGAGAGACGGTCTCG
ATTCACATGATGGCTTCGAGAACGAAGAGAAGATGGCTGTTGTTGGGACACCATCAGCAT
TTGCAAAATGCATCAAGATTTGGGAGGAGGACGACGACAGAGATGAAGATTCATCTTCTG
CAGATGTTCCAATGAAGAAAGTGAGGTTTGTCATCCCTGAAAGGAAAAGCAGCCCAGAAA
TCGACAAACACGTCGAGGCAGAGTTGCAGGAACTGATGGAAGCAAGGGAGGCGGGCATGG
CGTTCATACTCGGGCACTGCCACGTGAAGGCGAAGGCGGGATCGAGCGCTATCAAGAGAA
TCGCCATTGATGTGGGCTATGATTTCTTGAGGAGGAACTCGAGGGCGCCTACTTACA
>c309_g1_i1 len=394 path=[65:0-186 7:187-393]
GCAAGCCTATGCAATTCGCATGGCTAAAGAGAGACAACATCGTCTTCTTCAACAGCCGCA
CCACCCAGTACAGCCACAGCAACCACAATTTGCTGCATCTAGTTCTGGAATGCCACATGT
ACAGTCACCGTCTCAACTCCCTATATCACCTACTGTGCAAAATAGTTCACAAGCTCAACC
CCAAACAGGTTCATCACCAGCATCACTTTCTTCGTTGACATCAGTTTCTTCGATGAATTC
GATGCCCCAGCATCAGCAGAAGCATCAAACACCAGGTCAAGGAGTTGTACGGAATGTACA
AGCTGGTGGGAGCGGGCTAACTAATCTGACTGGCAAGCAACGGCAAAGGCAGCAACAGCA
GCTTTCGCAAGCTAATAGGCAACATCCTCAGCAG
>c311_g1_i1 len=287 path=[1:0-222 578:223-286]
ATGAATGAGGAAGTTTCATTGTATTCTGGGAGTATTTTCTTAAGAGGTTGGAGTTTGTTT
ACTTTCATCAGTGCATTTACTCATTGGGTTGCACTTTTTGCTCTTGAATGCTGTTTAAGC
CATTGCATTTTCATTAAATTTTGTTGTATTTGTGGTGGCATTATTGATTTAGGATGAGGG
TAATTAGGCTGCTTCTGGTTTGTCTTTGTTTCGTTGCGGTGTTCGGGGAACTCCCTTCTC
AGGAAACTTTAGCGTTGCTCGAATTCAAGAAAGGAATCAAGCATGAT
>c313_g1_i1 len=243 path=[1:0-75 77:76-113 115:114-242]
AAGCATTATATCATCACATCTCTCCCCGACTCCTAAAATAATCGAACAATACGACAAAAT
CCTCAAGTCGACCGACCGACATTCAGCTCAAAACAGTAGATTTACAATTCATAGATACAA
TAAAGGCTACTTATCTCAGGAAATGCTGTAGATCTAAACGAAAACTAATGCAGTATAAAC
AGATCTAATCAATGAACTTGCAAATCAGTCGGCGTTCTAACCTGATTTGAAGAGCACAGA
GAT
>c314_g1_i1 len=290 path=[1:0-113 115:114-120 122:121-289]
AAGAGGAGGGGGAGGCCTTGGGAGCCGACATTGCCGGAGGAGGAGCAGAAGAGGCGGCGG
GGCGCTCGATCCGGCAATGGAGGTCGGATTGCAGATCCGAGTCATGCAAAAGGGGGGGTG
GGAGATTGGCGATTTGGCGCTTGGAATTTGAAAACCCTAAAAATGGATATTGAGGAGGTG
GCGGATGTGGTGGGCCTGGCGAGAGGGGCGCTTTTCAGCGTTGGTCTCTCTTCCCATCTC
AACCCCCCCTACCCTTTTTATGTACTTCCCCTTTGCCTTTTACTTTTCTT
>c315_g1_i1 len=244 path=[53:0-243]
AAGCCGGCGGAACTCATTGCCCAGGTAAATCTGATCTCTTTCCTTCTGTTTCTGCGTTCT
TATTCACACTATAGTTTATGCATCTATCAAGCCGAGATTTTATTTCGTTTGGGGGGGTTC
GAAGCCCAGATCTTGGATTTCTCCCCTTGATTTTGATCTGCTTTTGCTCTTTTCCGACTT
CCCAAATTGAGGAAGGGATAGGGCTCGCCAAACTCAAATTCTTGTAGATTGTCATAACAT
TATT
>c316_g1_i1 len=300 path=[309:0-165 602:166-299]
ATTAATAAAGGAATTTTTGTTGAAAATTAATATAAAATTAAATAAAAAATAAAAAAATCG
AAATTCATGATTTTTGAGATCCTAAATTTACAATTTTTAATCTTTCGGGGTCATGAATTG
ATAGATTATCCGTTTTTCAGTCCTCAATCGACAATTCTCCTATCATAAAACACATTCATG
CACAAAATGAAAAGTCTCTTTATATCTTTGATGTCTATGATCAAAGTAGATGATTAATAA
ATGAATTTTCGTTGGAAATCAATATAAAAATTAAAAAGTAATCAAAATCCATGATTTTTG
>c317_g1_i1 len=266 path=[4:0-265]
ATTGTGTGTGTGTGTGTGTGTTTGTTCTATAATCTATACCTGTGGCAGATTTCTTAGCAG
CATATCTTCTGGCACAGGGCTTGAACCTAAAAATGGAACTGGATGAGAAGAAACTTATGC
TTTCTGTGTAGAGCAGCACGAGGAAGGCCAACGCGCAAATTATGGTGGCTAAAATCGACA
GAGATAGCTTTCCTCTTGGGGGCTTTGGTATCCCCATTGGAGGAAAGCTAGACAGATAGG
GACTCCGGAGAGAGAGAGAGAGAGAG
>c318_g1_i1 len=388 path=[53:0-387]
GCCGTAGCAGAGCTGCAGGCAGTGCTGAGGCAAGGCAGAGAAGCCCTGCACGCCAATGAT
AGCCAAATTTCTGTATATTATACCAAAAGGGGCCTTGAATTCCTTATCGGGATTCCCAAT
GTCGAATGCCTTGTAAAACAAGAAAAAGCTCAAAGGAGAAATGACACAGCCGAGAGCAGT
CCCAACTGCTTGGCTTAGCAGCATTGCTTTGGGAGATGACAAGGTGAGATGCCCTGTTTT
AAAATCCTGCATCAAAATGCACGACACGTTGATGATCGACTTGAACAATCCACATGCAGC
CAGTGAAGCTATCATCCCATGCTCTTTCCCAGACATGGCAGCCACAATGAATAGCCCCAC
TTTCCCGTAGTTGTATGCCATGTTCATG
>c319_g1_i1 len=246 path=[1:0-117 119:118-130 132:131-245]
GATGCAGGCTAACTTGATCGTTCGTGATCGATCGATGATTTTTTTTTTTGTATTTTTTTC
TTTTTTGTGTAGAAAACTAATGTTTAAGATTGAGGGATCAGAAAATTTTGTATGTAACTG
GAAATGGAGTATGGAGGTGTTGTTGCAGAGGGAGAGGGTTACTAAAATGAATTGGAGCTT
TCAAAACTAATTTTAGTTGTGTGGATGATGATTAGGGGTGTAAATGAATAAAATAGATCG
GGGGGG
>c320_g1_i1 len=406 path=[384:0-405]
AAAGAATGCAAGTAAAATGCAAACGCAATGGCTATTGAAAACCCAATCCAACTGCAACTA
GGAATTCAACAAAATCTCATTTCAAGCATGACCTGCGCAGAATAGTTGTGGTGTTTCATC
TGCATATTGACGATCACAGATAGATACAGAGCACTCCATATGTCTTTTACATGTTTGTAA
TGAATTGACGCCTCGATAGCCCCACACGAGGACTTCGGTCTAAAAGCACTAACAACCCAA
CATTGTTGGCCGATAAACCGAACATGTACCTGCTTCTCCGTCCTTTTCTCCTCCAGATAA
AAATAGGAACAATCCACTTGAATAGCGACATGAAGGAAAATTTCCCAGTTTCTGATTGCT
TCCTTGTGGGCGTACTCCTCGGAGTCATTTCTTTACACAAGTTCTG
>c321_g1_i1 len=607 path=[1446:0-18 96:19-606]
GAGTCAATAAAACCTGTGCCACCTGATTCGATGCACAGCTGAACCAAGCATCATACACAG
ACCCTCCATTCCACAGAAGGCTTTTGAGGCTTAGTCTGGAGTTTTCTATTTCTCTCTCAT
TATCATGATCGTCACTCTCACTCATGTTTCCAGGGACAATGGGTTCTTCCACTTGCTTTT
GGGGCACCATTCTTCCTTGCAACAAAATCTATTTTTAGATATATACTGTAGTAGTAAAGA
CTCGATTTTTCGGCTGCAGGGAGGGGGTTACGAATTGTGCAGAGTGTTGATTTCCAAGAA
TCGCAGCAGCTTAAATGTCATTCCTCATTTACTTCAATAATGGACGAAGATCTCTTCCTT
TCTCTCACTAAATCTCTCTCTCTCTCTCTGTTTCCCAACTTTCGGAGGCGTAATCTTTCA
CGCTTTGATCCCTTCCATAAATGCGGGTATTTGGTTATTGTTTGAAAAGGAATGAAGTTT
GACAAACCAAGACGAAGAGGGTTGGTCTAAGAATATGCCCAGAGAGAAATGCTTTCTTGC
TGCACACACTGAACACGCTTAAAGTCTCTCTGTTAATTTTCTGTCTCTGAGTCTGAGCGT
TGCTCGA
>c321_g1_i2 len=683 path=[1:0-94 96:95-682]
GATCTTTATTACTATACGAGGTTAGTCTGTACAAGAATATATAATAAAAATCATTTGTTT
CACAATCTTTTGTGTTTTTAGATATGTTCGAAAATCACCTGATTCGATGCACAGCTGAAC
CAAGCATCATACACAGACCCTCCATTCCACAGAAGGCTTTTGAGGCTTAGTCTGGAGTTT
TCTATTTCTCTCTCATTATCATGATCGTCACTCTCACTCATGTTTCCAGGGACAATGGGT
TCTTCCACTTGCTTTTGGGGCACCATTCTTCCTTGCAACAAAATCTATTTTTAGATATAT
ACTGTAGTAGTAAAGACTCGATTTTTCGGCTGCAGGGAGGGGGTTACGAATTGTGCAGAG
TGTTGATTTCCAAGAATCGCAGCAGCTTAAATGTCATTCCTCATTTACTTCAATAATGGA
CGAAGATCTCTTCCTTTCTCTCACTAAATCTCTCTCTCTCTCTCTGTTTCCCAACTTTCG
GAGGCGTAATCTTTCACGCTTTGATCCCTTCCATAAATGCGGGTATTTGGTTATTGTTTG
AAAAGGAATGAAGTTTGACAAACCAAGACGAAGAGGGTTGGTCTAAGAATATGCCCAGAG
AGAAATGCTTTCTTGCTGCACACACTGAACACGCTTAAAGTCTCTCTGTTAATTTTCTGT
CTCTGAGTCTGAGCGTTGCTCGA
>c322_g1_i1 len=244 path=[222:0-243]
AGATACCAAACATATTGAAACGACCACTAGGCCCAGTATTGCACAAAACTGATGCTGCCA
CCCCTTGGGCCGGCGCCCAAGAGGTTACCATTAGAACAAAGTACAAAGAATTACATTCAG
AAAGTTGCTGGACTGACAAATAGATGAAAAGCTTACACTAACATAAGAAATAGAAGGTTA
GTTTCAAAGGCAAAGAAAAATATGCAGGTAGTGGATTCACCTTGTATCCACAGGTATGCC
ACCA
>c324_g1_i1 len=369 path=[441:0-233 55:234-257 698:258-274 96:275-368]
GGGAGCCCAACAGCTCAAATACATGACTTTTCTAAGAGACTCCTCCGACTGCTTGAATTT
ATCTTGTTCCGTCTTCGTCGGCATCACCGCAGGCGAGAGTTTTTTGGCCTGAGCGTAAGA
TCTGAGATTCGTCTTCGCACGCTGCTGAAGAAGTCGCAAAGCGTAATTCCATCTGCAGAA
GCCCTGATCTTTTAGCGCCTCTACGGCGCCGACGCTCGCTGCTACCAACCAAGCTCTGCT
TGTACAAGTCATTTTGATTTGCAAAAATATGTATTTAGGGATCGGCAGAATTAGGGTTTC
AGTTGAATTTGATCGAGGATGCGATTGTGAAATTGATTGAGATGGTAGGAAATGGAAGGA
GTAAATAAC
>c326_g1_i1 len=304 path=[387:0-63 260:64-109 186:110-183 260:184-229 186:230-303]
TGTTTTTTTGGTTCAAAGTTTGCATCAGTATGTTGAAGTTGAAATCTTCAAGTCTTAATC
TTGATCGAAATCACAGATGGATCGTTCTCTAGAGAAATCACCTTTTGATCGAAATCAAAA
TGGATCATTCACTTAGAGAACTCACCTCTTGATTTGTAGCCTCTCGGACGAAGTTGAGGT
CAAGTCGAAATCACAGATGGATCGTTCTCTAGAGAAATCACCTTTTGATCGAAATCAAAA
TGGATCATTCACTTAGAGAACTCACCTCTTGATTTGTAGCCTCTCGGACGAAGTTGAGGT
CAAG
>c327_g1_i1 len=613 path=[657:0-259 916:260-268 68:269-612]
ATGAACCCTAGGCTCGGTTCGTTTGCTCTTGCTGAGTTCTTAGTAAGAAATGAACACGGC
CATCACGTAGTCATTGATAAGAAGAAATCTGTTAGGGGGATTTTTGGTTATTTGTCACCG
GAATATGTCGACTCCGGTGAAGCAACTACAATGGCTGATGTTTATAGCTTTGGGGTAGTG
CTACTTGAGGTGGTTACCGGACAGATGGCAGTCGACTTCCGTCAGCGTGGTGTGCTATTG
GTTAAACGAGTGCATGAATTCGAGGCACAGAAAAGGCCATATAAGGACTTGGTTGATTGG
AGGTTGGATGGAGAATACGATGACATGGAGTTGATGAGGCTAATGAAACTAGGAGTGGCG
TGCACACGGTCTGATCCCGAACGAAGACCTAGCATGAAGCAGATAGTGAGTATACTCGAT
GGTCATGATCAATGGCTCGTGCAAACACGCCCGAGGAAGGAGGGGAGAGAAGAATGGAGA
CAGAGAAATGCACCTTCTATGTGCCTCATCAGAAGGATTCAGGCTCTTGGAGTACAATGA
TCTTATCTAGTTCTACGATTATGTTTGAGAAGCATATGTTTGTTCTTTAATTTATGTAAT
ATATGTGTTTGAG
>c328_g1_i1 len=203 path=[181:0-202]
AAAGTCAAAGTGCTTGCAATCAATAGATCTCAGCTTGGACTTGTAACTCTCAACAATTTC
CTGCTTTTCATCTTTCGCAGAATACCAAATGACACTAGGGATCACAAAGTATGAAAGCTT
CCGACATATAGGGCAGGATCTTAATGCAGAATTAGCATCCATGCCAGATGCCCGTGAAGT
ACTACGCCAATTCCTGATACATG
>c329_g1_i1 len=722 path=[700:0-721]
GTGGGGAGTTTATGAAATCCAAACTTAAGTCTTGCTCTCGTGGAACCGCCTGCAACTTTA
TTCATTGCTTTCGGAATCCTGGTGGAGACTATGAATGGGCTGATTGGGATAAACCTCCTC
CAAAATACTGGGTAAAAGAGATGGCAGCTTTGTTCGGTTATCCCGATGAATCAGGACATG
ACAAAATGTCCGAGCAAGGAAGCCCGAGATTGCCTAGATACCACTCGGACCGATCTCAGT
CGAGGAAAATCGAATCATCAAGCAGTTCAAGAAATTACTCCGATGATGGTTTACGGAGCA
GTGAACCTTGGTGGCACCATAGAAAGCATCCCGAAAGGCACAATTATGAACAGTACAGTG
ATGTTTCGGATTCTAGGGAGAAGCAGCACGGTGAGAGTGCGCCCGTCGATCACCAATCCG
ACAGATATTGGTCAGACAGGGATGGGGTTAGGCAAAGCTACAGCTCAAATCTCCCTCCAT
CTTGCAGGAAAAGAAAATTGGAATCTGGAGGTGGCCGTAGCGATGCAACGAGCATACACG
AAACTGATCCCGATGAAAATATGCGTGAGAATGAACATTCAAGAAGCAGCAGTAGGCACC
GAGAGGAACAAGGCCGTGGTGCGCGTTCAAAAAGTGGCACGGCGGGTAAGGGGGGATGGC
AGCGGAAGAGAAAGTTGACGGCTTCCTATGAAGGCGACGGCGGCTCCGAGGACGGGGGGG
GG
>c329_g2_i1 len=280 path=[1656:0-279]
GGGGGGGGTAAGGGTGGATGGCAGCGGAAGAGAATGTTGACGGCTTCCTATGACGACGAC
GGCTGCTCCGATGACGGAGAAGCTGAGTATGAGAGTGAAAGCCCCAGAGACCGTCGGAGC
TCAAAATATAGAAAAAATAGACTCCAGAAATCAGAGTTGGTTGATGAAAGAGGCCGTTGG
GAGCCCTCATAAATGATTGTATGTGAAAGTAACACTATCGTATATGATGTAAATAAGTCA
TGATGAAAGCAATTTTTTTTTTTTTTCGACTAGAGTATTG
>c330_g1_i1 len=763 path=[1:0-762]
TGTGGATGGAAGATTTGAGCATATTGTGTTATCATGCAATGCTACATCTGATCATGCTAT
TGTTTGGATAGAAAGAGAGGCACAAAAGGCATTGGAAAATTTGAAGGAGCTGAATACAGA
GACTGTAACGACTCCGCCAAAAGTACAGAAACTCAATAGGAAGCTAACATTAGAAAAAGA
GCACAAGGATGCATTGGAGAGAGCCGTGAGTTTGAATATACCTCATGCCGAAACATCATA
TGAGGAATCATCTGGAAACACCGGAGAGGGAACTTCAGAGCACACAAGTTTGGAAACTTG
TAAGGACGATGCAGAAGATTCCTCGAAAACAGAAAACCCATCTTGTAAAAATGCTAAGAC
CAACTGGGATGATGTTGTTGAGAAGCTTTTCAAGAAAAATGAATCAGGGAAAATGCTACT
GAAAAGAGACGTCTCTGACTCCATACAATGCTCCTAATTTGTATTATCTTTTCTGTTGTT
GTTTTTTCCCTCTAATTCTTTCATGTAGAAAAGCTATTACCAATATTAATGTATGGCCCT
TTTGCTGTTCAGTTGTAAATTATTGTGAAATATTTATCAGTCATGCTGCAACTAAACTAA
TGTTGAACAAAGGGTAAATAACAAATCTGCTGGTAAATGGTCTGCTGCAACTAAACTAAT
GTTTTTTCTTTTAACCTTAAAATTCTAATCAAATTGAGATGCATTGCATAAGAACTTACT
AACATCTAGACAGCTTTTCCAAACTTTGAAGAACCATGTGCAG
>c331_g1_i1 len=658 path=[87:0-314 68:315-332 86:333-657]
GATTTGAAGCCGAGTAACATTCTTCTAGACAATGACATGACTGCCCACGTCGGGGATTTT
GGCCTCTCAAGGCTAATCCCCGACGTATCCAACCCTCCCAGCAGCTCTGCTGCCGGGATT
AGAGGAACAATTGGCTATGCTGCACCAGAGTATGGAATGGGGAGCAACTGTTCACCTGAG
GGCGATGTCTACAGCTTTGGCGTGGTTCTGCTAGAGATGTTCACGGGCAAGAGGCCTACG
GACAGCTCGTTTGTGGATGGGCTCGACCTCCACAACACTGTCTCAGCCGCGCTGCCTGAG
AGAGTGGATGAAGTTCTGGATCCGATGATAGTTCAAGAATGTAAAAGTGTAGCAGAATCC
GAGGCTGATCAAGAACGAGAATGTCTGATTTCTATAATGAGGATCGGTGTGGCTTGCTCG
ATGCAATCGCCTAAGGATCGGATGGAGATTGCAGATGTTGTGAAGGAGCTCGAGTTGATC
AAAGATATTTTGCTTGCATTTTCAGCGATTCAGTGCTCATCTACGAGCGGGAGCCTGAGA
TTTGAAGGTTCTTCGAGCCGTTCGGCTGCATATAACTGGCAGAATGTGTTATGATTGACG
AGGAGAAATCTGCAGTCGTTTCGTTCGTAGTTATAGGTCCACTCTAGATGAACGCGGG
>c332_g1_i1 len=646 path=[624:0-398 1023:399-645]
GTACGATATTCTCACTTGCCGTTTCATTTCTGTTTCAATAATACTGTCAGTACACGTCAC
AAATATTAATCGGTATTTCTAATAACATATATAAAATAAATGAAATATGCATGATTAATA
TTAGGGTATCAAATTAACATGCGCACTCCTAGCCACAGAAATCAGTCTATATCATGATCA
TCCATATCTTTGGTATGTCAAGAATGTCACAACAATTGATTGCAAGTCTTTTCACTTTGT
TAATAATACATCCCCATTTCCCCGACCAAGTTCAAATCTACTGTAATAATCCCCTCAATC
TTGCTCCTCGTCCCAATCTTTTGTCGTTTACTCTGTTTCGTACTTCACTTCATATATCCT
CCAATTGACTAAACGACAGTATAATCAAGAAATTTTACGCCATATGCAGACACACGATAC
AAGAGTCCGAAACTCATTCCATTTCCTTTTCTATTATTTGAACTATTGCACTACATGTCT
ACATTTATACAAAAGCGTGTAGCGTATCTACACACGTGATAACAAATTTCCAGTATAAAC
ATATTAAAACGTGCAGATCGTCAGGGGCGGAACCAAAAAAAATCCCATTATAGAAACCAA
ACTGTTCTTCACTAATAATCCAACATATTAATTTTTTAAATGGGAA
>c333_g1_i1 len=864 path=[1:0-863]
AATTACGACAGTGAAAATGAAATAGTATGGAAGGATGATGATTATATCCGTCCAATCAAA
GACATAACAACTGCAGAGTGGGAAGAGGCTATCTATAAGGACATCAGCCCTTTGGTTGTT
CTTGTTCATAACCGTTACAGAAGACCGAAGGAGAATGAAAAAATCCGGGAGGAAATAGAG
AAAGCTGTGCATATCATATGGAACTGCAGGCTACCATCACCAAGATGTGTTGCAGTAGAT
GCTAACACCGAGCATGATTTGGTCTCTGCTCTACAAGTGTCTGTTTTCCCGGAGCTCATT
TTCACTAAATCAGGCAAAATTTTATACCGTGAGAAAGCAATCCGAACAGCTGATGAGTTG
TCCAAGATAATGGCTTTCTTTTACTTTGGAGCAGCTAAACCCCCATGTCTAAGTGGGATT
AAGAACATGGAAGAAGCTATTCCTACTGTTCAAATAAGAAGTCAACATATATAGAACATG
TGGCGTAGACATCTACTATCATCTGCAAATCTCTACCCCACTAGATATGGCCGAGAAATA
TGCGGATTGCCGAGAGCTTTAAGATTTTTTATTTGATTCTGAAATTCTGTTACATATATA
TAGTTGAAACTTGAAGTGAGATTTCAGTTATTTGTGCATGTTGAATTGGCAGATAAATAT
CAGCAGATATGAGCAATTTGGTGTTCAGATAGGTACAGAATATAATTTCACTATTGGATC
CAGCCCATTCCATCTGGCCAGTCAATGTAGGTCTTACTTTCTTGAAGTCTGTTAACTGGG
GTTTGTGAAGATTCTCTCTCATGTAAGATTTTCGTAAAATCTTTTCAAATGGCACATGGG
AACCTGAATGAGCTGGGATAGCCT
>c334_g1_i1 len=407 path=[874:0-136 122:137-406]
CGTGAATCATTCGAATGCTCAAGCCCACACATTGACAATATAATCTATCATCCAAATGAA
CCCTTCACCCGCGATGCCTCTTTTGGATCTCTTCTACTATAACAATATTGTCTTTGATCT
TCTGGAGATCAACTACTACTTGCATCATGTTAATTCGTTTCTCCGGTGAATAGGCTAAAC
ATTGCATGGCCAAGTGAAAAATAGACTGAACACCTTGTAAGATATGTTGGTCTTCTAGTC
CCAACAGCAGATCAGGGGCCACAACTTCACTTATCCCATTTTCTTGTAATGCTTTCCCCA
CCCATTCTTTTATGCTCATTTCTCCATTGAACATGTCATCTGTCGGCCTCTTGCTTGTGA
ACATCTCTAACAACAATATTCCGTAACTGTATACATCTCCACTTCTG
>c335_g1_i1 len=298 path=[1:0-110 112:111-128 130:129-297]
GAAATAACAAAGATAGCTAGTCAACTACTTCAATACAAATTCTTTTTATTAAAGACAAGA
ATTAGTGACTACAAAAAATCCATCATCATCTTCAAGTTATGCCCCTTTAATATTTCTTTG
GAGTGGGTGCTTGACAGAATTGATCTATAGATGCAATTGTTGCTTATGTTTTGTTAGGTT
AATTTTCATCATTAACATATGTATCATAGTAAGGAGGTTCTAAATTTTGGTGAGTTAGTG
AATAGAACATTCGACTATTTTTAGAGGTCATAGTTGAATCTCGGAATAGAGAGCTGAT
>c336_g1_i1 len=264 path=[314:0-263]
AGGCTGGAAGGTGAGAATGGAGACGCAGAAAACCATTACGAGGCTGGTGAGCCACCCCGT
GCGCATGAAGGTGTAAGGGAGGCCGAGAACGCCGGCGCCGACAATCGCGATGAAGACATT
CGCGAATGTTTTGGGTTGAGAGGAGAGCTTGAGGGGCTTGCCGTGGCCGGACAACAGCGG
GGTGTCTGCTCGCGGCAACGAATTCGTCGAGGAACCGGCGTCGTTTTGGCTCTTGATCCC
CATTTTGAAAAATATTGAATTTTG
>c337_g1_i1 len=254 path=[53:0-253]
ATATAATTGAACAAAAACAAAACCGCCGGCGCCCTAGCACTAAAATGGCAACGAGACTGA
ATCCAGAAGAAGAAGCAGAGATTCATGGCGACGTGCTAGAAGAAGTTCTCTCCCACGTGT
CGTCGGTCGACTTGGTTTCCGCCTCGCACGTGTCGAAGAGGTGGCGCGGCTCCGTCTCCT
CCTCCCTCCGCCACAACAATCCGCCGAAGCCGTGGCTGCTCCTCTACACGCAGTCCACTC
GCTCCCCCCCCGCG
>c338_g1_i1 len=410 path=[388:0-409]
AGAATTGCAAATAGTAAGCCTCGGAAAGATTGTCAAAGACTCCAGTAATTTCCAAAATGA
AAGATTCATATGGCCCGAGGGATATACTGCTGTGAGGATGTTTCCTTCCTTAACAGATCC
AACCGTGCATACTTTGTATAAGATGGAAGTATTGAGAGATGTTGACTTGAGGAGCAGACC
TCTATTTAGAGTAACAGCAGACAATGGAGAAGAGTTTAATGGACCAACTCCATCCGCTTG
CTGGAATAAAATTTACAAAAAGATCAGGGTGGTGCAAATTAGGAATAGAGACTATAAAGC
TGATCAGGGTTTTGCCTCTGGTTCTTATATGTTTGGTTTTACCCACCCGAAAGTTTCCAG
ACTCATGAAGGTACTTGTGCACTATCATAACCTGTATTAATTACTCTAAA
>c339_g1_i1 len=975 path=[641:0-473 634:474-481 1953:482-974]
TTGTTATTACTGAGGTCTAAAGTTTTTAGACTACAGTTGGCAGAAAATGCATCTGGTACA
TGGCCGCTAATATCATTTCTCCTCATATTTAACACTCCAAGACTGGTGGTGGCATTTCCC
AGTAGGCAAGGTGGTATACTGCCACTGAGGTGGTTGTCAGATAAGTCAAGAACTTGGAGG
TAAATTGCATTGCAAAGAGATGCAGGAATTGTTCCATTAAGGCTATTATTTGCAAGAGAG
AAGAACGTAAGGAAGGAATTGGAGGTGAAAATGTTAACTGGAATGTGTTGTTCAAAGTTA
TTGCTGGAGTAATCTACATAGACAGCTGATTCTGGGGGCACTGGCAGCTCACCTCGGAGT
CTGTTTGAGTGGATATCTATTACACTAAGAAAAGAATGCATGTCGAAAGGCTTTTGGAAA
TCCAGAAGAAGATTAGATGAAAGATTCAAATGGAGGAGTGCTCCACCTCCAATTCTCCAA
ATCCAACTAGGTATTTCTCCCTCGATACTGTTGCTTGAGAGGTCCAAGAATATCAGTTTG
GATTGATGTCTAAGATCTGGAAAATTGTACAAGTTGCAGGAAGCTAGATTTAACCGGCTT
AGCTTGGGATACTGGGACAAACTTGAATTGCTGCTGCCTGCATCAACTGACAATTTGTTG
TGTCCAAGCTCCAGTCTTGTGAGGTTGGGAAGCCTTTGAATCATTTCCAGCTTTAAGGTG
CTATTGAATAGGTTTGAAGAAAGTGATAGAGCACTCAACCCCTTCAGTTTGAAGAAAGAC
TCTGGAATAGAACCTTCAAGCCGGTTACTGCTCAAATCTAATGTATCCAGAATAAATGGA
TTTGAAATGGGAAATTCATCAATCTGGCCACTAAATTTATTGTTGGAAAGCTGGAGTTGC
TGCAGTGAAGGAAGACTGAAGAGAGACTTGGGAATTGTCCCACTGAGAAAATTGCTTCCT
AAATTTATGTTTATA
>c339_g1_i2 len=814 path=[321:0-312 634:313-320 1953:321-813]
AGACAAATCAAGAACTTGAAGGTAAGTTGCATTGCAAAGAGAGATGGGAATTGTTCCAGT
AAGGTTATTGTTTGCAAGAGAGAAGAAGAGAGCAACAGAAACTGCATCACCTATGTTAGC
TGGAATCGCCTGCTGAAAGTTATTGGTTGAATAATCTATATAGACAGCTGATGTTGGCGG
CAGTGGAAACTCACCTCTGAGGCTGTTTGAGTGTAAGTCTAGTACTCCAAGAGGAGACAT
TTTGAAAGGCTTTTGGAGATCCACCAGGAGATTATGGGAGAGATTTAAATGGATAAGCGA
TCCATCTCCAATACTCCAAATCCAACTAGGTATTTCTCCCTCGATACTGTTGCTTGAGAG
GTCCAAGAATATCAGTTTGGATTGATGTCTAAGATCTGGAAAATTGTACAAGTTGCAGGA
AGCTAGATTTAACCGGCTTAGCTTGGGATACTGGGACAAACTTGAATTGCTGCTGCCTGC
ATCAACTGACAATTTGTTGTGTCCAAGCTCCAGTCTTGTGAGGTTGGGAAGCCTTTGAAT
CATTTCCAGCTTTAAGGTGCTATTGAATAGGTTTGAAGAAAGTGATAGAGCACTCAACCC
CTTCAGTTTGAAGAAAGACTCTGGAATAGAACCTTCAAGCCGGTTACTGCTCAAATCTAA
TGTATCCAGAATAAATGGATTTGAAATGGGAAATTCATCAATCTGGCCACTAAATTTATT
GTTGGAAAGCTGGAGTTGCTGCAGTGAAGGAAGACTGAAGAGAGACTTGGGAATTGTCCC
ACTGAGAAAATTGCTTCCTAAATTTATGTTTATA
>c339_g2_i1 len=340 path=[1628:0-339]
CTTCAAAATGGTTGTAAGAAAGCGAACCTGTTAGAGAATTGCTACTGAGGTCTAGGTACG
TAAGCTTATTGGACATGCTAAAAGAGGGTATTGAACCCGTGAATGAGTTTAATGAGAAAT
CCATGTAGACTAGTCCTGTTAGATTAGAGATGGAGGAAGGAATCATTCCGGTGAAGTTGC
AATTAGAAATGTCAATCTTGGACAAGTTTCGGAGATGGCTAATGGAATTGGGCAAAGAAC
CTGAGAAATTGGTGTAACTAAGCACCATTGTCTTAAAAGAGCTGCTCAGAGGAAATTGTG
GTATGGTACCATTGAGTAGCCTATTGTAGGACAAATCCAG
>c340_g1_i1 len=459 path=[87:0-224 898:225-308 312:309-458]
CATCATCATCATCATCATCATCGGATTCAACAGCAGGAGCACCAGGGTTCCGCTGAAAAT
CTTCATCGTCATCACTAGACATAGGCGTATCCCTACTGTGAGGGGATTGAAACTCCAGGT
CAAAACGAGCTACCTTAAAGCTATTCTTTTCAATCGCCATTCAACAGTAACATTACCTCG
AACAAAAACCCAGATTCCGGATAAAGCTCCACTTCAATTCAAAACCCAACTTATAAACTT
AGGAAGACACAATTAGAGACGACAAAGAACCTCGCTCAATACTCGTTCCCTTTCGACCCA
ATTCAAACACCTGAATTTGTTGGATGCGACGGAGACGAAAGCGGCAGAAGGGGAGATCGC
GAATATCCTGAATTGCGTGGAAACCCTAGCAATAGAAATACGAAGAGGGGAAAAAGGCAA
GCCGGGCAGTTATATTGTGTTTGTGTGTGTGTGTGTGAG
>c340_g1_i2 len=375 path=[87:0-224 312:225-374]
CATCATCATCATCATCATCATCGGATTCAACAGCAGGAGCACCAGGGTTCCGCTGAAAAT
CTTCATCGTCATCACTAGACATAGGCGTATCCCTACTGTGAGGGGATTGAAACTCCAGGT
CAAAACGAGCTACCTTAAAGCTATTCTTTTCAATCGCCATTCAACAGTAACATTACCTCG
AACAAAAACCCAGATTCCGGATAAAGCTCCACTTCAATTCAAAACCCTGAATTTGTTGGA
TGCGACGGAGACGAAAGCGGCAGAAGGGGAGATCGCGAATATCCTGAATTGCGTGGAAAC
CCTAGCAATAGAAATACGAAGAGGGGAAAAAGGCAAGCCGGGCAGTTATATTGTGTTTGT
GTGTGTGTGTGTGAG
>c341_g1_i1 len=436 path=[462:0-435]
TTAATAATTAATTGGAGTTGGAGATTATTTATGGTTGTGAGAAGGTGTGTTTAAGAAGAA
GTTCCAAGGCAGAGTCGGCAATAATCTTGTACATATTTTGAGAGGGATGAACTGCGTCCC
AGAATACATATTTTGTCCGATCAGAGCAGATGTTCATTCCCTTGCACATTTCCCCGTATT
CGTACGTTCCTGATCCGCAGCATCCCTTCAGAGTCTCTACAAAACCGTATCGCTTTGGGT
TCTGAATTGCATTCAGTATAATGGTGTTTATATCCAAAAAAAGGGTCCATTTTCCTAAGA
TTTTCGACTCCCTTCGTATCTTTGAGCTGAACCTAAACGCGAGTTTGTTCGATTCAATGT
CGCATTTCGCAACATTCCGGAGTGTCCTAACAATAGGCATGCACCCCAATGGAGGCACTC
CTACCACCACCACTTT
>c343_g1_i1 len=393 path=[461:0-324 7:325-392]
CTGACTGCTGCACAAAAGGCCACCCCGAATCACTGGAGGCAGATGCTTGAGCTGATCAAT
CATCAAAGCTACTAAAGGGCTCACAACAAGTGTGATCCCTGGCAACACCAAAGCAGGTAA
CTGATAACATAAGGACTTGCCAGCGCCAGTCGGCAGGACCAGCATTGTGGAATTCCCTGA
AAGCACCATCTTAATAGCCTCTAACTGGCCATCCCTGAACGAGTCATAACCATGCGTCAA
CTTCAACAAGTTCAGCAAATTCTCATCCGATGCCTCATTTCTCACCCTCATCACAGCCTC
TTCAATTGATCCAGCATCAACATCCAAACTTTTCTGCCCCTTTCCAATATCCACCACCAA
TCCCTCTTCATCAAGAACACGATTTTCTTCTTC
>c344_g1_i1 len=205 path=[1:0-204]
GGAATATGCACTACTTGCCTTCAAAAACTCCCTCACTGCAGACCCTCACGCTACTTTGAG
CCACAATTGGACAGCTAACACTTCCATCTGTGGCTGGATCGGTGTCTCTTGCACCAAAGA
CCACCGTGTAGCAGCTCTTAATCTCTCCGGCACCGATCTTATTGGAACCATTCCTTCACA
ACTCGGAAACTTAACGTTTCTTCAA
>c345_g1_i1 len=243 path=[1:0-242]
TTTGAATTCATTTAAACATTGTGCTGCTCATAAATCACAAAACTATATTTCAAAAGTTCT
GTCTAAATAAATGACAACAACTTCTGTTTACTCACCGATTACAGTTTTAAAGAAGGCTTT
AGCCAACTATAAGTTAGTTATATAAGCTGCAGTTGTTTTACTTCCCACATGCCTCCCATA
TTAGTTTCGGTTCATAGACTTTAAAATTCTAGTGATTTTGAAGTTATTCCACAACTATGG
TTG
>c346_g1_i1 len=430 path=[173:0-109 166:110-429]
AAAAAAACAAAAAAAAAAAAAACCCATACAAAAACCTCTCATCCTCTCCAGCGGCGGAAA
TCTAGAGTGAGAGCTTTGTGGTCGAGAAACTCCTCTGTTGTGAACCTCCTGTACGCAAGA
ACTTCGTGCTCGCATATTGTTCATCTTCGTAGTGGGTGAGCAGTGGAGTCGCCGGAGTGG
TGGTGGCCGAGCAGCGGAGTCGCCGGAGTTGAGGTTGCCGAGCTGTGTTCTCTTCGGGCG
AGGCCACCGTAGTTCGCCGGTGAAGGCCGCAACGGCGTGGGAAAAACCCTAGAACCTAGA
TTTGTAAAAAGGGAAATTTGTTAGATGGCTCATCCCGGGGGTGGCGCCGAAGCCCATGCT
AGGTTTAAACAGTATGAATATAGAGCAAACTCGAGTCTTGTTCTTGCGACTGACTCTCGC
CCTCGCGACA
>c347_g1_i1 len=268 path=[296:0-267]
GCCCTCGTCAGCTCTTCTCTGAGCTTTTTTGGCATTATCATATATCAGAAACGGATAATG
GTAAGCAAAGCCAAATGGGAATAAATCATTTTTTTGTCCACATGCATTCCTGCTTTCTTG
GCGTCATTGTTTACGTATGTCTCAGAAGAAAAAAAAAGGGCACTTATCATTTCTGCCACC
AGCACTAGTGCTAGTGGCTTAGTGCAGTTTTTTCTTTCCAAATAAAGTCATAGCTACAAA
TATTTAATTAAACTAATCTAAAAAGAAG
>c348_g1_i1 len=277 path=[1:0-276]
GACAGATTCTATTTTATGCATACTACATTAATGAATATTTACAGCACATAAATGAAACAA
TTCATCTTAGTTTTAACACCATTCTCTTTTCAACCATATATAAACAGAATTGAAACAAGG
TGCCAAATGAAAAAAGTTTAAGGTCAAATAAAAACAGCTAAAATATGCCATTTTTCTTCC
CTGGATAATTCAACTACATCTTAATTACTCATAATAACTTCAAAGAGATGATCAAACCCC
CCAGAATGCTTGCCCAAAGATCTTTCCAAGAAAAAAC
>c349_g1_i1 len=725 path=[703:0-724]
CGCCGGGCCTCCAAGCTCTTGCCAAACAGACTGCGCTCTGCCATCTTTCAGGGCATATAA
CTTAAGCAGATAGCCAAGACCTTTTAAGTTCTTCATCAAAGAATACAGCAATAGCGCTGA
AGGATCTTTCTTCATGTTCCCTAAGATCAAAGCGATCTTTGGAGGTCGAACACCCATCCT
CGGCTGGCTTCTGAGCGAATCGAGCCGGCTTCCATTAAACTCGAGCTGCCGCCGGGGCAC
AAATTCCAGCGAGCTCCCCAACTCCAACCCCTCCTTAACTGACCACCTCCACCGCATTCT
ATCACTGCCAACTCCCTGCCGGAAAACCAACATGATCGAGCTCTGCAAAACCACGGAGGC
CAAAGAGAACGTGAAAATCACCGCGAAAATGCACAAGTAGAACCGAGATTTGCCTTTGAA
GGGGTACAACGACAGCTTCCGCTTGTGGTGGTGGTGAGATCGGGAGGTTTTGTGAGCGGA
CGTCGTCGTTTTAGAGGAGCGCGGAAGTTCGGAAATGCTGTTAGTGTTGGTGTTTCGCTT
GAAGGGGAAACGGTCTCGGATCGAGTGGAATGTGGCCGCCGATGCGTCGTCGGAAGCTGA
ATCTCCGGCGGATAATGAGTTCCTACCCATTGATTCGAATCTCAGAACTTTTTCGAGTTT
TAGTTCACTGGATTTCGAGGTGATTGAAGGGAGACGGTTTTGAGGTGCGTGTTTGAGTGT
GAGAG
>c350_g1_i1 len=658 path=[710:0-657]
GTGGCCACAGGGCAGACCTATGAGAGATCTTACATACAGAGATGGATAGACTGTGCCAAC
ACAACATGCCCAAAAACGCAGCAGAAGCTTCAGAATCTCAGTCTCACTCCAAATTATGTT
CTGAGAAGTTTAATATCTCAGTGGTGCGCGAAACATGATATAGATCAGCCAACAGCAATC
GTGAACGGGAGGATAAAAAAGAGTGATGGATCGTTTCGTGATGTCACAGGGGACATAGCA
GCCGTAGCAGCACTAGTTCATAAACTTGCAAGCAGGTCTGTTGAGGAACGTCGGGCTGCT
GTGGCTGAAATTCGATCACTTTCAAAACGAAGCACGGATAATAGAATCCTGCTTGCGGAG
GCAGGAGCTATTCCAATCCTAGTTAATCTGTTGATGTCTGATGACGGCGAAATTCAAGAC
AATGCAGTAACTTCAGTTCTGAACCTTTCCATCTACGACGATAACAAGGGACTCATCATG
CTAGCCAATGCAGTTCCTTCTATTGTCGAAGTCCTCAGAGCTGGAAACACGGAGGCAAAG
GAGAATGCTGCAGCGACCCTCTTCAGCCTGTCCCTTGCAGAGGAAAACAAGATAATAATC
GGGGCTTCCGGGGCAATACCCGTTTTGGTGGATCTGCTTAAAAATGGAAACTCAAGAG
>c351_g1_i1 len=524 path=[502:0-220 723:221-523]
GGGGGGGCTGGCGCAAATATGAAATTCGAATATGTGACTATTGCTTTAAGGGTATTTTTC
TGAGTAGAACCAAATAAAATATGTAGAAATGGAATGCAAATGAATGAAAAGAGCCATGTT
TGCTTAGAGTTATATCTCTAAATCAATTACGAAGTCTTTCTTCCTTCGCAGTGTTCGCTA
CCATTTTTAAAGTTCAAGAAGCTTCCTGATTGACCTCCTGCCTTAGACCAAAATCACAAT
TGTTCGCTTTCTGGTGCTTGTTTGTAGTATATAACTAGGCTAGATCAATAAATCATACCT
CATCTAAGTTTCGTTTCATCAGAATTTTACAATCTCTAATGACAATCATGGTGCATTCTC
CTGAATTTGGCTACATCTTTCTCTCCAGTTTATCAGGCATTATGTGTCTTTTTTTCACGC
TGACCAACTATATCACACAGATCCATGGATTGTATGTAGAGTTCCTTTTTCCTTTCTTCA
CATATCATTTGAAACTTTGCCCCTTTTTTTTTTTTTTCCAGGTG
>c352_g1_i1 len=209 path=[332:0-109 442:110-133 1066:134-154 487:155-178 1110:179-208]
TTCCCAATTGAGAAACTCAAAACTAGAGTGGACGATTTAAGCCGGAGAACATGCTTCTGT
CGCTGGAGTTCTTGAAGATCTGAGCTGGAGAAGATGCTTCCGTCGCCTCAAAGTGGACGA
TTGTTTCCAATAAACGAGAGAAGCGAGACTTGTTACTACCACCGCCGATGTGGAGAGGGA
AGGAGAATAGAATGGGAGAAGAATCTTTG
>c352_g2_i1 len=397 path=[890:0-152 442:153-176 466:177-197 487:198-221 511:222-396]
AATAAATCTAAATCACAAAACTACAAGTAATAATTATAGAAACATCCCGATTGAGAAACT
CAAAACTCGAGTGGACGATTTGAGCCGGAGAACATGCTTCTGTCACCGGAGTTCTTGAAG
ATCTGAGCTGAAGAAGATGCTTCCGTCACCTCTAAGTGGACGATTGTTTCCAATAAATGA
GAGAAGCGAGACTTGTTGCTACCACCGCCGATGTGGAGAGGGGACGAGAATTGAATGGGA
GAAGAATCTGTGTTCTTGCTGCCGCGGCCTTCAAATAGAAGAGAAATGATAGAAGACAAG
AAGGGGGTGGAGACTTGAGTGAATAGAGGTGGAGAAGATTCAAGCTTGTTGCTGTCACAA
GCGGCGCTGGGAGAGAGAGATGAGAGGTGAGAGAAAG
>c353_g1_i1 len=1103 path=[1081:0-764 1846:765-786 1868:787-1102]
GGTAAAACTAACTCCTCCAGATCTTGGCTGGGCTCCAAGATTTACCTACCTTCTTCCTTT
TCTTTCTATCCAATTCTGTAAATCTATTAAAAATAAAAATCAAATCTTGGCAGTCAGGTT
GAACCGATGCGATCTGAGTGTTTGTGATGTCGTTTTATAGTGTGAGAAACAGCATTTCAG
AGCAAGAAACCGGCGGCAACAATGGGAATGGGAGTAGCAATTGTTGCTCCACCGCTTCAT
CTCAGTTGAAAATCTACCAAGCTTTCATTTTTTCAGTCCCAATTTTCTTCACTTTCATAC
TCCTCTTCTTCTTTTATTGGTTCTATCTCCGCCGCCGGCGAGCTGACTGGTCTTCTCTCA
GAATGAGGGCTAATAATTCCGTCCTAGTTTCCGATGATATCTCCATGTGTGAACTTGGAC
TGAAGAAGGAGCTGAGGGAGATGCTACCAATTCTAGTGTTCAATGAGAGTTTTTCTGTCA
AAGACACACTATGCTCGGTCTGCCTCGGGGAATACCAAGCGGAGGATAGGCTGCAGCAGA
TACCCGCCTGCGGGCACACGTTTCACATGGATTGCATCGACCTCTGGCTCACCACGCACA
CCACGTGCCCACTGTGCCGCCAATCCCTCCTTGCTTCCAGCAGCAACGGAGCCTCTAATG
TTGACGAAGCGTCTCATGACCAAGCTAATGAAGAAGACCCTCAAAGTAGCGAACCGCCTT
CAGAGGGCGGGGAGGGAGATGAGCGGGCCGTTTCAGCAGATGCACAATGCGATTGTGATG
AGGCCGGAAGGGGCGTGGAGGCTGCCAAACCGTGATCATCGTGTGTTCGTGAAGTCTAAT
GGATCCTGATTTGATTTCCCCCCCCTATTTTCTGGGGAAGTCTGTGCCTCTGTATCATAG
CAAATTTACTAGTGATGTATTTTTCTGAAAACTTGGAAGTGAAATGTGAGATCAATCGTT
GTTTTTACCATGATTTGAGTTGGGGTGAACCAAAACTACCAACCACAACTCCACATGTTG
AGCTGTTATTTTATTAGTTGAAATCTTGAAATTTCAATTAGGACCGAGTCAACTATCTAT
GCCGTGATGACTGACGACTTCTC
>c354_g1_i1 len=577 path=[340:0-337 678:338-576]
GACACGCACGCCCACGCGAAAGCGTGGAAATGGCCCCGTACACCATCGTGATGGTAAATC
CTTTTAGCAATGGTGGTTTTCCCTATCCCGCCCATTCCTGTGATGGAGACAACTTGATAG
TTCTCATCACCGTCTTCGTTCACCAATCTGGCAACCAACTGCTCGACGTGGTCGTCTAAC
CCTACGAAATCCTCCTCAACAAAATGAGAATACGTTCTTCTCTGCTGTTGCCTTCGGCGT
GAGATTGGATTTGGGGTTCCTCTTTGGCGTGGCCGTATGTTACGGACGCGCAGATCTGAT
TCGAGGGCAGAGACCTTAGCTTCAATGAGACGGATATTGGGCTCGATGTGGTGGAGGTTT
GTGGCTTCCCTAAACAGACCGCTGTATCTTCTCCTGCTGCTGGCTTCCTTCCTTGAAGAG
AGCAGCACTACAAGCAGAAGATCTTCGATATCGTATGCGACTTCTCTGGTTTCGACGATC
CAGTTGCGGATCCCTTCGTCGACTTCCTGTCTGGCGTCGGCGATTTCTAAGATGGACTGC
AGTTGCCGGAGCTTCATTTGGATCACTTCGATTCGAC
>c355_g1_i1 len=296 path=[1:0-27 29:28-295]
AGTCCATGAGACAGCAATCAGGATATGAGATGTTAGAGACATCCCCTCGGAAGTTCCTAC
TCGAAAAATTAAGCAAAAATGGAAAAAGTGCAACTCAGCTTCGTCTTTAAAGTATAATGC
CGGCTCCTCCTCAAGGTCAATAAGAGCCACAACAAAGTCGAATGCCATATTTATCGAGGC
ATCAACAAATATTGAAGTTGCATGAAAACATATGTAAATAGAGGGACAATGCTTATGTAT
GTCCCATTCACTGGTTTCATAGAGTAGAGGAGGCTGTAGGAAAAATCCCAAGTTTA
>c356_g1_i1 len=382 path=[1:0-206 208:207-381]
GTTGAAGTTGAGAGGATCCTCTTTCAGGCTTTTCCTCTCTGTGATGCAAATGAGAATGAT
AAATATTGCAAGATAAGAAAGCTGCGAAAATACTAAGTTTTCGATCACTGTATTTTTCTT
TTTTTCTTTTCCTTCAAATTTCGATGAGCTTTGTTCACCCCTCTCAACAGGTAGAAATGA
AGTATATGGAGGAAGGTACATCATGACGACGAAAAACACCAAGATGGCCGGAGCGATTGT
GGAGAGATCAACAATAGTCTCGCCGGTATGCCTAGCGTTGGCGCATTGGAAAAAGATTCC
AACGACTTTCCGATAAGTATTCAGGCCATCTAAGCCTGCTGCATTCCATTCCATAGAGGA
AAACAGCACAAATCCAATCAAA
>c357_g1_i1 len=609 path=[1:0-505 507:506-526 528:527-608]
ATCATATGCTTCCTGAATGGCCTTAAAGTGGCTCTCTATCTCATCCTTCTTGGCCTGCTT
GGCAGCCTCAGTTTCCTCAGCAAGCAAGAGAGCAGCCTGCTTGTCAGGATGATATCTCAA
GGCAGCCTCACGATAACTTTTCCGTATCTGATCTTCAGTTGCCAGATACCTCAAATGGCT
CAACCCCAACAGGGCATAATGATCCTGCTGCTTTGGTTCACCACCAGGTTTCTTCTTTCC
TTTACCGCTGTAAGAATCCGATGACTGAACATAAACAGTCTCTTTCTCATCTGAGACTTC
CTTCTTATCACCGATGTCCTTATCCTCCTCCACACAGTGGCCTACCAACCTAAGGGCAGC
AGCATGAAAAGAATGCCCTGCTGGTTCACGATACAACGCCTTGATCGGAAGGCTATTGGA
GGAAATAATGATGGGTTCGCCATCAACAATTTCCTCAGAGTAGGTAATTAGAAGCATGCT
TTTCCGAGAAGCCATATCCATCAATGCGGTAATCGAGAATATGCAAGGAATGCGCCGAGC
ATGAAGTAATCCGCCGCCGCTTCCGCTTGCGGTGCCGCCGCCGGGAGTATGGATGGGAAG
AGAGCTAGG
>c358_g1_i1 len=636 path=[1:0-403 405:404-419 421:420-635]
TGCCATCTCCTAACATGTATATACTAATTGGAATACATAGGACTGAAAGGGTACTATAAA
TTCTTCACTATTGTTTCCTGCAAAGAACTGTACAGCCCAAAACTTATATACATGTCGAGG
ATGAGGTTCGTACTCATCAACGGCCTCTAAATAACTCGAGCAATGCTTGCTGTAATGATG
GAAACTGCCACAGTGATGCAGCAAAGGAAGGGGTTCAAGCTGCTCGACATGGAACCCGAA
GAAGTGGTGGATGAAGTAGGAGGGATTTCTCCGAAGCCTGTGATGCCACCTCCCAATGCA
GGGTTGCTTGCATTCATCACGGTTGGAGGAGTGCCGTAACTAGCTGGTGCTGCTCCGGTT
GATGAGTCTGTAGTTGGAGTTGGAATCGGAGTTGTTGTCGTTGGAGACACCGTTGCTGGT
GATCCCGTGGAGGAGGACCATGTTGTGAAGATGCAGGAGCCTGAGCTTGGATTGACATTG
GTGATCATAGCAGCTCCACCAAAATCACAGCTAGTTTGAACAGGGTTTCTCTGAAAATAG
GTGTTGAATGCATAAGATGCATGATTCTGCAAACTGTTTGGATTATAGCAGCTTGCCCCT
TGCTGTATGGCTGAGCAATCTGCACCTCCAATCCCA
>c360_g1_i1 len=565 path=[547:0-461 1009:462-466 1250:467-564]
TCAAACCACAGGGGGGCATCGTACCGCGCCCAACAGCAGCTGAGTATGTGGCCTACAATA
CGTACAAGAGGATTGCATTGGACAAGTCAAACAATAACGCATCCTACGCGAATCTTAACA
CTGAGGTCACGGGGGGAAGAATGGGCCCTGAGATCGAGCGCAATTTCAACAATGCGAACA
ACAAGCGACAATGAAACATGACCGTATAAAGAGTGAAGTAATATTTCTGCTTTTAAGTAA
ATTTTTAGAGCGTGGGGGCACAGCCCCATTACCTATTGTATTTAATATCTATGCGCGTGC
TTTTAATAAGAGGGTTGGGAATGGAACTTCGACTTATGCTAGGCGGCGCCGAGCCGTCAG
TATTGGAAGGTGTCACCGTTGCTATAGGGTTTACCCTCCACTTTGGTTTTCCAAAAAGTG
CGATAACCGCACATGTGTGCCTGGTATTTCTTTTAATCACAAAGTTCAGAATTATATCCT
ATGGGGAGTAACTGAGGTGATACCCCACCCTGGATACAATTTCTGAGCAAAGCTCTGCAT
AAAACCTAATTAATGTATAAGTGTG
>c361_g1_i1 len=284 path=[312:0-283]
ATAGCACTCAGCAATGCATTGAAACTTTGTCGCACTGGTGTATATTTCACCGCAGTAAAG
CAGAGCTAGTGGTTGCAACATGGGACAAACAATTTCGCAGTTCAGATATGGCCCAGAAAG
TACCTCTTTTATACCTTGCAAATGATATCCTACAGAACAGCAAGCGTAAAGGAAATGAAT
TTGTGACTGAGTTCTGGAAGGTTCTACCTTCAGCGCTCAAGGAGGTAGAAAATAAAGGCG
ATGATCGTGGAAAGACTGTGGTGTCTAGATTGGTAAAGATATGG
>c362_g1_i1 len=400 path=[732:0-24 2:25-399]
ATATATCATGAATCAATCGATCTTGACAGAAGAATAAATGAGCCTCGTAAACCAGAAGCA
AGCGTAGAAGCCGATGGTACCCGTGAGCACGAAGAAGGCGTAGGACGCGATGAGCATGTA
CCCGAAGTACAGAGCACCCGAAACGGGCTTGGTGATGTCAAGCTTAGTGAAGAAGTAGAA
GACCGCGTAGAGGAAGAGGTAGATCGCAGAAGAAGCCGACGTGAGATACGATCTCCACCA
CCACAGGTAGTCCTCACTGCACAGCTGGAAATAGCATAGCACGACGGTTATCTCAGCGCA
GGTGACGAGCAGGATGATGAAGACGATGAAGAGGAATCCAAAGATGTAGTAGAACTGGTT
GAGCCATATGGAGGTGAGAATGAAGAAGAGCTCGATGAAA
>c363_g1_i1 len=337 path=[315:0-73 389:74-106 422:107-336]
GGGGGGGAGATTTTATACAGCGGCATGTGTCCTCCATAATACTTCTGTAGTATTGCATTG
TTTAGCTTTATATCGCTAGAGAAAAATAAATGATGCTTGAACATCTCAAGCAACAATAGT
GAACCAGAGTCAAATAATTTGATAAACTGGAGCATAAAACGATGGGAAATAAGACAGACT
TATATTAATGACACCTGGAACAAGTTTTTTACATGAATCAATCAAGCAATCATAATTCAC
AACTCTTCTCTATATCTATAGAAGAAATGAGATAGAGCATATCCAGTTTTCATGGGTTCA
AAACAATTTTAAAACACTAGACCATGTTAAGTTTATA
>c364_g1_i1 len=376 path=[500:0-168 668:169-217 148:218-375]
CGAACCGACAATAGCTCAACACGACCAAGAATTTGAAGAGAATAAATAAATTAATAACAA
AAATAATAAGAAATGATGAAGACTAAAAGCGTTTGAACAAAACAATACAGCAGGTGACCA
GGCTCTCTTCAAGGCAAACTACAGTAAACACGTAACTAACAACAGAAACCCCCAAGAGAG
CGATGATTCTAAGACTTTCCTCGAACAAATATCGAGTCAAATGGCACATTACAGCAAAAT
TTAATGGTGTGAAGCAAACTTCCCAAAGATATTAGACATACATGAAGGATCATCATTACA
ACCGTGTGCTGTAGTAGTAGTAGTAGTAGTAGAGACTAGTAGTGACACTCGGTAGAGAGA
GAGAGAGAGAGAGAGG
>c365_g1_i1 len=447 path=[425:0-72 498:73-446]
GAGAGAGAGAGAGAGAGAGATGAAGTTCTTGTTCCAGTGTCCTTGCTGCTCATGTTTCTG
CTTCGTCAAGCCCAAAAAAGGCAAACCTAAGGCAAAAGAAGCTAAAGAAGAAGTTAAGCC
AGTTAAGGGTGAATGAATATTCATATTTCCATCTCATTTCTTGCGAGAAATTAAATCTCA
AGGTGAGACGACAACTTTAATTCTTAGTAATTTGTTTCTTTCACCATTAAATGCACCTAT
TTGTAAAATTGTTGGGAGTTATATCTAAATAAAAAGACGATCTATGATTCTTGATTGGAA
TTATGGGCAGTTTCGTAATTCTGCGAGAAATATGTAAGACAGTAGCAGCCAGATCTCGAT
CAAGATGTATCAAAATACTGCCTTGATGATGTTGATACAAATTAATTACCTGCATTATAT
TTTAATTTGAATCATTGTTTTAGTAAA
>c366_g1_i1 len=676 path=[129:0-318 89:319-357 128:358-675]
GTCATGAAAAATCAAAAAAATCTTGATCAATCCATTAACAACAAGAAGAAGAAGAAATCG
TCACATATTCCAAACGACGTCGGGGAAGTGTTCGAGTTTCGCGGCCTCGATCACGCAGAC
ACATTGGGCTTAATTCTGATCAGCAGCCGGCTGAGGTACCTCGTAAACTGGCTGGTGAAC
GCACTGCTCAGCCTCCGGCATCCGCATTCCGGCAACGGGCTGCCGCTGATCATGCTCTGC
GGGCCGAGGGTGAGGCTGGACCGAGGCCCGGCCCTCTCCTTCAACATCTACGATTGGAAA
GGAGAGAGAGTTGAGCCCGTTTTGGTGCAGAAGCTCGCCGATCGCCACAACATTTCCGTC
AGCATTGGATTCTTGAAAAACATATGTTTCTCAGAGGGTTTCGAAGAGGATAAGGAGAGA
TTGAGGAAGATGAACAAGAGCAAGAGAGATTCATGTGGTGTGGGAGTGGTGTCGGCTTCG
CTAGGAATGTTGAGCAATTTTGAAGATGTGTACAGAATTTGGGCATTTATTTCCAGATTT
TTGGATGCTGATTTTGTGGAGAAGGAGAAATGGCGTTACACTGCGCTTAATCAGACTACT
GTGGAGGTTTGAGAATAATTATTGTAATTCATTCAGATTCTTTTATTATTTTTCTAGGGA
TAGTTATGGAATAAAT
>c367_g1_i1 len=393 path=[421:0-392]
TGGTTATACCCAGAAATTTTGCAATCTCTGCCAAATATTGTATCCTGGAGGTCTCTTCAT
CTCGATCCACAGCATCCCCTTGTAGATTCTGCTGCGAAAAGGGAGATTTATCGCCCAATA
ATTTGAAGAAGAGCCATTCAAGAAGCGCGTAGCGTTCCATGCCGGCGAAGAGGAGAGACT
GCGCCGGCGCATTGGCTCTCGAGTAATTCAACATTGCTAATTTCTTCTGCACTTCTTCCA
TTTGCTTCGCCGCCATTTAGCGAGATCCGATTCCGACGTGAGCCAAAATCGAACGGAGAA
ATTGGGGTTTGGATTGGGGAATTTTGCAGGAAGTGAGGGGGGAGTGGAGATGATTTCAAA
GTTTTTTTTTTTCATTTTAAATGAGGATCAAAA
>c368_g1_i1 len=262 path=[81:0-78 160:79-261]
AACACACAAAAGCTACACTATCTGCGACTAAGCCTTATGGAGAGAGAGAGAAAATAGTAA
GATCATGATATGTACGTACATATATATAATTTAGGGACATAACAACCACAAATTTGAAAG
AAATTCATATCCCTTGGTCACATTGCCAAAAATGCAGCCCACGACCTTTGAAGGACTTCG
AAAACAGCCCCCAATCTTTTATAAAACAAGAAAACTCCATTAATGGTCCACCATTTAAAA
AAAAATCATACGAACACTTTGG
>c368_g1_i2 len=207 path=[161:0-23 160:24-206]
TAACTGCCACAGCCATCCACAGCAATATATATAATTTAGGGACATAACAACCACAAATTT
GAAAGAAATTCATATCCCTTGGTCACATTGCCAAAAATGCAGCCCACGACCTTTGAAGGA
CTTCGAAAACAGCCCCCAATCTTTTATAAAACAAGAAAACTCCATTAATGGTCCACCATT
TAAAAAAAAATCATACGAACACTTTGG
>c369_g1_i1 len=387 path=[365:0-212 578:213-386]
GTGAATTCAGGTCATCGGGCTACTGGGAGTTCTCTAAGTGGGGGTACTGAGGCTGCTGTT
GCTCGTGATGCTTTTGAAGGGATGATTGAGACACTGTCTAGGACCAAAGAGAGCATTGGC
CGTGCAACTCGTCTAGCGATTGATTGTGCTAAGTATGGGATTGCCAATGAGGTTGTGGAA
CTTCTCATCCGGAAGTTGGAAAACGAATCAAAGTTTCATCGCAAAGTGGATATATTTTTT
CTGGTCGACTCTATAACCCAATGCTCTCATAGTCAGAAAGGAATTGCAGGGGCATCTTAT
ATTCCTACTGTTCAAGCAGCATTGCCTCGTCTCATTGGAGCTGCTGCTCCACCTGGGGCG
GGCGCTCAGGAAAATCGCCGTCAGTGT
>c370_g1_i1 len=215 path=[1:0-148 408:149-158 160:159-167 457:168-214]
GCAAATCAGAAGCAACAAGACTGCTGTATAAATGGCAAAAGACAGGTGACAAACATGAGA
TTGCAACAATACTGGCTTTTACAAGATGCAATACTCAACCATCCCTAAAATTATCCAACA
TCATCAGACAATAATATCAAAAAACCCATATGCCAAACCTGAACATATATATTAACTTCC
ATAGCTTCAGAAAGCATACAAACTAAATGGGGGGG
>c371_g1_i1 len=544 path=[53:0-543]
CAGTGGAGGACAAGAATCTCTTGCACATTATACAAGAGAAGGGATTAAGTAACTGGATTG
ATATTGCTGCATCACTTGGAACAAATAGAACCCCTTTTCAGTGCTTAGCACGCTATCAAA
GAAGTCTTAATGCTTCAATACTCAAAAGAGAGTGGACTAGTGAGGAAGATAACCAACTTC
GGGCTGCCGTAGAGACTTATGGTGAGAGTAATTGGCAAGTCGTTGCTTCTGCGATGGAAG
GAAGAACAGGTACCCAATGCTCTAACAGATGGTTAAAGACCCTTCATCCAGCAAGGGTAA
GATCTGGAAAATGGACATTGGAGGAAGATAAGCGCTTGAAAGTTGCTGCAACACTTTTTG
GGCCCAAAACATGGAAGAAAGTAGCTAGGTGTGTGCCTGGTCGTACGCATGTGCAATGCA
GAGAAAGATGGGTCAATTGCTTGGATCCTTCCCTCAATAAGGCTGAATGGACTGAAGAAG
AAGATTTAAAATTGGAAGAGGCCATTGCAAAGCATGGTTACTGCTGGTCCAAGGTTGCTG
CGTG
>c372_g1_i1 len=464 path=[442:0-463]
TGATTTTCCATTCAATCTTTCAATGAATCCATCAAACTCTGCTGCCTACTCTTCTTGCAA
AGAAACAAAATCTGCTCTGCTATTTCATCCACTGCTGCTCCTTCTTCCTTCTTCATTTTC
TCACTCAATTCTTTAGCTCTCTCTCTAATCCCTTCTCCATTTTTCTCATCAATCACCTCA
TTTATCGCCCTCGCCACCTCCTCTGCAGCAAAACGTCCCTTTCCACCTCTCACCACCTCC
ACACCAACACCGGCATTCGTCACAATTCTAGCATTTATCGGCTGATCATGCTTGATCGGC
ATGGCTATAACCGGCACGCCAACATACAAGCTCTCCATAATCGAACTCCATCCACAATGG
CTCACAAAACCACCAATACTATGATGAGACAATATCTTAGCTTGTGATGCCCATCCCTCC
ACAACTAGGCCTCTTTCTCTCACCCTCTCAAGAAAACCTCTAGG
>c373_g1_i1 len=297 path=[16:0-138 155:139-146 163:147-296]
CGGGTTGATTGTGGGAGTTGTGATGAATTTCTTCCTTGAGAAGAGGGTGTAAATTCTTTT
TGTAAGAATAAATGAGAAATTGTTTGGTGGATTGAAGATCGTCGTGGTGTTCTTGCCTCC
CAAGAAACTCGTGATTTTGGTCATCTTCCTGTCTTGAATCAGGAGTGATACCATTAGCGA
GATCGAGTAGAAAATCAGCTGGATTCATGAAACTAAACCCTGGCTCATAACCAATCGATG
CAAAATAATCCATCACTCCATTTGCGCCGCCGCTATAAATAGGGCAGCCGTCCGACA
>c374_g1_i1 len=445 path=[473:0-444]
GAGAGAGACAGAGAGACAGAGAGACACAGAGAGAAGATGAGGAATGAAGAGCAGGCGCGT
TCTCTGTTTGGAATTTCGCTGACTGAGCGACCCAGATGGCAGCAGTTTCTCATTTGCTCT
TCTGGGTTTTTCTTTGGTTATCTTGTTAATGGGATCTGTGAGGAATATGTTTATAACAGA
CTCCAATTCAGTTATGGGTGGTACTTCACCTTTGTGCAAGGATGGGTGTACATTTTACTG
ATATATCTCCAAGGATTCACCACAAAGCAAATGGTGAATCCATGGAGGAGCTATGTGAAG
CTCTCAGCTGTACTCATGGGTTCCAATGGACTCACTAAAGGTTCCTTGGCTTTTCTCAAC
TATCCTGCGCAGATCATGTTCAAGTCCACCAAGGTTCTGCCCGTGATGATAATGGGGGCA
TTTATTCCTGGTCTGAGACGGAAAT
>c375_g1_i1 len=266 path=[1:0-92 94:93-265]
CTTATGGATCCCGCAAGGCAGTGCAAGAATATAAGGAGGCTAAAGCTCTTGGTGTCGACA
CAGTTCCTGTTCTCGTTGGTCCTGTTTCTTACCTATTACTATCGAAACTGGCGAAGGGAG
TTGAGAAGTCATTTTCTCTTCTTTCCCTGGTAGATAAAATTCTTCCTGTTTACAAACAAG
TTGTGGCTGAACTAAAGGCGGCTGGTGCTAGCTGGATTCAGTTTGATGAGCCTACCCTTG
TCATGGATCTTGATAATCACCAATTG
>c376_g1_i1 len=222 path=[200:0-136 422:137-146 347:147-221]
ATGTTCCCTAGCTCCAAGAGGCATGTTGGGCAGCAGTTGTTAACTCTTTTGCAGTTTTCA
CACAACGTATGGCCATTCGGGCACTGATGAATGGGAGGATACATCAAATCTGCACAAGTC
GGGCACTGAAGAAGCTCATGAACACCATGAATGCTGTGTTTTTCTGCTAGTAACATGCTA
GTTTTCACGGTGCCACTCTCTGCCCTCATCACCGACATTTTA
>c377_g1_i1 len=633 path=[1:0-632]
AAAGGGAAGAGAAAAGAAAGAAAAGGGGGAGAAGAAAGAGAGATGAACAGATCGAGAGGG
AGGAAGAAAGAGTAAGAGAGGGAAGAAAGAGGAAGGGAGACAGAAGAGAGATCACGAAAG
TGAGAGGGAGAAGGAGGCAGCTGCTGCTGCCATCCGTTACCGCCGTCGTCGGAGAAAGAG
ACCGTCCCTGCCATCCATCGATACCCCTATTAATACATATGGAACACCATTTTCTGAATC
CTCTCCTCTTATTCTACTCGGTTCTTGATTTATTTTTATAATTTATCTAAGTTAAGGCGT
CCAATTTTTTTTAGATCTAAAAAGGGATAAAACCCTAACCTATGATAAACTCATTGTATC
TCTGTCTACACATTTTTTTGAAGATTATGAAACCATCACTCTATGTTCTTAGGGGCTGTT
AGTATGTTATTATTTAATTATTGAAAAAAAAAATTATTATTGTTTGTTGGTTCGTGTAGA
TCTATGGAATTTGGAAGATTTTATGTAGTTGACTTGGTTGAGAAAAAATGATTTTTTTTG
TTAGTAATTTTGTTGGAAATAGTTACTGGAAATTTCCAATCGATAGTTCTTATATTCTCT
TCTATTTTTATTTTATTTTATTTTATTTTATTT
>c378_g1_i1 len=564 path=[1:0-28 1102:29-29 30:30-563]
TTTCAAGTTTACAACTCTGCGAAGCTCAATTTAGTACTCGTCGGACCACAACTACCGAAG
AAAATAAGAGCTTTGGCTTCATATCGCGAGTACACATTTGCTGCTTATGGATCTACTGTT
GCTGTTTTTAAACGTGCTCATCAGGTTGCAACTTGGGAAAGCCACAACGCTAAGATTAAT
CACTTGCTACTTTTTGGTGATTACGTCTTAAGCCTCGATGTTAAAGGCAATATCTTTATC
TGGGCATTTAAAGGAATTACTGAGAATAATTCTCCGGTTGGTCATATTCCACTGGGAAAC
AAGTTTACGCCGAGCTGCATAATGCATCCAGATACTTATTTGAACAAGGTAATTATTGGA
AGTCAGGAAGGTTCTTTACAACTATGGAACATTAGCACAAAGAAAAAACTTTACGAGTTC
AAAGGCTGGAGTTCAGACATATCCTGTTGTGTTTCGTCCCCTGCACTAGATGTTGTTGCT
GTTGGCTGTTCTGATGGAAAGATTCATATCCACAACATTCGATATGATGAAGAAATTGTT
ACTTTTTCTCATTCTACTAGAGGA
>c379_g1_i1 len=674 path=[1:0-604 606:605-606 608:607-673]
GCTAGCGCCATGACCTGAAGAACAGAAAACAACACAGATAGAATATAGCTGTGAAGCACC
ATAGAGACGTAAATCGTCCCCATCATGCTGCCGATGAACCCTAATGTGAAAGGAAGCCTC
TCCTTCGATGACATGTGGTTGAACTGATTCTTCGGGCCTCTAAGGGCAAAAAAAGACCCA
ATTATGAAGGCACACCCAGCAGTAAAACAGAGAGCAAATTTCTGGGGCACCAGAACGATC
ACCGGAAGAAATAGAGTGAAGGCTATAAATACAAAGAAAACTCCACTTGCTAGTAGCATT
CCAAAATACACGAGTGCTTTCCCAGAAGGGATGCTGCTTGTGGCAGACTGCAAATTTCCT
GGTAACTCTCTCACTCCTTTGGAAACCACATTGAAAGTGCCGGAAACGGTGTCGTTGGCG
GACCTAACAGCGGCTTCGATATCGAATACGCCGGCGAGGGAGCCGCCGCTGTTGGTCTCC
TCGGAAGATCTAGCGGCGGCGTACGAATTCCAATCTGCGAGTAGAGATGAAGACGCAGGC
ACCGCCGTCGGCTGAGGAGAATTTCCATTATCACTAACGCCGCCGGAAAACCAATTCTGC
ATTTTTCTTAGTTAACAATCCTTTTGGATTTGCTACTGATTAATTGAAAACTGTAATCTC
CTTTTCTGTTTAGG
>c380_g1_i1 len=441 path=[443:0-440]
ATCAGAGCGTTGCGGGGCATCTGACGCTGCAAGGTGGGCATTTAACACGAAAGCAGTCGG
GGGATAACTGACATATGGTGATGATGAACAAACAAATGGTGAAGCACAGGTTGAAAAGCT
TCTCCTAAAAAATATTCCAAACTTTCTTCTACAAGGAAGTGGCAAGATTGCTCTGTTAAT
CCCGCTGAATCTAGCAACAGAGGCATTTGTCATAGTTCAGCTACCAGCTACCAACTGCAG
TCTTAGAAACGAGACGGCCAGTTTACCAAGATGAAGAAATGGTCCTAAAACCCTGTAGTA
AATGGATAAAGATTGTGTCTTGACTAAGACGGCAGCACAATGGATTCAAACTCTGTGTGT
GCTTGTTTCTTTTTTACCTAAATATATTTCAGGGATAATTGCCGCGGGAGGGGATTAGAT
ATGGAGGAGGGGGGAGGAGAC
>c382_g1_i1 len=655 path=[633:0-654]
TCGTGGGGGTGTCAACCTTCGGCCTTCTGGAGCCATTGGTTTCTGTGGGAATGGTGAAGT
TCTTGATAAAGATGGCAACGCAAATCAATTTTGGGCAGCGTTTTTCAGTGGTGGTTGGTG
GTAGAGATGAATATTCGTGCAATGGTGGCAAGATTCTTATGGAGGAAAAGCGGCAGTGGT
GGCATGGCAGAGCTAGGGTTGGAGAAACCTAATTTCACAACTAAAAATGAACCTAATGCC
ACTTTATTAGAGCCAATTTTGTCATTTTAATAGGGTTGTTTTTGTCCTAAAATTTTAATG
GTATCTTCAAAAGTTCGTGTGGGTATGAATGTCCATTCACGTCGATAAATTTCGAATGGA
TGCTACATGATAATAATAATGATAATACCAAGAAGGCAACAAAACATTACCTCTATGAGG
ATGGGGTATTAAAAGATAAGAAAGGTTGTTCATGGAGTCACATGTTATAAATAGAAGTGA
TCAATTTTATCTCGCTCCATGGTTTTCATTTGAGCATTAGTGAATATGTTTTAATCTTCT
TCGCTCGTCTCTACATTTCTCTGATGGATATATTTTGATCTTGACACTTTGCTACCTGGG
CCTGTAATATGTTCAGGAGTTGGCTATTCACCTCTTAAAGCAGTGCTTGAGCTGG
>c383_g1_i1 len=351 path=[411:0-350]
GGCGACGAGTCGTCGAGCGAGGATCTGAACATGTTCCAGTCTAACGCCGGCGGGCATGCA
GTGATGCAGGCATCGTCGAGAAAACGGTTTCGAACGAAATTCAGCCAGGAACAGAAAGAT
CGGATGCAAGAATTGGCGGAGAAATTGGGGTGGCGAATTCAGAAGCAAGATGAAGAACAA
GTGCAGCAGTTGTGCAATGAAACTGGTGTGAAGCGGCAGGTTTTCAAGGTGTGGATGCAT
AACAATAAACAAGCAATGAAGAAGAGGCAGCTTTGATTTTAGGTGAGTACGTAGCATCAT
CAAATTAAATCTTTACCTCTCTATTCTGATCATCTCATTCTAATGTAGTCG
>c386_g1_i1 len=342 path=[466:0-169 635:170-218 74:219-341]
GCTGGTGGAGATGTGTTTCATGAAATGCTTAGGCAAAATCCAAATAATTTGTCTGAAGCC
AGCCCAGATAAAATACATGGTTGTGATCTAATTGAGGGAGCATTTGGTAAAGTTGGTCGC
ATTATTTGCTGGAACTACACTCATGATGGGAAACAGAAGAGAGCAAAAGAAGTGATCCAA
GCCATTGATGAAGAGAAAAAGCTGATTCAATTGAAGATACTCGAAGGAGACTTGTTGGAG
CTATACAAAAGTTTCATTATTACATCCCATGTGGAGACTAAGGGAGATGATATTGATTTG
GTGACGTGGACCTTTGAGTACGAGATGCTTAATGAAGATGTG
>c387_g1_i1 len=870 path=[898:0-869]
TAGAAATTAAGTACATCATCATCAGAGACAAATTAACACCTGTAGATCAAGTAATTAAGA
TTGAAAAGAGTAGTACGTAGGTACGTGATGAGTTGCAACGGGTGCAGAATACTGCGTAAA
GGGTGCAACGAAAACTGCATTCTAAGGCAAAGCTTGCAATGCATCGAGAGCCCTCAAGCT
CAAGCCAACGCCACCCTTTTCGTCGCCAAATTCTTCGGCCGCGCCGGCCTCATCTCCTTC
CTTTCTTCTGTTCCCCACTCCCAAAGACCCGCACTTTTCCAGTCTTTATTGTTTGAAGCG
TGCGGGAGGACTGTGAATCCGGTTAACGGAGCCGTGGGACTGTTGTGGACGGGCAATTGG
CACGTGTGCCAGTCGGCGGTGGAGACGGTGCTTGGCGGCGGAGTTCTCCGCTCGTTGCCG
GAGTTTGACGGAGAAGCTAATAACAATGATTTGTACGCAACGCCAGATTTGAACATCAAA
TCATCATCGCATGCTGATCGCGAGATCAGTACCATTACTACTTGCCTGGACCTCGGATTA
ACGGCGCCGCCTCTTCTGGGCGGAGGGAGAGTCCAAGTCAACAAAAGACCGGCTACCCCT
TCGGATGAGTCTGAAACGACGACGTTGGAGAGCGGCTTTGCGTGCCATCACGATTTCCAC
CAAAACCGCCATGGACATCAAACCAAGCTTCTGCGCCTCTTTTCTTAATGAATTCATCAA
CCATCTTTTTTCTTTTCCTTTTTACTTTCCCTATTTTACCGGAAATCAACACTAATTTAA
ATCTTGAGTACTTACTTTTTCTTCTAATGTTCTTCTTTCTTTTTTCATTAACAAAAAAAA
TTCATCACGAAACGGTTACTTTTAAAAAAA
>c388_g1_i1 len=478 path=[103:0-477]
CAGATATTGCGAAGTGCAAACCCCACATAAAAACCCTAACCTAATTTTACCACACCCACA
TACCCCACAAAATTTTTGGCAAATTTTGCTTTATTACTTCCTAATTAATTAAGATACAAA
TTATTAATAATAGTTGATGCAAATTTGATCGATTTCAAGACTTATCTCCGAAAAGATAGC
CTAGAGATGAGTCTCCCCCCGGAGCAGACTTAACCTTCGTCGAAGGACGACCAGTGATGA
AGATTCCAGAGTTTTGGCCCTGAACACTGAGATAGTTGTTGGTTTTGGTTAGAGATGAGG
GAGAGTTTTCCGGTGGCTTGTCGTCTCCCATATCTATACCATAAGGCGACAGATATGCCG
TCGTCGGAGATGGAGGCGCCGCCTCGTTTTTCTGCTTAGTATCAGAACCAAAGAGATAGC
CTAAGGAACTCTGCCCACCCCCAGCGCTTTCACCTCTTTTCATTTTCAATTCTTAAAG
>c389_g1_i1 len=210 path=[238:0-209]
AAGATATGCATCCCTAGCATTTCTAACGAGTACAACTTTAAAAGTATCTAACATTACAAT
AACTTAAAGAAGACCACCTTGATGCAACTTCAACATCAAATTCTCTTCCAACAAAAGAAA
AAAGAACCAAAGAGCACCTCATCTTAGTAAAAGAACCCAAGAACTTTACCCCCAACATTT
TTCCTACGAGCTTCTTCATGATCCATGATT
>c391_g1_i1 len=544 path=[53:0-543]
AAAAAAATGATATCAGGATGCTGTGCCAATTCCTCGAATTGGCTTTCCATACTATCACCA
CCAACCAGTAAGCTAGCACGAAGACCTGTATAGCGGCCAAGTTCTTTCGTGAACTTGAAA
GTCTGAAGAGCCAAGTCACGTGTCGGCGACAGAATAAGAGCCCTAACCCCCGCCTGCGGC
ACGTGATGCTGGAGCTTCTGGAGCATGGGGATGATGAACGCCGCCGTTTTTCCGGAGCCT
GTGCGAGCCATGGCAACGACGTCGTATCCCGAGACAATCAACGGCATGGTTTTCCTCTGG
ATCGGCGTCGGAACTCTGTAGCCCTTCTTCTTGACGCCATTGAAGACGTTGAGGCACAAT
CCCAGTGACTCGAACCCGCATGATTTCGATTTCTTGGCTTGCAGCTGCTTCTTCTTAAAC
TCTGTTTTCGAGGCGGCCAGAATCTTTCCGCCTGTCTTCATGGCGGCGAGCGGTGGTTCG
ATTTCCCGGCGCTGCTAGTCTTTGGGTTGAGATATAAATAATTTTGGGGTTTTAGGGTTT
AAGA
>c392_g1_i1 len=483 path=[511:0-482]
GGGGGGGTTTCCCCGGATTTAGTTACCTTCTTTGTTTCTGGGCTTAAAGAGAAGGAAACA
CTGAGAAGGGGTTACCTTCGCTGTCTGCGATTAGTATGCAGAAATACTGATGCAGTTATG
CAGATGTCATCCCTATTGCTGCCTCTTCTCCAACTAGTCAAAACTGGGTTTACTAAAGCT
GCACAGAGATTGGATGGTATTTATGCACTTTTCTGCGTGGTGAAAATTGCTGCTGTTGAT
GTAAAAGCAGATGAAACTATATCGAAGGAGAAAATCTGGCAGTTGATATTGCAGAATGAG
CCTACAATTATTCCAATTTCTTCGGCATCAAAGTTGTCAGCAGAGGACTTAATGGCTTGC
ATTGACCTTGTTGAGATTCTACTTGTTGATTACTCTCAAAGGCTATTGGAAAATTTTTCC
ACCAAGGCATTCCTACAGTTTATCTTGTTTTTGCTGTGCCATCCCAATTGGGACATACGG
AAA
>c393_g1_i1 len=618 path=[596:0-346 943:347-350 947:351-617]
CCAAAAACAACCCAATCTCATCATCACCAAAGAATAAAAGAATCAACGCACAAAACCATT
AATTAAAACTACGAAATCTACTCTCATTATGGTCGTAGAGAAAATCATCCGAATCCACCC
CCATTAAATTACTAATCCCGCATATATATATCACCGACACATGTCACGTTCCCGTCGTTC
TCGTTTTATGAAAACGACGACGACTCATGTTCGTCGCTGCTGAACTCCTTCCTAAGCTTG
CTTGAAAACATGCGGCACGCATCCATGCTGAGGTCGACGGCGGCGGAGAGCGCGACGAAG
AGGGCGGCGTCGGCCATGCACGTGACGTGGACGACGCCCACCTCAACCACCGGCTTGCTC
ACTTTCCCTTCGCCTTCGACGCTCGATCCCATCACGAACCCTCGAAACAAGGCGCAGTCT
TTGCTCGAGGTGTCGTCGATGCAGAATCTCCCGCCCTTTTTAACGCTCATGGTGCCTTGA
GCGATGGGGATTCCGCTGGTGAGGCCGGTGTTGGCTACGAGCTCGAACTTGTAGCCGAGG
CCGTCCACCGGCCCCCGCTCGCGCCACGCCTCCAGCCGCCCCCAGGGCTTCCAGCTGCTG
ATGGAGACCCCGTTGGGG
>c394_g1_i1 len=814 path=[842:0-813]
AAAGGAGCGTAGGAAGGCGGAAACTACTGGCAAAGGAGTTAAAGAAGGGCATAGAGTGAA
ATCTGGTGAAGGCATACACAATGGAGTTATTCCAGAGAGGAGTAATGAGAAAGTTCTTTC
TCAATCTAATCATTCATCTGGAAACAGTGAGAATGAAGGAGACAGCACAGCTAAGAAAAA
TGCTAAGAAACGGAAGGTTGAGATGAACACAACCACTGAAGATGTTAATCACCCATCTAA
GAGGGATATCCATAAATTGATGAAAAATGAGATTAAGGAGTCAATAGGGATGAAGAGCGC
TGAAGAAAGGAAAGAATTTCTTGAAAAGGAGATTGAGAAGAGATTTATACGCACTAGTCC
ATTAGGGAAAGACCGAACTTACTGCAGGTATTGGTTTTTTCGGCGTGACGGGAGAATATT
TGTTGAGAGTTCTGATTCCACACAGTGGGGTTATTACCAAACCAAAGAAGAGCTTGATGC
TTTGATTGGCTCTATGAATCCAAAAGGTGAGAGGGAGAGAGCTCTTAAGAAGCAGTTGCA
GAAGTTCTACAACAAAATTTGCTTGGAACTACAGAAAAGATCGAAGGAGGAGGCCGTGCA
GAGGGACGCAATGGAAGAGGCTCTGGTGCGGAGGTCAACTCGTGTTCGTGCCCCACCTAG
GGAAAACCCTACGCACTCGTTCCTCAAGTATGTGAACAAGTGGAAAGATTTATAGGTATA
TTATTGATTGGAGGTATAGATGGAGCTAACCATCTCTGGTTAAACGGCATATAGAATGTG
CATAGAATCACCATCCTATTGAAAGACATTGATA
>c395_g1_i1 len=296 path=[333:0-183 60:184-295]
CAGAAATCTCAGAAAATTCTCCACAAATATGTTTTTGTCCCTAAATGTATTGTGCCATAA
AGCTAACTCGTGGAATAAGGTTTTGGATGTGGTTGAAAGATACTTAGAGTTTTTAGTGGC
TCACAAAATTGTACTTAATTCTGATGCAGAAGTAAACTTCCATTTAAATGGTTCTGCAAT
AGTGCAGACCACCTCCCAAATTTCCAAAGTGATGTTTGATTCCGTGTTGGATGTCCTAAT
GCTTCTGAGCTATCTGACTAGCATCAGCGGGCAGATTAACATGTCATATGATGACG
>c396_g1_i1 len=482 path=[522:0-221 1010:222-481]
GTTTTCTCATTTTCAGGTGCCTTGTTTTCTCATCTTTCGTGGTTAATTATGGACTGCATG
AAGAAAAATCGCTCATTCTGCATGTTGTTTGTGGTGTGTAGGAAATGGAATCAGCGCGAG
AGGAGAAGGCGGCGAAGACGGACGAGTTCTCGAGTGTCAGCGACGGCGGCGGCGGCGGGG
ATGATTTCAGCGTCGACGAGCTCCTCGACTTCTGCAACGGATTCTCTGAAAACGAAGAGC
AATTGGAAGAGCAGCGGGAGACTGAAACGGGGAAGACGGAAACATCTCCTGATTTTCAGG
AGAGAGAAGGAGCGGTTTCTCTCTCTAAGCGAGAGGAATTCGTCTCTCTCAACGAAAGCG
AGCTCTGCGTTCAGGCGGAGGGTTTGGAGAGTTTGGAATGGCTGTCGCATTTCATGGAGG
ACTCGTTTCCCGACTACTCCCCCGTCGGAAAGCCGCCGCCGGCGGCGGCGGGGGCGGAGC
AG
>c398_g1_i1 len=731 path=[109:0-582 691:583-611 108:612-730]
ATGATTTTCGACCTGACTACAGGCGTCTGTCCATATTAAGAGAGAGCTTCAGGGCCGAGA
ACTTGAAATGCCTGAAGTTTGACATTCCTTTGATGGCTTTGACTGCTACTGCAACTACTC
GTGTTCGTGAAGACATACTAAAGTCATTATGCATGTCAAAGGAGACAAAAGTTGTCAAGA
CCTCATTTTTCCGACCAAATCTCCGTTTCTCGGTGAAGCATAGTAGAACATCATCTGTGT
CTTCCTATGAGAAGGATTTCAGTGAGTTGATAAACTTGTACACGAAAAACAAGAAATCAC
TCCAAAAAATGTTTCCGAGAAATCTTGAAGATTCCTCAAAAAATTCAAGTTCTCCTAATG
GTATCACTTCGGGAATAGATGAAATGTGCAGAAACGTAGACGATAGCGATGATTATGAGT
TTTCAGATGATGATGGTTTTTTGGCCTCTCCAAAGGAGAAAGAATTGTCAGTTGAATACC
TGGAAGATGATTGTGATAGAGTGCAAGGAGTCGATGACCTGGATGTTTCTTTTGGCGAAT
CTTGTGAGCATCCATCTCTAAATTTCAAAAGTTGCGGGACTCCAGACTCCGACCATCTGT
TGAGTAAAGTGTGGAAAAGACCAGCACTGCATCAAAGATATCTAGAAGAAGGACCAACAA
TTATATATGTACCTACTAGGAAAGAAACTTTGAGCATAACAAAGTTCCTTTCAAGGTTTG
GTGTAAAGGCA
>c399_g1_i1 len=596 path=[719:0-342 1060:343-366 74:367-595]
CAACTTAATATCAACACGAAGTCTAAAATAAACATCTCCCTCAAATGCATCCGTTTGCAG
AGTAGCAATGCCTCGAGCCATGAAGAAATCTCCGGTCCCTCCAATGACCGAAATGTCCCT
AGTCTTGTTCATCAACGGATCGGCCCCGGCGAAGTTCAACGTGCCCACATGCTCCGTCGA
GTTGAAGAGAAATGAAAACCCGAGCCAGGCGCCGTATATACTCTTCTGGTCGTAGAAATA
CATGCCCTGTGCCCGGCCCACCGGAGGCGAGTGCAAGTTGTTGTCGAGGGTAATGGGGTC
ATCAAACACCACCATGTCACCAAAGTTGAAGGGCACGGCCATCACGGTCTTGTTGCCCCA
CTGGGGCGACCCTATGATCGCGGCAGTGGCATTATTGTAATTTTGCCCGTTATAAAGGAT
GTCGTGGAAATAGAAGACGAGCTCCCTGCACGGTGTGCGGGGGCGGGGTTTCCAGCTGTG
GGAGATGGTGGTGGAGGCGGAGATGAGGAGGCAGAGGAAGAGGGCTGCCCATGGTGTTCT
AGGATTGGCCATAATATAAATTGTCTTACAAAACAAGTGTTATAAGTAAATGCAAG
>c400_g1_i1 len=963 path=[1:0-681 683:682-690 692:691-962]
GGAGTACTTGACACAGTAGAAACATATGATGCAGATGAAAGGGTTAGAAATGCTATGTCC
TACTTTTTTGATGCTTTGGTTGATCTCTGGGATCGGATTGAGCACACTGGAAATAGAACT
ACTCTAGATTATAATGCTCTTTGGGAAGATCACGAGTTGCAGGGCTTCTATCCATTAAAC
CGTGTTCATGAAATGCTGGATTTCGGAACTTATCTGGAGAGTGTGGACAACTACAACAGC
GGAAATGAATGTCGTTTTCAGCGAATTGTTCATGCTGCCAAAACAATAATGGACAAACCT
AAAAGCTCCGGGAAGTGGATCTCTAATGATAAAGTGGGAAGACTGTTATGTAATTCTGAA
AAGGCATCAAAATTTCCAGAACAAGGAGAAGTAGAAACTGCAGCATGTGTTTCCAGTGAT
GAAGTTAGAGTGCCTGATGAGCAGACAGCCATATCTCTGGAAAACAAGGAGAAATCTGTG
TCTGTGGAAGAGGAAGAAGTCATTCTCTTCAAGCCCATCACGAGACGTAACTCAGCGCCA
CTTTACATTTCTAAACCTACAAAAGATCCAGCTTCAGCTGATGAATGGTTGCGAAGATCC
ACATCATTATCAACTGCTCAGACTGCGGAGGATGCTGATTCGTTCACTTTCTGTTCCACT
ACATGTAATTCTGGAGACAATAGGTCACTAACACAGAATGAGCCTCCATTTAAGGACTCA
ACTTCACACCCCACTGGACCTCCCTCCCTCAGTGCTTGGGTCCTCAGCAAAGCAAATTCG
AGCAGTGAAAGAGAGAAAGGGCTGAACCATTTTAGTAGACAAAAACTAAGCCCTATTGAT
GAAATAGCTTCTACATCTTTCCCCGGTCTCTCTATTAATGAAACCAAAGATTCTGAGGTG
GCAGCAGGCCACATCTCAACAATAGTTCATGACTCCCCCCCTTATGTTGCTCCAACACCT
TCA
>c401_g1_i1 len=555 path=[53:0-554]
ATCGGGCATTCCGGGCAGATTTCGCTTCTTTTTGGGAGTTGATTTTGGTGGGGCTGTTTG
ATTACCTGAAGAAGAGTCACCGGAAGCTGTAGAATCATTCATTTTTCTTTTCTGGGATTG
GGAAGAGGTGGGGAATTTATGCTGGAGAAATTTGAGCTCTGGATTTTTATTTTATTTTTC
TCCCCTAGTCAAACTCTGATTTTTTTTATGAATATCTACTGGTCAGTCTTGCATATTAGG
TATCCAGCTGCCGCTTTCTGACCAAACCGAATTCAGAAACACCCTAACTAAGCCGGCAGC
GGAAATCTGTAAATGAGTTAGCTGAAATGAGTTGTGGATGAGAGCGGAGAAATGAGAGGG
GTTTTGAGTATTGACCAAAATTATTGAGGTTGAAACGGATTTTTTTTTACATGCTGAAAT
GAATCAGTGGATGAGGCGGGGGGGAACAAAAGCTTGATTTGTTGAGCGTTTTCTGAAAGA
CTCCGCGGTTCAGAACCACCGACAAACGATAGCTTTTCCGAGTCGGCGACTCAGAGAGAG
AGAGAGAAGAGAGAG
>c402_g1_i1 len=462 path=[1:0-214 216:215-461]
GAATGTGGGTTGAAAAGTTCAACAGCTCGGGGCCTGTTGATTATGTGCACAGCTTGAAGT
TCTGTCAATTTGGATGTATTGAGGGTTATTATACTGCACACTACCAATCTCCTAGACAGA
TGACCTGCTTATGGGAAAAGTTGCAACATGACGGGAGGCCCCGATGCTGTAACATCAGAT
GACCCGTCCCTCGTGAATATAGTTGAGCAAATCGTTATTGTTGTAACTTGTACATAACTC
GAGTCCCTGTGCCTTGGGTGCATTTCCGCTATCTTTCTAGTTCATTCGCTTCCTGATCCA
CCTTGTTTCAGGGCTCCATTTTTGTAATTGTGGTCTCACAGACGTTAGGACTACATTGTA
GTTGATATTAAGAGTTGTCACATTAACATTAGAATGCTGATGATGGATTCTGCCTTATTC
CACTAATACACACTCAATATTCTGTTTTCCTTTACATTTTCT
>c403_g1_i1 len=324 path=[723:0-276 422:277-323]
CCACCAAATAATAGATAAAAACAATACCTTCCATAAAAAAGAACTTCAGCTTTGGCATTC
TGTTTCCACTAATTAAAAACACCAACTCTAAATGTATCTCACTCTGGAGAAACGCCTTAA
CCGCCATCGTTCATGTCCTCAAGATGAGTAGACGACCAAAGGGATTTCTTCATTTCTTAG
TCATAGTGACGGCGAGGAAGACTCTATACAGAGACGGCGACAGCAACGAAGACAACAACG
GGAATGGCGAGTTTAGGGTGAGGGAGAATTTCAGATCGGTTGAAGTGAGAGAAAAGAGAG
AAACGGCGGAGGAGAATTTCAGCG
>c403_g2_i1 len=257 path=[212:0-209 422:210-256]
GGACATCAATAATGACCAACACTACAATGAGGACATAGCTTACTCTGGAGAAACGCCCGA
ACCGCCGTCGTTCATGTCCTCAAGACGACCAAAGAGATTTCTTCATTTATCAGTCACGGC
GAGGGCGAGGAAGACTCTACACAGAGACGGCAACAACAACGAAGATGGTGATGGGAACAA
TAAGTTTAGGGTGAGGGATAATTCCAGATTGGTTGAAGTGAGAGAAAAGAGAGAAACGGC
GGAGGAGAATTTCAGCG
>c404_g1_i1 len=402 path=[53:0-401]
GTTGGCAGCATCTTCCTTGCCGCTGATGAGCTGCTCAGGGTGGAAGAGTTGGCGGTAAGC
TCCAGTCCTCACTTCATCAATCACAGTGGGTTCAAGGTCCACAAAAACTGCACGAGGGAC
ATGCTTCCCAGCACCAGTTTCGCTAAAGAAAGTGTTGAAGGCATCATTGCCTCCTCCAAC
AGTTTTGTCACTCGGCATCTGGCCATCAGGCTGAATTCCGTGCTCAAGGCAATAAAGTTC
CCAGCACGAGTTTCCGACCTGGATCCCGGCCTGGCCGATGTGAACGGAGATGCACTCTCT
CATTTTCAACGGTGAATGGTGAATGGAAATTCAAACGTCCGACGAAAACAGAAATCGCAA
GTGTGTGCGTGAGAGAGAAAGAGGAGAGAGGCGTTTATCAAG
>c407_g1_i1 len=645 path=[689:0-644]
CCTCCTCCTCCTCCTCCTCTTCCTGTCTTTCTCTTTCATTTCCAACCCAATCGCTCTGAG
CCACACCCAACCTCTGTTGCTCCCCTCTGATCTTCTCCACCAATATTGCCTCTTCTGATC
GTCTCATAAGTGTCTCTGACCACCGCTCGCCAGGCCTTGCCATGCTCCTACCACTTGGAT
CCTGAAATTTCCCGACATACTCATGGTGCAAATATGGTTCTCTTTCCCTCATTGCATCTT
CTGAGAAATAATTTCCATCTACCAGTAACTTATCCATATATGCCAGCCTCCGGTTCTTGA
TCTTTGCTGACCTCGACTTCCTCTCCTTCTCTGTTGGGCTAATAATGCTTAGGAGATTGT
TAATGTGCCAATTGATTTCATAATCATCCCTCAACACATCAAACTGATTAAGCTCCTCCA
GCGATAATTTCGAACCATAACGCTCGAGAAAGACGGCTGCGTCGGTAGAGAGAAGGTGAA
GGAGGAGGGACTTGCGACGGGATGGGTTAGCAGCATCAGCAGGTTGTACCTTGCGGGGAA
AGTACAAGTCATCGATGAGAGACAACCTCTCCGAAATTCTTTCCTTGGCTTCACTGCCAA
TTGATTTCGCCATCTCCAAATCTGTCTCTCTCTCTAAATTCTAAC
>c408_g1_i1 len=774 path=[53:0-773]
TTTTTTTCTTGGACCAAGTCGGGAAACATAGATGAAGCATTAGAGATAGCTGAGAAAATG
AAAGTGGCTGGCTGCAAGCCCGATACACAGTTTTGTAACGCGTTAATACATACGCTAGGG
AGAGCTGGCCATATTGAGGAGGCATTAAATGTTTTTACTAAGGAAATGCCCCACAATAGA
ATTAATCCAAATACTTCAACTTTCAATTCTATGATTGCTATGTTTTGCCATCACAAACAA
GAGCAAAGGGCCCTGGAATACCTCAGGATCTTAGAACAATCACCTTACTGTAAACCTGAT
GTTCAATCATTCTATCCATTGCTGAAGTTGTATTTTCGAGATGGGAAGACATCCAAGTGC
ATGAATCTGTTGGATGACATTGTTAAGAAGCACCATTTGTGTCCTGATTTGGCAACTTAT
ACTCTTTTAATCCATGGATTCTGTAGAGCAAACAAATGCGAGAAGGCATACCAGCTCTTT
ATGGAAATGATAGGTCAAAATATAAAACCTAGATACGTAACATGTGCATTGCTTTTGCAA
GAAATCAGAGAGAAGAACATGTATGGTGCAGCTGAAAAAATTGAAGACTTCATGAAGAAA
ATGAAATCGTCTGGAGTGAAAAAACTGCAGTAACCCTGCTTCAAATGATGTTTGAAGAAA
TGTCGCGCAATGGGAGAAATGCAACGGGCCATCGGGGATGGGCATAGCATTCCAACTGAG
ATCAGTCAGGACAGCTCACTGGGCCGTGTAATGTTGCTACTTGTTCAGGGGGGG
>c409_g1_i1 len=587 path=[101:0-509 54:510-533 78:534-555 100:556-586]
TAATAAATCAAATAATATTTCACACACAAAAATAAAATAGAATAAAATAAAATAAATAAA
AACTCCAAAAATTAACCGACGAAAGCAAGAAAAAAAATTGCCAATGAATCGCAAAAATCA
GTGACCAAACCACGACGTAACGTAACGCAGTTACCAAAAAACACAATGCCTGCCGAAATC
CCACGCGCCCCACCCCCCCGGCGATTACCCCCACACAATTCCCACCTCCTCACGCGCTTT
CGCCATCCGGCGCCCCCTCCTTGCCGCACTTACTTTTATCTCACCTACTTCTCCCTATCC
TCTCTCTCATCTCCCTCTTTCTCTCTCTTCAATTCTCGTTCGCCGGTTAATCTGAATTGC
CATGGGTGATTTGACTGAATCGTCGACGCCTCAGCCGCCCCCGTCGCGCCAGGCTCCGTT
TCGGGAGGATTGCTGGACGGAGGAGGCGACGTCGACTCTCGTCGACGCCTGGGGCCGCCG
TTACTTGGAGCTGAACCGGGGGAATCTCCGGCAGAAGGATTGGCAGGAGGTGGCAGACGC
CGTCAACGCTCGCCACGGGCATACGAAGAAGACGCGACGCACCGATG
>c410_g1_i1 len=202 path=[1:0-46 48:47-201]
CTTCAATACTGAAACACGAGATGTAACAGAAAAACCGAAATAAATTACCAAACACAATCG
TTCGATGTGAGTTCGATCAATCTCTTGAGGCCTAGAGAGGAGGACGTCGATAACATCACT
TGCTTCGTGATCTTCCGATCTTCGTCGTTTCTCAATTTTCTGATCGATCAAACCACCGAA
AAGCTCGAGCACTTTCCCGAAG
>c410_g1_i2 len=267 path=[97:0-111 48:112-266]
ACTTCCTCGAGCTCGGATTTTACTCTCTTCATCGCTTCTGGATTTCTTATCGCCTCCGCC
ATTGTCCATTCCACTGTGCTGGCCGTTGTATCGGTTCCCGCAACGAATAGGTCCAAACAC
AATCGTTCGATGTGAGTTCGATCAATCTCTTGAGGCCTAGAGAGGAGGACGTCGATAACA
TCACTTGCTTCGTGATCTTCCGATCTTCGTCGTTTCTCAATTTTCTGATCGATCAAACCA
CCGAAAAGCTCGAGCACTTTCCCGAAG
>c411_g1_i1 len=365 path=[1:0-364]
GGAAGCTCCCTCCTTCCGTATCCAAACTTCAGAAACTTCATTTCTTGATTGTCCGTCCAC
ATCAAAACATCGGAGCTTTGTTGTACCTGCCTCCCGAGATTTGGGATCTTAAAGAACTGA
AGCATCTTCAAGTCATTGGGAGTGATCTACCAGATTTTCGGGGCACTCACTTGCCAAACC
TCTCAACACTTTTAGATGTGGGTGCTCATAGTTGTACCAAAGGTGTTTTTGAAAGAGTTC
ACAACTTAAGAAAGTTAGGAATTCGAATTGAACTGGCACCCGATCATTCGGATGAACCTC
TGAGTTGCTTGGATCATGTTTCCAATCTAAAAGAGTTGAAGTCACTTAAATGTGTTGTCG
TGAAT
>c412_g1_i1 len=533 path=[53:0-532]
GGGGTGTGTGTGCATGTTGATGAATGATGATCCTCTGGCATGGTTAACCTTCTAGATTGC
GTTGACAGACCGGATCAACGACTGAATCGGGACTGAATCGGGCAAAATCACGAAGACTAG
ACACAAAAAAATAATTACGAGAATCGACATTGGGGCCCGACACCAGACTGAAACAATTTA
CACTGAGCTTGCCTAGTTAAACCTTGGAATAGTTACGTTTGCGCCTGAGCTTCCGTTTCC
GGCTTGGAGGAAATGGATCGGCCCACCTCTTGTCCTCCTTCACGGCTCGTTCCCATCTCT
CCTGGAACTTTTGAAGTTCTATTGTTGATTGCCTCCTAATCTCTGATCTAACGTCAACGG
GATGCCTCTTAACGATCTCTTCAGGATTCTTGACCTTTTTCGCAGACTGCCCACCCAAAG
TTTGTATACTCTGATGAACTACGTATTCACTATCAACTACTCCCACCTTTTGGGTACGAT
CCCCCTGTGCACAATAGCCAAGTTTCATATCCATTCCCCATCCATGAACAAGA
>c413_g1_i1 len=864 path=[53:0-863]
AGAATGTGCAGGCGTCAACGAATGGAGATTAAATTACTTTCACAATCTTCCAATGTTTAC
GAACTGTACTGGAAAAAGAAGTCTTCATGTATTCACAATCTAGTTTCTTCAGAAGATCCT
GTGGCACCATATATGGGTCGATTACCGACATATAATTTACAGAAAAATAAGGTCTTCTCC
CTAGCTGGTTTGCTGTTGAGTTCCCGCATCGAACCTAGGAATCGATAGCTACTATCTGGC
ACGCCTTAGAATATGGATTGATGAACAGCAATGTCTAGTCTCAAGAGAAATTCCAGAGAG
GTGCAATTCTATTATACGTGATACCACTTTCGATTTTCCATTGCCTTGACAAGCTCATTG
GCCAGTGACGCGAAGTCTTCAGCTCCGTTTTGTAGGTCTTCAGTTCGTCTACTAATTTTC
TCAAGTTTTTCTTGGCGTTCCAAAAGCTTGTCTTTTGCTTGCCCAGCTGCAGATGAGGCA
TCCCCCGTTTTTCTGTATTTAGCAACGATCTCTTCCCGCGTTCTAAGTCTGGGTTTAATC
TCAGCATCATCGTCAAACAATTTTTCTCGTTCACTTTTCTTGTCTTTATTTTTGCTATCT
AATTCATGGGATGAAGTAGATGCCAAGGGCCCAGGCTCATCAATGTCAATGTCATCTATA
GTCAGCTCAACAGCCTCTGGTTCATCTGTAGTCAACAAAGGCTCTGGAATTATGTTCCTT
ACAAAGATCCCCTCAAGGTGACTGAAATCAGCTTTAGAATTGGAGTCGTGATATGTCAGT
TTGTTTGGTTTTGGTCCTCTTAATCCTTTTACAATACCACTCAGAATGCCAGGATTACCA
CCCTGTTTTCTCTTTTGATCAGAG
>c414_g1_i1 len=540 path=[518:0-359 1058:360-395 914:396-539]
GCGGATTCTCCGTCGAGTTTTTCGACACAGGCCAATGCGCTGCTGCGGAAGAATTTGACT
TTTCAGAAACGAAATATCAAAACAAACATTCGGCTAGTTCTATCCCCATTCTTCCTCTGT
CTGTTGCTTGTTCTCATCCAAGCTTTGGTGGACAAAGAGTTAGATAAGCCCTCAAACAGG
TGTGGCTGCGCTTGTGTTGATACTGATGGGAATGGCCAATGTGAAAGAAGATGTGGGATT
GAATACTCAACTTTGGACCAAGGGTTCAGCTGTCCCATTCCCCATCCTCCGGAATGGCCT
CCATTATTACAGATACCAAAGCAGCAGTTTCGTGCAGTGAGAACTGATTATATCTCATAT
GGAGACTTGCCTAATGATTTGTGCAGGAGAACAGGCTCCTGTCCTGTAACTATGCTTATT
ACGGGGAATAACCAAACATTAGGACAGAGCGTGGCTGGAAACATGCTCGCAGGACCATTA
AATATAAATTCCTCCGATATTCTGTACAGCTTAGCAGATGATGCCTTGGGTTCGGAAACA
>c415_g1_i1 len=870 path=[1:0-357 359:358-362 364:363-869]
GAACCAAAGCGTGCCTCTGCCGGAACGCCAAAAGGAGTTGGCGTCGCCGCGGATTCTAAG
CCCGAAGCATCAGTTAAACAAGTCAGCCAGGTGTCAACGGTAGCAAAACCTGTTTCTAGA
ACTAAAATAGTAAAAAAGGTGATAAGGAAAGTGATCAGGAAAGTTCCTGCATCAGCTAGA
GCTGCCTCTGCTCGTACCATTGCATCAGGGGCAGTTGATTGGGTAAAAAATGAAGAGACT
ATGAAAGAGAAAACATTACAGGATATAAAGAATACAGAAGCTGGCAACAATAATCCAGCA
GCCGATGATAACCCTTTATTTGAAAATGTTGAGCACTCTAGGTTGGAGAATGAAAACAGT
CGTAACCATAGAAATTTTATTCAGAAGGAAGAAGATGATGCGGGTGAACCAGAAAAGCAC
TTTATTGAAAGTGGTGAAAATTTGTCTGAGACTACAGAGCCTATGGTTATAAACAAAAAG
CCCGAACCCTGTGCAACTATTGAAAAAGAAGAACTGAAGGAAGAAAAGGAGGAACAGATA
AAAATAATTGATAAAGGAGATCTTAAAGGTGAAACCATTGAAGTGGAGGACTCCTGTGAT
CAGGTGAAACCGGAGAATGCTTTCCTTGATGAACACGATGATGGAAAAATTGAGGGGCTC
AGTGATCAAGAGGTCCATGAGGACTTTGGGGGTGAAGATCTTGCTGATGATGACGCACCA
GAGAATGAGGCAAAAGTTGAGACTTTGGAAGAGGAACGCTTACAGTTAAATGCTGCTGCA
AGGGAACGCAAGCTAAGGAAGGAGAGGGAGATATTTGTTGGTGGGTTAGGCCGAGATGCT
GTGGAAGACGATGTTAGAAAGGTATTCGAG
>c416_g1_i1 len=360 path=[338:0-253 592:254-280 619:281-359]
GAGGTGTGGTTTCAAGCGACAAGGCTACGAGGAGATGGTTGTGGCTAGGGCTGAAGTGAA
TCGTGGTTGCTTATATGATGGTCGGATTCCGTATGTCCATTTCAAATGTATACATTGCAA
ACCGCACAAATTTACACGACCAATAAATTAGAAAGAAAATGGCCACACCTCATAGAGAAA
GAAAAATATATATATGTATATATGTGTGTGTAATCGGAACTGTGGCGAACATGTTTGTTG
ATGATCATCTAACCATAAAGGTGGTGGTTTCGCCGGAGAAGATGATTAGATGACCATCAA
CAATCACATTCGAGGCAGCAGAAATTTGCAGTAAATGGGAAGGGCCTTGGCCATTCCAAT
>c417_g1_i1 len=734 path=[51:0-326 50:327-733]
AGCAAATGCAGCAATGCAATCAGATAAAAGAAAGCACGTGCATGGCTGCATTATTGATGA
CAAGAAAACAGAGCGTCTTGAATGCACATGTGCAATGGCGGAATGCTCTGTTCGTTCCTG
AAGAAATCATCGGGATCAACCGCAGTTTTAACCCGAACAAGACGACCGAAGTTGCTATCG
AAATATCTCTTCCCCCAAATGCTGGCTTGTGCGTAACTCGTCTCTCCATCAACCTTATTC
ACTCCGAGGTCGAGATCTCTGAGATTCAGATATGCTTTCCTCGGATCCCTCGAAACATAA
GGAGTCAAGTAATCGTCAAGCCTCCTTGTCCAACTTATATACTTGTCCGAATCTCCATTG
TCATCTTCTACCCAGAACACCGAATGCAACAATTCGTACAAATTACCAGCCCTGTGAGGA
AATGGAAGGGCGGATTCTGAAATTTCATCCATTCTTCCACCGTATGGGGACATCACGATC
TGAGATTGCAGGGCTTCTGGTTCGTGCAACCATCTCCATACGCCTTCTAACCCCGATTCA
GGTATGGGTTCTTGCACATAATTCGATTTTCCTTTCAAATATACGTTGACAAAACTAGCT
CTGTTGAGCAGAACTTGCGGTGAAGTCTCAATGGGAAAACCAGCTATATACACCACGGAT
TGTATCCAGCTCACTCCGGTGCACTCTTCTCTCACTAACCCCAATTCAGGAAAACTTTCT
TGCATCAACGAGAG
>c418_g1_i1 len=345 path=[89:0-242 69:243-261 88:262-344]
GTGGCCGACATCCTCAAAATCATCAGTTGCATCCTTCCCTGTTGAAGTCAGCAAAACTTC
ATCACCACCTGGATGATCATCCAAGAATTTAGTCACGTCATAAACCTTGCCGCTAATTAG
GAGCCAACAGTCCTTGTTGGTGTTATGCTGAGAAACCTCGGCCAAAGTAAAAAGCTTAGA
CATTGGATACAAGTTAATTAGACGAAATTGAGGGAAAAAGAATTGAATCGGCTCAAGATC
GAGAATTCTGGCAGTGAGTTTTAGTGAGAGAGTGATGCTGTAGATTTCAATTGTGCGGTG
GGGTTGGTGAGATTAGAAAAGTTTGGCTGCGAAATCAGCTTGTCA
>c419_g1_i1 len=603 path=[631:0-602]
ATATATGTTGCATGTAAATTTAGTAGGAAAGAAGTAAAAATGAGAAGTAAACAAGGGTTT
CTTCTATTTCTGTTCATGGCCCTCTTATTCCTTTGCATTGATCATCATCATCTACCTGCA
GCTGCTTCTCCAGTTGAAAACATGAAAGAAAATGATCAAGAAAGAGGCATAGCCATAGCC
CACCGCAGCAAACTCAGCCATGGGACTATTGGTGGAGGCGGAAATGGTGGCAACACTGCT
GTTACTGGCAGCACGGCGGTGGTTTCCGGCGAAAATAATGGTGGTTCACACAACCCCGGT
GGTGGTGGTGTGACGCCTTTGTATGCAGCCGGTGCTGGAAATAACCGCCACCCCCACCAC
GGCGGAGGAAACCGCGCCCAAGGCAGAACATGGCCGGAAACCTTGGCCATAACTACGTTT
GCATGGTTTCTACTACTATGTATCAACCAATATTTGTAAATTTAAGAATGTAAGAGTCAA
TAAGAGATTGTACAGCCTAATCTCATTCTTGGTTAAGTTTTTTTTTTTTTTTTTAGGGTA
TAAATAATGCAAGACTGCTGCATTTTTTATTGTAATTTGGGTTTTTATTTGGAATTGGGG
GGG
>c420_g1_i1 len=261 path=[129:0-167 296:168-206 128:207-260]
CGCGGTTTCAGGGTGTGGCGGGAGCATCCAAACCGGATTGTTGGCTTCTACCCTCGCCTC
ATAGATGGCAGGCCGTTGACGTATAGAGGCGAGAAGCACGGCCGTAAGTACAACGGATAC
AACGTGATCTTGACCGGGGCTGCTTTCTTGGACAGCCATACAGCGTTCGAGAGGTACTGG
AGCAAGGAATCTGCCATAGGTAGAGCATTGGTTGATAGTTATTTCAACTGTGAGGACGTG
CTGATGAACTATTTGTACGCG
>c421_g1_i1 len=285 path=[263:0-284]
GGGGGGGGGCTATATCAGAAACTCCTAGATTGTCCAAACATTGTACAGTCTTTTGCATCA
GAGGATCAACATAATTGAGCTGCAATATATTTTCATAAATCCCGTCCAATATTAACTCGT
AATCGCCGCGGTTAGATATCATAGAGTAGAGAAATTCAAAGTCTTTGGATGTGCTGCTGC
TTGATTTGTTAGATCTGCTGCTAGATTTCCCCCTTTTCTTTTGGAAGATCTCTTTCCATA
TATGAAAAGCACTTTTAGCTACATCCTTCTGACCCACCACTTGAG
>c422_g1_i1 len=379 path=[953:0-215 337:216-378]
GAACGGCAGTGTTCTCAAGATACTTCTTCGCGGCGAGATAACTGATCAGCTAAGGAGCTT
TTCTAGGACACTATCACTGCCTCAACTTTGTGTGAATTTCGAAAAAGCAGCTTATGATCC
TCGTGTAGTGGGCATTTACCTCCATATTGATAACTTGAATTGCGGGTGGGGGAAGCTAGA
AGAGATTAGGAGGCAAGTGCTGGATTTTAAAAAATCAGGTAAGTTCATCATAGGCTATGT
GCCTACATGTGGAGTAAAAGAGTATTACATTGGCTCTGCTTGTGAAGAACTTTATGCTCC
ACCAAGTGCCTATGTTGGACTATATGGATTGCTTGTTCAGGCATCATTTCTTGGTGGTGT
GCTTGAGAAAGTTTTTTTT
>c422_g1_i2 len=499 path=[1:0-335 337:336-498]
CCGACATAGCAGGGTATTATTCGTTTTAGTAATGTACTTGGGTTATGCTTTTGTGTATCT
GGTAATACATCTCTTTGAGAGCAGGAAACTTTGCCATTTCTCCTGGTATCATTGAACTTC
CTTTGCTTGTGGTGGGGAATTGCACACAAAGGATTGAATAGCATTTCTGTCCAGAAGCTT
TTGGAATATTGAAATTTGCATTTGCCAGAATGCTCATACGATGATTTGATTCCTACTTGT
TTTGTATTCACAAGCATTCTTTTGAGTTGATTAACAGTCATTTACTCAAAATACATGCTG
GTTAGATTTCCTATTATTGTGATGGTTGCAATGTGTAGGTAAGTTCATCATAGGCTATGT
GCCTACATGTGGAGTAAAAGAGTATTACATTGGCTCTGCTTGTGAAGAACTTTATGCTCC
ACCAAGTGCCTATGTTGGACTATATGGATTGCTTGTTCAGGCATCATTTCTTGGTGGTGT
GCTTGAGAAAGTTTTTTTT
>c423_g1_i1 len=542 path=[66:0-541]
ACATATCAAAAGAAATGAATGAGCTTAATCTGATCAGGTGTCAGAGGATACCCAAACGTC
CCGGTTGTGATTGGAGAGATCTGCCAGATGAGAAGGTCAAATTATCGAATGGCCAAATGG
CCGATCTGATACCATGGTGCTTACCAAACACTGCCAAGAGGCACAATCAATGGAAGGGAC
TCTTTGGCAGGTTAGATTGGGAAGGAAATTTTCCAACTTCAATCACAGACCCCCAACCAA
TGGGTAAAGTGGGAATGTGCTTTCATCCTGATCAAGACAGGATCGTGACAGTCCGTGAAT
GTGCACGTTCTCAAGGTTTTCCGGACAGCTATAAGTTTTTTGGTACAATTCAGCACAAGC
ACAGACAGATTGGAAATGCCGTTCCTCCTCCTCTTGCATACGCCCTTGGAAGAAAACTGA
AGGAAGCTGTTGAGAAGAAAAGAAGTTCGTAGATGATCATTCATTCGTGGTGTTTCTATG
AGAATGATTGTGGTTAAAGAAGCAACTACAGTGTGTTAGTGGGTTGCCTCATTCATTCCT
TG
>c424_g1_i1 len=252 path=[610:0-251]
AAAAAAATCGAGCTGCTGACTATTTTGTGCTATTGTCAAATGTATATGCAGCTGCTGAAA
AGTGGGAGGATGTGGTGGCTGTACGGAAGAAGATGCTTGATAAGAAGACGAGGAAGACTC
CTGCTCGAAGCTGGATTCAGATAGAAGGGCTTATATATGAATTTACGGTTGGTGACAGGT
CTCATGAGAAGGCATGTTTGATATATGATGTTCTTGACGACATCACGAGGGAAACCAAGT
TTCAAGGCTACA
>c424_g2_i1 len=213 path=[191:0-212]
ATTTGCTAAGTCGTGCTGGATTATTGGATGAAGCACACGAGCTAGTGAAGTCTATGCCTA
TGAAGCCAAATGATATTGTCTGGGGTGCCCTCCTTGGCGGATGTCGGATATACAAAAGTG
TCGAGCTTGCTTCTGATGTAACAGATATCTTGACTGAGGAACTTGAACCTGATCGGGCTG
CTGACTACTTTGTGCTATTGTCAAATGGGGGGG
>c425_g1_i1 len=541 path=[187:0-403 590:404-471 186:472-540]
AAAGGATTAGTTTTGAGGGTCTGACACTGTCCTCCAACCAAACAGGTATTTGATAGGGAG
GTTAAGCAATTGAAGGAGACTAGACGATGGCTCTTAGGCGTATGCTTGGATACTCCGATG
GAGAGTTAATGAGGTCGGATGCAAAACCATGTTCGCGGTTGATGAGGCACACTGCTGGCA
TTTGTTCAGTGGGAGGAGCATTGGGCTTCTGGACGCTCTGCCGCTTGTATTATGGTCCAA
GAATCACAGTTCCTCGAACTCTTAGGTGGGCTGCTTGCGGCGCTATCTCTATGAGCACAA
CCACAGCTTTGCTAGTTCGTCTATTCAGCCCTGAATGTGAACCCCAAAATATAGCTGCCT
ACGACCAGAAAAAGTAGAGTTGGTGGTTGCTAGCTCGTCTATTCTGCCCTCGAGGCTTCT
TTGAAAAACTATTTGGAACTAGAGAAATAGATGAGATGCAATACATATAAATCTTGGTGT
TGAAAGACAGAGTCTATTAGATTGATCAACTTATGGAAATCTATGCTCAAGTAGGTTGTT
G
>c426_g1_i1 len=233 path=[211:0-232]
AAAAAAAGCGCCAAACCCCCGCGCCACCACCACCTTACTGTCCATGAAGACAAGACCACC
ATATACTTTGATTTCTCATCAGGTAAATATGAGGATGCAAGTGTTGATTCATCATCTCAT
AGCGTTTTGAAAGACAGGAGGACTCATGGGACTCTGGCTGTGCTCGGATGGGGGTTATTC
CTCCCCACGGGAGCAATTTTAGCACGATACCTTAGCCATAAAGACCGCGTCTG
>c427_g1_i1 len=591 path=[569:0-60 630:61-590]
CAAAAGTATCAGCATAGTTTTGTGGCTTCAATGTCAATAATAAAATAAATCTTAATTTTG
CGCACTACTAATTCTCTCTTGAATCAGATAGTCTTATATTCCTTCTCTTGTCAAATACTA
GCATGCCTATATATACATACCTACATGTTGTTATAGTCATTTTTGTGTAGTTTGTGAGCT
TTATCTTGTGTTTGAAATGTTTGCTGCATGTAATACTTGGTTTCAACCTTTTTAATTTTA
GTGATTAACCTTTCTGGTGTGATTTTGGAATTCATATATCTTCAAGTTTTAAACAGTGTC
TTAACATTTGTAAAGATACTTGGATTTTTTCTCAAGCTTGCCCTTCCAGATAATTAATGC
TCACGACAATTCACTTTTAGCACGATACTCAACACACATATGCAGCCACGGTCGTAAGGT
TAACTTTAAAGTGCTATTTAGTTAGTACTATGAATAATTACTTGGATGACACTGTATGGT
ATATGGTTCTTCACTCATTATCAATAGAGAAAAACATAACTCTGCTGAACTTTAAGAATT
GTCGTCTCTCATAGTTCTGAATTATTCCAGGATTTGGTAGTAGGTTACATG
>c428_g1_i1 len=651 path=[1:0-648 650:649-650]
AAAAATTGCCGGAAGAGATGGTTTCGATCGATAACGGCGCAGTCGCCGTCGCCGCCGGTA
ACGGTCATGCGGTCGTCGCTGCGGAAGGTGGCACATTTGCTCCAGTTTCACAGTCCAACG
GCTCTCAGCCGGAGAGCGACGCTTCTCGGAAGAGGAAAATGGCGGTTCTGCCTCTGGACG
TCGGGACTCGCGTCAATTGCCGGTGGCGCGACGGGAAATACCATCCGGTTAAGGTTATCG
AGCGCCGGAAGCTTTCCTGTGATGGAGGACCTAGCGATTACGAGTACTACGTTCACTACA
CCGAATTTAACCGCAGACTTGATGAGTGGGCAAAACTTGACCAACTTGATCTCAATTCTG
TTGAAACTGATGTTGATGAGAAGGTTGAAGACAAGGTAACTAGCTTGAAAATGACACGGC
ATCAAAAGCGTAAGATCGATGAGACACACGTGGAGAGGATCATCAAATTTTCATTTGGAT
GATTACAAGGTGTTTGGAATTATACAGGGCCATGAGGAACTTGATGCTGCTAGCTTGCGT
GAACACGAAGAATTTACGAAAGTAAAAAATATTGCCACAATAGAACTTGGAAGATACGAG
ATAGAGACTTGGTACTTTTCCCCCTTTCCTCCTGAATACAATGACTGTAGG
>c429_g1_i1 len=330 path=[1:0-156 674:157-169 171:170-329]
ATCATTTTAGGCAAATCAATCTCATGCAAAATATTAATGTGCATGATGATCATCAGGATC
ATTCAGTGCTCATGCCAACAACCCTTCATTTGGTCAATTCCCCCATTAAATCTTTCAGCT
TGAACACTACTACCAGCTCCTTGTCCCTTCATTCAAACGAAAACGATAACGAAACGGGGC
CGGAGCAGGACCAAGACAACAGGATCAGTTCTTAGCATTTCACCAGTATTACTAATTAGT
CCAAGACTTGATTGATGATCAAGAGGTGTGATTGCATTATATTGCTTCATTATTTTCATC
TTAATTCCAAGACAGTATTCCATCGGTAAG
>c430_g1_i1 len=477 path=[455:0-476]
GCCGCAACCAATGAGGATGACCTCGCTTGGACTGCCCCCGTATCATGTGTTCACACTCGA
GGATATGGAAGACGCGACAAATAGCTTTGATCCATCTAATCTAGTGGGAGAAGGATCACA
GGGTCAGCTATACAAAGGGTGGCTGAGAGATGGCTCGGTGGTGATGGTGAAATGTCTGAA
ACTTAAACAGAAACATTCACATCAAGCTCTGCAGCACCACATGGAAGTGATATCCAAGCT
GAGGCACCGGCATTTGGTTAGCGTTCTAGGCCACTGCATCGTCTCGTACCAGGACCATCC
CAGCACAGCTGGCACAGTCTTTATAGTGCTTGAAAACATTGCCAATGGCTCATTGAGAGA
CCACCTTATCGATTGGAGAAAGAGAGAAGTCTTGAAATGGCCACAGAGAATGGCAATCAC
TATGGGCGTAGCAAGAGGTATACAATACTTGCATACTGGTGGAGTTCTCGGAAATGA
>c431_g1_i1 len=225 path=[203:0-224]
AAAAAAAAAATCAGTGGAATATTGTTCTGTTTCTCAGTCTTTCTCATTTACCTGTTGATT
GCTTGAATCTTCTGATAATTACTGTTAGCATTTTGCATTTATTTTGCACTCACATCAGCA
GATTGCCATGGCTTCCATCTACTAATTCTTCATTCTAGGTAATTGAGTTCTTGAACTATT
TGAGAATTTATGCTTTTAAATATTTCAACTGATCCAAAGGGGGGG
>c432_g1_i1 len=212 path=[190:0-211]
GTGCCTCAATTCAGTCGCCACTGGATTTGCATACGCGTTAAGCAAGGCATATATAGGGAA
AGAGTCTATATTCCTGCCGAGAGGCCATTTATATACCTCGAAGGGGAAGGGCAGACAAAA
ACTCATGTCGTATCGGACGGTCACGATCCATTTGATGCAACTGCTACTTTCACTACACGA
GCAGAGAACATTGTTGTCAAGGGCATTTTTTT
>c432_g2_i1 len=409 path=[765:0-408]
CTTGCATGTTTTCTCCACGGCCTCCCAAGATAAGTCTTCCCATTTCCAACTATACTGCAA
TATTTGAATACGAATCCGCTTGTTTCCTTAGGATTTCCTCGTCCCTGACCTGTGATGTAG
CCTACATCTCCTTTTAGAGCTTCTCCAATCACTGATATCACACATTTCTCATAAATGGAT
TGGCCAGCACCGAAGATGAAATCAACGGCTCCTTCAATGGATAGGCATGAGTACTGTTTA
AAGTAATGCCTTCCATTAGAATCCCACAACTTATCTTGCAATCCGAAAAAATCCACAATC
ATAAAAGGCCGATTTGTCTCCTTCAATCTTCGCTGCTGCTGCCGGAGCAATAGAATTGTG
TGATCCAATGGAGTTGTACGAATTATTGAAACTTATGCCCTTGGGGGGG
>c433_g1_i1 len=395 path=[373:0-286 660:287-309 683:310-394]
ATTCATTTGCACAAATCTTTGTCTGAAAATGAGATTTCTAAGCTCAAGAATGAAATTTTA
AAGTCTGAAGGTGTTAGAAACCTTGTTTGTAGTGATGAAAAACAACTCTTAGAGCTGGCC
CTTGAAGAGAAACTCGATGATTTGAACAAGATTGCTGGTGTGGTGTCTAGGTTAGGCAAG
AAATGTACAATCCCTGCACTGCAGGGTTTTGAGCATGTGTATGGGGATATTGTTTCTGGG
GCAGTCGATTTTAGGGAATTGAGTTTTCTGGTGAAGGATATGGATGGTATGGTTAGGAAA
ATGGAGCGGGATGTGAATTACACCGCGACTTTGTACACGGAGATGGAGGTGATGAATGAG
CTTGAGGTTGCCACCAAGAAGTTCCAGCAGAACCA
>c434_g1_i1 len=321 path=[37:0-266 36:267-320]
GCCTTCCTCAAAAGAATCTTACACAGCTCGTCAGAGGAGGAGAGACACAGGCCATCTTAG
CCTTACTGTGCAACATCTTCAGAGCAGCAATTGTGTTTTGAGCACCTCATGTGCCATGGT
TAAAAACAGCAAAATTTCATGAAACCTTACATTACTAACCCTAGGGGGAAGTATAATTGA
AAGGGTGATGAGGCCATGTTACAATTGAATCCCAAAAACTCAGCTACTAAATAGTAGCAA
AGAAAGCAAGGGTTTGCACATCAGGGGAAAAAAATTGTGTAAGGTGCATCCCCTACAAAC
CTTTACACCTCAGACTTCAGT
>c435_g1_i1 len=889 path=[917:0-888]
TCTCTCTCTCTCTCTCTCCCTCTTCCTCTCTTAATTTAGATGCAGATATATACAGTAAAA
GAAAAGTAAAACACACACACATTGATGATTGATACAGAGGGGAAAGCAACAGCAGCAATG
GACAGTTCTCAATCTATGTTCTCTCCTAGTAGTCTGCTACTGTGTGAAGAGAATTTGGGC
AGTTTAGACTGTGAAGATGATGAAGGGATTGTATTAGATGACTGTGATGATGCCTACATT
CGAGTTCTTCTCGATAGAGAAATCTCAAATGGTGGGCCCCAAATACAAGAGTTTCTCCAG
AATTCTTGGATTCAGAGGGCTCGGTTGGAAGGGATTCATTACATTCTCAGAGTTAGTTTC
GAACCCATTTTTGTTTGTGTATGTTTGATGATTGAATGCCAAAAAGTATGAGGTTTTTGG
CATTTCTTTTGATGCAGAAGAGGGAAGTTCTTGGATTTGGATTCCAAACTGCTTATGCAT
CAGTTACATATTTTGATAGATTTCTTTCAAGAAGATCTATTGATGCAGACAAATCTTGGG
CTATAAGGCTATTGTCCATGGCTTGTCTATCATTAGCTGCAAAAATGGAAGAAATTAGAG
TGCCTGCATTATCAGAATTTTGTGTGGAAGATTATAGTTTTGAGAGCAGTGTGATACAAA
GGATGGAGCTTTTGGTGTTGAATACCTTGGGGTGGAAAATGGGATCATTCACTCCTTTTA
GTTTCATTAAATTCTTTGCAAGCAAGTTTTATGATGATAGGTCTCTGCCAAAAAATGGAT
TTTCAAGAATTGTGGACCTCATTTTAAGCTCAACGAGAGACGCAAAAATGATGTGTCACA
TGCCATCTGAGATAGCAGCAGCAGCTACATTGGTAGTATTGGATCAAGG
>c436_g1_i1 len=419 path=[495:0-336 831:337-361 100:362-418]
ATCTTATAAGAAGATTCTTGGTGACCCCCCCAACCCCCGAGCCACAATCAAGAGTAACAA
GACGTCTTCCTCTGCCAGCATCAGGAAATCGTTCCGACAAAACCGAATTCAAGAATGCTT
CACTATCCTCTATATCAGGTTCATTCACATGTGCATACCCTCCCAGCACTCCATCCACCG
TCGCCTCCACACCCTGCCAATAGCCGACGCCCTGGGAATACCACTGTGATTTCTTGAGGG
GGTCGCCGTCCCCAACCTCTTCCCGCCACATCTCATCGGCGCTCTTGAATTCGCGGCCAT
CGGAGTCCACTCCGCCGCCGTCCATCTGCACACAGTTGAGCGAATTCACACCAATTCTCA
ACAAATTTGATTTGTGCGGTGACGATTGGTGACTCTGAGGAATAATGGGAATAGGGGAT
>c437_g1_i1 len=258 path=[222:0-38 185:39-126 348:127-146 505:147-149 368:150-257]
TGAGAATAGTGTATTGTAGCAGGAATCGCTCTTGTATTTCAAGTAATCTCACATTGTTGA
CCAATACGGTATCTTGTAGAATCATCCATACGACATCATTCAACATAAAGGGCTCATGTT
GAGCTTGTCAATTATGTAGAAACATTACTCCTCCAAGATTTTTAAGAGTAATTAAGATCT
TGAATGCATCCTTACTTAAATTAGTATGTTTTTCCTCCTCAGATGGATCAGACTTAAAAG
GACATAAATCAGCATAGG
>c438_g1_i1 len=356 path=[392:0-355]
TTGAAAGTGGTGTCATTAAGCTAGGTGATAAGCAGGCTGATAGCAAGTGTGCTCTAGTGT
ATGGTCAAATGAATGAGCCCCCTGGTGCTCGTGCTCGTGTTGGCCTTACTGGTTTGACTG
TGGCTGAGCACTTCCGTGATGCAGAAGGACAGGATGTGCTTCTCTTCATTGACAACATTT
TCCGGTTTACACAAGCTAACTCTGAAGTGTCTGCTTTGCTTGGGCGTATTCCTTCCGCTG
TCGGTTACCAACCTACTTTGGCTACAGATCTAGGAGGCCTTCAAGAACGTATTACTACAA
CCAAGAAAGGTTCCATTACATCTGTCCAAGCCATTTATGTGCCAGCTGATGACTTG
>c439_g1_i1 len=283 path=[53:0-282]
TGGAGATCTCCGGCCAGAAGTAGTCGACAAAGGCGTTGAGATTGGAGAGTGCGTGTAACT
TCAGCGCCGGGTGGCTTTCATTCAGCATAGCCAAAAGCCCCCCTGCCGAGCTCACCATCG
TCACCGCCGCTGCCGCCATTGTAGATAAAAACCCAGAAATTTAGGGTTTCGATCTAATGA
GATTTTGGGTTAGGGTTTACGGAGAGGGTACCAAATGCTCGGAAGATTGAACAAAATTTT
CAGAAGTTTGAGAGACAGGTTCCGTTTGCAAACTGGTTAAAAA
>c440_g1_i1 len=1554 path=[1532:0-1442 2975:1443-1467 3000:1468-1553]
GGGGGGGTGAATGAGACTTATGGTACATACATTAGGGGAATGCAAGCTGACATATTTATA
AAACGAGCTAACATCTCGTACCAGGGAGTCGTGTGGCCAGGGAACGTCTACTACCCCGAC
TTCTTGAACCCTGCAGCCGGTGATTTCTGGAGCAACGAGATCAGTATCTTCCGGAAACTT
CTCCCATTTGATGGCCTTTGGATTGATATGAATGAGCTGTCCAATTTTATAACCTCAGAT
TCAAATGATAAACTTGATAGCCCTCCTTATAGAATCAACAATTCAGGAGCTCAGGCACCT
ATTAGTACTAGAACTGTTCCTGCCTCTTCTCTACATTTTGGTAACATAACAGAATACAAT
GCTCATAACCTCTACGGCCTATTGGAGGCGAAGGCCACGAGCCGTGCTTTGATCAATGTG
ACCGGTAGAAGGCCGTTTGTGCTGTCAAGATCGACGTTTGTTGGGTCGGGAAAGTTCACA
GCACACTGGACAGGAGACAATGCAGCAACATGGGAAGACTTGGCCTACTCTATTCCTAGC
ATCTTGAGTTTTGGGCTGTTTGGTGTGCCTATGGTTGGAGCAGATATATGTGGCTTCTCT
GGTAACACTACCGAGGAGCTCTGTCAACGTTGGATCCAGCTACGGGCATTTTATCCATTT
GCTAGAGATCACTCAGTGAAGGACACTATCCGGCAAGAGCTCTATCTGTGGGACTCGGTT
GCCTCAGCAGCGAAGAAGGCGCTTGGGCTCCGCTACCAGCTACTTCCCTACTTATACATG
CTAAGTTATGAGGCACACATGAGAGGGACTCCTATTGCTAGGCCCCTCTTCTTCTCTTTC
CCCCAAGACGCGGGCGCCTACCATATCAGCTCTCAGTTTCTCCTAGGCAAAGGTGTGATG
GTCTCGCCCGTGTTGAGGCAAGGCGCCGTGTCAGTGGATGCATACTTCCCTGCAGGAAAC
TGGTTCAGCCTCTTCAACTACTCAAACTCCCTCAGTGTGACTAATGGGCACTACTTGACA
CTTGATGCACCACTTGATCACATAAATGTTCATGTTAGAGAAGGGAATGTGCTGGCAATG
CAGGGAGAGGCCCCAACCACACAAGCAGCCCGGGAGACCCCGTTTAGGCTGCTCGTGGCG
CTGAGCAGCAATGAGAACAGCACAGGTGAGGTGTTTCTTGATGATGGGGAGGGTGTTGAG
ATGGGAAGTGATGGAGGGAGGTGGACTTTGGTACAATACAATGCTACATTCTTGGAAGCA
CCGCGGCCTTGGAGTCGAGAGTGGACAATGCAGAGTATGCTCTGAGCCAGAAATGGAGGC
TAGATCAAGTAACAGTCCTGGGATTGAATCATTCTGTGGGATTAATGAGCTATGAGTTCA
TGATCAACACAGGAGGGAATTGGATCAAGAAATCTGCTGGGAAATCGAGTTTCGATAACG
GTGGACAGTTTGCTGTAGTTGAGATTTGTGGGATTTCTATTCTGATGGGAGAAGAGTTCA
GATTGAAGCTCAATCTCAGCATGTAGAGGGAAAGTTATGATGATCTATGAAAAC
>c441_g1_i1 len=638 path=[680:0-499 1179:500-507 33:508-637]
ATTCATGCTTATTCAGATGCTTGACCTTGAAGCAGTGAAGCCCAGAACACTTGTGGGAGC
AACCTTCTTGAAGTTGCTTACAGAAAATGATTCAGCTTTTGACCTTCTATATTGTATCAC
ATTCAAGCTAATGGACCATAAATGGCTCGACATGCATGCTTCTTACATGGATTTCAATAC
TGTGATGAAAGCTACCCGTCATCAGCTGGAGAGGGAGCTTCTCCAAGAAGACATTGTACG
CCTCGAAGACCTGCCCTCTTACAGCCTTCTCAGTCGGCACTGAAGTATCCAACTTCCACA
TTTTTTGAAGGTATGAGTCTATATCTCCCACGCCAGAAAGTGCTATCTGCTGGATAAATT
CCAGTTTTGGTGCTTCCAACTAAATATATAGCTTTGCTGATGGAATTGAGTGGCGGCGCA
CCGGTATCAGAATTTATTTTTGTTTTGTGTTGCTCTTCTCACTTTTGACTGGTGAAAGAC
TCTTAGCAAGTAATGCTAAAAGCAAGCCTATTAGAGCCCTTTATCGCTGTGAGCTTTGCA
TATCAAATTTACAGGCATACATTATCTGTTAATCTATGTGAATCAATCTTTAAAGATGGA
GAAATATGAATAGTTTAGTACTTTAGTGAAGGTAAATG
>c442_g1_i1 len=538 path=[602:0-358 960:359-377 44:378-537]
AAAGATTAAAGTTACAACTTTGAAGCACATCACCTGCACAGAGTTGCAACCTTGAAAAAT
ATTTCCTACCAAAGAGTGAGAACATTTACCAGCAACTCATTGGAGGATTTTCGGACTATT
TTTCTGCTTTCTTTAATGATTTCTGGATACTCATCTTTTTGCCTCTTGTGATCTCACTCT
ATCAATAATCATTTGCCTACCAGATAGATCTTCTTCATAACCAACAACCTGATTCTCAGT
CTGTGTTTCACTAAACCCATCATAAAGTCCCCTCGGCCCAGCATCATCAGAGGGTGTATC
ATCCCTTTCGTCTAACCTGTTTATCCATTGCTTTGATGGCCCTGGTTCAGAAGGGGAAGG
AACATGCCTTTGACCAAGTATTGTAGGATTAGAAGATAGAAAATTTTCATGGCAACCACT
GATCTCCTGAGACTTCAGATCTTGAATCTTGCTTGTTTGCTCCAGCAAATCCTCTATAGC
CGCAGCAACGTCAAGAACTACAGAATAGACTTCCTTATTATTTTCAGTTATATTGTTT
>c443_g1_i1 len=781 path=[61:0-780]
TGAAACCATAATGCCTCTTAATGGGAAACTTGCCACGCTTAAGTTGGAGCATTGCTCGAA
AGACAGGGCCATGGTATGAGTAGCAGGAGAAAAGTGGCACCACATGATAACCCAAAACAG
AAGCCTCCCGCAGAGCCCCACCAATTAGCATTCTTAATCCGATCTCATTTGAGTACGGCA
TAGGCTTAACATAAGCTCCATATGCAGCCAAAGTATGCTGAGGACGGTGACCGCCCGAGG
AGTAGCCATCCGTACACGTGACATACATAAGCCCATCCAACTTCACAGCACACATAGCAG
ACCTCAAGAAACTCGAGTCGCTTCCAAAAGAATCGACATCAATCAAGTCAAAATAATCTC
TTTCCAAATAACGTTCCGTCAGAAGCCGGTTGGCCTCCAAATGCTTAACCGCCCACCTCT
CCTTGCCGACACCGGCCTTCTCCAAATTGCCCGAAATGAGCTCTCCATAATCCTGATTCG
CATCGTTCGCCAGCACGAAGTCAGCATTGGCTTCCGCCAGGTAGCGCAGAGAGCGGATTC
CGCAGCCGCACATTGCGTCGAGCACCCGGAGGGAATTGTGGGTTTTCTTGTGAACGGCGG
CGGAAAGCACGGCGAGGTCGCGGCCGGTAGAGCTCTCGTGGCGGAAGAAGGTGTCGCCGG
TGTCGAAAGAGTGGCCCCTTTCGGTTTCGATCTGGGATTTGCAGCATTTGATTTTGGAGG
GGTTTAGGGTTTTGAAATTGAGAGAAATTGGGGGTTTAAGCGGAAGAGATAACATGGCGA
G
>c444_g1_i1 len=1301 path=[53:0-1300]
GTCTTCTTTGCTGTCTGTACCATCCTCAACTTCTTCATCATCTTCTCCTTTGTGCTGATG
GGACACGATATTATGCTTGCTTGAATATATAGTTCTCTCTTCGTCTTTGTCTCGTTTCGT
TCCAAGGAAAACTTCCAGTTGCTTCCTCAGCTTGCCAATGGCAAAATTTTTCTCCTCAAA
TTGATGTTTGGCCTCAGACAGCTTCATATGGGCACGCTCCTCATGCAGCTTGTCGGCTAA
ATCTATCATCTCCCGTTCCTTTTCCACATCTTCATTGACTCTAACAGACTCCCTCTTTAA
CTTCTCCACTTCAGCCCTATCCTCATCAATATTTCTTGCTAATTCATCGCATACCTGTTC
AGTTATCTCTCTTGCTCGTTTTTCGGTCTCTAGTTCTTTAACCGCTTTCATGAATGATGA
CTTTATTTCTGCTAGCTCTTTCCCAAGTTTTGTATTCAAGCTCTCAAGCCGACGTCTCAA
CTTGCGCTCGACCTCTAGCTCACGGGCAATGGACCCGATTGCAGCTTCTACAGCTAGCTG
TTCTGTGTTTTTCCAAGATGCCTTTTCTTCAGCAATACACTTCATGACATAGTTGATCTC
GTTTTTCTCTGACCGTTGTTCATGGATTAGCTGGTTAACTTGTAAACGAGCTCTCTCGAG
CTCAGCATGCAGCGCTGAGATAAGAGACATGCTAGACGACGGTTGATCCGCTTGAGCCCA
GATGCGGTTGATGATCTTCAGCAGCTCTTTTGAAGTAGTCAGAGCACTACTTACATCCTT
CAAACGGTTCTTACTGCCAACGACAGATTCACTTGAAATCTGTGGTCGGGATCGAGTCTC
AATCTCCATAAAACTGGCGTTGCTGATAGAATCAATAGCTCCAGTGCTTCGGTCAGCGGA
CATAAGCTTCTGAGAGATGGATGGTGTCCGCCTATGACGACTACCTGTCCCTGATCGATC
CATTTTCTCCGAAACAGTCGGGCTGTGAGGCGGATCGGACAAGTGTGGTGGCAAAGAGCC
CGAGCCCGAATGCAGCCCCCATCCAGACTGCATCAATTTCTCACCCTTGAGAACCATCCT
GCTCCCACTCTTCTTCTGCTGCCGTCTCATCACCTCCAAATTACTCTCACTCAATTTCGG
CGACGGCATCTCGTTCATCTCCCACAGGGTGGCAGCCAGCCTCCGGGCCGAGACGGGCCG
GGCCGACTTCCCACTCTGTGAATACTTGGGAGTTTCAATGGCGCTCCTCAAAGGGGTGGT
CCTCCATGTAGGCACTGGGGTGCTGGATCGAGACCTCCCCA
>c445_g1_i1 len=732 path=[1231:0-365 1596:366-577 237:578-731]
CGGAGACGTTGAATTTGTTGATGAATTCTTCCGATCTCTGGAAGGAAGTGTTGAAGAATT
GCAGCGCGAGATTGGATAGCGTCGGGCTGGATTCTTCGCCGGGCAGTTTGGTCAGATCGA
ACAAGCACTGCAGAATGAAAAAGGGGATCTGATTTTCGAGCCGAATCAAATCCCTGCGCA
GAAAGGAGTAAATCCATTTCAGTGACAACAACGGATCCCCTGCTTCGAACGCAACAACGC
CGCCGAATTTCCTGAACAACTCGATCAGAAAGCAACCGTCGACGACCAAAATCTCGACGA
ATTCGTCGGTGGAGAAATGGATATTCGCGGAATAACACTCTCTCGCTCTAGCTTCGAGCG
GCTGCATGGCTTCGAGCAAATCCTCGAGACTCAACCCTCTGCCCTGCATCCGCTTGAGCA
GAGTGCTGAGAAACCTCCATTTGTGCTCCTCGATCATTTGGAGGCGGGAATCGCCGTGGT
GGTAGGGTCCGACGGAGACTATTTGCGGCTGGTAGCAGCGGCCATTGATGTCGATGAAGC
TCTGCGGTACCTTGAAGATGCAGCAGAAGCTTTTGCCTGCGGAGCGGCTGAGGATGCGCG
GCGTGTCGGCGATTCGCTGCTGCATCGAAGCTAATCGGTCCTTGTTCACTTGCCAAATTC
TGATTGTGTGCGAATCGCTGCCCTTCGATTCAGCTGAATGGTTGGCCATGGTGGCGAGTT
CCATGGATTTCG
>c446_g1_i1 len=1453 path=[1:0-1452]
GCAACCATATCTAACGACAAAACACATTTCTCTCACGGAAATCGCAATTTTTCTCATTAT
ACTTTTCATCCAATCCAGGGAACAAATAAGTGAACTACAATTGATTCATCATCACCACCA
ACATTCATCCATTCATAGAAGTAATGAAGGCTGCTAAAATAGGAGGAGAAAATGCTACAG
GTTATGTGAACAGCACTGTGTAATGTCTATGCGTTGACAGGTTTGCCATTCAATTTAGGG
AAAGGGTCTTGTTTGCTTAAAACCGCCACTTTACTTTTGTGAGCAAAATACCCTTTCACA
AGGTTCTTGTATATCAGAATGGACATTATGCACTCCACCTCATCAACATCCATGTCGATT
TCAAGCCATCTCAGTGCTTTAACAATAACATCTAACTTGATCTGGTGTGCTTTATTAGGG
TCTTTCTGCTTTTGAATGATATAGATCTTCTTAACCAGTCGCTGGTAAACTTGAAGTTCT
AACTTCTCCAGAACAAGGTATACACCTGACCTTAAGAACCTGTCCTCGTGTTCTTCTAGG
GCGTGTCTTAGGAGTCGAAGATCACCTCTTTTAAGAGCAAGCACAACATCAGCATACTCA
TTTAAGTTAAACTTCTCAAGAAGCAATGCTGTTGGTAAGATGCCAATTGAAAGCTTCACA
GGTACCAGGTATTTTAATATCATCCTTATGTTGGCCTCTTTCTTTGTGCTGCAATGTGTC
AATGCATATGATAATTTGTGGTCAGCAGCGGGAAAGTTTTCATTGTACACCTCCAAACGA
CCAGTGTAATACATGTAAGTGACCTTATCCCTCACTGGAAACTCCTCAAAGTCAAATATC
CTAGCAGTTTCAATACTCCTTATCACACTGCGACATAGGTTGACAGTCCCTAGCTTGAAA
TATATTTTGAAAAGTTGGCATGTCACGTATAAAGCTCCAACACGTTTTGGTCCTTTTCCA
GCAAGAACCCCAAACACTTTCATGAGGAAAGAACCAGCGCCTTTCAGTTTTTCTGGGGTT
TTCCCTATTGAAGCCAACTCTATATCAGCCCTCTCAGCAAGAATCCTAATTTCATATGCA
ATCACATATAATGCTTCCAAAGCCCATGCTGTTTCCCAATTTCGAAATTCCTGAATAAAA
GCATTGGATGCTTTTTCAAAGGCCATATACGATTCAACCAAATTCTTCAACCGATAACTC
TGCAAGGCCCGAAATACATGAACTAGAATGTCCGCATACTGAGAATATTCAGTTTGCCTA
ATAACTCTGTTAGCATCCTGGAAAGTAGTGAGGGCGTCGGCGAGGTAGAGGAGGCCGGTG
GAGTCGGAGGAGATGGAGAGCAGGCGGCTGAGGGATTTGCCGTCTTGAGACGATATCGCG
TCGGAGAAGCGATTTAGGTAGTCGGTTATCCGCCGGTGAGCTTCTCCCATGCTTATGTAT
GCCGCCATTGTCG
>c447_g1_i1 len=310 path=[1:0-73 75:74-138 140:139-162 735:163-309]
AATTTAATTAGCTAAGTGTCTTAATTCATTTCAATTGCAATTGTTGTAGCGTGAGTAGTT
GGATTCTATTTTTTGTGGATCTCTCAGCGCAATTGTCCGATTCCTTTCGAAAATATTTAG
GGCTCATACTTTTTGACTCAATCGAATTTGATCCAAGTATGTTAATTTGAGTTGGGTTGA
TCTGAAAGTTTTGGTTACGATATTGACAGATACGTTTATTACCCGTTGCCTCTATTTGAT
TTCTATTTTTCTTTTTAGAATTATTGGATTTCTTATGATTCTTATGTTTTTCTTTATTTG
CTGTTTATGT
>c447_g1_i2 len=217 path=[1:0-73 646:74-139 140:140-163 164:164-216]
AATTTAATTAGCTAAGTGTCTTAATTCATTTCAATTGCAATTGTTGTAGCGTGAGTAGTT
GGATTCTATTTTTTTGTGGATCTCTCAGCGTAATTGTCCGATTCCTTTTGAAAATATTTA
GGTTTCGTACCTTTTGATATAATCGAATTTGATCCAAGTATGTTTATTTGAGTTTGGTTG
ATCTGAAAATTTTGGTTACGATATTGGCAGAAAAAAT
>c448_g1_i1 len=242 path=[1:0-124 462:125-159 161:160-241]
TTTTTATTGTAATTCATCAACTCATTCTTCATAAAGCATCAATTCAACACCAAAATAGAA
CCACCCTCAACTAGATATAACGAGACCAATTCCAACATATCATATTCCAATCAAATATTT
TCTAGTCAACACACATACATGGTTCTGCAGAAACTAAAACTATAAAATTTCAGATATATA
ATTTGATATTAAGAAATAAATAGAATTAGGAAGAGAGAAACTGTAGGGCTGAGTTGAAGC
AG
>c449_g1_i1 len=675 path=[47:0-184 46:185-674]
AGAGAGAGAGAGAGAGAGAGCTCTAGAGAGAGAGAGAGAGTGAGATGGAATGGAAAAAAA
GTTATCTGGACGTGATACTGGTGCCACTGGGTTTTTTTATATGCATGGGATATCACGTAT
GGCTTTGGCATAAGGTTCGAACCCAACCCCTCTCTACTATCATCGGAACCAATGCTCGCG
GCCGTCGCTATTGGGTAGCCGCCATCATGAAGGACAACGAGAAGAAAAACATCCTAGCCG
TCCAAACACTCCGGAACACGATCATGGGGTCGACGTTGATGGCGACGACGTCGATCCTCC
TCTGCTCGGGGCTGGCGGCGGTGATAAGCAGCACGTACAGCATCAAGAAGCCCCTAAACG
ACACCGTTTACGGGGCGCACGGGGAGTTCATGGTGGCGCTCAAGTACGTGACGCTCCTCC
TCATCTTCCTCTTCTCCTTCATCTGCCACTCCCTCTCCATCCGCTTCACCAACCAGGTCA
ACTTCCTCATCAACTGCCCGCCGGAGTGCTCCGACGGTGTCGTGACGGCGGCCTACGTGT
CGGAGCTGCTTGAGAGGAGCTTCACGCTCAACACGGTGGGGAACCGCCTCTTCTACGCCG
CGCTGCCGCTCATGCTCTGGATATTCGGGCCGGTGCTCGTCTTTCTCTGCTCCGTCACGA
TGGTGCCAGTGCTTT
>c450_g1_i1 len=767 path=[745:0-281 1027:282-289 1035:290-766]
AAATTCCTTTGTCCAATTATTTTTCCTTTCCCACAAAACAGTTCACCTGGCCAGAATCAT
GCCAATGCACCACTGAGGAATTGTAAAATTGTTCCATCCTGGCCATCATGCATCAGAAAC
ACAACAGGAAATTCCCGAGTCATATAGGCAAGAGGTTCATCCACACATAACCCATACAGA
ACGATCCTAGATTCCTTGCAGTCAGTGAAAGATACCATGATAACTTAAAATGTTAAATAT
AGAGTAACATCAACATAATATTGGAAACATTAAAAAGTACTGTGAGAGTATTAAGGGGTG
ATTGCCTTCCAATAAATATGAAAACCATATCCCTGGTCTGATTTTAGATGAGAATGCACT
AGAAACAGACTGATAACCTCATGAAGATTAAAAACAAACATCATATTCATTAACGTTTGA
ATGTTTGGGGATATGTACTGGGAATGTGATATATATTTGGTTAAATTATGAATATGTATT
AAGCATGGCAATTAGGATATTTCGAAAAATGTTGCATCGAAGAACACTGATGTCACTCGT
TGACTGATACGCTCAAGATTAGTTATTCTAACAAAAACTACGCTGACATGAGAGCAAGTT
GACTGCTTGACTCAGTATTACCTTATTGTATCCATTCTTCATGCGCAGCGAGTATAGCCA
TTCAAATTACATAATAATTTGAAGAAACCAGACACAACAATTCTGAATAAAAAAATTTAA
CAGAATTCAGTGAACAAGGCACATTTGACATACCTCGTCATCTTTTA
>c451_g1_i1 len=274 path=[302:0-273]
AAAAAAAAATGCCCCAAATACTGATGGCATTGATCCAGACTCAAGCACAAATATATGCAT
TGAAGATTGCTATATTGAGAGTGGTGATGATTTAGTAGCGGTGAAGAGTGGTTGGGACCA
ATACGGTATAGCCGTGGCGAAACCGAGCGTGAACATTACCGTAAGGCGCGTATCGGGGAC
CACCCCGACGTGCTCGGGCATTGGAATAGGGAGTGAGATGTCCGGTGGGATCAGCGACGT
GCTGATCGAGGATTTGCACGTCCGGGACTCGGCG
>c452_g1_i1 len=282 path=[310:0-281]
AAGCATCCATTCCTCAATTATACCCGTAAAGGGATTGAGACGAGAGGAACACGCAAGAGA
CTTTCCAAGCAAGTTGGCCAAGTCGTAGGGACAGGACAATAAACACACACAGCCGTGCGG
GTGTGTGTGTGTGTTCTTGTTCTTGAATTCATCGAATTCTGGTGATTTGTTGCATTGTGA
AGATTGGCGGCAGCTCCCCAAGTGAGATTTTCGGACAGCCGACTGTTAATTAACGAAAGT
GTTTTGAGGATTGGCGTGGTCTACCACGTTGGTGGTTTGTCG
>c454_g1_i1 len=592 path=[99:0-256 355:257-335 24:336-591]
GCATTAAGCCACATAAATTAGGTTTGTGTTTATTTGCAGAGGCCTATCTGACGAAGATAG
GGTCCCTCTTTCACCTCCTTGCCGCAACTGTTTCCAATCACCTCGCAGAGCTCAAGTATT
CTGGTGCAAGCAATCGATGACTCCGCTTCGGCATATGATGTTGTCGCCATCTTATTCACG
GTGAACTCATCGTCTACAACAGCTCTTTCCCCCATGCCCACCATCTCTCCGGTGGAGACT
TCTATCGCACGCTCGATCTGCGCAAGAAACTTCTCGTCACAACTCTCAATCACAGTCGGG
TATTTCACCTTTCACGGCATCTGAAAAGGAAATCACCGCCTCTCTCCAAGCTTTGGAGTC
GCTGCAGAGCTCGCCGTCGTCCAGAATCAGTGGGCAAAAAGTGCAAAATACATTTCTTTC
TCAGATCGCTGTCTTCACTGGAGAACACTTGTCGTCGTTCGGGTTCATGCCCACCATCTC
CGACCACCTGCACCCTTAATACTTTCCCGGCATCGACTTTCCAATCTCCGCCTCTCGCTA
TGTTGATCGCCGTATCCCCACACTCCGACTCGTCGCCTCACTCAAAATTGAA
>c454_g1_i2 len=513 path=[99:0-256 24:257-512]
GCATTAAGCCACATAAATTAGGTTTGTGTTTATTTGCAGAGGCCTATCTGACGAAGATAG
GGTCCCTCTTTCACCTCCTTGCCGCAACTGTTTCCAATCACCTCGCAGAGCTCAAGTATT
CTGGTGCAAGCAATCGATGACTCCGCTTCGGCATATGATGTTGTCGCCATCTTATTCACG
GTGAACTCATCGTCTACAACAGCTCTTTCCCCCATGCCCACCATCTCTCCGGTGGAGACT
TCTATCGCACGCTCGATCGCCTCTCTCCAAGCTTTGGAGTCGCTGCAGAGCTCGCCGTCG
TCCAGAATCAGTGGGCAAAAAGTGCAAAATACATTTCTTTCTCAGATCGCTGTCTTCACT
GGAGAACACTTGTCGTCGTTCGGGTTCATGCCCACCATCTCCGACCACCTGCACCCTTAA
TACTTTCCCGGCATCGACTTTCCAATCTCCGCCTCTCGCTATGTTGATCGCCGTATCCCC
ACACTCCGACTCGTCGCCTCACTCAAAATTGAA
>c455_g1_i1 len=565 path=[593:0-564]
AAATCATATAAAATAAACAAACATTCTTATTAAGCAATAAACTAAACCTAATTAATTATG
TTTAAAGCATGCACGGACATCTCAGGTAGAAAGAAACACAAAACAATTGAGTCACATGAA
AATCTGAACTCCCAAGAGACAAAGAGAAGATAGGCAGAAAGTTGGACTATTCCATCAATA
TATAATATCATATATATATGCGGTGCGGTGCGGTCAAGCAATGATCTCATCAGTTCTGCA
TTCTCTAAATTTAACTTCGGCCGTGGTGCCATTCACACCAACAATGTCACAGCATTCACA
TCGATCCATCTGTTTTCTCTTTGTGGAGGGGGAATGAACATGAATCTCCATGACAAAATC
CGGGCAACTAGCACCGCACCAGAAACAGGGATCGAGGCCACGAGGCGCCGCTCGAGAATA
GACGGTGAGAACTCCGGCGGAAGACTTATTAACTCGGTGGAGGAAGAAAACATGGGGAGC
TTCACAGGGATCACCGGTGGGCAGCCTTGTATTGAACATGTAGAGCGGCGGAGGCCTCGA
GACATCTATCCAAGGCTTGAAAGTT
>c456_g1_i1 len=489 path=[516:0-366 50:367-488]
GTTGTTACATAAATAATTCAGATTGCTCACTTGCAAAGACTGCTCACAATCACATTTCTC
TTCCAAGATTCAATCTTACAATAAGATTGAAATGGAAAGAGACTTAAATCAAGAAAACTT
AAATATACCAAGAAAATCAGATCAAGGCAACTGAAAAAGGGCCTAGCAACTGACACCCAA
AAATGGAGCCCAAAAAGGAAAAAAAAGAAAAAAAAATTGCATCAAGCAATGTCTACAGTT
ACATTTTTTTTTTCCCTGGAACATAGTTAGCTCGTTCGATCAACTTCCTGCTGAAGATCT
GTCATCTGGCCCAGCTAGTGTAATATTACAGTCAAATGCAAATCTCCTTGCCAGCATTAT
AGCTGCATTTCTCTCTCTCTCTGATTCAAATGCTAATACGAAGGAATGCCCTGATTTCGC
CTGCCAGTATACAGCCTGCCCTGCAGCATTCCCACCACCTCTAACTCCACAAAGCTGCAT
TGAATTGGA
>c458_g1_i1 len=270 path=[1:0-107 109:108-117 119:118-269]
AAAAAAACGTTGAGGAAGCACTTTAGATAGTGATTGTGGCTCGCCCTGTGAAGCCTATAA
CACTGGCCAGACGTGCACTGGAAGCTCAATTTGGAATGGACAAGATGAACCAAAGTTACT
ATGAGTGGCCTGAGAGAGTAAGTCCCGGAGGGCCTGATCAACACCATCACTGTGGGCACT
TCTAATCTCAAAAGGCCAGACTCGAGGTTTAAAATAATCGTACTTTAAGAATGTAATCCT
AGCAGCAAATTGTGATCTTTTGCTACTTGT
>c459_g1_i1 len=424 path=[89:0-227 511:228-238 523:239-423]
ATTTTTTATGGGACAGATATTCCATGAAAATACAACATCTTCACAACTGAGTCTGCCATG
TTTGGTTTCATTTGAGAAGCAGAGCAGAAAGGGTCGGTTTGATGTCCTGACGCTTCAGTT
TCTTCTTCAAAAGCTCTCAAATCATATAGAGTTCAATGAAACAACCCTGCTACTTTTTGT
CCAATTCCAGCATGTAGCTCCTTCACAAAAGGGTTTGTTTACACATGGTGAATTAATTTG
TCCAACCATCTTTGGCACCTGCATCATCTCCATTTATTGTGATTGGTTAGGCATAAAAAC
TCCACATGCTTTCACTGTCAAATAAATTGTTTCCCTTATGCTTGTCACACAAACAGAGTT
TGAAATGAACTAAAAGAAACATATTAGAGAACTAGCGAATAAGAATTGATACGACTCAGT
CATA
>c459_g1_i2 len=261 path=[89:0-227 25:228-260]
ATTTTTTATGGGACAGATATTCCATGAAAATACAACATCTTCACAACTGAGTCTGCCATG
TTTGGTTTCATTTGAGAAGCAGAGCAGAAAGGGTCGGTTTGATGTCCTGACGCTTCAGTT
TCTTCTTCAAAAGCTCTCAAATCATATAGAGTTCAATGAAACAACCCTGCTACTTTTTGT
CCAATTCCAGCATGTAGCTCCTTCACAAAAGGGTTTGTTTACACATGGAGATGATGCAGG
TGCCAAGGATGGTTGGACAAA
>c460_g1_i1 len=323 path=[53:0-322]
AAAAAAAACTACGCCCCTTGAAGCAGCAGCCCCTACTCAATTTTTGTATAAATCCCATTT
CACCACACTCATCGACTAACCACAATTCACTGCGCCGTCCGAGTCTTCTTCTCGCAAATC
CGAAGTTGAAGTTCAGCACCACACCGGAAAATTGAGAATTCGAAGTGGGTATTGGGTTTG
GAACAGTGGCTTGCAAAGGGAATTTGGCGGCGGCGATCATGGAAAGTTGAAGAATTTAAA
AGAGAGAATCTGAGGGAAAAAGTGTAGAGATGGGGGAAGAGAGAGAGAGAAGAGTGTGTG
TGTGACGCAAGAGCGGATATTTT
>c461_g1_i1 len=690 path=[47:0-357 46:358-689]
GATGCAGGATCCCAATGGTTGCTCTCACTACACGCTAACGAGGGTTAATTGGACTGATAG
TGTTAATGGCCATCCACACACTTATCACCCTCCTGAAGTGTCGCCTGAGCTGATTTACAG
GCTCAGGGAGTCGAATTCGAGTTATTCGTATATGTTCGCTAGGAAGTTCTCGCCCGATTG
CTTGAACCCTCTGCTGGAAATGGCGGATGAGGTTATCTTCAAGGACTAATCTTTTTGCCT
CTGAAGAAGAAACATCAAAGGCAAATTTTGAGTCTTCTTGAAAGGAAAGATGTTGGAGCC
GGAGTGGGATTAGGTTGTTTAAGTGGCTGGTAAGAATAAATGCCCTAAACCTAAGTAACC
CATGGTTTTCAACTCAAGCAATTTAAGTGCCATTAAATGTTTAGGACTGGATACTATGTT
TGTTGTGGTGTAATTTGGTGGTGTGATATACAATAGGGCTTTATACATCCAACAAAAAGA
GTGGTTGGAATTGTGATTGGGACATTTGATCCCTTTTGTTTATATTGTACATATGTATGA
ATGTGTGGAAGCCCATGTATGAGAAAAAAAGGAACAATTCTTGGCTCTGCATAACGAAGC
AATTGCCTATTCTGTTTCCCTTCATTTGATATGTATGAGGTAATGCATTGGTGTTTTTGA
TTTCTCTGGTTAAAAAAAGGCGAAAGCGCG
>c462_g1_i1 len=482 path=[1:0-481]
AAAAAAAAGGAGTCTATGTGGCAGCTTCGAGATCGTGTGGGAGGTTACGTGTCAGCGACC
CGGACCCGAGATGGAGAATGGAGGCTATGCCAGTGGGTCGGGTGATGCCCGATATGCTGA
TTTTACCGAACCGTGACGTCATAATTCTAAACGGGGCCGAAAGAGGTACCGCCGGGTGGG
AATCCGCGGAGGACCCGGTTCTGAACCCGGTCCTGTACAGGCCAAGCGAACCCGACCCGA
GTAAGAGGTTTACCGTGCTCAACCCCACCACAATAGGAAGACTGTACCACTCAGCAGCGA
CGCTATTGCCAGATGGCAGGATATTAGTGGGAGGGAGCAATCCGCACGTGCAGTACAACT
TCACAGGCGTGAAGTACCCCACTGAGCTGAGCCTGGAAGCATTTTCACCACCATACATGG
GGTCGGAGTATGCATATGTGCGGCCTTCAATTATGTCGGTGGAGGGCCCCACGGAGAGCT
TG
>c462_g2_i1 len=582 path=[1478:0-581]
ATGTTTTGAGCGCCACCCCTCGCACCACCGCACACCATCACCTCTACGGCAGAGATCCGC
TGAGGCCCATCTACGCCGCCGGGATGTAGCCTCAACGGCAGCATCACCGACGACCCTGTC
GCCGGGTAATTTCTCTTTTCCCCCGGAATCACCGGGAATTCTCTCAGAACCCTATTCTTT
TTATAATCCAACAAAACGGAACGGCGATTTGCGAAGACGAAGAGATTTCCGTCGGGAAGA
AGATGCAAGAACGGATAGAGATTGTTCTCTTCTTTGGGGTCGGTGGTTTCGATCAAGAAA
GGGAAGTAGAAAACGCCGTTTTTCGATGAGTCTTGATTCTTGGGGAAAAACTCGTAGCTG
AAAGCCCTTCTCCCGCCGACGACGATCACGCGGCCGTCAGGGAGAATGTGATCGGAGCTA
TACCATCTTTGAACCGCTAAACTCTGCGACAGTTCGATCCAGTCGCACAGTTCGTCTTCG
CATGGAGTGAAAAGACGTATCTTGTGATCGCCGCCGTGGTAGCCGCCGGTTTGTACCAGC
CTTCCGTCGGAGGTGACAGCGCCGGAGGAACACCAGACGTCG
>c463_g1_i1 len=1082 path=[1110:0-1081]
GTTTCTTATAAAATGCTTATTATTCCCAACCATTTCTGGTCTGAACCAAGAAGGCCTGTC
TCTTTTGGCATGGCTTTCGACTTTCAACTCTTCCTCGTCTGCTGGCTTCTTCTCTTCGTG
GCAACCAACGCACCAAACTCCATGCAAGTGGGATTACATCAAATGCACGGACCATGCATT
CGTCTCTGAAATTACTATCACCTCCATCTATCTTCCCACTACATTTCCTGATCATGTCTT
ATCCTTTGAGTTCCTTAGAGTTCTCGTGCTCTCAAATGGCAACCTCACCGGTGAAATCCC
ATCCTCACTGGGAAACCGTTCGTCTCTCATCAATTTGGACCTCAGTTTCAATAGCTTGAC
AGGGAAAATACCACATGAAATAGGAAAACTATCAGTGCTGCAGCAACTATCTCTGAGTTC
AAACTACTTGGAGGGACAGATTCCGGAAGAGATAGGGAACTGCACACAACTGCAGCACCT
TGAACTCTTCGACAACCAGCTCGTTGGAAAAATCCCCACAGAAATAGGCCAGTTAAGATC
TCTTGAAATCTTTCGAGCAGGTGGCAACCTTATTGATGGAGAAATCCCAGCTCAGTTATC
AAACTGCACGAAGCTAAGCTTTTTAGGACTCGCGGATACTGGAATCACTGGCCCAATTCC
ACACAGTTTAGGAGCACTGAGGAATCTCAAGACACTATCAGTATACACATCACACCTAAC
TGGTGACATCCCTCCTGAGTTGGGAAACTGTTCGAGTTTAGAGAGTCTGTTCATCTATCA
AAATCAAGTTTCTGGTGAAATTCCAACAGAAATTGGCAGCCTTAAAAATCTCAAGAAATT
GTTGCTGTGGCAGAACAATCTCACAGGAGCAATCCCTGTGGCTCTTGGAAACTGCTCGAG
CTTGACAGTTATTGATCTCTCAATTAATTTGCTGTCAGGAGGAATCCCTCCATCTCTTCA
AAATCTAGGCATGCTGGAGGGACTTCTCTTGTCGGACAACCATATCATCGGAGTGATACC
AGAATACATTGGCAACTTCTCCAACTTAAGTCAGCTTGAATTAGACAATAACAACATTTC
TG
>c464_g1_i1 len=952 path=[54:0-951]
CCTCTCTCTCTCTCTCTCTCTCCGGCGTTTGAAGCAGGAATTTGCACACACTCTCCTAAT
TTTGCTCGAACTGACGGATAAATTGAGCCAAACCCTAGATTTGATTGCATCGCCATTACG
ACGTGGACGAGCTCTGGCCCCCTCCGTCGACGCGACTTGTTTCAGAGATATCATAATGGC
CAACAAGGAAGTAGAAATGGAGGACACCCAAAAGCCTGATCCGGGTAATGGCATCAAAGA
GTCCGAGGATAAAGTGCTTGACTCTAAGATTGAAATGGAAGGCAATGACCTTGCAGCTTC
AGTTACTGTTGCAGGAAATGGAAATAAAAGCGAAAATGGCGGTGATGACCTAAATAAATT
GATTAATGAAGCAGAAGATCAGATAACTGCCATGAGTGAAGTGGAAGATAAAACGAACCA
TGAAAGTGAGACCAATGAACCAATGTTGGTTGAGGGTATTGAGCCGGCAGGGGAACAAAT
TGATACCAAAAGTGTTGAGGGTGTTGAACCGACAGCGGAACAAATTGATACCAAACGTGA
GAATGAAGAGGCAATCGGCACCGAGGCTAATGCAGAAGTCCAAACTGCTGTTGGAAGTAT
TGTGGACAAACTAACTGATGCCGAGAATGAAGTGGTTGAAAAAAGTGATGCTAATGATGG
GTTGAAAGAAGAAAATCCTGTGGAGAATGATGTTGAAGGTAAAAATCCTGTTAATGGTGA
GGGGGATTCTAGTGGTGATGTTGCAGTGGAAAAGCCCAATGACAGTAAGGAGGATGAAGG
TTTTGTTAAACATGTTGAGAAAAAAGAAATGCCAAATGAAAATGCTGATAGCGGGGGTGA
TTCTATGGAAAATAGGGAACTTCAAACTGGATTATCTTCAAATGAAACTCCTCATGTCCA
GAGCGACACATTAGATGAGGTTCCGCAGGGTGAGGACAATGAGATGGGGGGG
>c465_g1_i1 len=934 path=[962:0-933]
AAGGTACATAGATATAACAGAGATCTCTGCTACAATGGGTATTTCCTTACCTCATAGTAC
AACTTAAGAGCATCATTGTATATGCATTATCTGTATCCGAGGGCAGAGGTGGACTACTCT
CAGAGAACATCATGTCAAGATGGACTGAAAACATATCAGTTTCGCAGAAATCCTCGATGA
TGTCACTGGACATAACCTCTGCGTAGAGAAGCAGAACGGGCCAATGGAGAATGTTGTTCT
TGTCAAGCACTGGTCTTTTAATACCCATGAGTTCTTGATACATTGCCTTCCCAAAATTTA
TCCGCCTATCCTCGAAGGCAGAGACAATAACCTTAGCTGCTGCCACAGCTTTGGAAACTT
CAGCTTCTTGTCGTTCCTGTTCTGATTGTTTTACATCAATTTGCTTTGCTAGTTTCTTCA
GTTCGTCATTGTCTGGAGACTGTTGAAGACCTTTTTCACAATATGATCTTGCTTCATTCA
ACAGCTTGAGCGACAATGATGCTTTGACTGCCCTATAAAGAGCCTTAACATTTGTCGGGC
ACAATTTAATGGCCTCCTCAGCATCCTGGAGACCTCGTCTGTGATTTCCCAAGAGCAGAT
TCACATGCGCCCTATTGGAGTAAAGAATAGAGGTCTCTGAATCACTTAAGGCCTTCTGGT
TAATGGCTCTAGTATAGCAATCAATAGCATCTGAGTAATGCTTCTTCCCCTTTTTTACAT
ATTCATTTCCATTTTCCTTGAGCTCAAAAGCAGTAGACTGTTTGAGGGCAGCTATAGCTT
CGAGGTCAAAAATTTCATCGTGGATTTTGGGTTCAGAGCCAGAATCCATTGCTTTGCAAT
TAAACAAAATTCAGTTCGATGCTTCTGGAAAAACTTGGTAGAAACACGAAAGCAGGCAGC
ACGCAGCAGCGGCAGTCATGATTTTGAACTGAAA
>c466_g1_i1 len=770 path=[795:0-208 24:209-769]
TGATCTCTAATTGAATGTTATCGGTTGTGAGACCCTCTCTTTCCAACTTTCTCTTGAAAC
TTTGCCTACCAGAAGTCTTGACTTGAATTTGAAGGACATCATTTCCCTCATTCTCTAGTT
GGTCTTCCTTTATTTTCACTGCTGAAATTGCTGCAGACTCACTGCAGAACTCTAAACCAA
TAAGTTCAAGTGTTGGTATCTCACCTATCCCCGATGGGATCTCTTGCAAATTTTTCAAGC
CAATAAGAAGAAGCTTCTTCAGAACTGGGAAGTGGGAGCAGTCTGCAATCCAATCAGTCA
GTTTACAATGATCAATTTTCAAGAACTTGAGGCAAAGAAATTGCCCAATAACAGGCCTCC
ACTCTCTTCCTTCACTGACAGACTGAAAATCTAGGTTGAGAACTTGTAGTTGGGGCAACG
AACCAATCATTGTCGTGTCTTCCCAACCAAGATGACATCCCTTCAAGGACAGCTTGTTCA
GGCAACTGGGTAATCTGAGTATCTTATTGATTTGGGGAACCTCAGTTGGGCCATATGTAA
AATAATCGAATATCAGGTTGAGTGATTTGAGTTTATGCAAGCGATCAAGATTGCACAGAC
ACTCAATCAAACTATCATCGTATCCCTGCGACTTATCATCGTACCACAGATGCAATTTCT
TGATGTTGGGAATGATGTTGCACACCTTCTCACTCAATCTCAAATTCACTGCTGTTTTAA
GTGTCTGCAAGTTTTCCAACTTGACATCTTGTCCGTTGCGCAGAGTATCG
>c467_g1_i1 len=1059 path=[1037:0-855 1893:856-864 1902:865-1058]
GTAGTTCCCAGTAAATGACACCTTTCATCAAACAATACATTAGTCTGGACATTGCGCAAT
GATTAAATTGAAGATCACAAAATGTGGAAGAAACAAATTATGATCAAATGCTTCTTCTAG
CAACAGGATTCCATCATGGGAATGTCAAATCAGAAATGCTCAAGGCTACAGTCTTTTTTC
GTGCAAGTTACATTTTAAGGCACAATCTGTCATGTTTTATCCATATAGATTTTGTCTACC
ATTTCCTAAATCCTAACCATTGCAGTCCAGAGCATGGGACAGAATAGTTTGGGTCATATC
ATCCAACTGGGAACCAAACAACATGGCATAAATGGGAAATGTTCACGATCAATGTTGAAG
TTGAATCTCCATTTAGTGTAGAACACATCAAATTTTTGGTGACAAATCAGATAATCCTCG
TTAATCAAACATCCATGTAAAAGGAAGGACACATGAGAGAGAGGATGGAAACCTCACACG
GCAAAAATGATAGATTAAGAAAGCCTCTGAAACACACAACCCGGTTTCATGAAAGATCCA
TGTGAAATATATTAAAGAGAAAGAGAAGAGGACTTAACCAAACGGTATGGTAGAAAATGA
AGCAAAAAAAATCCACAGATTTTCTGTTTAACGAGTGGCATAACTGAAAGAGCGAAGCAG
GGCTCAACTAGTCAATCCTTGGAAATAGAGGTTTCAGGCAAGCAGTGAGTTTTTGAAGCT
GAAGGTAAGCATTACTTTAAACTTTTGATATCTAAGCCTTCTGCCAAAAATTACCAATCA
CGTGATCAACCACATTACTTAATAAACAGATACATTAATAAAAAACCATGGCATCACCCT
GGACCAATTTTGGGCATACTGATAAAATGACATAAGCTATGCAAGACTAATAGATATAAA
AAATGCAATATCCAAAATGAAAATGAGATTCTCCATTAACATTCCCATGGACTGTCCCTA
AGAGAACATGATGGTTGTCAGCTATATGTGTTATTTAAACAGCCTTTGTATTTATTCTTC
AACGATTTTATATACCTGTGCACAATATCCATGAGAACA
>c468_g1_i1 len=530 path=[558:0-529]
AATAGGCTCCATTATCAAGCCATTCCTGCAAACACCTGCAGATACTAATTTTTCCGCGAA
GGAAATAGCATGATTCAGCTCTGCTTCCTTCAGAGTTCCAGCCATGAGATCATCCCAGAA
AAATCTTTCAAGTGAAACTTTATCCCGTTGAACAAACTTCTCAACAACTTTGAAAGCATT
CTCAATTAAACCAGATTTCACAACTCCAGGGAGAAGGGTATACATAGTTACACAGTCAGG
ATATAATAATTTTCTCATCTGATGGAAGAGCCAGAAAGCTTCTGAAATCCTATTATCCTT
CACTAATCCATAGATAACTGTGTTATAAGTAAAAAGGTCAGGAAGGCAATCTACTTCTGT
CATTGCATAAAGCATCTTCAAGGCCAAATCAACCTCATCATTTTTACAGAGACAATCCAG
AAGCGTATTGAAAGTTATTGTATTTGGAGGGCAACCATAAGCTGTCATGTTTTCAACTAA
TCTGTAGCTCTCTTGAACTTTGCCTTCCTTTCTCAGTCCAGCTAAAAAAA
>c469_g1_i1 len=1085 path=[1063:0-571 1635:572-1084]
CCCAATATTATTTTCTTTTTCTTGAAAATTTTGTGATTGAATTGAGCAATCACGTTTTTG
CACTGTAGTTATGGCGCTGAGATCGATTTACCGCGGCTTCAGGGAGAGCAATTTGCGTTT
CTGCTCGCATTTGCATTCTCATGCTACTAGTTTCGGATTTAAGGAAGTTAGGGAGGAGGA
AAAGAGTCGGATGGTCGGCAATGTGTTCACAAGTGTAGCATCAAGTTATGATCTCATGAA
TGATCTAATGAGCGGTGGGCTGCATAGATTATGGAAAGAAAGGTTGGTTTCCAAGTTGAA
TCCTTTTCCAGGAATGAAGCATCTTGATGTGGCTGGTGGAACAGGGGATGTTGCTTTCAG
AATCCTAGAAAGTATACATAGCGTTGGACACAGAGCCATAAGAGATATTCATGATGATAA
TCTCCTGGAAGAAACTCAAATCTTTGTCTGTGATATTAATCCCAATATGTTAGGTGTTGG
CAAAAAGAGGGCCCAAGAGAGAGGTCTTGGAGAGGATAAATCTCTCATTTGGGTTGAAGG
AGATGCGGAACAATTAAAATTTGGTGATGATTCGATGGATGGTTATACAATTGCATTTGG
AATAAGGAATGTAACACATATAGAAAAAGCCCTTGCAGAAGCTTACAGGGTGCTTAAACC
AGGCGGAAGATTCCTTTGTCTTGAACTCAGCCATGTGGAACTTCCAATTTTTAAAGATTT
GTATGATTATTACTCATTTGCAGTCATTCCAGCTGTAGGAGAGCTGGTTGCAGGTGATCG
TGAATCTTATCAATATCTGGTAGAGAGTATTCGCCGTTTCCCCAAGCAGGAGAAATTTGC
GGCAATGATTGCGGGAGCTGGTTTTCAGAAGGTTGAGTATGAAAACCTTGTCGGAGGAGT
TGTCGCCATCCATTCAGGGCTCAAGTTTTAGGTTTTTTCTTCATTTTCTGTCTCACTGTT
TACTTGTTGCTCTTAGTTGCTCCGGTTTGGGTTTCAGATGAAATATTTATTTTACTCGTT
TGGGTTTCAGATGAAATAGAATAGCTGCAATGTAGTATGAAATGTTTCATATGGTTAGAA
ATAAT
>c469_g1_i2 len=610 path=[2222:0-96 1635:97-609]
GTTGTTTCAGGCGAATAACTCTGGTGTTCTATTCTTTCTTGGATTTAATTTCGTTTTCTT
TAAACATAAGATGTATTAAAATAAGACTAATATGATCCGATGGATGGTTATACAATTGCA
TTTGGAATAAGGAATGTAACACATATAGAAAAAGCCCTTGCAGAAGCTTACAGGGTGCTT
AAACCAGGCGGAAGATTCCTTTGTCTTGAACTCAGCCATGTGGAACTTCCAATTTTTAAA
GATTTGTATGATTATTACTCATTTGCAGTCATTCCAGCTGTAGGAGAGCTGGTTGCAGGT
GATCGTGAATCTTATCAATATCTGGTAGAGAGTATTCGCCGTTTCCCCAAGCAGGAGAAA
TTTGCGGCAATGATTGCGGGAGCTGGTTTTCAGAAGGTTGAGTATGAAAACCTTGTCGGA
GGAGTTGTCGCCATCCATTCAGGGCTCAAGTTTTAGGTTTTTTCTTCATTTTCTGTCTCA
CTGTTTACTTGTTGCTCTTAGTTGCTCCGGTTTGGGTTTCAGATGAAATATTTATTTTAC
TCGTTTGGGTTTCAGATGAAATAGAATAGCTGCAATGTAGTATGAAATGTTTCATATGGT
TAGAAATAAT
>c470_g1_i1 len=617 path=[595:0-616]
GGGGGGGTGCAATTAATGCCGTTAGTCAATATGCAGTGGACAAGCTCGGCCTCGTACCAC
AGAAGCATCCCAAGCCCTATAAGTTGCAGTGGCTTATAGATAGTGACGAATTCAGAGTTA
CATATCAGGTCGATCGTGGCAATTCGATCGAAGAGTAGTGCATGATTGTCACGCCAACAC
TTATTCATTTGCCTGGAATGGACGAACCACCAAATTGAAGCCTTTGGCGCCCGAGGATGT
CATTGAAGATCAGAAGCGGATGTAAGAAAGGTTTAAAGCCGAAAGGAAAAGGAAGGCCGC
AGCTACCCAGTGTAAATCAATCGCCACCATCCCTAGCCATACTACGACACCGTTGGAGTC
TTGTTCACATCAAGACATGTCACCTAGTTCATCCAACGCAGATCATCAGTTAAATTCAGA
TATGATAAGTGAAGCTACAATTCCGTCCCAGCCCATATGCATTGATCCCACACTTGATTC
GAGTAAGTTAGATAATCTGTTAATTTCTCAGAACAGTGCTACTCATGATCTTGTGTTTTC
TATTGATGTGTAGATCGAGAAGAGGGAGTTCGAGATTGAGCAGCCTGGAATAGCTACATT
CAACCCTGATGGGGGGG
>c470_g2_i1 len=497 path=[1189:0-496]
AAAAAAACTAACGGCATTAATTGCACTTCCACTGTCAATAATCATGGAACAAACTTTGTC
TTGGATGGAACAACGGGTGTAGAAAATATTTTCCCGTTGATCTAGCTGTGGTGGCTGAGC
TATAGTCATTTGTCGTGCAAAACGAACAAACGTGACGGAAAACTAGGTAGGACCTCACAG
TCTCACGTCACTCGTTTGTTTTCACTCTTGATTTTACAACTCGTGTATCACTCAATATAT
GGGTGCACAGTGTGTGAAAAATCGTGTAAGTGGAGTAGGGAACTCGGCGGTCTTGTGTAG
AGGAAAGGACAGGAATGCTATGTTCGGAACACGGATGAATTTGGAGTGTGTATGAATGAG
ATACGGATTGAGTATGTGTGGTAGTAGGGCTGCCGATTAGTGTGGTGTGGGAGAGGTGGT
GGTCGTGTATGGTGTATGGAGAAAAGGAAAGGAAATAGATCAATTAATGAAATCCCAATT
TGATTTGGAGATCTAAA
>c471_g1_i1 len=424 path=[1:0-423]
GAATCCAAAAATCTCCGATTTTGGAATGGCGAGAACCTTCAGAGGGGACCAGACCGAGGA
AAACACACGTAGAATTGTTGGAACGTATGGTTACATGGCACCGGAATATGCTATCTACGG
TCTGTTTTCGGTGAAATCCGACGTGTTCAGCTTCGGCATTCTCTTGCTGGAGATAGTGAG
TGGCAAGAAGCATCACCATATCATTGAATATGCGTGGACGTTGTGGACGGAGGGCCGACC
GCTGGACTTGATCGATCCGGCTGCAGCCGACGAGGTGTTGGTTCAAGCCGAAATGGTCCG
GTGCATCCATGTAGGTCTGTTGTGCATCCAGCAGAGTCCGGATGATAGGCCGAATATGTC
GACGGTCGTTCTGATGTTGAACGGGGAGAGTGTGCTTCCCGAGCCTAAGCAGCCCGGGTT
TCTG
>c473_g1_i1 len=924 path=[73:0-844 72:845-923]
GGAGAATATTGACCATTGGTGTAGTGTCCAGAATGATTGCGATGATGTCCATTATAGCCG
GCATTTCTTTGATTGCTTCCATTCCCTCGATTGTTGCCATTGTTAGTGGGAGGAACAAAA
TTTGGATTATGTCTCTCATAGCAGCGGTCTGCTGTGTGACCGGGCTTTTGGCAAATCTGG
CACCGTGGCCTATAATTGTTGTTGTTGCGACCGCCATGACCTCGATAATTGGCTCCTCTA
CCACCACCTCGGCCTCCATTGCCACGGCCTTGATTCGGATGTAGGTAGCCAGATTCTCCA
GAATGTTTGCCTTGTTGGGTTTGAGGGATATTAGCAGTTGGTGAAGAGCCATCAATTCCA
ATTCCAAGAGCTGGTTGTTCTGTCATCTCCAACCTACTTTCATAAATGAGTAACAGAGAT
TTCACCTCTTTGAGACTGCAGGGCTCAACCCTTGATGTCAAAGATACCATAACAGAATTA
TACTCAGAACCCAAACCAGTCAAAATGTGTAAAATTCGATTATCATCCGACACTCGTTCT
CCGGCAGCAGCAAGTATGTCACAACAAGATTTTACCTTGTTCAAGTAGTCTCTCATGGTG
AGGCTTCCCTTTTTCAAGGTCTGCAACTGAAATTTGAGTTGCATTAGTTTAGCCCTCGAC
TGAGATGCGTAGTTCGCGGCCAAAGTTTCCCAAATTTCTCGTGAAGAATCAAGTCCCACG
AGGCCGAGTAAAACGTTATCAGTGATCGACGACATCAACCAAGAAGTAATAAGTTGATCT
TGCCTTCTCCAAGTGACTTGGTCGGAGTTGCTGGTTGTGGCATCAGAAGAGTGTTCTTCG
AGCAGAAAATTTTCAAGACCAAAGCCTTCAATGGTGGCCATGACTTGCTGCTTCCAAAGC
AGATAGTTCCCAGATCGGGGGGGG
>c474_g1_i1 len=745 path=[773:0-744]
CCCATGTCTACAGATGAGGAGGCACAGAACATTTCACCACCAAGGGATAACTCCCGAACG
CTCTTAAAAGTGTTAGTAGTGCATTTTTCAGAGGAATTGTTAATATGTCTTGAAGTGTTG
TTTCCACCTTCCGAAGCAACAGTGCCATCCAAACATGATTTTTGCACTTCATGTTTAGCA
TTTGAGTCCAAGGCAATACTTGAATTCTTCATCTTGCTAACACACTTGCTAGGAATATTT
TCCTTAAGATTTTCCTTTCTGCAAAGCAGCCTACTGGTTTTAGTGACTGGAAAATGTTCA
TCCATCCTTGTGAATCGCGCTGCTTTTGATGAATCAGGTTTCTTGATCCCAGAAACTGCT
CCATCAGCATTCCTCATGAAACTAGTAACAGATGGGGACTCATCTGTAAACTCCAGTGAA
TTTTTTTGCTTCAGTAGTTCTCCCCTTAACTCCGATGGAGTTTTCCGCTTCAATTTCGTT
TTTGAAACTCCTCCTGCGGTCACACCGCCGTAGTGAAGAGAATTGGGCATGTGCAATTGA
CCGGCAGTGGCAACATTACTCATCCTCTCTCTGTGAGCAGCTAGATAATTCAATTGCAAG
TAGAGAACAGAGGACTAGGGCATTCGAGTAAGCTACTTGGCCGGTCGAATTTTTCTCGAG
ATCGTTGGAAGAGTTTTCCGGTGAGACTGTGTGACGGAGAGAGGCGGGATTTGGCTAGAA
TGGCGCTCGATTAAATAAAGGAGGG
>c475_g1_i1 len=204 path=[1:0-84 86:85-89 91:90-203]
ACTCTCTTCTCAAATATTGATCCCTGATGATTCACAATTTCAAAAACACTCAATAACAAT
ATCTTTAAACTACATATACTTTTCACAGACTGGCCATAAAACATTCAAAATGGACCAGCT
TAAATTTTTATAACAAGAAAGAAATAAATAAATAAAACAACATGACGATGTGAATAACTT
ACATTTTCCTCAGAGTAGATGAAG
>c476_g1_i1 len=535 path=[53:0-534]
GGCCGTGTTCTCGAACGTTATGTCACGGGCTAGGAATCCCTCACCCGACACAGCAACTGT
AGCAGATCTGAAAGTAGTCCACCCATCATCAACACTTCTTTTGCCGGTGATGACAGTAAC
ATCATTCCCATCACCAAGCAAAACGATGTTAGTTTTCCAGCTCGGAATCTCTACATTTTC
TTCATAGACACCTTCTTTAACATATATAATTATTCTATCAATACTATTATTCGGCGCAAA
ACTTATCGCATCAGTAACACTAGTAAAATTCCCAGTTCCATCCGCCGCCACCGTCATCAC
CTCACTCGGATCGTACTCGTCGCCGGAGCTCTGCAAAAGCCGCCGCGCTTTCTTCGAAAG
CCACCGCGGGAAGCCGAGCAACCGCCTCCTGTTACCGCCGCCGCTGCGAACGCCCGGTTG
CGACAGCATCGACAGTGAGTTGCTCACTTGCATATAAACACTAGCCATTGAATTGAGCAG
CGATGGCTTCATCGGGCCGGTGGCGGAATCGAGGCCGTCCAAGCATGTGATCTTG
>c477_g1_i1 len=680 path=[708:0-679]
TATAAATATTATAGGCATGTCATAAAAAATGAACACCATCATCAGCATTCATTTAGCTTT
AGCAGAAGTTTCAACACCTCCATCCTCAATATTCTTGCCGTAACTCCGTACAATCTTGGC
GTAGTAGTCCCAATTTGGGTGTGACGGCGTGATCGCACGTTGTCCGAACTCATGACCTTT
CACGTATGACTGGACGTCCTCAGCATCTGCGAGGCCATCCAGATATTTCCGCAACTCGCC
ATTTGGACCTAATAACGTATCAGAGCTGTCGTGTTTCTTGTACGGTTGTGGGAAAATCGC
CGTGTTAGGCGGATTGAGAAGAGCAACGTGGGGTTCATCATCGACTAACAAAGTATTTGA
AGCAGAGTATTTTCCTTTAGAATGTCTACTTCCCCACACATCTTTCAATTCTTTCAAAAA
CAAGGGCTTCTCCCTTTTGTGAAGGCAGTAAAACTCAGAGTCAGTGCATTCTTCTTGTGC
CCATACGAATAACAGCTTCTTTCTGTTCTCACTCCCACCAGTTACATTCGTTAACACGCC
TTCTATATTATGCTCTCTAGCAGAAGACCACAGCGCAACTTCGAATCGCTCAAAGCAGAA
TTTCAGAAAATCCGTGCAAAAAGGCCTCTTAAAAACCAAGAATTTTCCATAAGCAACGTC
AGGGCGAAGGCCTCTCACAG
>c478_g1_i1 len=659 path=[53:0-658]
CAGCTCTAGACCACATACTTCCCTGCGTGGACCACCCCACTGCCCAACAATCCTTAACAA
ACACCAAACAAGTAACATCCCAGTTAGTCGACTTGATCAACACTGTCATAACCAATGTCT
CCAACATCAACTTCGCCCCCAACTTTGTGCAACTCTACTACAACCAATCCGGACCTCTTC
TCCCAACCCTCTGTAACCCCTTCCATCCCGACCTCTCTGACCGTCCATGCGCCCCTGGAG
AAGTCCATCTCGACAATGCCACACAGGTGTGGAGTGGCTCCATGTGTCGTGCATCACCGA
GTGGCATCTGTTTTACCACCGGACGTCTCAGCCCAAATCTTTACTCCCAGTTTTCTGCAA
CTGTCAATGTGTGCACCGGCTTGTACCAATACAGTCCCTTCCTCATCCAACTTGAAGATT
GCAGTTACGCGAGGCAGACATTCTTGGATGTACAGACTAAGTATTGTCCCAGACTACAAA
AATACAGCCAAACAGTGTATGTAGGGCTGCTCATGCTAGCCACTGCAGTGATGATGTCGC
TACTTTTTTGGGTCATGTATGGAAGAGAGAGGCGCCACCGCCACCGCCGCCCTGGTAAAG
AGAATATGCCAAGAGGTTTTGTGTATGCCAAAGACCAAGATTGTGAGGATGATAAGCAG
>c480_g1_i1 len=203 path=[1:0-202]
GATGCGGAACAAACTCCCTTCTTGAATGATCTAGGAGAATGTCTCCGGAAAGCAGGCCTT
AACCAAAATATTTTCATCAACTTCTCTTCATGCCCTTTCATGTTTGCCTCACTTCTGCCA
CGCACCTTGTGATCAGTGCTTAGACATGTTCACCATATCTCATCACTCAAAATTCTTCAT
TGTGTTTGTGCTTGTGTGTTTGT
>c481_g1_i1 len=452 path=[129:0-336 89:337-375 128:376-451]
AAAAAAAGAATTTCCATATTCTCGATTGAAATGGATAGCCACCTCATTAGATCGCTTGAA
TCCAAAATTTGTCAGGATCAGAGCCTTCGCGCGCAACTCTGCAATTATGCTGCTCCTTTC
TAGACTACAGGTTGTACAACTTGACTGTAAGTGGAACATTACAAAGGCAAGGTACTCTGT
CATCAATTCTTCCTGCCCCACTGCATTTTTATCATCACATATGGCTGGCAGGATTTGCAA
CTTTACAATGTCATGAATGGACAATCGCTGGACTCCGACTTTATAAAGCATCCTTGCGGC
GTTCTCCATAATTGATGTGTCAGAGCATGAACCATCAGTGGAGGAAACTGCAATAAAAAG
GCTGGGATTCACAATCCGCAGTTTAGCATACAATTTCGGGAATGTCTCAAGAAGACATTC
ATCATTAATCCCCAGGCCTACGGACTCAGAAT
>c482_g1_i1 len=513 path=[114:0-101 661:102-512]
CTGTTTCTCAGGAGTGGAGCTTCTGAGTAGATATATCTAGATGTGGCATACTTCTGTGTA
AAAACATGACTTTGTGTACGTGGCTTGTAGAAAATGGGAGGGTGATGATGATATAGTCTC
AAACTTGGTAGTCTTGTGCTGCTAGAGGCTGCCAACGGTTAAGCTGCTTAGAGACATATG
GCTGAACTAAAGGGAACCACGAAGATGCTTTTTTCAACATCAAGATTATCTGGCGAACAA
GCTTTTGAGTCAGCGGACAGTGACAGCAAAAACGGATCAACTCTGGCCTTCGAGAGTAAC
TCAAAGTGTCATGAGGCTGATATGCAATCATCATCAGTTGGAGTTGCTTCTGCACGGCCT
ACATCTGTGAAGAGTGAGATTAGCACAGAGACGCATTTGACTCCCGGGAATGGAAGTTTT
GAAATGGATACGAGGAAGATACAGAGGAGTCATCTAATTGCTGCTGAAGATGGATTGAAT
AGGATGATTCATGATTCTCAACAGACGGGGGGG
>c483_g1_i1 len=658 path=[686:0-657]
GAGAGATTATACACTAAATATATATATTCAATACAAAATTAGGTGAATCTTGACAAGAAA
TAAAAGAAAGGGTGTCTCATAACTTTTTTAGTCACCATCTAAGCATAGGCGTGGGTGACT
TCTCGTACACCCGACGGCATGAAAGCGAGCAGCATGAGCAATGCGAGGATGAGGATAGGA
AGCAGCAGCAGCAAGAAGGGCGGCGGCGGCAACGGTGGCAGCACCACGGGCAACACCAGC
AGCGACACCGTGAGGCAAAGCAGCAGAAACAACGACTCCAATGTGAAGTAACGAAACATC
CTTTTCCCATGGCCTTGTGAGAAAGAACGACGATAATCCAACTTCTTCACTTCTACATAA
CCATTTTTTCTTGGAGGAATTGCATTTTTTGATCTTCTTACATCCTTCATGCTGCTCAAG
TACTGATCTTGCAGATTGATCCAATCTTTCGACAATGCTGCTTCCGATTTATGCTGCTCT
GAATTCATTTTGATGGGGCTTTTGGAAATAATCAAGATTTTGGGGTGTAAAAATTGGATC
TTTTCAAATTCAGCTGCAACTTTCCCTGCAGGAAATTCTGATGATGATAATGCAAGAAAC
ACAAGTTTCTTTGCACACTTTTTGCATGCCAAGACTTGATCTTTTTCCTCCTTTTATG
>c484_g1_i1 len=319 path=[1:0-145 147:146-242 244:243-318]
GATGTGAGCCTGTGTCGAACCATTCGATGGTCTGAGTTGCTGCTGAGGTTCAAGTGGAGT
TGAGTTGACGATGAATCATCGATGCGGCTCATCTCGCGTCGTGTTGTCGTTGATTTGGTG
TTGGGTCTGGTTCGTGTCGAGTCCTGTTTGAGTCGGCTAAGCTCGTCTGGATTAAGTGGT
ATTGCGGTGGGAGGACGGCGGCAAGCCCGTCAAGTTCTGGTTGAAGAAAGAGAGAGAAAG
AAATAGGGATTTTGATTTTAGAATTTGGAAGTTCTGATTTCTATGGTTTCTTGCGTGATT
TGAGAGAGAGAGAGAGAGA
>c485_g1_i1 len=286 path=[1:0-131 133:132-167 169:168-285]
CTCGCCCCGACCAGAGCTACCGTCTTTCCTGCTTCGATTTTAAGGTTGAAGTCGTCGAGC
ACCGGAGTGTCGGGCCGCGATGGGTACGTGAATCTCACGTGCTCGAACTCCACTTCTCCT
CGTATCTTGTCCGGTACTAGTCCCTTTCTGTCTTCGCCGTCGATTTCTGGGGCGCGGTCG
ATTCTCTCGAAGATTCTAGAAGCTGCAACTGAAGCTTCCGTGAAGTACTTCACTTCAGGC
AGTGCAACTCCCAGGGCAAGTCCACCCAAAACAAAAGAAACGCCGG
>c486_g1_i1 len=299 path=[55:0-126 181:127-128 27:129-298]
CACTCTAATGCTAATGCTAATGCTACTAGCAATAGTAATAACAATGTTAGCAGTTTTAGT
CATGGTTATGGTAGTTTCTATTCTAGCTCCACTGATTATTACAACAATGACGGCGGTGGT
GGTGGTGGCGGCGATGGTGGTGGCTCTGATGATAGTGATGAGAAATGGAACATGGATCAT
GGCGTGACGACCGCGGCTAGAAATAAGTCTAAGAGCATTAATCACATCGTGCGTGGGGAT
GTGAGGAGTGTGAATGTTGGCGTCGGGAGAGTGAAAATGGAGCAGTATTATGATGGGGG
>c487_g1_i1 len=721 path=[1:0-720]
GGATTACCCAGATCAGGCCGCCGCCGTCCTCAGCCCTTACAAGTCGCCGTCCTCCGCCTC
TCCTAACATCGCTCGCAATGGTGAAGGTTTGCAGTCCCCCTTGTTTAATTTGCAAAGGAC
GAGCGTTCAAAACATTAGATGCCGGCTGTCTTTTGAAGACGAGACTCTGGGAAGCCGGAG
CTGTCTTGCCAGAGATGTATCTTCTCTTTCCAGAGAACATGGAGAGATGGATGAATCTAT
GACAATCAGTCCACAGTTGTCGATCCTGAACAAACTTGAATATAGGAGATTATTTTTGCT
GTTAAGCTACATCAAGGGGAATAATTTGGAAGCTGTGTTAACCGTAGATGATGCTAATGA
AGTGCTTAGCATGAAACATCTTTCTATGCTGGAGTTTGAAAATAATATTTGGGACAGATA
TGGTCGTGAATACTGCAAGGAGTCGGATCGTAGTCAGTATCTTGATTGGGATTCAGGGAA
AACACATTTCTATTACTGCCACGTTTCCTCCGATGGAAGTTATTATTTCAAGGGGCCATA
TCTTAATCGCTTGAGAACTCACCTGCAGAGGTCATTAGGAGATGATAATGTACTGATTGT
CAAGTTTGCAGTGGATGGGAAATATTCGGCAGACAAAATTGTTGAACAAGGACTCTTTGT
TGGTCTGAGGCGCTTTCGTTTTTTTGTGTTCAAAGATGAACGGAAGAAGGTGAAGAAAAA
T
>c488_g1_i1 len=493 path=[471:0-492]
GCTTCCCCCCTCCCCTTCTTCATGTTCCCCTTCCCCACCCTGCATAGCCCCGCCATGAAA
AATGTCATGGCGGGGAGCATGTTGCTCATGGCACATGAAAAAGTGGGGGAAGTGAATTTG
AGCCCAGCATAGTAGAAGTTCTGATCAATTACCGGCCCAAGAAGTCCCAGAACAAAAAGC
TGCATGAAAATTGTGAATGTAATCTTTGGCCTCACTTTCCTCTCAAGAATTAGGGCAAAG
GGAGCAATGACAGCAGTGGCAAAGGCATGTCTGTAGACAACCAAGACATAATGGCTCATG
CCTCTATTGAGAGAAACTTTGGTAATAATGTTCATTCCAGCATACCCAAATTGTAATGAA
ATCATGGCAATGTAAGGTTTAGCCTTGTCATAAAAATTTCCTAGACAACAACTTTTTCCT
TCCATTTTTTTTGTCTTATTTTTTTAGCTGTAGAGAACTTTGTTTCTAGTAGCTAGGGAG
GAAAACACTAGAA
>c489_g1_i1 len=366 path=[53:0-365]
AGGAAACCAGCTTTGACAGTCACCGGAAGTTTCAATGCATTCAATGCTTCTGATTTCAAT
TTCAAATCTTTAAGTACAACATCACCTTTCCACACACTGATTCTCAAAGCCTCTGACGAC
AGCCCATGGACATACTCACCCAAATACCTCCGAAGCAAATGCAAGACATGTGCTTCGAAC
ATGGTGAGATATCAAAGCGGTCGATCGCTTTCAGAAGCTGATTCCGGCGAGAGGCGACGA
TCGCCGGCGGAGAACAGCCATGAACGAGCGCGAAACACGAGTGTTCGATCGGCGGAGCAA
TCGATTTTCCGGTGGGAGAATTGGAGCCTGAGTGTGTGTTTGTGTGTGAAAAAAAAACGG
TGGTGG
>c490_g1_i1 len=367 path=[1:0-138 140:139-366]
CCCCCCCCTCCGTAACTCACTCAAGTTTGAGTTTATATCTCTGAAAACATTTGACATGTC
GCTATCCTCCAATTGATGTCCACCTGATGATGATATAGGACTTAGGTAATCGGTTGACCT
CCAAAATTCATCACGAACACTACTGCACACAGATGCTGGGCTTGGTGGCACTTCAGTGGA
ATTCCCATGTGTATCACAAAAACTCATCACCACTGTTGGTCCATTTGGAATATCTTTCAA
GAGGTTGTTTTTGTTTTGACCCAATCCCTCCATCGACTTAACTCTCCTACGGAACAGTCT
CCCTCTGAGTGTCAAATTGTATCTAAAGCTCGAAACCTTTTCCCTTATGTTAAACCTATC
CTTTTTA
>c491_g1_i1 len=427 path=[79:0-195 274:196-209 78:210-426]
GTTGAGATGGGGGTGGAGGAGGTGATGAAGCTTGTGGTGGAAAAGTTGAAGGAAGCTCTG
CTGGCGGTGGAGAACTGGGGCGCCGAAGCGTTGGGTTGGTTTGATGACGTATTTCCGCCG
GAAACAAGGGGCGACACTGTCAGCCACTGGTTCCACGTGGCTCTGCCGTGGATCATCGCC
GCCGTGGTTTTGACGGTGGTGATTTGCTTGTGCCGCTGCTGCTGCAAATGCTGCTGCGGT
GGCGGAGGAGGAAGGGTGAGGATGATGAAAGCCCCCGGGAGGAACTGCAGGATGCCGAGG
AGTGCGTTTGAGAGTAATCCCAGAGGGTATTTTCGTAATCTTCGTGCTCACCCTGGAGAT
CAGCTTTGTTAAACCTACCCTCTTTCATTTCTGCAGATATTAATATTGGATATTTTCTGT
TTTTTTT
>c492_g1_i1 len=655 path=[633:0-654]
GGGGGGGGGTGGGAGTCTAAGGTGCTGCACAGGGACATCAAGGCAAGCAATGTGTTGCTC
GATAGAGAGATGAATGCGAGGCTAGGTGATTTCGGGCTGGCTAGAATGCACGATCATGAT
AAGGCTGCAGGCACCACACGGGTGGTGGGGACGATAGGGTACCTAGCACCGGAGATTGTG
AAGAGTGGGCGAGCATCAACACATACAGACGTGTTCGGGTATGGAGTCTTGATCTTGGAG
GTGATGTGTGGGAGAAGACCGGTTGAGGAAGGGAAGCCTCCATTGGTAGATTGGGTTTGG
CAGCAGTTTAGAAAAGGGGAATTGGTTAATGTGATCGATGCTCGATTGAAGGAGAGTAGA
GATGTGGATGCAGAGGAAGTTGAGAGAGTGCTGCAGTTGGGGCTGTTGTGTGCTCATCCA
GATCACAATACAAGGCCAACAATGAGACAAGTAGTGAAGTTGTTTGAAGGGAGGAGTGAG
AAGGAAGGAGAGGATATGAACAGTTACCTCTTGGAGAGGATGAGAGAGAGAGAGATTTTG
TCTGTGCATCAGCATCATCAAGTTTTGGGAAATGGAATTAGTCCACATCCAACATTTCAT
GAGATCAGACAGGGAATGTCTTCTTCCATGTCACTCTCTTGGAGTAATATTACGG
>c493_g1_i1 len=225 path=[253:0-224]
GTTGTTGTGCCTTCTGTGATATTTTGGGTGTATTTGGCTTGTTCCTTGCCCGTTGTTGTG
TTTTGATCTCCTGTTTCCTGGTTTTGTTGGAACTTGAGTGGTTTTTTCTCAAGGTTGTTT
GAGTTGTTCAGTGACTAACTTTGTTTAAGAGTTAGTAGCCATACTGAATCAGGTTTTGGG
ATTGTCCTGAGTGATCCCTTGCTCCACAGATCAATCTGTGCTGAG
>c494_g1_i1 len=521 path=[549:0-520]
TTTTGATGAAAAAGATATCATGGCTAGAGTCAAACAGCGCGCCTTAAAAGCATCTGGCCG
GAAAACTCCCCGAGCTACCCCGTCAACTTCACCACCCCAGTCATCAGCACGAAGAAACCC
TCGCAATGCTGCACCGTCTAGGGCAAGAGCAGGGAGGAATCGTAGAAACCGGCCGGGGAC
GGTCGCTTTACGCGAGATTCGCAAGTTCCAAAAGACTTGGAACCTTTTGATCCCTGCTGC
GCCGTTCGTTAGAACGGTTAAAGAGATCAGTTTCCATTATGCACCAGATGTTGGACGTTG
GCAAGCAGAAGCCTTGGTGGCTCTTCAGGAGGCTGCTGAGGACTATATAGTTAAGTTGTT
TCAAGAGGCAATGCTCTGTGCAATTCATGCAAAGCGTGTGACTCTGATGAAAAAGGACTT
TGAGCTGGCGAGGAGAATTGGAGGTATGGGGCAGCCCTGGTGAGACCACGACCCTCAATT
TTCATGCGGGATGTGTAAATGTTGTAGTTCAAACCTGCAAG
>c496_g1_i1 len=237 path=[1:0-204 480:205-236]
GTGAGGGTGTGTTTTTCTCTTTCTTTCTTTTGTTGAGGAAGTGGGGTCTCTTTTTTTCTT
GATTAAAAATCGGTTCTTTATTTCTTTTTTTGTTTGCTCGCTCCGTTTCCCGCTCCTTTC
TTGAATCTTGTCCACTTTTATTTGACTCCTTTGTTTCTTACAAACGGAACAAAAGAAAAG
AATAGTGTTTCTTTTGTGTGTGTGTTTGTCTGATTCAGACAGGAAGATGCATAGTTA
>c496_g1_i2 len=235 path=[1:0-204 206:205-234]
GTGAGGGTGTGTTTTTCTCTTTCTTTCTTTTGTTGAGGAAGTGGGGTCTCTTTTTTTCTT
GATTAAAAATCGGTTCTTTATTTCTTTTTTTGTTTGCTCGCTCCGTTTCCCGCTCCTTTC
TTGAATCTTGTCCACTTTTATTTGACTCCTTTGTTTCTTACAAACGGAACAAAAGAAAAG
AATAGTGTTTCTTTTGTGTGTGTGTGTGTGTGTTTGAGAGAGAGAGAAAGAGAGA
>c497_g1_i1 len=244 path=[1:0-25 27:26-243]
AACCATGGTCAAAGGTCAAAGGTTGACCCCCATTTATATGCCCTTCCACACTTTTCATGT
GGAACCGATGTGAGATATCGTAACAGAAATCAATAAACTCCCACTAAAGAAGCACAAAAG
CAGTAATATTCCAAATTGTTGCTGCCAGAAACCTGCCATTGTTTGTGTAAACTGAAGTCT
TGTGGATGCACTACAATACAAACATACTAAAAAATCTTACTTGTAAGAGCAGCAAGGCCA
GCAT
>c498_g1_i1 len=692 path=[670:0-249 920:250-259 930:260-691]
ATGCTTGTGATACAGTTTATCCATCATTCCCTCTGCAGAACAATTCGCAGTCCTTTCTCC
AACGGGTTTCACACACCATAACTCTAAAGTTCGAAGAGGTTGTTTACAAGGTAAATTATG
AAAGAAAAGGAACTTGTTGTGGAGGAACATCAAGCTCTAAAGAGAAGACAATACTCAATG
GGGTGACCGGCATGGTTTGTCCAGGAGAGATATTGGCGATGCTTGGTCCATCAGGCAGTG
GAAAAACCACGCTCCTCACAGCCCTCGGAGGCCGCCTCTCTGGGAGGTTATCGGGAAAGA
TCACATACAATGGTCAGCCATTTTCAGGTTCTATCAAACGACGAACTGGATTTGTTGCAC
AGGATGATGTTTTATATCCACATCTCACTGTGTTTGAAACTCTTCTTTTCACTGCACTAC
TAAGACTTCCCAAAAGCTTAACCAAAGAAGAGATAGTACAGCATGTAGAGCACGTTGTAT
CAGAACTGGGCTTAACTAGGTGCAGAAACAGTATGATAGGAGGGCCACTGTTCAGAGGAA
TATCAGGAGGTGAGAAGAAGAGATTGAGCATAGGTCAAGAAATGCTAATCAACCCAAGTC
TAATATTGTTAGATGAGCCCACATCAGGTCTTGATTCAACCACAGCTCAACGAATCTTGA
CCACGGTAAAAGGGCTAGCTAGTGGAGGTCGA
>c499_g1_i1 len=592 path=[1:0-310 1243:311-322 324:323-456 458:457-591]
CTTGAAGCTAAGAATCCAGATAACAATCCTCAAACAGGCCCAGAAAAGGAGCAAGTCAAA
ATAGAGTTTCCTTAGTGAAACTGATGCACAAGTCACTGGGATGGTTCTTATTTTAAAACG
AACCGAACCAAAAGACATCTCATGGTAGTTTGTTGTCTGTATAGTGAAGTGATGATATCA
CATGCCAGTAAAAAAAGTTGTAAACTTAAGACCTATTGTATATCCACCTGGAGTAGAGAG
ACTTCGTGGTGAAGGATGATTGAACGCAGCTTCTGTGATATAGAACCAAGTCATGGAATC
ACTTCAACTCTCAACTGTTCTTGAGAAACAAAACTCTTCAAGCTAGTCATCAATCAGTTC
TAAGCGAACGAGAATGCTAAGTAACATGCAATCAAGATGAACCATCAGGGAAGGGTTCCA
AAGCATTTTGCTTCCCATTCACATAGTAATCCACAACTGCTTTCATTCGCCAGAGCTTAT
CAGGGTGATAATTTACATGGATTATGACTGGCTTAAGCTTGCGGAGTTGTGGGTTTTTCC
TAACGGTTTTAAAGAGAACTTTACTATTCATGAACATGTAATAATCCATAGT
>c500_g1_i1 len=299 path=[277:0-298]
ATAAATTATAATAATCAGTTGGGCTTAACATGTTGATGGAATGGATCTACCCAGCATTCA
TCTTCTCTTACAGCTTTCCTCCATCTATTTTTGAAGTTGTCTAACTCCATATACGATTCT
CTTCTCACAGCAATTCTAACATCAGATTCCTCCAATGTGGATGTTGCCTGCAACCCTTTA
TTTGAAGCTAGCCTTTCAACTTCAGCATTCGTCTGCACGAAAAAAACTCGAGGAGAGTGA
ACTATCTAGTCAGGAAATGAAGAGCAAGTCCAATTCCTTAAAAGCCTCATGGGACTCTG
>c501_g1_i1 len=425 path=[453:0-424]
TTTTAGTATTGAAAATACTAACAAGTAAATTTGTTCATTTCTATTTATTTCTTCAATAGA
ATCTATGATATCAAATAAAGGCCACAAATTTCCAAAAAGAACGTGTAAACAATAAGTCAG
TACACAGTAATCACTAATCACCATATCTCCATCATTTTTCTAAGCTCATTTATTTCTTCT
GTCATTGCATGCTTTCAGGAGTTGAACTTCTTTTTGACAAGATTTCCAGTTCCTGTTGGA
ATTGACGAGACAATCCTGTAAAGCTAAGTAGACAGAGGAGCATTCTCGAAGCTGCTTGAC
ATTCTCGTCATCCTCGTCTGCGTCGCTTTGATGCAGTTCCGGGGGTGGCGAAAATACTCG
GCTTGGGCTAGGTTTAGCCGGTTGGTCCATGTCAGTGGGTGATCCTCTCCCAAGGGTGAA
AAGAG
>c502_g1_i1 len=596 path=[1:0-304 670:305-595]
ATTTTTATCCCTTTTGCTTGCAGTAATCTTGAGTTGAGATATTTAGTCATCACTCCTGCT
GAAGCTTAATTTTTTATTTTCAATTCCCTGCGTACCTTTGTGAGAATGGGCTTGCTTAAC
ATTTTTTAAGGTACATGTGTTTCAACCAATATAATCGACTGTCACTTAGTGGGATAAAGG
CTTAGTTTGTAAGTGTTGTATGTACTTTTGTTAAATCGAGCAGAGCAGTGTGTGCTGTAT
CGTGTCGAACCATGAAAGATATGTTGCACTACTACATGAACAATGCTATGATAGTGCTGC
TAAATCCTTCAAAACATCTTCTCCTGAACATGGAATCATCAATATTCAGCTGATAAAGGC
ACCTTCGATTTGAATCATCACTGGTTTCATGGAACAAAAGGAGGTCCTCATGCATTGTAT
TAAGATTGATTTTTTTCAATTTACCATTTCTTGAATCCTCATAAACTATACAACTTGTTA
CTCATTGGCTTTCTGTGTTTCTTCCAATTGTTTTTATCTGACTGCTCTTGCAATGAAGTA
TGGTGTATTATGTTACTTAAACCTGTATGAAGTTCTATGAATCTTGAGCCTTGCCT
>c503_g1_i1 len=697 path=[69:0-329 398:330-338 68:339-696]
GGTAGGTCTCATCACTGAGCAGCAGTTGGTTCTTGAGGAAGCTGCTGTCAAGGGTAGGGA
CCATTTATCCTGGGAAGAGGCCGAGGAGCTTGCATCTCAAGAAGAAGCTTGCAGAGTGCA
GCTAGACAAACTCCATCAGACATGGCACCAGAAGGATCTGCGGACTTCATCTCTTACGAA
GAGAGAAGCAAACATTAATGGCGCTTTGCTTGATTCAGAACTTCGCTTACAGTCTGTCGT
TACTACTGAACCAGATAAGGAACCACATGTCTTAAGAATGAAAGCACTTCTGGCAGCCAT
AGTTGAGCCTTTCTCTGAGCTGGAATCTGTTGATCAAGCGTTGTTGTCCTCAATTGGGCC
TGTTTCCCATAGCTCAAATAGAATTCCTTATCTTTTGGACTCCATAAATTCAGGATGCTC
AATATCTGAATACATATGGAAGTTACCTGGTTTACTACATAGCCATGCCTTCTTTATTTG
GAAAGTTTTCATGGTGGATCTTCTTCTTGATTCCTGTGTACAAGCAATGGCTACATCTTT
TGATCAAAATTTAGGATTTGATCAACTTGTCGATGTAGTAAAGAAAAAGCTTAGGATCCA
ATTTCAGGAGCATATTAGCAAATATTTGAAAGATAGAGTTGCTCCAATCTTTTTGACAAG
ATTAGACAGAGAAATTGAAATCATGAGGCAAAGGACA
>c504_g1_i1 len=480 path=[496:0-353 1014:354-479]
ATCATATGCAAGAACAACTCGTTTCAGTTCAATTTGATAATGAACCGCGATGTAAGGATG
AAGGCCATGACTGAGCTGCTCAACAACATATGTGTGATCAAGTTTCAAGCTTGGGAAGAG
CACTTCTGCAAGAAAATCCAATCTGCTAGAGAGAAAGAGTATAGCTGGCTGAGTAAATTC
ATGTATACTATTTCTGGAAACATAATCTTTTGGGAGGTTGGATGATTGCTTGACTAACCT
CGAATTGGAGGATTCTGTCGAGGATGGCTGCTTGGTTGCTTGACTAGCCTCGAATTGTAG
TCGAGGTGAGAGAAGGCGTGTTTAGTTGAAGATTTGAGTTTTGAGGTCAAGAAAAGAGAG
CTTATCGCCGTTGTTGTAACTGTTGGATCGGGAAAATCTTCTTTATTGGCTTATGTTCTA
GGTGAACATTATCATAAGTGTGTAATATATGGCTCTTTGTTTGGTTTTTGATGAGTGCCG
>c504_g1_i2 len=518 path=[496:0-353 850:354-517]
ATCATATGCAAGAACAACTCGTTTCAGTTCAATTTGATAATGAACCGCGATGTAAGGATG
AAGGCCATGACTGAGCTGCTCAACAACATATGTGTGATCAAGTTTCAAGCTTGGGAAGAG
CACTTCTGCAAGAAAATCCAATCTGCTAGAGAGAAAGAGTATAGCTGGCTGAGTAAATTC
ATGTATACTATTTCTGGAAACATAATCTTTTGGGAGGTTGGATGATTGCTTGACTAACCT
CGAATTGGAGGATTCTGTCGAGGATGGCTGCTTGGTTGCTTGACTAGCCTCGAATTGTAG
TCGAGGTGAGAGAAGGCGTGTTTAGTTGAAGATTTGAGTTTTGAGGTCAAGAAAGGAGAG
CTTGCCGCAATTGTTGGGACTGTTGGATCAGGAAAATCTTCCTTATTGGCTTCTGTTCTA
GGTGAACTTCGTAAAATCTCAGGAAAGGTTAGAGTTTGCGGGACGACTGCTTATGTGTCG
CAAACATCATGGATACAGAATGCAACGATTAAAGAAAA
>c505_g1_i1 len=642 path=[674:0-85 1316:86-97 772:98-641]
CTACATGAAGATCCCTCCCAGATCAATGTTTATAGTTCAGTTCTTGGGAACAATTATAGC
TGGAACTATCAATATTGTTGTGGCTTTGTGGCTGCTTTCATCTATCGCAAACATATGCCA
AGATGACCTCCTCCCACCGGACAGTCCATGGACATGCCCTGGAGATAGAGTCTTCTTTGA
TGCATCAGTAATCTGGGGTTTAGTGGGACCCAAAAGAATATTTGGAAGTCTTGGAAATTA
TAGTTCAATGAACTGGTTTTTTCTTGGAGGTGCATTAGGTCCTATCATTGTTTGGCTCTT
CCACAAGGCATTTCCAAAAAAATCTTGGATACCTCTAATTAACCTGCCTGTCCTTCTAGG
GGCAACAGCTATGATGCCAGCAGCGACACCATTAAATTACAATGCATGGATCATTGTTGG
TACAATTTTCAACTACTTTGTCTTTCATTATCGGAAAAGCTGGTGGCAAAGGTATAACTA
TATTCTTTCAGCGGCTCTAGATGCCGGGGTAGCTTTCATGGCAGTGGCACTCTATTTTAC
ATTGGGCATGGAGCATAAACAAATAGATTGGTGGGGCACGAGTGGTGAACACTGCAACTT
GGCTACTTGTCCTACTGCTAAAGGCATACAAGTTGGTGGCTG
>c506_g1_i1 len=464 path=[442:0-193 636:194-463]
TTGGTGCACATAGAAAAGACGTTGCTGCTCAATGTCCAGTGAAACGAACTCTGGAAAGTG
CTGTTGATTGCTATGAAATTCCAAGTTGGCGAGGAAGAGTGGAAGCAGCCACCAACAACC
AATGCAGATGCAATATTTCATGTGCAGCATTACTGCTGTAAAGTTTACTGGCCATTTGAA
GCAAGTAAAAGGAAGAAGAATTGATTCAGGCTCTGCACCACTGCACATTGTTAAAGCTTC
TACTTCAGCTCCAACATTGCTTGAATTGGAGATCATTTTTGAGAAAGTTGAATGCATTTT
ATGCTATTTTTGGAGTACTACCCTAGTAGGTATAATAACTGCAAATCCATACTATGTTTT
TTTTGGGTTTAATTTTACTTCTCTTTGGGTACAATATATACATCAATCCACAATGGTGGT
GAGAATTTGGGGGGGTTTTTTTTTTTTGCCCGAACTACCGCCAA
>c507_g1_i1 len=220 path=[99:0-51 74:52-75 98:76-219]
AGATGATGAAACAAGAAAGGCATTTGTTGAGAATGTGATGGAGCTGGTAGAGTTGACTTC
ATTGAGAGATGGACTAGTTGGGTTACCTGGAGTGAGTGGCCTATCAACTGAGCAGAGGAA
GAGGCTCACCATAGCAGTAGAGCTGGTGGCTAATCCTTCTATAATATTCATGGATGAGTC
CACTTCGGGGCTTGACGCCAGAGCTGCTCAGATCGTTATG
>c508_g1_i1 len=1204 path=[1:0-603 605:604-627 629:628-679 681:680-1203]
AATAAAGTAAGTAATTAATTAATATTGTTGATCATTATCACGTATATATCATCTTCTCTC
TCTACAACGACAATCAATACCATGGCTGAAGTCCTCCCTTCGACAGTTCAAGAATTGGTT
GAAAATGGCGATGAACTTCCGCAGAGGTATATTTGGAGAGATGCCGGTGATTATGGGCCG
ATTGATCTCTCTGTTCCTTTGACTGCAGAAATCCCATCTATTGACGTCGGCCGGTTGGTT
TCCGCCGTGGACGCGGCGGCGGAGCTGCTCAACCTCCGCTCTGCTCTCACTTCATGGGGC
TGTTTCCAGGTAGTAAACCATGGCATTGATGAGTTGTTCCTGGATGAAGTGCGCCAACTT
GGCAGAGAATTTTTTCACCTGCCGATGAGCGAGAAGCAAAAATATGCAAGGCAAGGCGAC
GGTTATGAAGGATATGGCAACGACTTAGTTCTTTTCGACAAACAACCTCTTGATTGGAGT
GATAGGTTGTATCTGCAGGTTGCTCCCGATGATCACCAAAAACTCCAATACTGGCCTCAA
AATCCACAATCATTTAGAAAAGTGTTGCATGATTACAGTGGTAAGCTCAGACAGATTGAA
GAACAGCTCCTCAAGTCCATAGAGAAGTCGTTAAGCATACCCGAGGGTAGTTTTCTTAGC
AAATTTGGACAAGGACAAATGATGTATGCAAGATTCAACTACTATCCCCCATGTTCTAAA
CCCGACCAAGTTCTTGCCCTCAAGCCACACGCAGATGGATCAGCGATCACTATTCTTCTG
CAGGATGATAGAGACGTCCGAGGTCTTCAGCTGCTCAAAGACAATCACTGGTTTTGGGTT
CCCATAATACCTCATGCCCTTCTCGTTAACATTGGTGATCAGCTCGAGATATTGAGCAAC
GGGATATGCAAAAGCCCCGTGCACAGAGCAGTTACGAATTCAGAGAGAGAGAGGAGCACT
GTGGCTATGTTCTGCTCTCCTGATCCTGAGAAAGAGATTGGACCAATTCAGCAACTTGTA
GATGATGAGAAGAGGCCAAGAATGTTTAAGCAAGTGAAGAACTTTACAGAGACTTGGTTC
AACTACTATCAGCAGGGGAAAAGGCCCATTGATGCTTTTAGAATCTAGATAGTTGTTCCA
ATTTTCTACGTTTCAATAAACATCCCTTTAATTTGCAAAAACTACGTTCCTTTGCATGTA
ATTG
>c509_g1_i1 len=407 path=[1:0-406]
GGTGCTGCTGGAGATCGTGAGTGGTTCGAGAAACTTCTTGCAGCTCGACTCCAAGGTGGA
GAGTGACCAGTGGTTCCTGCCAGGGTGGGCATTCGACAAGGTGTTCAAGGAGATGAATGT
GGAGGACATTCTGGATCACCGGATCAAGCAGGGGTACGATAGTCGGGCACATTTCGACAT
GATAAATCGGATGGTCAAGACTGCAATGTGGTGCCTGCAGGAGAGGCCCGAGGCTAGGCC
GTCCATGGGGAAGGTGGCTAAGATGCTTGAGGGGACTGTGGAGATCACTCAGCCTAACAA
ACCTAAAATCTTTTACTTGGATGACTAGTTTTTGTGTGTTTGTGTTTCCTATATATGTTG
TATGTTGTTTTATTATGTCTTAGCCTTGCTCATTTGAGAGTTGCCAA
>c510_g1_i1 len=282 path=[310:0-281]
AAAGGTTTTCAGCTGGAAAAAAGTGAGGTTCTTACCGTTTTAGCACAAAATATAACAGCA
TGTTAGTAGCAGCCCAGTCCTGCATTCATTCCACCACAAAGCCTGTGCTTCTTAAACAAC
TTCACCCTCATGCATTATCGAACTCAGGAAAATCATCGATGCAACTCAGTTTCTGAAGGA
TGAGCCTTTCTTGCTTGGCATATTCTTGATCAGGGTGGTCCATGAAATTGGAATGCAAGG
CATTCCCAACACTGTCCACTATTGCTGAGGTAGTCATGGATG
>c511_g1_i1 len=317 path=[295:0-316]
CGCGGCTAGCCTTTCCCTCTTCCTAGCTGTCTTCTTCTTCCTCTGCTTCTCTACCATTGC
CGCCTCCGCCTCAGCAGCCGCCTGCATTCTCACCGCAGCTCGCTGCGTGCACGCCCTCGC
CGGCCTCTCCCTCCTAACAACTGCACGAGCACCAACATCGTTTTTACTAACACTGCTATT
GCTAACACTACTCTTCTCACTATTCCCATTCTTTAAGTTATTTTCGACATTGGTTTCGCC
GTTGTCAGAGTTTTTCGACGAGTGGATCGGAGAAGAGCTCTCCGGCATGGCGGAGGGATC
GGGTGCCGGATGTTTTG
>c513_g1_i1 len=276 path=[47:0-120 167:121-124 23:125-275]
CTTGCTTTCGTCGAATAAAATCCCAATGAATTGGTTTAAGATGTAAACAGGTTCTCACTA
GTAACATTTGTCTTGGCTGAGGGGGACATTTCAAGAATCTCAAGAATATCGCCCTTACCT
TACTCACATTCTATATTCTATTTAGTCATATTTTCAGTAGTTGCCTCTAAATAGGTGTCG
GTCACAGCTATTCCATTCTCTGTCATTGTTATACCTAACCTGAGTTTGGCTTCTAATGTG
CTTGAGCTTGCACGCTGGCTTCCTCTTCCGAGAAAG
>c514_g1_i1 len=466 path=[1:0-284 1040:285-465]
GGGGGGGAAGAAATTGATGGAGTACCAAAACTTAAAGAAGGTATCAATCCAGCTACCTGG
ATGTTGGAAGTAACTACTTCAGCACAAGAACTGTCTTTGGGGCTTGACTTTGCTGACTAC
TACAAAAAGTCGGAATTATACACGAGGAACAAGGCACTGATCAAGGAATTAAGTGTCCCT
CGTCCTGGCACGAAGGACCTCTATTTCCCAACAACATACTCACAATCTTTCCTTACCCAA
TGCATCGCCTGCCTATGGAAACAACACTGGTCATACTGGAGGAATACACCGTACACAGCT
GTAAGGTTTTCGTTCACAACCTTCATAGCCCTTATATTTGGGACGATGTTCTGGGACCTC
GGATCTAGAAGGGATACTCAACAAGATCTATTCAATGCCATGGGTTCTATGTATGCTGCA
ATCCTCTTTCTGGGATTCCAATATGGTTCAACAGTACAACCAGTAG
>c514_g1_i2 len=531 path=[1:0-284 286:285-530]
GGGGGGGAAGAAATTGATGGAGTACCAAAACTTAAAGAAGGTATCAATCCAGCTACCTGG
ATGTTGGAAGTAACTACTTCAGCACAAGAACTGTCTTTGGGGCTTGACTTTGCTGACTAC
TACAAAAAGTCGGAATTATACACGAGGAACAAGGCACTGATCAAGGAATTAAGTGTCCCT
CGTCCTGGCACGAAGGACCTCTATTTCCCAACAACATACTCACAATCTTTCCTTACCCAA
TGCATCGCCTGCCTATGGAAACAACACTGGTCATACTGGAGGAATCCTCCTTATACAGCT
GTTAGATTTGTGTTCACAACTTTCATAGCCCTCACCTTCGGGACAATTTTCTGGGATCTC
GGATCTAAATGGGGATCACAACAAGACATCTTCAATGCAATGGGATCCATGTTTGCCTCC
GCCAACTTCTTAGGCTTCCAGTATGGTTCGACAGTGCAACCAGTGGTGGCCATTGAACGA
ACAGTCTTCTACAGAGAGAGAGCAGCCGGAATGTATTCAGCTCTACCATAT
>c515_g1_i1 len=338 path=[366:0-337]
GTTTTGAGATGGGCAATCTGACGGCGGTTTGTAGTCGGCGAGAACCGGCGGCTGGCCGTA
GGTGTAGGCGAAATCATGGCGGAGAAGTAGATAGGAGCAAGGTTTGGTGTTGGGAAGTGA
GATGGGTTTGGTGACTTCGAAGTAGGTGGTGGGAGGAGCGTCGGCGGCGGATAATGAGGA
GGCCTCGAAATTGGGTTGTGATCTGAACAGTGTAGTTGTTCGGTGGAGGTTTGCGGCGGC
GGAGAGCGGCGGTGGGAGGAGGAGTGTGAGGCTGAGGAGGAGAGAGAGTAGAGTTAGATT
GGGAGCCATTGTTTGATTTCCTACTCAAACAAAATTAG
>c516_g1_i1 len=324 path=[97:0-214 311:215-237 48:238-323]
ATTTTTTTTCTTGTGGGATCTTTCCTGTATGTCATCTGATGGGACCAAAGTGATTCTATG
GGCACTAGAATAACTCCCAAGTTTAAGTCTCGATAGACCAGAAACATAGACACGTGCACA
GCGCACAATGTCTTTAGATGGAACAGATTCAAGCAGCACGACAGGAGTGGCTTTTACTAC
TCGATGACTTTCCACATCACTTCCGGCGATAGCTTCGAGGCCGGCGGCGCATGAGGCGGC
GGAGATCAGAGCCAGAAAAAACAGCACGGCGGTGGCAGCCATACCGGCGGAGTCCCCCAT
ATTTTTATTTTTATTTTGCCTTCG
>c517_g1_i1 len=275 path=[53:0-274]
GAAGAACGTGAAGGAGATCTCTGCGTAAGTCGATAAACTTTAATTGCTCTTACAGCTCTA
TATAGTAGCAGATCATTTATATTAATTGAGAAAGAGATTTTGCTTATTCTTTGATGAAGA
AGTTGTGCATTAAGTTATATATTAGAAATTTGTCGCTTGTGATAATGTAGCAAGCTGCAC
AATATGGAATTTCAATTTTCTGATCTTCTTGTGCATAAATAATTGATCTTGAATTTTGTT
TCTTTCATCAGTGGGGTGCTGCCTATTGCGTGCGT
>c518_g1_i1 len=625 path=[653:0-624]
TGCCATTAATTCTTGAGCAGGAGGCGTGAGAGAAAAATCAAGGGGAGGGAAAACTTTCTC
AGCTGCTCGGCGAGGGACGGAAAATCCTCCATGGGTACTGGTGTCACTAGCTGTTAATGT
CTTGCAGAAATAATTGGTTGGCTGTTTACTTGGTGTGCCAAGTTCTGATGGTAACAAGCA
TAAGTCTTTTTGCTCTTGAGTGGTAAGTGGTTGCAAAGTCATCTGAGCATATACTTCATC
TGTTTCAATATCTGCATGCATGGTAACATTGTGGAGCTGGCATATTAGTTGCGGCTGCAA
GCCTGGATAGCTAGGGATCGCAGAATCCACTTCCTTGTTGGTTGAGGCAGCAACCTGCTC
GCTGTGGCCTTGAGGAAAATACACGACTCGACTTCCCATTTGCGGAAGCGAGACCAGCGG
GCCAGCACATGCATGCCACAGCTCTGAATTCAAGCATTTTGTCTCTCCTTCCTCAGTTTG
AGCATTAAATCCCGTAGTAGTAGGTGAAGAAGAAGAAGAAGAAGATAACCTCATATTCCA
AACTACTTATATTCTTGCTAAACAAAACCTACAACTAATTACCCTGAAATCAAAAGGGAT
TCATGAAAAAGCAACAATCTTGAAA
>c519_g1_i1 len=570 path=[548:0-354 903:355-361 910:362-569]
TGCTGCTCCATTCACCAAAAGAGGCCTATTCAAGTTCATTAAGGGCATGCTAGACATTGC
AATTTAGAGTATAACTGGAACTTAAAAAATCATTTGAAAAAAACAAACAGAACCGATACA
TATTTTATTTACCAGAGCAATTCATGGAATCAACATTTGGTCTTGAATTGAGCAGACATC
AAGAAAATTTGTAAGATTAGGTTGCAAATCTTTGTTGATAGATTGATACAAGAACCATGG
TATACATTTGAACATTAGGTTGCAAACCAAATCTTCCAATGACAAATAGATCTAGTCCAC
CTTAAATAACCCGATTCATATAATAAATACCACGAACAATCAATGCCAATAAACAATAAA
CTTACTCGATAATATAATTCTCATTTTTCTACTTTTTTAACTACTCATCTATAACATGCC
AAAGAAACTTTTCTACAGAGTTAGGGGTTTTCAATAGTAGAGAACAACCCAATTGGGTTA
CATCCTAATAGAAAGATATTGAAATGAGTGAATAGGAGAACAACTTACCGGGGTGTCGTG
CGCGAAGGGGACTGACGATGGTCTGGGCAG
>c520_g1_i1 len=228 path=[53:0-227]
GGAAAATCAAAATCCACCGCCAAATGCCGCCGGAGCCCAGTAATCGGCGCCATTCTCGTT
GCCCACGTGTTGAGTGCATGAAATGGGAACTAAGCAAAGCCCTCTACTCCTCAAATCTTT
CACTCCTGATCGACCTTGTGAATCCTGCTTTGAAGCTCCTCTTCCTTCCATGGCGATATC
ATTCAAGAACTGAGAAGGCTCTTGGGGAAACAAACAATTCCTTTCTTG
>c521_g1_i1 len=424 path=[402:0-176 579:177-423]
GGGGGGGCGTGCACTTCTATCAAGTGAAATACCTGCAAAACCTAGACTGCGGGAGACTTT
CTTCTTGAGTAGTTCCCAGCTTTCCTCTTCACCCAAATGCCTTTGCTCATAGAGATAACA
GGGTGCATCCATATGTATGTAACGAGCAATTTCTTTGTTGCGGGTGGTGAGTAATACTTT
GACATTCATTTGTCTACTCACTAGTCTGTCATGGAAGACAGGTTTGAGCAGTATATCCCA
GGCATCCATATCCCAAACATCATCAAGCACGATTAGGCATCTTTTCCTTTTCTGAACTTG
AACAAGCTCATCAACAAGCTCCTCAACTTTCATGTTGTTAATTGCCTTTCTCTTTTCAGG
TTCAAGCTTATTGAGGATTCTTTGCAGAACATCCTCCGGCTGCCATTGTTGAGACACGCA
CGCC
>c522_g1_i1 len=454 path=[586:0-342 62:343-453]
AGCACATCTAGAGAGGGGGTGAACTATGAAGCTCAAGCTTGAATCGTTTAATAAACAAAA
CTCGAGTGCAAGAAACAAACTATTACCTCGTCTCTAACAAGATGAACCGCGTTGTGAGAC
GAAAATAATCCAGTGCAGAGCACTACTCCATCACAGCAACACCACCAACTGCTTTGATTT
TCTCTATGATGCTGTTCGCCTCATCCTTCGTCACCTGTTGCTTGAGCACAACGGGTGCTT
TTTCGACCAACTCTTTTGCTTCCTTCAGCCCTAGATCTGTGAAGGAACGGATCTCTTTTA
TCACCTTTAGCTTTGCAGCTGCATCGAACTTCTCTAACTTAATGTCAAATGTGGTTTTCT
CGACTTTTTTATCTTCAGCCTTGGCAGATCCACCACGAGCCCCGCCTTGGGTGCCCGCAT
TATCCATTCCTTCCACGGCAATAGGTTCCAGCTT
>c523_g1_i1 len=941 path=[85:0-495 84:496-550 67:551-567 84:568-622 67:623-639 84:640-694 634:695-940]
GAGAGAGAGAGAGAGAGAGAAAGATTTTTCCAAAGATATATAGATATTTTTGATTTTGTT
GCATTCAATTATTCTTGGCAGAAACTCAGTTTTTTCTTGTTTGTCAACTGTCGATCTGCT
AGAATTGATTAATATATAATATTTACGTCTCTCTTTCTTTTCCACTTGTTTTATTGGCTT
AATGGAATAAATTTTAATTAATACTACTGTTTATGATACGACCCGAGCTGAGGAGATGTC
CAATTCCGATCCAATCAAAGTCCCAGAAGGACCCGTGACGCGAGCAAGGGCTAAGAGATT
CAAAGAAAGCCTCAATGGATTCATACAAGAGGTTTGGAGCCAAGAGTCGACCAAGCGACC
CATGGAGGGAGAAGTACCCGAGCTCAAGTGGAAGACATTGATCTCAAATCGTGGAGCAGG
CTGGCGCGAGTCACAGCCCGAGCCAGGACGCGAGCAACCGGTCGCGCCACAGAGCGCGAC
CTACAGAGCGAGCGGAAGCGCGAGTGAAGCCGATCGCGCCCGCGGCATGTCTGGCTTTGG
CATGGGCGCGACCTACAGAGCGAGCGGGAGCGCGAGTGAAGCCGATCGCGCCCGCGGCAT
GTCTGGCTTTGGCATGGGCGCGACCTACAGAGCGAGCGGGAGCGCGAGTGAAGCCGATCG
CGCCCGCGGCATGTCTGGCTTTGGCATGGGCGCGAGCTACAGAGCGACTGGAGGCGCGAG
TGAGCTGGTCGCGCCCGCGACGTTTCTGCAGAGGAGTAGGCGCGAGCGACAGCGCGACCC
GGGGCGCGATTGACCCCGTGTCGCGCCATTCTGGGCGAGTTCCGAAAATCCGACTTTCTT
CATGTTTTGTTTCCTTTTGTGTGCGGGATTTTATTTTAGGGCTTAGTTGTTTTGGACCAA
CTATATAAGACCTTGTTCCATCATTATTTGGGGACTTTTGA
>c524_g1_i1 len=329 path=[1327:0-158 431:159-328]
GTCGATGGTGTCCTCCACCTCGTAAACGGCGTTCCTTATACGCCTCTCCCATTCCCTCAA
CAGAACATCCTTCTTCGTCTTCTTCGCCGTCTCCTTCAGAAAAGCCTTCAGTAAATCAAG
ATCATCGTTCAGCTGCTTAAACTCTTTTTCTGCTCCCGTTATCAGATCCTTGTACCCTAT
CACTACCTCCTTCAATTGCTCCAGCAAGAATGCCACTGCAGCCTCCGCCATCTCACCGAT
CGATCTCCTCTCCTCTAGTGAGAGAGAGAGTGTGTGTGAGGCTGTGAGCGGGTTTTTGGA
AGTCAATTAACTTTGTCCTCTCCTCTGGT
>c524_g1_i2 len=581 path=[20:0-410 431:411-580]
GGTTTCTTCCTCATCTTCGAAACCCACCACTCTGTTTTGCCTGATTGGTGTATCCCTTTT
TAATTTAGTGCGTTGATCATCAGGGGTTCGGGATCCATCGGCGTTAATCCTGTGCATACT
ATCAAACTTGTCGGTATCTTTGAACAACGGCAGCACTTTATCTTCTCTGATGGACTTGAC
ATCTTTGGCGAGGTTGATGCGTTTGTAGGAATATTTCTTTGTCTTTGCTTCGATGGCTTT
GGTGAAGCAGGCGTCGATGATGTCTTCAACCTCGTACACCACCTCCCTTATCCGCCGCTC
CAGCTCCTTCAACACGTGATCCTTCCTCCTCTTCTTCGCCGCGTCTTTGAGGAAGGCCTT
CAGCAAACCCAGGTCGTTTTTCAGCAGCTCCAACTCCTTTTCTGCTCCCGATATCAGATC
CTTGTACCCTATCACTACCTCCTTCAATTGCTCCAGCAAGAATGCCACTGCAGCCTCCGC
CATCTCACCGATCGATCTCCTCTCCTCTAGTGAGAGAGAGAGTGTGTGTGAGGCTGTGAG
CGGGTTTTTGGAAGTCAATTAACTTTGTCCTCTCCTCTGGT
>c525_g1_i1 len=790 path=[830:0-466 1626:467-789]
TTCCTTTCCAACCTACCTCTCTCTTTGGTGGTCCATCTATGGGCCCAGTTGGTGTTACCA
GTGTTCCAAGGAATGTAAATATTCATATTCATACAGGGGCAGCATTGGAACCTACAGCTT
CTACAGTTAGTGACGGAGCTCCAAATGGAGAAGGAAATCAAGGGCAACACGATGGTTCAA
CGGAGCCTGCTGATTTTGGTCAAGCTCGTGGTTTGGCGGGGGTAAACATTACCGGAACTG
CTGCTCAATCACAACCTATCACATTTTCTGTGTCTGGTGTTGTACCAACTGGTAGTCTGG
TACTGGTGTTCAACAGTCTCCAGATTCAAATTCTATCTCCTCTAGGGTAGCTGAAATCAA
CTCCCATATTAGAAGTTTAATTCGCCATCAAGGTGAAAATCAAGCAGAATCAGGCCGATC
AGATGGTTCAACCAATCAAGAAGAACATGTTGCTTTTGGTGCCAGGGATAGAGACACGGG
AAGAGCTAGTACCATGGCTGGTGAGACCAACTATATGGATGGCCAGAAGGTCCAAACTGC
ATACCACCAACCTGAATGTAAGCCTTCTATTGCTTCTGATGGAGGCTCACATACAAGGTC
AAACACATCCATGCAAGGTAACGATGGCATTGATGGTTCTTCAAATATTCCTATTGGATT
GGGAGTCGGAGGCCTTCAGCCTAAGAGGCGAGGTAAGCAGCCACGAGCACAATCTAAAGA
CATTGGTAGTTCAAGTGCTGATAGTCAGAGCCAGCAAGCAAGAGCAATCGGTCAACATGT
TTTGGGGGGG
>c526_g1_i1 len=319 path=[340:0-113 44:114-318]
TGGAGGTCATAACACAATTCTTTTACGATTCTTGAAATCAAAGTATCTGATTAATAATTG
ATACAGGTGAAGCTCAATTACCCAACATAATACATTACTTGGATACGTATGCGCAGGCCC
TTCGACCGCTACCATTTATGTTCAATCACATTTGGCACCAACCATGGAGAGTACGGCCCG
TTTGGCGGAGTCAAGTCCAATGACAAAGAATTCTGCTTCAATTTAGGCCAAGACCACCAG
TTTCATGGATTTCATGGCACCGCTGATGAGAAATCTATCAAATCTATTGGAGTTTATCTC
AAGCCAAACATGACTTTAG
>c526_g1_i2 len=226 path=[23:0-20 44:21-225]
TGATTTCCAACATGGTTCAAAAGGCCCTTCGACCGCTACCATTTATGTTCAATCACATTT
GGCACCAACCATGGAGAGTACGGCCCGTTTGGCGGAGTCAAGTCCAATGACAAAGAATTC
TGCTTCAATTTAGGCCAAGACCACCAGTTTCATGGATTTCATGGCACCGCTGATGAGAAA
TCTATCAAATCTATTGGAGTTTATCTCAAGCCAAACATGACTTTAG
>c527_g1_i1 len=555 path=[583:0-554]
TTTTTTTTTTTTTAAAAAAAAACAAAAAAAAAAAGAACTATACAATTACAATAAAACTCA
CACTATCTCCTTGCTAACATTAGTTTCTACGCTCTCAATATGTGTGTTTTTTTTAATTCT
GTAGGAGAAACAAAACCAAAAAATAATTAAAACGATAAAAGAGATTCAATTTATCCATTT
GCTCAATTAATTAATCATCATTAATTAATTTAACAGCCGCCAAAGTCTCCAACCGAGAAA
GAACTCTTCTCCGGCATATTCCCGCCGGCGTGACGTAGCCCTAGCGTCAGCGACACGTCA
CCCGAACTCGTGCCAAACCTAATCAACGCCGCCGGATGCTTCCGGCACGCCTCCCCCTCG
TGCATGGCCGCCGGGAAGCATTGCTGCGGCGGCGGCGCGGCGGAGGAGGAGGAGGAGGTT
GGGAGAGAGACATGATTATTGCTGTCGTCCGGGTGGTTTTCCGAGGCATTAAATGACACG
AATGAAGGGTCGCTTTCACGCACATTGATTTCGGATCTTTTGGCAGCTTGTGCGGCGGCG
GCGGTGGCGGTGGTG
>c528_g1_i1 len=531 path=[1:0-530]
TTTGTGGGCAGCAGCCAAATCATCTTTGCAAGAACAACCTAGTTCAATAGGGATCCCAGA
ATCCTGGTTAGTTGCATCCATGCTGAGATGGCAAATCCTACAATCCTTCACATTTCTTGC
CAAATGCAGCGTAGATTCATCTACACCAGATTCCAGATCCAATATCTCCACTGAACAGTC
TGAAACATTAGATTCCCTCCTCTCATCCTTACCTTTTTCATTAACAATCTCATCTCCATT
ATAGGAGGGCGGTGCATCAACTCCTCGCTCGGCGGCTACTTCTGCCGAACCACCACCGCC
GCCGGCACCTCCACCACCATTTCTGTCAGCTGATTCTAAATCAACAACATTGGATTGGTG
TAAAGATGACATTTTTACATTAGCCCAGATCAAGATTCTTCATGAACAGCAAAAACAAGA
CTGTGATCATCAATAACACCCCTATCTCGCTATCTTTGTCTCTCTCTCTAGACTGTCATT
TGATGGGACAGGGGGAAGAAACAGAGCAGAGGCAAAGTCCCCAAAAAAAAA
>c529_g1_i1 len=548 path=[526:0-241 768:242-266 793:267-547]
TCAGCCTCTAAATTTCTTGAACAGTCGCTCATATTTGATACAGCGTCAACTACACCCCTC
TCTGCCCCATTCTCACCATCCAAAACCTTAATGGGCCCCAACTTCCCTACATACTTCCTT
ACCGGTTTCTCTTCTTCATTCTTTTTCAATTTCTTAGAAGCAGACCCCTTCATTTTCTTA
TTAATCTTACTATCACTTACAGCATAGCCCCTCCTGGATTTACTGACACTTTGGGACCTG
GTTACTCTCCTGCCTACTGGAAGTCCCCCCATTTCAGACTGAGCCTTCATCATGAAGGCA
AACTCCCTCTTCATCCCAGCACGAATGGAGGACACCACTATCTCGCTGGCATCCATGTCC
TGAAATTTGAAAATACTTGAATGAATTAGCGGAGGAGGAAGATTGAGGTTTGGGGCGGAC
TATCGGAGTGGTGAAAGGAGATGATAAAAGATGGCAAGCCGTCGACAGTGGCGGCGCCGC
GGTGGGGATGCGAGCGGTGGTGAAGCCGTGAAGGCCGAAGGGGGGAGGGTTTCTGCCTTT
CTGCTGCG
>c530_g1_i1 len=288 path=[712:0-287]
AAAAAAATTCATGTACAAGTGAGAGGGGGGTGCATTGATGGCTTCACTATGAGTTTGATA
GGTAGTTGTGTGGTTTTCCTGTGGTATAGCCTGGTCTGATGACATGAGTTGGACATCCCG
TTGATGAGGAATTGTCATGTTAGAATCAGCACTGCTGAATAGATCTCCCGCATTGTCATG
TTGATTGTTGATTTCTGGCTGGATCGTGGATTGTACCGCATCCAAATAAGAGATCTCATC
ATTGAAGTAGTTCCATGGAGATACAGCTGCAGGCAAGGTTGTGACTGG
>c530_g2_i1 len=246 path=[224:0-245]
GTGTTGTTCAGCCTGCCTGGCCTATAAATTTGCTGCCCCAAGACATCACAAATGATTTCA
GGTTCACTCCGCCAAATGATTGTGTGGGGAACAACTTTAGTGGCGACACAACCAATACAG
AGGATACAACTTCTGTGAATGTAGATGAATGGCTCAATTTCTCAGACAGTGATCCGCAGT
AGGTAACCAATGTAGCCTTGTTTTATCCTATCATAGATTAGCAGGCAAATTAATTACAAC
TTTTCT
>c531_g1_i1 len=786 path=[1:0-785]
ATAACTCATTGATTTATGGGATGATTTAGAAGAAAATGTCCTCTATGCTGTGTTTGCAAT
TTTATAATCTGTTTCAATTTTTGAATTTGAAAGCGGTGTGCTGTGATTTCTGTTCTTTTA
CGATCATCCTGACGTAGGGTGGTGAACTAATTGTTTTGGGGCTTTTGTTAGATGAGGAGC
ATTGAACGGTTGCCTGAGACCACTCACAGCTCGGTACGGTCCGGAGTCGTGATGTGTGAT
TTGACGAGGATTGTTGAGGAGTTGGTTTTTAATAGCCTCGATGCAGGTGCTACTGAGGTT
TCCGTGTCAGTTGGGGTTGGTAGCTCCTATCTCAAAGTGGTGGATAATGGATCCGGAATT
ACGCGAGATGGACTGGTTCTGTTAGGAGAACGATATGTAACATCAAAAGTCGACCACTTG
GCTCTTGTGGATGCTAGTATTGAAAGCCTTGACTTTCATGGAGAAGCTCTGTGCTCAATT
TCTGATGTTGCTTTGTTGGAGATTGTGACCAAAGCACGAGGAAAACCAAATGGATACAGA
AAGATACTGAAGAAAAGCAAGTGTTTGTTCCTCGGAATCAATAATGACAGACAAGATGTG
GGAACTACAGTCATTGTCCATGATATATTTTACAACCAGCCAGTTCGAAGAAAGCACATG
CAATCCAGCCCCAAGAAGGTGCTGGATTCAATCAAAATGAGTGTGCTTAGAATTGCCCTT
GTTCATGTTAATGTGTTCTTCAGAGTTGTAGATATGGAGAGCTTAGATGAGCTGCTTTAT
GTTGGA
>c532_g1_i1 len=1448 path=[1:0-1170 1172:1171-1447]
AAAAGTATATGAGATGCTTCAGCATGAAATTGTACCCCAGAGTACAATTGTTCAGCATGA
TCTCCAACTTGAGAAGATAGATGAAACCAAGTCATTGTTGCATCGAGTCATCTTTGAGAA
GGCAAAATTGCAGCTGAAGCGTGTAAAGAGGGAAAGAGTGTTGAAAAGGCTAGATCTATT
GAGCTCCAGGATGCTGGAGTCACAGACACTGAGAACAAACATTGCATCACTTCCCCTAGA
GATATGCACTTCTACTGTTGGTGGTGTTGGTCAACGGTCACTGTATGTCAACCTAACAAA
GGAACATGAGGTTTGCCATGATAAACTGAATACCATGAGGCAGGCATCTGAAGCTTTAGA
TAGAAAGATTTTGAATTTGATGAGAACTCTTCATTCATGCTGCAAGTTGAAAGCTGAACC
TGACATTGGTGAGACAATTGCTTTGGTCAATGAACACTTGATAAAGAAGACTTCTTACAG
GAATTTTCGTCTGGATATGCAGATGTGGATGGTCCAAGGCATAGCCAGTGCGAATGATCA
ACACAATGTTATCCTGAATTACCGTGACTTCATTATTTGGAGCATAACAATCATTGTTGG
TCCTACATCTATTATCAGAAGCTCATTTAAAATCAATGAGGCAAATATCACAAAGAATTT
TCCTAATATTGATGCTGGCGTAGCATTTGGATTTGTGTTCAATGCCGAAACTGCTTGCAA
GTATGTTGGTGCTAAAACTTTGGTACAAGAAACTCAAGTAACTGGTTCACTCCTAGGTTC
CTTACTTGATGTTGTTGAGGAGGTACATATGGCACGGATAGAGTTTCAAAACCTGACCCA
GTCAAGCTTTTCTTCACCATCAGTGGAGCGGCTTGATCTTATGCTTTGTTTCTTTAATTT
TGACTCTGGGAAGGTGTCCCTCACATTTGACCTTTCTTGCTTGAAGCGAGGAATCTATCC
TTCGGAGATCCTTCCAATTCAACTGGCATCAACTGTTGACAGCAGGACACATTCGTCGTC
TGGGATAATCCTTCATAAAATCAGAGACGCGGTTAAGGATGTTCGAACTGGATACATGAG
GATCTTACGGCTCTGCCAGTGCGTATCCCAGGTGGTTTTAGCCTCGACTGCATAAATAGG
CCTAGGAAAGGGGAACTGTTGAATCCAACTCGGGGAAAATGTGTGATCTTGGTTGGTCTG
CTTCGGCAAATGACGTCGTGCTCGCCTCATCACAGGTTGTATTTTGTCGCCTTGATTTTC
GGAATAGAATGCATGTCAAGTTGCAACATCAAATGCATTCGTTTGCTAGGCTGGTTTGTC
TAAAATTTAAAGCTTTTGTGAATAACAGCTGTTGTTTCTGAATAACTTTGATATGTTTAT
TCTATCTATGGTTAGCACTTTTTCTCGTTCGTTTTATCTAATAATGATTATCTATTAGAA
AATAATAA
>c532_g1_i2 len=522 path=[2843:0-244 1172:245-521]
GGCAGTCCAGAAATGTGCTGAACATAGGAATCTATCATTGGGAGATCCTTCCAAATCAAC
TGGCATTAGTTGTTGACAGCAGGACACATTCATCATCTGGGACTATCCTTGATGAAATCA
GAGACCCTGTTGATGTTCGAACTGGATCCACGATGATCTTACGGCTCTGTCAGTGCATAT
CCCAGGTGGTTCGAGCTTCAACTGCATAAATAGGTCTAAGAAAGGGGAACTGCTGAATCT
AACTTGGGGAAAATGTGTGATCTTGGTTGGTCTGCTTCGGCAAATGACGTCGTGCTCGCC
TCATCACAGGTTGTATTTTGTCGCCTTGATTTTCGGAATAGAATGCATGTCAAGTTGCAA
CATCAAATGCATTCGTTTGCTAGGCTGGTTTGTCTAAAATTTAAAGCTTTTGTGAATAAC
AGCTGTTGTTTCTGAATAACTTTGATATGTTTATTCTATCTATGGTTAGCACTTTTTCTC
GTTCGTTTTATCTAATAATGATTATCTATTAGAAAATAATAA
>c533_g1_i1 len=297 path=[393:0-149 542:150-184 120:185-296]
AGAGAGAGAGAGAGAGAGAGGCGGTGAAAACTTAGGTACTACTTAAAAACAAGACAAAGC
CAACAGCAGTTAAAAACAAAGATATGCACACAAATCTTGAATTTTTTACCCTAGATATGA
TAAAAAGATAAGAATACTACAACCATTGATCATGAGCAAGAAGAATATAGAAGGGTGGTG
CCAAGCTCTTCAAGAATATAATAAAATTGGAAATTAAACTATTGTGAATCTTTCCCGTTT
TCGTCGCCGCTGTCGCTTTGCTGCGGCTGACTTTGGTGGTGGTGGTGGTGGTGGTTG
>c534_g1_i1 len=485 path=[53:0-484]
ATCTGCCTTCCTGCATTTCCAAATCTCCTTTCTTTTCTAATTGCAGAAGCACCGTAATAG
TGTATCATTTGGTACCCTATTTTTAACAACCATGCCAGGATAGGGTCTTCCTGGGATTCT
TCTCTCGTGTCAATTTTATTGAAGTCAACAAAAAAGCAGACTAATTTCATGGAAGTCCCC
GCATTTAAGAAAACTACTTTAACAAGAGGTTCCTTTTTCCATTTTCTGTGTGTGCCTGTG
TTTATTAACGTTCCATTTTTTGTGCGTGTGTGGCTATTAACCTTTTCGTTTTATTGCAGC
CTGTCCTCTCACGCGTAGAAACTTTACTTCTCCAGTTCATGTCCATTTTCTAACATTCAC
TCACTTCATGGCGATATTTGTAAATTTGAATTTTCTTTTGTTTTATTTATAATTACAAGC
TGTTATTATGTGTTTCGCTTCCTCTTGACCTCTGGTTATCGTAACATCATTAGTCATATA
TTTGT
>c535_g1_i1 len=357 path=[1:0-61 786:62-75 124:76-99 148:100-356]
GGACAATAAATAAATGGTTTGTACCATTTGAAGCTCTCTAACAAATTTGAAGAAATATGA
ACAAGGAAATATAGAGTTATTTATGAAAGCATCATCCCATTCCATGCCCTCACCAAAAAT
CATCGAAAGAGAATCCGACAGTGGGGAAAAGGCACAAGTTGTGGGCTTGTACTAAAATCA
CACCAAAACAAGTAGTCTAGCATAAAACTATATTGAACATTAACACCACCATTTTCATCA
CAAAACCAACAAAATCCCATTAACGACCCCCTAGATACGATAAAGATGAGAGGAGAATCC
AAATAGTAACAGAATGCATTCTAAAGTTGAGAACATTAATTACAAGTTAGAACTAAT
>c536_g1_i1 len=689 path=[53:0-688]
TCCTCAACTCTATCAGACACTGTAATGGGGGTTTCAATTGGGTACTTCCTATCCGACCTG
ACATTGATTCTTTATCATTATCCAGCTCTAGGTGGAGTGGAGTATATCCTACATCATGGT
CTCTCTATGTTTTCCATCATTCAGTCCCTCTTGAGTGGTCAAGCGCAATTCTACATATTC
ATGGTTCTCTTTACAGAAATCACTACCCCTTTTGTTAATTTAAGATGGCATCTTGATGTT
GCTGAGCTGAAGAATTCCAAACTTTACATTTACAATGGTGTGGCATTGTTCTTTGGGTGG
TTGGTTGCTAGGATCATTTTGTTTGTGTTCCTATTCTGCCACATGTTTCTCCATTTTGAT
CAGGTCAGGAAAGTCTACCCCTTGGGCTTCTACAGCTTGATTGCAATACCTCCGGTGCTG
TCAATGATGAACAGCTTCTGGTTCTGGAAAATTGCCAGAGGTATGGTAAAAACCTTGAGA
AAAGCTAAACAGGGCTAGTAGTGATTCTTGAGGATAAAATTGTTTAGGATGTACATTCTT
TCAAGTAGGCTGTGTTGAGACCACGGCTTTTAGGATTTATACGATAGCAAGCAACTGTAA
ATCGTCCCCTCCTCCATCCCCTCCCCTGCGCCTTGTTCTGGATTCTACACTAGCTGACCG
CGCAATAGTCCCTTTGTCGATAAATTCTG
>c537_g1_i1 len=1095 path=[1125:0-883 2008:884-885 54:886-1094]
TTGATGTCCTTGGCCGAGCTGGGAAATTGGATGAAGCAATGAACCTCGTTAATAGTATGC
CATTTGAAACTAATGGTGCCATCTGGGGAGCACTTCTTGGAGCTGCCAGAATTCACAAGG
ACGTAGAGCTAGGACAACGTGCTGCTGAGATGCTTTATGCTCTTGAACCAGAAAAATCTG
GTACCCATGTTCTCCTGGCTAACATTTATGCTTCAGCAGGATTATGGGAAAATGTTGTTA
AGGTGCGACGATTTATGAAGGACAGCAAAGTGAAGAAGGAACCAGGGATGAGCTGGATGG
AGGTTAAAGACAATATACACACATTTATTGTTGGAGACAGAAGCCATCCTAGAAGTGAAG
AGATATACTCGAAACTTGAGGAGCTGGGACATCTCATGGCCAAAGCTGGTTATGTTCCTA
TGTTAGACACTGACCTCCATCATGTTGAAAATAAAGAAAAGGAACTTCTCCTATTACATC
ACAGTGAAAAGCTTGCTGTGGCTTTTGGACTTATTGCTACCCCACCTGGAGCTCCTATTA
GGGTGAAGAAGAACCTCCGTATCTGTTTGGACTGCCATACGACATTCAAGTGCATCTCTA
AGATAGTATCGAGAGATATCATTATTAGAGATATTAACCGTTTCCACCACTTCAGAGACG
GCTCTTGTTCCTGTGGGGATTATTGGTAGTCTTCCTGGAGTCCTGATGCACCCTCGTGCT
GGTAAATAAGCAAGCCACTCAGCATGTTAGGTTCGTGTTTTTCTTGGATGATTCAGGAGG
AATAAAACATCTGAAGGACCAGTGCAACTGTCGTAGACTTGGGATGGGCAGAGAAGCTGC
TGCTGTTGACATTTAGATGGCTTCCTAAAGGCTTACAGAAATATTTCAGTTGAAGGTAGT
GGTAGAAGAGGGGAGCTGGGGCAGCCTTGGATTACATGAGACGGTGAGAGGCTCCATAGA
AATCCTCAAATATTCAGAATCTCTCATTATGACAAGTATCAATCACCATTCTTGATGTTA
GATGACATAAATTCAAGATTTTGTGAGGAATAATGTTTCGTGTTTTGGGTGCCTTGTCTA
TTGTGAGTGCCTTCG
>c538_g1_i1 len=478 path=[117:0-227 344:228-261 116:262-477]
ATACTTTCAAAACTAAAAGGAATTTGATTGCATTCTAAAAATGTAATAATCGATAACTTA
GTTAATATCACTATATTTTTTTTACTCGCACACCCGACGTGATAGTATTGAGGAGATTCG
AACCCGTAACTTTTGGTCTCCAAGCAAATCTCACTCTATCACTAGGTCATTCCAACTGGG
ACAGTTAATATCACTTTATCTCCCCATATAATCTGCAACTAATATTTAATATCACTTGAT
CTCCCCTTATAACCTTAGTTATATCATTTTGCTCCCTTGTATTTTCATCTTATGCCACTT
TATCCCCTTTAATCCACTTTAAACTCTTTAGAAATGGGTGAAACTGCCTCTGGTCATTTT
TATGAAGTGGCTATTAAAATATTGTAGGATTGAATAACTTGCTTTATATTATTTATAATG
TTATACATACAATTCAAATATATTTTAGTTAAAAATTATGATTATTTTTAATTCAAAG
>c539_g1_i1 len=446 path=[53:0-445]
GGAATTGAAACCCTAGTTAGTTAGTTTCTTGATTTGGTTGGGGGTTTCGTTTGTTTGTGG
ATTGTGACAGGAAGAGGAGGGTGTGGCTGGGGACATATGAGACGGCGGAGGAGGCGGCGA
GGGCGTACGACGAGGCGGCGGTGCTGATGAGCGGCAGGAATGCCAAAACAAACTTCCCGG
TTCCGGGAGACCGAGGAAGCGGCGGCAACGCCTCCACACCGCCGGAGCCGCCGCTCCCTT
CATCGTCGATTATCAGCGAGAAGCTTCGCCGATGCTGCAAATCGCCGTCGCCTTCCGTCA
CCTGCCTCAGGCTGGACATCGAGAGCTCCCACATCGGAGTGTGGCAGAAACGGGCCGGGT
CGGAGTCCGACGCGAAGTGGGTCATGACGATTGAGCTCGGGAAGAAGGTGGAGAGTGAGG
GTCGGAGTGGAGGAGCGGCGGCGGCG
>c540_g1_i1 len=1280 path=[1258:0-1048 2307:1049-1054 2313:1055-1279]
CTGGGATTCAATGCAGCAGAGCTTCAATTCACATATTCTACTGAGTGCTATGAATACAAA
CGAATCACCCTCTTAGAGGTTCCAGTCAGCAGCCATAAAATGGCACAGACTACTCCAAGT
ACAGAAAAACATAAGAAACGAATTCTAGATTTGCCAGAATTTCTTGAAGCTGCAGCAACA
CTCATGTTACCGGCATTAACTCTTACCCGGTTAAAATCAGACATCCGTTCAAAAGGCCAA
TTTACCAAAACACCTTCAGAAGCAGAAGCAGGGGTGGTTGGTATAGACTCAACGAAGGAC
CAGACAGCAGAGGAGAACCGTGAGTCAATATCATCATCCTTTTTGACCCTCCCATTTTCT
TTTCCTCCAGCAGGATGATTAGCAAAACCATTGTTTTGGTTTTGATTTTGATTTATAGCA
CCTGAAGTTGATGGTGCATTGAAGCCCTGATTAACTTCCGTGGTGGTTACTACACTGTAA
GTAGGCTCATATCTCCACAGCTGATCGATGGTTCCATTTGAATTGTTACTTTGTTGCTGC
ATCGCGGAATTTTGAGCTGTATTGTCAAGACTGTTCAAGTATGAGCTTGAATTTGGGTCC
ATGACTCCACTGTCGAAGTTATTCATAAATGGCTGAGAAACCTGCCAAGGCTCAACAGGG
TCACAAAGGAAAGAGGAAGCATCTTCATACAGAACATCAAATTCATCAAACTGCAGGCTC
TCCAGATTATTCCCACGGTAATCATTACTTTGAATGTTTGGATCTGAATCTAGATCATCC
ATTTCAAGGTAATCTTTCAGGAAGTCCTCCTCGGTCACATTAGCATCTTGCATATTGCTG
AATGGGGCAGAAGAGAGTTCAAGTGCCCCTTGTGCCTGCAACTGAGTTGTGCCGAACTCT
GTAAGGTCAAAACGAGCTGGTACATATGGTTGCTGGCTAAACGCTTGAACCACTGGTAAA
GACACATCAATAGAAGAGTGGTCAACTAATGTACTCTGAGTTTCCTCCTCACCAGGAAAC
TGATCCAGAGCATACCCGCAATCAACAACTGGTGGCTGGACAGAGACAGGCTCAGTTTCT
ATTCGGTTCAAGATTTCCTCAAGATCGTCTAATGAGGACTGATGTTGACAATCAACTGTT
TTAGTATTATCAATAGGCATGGTTTCATTAGCTTGCTTTATTGGTTTCTCCTGCTCAGTG
GGGCACTGAACTTCAAGATCCTCATCCCATTCCTCTTCCCTAAACGGTGCACCATACTGC
TCACCATTTTTGGGGGGGGG
>c541_g1_i1 len=326 path=[53:0-325]
AAAAAAACTATAACCTTTTTCACTCTTCAAGTTTTTTTTTTTTGTTTTTTAGAATAAATG
CTGTCATTATACGAGAGTGATAAAGCATCTGGGAATTTGTGACAGCCGTTCAGTTTTTCC
ACTCGGAAATTTGCACTATTTTCACCAATCATGGCATCTATATATCTCTATAATTCAGCC
ATGTAAGAACAGGAGAAATTAAAAGGGTTCTGGGGCAATTTTTGTCGGTTTGCTTCAGAA
CCAGTTTCCTTTTTTGCTTTTCACCAATCAGACAAATTGTTTCGCTTTACTCTGTTTTTC
GATTTTTTTTTATTTATCTTTTTTAG
>c542_g1_i1 len=317 path=[295:0-316]
TAACAATCGCATCAAGAAATTTGGCGTTGGGCCAAATCCTAGCGATTATCCCTTCCCAGC
TATCCTTCCCACATTCACGGGCTAAGAACTCCGCCAACTCCGGTTCGGGCCGCAGAACCT
GAGACAAGCATTCACGGATCGGGCCGTCATCCACTTTGGGGTGGAGCGAGCCGGTGCGGA
TGTCATGCGCAAGTTGTTGCCAGTTGAGCTGGAGAAAGCCGATGGCCCGGGTAAGGCCCG
AGGCGAAGAGGGCCCCGACCCGGACAACTTGGTGGCGATCGTAAAGGCCGCATAGCATCT
GAGCGTACATGGGGGGG
>c543_g1_i1 len=216 path=[244:0-215]
TGCCCTGAGGTCCTCTTCCAGCCGTCAATGATAGGTATGGAAGCAGCTGGAGTCCACGAG
ACCACGTACAACTCCATCATGAAGTGCGACGTGGATATTAGGAAGGACTTGTATGGTAAC
ATCGTACTCAGTGGTGGTACGACCATGTTCACTGGCATTGCCGACAGAATGAGCAAGGAA
ATCACAGCCCTTGCTCCGAGCAGCATGAAGGGGGGG
>c544_g1_i1 len=583 path=[233:0-226 459:227-322 232:323-582]
GATGTGAAGAATCAAAATTCAATCATATTATAAATAACTAGATTTTGACCTTTCAATGTA
TAGTAAACCTAATTAAGGACCTGTTTATCACTACTCACTATTCTGCTTTGGATAAGTACT
CTTACAAATTACAATGCCTGTCTGTTGAAGTTTTTTACCATAAAATTATCTCTGGCTTTC
TTGCAATGAACATTTCTTTGGTGCTTTATGTGTTGCACTTTTCGATTAGAGGTGCTATGA
TACAGTCGGAAAAGTAGCAAAATATCGATTCTCTGTTCATTGTGTTTATGAGGCTGTGTT
GCATGAATTACTTATGTAAGTAAGTGAATGTGCTGAGTGACTAATGAAGTATGAAAAAAC
AACTAGAAAAGATGAATTAATTCCGAGTAAAAAACACATAGGATAGATACTCAGAAGTCC
ATATATGTTTGCTTCTGTTTAATTTCTCATTGCTAGATTTTCACCTTTGAATGTATAGTA
AAACTGTAAAACCATTCTTCTTTGGATGCCATTAATCCTTTATAATTAAGTTCTCTTACA
ATATGCCTCAAGTCTGTTGAAGTAGTTTTACCATAAAATTAAT
>c545_g1_i1 len=274 path=[53:0-273]
TGAAACAGTTGTTGAAGTGCCCAACTGTAGCTGGGAAGATATCGGAGGCCTTGAAAATGT
CAAGCGTGAACTCCAAGAGACTGTTCAATATCCAGTGGAGCATCCTGAGAAGTTTGAAAA
GTTTGGCATGTCACCTTCCAAGGGAGTGCTTTTCTACGGCCCTCCTGGATGTGGAAAGAC
TTTACTGGCCAAGGCTATTGCCAATGAATGTCAAGCGAACTTTATCAGTGTCAAGGGTCC
TGAGTTGCTAACTATGTGGTTTGGAGAGAGTGAG
>c546_g1_i1 len=320 path=[1:0-110 112:111-319]
ATTTGAGTGCTTACCCTTTATGACCCAGCCAAACAATCACCTGAAATAAACACAGCTGAA
ACTTAAGACCATAACCACTCACAAGATACCAGAAAATATAGAACCCGTATCAATGTGTCA
TTTCAACATAATAAAAACTGCAAAAGATTCACTCATGTCACACCTGACTCATAAAGCCAT
TTGAGTATTTGCATTCCAAAAAAGTTCTCAAAAGAAACTTGATTACCATTCAACAATAAG
TTACCAAAAGGAACTATGTAAGTAACAAATCTCTACATGACTCTATAAAGCGACTAGTCA
TCACCTGAAGAATGGGATTG
>c547_g1_i1 len=220 path=[53:0-219]
GGATGGGATGGAGAGGAAGGAGGTGATCGTGGCGACGAGGAGTGACGTGACGGCGGTGGT
GGTGGGATGGTCAGAGAGGTGGTTTGGCGTGGAGACGGCGGCGTGGCCAAAGAGATAGCC
GTGGGTGTCTCCGACGGCGGAGGAGGCGCGGTGGAGGAGGGACGCTAATGCGGCGCCGGA
AATTTGGATCTTGTCGATCGGAAAATTGTCCATTCTTGCT
>c548_g1_i1 len=449 path=[489:0-353 7:354-448]
GCGAAATTCTCTGAGAAATTCGATTATTTCAGGCAATTAAACATATTCAGATATTGTTGT
TTCGGTGAAGAACACTGCGACGAAAACTGAATCGCAAGAGGTTTTTCTCGGGGTGTAGAG
TTCCGGGGCAGAGAGAGAGATGTTTTGGAGGGAGAGAGTGAGGGAGAACAGAGAGGAGAG
TGGTGGGCCTCCTTGCGGTCAGGTCCGAGTGCTAGTTGTTGGAGATTCGGGTGTCGGGAA
AACTTCTCTTGTTCATCTGATTATGACGGGCTCATCCATTGCTCAACCTCCTCAAACAAT
TGGGTGCAATGTTGCTGTCAAGCATATTACTTACGGAAGTTCTGCTAACTCATCAAATAA
CATCAGAGCTGACTCGGAAAGAGATTTTTTTGTTGAACTCTGGGATATATCAGGACATGA
CAGATACCAGGACTGTCGATCCCTATTCT
>c549_g1_i1 len=716 path=[694:0-715]
GGGGGGGGCATGGATTTTAGGCTCTCTATCATCTGTACATGCTGAAACATTCTCAGCCGA
AGTGAATACTGAAGAATTTTTTGACCTATCAGAGAGATGAGAGTTGATTGTGGGTGTGGA
CTTCTTTCCCCGTATGCTGAAGTTAAAGCTCTGAGCTGATTTCGTATGTACTATTGCACT
AGATCCAGCTTGCAAAACATTGACAATACTATTCAGGTGCAAGCCAATACCTGAAGGCTT
GGGAATCTTGATTGAAGAGTTCAAAGTATTTCCAGGGTACAGTTTCCCATCGATGGGCAC
CAATGGTGTCTCTAATGATAGTGATTTTTCTCCCTCACCATCTGAAGGGTCTTGAGCAGT
TCTATTAGATATTGAGTTGTGATGAGCATCTCCAAACTGGAGACAACGTCTACGTGCCCC
ACGGTTTTGAAAAGCCTTAAGATCATTTTGCCCAATCAGGGTTGCTCCACTTGTGGCAAC
AAAATTTTCATTATCTTTTCCATTTACCTTTGATCCAGTTAGCAAATGAGAAGATTGATC
CAAGGGGGCAGTGTGCCCAGCTTCTGCATTCTCAGTCATGAAATCATCTTCATCCTGATC
GACCAAAGCATTGTCTGAAGACAACTCACTCCCAATCTTTGGGCAATGATCAACAGAAAC
TCCATCTTCATGTTTTGTGACATTTTCTGCTGCACTAGCATTAATCAATATATTTT
>c550_g1_i1 len=494 path=[472:0-283 756:284-307 780:308-493]
AGCATCAAAAAGAAAACAAACAATAAAAAAAATGAAAAAAACTCAACAGATGATACTGAT
CAAGTGAAATAAAATACCTCATTCAGTTGCCAATAATCATAAAACAAAGTCAATTTGCAT
GTCACAAGTTCAAAAGCAGACCTCGGGTCATGCCTATCATGCTCGTTAAAAATCACCTTA
ATAGCCTCAGGAAGTTCCTCAATCCTTTTATTCGAATACCGCTCATCCAAAAGCAGCAGC
CTCGTCGAGCCTCGCCATTTTTGCTGCCATTGAACATCTTCGCCGAGCAACCGACTCAAG
TCCTCACCATCATCAACCTCAACAACCTCAACTAAAACCCCCTCACTCCTCCTCGGTGGG
GGACGGCGAGCCGCTGAATGCCGTTCTTTATCGGGATAAGCTTGCGAAGAATTTTAATTC
GGAAGGGTACGCTAGGTTTAGGAATCTGGCGAAGATGTCTAGACCGAAGAAGGGGCAAAA
GAGGGATGGTGGTG
>c551_g1_i1 len=903 path=[53:0-902]
AGTCTAAGATTTCCAGATTGCCATCCCAATTTCTTAGAACAGATATGTCATCTGATAATT
GATTTCTGCTAAGATCAACAACTTTACAATTCCCCAACGAAGGTGGCAATGAGCCTTTGA
TTGAGTTTGACGAGAGGTTGAGAGTAATCAAAGTTGTTGAGTTAATATTTGGAATGGAAC
CTGAAAATCCATTAACACTGAGATCCAACTCCACCAATGGGATAGCCCCCTGCAAGAATC
CGGCCGGTACAGACCCAAAGAGCTGATTACCCCCGAGCCTTAGCACCTGAAGATTTGGCA
ACTGCCCAAACTCCGGCAGTTCACCATTGATCCCGTTATCGCCCAAATCCAGAACCTTCA
GGTTCCGAAACAACATCATTGCATTGGCTCCCCAAAACCGCCCCCCTAACAGATTTCCAC
TCAAGTTTATATACTGCACGGTGTTGGCCAAACTAGACACATTCTCGACGCTCAATTCAA
TGGAGCCGATAAACTGATTACTGCTCAAATCCAAGTATTCCACATTCCTCAACTCAGGAA
TCAGCTCCTGCACATCCCCCTTCAACTGATTAGAGTGCAAATCCAACACTTTCAACTGCT
GCAAGTTGCGAATTCCAGCAGGAAACCACTCGGAAAAATTATTGTTCGACAAATTGACAT
AATGCAGCGCCCAGAGATCATTCAATTTATCTGGAATCGGGCCGTAGAATTGATTCCCTG
ACAGATCAATCACTTGGAGAGACGACATTGTGCCAAGAGTGGGCACGAGGCGGCCGGTGA
AAGCGTTTCCCGCGAGGGTTAGGTTCTGCAGCAACTTCAGCGGAATGAGGGTGCTGAATT
TGAGGTCTCCGGAGAGGCCTAGTCGGTCGAGGGAAATGGAGACGACGGAGGAGGTGGCTG
GGT
>c552_g1_i1 len=418 path=[1:0-209 211:210-214 216:215-417]
CAGGGTTGTGTCATTAAAACTGAGGTCACTCCTACCTTTTATTATCAGCTAGGTTTTTTA
AATTTCTGATTCGGATTTCACACACTTTTGCTCATTTTTCTTCGTCTTTTTGTTGCAATT
GTTGAATCCTTTTGAGGTTCTGCTAGTTTGGTTAATATTTTCTGCTTGTTTTCAATTTGA
TACAATTGGCGAACTTGATTGCTTAAGCTAAGTCGTTCTCATTTCTAGTGGAATATAAAG
TTGGGGATGAATGTTTGAAGCATTTATGTTTTGTGCATGATTCCCTGCCTTAGTGCATAC
TTGTTTTAGTGTGTTCTTTGTTTGTTGCCATTTGTTTTCTTCTTTTGTATGCCATCTTCT
TTGTAGTTATTCTTGTTGCTTGCTGCTTGTGAACAGAATGCTGGGAAATCAAGGACGG
>c553_g1_i1 len=307 path=[1121:0-113 294:114-306]
CTTCTGCTGCTGCTGGAATTCTTGTAGACATAGGCAGAAATTTTGTGAGGAAGCGAGTCC
TTCACTATTTACGACGGTTGCATGAAACTGTTGGAGAAGAAGATTGAAGGAGGGTTCAAT
TTCTACTCTGCTGCCTCCTACAAGATTCTTTCAATTGGCGCATTTGTTTTGCAATGGTAT
GGACTTAACATACCAGAAATGGATATGGCATGGGGAAAGAAAAGCATCGGTAGGATCAAC
ATGAAGCGCGATGAACATGTTGAATGCAAAGTTAGGAAGGAAAGACAAAAAAACACCAAG
TTGGGAA
>c553_g1_i2 len=486 path=[1:0-292 294:293-485]
GAAAACAAATAATTTTAACCCTTTTCGAAATTTATCGATGATTCAGTCTTGCCTCTACTC
CGGTCTGCTGAGGTGCTGTTTGAATCACTGAGGCAGCTTCAGTTGATGCCTTTGTCCGTG
GAGATTCTGAAGTCGACAGAGATTGGAAAATCAGTTTATGCACTGCGGAAGCATGTATCA
AAGAAGATTCCTTTTTTATGAAAGATGAAATTGCAGAAATTTTGTGAGGAAGTGAGTCCT
TCACTATTTACGACGATTGCATGAAACTGTTCGAGAAGAAGATTGAAGGAGGATTCAATT
TCTACTCTGCTGCCTCCTACAAGATTCTTTCAATTGGCGCATTTGTTTTGCAATGGTATG
GACTTAACATACCAGAAATGGATATGGCATGGGGAAAGAAAAGCATCGGTAGGATCAACA
TGAAGCGCGATGAACATGTTGAATGCAAAGTTAGGAAGGAAAGACAAAAAAACACCAAGT
TGGGAA
>c554_g1_i1 len=242 path=[220:0-69 290:70-123 344:124-241]
AAATATTATTAAAATCATAAATTTTCTAGTGAAACACAAAGAAGTGCAACATGAAATTTG
AACCCATTTATCACATCATATCACAAAGTGGAATAACATCTAAGATGTGTGATCTAGTCC
ATCGGACGATACTCTATCTAGTGACATATTTGTAAATTGGGGGAGTATTATGCGATACCA
TTTCATGGGTCAAATTTCATAAGACAGGTCAAAATGCGAATTCAAATATCAACAAAATTT
CA
>c555_g1_i1 len=525 path=[53:0-524]
GGGGGGGTAGATCTGTCAATTTGTTTCTCACTTATTGATCTTTGAGAAATGCCAACATTA
GTGGGGCGTTTTTCTTGAGAAGCCACATTTCTTGCCTTCTTGCGTTTAGTGGTATCTTCA
GTTGTCTGGCTTCTCTTAGAGCCAGAGGCTGCTGCTTTGCAATTTTCTTTGGCATGTTGT
CTTAGTTCCTCTGAGGTAGAAAAACTCTGATGACAAGAACGGCAATGGTCTTTAGAAGGC
CACAACAGCTCTAGGCATTCACATCTATACATTCTGCCACTCTGACTTGCTCCCATAGCA
AGATTCTGAAGACCAGCTGTTGCTTCAATCCTTTGGCAAGGACCATTTTTTTTCTCCAAT
GCATTCATAGCCTTTGTAGCCAAAAAGTCAGCTGATAAAGTTTTTCTTCCACTATGGTTT
ATTTCTCTTTTGTTTAGAATGTGATCTTCAGTATATTCTGAGTCTTTCAGTTTGTTAGTT
TGGAACTGAGATATGGACTCTCTTAATTCTTTCTCCCTCACATTA
>c556_g1_i1 len=214 path=[242:0-213]
GGAAAATATTGCTGGAGTACAGGAAAGTTGTATGTCATTCGCTGTTTAAGATTCTTGTCC
AAGTCTGAAAAGCCACTAAATCCTGTTCATTTCAGTTCCAGAGATAGCATGGTTATATGC
TAGAACACAAGGCTCAACACATCCTCAAAAGAGCAAAAGGTACAACAGCAAGAGAATCAA
GATCACGAACCGATACAGGATCTGGGTCATTCCA
>c557_g1_i1 len=464 path=[799:0-143 358:144-463]
AGGGGGGCGACTTATCAGAGAGAATGATCATCCATCTCATTAAGAACACGACTTTAACTA
TAAGAGTGGTTTTCTGCAATCTTGAATGCACTACTTAGCAGTTAACAGTTAGAATCATGT
ACGAATGGAGCAATGTAGAGCTAGAAAAAGGAGTCAATACTATCAGCAGAAGCAATTGTG
ATGCAAATTAAAACTTATAACATCAGAGATTTTCCATTTAGCATATGCCAACAGGAGAGA
TTTAATGAAGGAAGTATTTGATGGATAAGTAAAAGAATAAGAAACGACTTCCTCGAACTA
CTCATGATCATATCATAAACTTGCCAAGCAAAGAGAAGACTAACAGCGTACAGAGAGAGT
TTGCAAAGATTAAAGTGAATATAATTACTCACTATAGTAATAGAAACCACTGCAAAATTG
GTTGACACATAAGACTAATATGATGAGATCAAATATCAAAAAAA
>c558_g1_i1 len=758 path=[1:0-377 1494:378-384 386:385-757]
GCCACCAGGAAGCAAAATCCCCCAGGCAAGAAACATCATAAACCCGTGTACAGCTAAGAC
AGGCCGTAAGTCCTCCTCTGCTTCAGAAGAACCACTCATTAGCAGTACACTCACTGGCCT
CTTGCTTGTTACAAAATGCATGTTTCTCACACTCAAATGGTCATCAGACCATTGAGCACC
CATAGCCCAAATTACTTTCAGAGGAGTCGTGGGATCAATAATATTGTTGCATTCATGCCT
TGCATTTCGATCACAAGATGGATTTAGAGGACGGGTGAACTCCAATGTGATTATGCCATT
TTCAGATTTGCATCTCACATATGTCAGATTCTCCTTTGTTGGATGAACACTCAAAGCATC
ATTTCCATCAATCCAATATGTGTTTACCCTTCCTTTACCACTGTCATCAATCCAACCCAC
GTAAGCATAGCTGTTCACCATCCCACGACCAAACCCAATTGCCAGATAACCACTTTTTTT
CTCACCCCTAGCTGCAATAGATATCGAGTTCTCTGACACTGTCCAGAAAAGCATGACTTG
CTGATCATCCAAAGAGACACTGTTGTTATACATATCTGGCAGACCTCCATCGACCACTTG
AACTTTCCAGCCCATCTTTGGTACATAAAGAGAGTGATAGTAGACAAGATCCGGAGTATT
CCTATCAGGTGACCAGACCAATTCTGCAGGACTGGCTTGTACACCTTCAGCTTCTGGACC
CCCAAAATATATTGTCTCAGACTTGTTTCTCAAAGTTG
>c559_g1_i1 len=290 path=[81:0-32 65:33-47 80:48-289]
GTTTTAGCTAGAGGGTGTGACAAAAAATGAAATTAAATATATATATGCGTGTTTAATTTA
TTTATTTTTCCTTTTAGTGATCGTTGATGAGATTTTAGTTGTGTTTGGGATTCCCTTTTG
TTTATGCATGTCCATGTCCATGTCAATTCGGGTACATAATTTGACTGAAGTGACAGTGAT
TCTTGAGTGGTAGATTTTTCTTGAATTTATGTATAAATTTCATAATGTTTTGCTCGTCAC
CAGTCACTACACAATATCTGTTTCAGTTCTTGAAATTACAATTCTCTCAA
>c559_g2_i1 len=1062 path=[369:0-1061]
TCCTTTTTTTTTTTTTTTTTTTTCTTCCCTGCAAATTACTCCCAATTTCCTCTTGCTGAA
ATCCCGGAAATTCGCGCAATATTCGCAGAATGTTAGCTCCGGCAGCGCCACCCCGACCAT
TGAACAGTTCGCGGGCCCCCGTGTAATTGGGATTCGCCACTGCTGTTGACGAATACGGCC
ATGGAAGTCGAAGCCGAGAGGTCGCCGGTCATCAGGCCGATAAACAAAGGCGTAGTCCAC
CGAATCTGCGCCGGACAAGTGATCTTAGACCTCTCGTCCTCTGTGAAGGAGCTGGTCGAG
AACAGCCTCGACGCCGGCTCCACCAGCATCGAGATTGCGCTGAAAGAGTATGGCATGGAT
TCCTTTCAAGTCATCGACAATGGCTCCGGCATCTCCCCTCAGAATTTCAAAGTCCTGGCA
CTGAAGCACCACACATCCAAGCTCTTGGATTTTCCAGACCTCCAATTGTTGACGACTTTT
GGATTTCGAGGGGAGGCATTGAGTTCACTGTGTGCGTTGGGGGAGGTAACTGTGGAGACA
CGGACACTTGATGAGGTGGTTGCAACGCACCTCACATATGATCATAAGGGTATTATGACA
GCTGAGAGGAAAACTGCTCGTCAAGTTGGTACAACGATTACTGTCAAGAAGTTGTTCTCC
AATCTTCCAGTGAGGAGCAAAGAATTTCGTAGGAATATTCGCAAGGAATATGCCAAATTA
ATCAGCTTGTTAAATGCCTATGCCCTTATTGCTAAAGGAGTGAGAATAGTTTGCACCAAT
ACCGCAGGGAAAAATGTAAGGTCTGTAGTGCTGAAGACTCAGGGTAATGGGTCCCTGAAA
GAGAATATCATTACAGTGTTTGGCTCAAGTACCTTTTCTTGTTTAGAGCCGCTGACACTT
AGCATGTCAGATGGTCGGATGGTTGAAGGCTTTGTTTCCAAGCCTGGATATGGAAGCGGG
AGGAATATAGGGGATCGGCAATTCTTCTTTGTTAATGGCCGTCCAGTTGATATGCCTAAA
GTCGGCAAGCTTGTTAATGAGTTATATAGAGGTGCAAATTCT
>c560_g1_i1 len=510 path=[488:0-509]
TGGCTTTCTCCAACTCTTTTGCAGGGAAATGTTTGGCATTCCGAATTGAGCCTTCAGTTG
TTTTTTGTTGCGAAATAAGGCCACCGTTTTGCTTATAGAATCTCTCTTTACGATTATTTT
CTTTTCTCTTCTGGATTAGCTTATACAACCAAACGCATGTTAAGAGAAGTAGTATAAATC
CAATTCCAGAGCTTACACCTATTGAGATACTGATGTATTTTGATGGTAGCCTACTGCAAC
CAGTGCCGTTTAACGACCTTCTATCACCATAATACCCTCTTTTACATGAGCAGTTAAAAG
ATCCTGAAGTATTTACGCAGAATGCATTTGAATCGCATGGATTATTAGTGCTATTAGCAC
ACTCATCTATATCTGCCCAGAAGAAGTACAGATCAGTAGCATCATTTGTTCATCACCATT
TCAAAGAAGTGAGATATTCATGAAAATCTAGATTGCAGTCGGATATAAAAATGAGGATTT
TATACATGGGTATCATTTTACTAATTAAAA
>c561_g1_i1 len=227 path=[53:0-226]
GATCCTTCACAAACTACTGAGAAGATGACTCGTACGAAGCCAAGTGCTCATAAGTCAACC
GGAGGAAAGGCTCCTAGAAAGCGACTCATGATAAAGGCCACTCTCCCTGTTTGACCCCTA
TCTTTGCCACTTAGAGATCCATGCATGCACAATGATTTGTTAAAAGCACTGAAAGTAGTC
GAACAACACCTAACGTCTACTGAGGAAGCAGTAGCAGCTTGAAGAGA
>c562_g1_i1 len=276 path=[1:0-33 35:34-275]
ACCTTTTGGGACATTGATTCCATGCTTGCTCATCAATTCAGCTCCCTGATATTCGTGTAT
GTTGAGACGGCGGAGCTGCTGCTGCTGCCATTTTCCGGCGACGGAGAGAGATCGAGCAGC
GAGATTTCCGAGCAATCGTCGCACCATTTCTCGTTTAGAAGATGGAAGTGGAATCAGAGA
TTTACAGAAAACTAATAATAATTAATAAACAAAAAATGCGATATAAATCCAATTCCTCTG
CAGAAACAGGAAAGACTCGGGGAAGAAACAGCGGAC
>c563_g1_i1 len=221 path=[1:0-220]
GGGAGGAGCGGCGGCGGCGGCGGCAGAGGAGTAGAGCAGATCGCAGACGACGGAGGGGAT
CGACTGCGAGCATTTGGCCCGGAAGCAGACGGTTGTGATTAGAGAAGAGAATTTGGTGGA
AGCGCAGGCGATCCGAGCCCAGTTGCGGGGATCGTCGCCCAGCTTGGAGAGAATGTTGAG
GATGATGTCGTCTGAGAGCTTCGAGAAAACGCCCGTTTCAG
>c564_g1_i1 len=575 path=[1:0-282 284:283-574]
TGATAAAGAACTTGACTCTTCCAGCAAAACTGCTGCTGTTACACCAGATTTGCAGGATCT
TATTGATAGAGCCCTTGAGCTTGGACCTGCTACTACTTCTGCTAAGAATTATGGGCTCCA
ATCCTCACAAGAGGACATAATGGAGGAACGTGACCATGAAATGACAAATGCAGTTCAGCG
AGATAAACCTTATGTTTCAAAAGCTGAAAGAAGAAAGCTCAAGAAAGGTCAGAGAGAGGG
TGCTGTAGAACCCGCTGAGCATGTAAAAGTTAAAGAAGCAGAAGGAAATCATGACCTTGT
TAGGCAGCCGGACAATGATATTAAAACGTCAAAGCCCGATTTTGGAAAAACTAGCCGTGG
ACAGAGAGGAAAACTGAAGAAGATAAAAGAAAAGTACGCTGATCAAGATGAAGAGGAGAG
GAGCATTAGAATTGCTTTGTTGAGCGCTGCCGGGAAATCAAAAAAGAACATCGAGAATTC
TGAGAATGAAAAGACCAATGCAGAAGAAGTGGTCAAACTTGCTACTGGACCTGCACCGGA
TGCTTCGAAGATATGTTATAAATGTAAGAAGGCGG
>c566_g1_i1 len=639 path=[1:0-638]
ACTATCAGGCCTAAAACTCCTTGTTGCCAGTTTCAGTTCATTGTAAGTGAACTTTCGAAG
TTGAGAAGATATTTTTAATTCCTCTTCTATTTTAGGAGTTGATGGAATGCTTTCAGCATT
GCTCGTAGTTGAAGATGATATTACTGGAACAACTGGTTGGTCTCTACTTGTATCGTTTGT
AGATTTACTTTCCGCATATTGTGAGCTAGAGCCAGAGCCACTAACAGAGCTATCAACTTT
GGCCCTTGTAGCCAAACAGCTTCCAAAAAATCTAAACTTATTATACCAACATCCAGTTTC
CACAGCATCATCTTCATCATCATCATTAAGAACTTTTCTCCGGACCCTGGACTTTGAATT
GCCAACATCCCTAGCAACCTTATTTATAGCTTCAGGACCTAGCCCCATTTTTCCTCCAAA
CCCTAGACTTGAAATGCCGAAAACAGAGATCAATGTACGCATACGAAGCAGCAGCTTTCA
AATGTGCATTCAAACTCAACAGCCCCCTCGCTTCAGACACCGTCCTCCATTTTCATCCCA
CACTAAAAACACACATTCAAACCAACAAAACAACAGTGTGCAATGAGCCTATTTTCAAGA
CTCAAAACACCATGATTTTTTTTTATTTTTTATTTTTAA
>c567_g1_i1 len=443 path=[1:0-422 942:423-442]
GTTGAGCACATAATGTACAGACCTAGATTTAGACAACACTTGTACAAAACAAATTGCAAA
CCCAGATCTTATGCAGCACTAGTATCACTAATATACACAGCTTAGCAGCAAATGCATGTT
CGTACACGAAAAAGATCCACAATTTACTAGTATTTCGCCTCTTTAGCTATTGCGGTGATA
TGGTCACGAGGGTACATTGAAGTGAAAAAGCCAGGAGATGACGAATGCAAACACCATACA
AGCTAACAAAAAGTTTAGAAAACGATGACCTTGCCAGAAGTTTCGAGACTCTATAAGGGG
TGCGCGTGTCGTGGCAGTGGCAGCAGCATCGTTTGCTTCGTTCCACTGTTCCATTAACTC
GGCCTCACTTATGCCAACAACGTTTTGTGCCATTGATCCACATATCTCACAGATTTTGTT
TCCCTTTATCTTGAACCATGCTT
>c568_g1_i1 len=241 path=[1:0-240]
ATCATAATCACAATTTTCACAACTTCAAGCATCATAGATCCCATGAACAACCACGCACAA
AAACAAAAACCACAGCATAAACTACCAAATGAAGCACATCAATAATAGACAATCCTTCAT
GCTATATTCTTGTAAGGTGCAATGTTATGTTTCATACTTGCAAGATTTATCATGCTATTC
TAAATTATCATCACAATTTTCACAATTTCAAGCATCATAGATATATCCATGAACAACTAC
G
>c569_g1_i1 len=270 path=[1:0-13 15:14-269]
ATTTCTATTTCTATTTCTATTTCTCACTTCAAATCCAAATTAATAGTGGTTAAGCAGCGG
CGGCGTCGATCGGCGTCTCAGAATCAGAATATTAATCTGCACCATGTATGTATATATATG
TCCATCTAGCTAGGAAGGAAGGAGTTGATCGAGTTCTTCAAATATATAATTATATATATA
TCTGATCGATCTGATAAAGAAACAAAGAAATAAATTAAAAAGACATATGTAATGTAATGT
AGAAAGAAGAAAAGTAAGAAGGAATTGAAG
>c570_g1_i1 len=795 path=[773:0-132 1614:133-155 929:156-794]
AAAGCTTGGAATAATTGCAATTCGCGCACTCAACTAATACCATCGTCCCCCGCAGAGGGA
ATCACAAAGCGCTGTCGTCTGAGAGAGAGAGAGAGAGATGGCGGAAGAGAGGAAAGAGAA
AGAGGCGACGGAGGATGTGGTTGCGGAAGCGGAAGCCGAGGCGCTGCCTAAGACTATCGT
GCGCAGGGTGGTGAAGGACAAGCTTTCCCAGCTCTCCACCAACTACGAGATTTCCGTCCT
CCGCGACTCGCTCCAGGCCTTCTCTGAGAGCGCTCGTATCTTCATTCACTACCTCTCCGC
CACTGCAAATGACATATGTAAGGAGTCGAACAGACAAATAATCAATGCAGAAGATGTATT
CAACGCCCTGGAAGAGATAGAGTTTCCAGAGTTCATTGAGCCTCTAAGGGCTTCTCTTGA
AGAGTTGAGACAAAAGAATGCTGAGCGGAAGTCACAGTCCAAGGCAAAAGACCCAAACAA
GAATACAAAAAGGAAAGAGCCACCTGCACCTAGTGAAGGCCCAAACAAACGACAGGAAGT
TGAAAATGGAGACGAGGATAATTGAGATTGATCTAGCTTTTGCTCGCCTCCATCATAAGC
AAGATGCAGTAGATGGTTGCTGCTTCTGTTCTATCTTCTCAACACCGCTCTGCTGTATTT
TACCAATGATGCTTCCATCAAATCTTTTGTTAAGGAAATCTTTAAATTGCAACATCCTGC
TTTGTTTGTGGAAAAGCTCCTCATTATTTTGCTATGCTTTCCGAGATTTGTGTATGTATA
TGCTTATGTTGCACA
>c571_g1_i1 len=967 path=[945:0-731 1677:732-966]
TGAAGTGCTATCCATAGGTGTTGTTGATGCTGTTCGTAAGAAACCTGAATCCACATCTGT
GGAAACCGAATTTGTGGTAGGAGTTGCTGAGGTATCCTCTCAAGGGCGAGTTGATACAGA
TACCACTTCTGGCATAGTTGAACTTGAAGCTAGTACGGTTGCAAATATTGATCTGGCATT
GAAACGAATCAGTTCTGAGGAAATCGTGGAGACTCTAGTTTTGGAGCAAGTTGATACAGA
TACCCCTTCTCAGATACCGGAACTTGAAGCTAGTAAAACTGAAGATATTGATCTGGCGTT
CCAGCAAATCAGTTCTAAGGAGATCGAGAAGCATGTTGTTTTGGAACCACCCCAAGATGA
ACTTCACAATTATGAAAATACTGATTCTGAATTACCTGAACAGGAAGTCCAATTGGCAGA
AGATGTCCATGCTGCTTCCAAGCATACTGAATTGGCTTCTGTGGAAACTGGAATCGTCAT
GGAAGTTGCTGATGTATCCAGTCAAGGTCAAGTCAGTACGGATACCACTTCTGAAACTAC
TGAATTTGAAGGTAGTAGAGCTGAAGAAATTGATCTGGCATTTGAGCAAACCATTTCCAA
GGCAATCGAGAAACCTGTTGATTTGGAGCCAGTTGATACAGATGCAACTTCTGGGATGCC
TGAAATTGAAGCTAATTCAATCGAAGCTATTAATCTGGCATTCAAGCATATTGGCTCTGA
GGAAATCAAGAATCATGATGTTTTGGAGCCACACCAACCTGAGCTAGTTGCTGGGGAAAC
CATAACTGATAATTCTGAGGACACAGCACCTCATGGGGATACAAGTGTGCCAGTATCCAT
GAATGAGACATCAGTTCTTGAAGTTGGACCAAGTAAAGATGCGACTATGGATGAGCAATT
GACCGGCAGCGGTGGACTTCATGATTCAGTTGACATAACTGAGAATTCTGACGATGTAGT
ACTGCAT
>c571_g1_i2 len=259 path=[1889:0-23 1677:24-258]
AAAAAAATCTGAGGAGATCAACACTCATGATGTTTTGGAGCCACACCAACCTGAGCTAGT
TGCTGGGGAAACCATAACTGATAATTCTGAGGACACAGCACCTCATGGGGATACAAGTGT
GCCAGTATCCATGAATGAGACATCAGTTCTTGAAGTTGGACCAAGTAAAGATGCGACTAT
GGATGAGCAATTGACCGGCAGCGGTGGACTTCATGATTCAGTTGACATAACTGAGAATTC
TGACGATGTAGTACTGCAT
>c572_g1_i1 len=207 path=[1:0-81 83:82-84 86:85-206]
ATTGAATTCACGCCCCACCCCTCTCACTCGAGTCTCTACTCCAGACCGACCACGCGGTCG
CCACCCACGGCTGGTTGCCGCCACCACCCACGCCGACGCCGCGCCGCGCTCTGCCTTGTT
GGTCTTCGATTGCTGCCGAGACGATTCGCAGTATCCTAATCCCTAGCCACAAAATACTGA
ACTCACGCCCCACCCCTCTCAATCGAG
>c574_g1_i1 len=414 path=[1:0-324 846:325-341 343:342-413]
GGGTTCGTGGGGGGGAGAGTGGTGGCGGGGGCGCCGCAGCAGCAGGTGTTGTCTCACCCT
TCTGTGGCGTGCTTTGTAACCCACTGCGGTTGGAATTCAACGATTGAAGGGATTAGCAAT
GGAGTTCCATTTTTGTGCTGGCCTTATTTTGCAGAGCAGTTTACTAACAGGAATTACATC
TGTGATGAATGGAAGGTTGGATTGGGATTGAGCAAAGATAGGAATGGGATCATATCGCGA
TGGGAGTTGAAGGAGAAGGTTGAGGCTGTTCTTGGTGATGGAGGTTTTAGGGAAAGGGCG
TTGAGTCTTGGAGGGAAAATTATGGATGGCGTCAAGAATGGTGGAACCTCCCATTCCAAT
TTTACCAGTTTCATTCAATGGATCAAGAAAATTAATAGTCATGTGTAGTTTAAT
>c575_g1_i1 len=457 path=[457:0-84 542:85-106 564:107-456]
GTTTGTATGTTTCGGAATAGTCGGCCGGTGACCATAAAATTAGAGAGAATGAATGTGCAT
ATATTCAGCAGCACAATATATCACACAACTTATTTTCTGAAAATAATTAATGAAAACATA
TATAGATTCATTTGCATCAATCTCAGATTTCAGGCCCATTGAAACATTGATAAGCAGCAG
TCTTAGTGTGGATAGTCCGAATTAATTACTTCTATATTCGTATCATCCACGAAAATGCAT
GTATGACTGTACTAACATATATACATATTGATATTAAAAATGCGTAAATTAATCTTCATT
ACAGTTTGATTCATTGAATAGCTATAGCTACCGGCCAGAAATGTGTGCAGACAATCAATG
CAATGCTGCTCACAATATAATTCACATAGTAATAGTAATATCTAGAGTAGCTTCATCGAT
TGGTGTTCATAATTAAATCAGTCCACTTTAATTAATT
>c576_g1_i1 len=314 path=[292:0-313]
GTATAATATTTATTGTGATCCAATGTTGCACATACCAAAAAGTGGGTTAAACTATATATA
TTTAATTCGTCAAGTGCGTTCAATCTGTTATACAAGCGAAATGAAATGTAATGAATTAAA
CGATCATCTCCGCGCGTATAGTATTAGTAGGTATACTTTTTCTTCTATTTTCATTTGATT
AGAAAAACTATGAAGATCAACTTTTCTTCATCCAATAGCTGATTATTTCCAACGAAGCCT
TTGGAACATCTAGATTTCCTTCCAACGAACGAGGATCGGACATACATTTACAGCAGCTTA
ATCCCATAACATCA
>c577_g1_i1 len=401 path=[1:0-400]
ATTTTTTCAATCTGTTGAGTGGGTCCACTAATCCGAGTAGAAGCCTTTGATGGATCAATG
TACAACTGTATGCCAGATAGAAATGGAACATAATATTGTTGGATAGGATCTCTCCCGTTT
AACAAAAGAGGTACACCTCTTCCATACACACTCCACTCGCTAAAAGATTCCCATAGATCC
TCCAAGTAAAAGAAAGTATGTGAATCCACTTCCGAGGTCCTGAGTCCCCTTGTATTCACC
TCCTGCAAATAACGCGCCTCAATGTATGGAGTAACAGATTCCATCAAACGATCTAAGTTG
GTAACTTTCAAGGTCGAAGCAGCGCTAACAGGACGCGGCACGGGCAATGCCGCCACCATT
GATGAACCATCTACATCGGTCGGCATCTCCATACATTGAGG
>c578_g1_i1 len=281 path=[1:0-280]
ATCAAAATTGACAATTCATATCGGTAAAAATAGAAAAAGTTAAACCAACTTTCTAATCTC
TCTGGCAAACGGCACTACACCAAACCATTCACACACACACACACACGCAATGAACAATGA
TATTTGAGCTCCAAAATCACCTCAAAATGGCACTAAATTCGAAATCAAAACTCCATAAAC
AAACACACAAACAATCTCAAAACCACTAATTTTATCAAATAGAAATTATGCATAGCAAAA
ACATTACCAACATATCGAGCCTTAAAAGGATCACAAAAAAA
>c579_g1_i1 len=393 path=[371:0-392]
TGCAGTTTGCATTTAAAAATAAAACCTGACAGCCTGAACACTAAGTTTTATTCCCTCGAC
CAGAAAACAATGTAATGCTAGACAACTGCTACTGCATCTTAATGTCTAAATGAACAATTT
CCAAAATCAGATTAACTATAATAAGATTGCCATTGATACAGGAACACTTGAAAATAAAAA
GTGAAAATACGACAAAATTGTCAAAAGCAATGATACCCCCAATTTCTATATTTAAGCAAT
GATGTCAACTTGCTGAACTCCATAGTAGTTGATTACCTTAAAAGGCTTAAACCTAGGATG
TGAATACCTAAAGACCAATTTCTCAAGAGAAACCAGTTGAAGCTGACGTTGATGATTAGA
ACAAAACTAAACACAACTTTGCCAGCAAAAAAG
>c581_g1_i1 len=347 path=[1:0-346]
ATTTTTTGCGAAAATGAATTAATTATTAATTGCAAACACAAGTGCAGTCGTCCATGAACC
AGAAAACCGCGAAGAAAAGAAAAAAATTAGGAGTCGTCGGCGCCGGTGTAGATGTGAACA
TGGAGGGCGAGGATTAAAAGGGCGTAAAAGGCGAAGAAGATGAGCGTGTGAAGGCCGATG
GCCTTGCCGTTGGTTTTCATGCTGCCGAACTCCACAGGGCGGGTGTTTCCCGGCAACTGG
AAGAGCAGCCCTGGTTGCAGAAATATGAACAGTACAACTCCCACTAGCACAGGCCCCCAG
TCCGCCATTCTAGCTTCTTCTATGGGAGAGAGAAAGTGATCTTAGAG
>c583_g1_i1 len=608 path=[660:0-596 1282:597-607]
AGAAGAAGAAGAAGAAACAGAGCTCAAATTCTCTCTCACTAGCAACGAGAGTACCGATCA
GAACGCCGCGCTTTCTCCTTCAGATGAACTTTTTTTCAAAGGCGATTTGGTTTCGATTGA
GCCTTCGAGCATTCTGTTGAACAGCGCCGAAGAGAACTCCAAATTCCCGGTTTTCTTGGT
GAAATCCGCCACCAAATTCCGCGTGCTTCTGCTTAAGCTCAAGAAATCGAAATCCGTCAA
TGGAGATAATCTTTCTCCGGAGGCAGTTGAAAAATCTGGGAAAGACGAAACGAGCGGCCA
GGTTTCGCCTACGCCGTTGAAGATTGTAGAGAGAGAAAATGAAGGGAAAGTGAGTGGGAA
ATTATTCGTGAAGTTTAAGGTAGAAGAAGTGCCGCTTGTAAATTTGTTCACCAGAGACAA
CAGTTCCAAGGAAAATCATGGGAAAGCGCCGAAACAAAACGTTCAAGATTCAGACGAGAG
GAAGTTGTCCAAAGAAGTGATGAACAAGTACCTCAAAATGGTGAAGCCCTTTTACATTCG
CGTTTCCAAGCGTTATGTCGAGAAGCTCAAGTTCTCCGGCAACTCCGCCGGAGCTTCCAA
GGGCTGCG
>c584_g1_i1 len=505 path=[483:0-504]
CGTCGCTCTAGGATGGAATCATGCCCTACTATTGACAGATATTTCATACAGTAGAAGGTG
AAGTATTCATGCTTGGTGGTGATCGTCATGGAGTGCTTGGTGATCCCCAGAAAACTCCAT
CAACAGCTGATGTAGGCGGAAAATCGGAGGAAACTATGATGCAGATAATTCCTGGTCTTG
TCAATTTGAAAGTCGTGCAGGTTGCTACGGGAGCAGAACACTCGGCCTTCATAACAGATA
ATGGATCAGTAATGACATCAGGTTGGGGAGAGCACGGGCAGCTCGGTTTGGGCAATACAA
ACAATCAAACTGAACCGCGGGTGGTGACCTTAGGCTTAAAATTTACCCTTAGCCATGCCA
CTCCTAGGGTATATTGCGGCAGTGGATTCTCCTTCATTTTGGAGAGACATGATGTGAGCT
CTTGAAAGAGATGATGGAAATTGAGAGAGGATACAACTCTCCAAGATGAAGGATTTCCTC
TTAAGGTTTCTTAAATTCATTGCTG
>c585_g1_i1 len=2054 path=[1:0-2053]
GTGGTCGGAGGCGTTGCACGGCGTCTCGCGCCACGGTAGAGGCGTCAGCTTCAATGGCTC
CATCAAGTCCGCCACCATGTTCCCCCAAATCATCCTCTCAGCCGCCTCCTTCGATTCTCA
TCTCTGGTTCCGCATCGCTCAGGCGATTGGAGAAGAGAGTCGAGCAGTATTCAATGCAGG
GCAGGGAAAAGGGATGACATTCTGGGCGCCAAATATAAATATATTTAGGGATCCGAGATG
GGGGAGGGGGCAAGAGACAGCTGGAGAAGATCCATTGGTCGCCGCAAAATACGCGGTGGC
GTACGTTAGAGGACTCCAGGGGGATAGTTTCGAAGGAGGAGAGATGAAAACGACGGCCGA
CGGCGGTCTTATGGCCTCTGCTTGCTGCAAACACTACACGGCGCACGATTTGGACAACTG
GAACGGCGTCAATCGCTACATCTTTGACGCCAAAGTGAGCAAGCAAGATATGGCGGATAC
GTTCCAGCCACCGTTCAAGGCGTGTGTGGAAGAAGGCAAGGCTAGCGGCATAATGTGTGC
GTACAATCGTGTCAATGGAATTCCATCCTGTGCTGATCACAACCTTTTAACTACAACTGC
TCGACAACAATGGGGTTTTCAAGGGTACATTGCATCAGATTGCGACGCTGTTGCTATAAT
ACATGATATGCAGGGCTATGCCAAAGAGCCAGAAGATGCAGTGGCAGATGTTCTTAAAGC
TGGTATGGATGTGAATTGTGGCAGCTACTTGGCAAAATACACGAAATCAGCTGTTCAAAA
GAAGAAAGTATCAGAAGTTGACATAGACAGAGCCCTTCACAACCTCTTCTCCATCAGAAT
GAGACTGGGCCTTTTCGATGGAGATACATCAAAACTCAAATACGGCAACATCAATGGAAG
CCATGTCTGCAGCAATCAACACCTTCATCTAGCCCTCGAAGCTGCACGATCTGGCATCGT
CCTTCTCAAAAACGACGTCGCCCTCCTCCCCCTCTCCAAGGATAAAACCAAGTCTCTAGC
TCTAATAGGCCCCAATGCTAACACTTCCAACACGTTTGTTGGAAACTACGAAGGCCGCCC
CTGCAAGAACATCACAATCCTTCAAGCAATTGAGAATCTATACGGCATTAGCACCAAGTA
TAATCAGGGATGCAACTCTGCCAACTGCACCTCAGCTTTGATTGATGAAGCAGTGGCCAT
TGCGAAAGAGGCAGATCATGTTGTTTTAGTCATGGGATTGGATCAAACGTTGGAGAGGGA
AAAACTCGACCGAGTGGATTTAGGGCTGCCTGGACATCAAGAAAATCTCATTACAGCCGT
TGCTGATGCTGCAAGAAACCCTGTTGTACTAGTGCTGCTATGTGGAGGCCCGGTTGATGT
TTCCTTCGCCAAGGAGAATCCCAAAATCGGAAGCATTTTGTGGGCCGGTTATCCCGGAGA
AGCCGGAGGAGTTGCAGTGGCTGAAACTCTCTTTGGTGACAACAATCCAGGGGGTAAACT
ACCAGTGACATGGTATCCAAAAGATTTCAACCAAGTAGCAATGACAGATATGAGGATGCG
GCCTGATCCATCGACCGGGTATCCAGGCCGGACGTACAGATTTTACACCGGTCCAAAAGT
TTATGAATTTGGCTATGGCCTCAGCTACACAAACTATTCATACAAGTTCATCTCACTCAG
CCGTAGCAATCTCTTTCTAAACAGTTCATCACATGTTGAAAGATGCGGTTCTTCTCACTC
TCAGACAGTATCAGTGTCAAAACTAGGAGTCAAGTCCTGCAAGAGCATGGTGTTTTCAGC
TAAAGTGAGAGTCACCAATCATGGAGACATGGCGGGTAAGCATCCGGCATTGTTGTTCGT
GAGAAGCCCAAACGACGACAGTAGGCGGTTGGTTGGATTCGAGACTGTGAGATTGAGTCC
GGGGGGAAGTAGAGAGATTAGATTTGCTATAAATCCCTGTGAGCGTTTTAGCCATGCTGA
TGAAGATGGTTTGATGGTAATTGGAGAGGGCACCCATTACCTAGTCGTGGGGGATGAGAA
TCACAGATCGGAAG
>c586_g1_i1 len=3184 path=[1:0-1500 6376:1501-3183]
GAGAGAGAGAGAGAGATCAAGAAAAAAAAAAGATGAAGAAAACCCTGAACAAAATCATGA
GTAGTAATTAAAAAAAAAAGGCTACATACTAGAAAAAAAAAGCTTAAACCCTGAAGAAAC
ACAAGAAATCGATCTCACAATCGACTCTAAATTATTGACTAAATCAACTGCACACGGCCT
GGCAGCCGGATCTCCTGCGGTGCATTGCAGCGCAAGATTCATGGTCTCGACGATCTGATT
TTGACGATCAATCAGCGCTTGGTGATCATTCTTGATCATCGTATCTACCCACATTTCAAG
ATGGCAATCGGAGTAGCAATACCTTGCCCATTCCACCATGCTCTCGTGGATTCCAAGCTC
CGTGTCGTCCCGGGATTTTCCGGTAAGGAGCTCGATCAGGAGAAGCCCGAACCCGAATAT
GTCGTTGTTCGGAGTCGGGCCTTTTGATCCTGTAGTATCTGGAGTAACATAGGCAGAGGA
ATTGAAGCATTTGGTGTCTGAAAAAACATTAATCCCAGGAAGGCTTAATCGCAAGCGTGC
TTCATCTCTGTCATCCACCATTATTCTTGCAGGCGCAATCTCACCAACTATAATACTAGG
TGAACAATAAGAATGCAAATATTTGAGGGCTCTTGCGATTCCCAGCGCGATTTTAATACG
TCGTTCCCAAATTAAGCTTGCAATAACTTCACTCAAATTCTTCCCTTCAACATATTCATA
CACCAAAATCGCAGTTTTTTCCGACCTACACATTCCGAGCAGCTTCACAACGTTTGGGTG
GTTGATCTTGCAGAGTTGAGCCCACTCCATCCAACAGTTTGTGGGAATGGAAGCTATTTC
TTTCGCCAAGAATCGCTTCTTGTTTGACGAGGATTTGCCCTTGTAAGACAAACCTAGTTT
CCCGCTAGCAACGAGGTTTTCTTCTCTCATCGACGACACCACATCGTTAATGGTGATCGA
TCTTGCAATTCTTGAATCCAAGAACTGCAGTTCCCAGCTGCCGTCTTCGCTCTCCACCCT
CTTCGTCTCGAACCCTTTCCTCTGCCTTATGAAAATCGCCGCGAAAACGGTGATAGCGAA
CACCAGCACGGCGCCCAGGAGAAAGGTCAGCACGAACCAGCGGAGTCGGTTCTTAGCGCC
GCTGCATGGCGGCAGGCCGCTCGTTTTCTCTCCGCCGCAAAGGTTGTTGCCCGCGACGGA
GGTGGAGTTGATTGCCAGAAATGCCCCTGTGGAGGGCAGGATGCCGTGGAAATGGTTGTG
TGAGACATTAATTTCGACGAGAGATTCTACCTGTCCTAAATTTGATGGGATTTTTCCTGT
CAATTCGTTGACGGAAAAATCGAGCTGTCCGAGAACTGGCATGGCGGCAAAACTGCTGGG
AATTTCTCCGAAAAGTTTGTTATGGCTGAGGTCTAATGTAACAAGCTTCTTGCATAAAGA
TAATTGATCGGGAATTTCGCCGGAGAGTTGATTCCCACTTAGTTTCAGCTCCATGAGCTG
CGAAAATCCGCCAAAGTTTTTCGGAATCTCGCCGGAGAATTCATTCTCCGATAAATCCAA
GTTTTCCAGCTTCTTGCTGCCGAAATTGGCAGGCAACTGTCCCAAAAACTTGTTGTTCGC
CAAATTCAGCATTTGTAGCTGGGGCATGTCCCACTCTCTCTCATCAATCCTTCCGGTGAG
ATCGTTGGTGGAAATATCAAGAAAGTAGACCATTGGAAGCACGGTGAACTCCGGCGGAAG
GTCGCCGGAGAGCCTGTTTTTCTGGAGGCGAACGCGCTGTAAGCTCTTACAAAGGCTCAA
ATTCCTCGGGATTTCGCCTTGCAGCGAATTTGAGAAGACGATGAGCTTAAACAAACGGCC
CGATGCACATAGATTTTCAGGCAATTTTCCGGCAAGATTGTTCGTGGAAAGGTCTAATAC
AGTGAGATTGTTATATTTTCCGAGGTCTTTAGGTATTTGGCCTGACAAACTATTAGACCA
TAATTGAAGAACTTGGAGATGAGGCAAAGACGATAGAGCATTTGGGATTTTTCCTGAGAA
ATTGTTGGAAAATAAGTGGAGAATTTCCAAATTTTGAAGGTGTATAAACAGCTCAGGAAT
CTCTCCTGACAAGAAATTATCACTCAAATCGAGCGACACCAATTTATCGAGATTGAAAAT
GGTTTTTGGAATGGAGCCAGTGAGCTTATTGAAGTAGAGGTAAAGGTTTTCAAGATTGGT
GAGATTGCCAAAAGATGAAGGGATTTCACCTGTGAGATTGTTGTACACTAAATCGAGATG
ATTCAACGCCGTCAGTCCGCCGATATCCACCGGAATATTGCCGGAAAAATTGTTGTACCC
GAGATAAATCCACCTCAAACTCTTCATCTCGCCTAGATATCTCGGAATCTCGCCGGTTAA
CTGGTTCGACGCCAGCGTCAAGACCTGCAACGCCGTCATATTCTTAACCGAATCCGGAAT
CTTTCCCGTCAAAACATTCCCACCAAAATCAAGAACTCTGAGCCCCGAAAACTGCCCAAT
ATTCCCCGGGATTTCTCCCGAGAGCATGTTATCGGACACATCTAACGTTTTGAGAACCGT
GAGCTGGCCGGTCGGGACCGTCCCGGTCAGGTTATTGCTGCTGAGATTGAGATGCTTGAG
AGAGAAACAGGACGATAAATTTTGTGGGATTTCTCCGAATAATTGATTGTTGGAGAGATC
GATGAACTGGACGTAGGGCAATCTGAAGATGGAATCTGGGATTCTTCCAGAGAGATTCCT
TCCAGGGAGCTGAATCTTCGAAACATGGGACGAATCGAGGCAGGAGATTCCGTTCCATTT
GCACAAGGGAACGGAAGAATTCCAGTTGCTGAGTATCTGAAATTGATCTTTGATTGAAGC
TTTCGCTGACAGAAGTAAGTCGGCTTCGAAACCTTTGCATGCCGAGAAATTGATGAACAC
GAACAAGAAGATAAGCAGCTCCATCAGTTTTTCGTATGATTTCAATACTTTCTTCGCCAT
TTTTGGCTGAAATTATGAGCTCAAACAGACTGAAAGAAAGCTGAGCAACTTTCAGCTAGC
TGAGATCATGCTTCATTTCCAAAAACAGAAGGTTGATGAGCAAGAAACGAGATTTTGTTA
CAGAAAAAAAAGCAGCTGAAAAGAAGTAGATAAGATAATTCTTGATGCAAATATAGTAGT
GAAG
>c586_g1_i2 len=1700 path=[6374:0-16 6376:17-1699]
GCCGCCAAAGTTTTTCGGAAAATCCGCCAAAGTTTTTCGGAATCTCGCCGGAGAATTCAT
TCTCCGATAAATCCAAGTTTTCCAGCTTCTTGCTGCCGAAATTGGCAGGCAACTGTCCCA
AAAACTTGTTGTTCGCCAAATTCAGCATTTGTAGCTGGGGCATGTCCCACTCTCTCTCAT
CAATCCTTCCGGTGAGATCGTTGGTGGAAATATCAAGAAAGTAGACCATTGGAAGCACGG
TGAACTCCGGCGGAAGGTCGCCGGAGAGCCTGTTTTTCTGGAGGCGAACGCGCTGTAAGC
TCTTACAAAGGCTCAAATTCCTCGGGATTTCGCCTTGCAGCGAATTTGAGAAGACGATGA
GCTTAAACAAACGGCCCGATGCACATAGATTTTCAGGCAATTTTCCGGCAAGATTGTTCG
TGGAAAGGTCTAATACAGTGAGATTGTTATATTTTCCGAGGTCTTTAGGTATTTGGCCTG
ACAAACTATTAGACCATAATTGAAGAACTTGGAGATGAGGCAAAGACGATAGAGCATTTG
GGATTTTTCCTGAGAAATTGTTGGAAAATAAGTGGAGAATTTCCAAATTTTGAAGGTGTA
TAAACAGCTCAGGAATCTCTCCTGACAAGAAATTATCACTCAAATCGAGCGACACCAATT
TATCGAGATTGAAAATGGTTTTTGGAATGGAGCCAGTGAGCTTATTGAAGTAGAGGTAAA
GGTTTTCAAGATTGGTGAGATTGCCAAAAGATGAAGGGATTTCACCTGTGAGATTGTTGT
ACACTAAATCGAGATGATTCAACGCCGTCAGTCCGCCGATATCCACCGGAATATTGCCGG
AAAAATTGTTGTACCCGAGATAAATCCACCTCAAACTCTTCATCTCGCCTAGATATCTCG
GAATCTCGCCGGTTAACTGGTTCGACGCCAGCGTCAAGACCTGCAACGCCGTCATATTCT
TAACCGAATCCGGAATCTTTCCCGTCAAAACATTCCCACCAAAATCAAGAACTCTGAGCC
CCGAAAACTGCCCAATATTCCCCGGGATTTCTCCCGAGAGCATGTTATCGGACACATCTA
ACGTTTTGAGAACCGTGAGCTGGCCGGTCGGGACCGTCCCGGTCAGGTTATTGCTGCTGA
GATTGAGATGCTTGAGAGAGAAACAGGACGATAAATTTTGTGGGATTTCTCCGAATAATT
GATTGTTGGAGAGATCGATGAACTGGACGTAGGGCAATCTGAAGATGGAATCTGGGATTC
TTCCAGAGAGATTCCTTCCAGGGAGCTGAATCTTCGAAACATGGGACGAATCGAGGCAGG
AGATTCCGTTCCATTTGCACAAGGGAACGGAAGAATTCCAGTTGCTGAGTATCTGAAATT
GATCTTTGATTGAAGCTTTCGCTGACAGAAGTAAGTCGGCTTCGAAACCTTTGCATGCCG
AGAAATTGATGAACACGAACAAGAAGATAAGCAGCTCCATCAGTTTTTCGTATGATTTCA
ATACTTTCTTCGCCATTTTTGGCTGAAATTATGAGCTCAAACAGACTGAAAGAAAGCTGA
GCAACTTTCAGCTAGCTGAGATCATGCTTCATTTCCAAAAACAGAAGGTTGATGAGCAAG
AAACGAGATTTTGTTACAGAAAAAAAAGCAGCTGAAAAGAAGTAGATAAGATAATTCTTG
ATGCAAATATAGTAGTGAAG
>c587_g1_i1 len=528 path=[628:0-527]
GGTGGCACTTCTGTAGAATTCTCATGCGTCTCATAAGAATTCATCATCACTGTTGGTCCA
CTTGTGATATCTTTAAAGAGATCATCACTATGATAGTGTAATTCATCTACTGACTGAACT
CTCCTTCGGAACAGCCTTCCTCTAAGTGTTAAGCTGTATCCAAAGCTTGAAACCTTTTCC
CTTATCTTGAATTTATCCTTCTTCTGTTTTTTGACATCCACTGAGACATTCTCAACTACT
TCATGCTTCATCCTTATCTGGGCACCAGTAAACATATGACGATCTTCCAGAAGGAGCTTC
CCAAACGATGTCCCTGATCCTGACACTGGAGCCGACAGTGATCTAACAAGGTTCCCAGGA
GATGGTTCCTTGTAGTGCATTCCACAATCATCAGAATCCTCCCTGAAAGATCTACTTTGG
ATTTCTAAATCATTCATTGAGCTTCCAGAGCAGCCCATTTTATTTTTAATCAATATATCT
CTAGATTGTCCAGCTTTGCTCTTCTCATGATCTAACACAGATGATCTT
>c588_g1_i1 len=640 path=[618:0-154 773:155-159 778:160-639]
GTTTTTAAGTCTCATCATAATGTGCTTACAGGGAATTATGATATCAATGTACTGATTGCT
GCAGTTGAAGAAAAAGGTAAAAGGGTAATATGGCATGATCAGCGATGTGGGGCGTCTTCG
ATTGATCTTAATGGACTTGATGATAAATTATTCGGTATTGTACTTAATGTTCCAGTTAGA
AGGTATGCCGGCCTATGGAAAGGTAGGCATTGGATTGCACTGAGAAGAGTTGATAAAGTT
TGGCACAATCTTGATAGTGATTTTTCTGCACCCTATCCTTTTAAGAACATAGAAGAGATC
ACGGAATTCTTGGATGGTGTAATTTCAACGGGAGGCCAGATTTTGCTTGTCATGAATGGT
GAAGTATGACATTTTAGGAACAACGATGAAAAAAATAAAGATAGCCTGTTTGATTCTGCA
TAGGGCTCTTATATGTACAGAACTGTTAATTACATCCCGTTACTCTTGAGAAGTTTATAA
TGATGGTGATGATGATGATGATAAATTCACCACGAAAGAATTATCCTTCGTATTAGCCTC
GTTCAGTGCTGCTGTTTGAGAGATGCAACGAAAAGAGCTGATGGAAGTTGTCATCAAGTC
AGAGCAAAGATTCACACTAAGACACACTAGTTCTTTTTTT
>c589_g1_i1 len=368 path=[347:0-305 654:306-367]
AATCAGGTGAGCTACTCCAATATGATTTTTATTTTTTTGTCAAACAGTGCAGAAACAGGG
TTTGGAATGAACTTTGCTTAAAAAAAAATAGAGTTTGCCATGAGCAAGGCTTATTTTTGG
TGGAACTTGACATGAGAAAAAGCAATTCACTGCAAGCTTCTTAGCTTTTATTTTTCTGTC
ATGGTAATTTTGTGGTTATCTGGCTAGGACTGGGAAACGTTAACGGTTAACCAATTAGAT
TTTATACCTCGTGTAGATAAGTGTGGGCTTCATGAACATAGCTACTTCATCTAGAAGAGT
TCTTGGTTTGGTTTTGGTTTTCCATCTTGTAATTCTTTGTAATTGAAGGGCATATTTTTC
CTGTCAAA
>c590_g1_i1 len=528 path=[506:0-527]
TGTGGCCACCACCACCCATTGTAGCTGAGGAAGAAGATGAAACCTTCTTTGCATCATGAG
CCGTTGATCCCACAGATCCTGCGGCTGAGAGCACATGGTTGCATGTCAACACACTAGAGT
TTATGCCAGCCATTGATTTATCTTGATCTTGATCTTGATCTTGTAATAATCTAGTATTAC
TGCAAGGAAAAAGTTGGCTAACAATGTTACTATTCCCATTAAAGTTGGGTGGTTTAGGGA
ATAAAGAATACCCTAATTGGAGCATTGAGTTTGAAGAGCTAGCATTGTTTGTGAGGTCCA
AAACAATGCCCTTTGTAGGGTCATAGTAATTAGGGTTTAGGGGTCTTAGGGTTGGCATGC
ATGATGAAGAGGGGTTTATGAAAAGAGGGCTATTATTAGTGTTGTTGTTGTTGTAGTAAG
GAGAATGTGGTTGGATTAGATGATGCATATGATCATTAATGTTGGAGGAGGGATTGGAAT
TATTGTTCATGTCGAACATCATGAAAGAGGCTGCTGTTGATGTTGTTG
>c591_g1_i1 len=222 path=[1:0-221]
TTTCGGATCTAATACTTATAGGTAAAGATATGCGATTTCATTAATTTTTGAATTTTCCGA
TGGCAATTTTGGATGGCTGATCTTAAATTCTAAGAATTTGGGTGTGAACCCTGTTTGTTG
GTTTGTGCTTATTATTTGTACCAGTGAGGGTGCTTAATTATTGGATTTGATTAAGATCTT
GATTTGGGATTTTGTGTGTTTCTTTGTCTTTTCAATCAGGTA
>c592_g1_i1 len=749 path=[727:0-412 1476:413-420 1148:421-748]
ATTAGTTACATTCATGGCCGAAGAAGAGACCAGAGGAGAACCCATGCACGGCCACCCTGC
CGGAGAGCCACCCAAGATGGCCCCACCGGACGAGAAGCAGCAGCTGCACAAGGAAGCAGC
CGCGCCGCCTCCGTATCCTCGATACGGCGGTGGCGGTGGCTACCCTGCAGCGAGAGAGCC
TCGCCGAGCACTCTGTGCCTTCATCGTGATCTCGTTATTCCTGCTCGGCGTCACCGCTCT
GACCCTCTGGTTAGTTTATCGGCCCCACCATCCGAGGTTCAGAGTGGTGAGCGCCGCCGT
ATACCAGCTGAACACCTCCTCTCCCCCGTTCATATCCGCAACCATGCAGTTCAGTCTGCT
TGCTAGGAACCCCAACAAGCGCGTCTCCATTTACTACGAGTCCCTCTCGGCGTTTGTTTC
GTACAGGAATTTTGCCATCACGTCGCCGGTGATCCTGCCGCCTCTTTTTCAGGAGACGAA
GAGCACGGTGGCTCTGTCACCGTTGGTGGGAGGAGGTCCGGTGGCAGTGGAGGCGGCTGA
GCTGGGCAACGCGCTGGCGATGGACGAGGCTTACGGGGTGGTGGGGGTGAGCTTGGTGCT
TAATGGGAAACTGAGGTACAAGGCAGGAGCCATAAGGAGCGGGCCTCATGGAATATATGT
GAGGTGCGATTTGTTGCTCAGTTTCAAGAAAGGCTTCGTCGGCCAATTGCCTCTTCTTGG
ATCTCCGCCCTGCAAAGTTTTTATTTGAA
>c593_g1_i1 len=539 path=[1:0-321 323:322-406 408:407-538]
GCAGTACATATACATATTGTATTACCAAGGCACTTTCATTCCAGAAGGAGAGAATCTTAC
CGACAATTACAACATGGCTAATGAGAATCAGAAATTCGCCTTACAACATTGACAACCTCC
GTTATTCCCCATTCACAGATCCATGATACATGGTACTCCTCTTCTTTGTCTATATCATCA
TCACCATGATCATCCACTTGGTCTCTATAGGGCTCCTCATCTGTGAAAATCGCGACTGCC
GTTTCACTTGCCGGTATCACTGATTCCCTTCGTAATCTCATCAATTCGAAAGCTTCTTTA
GTGTGATGAAATTTACGCGTGGCTACAGAGATTTTTTGAAGAAATTGAGTATTGCTTGAT
AAAGGGAAAGAATTATTTTGCAAGTAATATGAATCTGATGCTTCTACCTTTGCCAATTCG
AGAGAACATGAAATTGAGATGATATCTTTACCAAATTGATTTGTGGAGAGGGGAGAAGCC
TAAGTTTTGTGTGAAGTACTGAAAAGAAAATAAATTGAACGGAGGAAAACCGCGTCCCT
>c593_g1_i2 len=454 path=[1:0-321 408:322-453]
GCAGTACATATACATATTGTATTACCAAGGCACTTTCATTCCAGAAGGAGAGAATCTTAC
CGACAATTACAACATGGCTAATGAGAATCAGAAATTCGCCTTACAACATTGACAACCTCC
GTTATTCCCCATTCACAGATCCATGATACATGGTACTCCTCTTCTTTGTCTATATCATCA
TCACCATGATCATCCACTTGGTCTCTATAGGGCTCCTCATCTGTGAAAATCGCGACTGCC
GTTTCACTTGCCGGTATCACTGATTCCCTTCGTAATCTCATCAATTCGAAAGCTTCTTTA
GTGTGATGAAATTTACGCGTGGCTTTGCCAATTCGAGAGAACATGAAATTGAGATGATAT
CTTTACCAAATTGATTTGTGGAGAGGGGAGAAGCCTAAGTTTTGTGTGAAGTACTGAAAA
GAAAATAAATTGAACGGAGGAAAACCGCGTCCCT
>c594_g1_i1 len=990 path=[1:0-174 176:175-175 177:176-989]
GATTTGCACAGAAACGAATGATTGTTTGCATTTCTGCTTATCTACTCGTTTCTTGAATAA
TTCATAAAGTTGGGCTTAGCTCCATTGCTTTCACATATGCTTCAGTTTAAAAAAAAAATA
AACAGTCTAATTTAGTGTTGCAGAAAGGTGCTCTCTTGTGTTTGTGTTTGTGTTCCTGTG
GAAAAGATGATTCCTCTGTTTTTTCTAGTTGTATGTGCTGAGGGTTTAGTGGCATTCCTT
TTAATGGTGAAGATTGGGCCATTTAGGGAGTTGATGATGAAGGGTTTGGATCAAGTGAAA
ATGAGAAGGGCTACAGTTTTAACCATTGCTGGAACTATTTTTGTCATTCTGTTATCTGAC
TTATTTAGCCTTCTCAAGATTCAGAATAAGGGTTCTAAGCATGGCGCAATGACGCCTATG
GATCAGGTGATTTGGAGGACCAACCTGTTGGAGGCTACTCTTATGGGGTTTTCTCTCTTC
CTCGGGTTTTTAATTGACCGAATGGACCATTACATGCGAAAGTTGATGAAATTAAGGAGC
AACACCGGAGCTTCAACACAAGTAGTGGAGAGGCTTGAGAAAGAGAAGGTGCAGCTGAAG
GAAAAGGAAGAAAAAGCTGCTGGAGAAGTTAAACAGTTGCAGAAAGAAATTTCCAGCTTA
ACTGAGAATTTGAAGAGGCTGAAGATGGAGACAGCTAAAAAGGATGACCAAATCGACACT
GCTGAAGCTCATGTGGTTGCTCTCCATAAACAAGCTGCAGATCTTCTGCTCGAATACGAC
CGTCTATTGGAAGATAACCAGATCCTCCAGAACCAACTTTTTGGATACCATAGTTGAAAA
TCCAAGTGATTTGGCTGCTAATTGAGGTTTCTTTTTGGGTGAGAAAAGTGGTGGAATTTG
GTTGCAGCTTGGTAAGTTTAGTGTAAAAGTGTAAAACGTCGTTAGTCGTAGAGAGTCTGG
GGCTGATCATGTAGCGACGTAGCGTTAAGG
>c595_g1_i1 len=559 path=[537:0-190 728:191-558]
AACCAATTAACACTCTTTTACACCACATGATCTAGTATAGAAGAGAAAATAATATAAAAT
GCTAAAATGTACACTGATTGAACAAAGAGATAAAATCGATAAAAAACAAGAGTCAGCGAG
AGGAAGGTAAAGCACGCCATTTGTGAGCAAGAAGTGTCGCTCTATCACGCCAAGTTGCTG
AGAGTTGCTCAAGTAGAGCGTCTCTCGCAGGCACTGCAGCCATTTCACCAGCCCTGGTGG
CCAGCTCCAGGTACACCGCAGCGTTCAATGTGTCCCCTTCCGAAAGGAGGGCCAATCCAT
GCTCGTACTGAGCTGTGCTATGACCATGGTCGGCCGCCTTCCTCATCCATTTTCTAGCCA
AACTATTAGACTTCCCCAAACCTTCACCCAGTGAGTAGCATAGGGATGTATTATACATAG
CACGTGCATATCCCCCGTCTGCAGCTCTTGCATACCAGCAAGCCTATCAAAGTAAGAAAT
CCATGAAAAGGATCATAATTGTGAGCAGTAGAAGCAGCTATCAATTAAAACAAGTGAGCA
ACTATGGGCTCTAGTCAAG
>c596_g1_i1 len=607 path=[675:0-516 21:517-524 1288:525-567 1241:568-606]
GTTCAACATTAACAGCCAAAAAAAAAAGAAGCCCATATAAACGGTTTAGTTTAATTAAGC
TTTTTAAATTAAAGCCAAAGTGCACCAGCTTCCTTGAGGAGCGGAACCAAAGTGCCGCCG
ATGTGTGAAGCCATAACTCTGTCCATTGCTCCGACGAGTTTTCCGCCGATGAAGACAACA
GGCACGGCGGAGCCGCCGCCGAGGAGCTGCGAGAGCGCCCTCTCAATCTCCTGACCCCTG
GGGTCTTGGTCGAGCTCATAAACAGTAGGGTTGACTCCCATTCCGCAGAAAAGCCTCTTC
ACTGCATGGCACATGCAGCACGTGCTGACGCTGAATATCACCACCGCGCTGCCGGAAGCC
AGCCGCACCACCCTCTCCAAAGGGTTGGCGCCGCCTTGGCCGGTGGTCGATGATGAGTAG
TAGTTACGCGACTCTGATTGGTACTGCATTTCTGTATCTAGACACAGATCGATCACTTAT
ATATACCTAATAGTATTAGTATCTCTCTCTCTCTCTGGGATTTGAAGAATGAAGAAAGTG
GTCGAAGTCGAGAAAGAAGGGAATTCTAGTGAGAGAAAAAGGAAGTGGGATGGAGCAAAA
AGAAAGT
>c597_g1_i1 len=725 path=[703:0-724]
ATCATCCACAACCTCCATCAACTTCCCTTCTCTCATCTTCTCCACCACAATCCTCGGAAA
GAACTGAAACTTCTTCTTCTTTTTCGAGTCTTCGAGAACGCATATACACCTTCTCCCGCC
GATCATCTCCAGCAACACAACTCCATAGCCGTAAACATCGCACTTCTCCGACACCCCATT
TTCCAGCAGCCATTCCGGCGCCAAGTAGCCTCTCGTGCCTCGAATATTCGTCACCACTCT
ACTCTCCTCTCTCCCCTTCAGCTTCGACAGCCCAAAATCCGACACCATCGCTCGATAATT
CTCATCGATCAATATGTTTTCAGGCTTAACATCCAAATGCAGAATGCAAGATCGGCAATC
GTGGTGCAGATACGATAGAGCTTTCGCAACATCCAACGCTACTCTGCATCTCATATCCCA
CGTCAAGCACCCGCCTCTCTCTCTCTCTCTCTTCCTCATCTTCTGAAAAATCCAATTATC
TAGCGATCCATTGTGCACGAAATCGTACACCAGAAATCGAGGCCCCGCCGGTGCAATGCA
GTAGCCGAGGAGGCGGACCAGGTTTACGTGCTGCACGCTCGCTATCGCGGCGACTTCGGA
TTTGAACGCCCTCTCGCCGCGCTCCTCGCCGTCGATCCGCTTCACGGCGACGGCGGTGCC
GTCGCTGAGTATGCCTTTGTAGACGGAGCCTGATCCGCCGCGGCCTATTAGTGAGCGGAA
ACCGT
>c598_g1_i1 len=797 path=[775:0-796]
CAAATTGCCATTATCAATGTACTCGTAGACAAGCAACCTTTCAGTGCCTTCCGCACAGTA
GCCTATCAGACCCACAAGGTTCTTGTGTCTTACTTTTCCAATGGCTTCAACTTCCACCTT
AAATTCCTTCTCTGCATGGCCCCTCTTGTTTGATAAATTCTTTATGGCAACAACAGATCC
ATCGTGCAAAACCCCACGGTAAACGACGCCGTATCCTCCCTCTCCGATCACATTCTCGTC
GGAGAACTGATTCGTCGCAGTTTGTAGCTCCCGTAAGCTGTACCACTTCCCCCAGCCAAA
GCCCCCACAACCGTCGGTGGACGCCGACAATGCCGACGACGACTCGCTCCGAGTCGTACT
CGACTCGTTGCTCACCGAGCTCGCCTTCTTGCTCTCGGACTCAATCTCCACCATTTTGTT
AATGAGAAACACTTTTTTCTCGCCATCGTTCAGAACTTCGGCTACTTGGTGTCGATCCGA
CTCGTTAACCAGGGGAATGAGTCCGGCGCTGCGTCTGGCACCAGCGCGACGTCGTTTGTA
GCTCCGTCGGCGGAGAAATAAGAAAACCAGAGCGAGAACGACCAGCACGAGCAGGACAGT
TACTATTATGACTACGTATAGCTTCTGGCCGAGAATCGGAGTTTCGGCGGTGAACAAGTT
CCCGCCGGCGGAGTAGCCGGAATCCGCCATAGTTACCGGCGATACGGTGGTTGTTATGCG
CGGCTACGTGCGGAAAACGACGTTAGTGCATGCGACTGGGGAAGAATTCAATGTGAGATT
AAATTTGAAGAAATTTG
>c599_g1_i1 len=1569 path=[1547:0-1568]
AGAAACCTCATGCTGTTATGGTTCCATATCCCGCTCAAGGCCACGTCACGCCTATGATGA
GGCTGGCCAAACTCCTCCATTCCAGAGGCTTTCATGTTACCTTCGTCAACACTGAATTCA
ATCACCGCCGTCTCATCCGCTCCAAGGGCCCAGATTCCGTTAAGGGCTTGCCGGATTTCA
GGTTCGAAACCATTCCGGATGGCATGCCGCCGTCGGATCTCGATGCAACGCAAGATATTC
CATTGCTCTGTTACTACACTAAAAAAACTTGTCTGGAGCCTTTCAAGGAGCTGCTGTCCA
GGCTCAATTCGAGTGTCGGAGTGCCCCCCATTTCCTGCGTTGTTTCTGATGGAGTCATGA
GTTTCGGGATCAAGGCAGCTCAGCAAATGGGGATTCCCGATGTTCAGTTCTGGACTGCTT
CTGCTGCTTCTTTTATTGGATACTTGCACTACCGCCAACTCATTCAAAGAGGCATTGCTC
CCTTTAAGAATGATGATTATCTAACTGATGGAACACTCAACACCCCTGTGGATTGGATCA
TTGGCATGCGCGATGTTCGTTTGAAAGATCTCCCGAGCTTCTTTCAGACAAGTGATCCAA
ACGACATCATGTTCGACTTCTTGGGAGAGGAAGCGCAGAGTTGTCTGAAAGCCTCTGCTA
TAATCTTCAACACCTTCCAAGAGTTGGAAAAGGAGGCCTTAGACGCTGTAATCTCCAAAT
TTAACTACGCTAACATGTACACAATAGGCCCTCTTCCCCTCCTCGTCGCCAAACACGTGC
CTGAAGGTGAAGTTAAATCTCTGAATTCGAGTTTATGGAAGCAAGATTCACAGGTATTCG
ACTGGCTCGACAAGCAGAAGCCTGATTCAGTTATGTACGTTAACTACGGCAGCATCACAA
CGATGACGGGCGACCAATTCAAAGAATTTGCTTGGGGGCTGGCAGAAAGCAAACAGCCTT
TCTTATGGATCGTTAGGCCTGATGCTGTGAAAGGCGACGAAGCAATGCTGCCTCGAGAAT
TTATGGACGTGGTTAAGGATAGAGGGCTGCTGGCGAGCTGGTGTGCTCAAGATCAGGTGC
TGGCCCACGAGGCCGTCGGCGCTTTCTTGTCGCACTGTGGATGGAACTCCAATTTGGAAA
GCATATCATGCGGTGTTCCTGTCATTGGCTGGCCTTTTTTTGCTGATCAGCAGACTAACT
GTCACTATTCTTGTGAGAAATGGGGGATTGGAATGGAGATCGATCAAGATGTCAAGAGGG
AAGAAGTAGCAAATTTAGTTAGGGAAATGATGGAAGGAGAGAGAGGCATGAACATGAGAA
GGAAGGCTCAGGAATGGAAGAAAATTGCAGAAGCTGCTACAGATGTTGGAGGAGAATCAT
ATGTTAATTTTGAGGAGTGCATCAAAAAGGGTCTTGGCTATTTGGGTTGATTAATTGTGT
TTTTAATTTTTTTTTATATTTCAATAATGGTCATTCTCATTCATGCATGCTCATTAGTGA
AATCTGATTTGTACGTATTACTATTGGCCCACTGTCTTAATAAAATGGTAGCAGATTATT
GTAAAAAAA
>c600_g1_i1 len=1550 path=[1623:0-56 48:57-1549]
CTTTTAGCAGCTTTTCTCTCATTGAAATTGTTTGTACTTTCCTTATCACCTTTCTCATAT
TTGCCCTTTCTTCAGGATCTACAGGGACCACTTTTTCTTCACTAAGAGGTGGTGGCTTTT
TCCATTTCCAACAACATTCTACCTCATCATAATCCCATGAAGGACTTTCTTCCCTTGCAT
AAAAATCAAGCGCCTCTTCAAGCTCAGCAATGACTGGCATCTTCCTAGGGCGATCTCCAT
GTTCATCACTTGTCCATGGTGCAGGCTCATTATCACATCTCACAAGCAAATATCTGCAAA
CAAGGAACCTTTGCATTCCTGCTTTTCTCCAACACTTTTCTACTCTATAGACCCCATCAT
ACCGGTAACCTTCTTCCGGGGCATAAGGAGAACGATTGTCTTTCTCTGATCTGATAACAC
GAACTGGATAACCATTTATACAACTGACTCGCAGAGCCTGATTACCATCCTTAAACTCCT
GATCAGATGACTGCAACTTGTTTGTGCGTCTATTTCCATCTAAATCTCTCCCACCACTTC
CGGTGTAGATAAACCATTCACCGTGATCTTCATCATCCTCATAACCTCCCGAAATGACAA
TTGATTGTGAACCATAATGCTTCCTCCCACTAATGCCAGCTATAGGGGGATAGTGCACAC
CCCACTGCCTGGCTTCCATACGATTTGCCCATGTTTCTCCCACTAGAACCCCCTGATTTC
TCTCTGGATCATGTTCAGCCGGGATAGGTCCAAAGTGGTCTTTAGGGAGAGTCACGAAAA
CCCTCCCACTCGCAGCATTGGCCATTCCAGCTCTCTGTGCCCTTTCAGTAGTAAATGCCC
TGTCAGGACGATCCTGGTCATGTAAGTAGGTATAAACAGTTTGAGACCCTCCAGAAGTGA
TTGTTCGCGACAACTTTGCCATTCTTATAGCAGCCACAAGGGTTGAGTTGATGTGCGGCT
GGATCGCCATTCTGTTTGGGATGTTGCTACGACACTTAACACAAGTACGCTTACCCTGCT
TGATCCATTTCTCAAAGCATTTCAAGCAAAAATTGTGCCCGCATGGCGTCGTGACCGGCC
TTTGGGGAAGTTCCATGCAATAAGAACACTTGAAGCTATCGCCAATCACTCCCAGAATAT
CAGAAGAGTTGTTATCTTTAACACCGGAAGTTTCTCCCTCCTCACTTCCAATCTTCCCAC
TCAACAACTGCTGCCTTTTCTTTGCCTTCCCCGCCTCCGACAAGGAACCATCGGCCTCGA
TCTCCCGGATCCTCGCAAATAGATCCTTCTTCTCCAAGTCAGCCGGAGCTGGAACTCCGC
CGAGACCATCGCCGGAGCAGTCGGGGCACTCGAATCCCAGGGGGGAATTCTTGATCTCGG
AGACGCATGCCACGTGCCATGGCGTGGCACACGTGGTGCAGCAGAGAGTTGCCTCCTCCG
ACGGCTTCTCTTTGCAGAGCATGCAGACGCCATCGGCATCGAGAGGGACTTGGGAGCTCA
CTTGCGCCATTGTACAGAAGTGAGGAGACTGTGAGCAGAGAGAGACAGAG
>c601_g1_i1 len=634 path=[119:0-328 447:329-633]
TTAAATAAAACAAGTAATAACCATCACGTTCTTTGGTGCAGAAATAATGAACAAGCTGGA
ACTCCTCTGGAGTTTTTCCACAAATTCAACATTTTAAAACCTTCCTTAGGAACTCCAACT
ACATTCTTCCCAATGCTGATTGTCAATTTAGTCAACCACATAGAGAGAATCAGAGCACAT
CAAAAAATTGTAATCACTAAGTTGACCTTCTTTAAGGCTCTAAACTTGAATTCCTGCAAG
GATTTTAGTAATTTCATATGCCAATACTTACTATTAGAAAATAAGAAAACAAGACAACTC
CAACATAAAATAATTATTTATCAGCAAGACCAGTCTCAACAATATTATTTTATGACACAA
ATTTTATCTTGTCAGAGGATGAAAGAAACCATGCATGTCATAGTTGATTGAATATCAGTA
ATTCCATTTCTGAATACTCTACTTGGATACATTTTTGTATTCACATAATAAAGTGTATAT
GTAGTCAGTTTTTCACTTGAAATCTTCAATCATGAGTCATCAAACCCCATAGTATTAAAA
GGCAGAGGAATGAAAGTTCTTTAGATGAAGAAAAGTGAACCATTAGATTCATCAGAACTA
TAACTTGACGTGCATTACTACAGATTAAATTTAA
>c602_g1_i1 len=408 path=[1:0-407]
AATTTTTAAACAAATTATTAGTAGTACATTATGTTGCTAGCAACCAAGAAACCGGTATAT
CTTCGAATACTGGACACCTCAAGATGTTCGTAAAGTTTCACTTCATCTAGTTGCTGTTCT
TTGTGCCGTAGGCAATGAAATTTACACCGATATCATCAGAAAGAGACCATCGCCCTGTCA
GAGGGTTGTAAACAAACCCAGCCATCTCTTCGATAGAGATGGAAGCCCGCTGAAGAATTA
GGCCTAGCTCTTCTGGTGTGAGAAAGCTCGACCATTGATGTGTTCCCCTTGGGAGCCAGT
GTAGGATATATTCTGCCACGACGATAGCTGTTGCATATGCTCTCATTGATCGATTAATTG
TTGAGATCAGTGTAGCGCCACCAAATTTGGTCAAAGCTGACAAGGATT
>c603_g1_i1 len=357 path=[1:0-150 152:151-356]
AAGCAGAAAAAATAAATGAAGCAATCAATATGCTTGCAAAATAGGCCTTTTACCAAGCCT
CTTTATCTCTCTATCCATCTGGCCAGTGAGCATGAGTCCAAACATCTTGAAATCACAAAG
CAGAGACCAAATTGGATGCCTAAATGTTGGGGGAACATTTCCTTCAACAAAGAAATGACT
GTACCAACTCAACCCATACCCTAACAATGGCACAAAAATCAACAACCACAAATTGAACAT
CAATGAGTATATTAAGCATACAATGCTGCAAATTGTGCCTGCAAAATGCCACCTCCTTGT
AGCCACTTTTGTGTGCTGGTTCATGTAAAATGGCCAGAATTCTTCCATGCTCCTGAA
>c604_g1_i1 len=463 path=[76:0-74 37:75-462]
GAGGAGGAGGAGGAGGAAGAAGAAAATGGAGACGAATGCGCCGCCGAGGAGGAGGTTGAG
GAGCCCATAAACGAATTTGAATTGGAAAAGGAAGAATTCAATGAAGAAATTAATTTAGTG
GAGAAATTCCAGAGGCTTAGTAGGTGCAAAGAAGGCGGCCATGGAAACAAAAGCTTGTGC
AGTAACTGGAAACCTGCTCTGTGGGAGTGGGTGGCAACTTCCTAAATATATTTTTTTTTC
TAATTTTTTTTTATAAATTTTTTGGATCTACAATTTTAATTCTTGTTGATCTTTTTCTGG
GGGGATTTTCTAATTAAATTTTTGTTTCTTTTGGGGTGGATTGAAATTATGGGGTGTGGT
TTTGGCAATCATTGTGATGATTGGACATTGAAGTTTGAACATGATCTTGCATGTTTTTAC
CACTCCAAAATCCCATGACAATTAATGTAATATTAATTATCCG
>c605_g1_i1 len=292 path=[1:0-291]
ACTTCTTGTATTACTTCGAGATGGCCGAAAACTATTAGGGATCCTTCGTTCCTTTGACCA
ATTTGCTAATGCTGTTCTAGAAGGTGCATGTGAGCGTGTTATTGTTGGTGATCTTTATTG
TGACATCCCATTGGGTCTATATATTATCCGTGGGGAAAATGTTGTCTTAATAGGGGAGCT
GGACTTGAACAAAGAGGAGCTTCCACCTCACATGACCCGTGTTTCATCAGAAGAAATAAA
GAGAGCCCAGAAAGCAGAAAGGGAAGCTTCAGAACTCAAGGGTACCATGAAA
>c606_g1_i1 len=254 path=[330:0-169 499:170-194 100:195-253]
CTGATGTATTCATGTCTTAGAATCCTCTTTAAAAGTGCGGATAGATTAATAACTCATATA
AAAAATAGATAAAAATTACAGTTTCTCTGAGCAGCTTGTATGTTTGTGTTCTCTGTCTCC
TGTACAATCTGTATGCAAGTGGTATATAGTGGGTTTACATTTGTCAAGATGAGTAGCAGT
CAAGGAAAGAGTGGTACATACATGTGAACAAGCAAGATAGAGGAACTTTTATGAAGACAA
GAAACAAACCACAG
>c607_g1_i1 len=271 path=[107:0-187 53:188-270]
AAAGCAGGCGAAAAGACTGGCAGTGGACTCATGAAAGCTAATGCTTGGCATCATCGTGCA
GATGCTATCTCATCAGTAGTTGCCCTCATTGGGGTGGATCTATTCTTGGGGTGAGGTTCC
TTGATCCTCTTGCTGGAGTTCTGGTTTCTGCAATGATTTTTAAAGCAGGACTTGAAAGTG
GTTACCAGAGTATCATGGAATTGGTGGATGCTGCTATTCCGTCACAACACCTTGAACCTT
ATAAACGAACAATACTTGAGGTTGAGGGAGT
>c608_g1_i1 len=1039 path=[1031:0-327 2104:328-338 1370:339-1038]
GATGAAGAAGATGATGATGATGACCTTTCTGAGGATGATCTCGACATATATCCCCCATCA
CCTGTTCCCAACAGTGGAGTGAAAATTGAAGAAATTGTGGATGATGAAAAACCTGCCAAT
GAGAATGTCATGTCTAAACGAGCTAAAAAGAAGAAAACTCAGTCAAGCATGTCTGATGAG
AATGAGAACTCCAGCAGGGAGATGGTTCTCAAGGCTGGAACTAGTGTTCCTGACTTTGAA
AGTGAAGATGAAGATGGTTTTCCTGTACCTGCACGTGATAACAAATCTGAAGCAAACTTA
GAGAAATCTCAGAACAAGAGTGAAAAAACTGATGCTACGCTTGGGAGAAACTTGAAAAGA
AAGAGCGATGCCGTTAGCCAAGATGAAAAACCTGCAAGGGGAACTATCGAACCAAGTGGT
TCTTCTGCCCAACCTGACACTACTGAAAATGAAGTTAAGCAAAAAAAGAACAAGAAGAAA
AAGGTAGTACAGAAACAAGATAGTTCTCTGGAAAATGGCAAACCAAATCCTGATGCTATG
GAAGAATCTCCAGTAGCTGAAATTGGAAATGATCTGAAGCCATCTTCCGAAAAGAAGAAA
GAAAAGAAAAAGAAACAGAATAAACTGCAAGAAAATGCGTCAACTCCCACAACAGAGGAA
AAACTAACAAATAAAAAAGGATCTATCTTGGAGAAACAAAAGAAAGGAGAAGAGGCTAAA
TCTTCACAAACGAGGACATTCCCAAATGGTCTGGTAATAGAGGAGTTGGCAATGGGTAAA
CCTGCTGGAAAAAGAGCTTCTCCAGGGAAGAAGGTTAGTGTCCATTACATTGGCAAGCTG
ATGAAGAATGGCAAAATTTTTGACTCAAACATTGGAAGAGCACCCTTTAAGTTTCGTCTA
GGTATTGGCCAAGTTATAAAAGGATGGGATGTTGGTGTTAATGGCATGCGCATAGGGGAC
AAACGGAGAATTACAATTCCTCCAGCTATGGGTTACGGGGCCAAAGGATGTGGTCCGGAT
ATACCTCCAAATGCATGGT
>c609_g1_i1 len=540 path=[1:0-539]
GGGGGGGTTAAGCTTCTCATAAGCCCAAGCTCACTTGGAATTTCACCAACCAGTCGATTT
CTCGACAGATTCATCACATTCAGATTCTGAAGCCCACAAATAGTCACCGGCATCTCTCCA
TCGAGCCCGTTTCGACTAAAATCGACGAATGTCAAGTGGGAGCAACGGGAAATCGAGCCC
GGAATCCGCCCTGTTAATCCGTTACCACTCAAGATCAGTACTGACAATTTCTTCAGATCA
AAAATCTTGCTCGGGATCTCCCCGGACAACCTGTTTCTATCAAGCGAGAGAAGCTCGAGA
TTCCTCAAATTCCCCATTGCTTCTGGAATCTTCCCAGATATCCAATTATTCGACAAATCA
AGGCTGCCGAGATTGGCAGCGGAGATTTCTTCTTCCGGCAGCTCACCTGTCAGAAAGTTT
TGATTGAGCTCAAGCATGTCCAACGCCGGCAATGAGAAGAAACCTGTCGGAATTGAACCG
TTGAGGAAATTGTTTCGAATTCGAACGCGGGTTAACGACTTGCATTGCCCGAGTTCTTCC
>c609_g2_i1 len=304 path=[1035:0-303]
CCACCTTCTGGAATGCGGTGAGTGTCCATGTCTTGGACTTACGCAGCCTCCTCATCTTTC
GAGCTACGATCAACATTGAAAGTAGAAATAACAGAGCAAATATCAATGTGATCACTACAA
TCACTACTACATTTGATACCTGCAGCTCTTTATGTGGTGGTGGTGGACTACAAACTGTGC
AGAGCTTCGGATTCCCAGCGAAGCAACGATCATCCATGTCTTTCAACAGCCCCGTCGTCG
GCCTTCGCCCCGAGAAATCATTGTAAGAAAGGTCTAATACTGTCAAGCTTTTCATAAGGG
GGGG
>c610_g1_i1 len=969 path=[997:0-968]
GTTGAAGCCCATGGACTTCCGAGTAGTGTAATCCTCCCAAACTTGAACAACTCCATAAAT
GGTCATCAAAACAAGACTGAGAGCCATCCCTGCAGCAACTGTGAACACTATGAGAGATGC
TCTCTGATATTTTTTTACTGCTCGTTGTGCTACTGTCAACCCCACCAACGACGCAACCGC
ACAAATTGCTGCATAGGTTAGGACATCATATAAGTAATGTCCCATTCCCAACAATAGGTA
TTGTGTTGCCGACATGATAGACGACAAAAATACCATGAACGAACATGTTGCTGCTGTCAC
CTCAGGTTCTTTGCCTATCTCGAGAAGAAGTGGACTTATAATCATACCACCTCCAATTCC
GAAAACTCCTCCTAGTAGCCCCACCAACAGGGCCGTTATCGGAAAGAAGAGCATGCCAGA
CAACGTTCGTCTCGTTTCAACTCCATGTATCCGGATCTCTTGAGTTGGGGCATTGTTGTG
TAGGAAAAACATGATCCATGCGGTGAAGATGAGCGGAAGAGGAATTTGAATTGATGAGAG
TATCCAATATCCCGTTCCACAAGCTTCAATATTCAAAATCCCTTGTCCGTCGCCGTTTCC
TCGAAGAAGATACAAGACAAAAAATGAAAGCCATATGAGAACCAGCAACCCCAGCTTCAA
CCATATTGGAAACTCCAATTTTCCATCATCATTATCATCTTCTTCATTTCTCGACAATGG
CAGTTGAGAAGTCCCCGCCTCGTTCTCGATTTTCCCTTCCGACTCCCTCTTCCAGATCGA
AATCCCCGATTTGAAGGTTTTGTAGGTGCAAAAAACTAGAAAAATCGCGAAAAAAATAGT
GATCAGCCACTCGGGAAGCACCAGATTGCAGATTACTCCACAGCTCACCCCCAGCAGCAT
GCACGGCTCCGACAGTAGCGCGATGTCGTAGTCGATCACCGGCTTGCCGCCACGCCGCCT
CGCCAACAA
>c611_g1_i1 len=985 path=[53:0-984]
GTTGTGTTTGAGGACGATTTGGCTCATGCTGTGGCTTGTCACGTGAAGGAGAATGACTGT
GTTCTCGTGTCGGGGCAGTTGAGCTCAGAGCAGTTGCGCTTCGAAATGGGCGATGGTTTC
GGAAAGTTTCATGTTGTGGGGGAAAATCTTAATTTTGTCGAGGGTTATAAGAGGAGTGTT
TCGATGAAGAAATCAGCGGGGTCAGATTTGGGTGTGGAAATTGAGATCTCTGTAGATGGA
GGGATTGGAAATGTGGATGCTGAGGAGTTTGACCAACGGTCTAAAGAGGCGTTGGAAGAT
GCCAAAGTGAAGAGTTTTTCGAATAAGAAGGATTGGGGGTCGAGTTCTGTTAGTCTGGAG
CCGAGTATAGGTTCTGAGGGTGCAATGTCGGGATTTGGTGAGGCGAAGCCAGCGGGAGGT
AGTGGAGGGAGTGCTGCCAAGAAGAAAGAAGGGGATCGGATTTCGGATTTGTGGAGGGAT
CTTGTGAAGAACTCCCTGCTTTGGTTGGATTATCGTGATCATAAGGCGAAAGGGCTGGTT
AAGGAGAAATATCCTGATTTTAAGCACAAGGGGACTGGTGATGCAATTTGGATCAACACT
GCTCCCAAATGGGTGTTGCCGGGACTAGGGAAGTTGGAGTTTGATACTCCGTTTACTAAG
CCGAAGTTCGTTCAGAGAGGCGGACAAGGGAAGTTGGAGTTTGATGCTTCGGTTATTAAT
CCAACCCTAGTGCAGGGAGGCGATAATGCTTCGGTTGCTAAGCCGAAGATAGTGCAGGGG
GGCAAATGGTGTGGTAAAGATGAAGATTCTTGGAAAGACTTGGTGGATAATCCTAACAAA
TGGTGGGATAATAGAACAAACAAGCGAAACCCTAAAGCACCCGACTTTAAGCACAAAGAG
ACGGGTAAGGGATTGTGGGTTAGCAGCTCACCAGATTGGGCATCGTCTAGTTTGCCACCA
TTGAAATGATGTTAGAAGAGTTGGC
>c612_g1_i1 len=653 path=[53:0-652]
AGTGCCATTTTTGAAGGAATTACTGCAATTCTCATTTTCTATGTAAGGGTTCCTTTTCTC
TCATGCTGCACTTATTAAGTTTTTTTTGTTTTCGGAGTTTCTATTTGCCCCATTAAATTT
ACTCTCTGCACTGCAACTTCTCCATGCACAACTATTTTTACTATTTGCACCACTAATATT
GACTATAATACCCTTATAAAATATTTTTTTACTTAAAAAAAACTTAAAATCAAAAAATAA
AAACCTAAAATCAGACTTAAGAGTCCGATCATACACATACGCCGAACCTGACTTAGGCAA
AATTTCAATTTTCATGAGGTTCAGTCTTTAGAAGCCGAACAAGAGAGAATTTCTCGAACT
CTAAAAGCCGAACTTAACTTAGAGAATTTTTCAGTATGCATGTAGTTCGGACTTAAGGTT
AACTTATTAATCATTTATGATATTATCACCAACTGTAGTTGGCTTTTACCTTTTATTAGA
CTAAAACAACTAAAAGTTAATAGTTTCAACAACTTTTAATTGATTAACTTACGGAGATTT
GGGGCTGATTTCGAGAATGATTTACTATACTATTAATATTAATAATATTTTACTGTTTGT
AATAATAATATTAACAATTTTCAAAGACTACCCTAGAGATAAAATATTTTTTT
>c613_g1_i1 len=881 path=[933:0-734 25:735-747 38:748-880]
CCTTGATACACGATTGAGCGGATTGACACACAAAACTTTAAACTAGAGAATTTCACGACG
TACAATATTATAAAATATTATCATAGATGGTGTAAGAAAATATTGTTCCACATTAGTGAG
TGTTTTTGGTGAAAACAAAAGCAATTATTTCTACATGAATTTGAACAAACAAGTTAAAGA
TCATTCCTTACAATAATGCTTCGTGGTCATCATCAATACATGTCATGTATACACGCTCGA
TCGTTTACGTCAATAATGGAAGACATAAACGTTGTACTCAACGACGGCATCCCCGGTCGT
GAGGTTGAAGTCACGGGTCCTCGCCTGAGCATACCCGCGGGCGAACCGGAAAACGCCGCT
GCCGCCGACAATGGGGAGCTCCCTCACGGCGGAGAACACCGCGTTCCGCCCCAGCACGCT
GAGGTTGCTGCCGTTGAACTTCCCGTCGGCGAAGGCGAAGTTGAGCACCATCAGAAGGCC
GACGTCGGCCAAATCGGCGGAGGCGTAGATCCCCTGGGCTCTCCCCACGCTCTTGGACTC
CATGCTGGGGCCCACGGTCAGGGGGTCGTCGATCATGACGACGGCGCCGAACCCGGTGGT
GGAGGAGTTGGTGACGGCGGCCTCGGCCACGCGCACCGCCGTCGGGTTGCGGCCGCTGAC
GATGTCGTGGAAGAAGAAGCGGAGGTGGCTGAGCTTCTCTCTCTTCAGCCCCATTTCTCG
TTTCGAGAGCCTTCTAGAAAATTCTTGGGAATTTGTCGGTGAGAGGAGGAGGAGGAGTAG
TGTCAGAGTAATGGTGATCAATGTGAGGTTGATGGTGGCTCCGGCCATGGCGGATTAATT
TAGGGATGAGTGAGAAGTGAAGAGAGATGATGAGAAGAGGG
>c614_g1_i1 len=618 path=[674:0-128 802:129-143 40:144-617]
GCAAAAGCAGGTGCTTCTGGTTTTACGTTTCACGTGGAAGTCTCTAAAGATAATTGGCAA
GAACTCGTGCAGAAGATCAAGTCAAAGGGTATGAAGCCTGGAATTTCCTTGAAGCCTGGA
ACCCCTGTTGAAGAAGTGTACCCACTGCTCGAAGGTGAAAGTTCTGTGGAGTTGGTTCTT
GTTATGACTGTGGAACCTGGATTTGGTGGGCAGAAGTTTATGCCAGAAATGATGGATAAG
GTGCGTGTTCTGAGGAAGAAGTACCCATCACTTGACATAGAGGTTGATGGTGGTTTAGGA
CCTTCGACGATTGACCTGGCTGCTTCAGCAGGAGCAAACTGCATTGTTGCAGGAAGTTCA
GTATTTGGAGCTCCAGATCCTGCTCAGGTTATATCACTACTGTACAAGAGTGTAGAGAAT
GCCCAGAAAAGTAGTTAGATGCTGCAGCACAATCGATTGCGTTAAGCTGTATACTATACG
GTGTAATTTGCATACTGATCTGTGCATCACAACATTTGCGACTATAGTTATGTACAATAA
ATTTAAATACATCTACGTTAACTGCATTAACGTTTTGCATATTTATACCAACATTTGAAT
CTTCTTGTTGAAAAAAAA
>c615_g1_i1 len=327 path=[307:0-212 636:213-258 568:259-326]
CGACAAATAAAATGTCTGAACAAACACTCTAGATTGTACAAAACTAACGAAATCCAACAG
TTAACAACCAAAATCTATCTAACAAAAACCCAAAACCTATTGATTTTTTACACATGATTT
AACGCAATTTCCACATCATAGTCCACATATAAGCAACGAAAATTATAAGATTCGTACAAG
ATGAAAAACAAGAACGCGAAACGCAAGATTTGATGGTGTATCAGCTAATAAAAATAAAAA
CCACTAGTCACTTGAGATTGAAAAGAGTAAGGATCGGCAGTAATTGCAATGAATTTTGAC
AAGAAAGCAAAATTACATTGAGACAAG
>c616_g1_i1 len=529 path=[125:0-343 87:344-380 124:381-528]
TTGGTTTTTCCACCGGATGCGTGTGTGTTCCTTCATACGTGGTCAGGACGACGCTCTCGT
CTCTGGATAGCCGTTGCACTTGCTTCTTCACGTTGCATCCCTCACGTGTGCATCGGTAGT
AACTTCTAGGAAATTTGTTGTTCTTGACTGCTTTCTGGCCATACTTTCGCCATCGATAAC
CATCATCAAGAATATCAACTTGGCTTCTCGTCTGAAACGCAAATCTGGGCTTCCTCACTT
TCTTCTCACCCTTTTTCTTTCCAGTAGTACTCCCAGCTGCTGCTGCTGCTGCTGCTTTCA
TCATATCAGAATTTTCCTCACACAAACTCTTAGGTTTTTGATCGCCAGCCACGTAGGATC
TCACAGATAAATCAATGCTATTATTATTAATGTCTCTCCTAAACCCCATAAATCCGTCCA
AGTTTCCATTCTTGTACAAACTGTTCCCCGCCATGTTTGTAGAGAGAGACGACGAAGCTG
TCGGAATTCCCACCGCTGCTGAATTCAGGATAACTTTTCGACGACCAAG
>c617_g1_i1 len=238 path=[247:0-7 96:8-31 120:32-33 122:34-237]
CCACTAACAGTTATGTTGTTGAGGCATCTGCTTGTCATAATCAGAGTGGTACTGATTGTC
ACACTCTGATGGGCCGCCTCCGTCTCCTCCCTTCTGGAAGCTGCTAATGGTGATAACTGC
ATTTGTAATTGATGTAGAGCTTCCCTTGTTGACAGCAATCAGAGTCATTTTCCTGGCTGC
ATTGCCCCGGAGGTGGTTTCTTTCCTACTATTTTGCCTCTCGGATTGCAGGATTGAAG
>c617_g1_i2 len=360 path=[1:0-94 96:95-118 278:119-155 122:156-359]
ATGTTATTAGGACACGGTGGCTGACAATCATGTTCGTCATCCCATCCCATCGTGGAATCA
CACTCATCAACCACACTCTGGCCATTAGCACTTATAGTTATGTTGTTGAGGCATCTGCTC
CCTCCACCTGTTGTTGACACCGCGACAACTGGTGTATCATAATCAGAGTGGTACTGATTG
TCACACTCTGATGGGCCGCCTCCGTCTCCTCCCTTCTGGAAGCTGCTAATGGTGATAACT
GCATTTGTAATTGATGTAGAGCTTCCCTTGTTGACAGCAATCAGAGTCATTTTCCTGGCT
GCATTGCCCCGGAGGTGGTTTCTTTCCTACTATTTTGCCTCTCGGATTGCAGGATTGAAG
>c618_g1_i1 len=428 path=[456:0-427]
GAGAGAGCGTTCTGGTGTCACCGCCAGAGCATCTATTAGTGAGAACTTGGTCATTGAGAA
GGTTCCAGCCTCTGGGGGTAAAGAAACAAGTAATAATGTTGAGCAGATTGGCCATCTACC
TTCTGGTAGTATTCTTTCAATACGAGTATTTGATAAGAAACAAGGGGAAGATCCTGTTTG
CTTAGAAGCTCGTCCAAGAGAGCATGCAGTTAATGACATTGTAGGAACAGGAAACACTTT
TATGATCAAAGAAACAGAACTTTCTTGTACACGAGGGTCTCAGAATCTTTGGTCTGATAG
GATCTCTGGGAAGGTCACCGTCTTGTCTGGAAATTCTAACTTTTGGGCTGTTGGTTGTGA
AGATGGATCCCTCCAGGTCTACACAAGATGTGGGAGGCGTGCCATGCCAACCATGATGAT
GGGGGGGG
>c619_g1_i1 len=1330 path=[1370:0-232 7:233-1329]
TAGCCACCCAAAAATCTCTCAGAGACTGCATTTATGCGACATTCTTGATTCTCTCTCTGT
CTTCTGCCATGGCGTCATCCTCTGCTCAGCCGGTCAAAGGCGTTTACTATCCTTCGTGGG
TTCAAGATAAGTTCCCCCCCTCTTCCATCAAAACAAAGCTTTACACTCACATCTACTACG
CATTTCTATCTCCAAATAGTCTCACCTTCAAATTTGACATAGACCAAACACAAGAAGCTC
CCTTTCTTCTAAACTTCACCTCCACTCTTCATGCAAAGAACCCTCCCGTCAAGACACTCC
TCTCTGTCGGCGGCGCCGCCGAAGGCACGGCCCTCTTCTCCCGCATGGCCTCCACCTCCT
CGTCTCGCGCTGCTTTCATTCATTCCAGCATAGAAGTCGCAAGAAAATTCGGATTTGATG
GAGTTGATTTGGACTGGGAGTTTCCTGAAACTCCGACAGATATGGAGAACTTGGGATACT
TGCTGGAGGAGTGGCGTGCAGAGGTGGAGAAGGAGGCAGCCGCCACCGGGCGGCAGGCGC
TCCTCCTCACGGCGGCGGTGTACTACTCCGCCGACACGTTTCTCTCCGGCGTCCAGCGAT
CTTATTCGGCAGATTCAGTGAGCAAGAACTTGGATTGGATCAATGTGATGACCTACGACT
ACCATGGAGCGTGGAACACATCTTTGACGGGCGCCCAAGCGGCACTATTCGACCCGAAAA
GCAATGTAAGCAGCAGCTACGGGCTCGGGTCATGGATCCGGGTGGGGGTGCCACGTAGCA
AGTTGATCATGGGACTGCCCTTGTACGGGAGGACGTGGCAGCTAAAGGACCGTAATGTCC
ACGGTGTGGGTGCGGAGGCGGTGGATGTGGGACCCGGTTGGAACAAGACCGGAGTGCTCA
CTTATGCTGAGGTGGTGGAGTTTAATAAGGACAACAAGGCCAAGGTTGTGTATGACGTGG
AGACAGCGTCGGTGTACTCAGTTGCAGGGGATTATTGGGTTGGGTACGATGATACGAAGA
CTGTTGCAGTCAAGATTGGTTACGCTAGAACCACCCTACAACTACGCGGCTACTTTTTCT
GGGCTGTTAATGGTGATTATAAATGGACCATTTCCAAAACAGCTTCAAAATTGTGGTCTG
TCTGAGATGCTGGTGTTGGTTTTGGATCGAATGTCAAGAGTGCATTTAGGTTCATTCAGA
TTGTTTCGTAGATTTTCTTCCCTTTTACATCTTCATATATACTTATATTTCTCTTTGTTC
AGTTTTTCATTTTTTGTGCATCCAGCTGAGATAGATATAAGTAAAGCGTGCGTGACAATT
TAGAATTGAC
>c620_g1_i1 len=559 path=[627:0-204 25:205-225 46:226-558]
ATATGGAGTATATTTTTTGAAAACAGTTGATTAATAATTGAATAACCCTTTCTTTCCTTC
ACGAATTGGCATTCTTTCTTCCATCTGCAAACACTTGGCTCCAAACCCTAATGTCTGAAC
ATGGATTAATCATGGCGGAGGACCAAAGCGCCTTATCTTCCCACACCAAATTGCTATATC
CCAAGTTTCAACTCGACGATTACGACCCCAAAATTTGCTCGCCTACGGTTTCTGGAAGTT
ATCATAAGCATGTAGGAGACTGTAAGTTGGAGTCATCAGGAAAAGATCCGTTTATGTCTG
TGAAACATCCATTCAAGGATGAGGATAAAAAGGAGTTCACTGGGGTGGATGATAAGCAGA
AAATTGACTTAGATGCTGGCTGTCATAAGCTTAGTAAATATTTTTATTACGACACACCAC
TTTCGGAAGAAACGGGGGTTTGGATACCAGTATCAATTCCACCTTTGCCAGAATCTGAAC
AAGCAGAATGGAAGAAGGGTCTCTATTTAAATGGAGGCTACCTGCCTGATGGTGATACGG
GTTGGAATGAGTGTATTGG
>c621_g1_i1 len=426 path=[404:0-425]
ATAGAGCTCGAGAAATTCTTTCATGCCTCCTAGATTCAATGAAAGAATTCGATCCAAAAA
GATCTAAGCATAGAAAGGTACATAAGGCAAAAGGAGCAGAAGAAGGCAACAAGTCTCGTA
AACTATCCGGCGAGGCAAAAATAGCAGAAAAAGGCAATAAACCTCGGGCAGAAAGATCTA
AACCATCTGGCGAGGCAAAAAAAGCAGAAAAAGGCAATAAACAAGCTGAGGCAGAACCAT
CAAAACAGGACGATGAATCTAAGCTGGAAACCTCTGAGAGCAATGAAGAAATGGCGGAGA
GAGTGTACAAAACCTTAATAGGCAGGAGGTACATCATTGTAATGGATGATATGTGGAGCA
CAGAGGTTTTGGATAATGTAAAGAGGTTATTTCCCGATGATAGTAATGGAAGTCGGATCA
TGTTAA
>c622_g1_i1 len=489 path=[95:0-307 402:308-329 47:330-488]
ATTAGGCCATCAGGATCTCCCACATTGCTAGAATTGGAGCCCCTCAACAAGCCGGTCTTC
CCCCGGCCCTTGATCCTCCGCAGCTCCATCGCCACCTCCCGCGCATCCGGCCGATCATCC
TTATCGGCTGCGACACAGCGGAAGGCGAGCTCCGCCACCGCAGTGGCCCCCTCCATTGCC
TCCCCATCTACTACTAAAACAGGGTCCAACACCTGGTGCAGCAACCCCATCTGAATCCTT
GGCACCACCATATCAGCCAATGTCATCTCCCTCATCTCCCTAGTTTGATCCACGGCTCTC
ATTCCCGTGATCAGTTCTAGCAACACCACTCCGAAGCTGTATATATCGCTCTTCTCGTTT
AATCTGAACGATCTGTAGTAGTCGGGATCCAAGTATCCCGGAGTGCCCTGAGGCCCCGTC
CACACGCCCTCCGACGTGTTGCTCGATGCCACTGTGGCTTCCGGGCACACGAGCAGCCTC
GACAGCCCG
>c624_g1_i1 len=602 path=[580:0-282 1208:283-285 866:286-601]
CGAAGGTGGAAGCTTCAAAGCGCGTACACACTTCCTATTCAAGCTCCGCATTTAATTTCC
ACCTAGCTTCCAAGAAATCCCCTCCACACTACGCCTGTAACGCCTCCTTCCTTGCTCCGC
CGTGAAAGCAGCCGCGCCGTACATTAATGGAGGGTGGAGGTGGGTACGTGAAGTACAATC
TGTACGGAAATTTGTTCGAGGTCTCCGCTAAATATGGTCACCACCCTCCTCGTCCCATCG
GTCGTGGCGCCTGCGGCCTTGTCTGTGCTGCTCTGAATAAAGATACTAATGAGGAAGTCG
CGATCAAGAAGATTTCCAACGCGTTTGAGAACAGAATCGATGCTAAGAGGACTCTGAGGG
AGATCAAGATCCTACGCCACATGGATCATCCAAATATTATTTCTATCAAGGACATTATAA
GGCCACAGAAGAAGGAGGCTTTCAATGATGTGTACATTGTGTATGAATTGATGGATACTG
ACTTGCATAAGATAATCGGGTCAGATCAACCATTGACAGATGATCATTGCCAGTATTTCA
TGTATCAGCTGTTAAGAGGATTGAAGTATGTGCACTCGGCAAATGTCTTGCACCGTGATC
TG
>c625_g1_i1 len=540 path=[53:0-539]
GTTTACTTCATAAATAGTCTTATAATTTCACTGTGTTTTTCAGTCTAGTATAATCTAAGT
GAGGAATGAGGTTTGAGTAGTCCACATCCTCATTTCATTCTTTTCAGGAGGAAGATCTAT
CAATGAGGGTAGAGTGAGTGAATATGGAATTAGACTTCGACAAATATTGTGTTGTAGATG
GAAGTCCTACTACTGTTCTTCCAGCTCCTCGACGTCGTTCAAAAGCATCCAGTAGAAAAT
CAAATGGAAAGGACAAATGTGGAAATGAGCTGCTGAGCCTTAAGGAAGAGTTCAATGAGA
TTAAGTTTAGTCGCTATCGTAGTGCATCATGTAAAGATGTCCGATCCAAAAAAAGCACTC
AGGAAGGTCATGAACTGCTGAAGCGGGGCTCCGTGTATCAAAGTTCCAAAGAAGTGAGAC
TGCTGAGGAGAACTGACAATGTTGTTGAAAGGAAGAAAATTGAGTTTTCACGAGGAGGTG
CATCTACATTCTCGTTTGGGATTATCGATTCCTTGTGTAGTTTGGATGAAGATAGTTCAT
>c627_g1_i1 len=2027 path=[2042:0-88 19:89-2026]
GTTTGTAATGAAGGAACTGTTGATTCATCAACACTATTCATCTCAGCATATGCATGCCTC
TGAGCATCAATTACACTATCATACTTCATAAAAAATTCAACAAGATTGCAGTTGGAATTT
ACAAATGAGCCGTAAAAGCTGTTGGCACTTTCAGAAATTGATGTATTCTCACTTGACATC
AAAGCAGCACCAAAAGTAACACACTTCCCATGATTATCCTTCCCAGTAAAAGGGGTAAAC
ACCATCTTATACCTGTTTGTGTTATATGTAGCATCAAAGGACACTGAATCACCAAATGTA
GCAAAATTCCTCCTACAAATTGGATCTGCCCAAAAAATATGCCTCAATTGATATTTCCAT
CAACTAAATACTCAAAATAAAATGCAGAGCACAACTCCATTCTCTTAAAAATATTATCAA
TCATAATTTGAGCATCTGCACCAACAATGTAAGCCCTTGGATCACGTGTAAAGTTCTTAA
CATCATTCTTTGTTCATCTTATATTAAAATGCTCTCCAACTACTTGATTAAATAGTTTAT
AAGAACCCATTGGGCCAATATTTGCTTGAACACAGTCCAAAATAAATTTCTGATGTACAT
GTTCTATATTTCTATTCACCTTCAAAAACTCCTTATGTTTATCAGAGACTAAAGGATGTG
AGTGACGCTCTTCAAAAAAGTGAAATGCATATACGTCCAGACCACTAAACTTAAGAACTA
CACGTGCCCTACATCGCACCCTCCTAGAAACTTTATGTCTCTTATCTATAACACCATCAA
CAGTAGCATCAAAATCAACAGCTGCATTCTTTTCACCCGCACGATTGCAAAGAATATACT
TCCAAGTAATCGTACCATCTTTAGACTTTCTAACAGTAGAAAATCGAATATCAAATCCAC
AACGAACCGCATAAACCCTATAGAACTGTATACCATCTAACATATTCTTGAACATCATTC
CAACAACTATCTTCATAGAAGAATCACACCTAGGTACGTAGTATTGCGTCAAACTAGGAG
AATAACTATACTAGTATCGGAACAATCATCAACTGAATCCAAGTCTGTCACTTAACAATA
GAATATAGAAAAATATATAGTTAGCATGTAATGTATTCTTGATCAGCATATACTTAATTA
TTCATTATCTTCTATTGCATCAGACTCTGTCACTTAACAATGGAAAACATAAAATTACAT
CGTTAGCACATAAATCATTCCCAATCAGAATATTTACAGTATTTATCATGCTAACAACAT
CCACCTAATATACAAAATTCCAAAAAACACAAAACTAATAAACACAAAATAAACAATTAA
TAACCACCAAATCAAAGATCATACTGCATCGATAAACATAGAAATCAGAAAATCAAACAT
ATCAAAATTGAAATTAAAAACTTAAAAATCATGATAAATACATAATGATTTATACATACA
AGTCACATAATCAAAAAACAAAACAACAAAACAAAACATCACGCAACATCAAAGACATCG
ATAAACAGCAAAAACAAAGATCATCGCTTAGCTCTAATCAAATAAAATTGCAACGATCAA
ATCGGACAATAAAATTGGAGAAAACATACCTGGTGAATCCATCAAATCCATCACGACAAC
CAAAAAAGATAACAACGATCGATCGAAAGCAAACGAATAAATCGAAGAAGAAGAGCTCGC
GAAATCCGTGTGAGATATGACAATCAACGATAAGTTTGGAAATAAAATCTCGACTGATAT
TAAATAATACAATTATTAAATTACAGAAAAGCCCTTGACGGTTGAAAACTTCAACAAATT
CACAAAAATGCCACCGAGATTTTGATTAAATCTGAGCCCTAGATTTTATCAAGATGTGTG
GTGTAAGATATGGTCTCATTTCTCACACCATGAAAGTGGTCTCATTTGATCCATATCCCA
CACACACAGACACATACATAAATTTATTTAATAAGTAAAATTATATAATTAATGACATCA
TTTACTATTTGCTTAAAATAATAACTTTATTATACATAACTTACTTA
>c628_g1_i1 len=728 path=[807:0-711 69:712-727]
TGGGGAAATTTTACTCATGCAACAGAACTTATCATATACACGATACAATACCAAGAGAGA
GAAAGAAACTAGGAAATGCAAATTCAAGTTGTATCATGATTTCTTCCGCTGCAAATTCAA
GCATGTAATTAGTCTCTCACTCCATTCGAACAACACAACGAAGCCCCTCTCCTTTCAGCA
TCAGCTCGAAAGCCTTGTTTATCTCAGCGAATGTCACCGTGTGTGTTATGAACTTCTCCA
CTTCTAGTTCCTTTTTCATGTACATTTCGACAACAGATGGAAGGTCAGAGCGCGGTTTAT
AATTCCCAAAGAAAGTGCCCTTGAGAGTCCTCTCGTTCAAGAAATTCATGGGGTGAGTCT
TGAACACCGCGTCTTTGTGAGGCACCCCCACAAGAACAGCAACACCCCATCCGTCGTGAA
CACATTCGAATGCTGAGATCATGGCATTGATGTTTCCAGTGCATTCAACGCTCCGATCAA
CTCCTCCATCAGTCATCTCAGCTATCACCTCTTGAATGGGCTTGTCGTAGTCTTTTGGGT
TCACAAATTCAGTCACACCAAATTTCTTTGCTTCTTCAAACCTAGCATTGTTCAAGTCCA
CACCAATTACTCTTGAAGCACCAGCCAATCTCGCTCCTTCTGCAGCACCAAGTCCAACTG
CTCCAAGCCCGAAAATAGCAACCGAAGAGCCCTTAAACGGTTTGGCAACATTCAACGTAG
CACCAAGG
>c629_g1_i1 len=764 path=[792:0-763]
ATAAGGTGCCAAAAATATGTACCTGTCGTACACAAAATGGAAGCAAAAATACAGCTGAAT
TGTAATCAGATGCCTTTGTCTCAAAAATAGTGTGCAGCAATTCAAATGCAGTTCAATGTC
CATCAGAGGTTGATCTCTCAAGTAGCAAATCATCTGGAGACTGATCGTAACGGTCGCACT
CCTTCGGAGGCTCGCTTTTGCTCCTCCCATTCTTCGCCGGCCCTTGCGCTTCCCTCTCGC
TTTCGCTTTTGAGGGGACTCTGTTCCTTCGGTGTCTTCCGAACTTCATACAGCGTTACGC
TGCCACCTCCGTTCTGCGGAACCAAATCTTGCCGATCCGTTTCTTGAGCCACGAGGGGTT
CGAGTATCTCGATCACTTGGCTCATGATGGGCCGCCCTTTCGGGTTTTGACTCAGACACT
GATATGCCAGATTGGCCACCTTCATGAGAATTCTAACCGAGTATTGCCCCTCGATTCTGG
GATCCAGTATTCTCACGAGCTTCTTGCTGTGGTTCAGCAGAGGCCTCGCCCACTCGACAA
GATTGTGCTCTCTGCTCGGCCGGCTCTTGTCCATTGCTCGCCGGCCAATGAGCATCTCGA
GCAGAACTACTCCAAAGCCGTAAACATCACTTCTTGCTGTCAAATGTCCCGTCATGACAT
ACTCCGGAGCAGCATAACCGTAAGTGCCCATAACTCGGGTTGACACGTGCGTTTGATCCC
CAGTGGGGCCAACCCTTGCCAGTCCAAAATCGGAAAGCTTTGCA
>c630_g1_i1 len=343 path=[63:0-62 37:63-342]
GCTGATAGACCAAGGAGGCAAGTTGTAATGCCTATTCCAGAGGGAGACTGTTGCAGTTGC
ATGTTGGTCGTAGTTTGCAAGAAAAGCTGCACAAGCTCCATTTCTCGATCTGAAAACGTG
AGCCTCCTGGTTGTGTCCGAGTGCCATAACAGTGGGATCTCCAGATATCAGAGCTGGCTC
GCAGAGTTTAATTGCTCTATGCAGATCTTTTAGATGACCCCATTTTGGCTGCCTCAATAA
TCCATACTCATCAAGAGGTGCATCGTAGTCATAACTCGTAGCAATAAACGGACCACCAGC
TGTCCTGCCAAAGTTCGTTCCTCCATGATACATATAATAGTTA
>c631_g1_i1 len=729 path=[757:0-728]
ATCGGCGGCATGGCCTCATCCGACAACGGCGGCAGAAGCCCATCACTTCACCCTATCCAC
CACCACCACTGCGGCGGCGCCCACCATCACCACCACCACCATCATTTCTTTTACGTGTCC
CCCCACTGCCCACTCCACCGCCCTATTTTGCAACCACAGAATCACTCTCCGTCGTGCTCT
CTCTCTCCTCAAAACCCAGAACCCTTCGCTTCAATTCCGCTCCATACGCATCCCAATCAA
ACATTCACTGATGTCAAAATGGTTGAGGATGAGATTGAGAAGCGGGAAGACGAGGAAGAC
GAGGAAGAAGGAGACCCGATGTTCGTTCTAACCGATGAATGGAGGGATTTCTTTGCAAAA
TCCGAGGCCAAGAGGAGACTAGCGAAGAAACAAGCTAAGAAAGGGAAGAAATAGACGAGA
AAACGCAGCTCGTTTAGGCCTTACTCGAGCATTGCTGTGAGTTTGCTTCTGTAGACATTG
ATCTTCCCTTGTCTGGGTGATTTTTCGATTGAATGTTCTGAGCTGGATGGATTTTGGATG
GATTGCTGGTGTTTTTTGTACCTTAAATCTTCCCAAACATTGATCCATGATCAGCCTTGA
AGATTACTATACTTGGTTTTTTAACTTTGTCGAAGCGACGGAGAGTTTTGCTGAAGTATA
GTATTCAATATGCACGTGGTGTGTAATACGAAAATGCAACAGAAAATCTCATTATTCCTA
AAAATGTCG
>c632_g1_i1 len=268 path=[1:0-267]
GGGAAGCAAAACACAGCAGGGGGTGAAAATGGCTTCTCTCACCGCCACTTTAGTGGTGGC
AGTGCTAGCAATTTGCTTGCCTTCAATAGCCAATGCTAACTACTACTACACATCGCCGCC
GCCACCATACCACTACTCATCTCCTCCGCCGCCGCACTCTCCCCCTCCTCCTCCTCCCTA
CGTCTACAAATCTCCTCCCCCTCCACCACCGGTGTACAAATACAAGTCCCCTCCACCACC
CCCAAAGCACCCCTACGTGTACAAATCA
>c633_g1_i1 len=651 path=[717:0-314 1031:315-334 45:335-650]
ATTGAGATCGACGATTTCCCCTTTCATCTACAGTTCGAATCTCAATCGCAACACGACGGC
GATCGTAATGCCCTCCTCCACCGGAAATGAATCTCCGGCCGAAGCTCAGATCTCCGTCGA
TCGCCGCCGAATCGCCGCCGTACAGTCCTAAATCCACCGTTCCAAAAATGCCCCGCAAAT
CTCTCCTGAAACCCACGCTTGTCCTCGCCTCTCTCCTCGCCCTTCTCGCCCTCTACTCCT
TCGTCTTCCACACTCCTCCAAATCACGCAACCGCCGCTTCAATCGATGTCTCCCTCGATC
GTGGTGGCCACCGCGTTGCTGGCAAGGTGAGAATATACATGTACGATCTGCCGAGGAGGT
TCACGTACGGGGTGATCGAGAGCTACGCGGCGGCGCGCGGCGGAGAGCCTGTCGCCGACG
ACGCACTGCTCAAGTACCCTGGGAATCAGCACTCCGCCGAGTGGTACTTGTTTTCCGACC
TCAATCGTCCGAGTGAGGAGCGGATCGACTCGCCTGTGACTCGCGTCATGGACCCTGAAC
AAGCCGACCTCTTCTACGTGCCCTTCTTCTCCTCATTGAGCCTTGTCGCTAATCCCATTC
GATCCAACGTCTCCCCTGATAGGACTGTCGTCTATAGTGACGAGCCCACGG
>c634_g1_i1 len=811 path=[861:0-141 1002:142-153 37:154-810]
CTTTCAGATACCAATTTTGCTGCTCAGCTAACTTTATCAATCATAATTTTCCAACTAAAA
AATATTGATGCAGAATTATTCGCTTAAGCTTTGAATCAAGAATTTTATTTTCACAACTTC
GTGTTTGGTTTGCACGCAGATGGTTTATGACCCTGTGCAACAAAACAGCACAAAATCCGA
TCTTTACACCTCAAATTCGATTTTTCCCGAAGATTTTTCGCTTTGACTGAGTAATCTGAC
CGCTATAATCCGAGAGTTTTAAGGTATTTAGATATCCAGATTGCCTGAAATGTCTCCTCC
AACATACTTTCCTCTCCGGTGGGAGAGCACCGGCGATCAGTGGTGGTACGCGTCTCCGAT
CGATTGGGCCGCCGCCAATGGTCACTACGATTTAGTTCGGGAGCTCCTCCGCCTCGACGG
CAACCATCTCATTAAACTGACGTCTCTCCGCCGCATACGGCGGCTGGAGACGGTGTGGGA
CGACGAGGAGCAGTTTCACGACGTGGCCAGGTGCCGCTCCGAGGTTGCGAGGAAGCTGCT
CTTGGAATGCGAGATCAAGAAAGGTAAGAACTCCCTCATCGGCGGCGGCTACGGCGGCTG
GCTTCTCTACACAGCCGCGTCCGCCGGCGACATGGGTTTTGTGCAAGAACTGCTGGAGAG
AGACCCTCTTTTGGTGTTCGGAGAGGGAGAGTACGGCGTGACGGATATCCTCTACGCCGC
CGCGAGGAGCAAGAATTCGGAGGTGTTTAAGGTGGTTCTTGATTTCGCCGCCTCGCCGCG
GTTTGCCGCCGGGGAGGAGCAGATTGGGGAG
>c635_g1_i1 len=467 path=[53:0-466]
AATTCGTAGTGTGTTCAATTCCTTGAAATTTGTTACAATTATATATATTAAGTTATAGAT
TTCACTTTTTTTTTTCTCCTTTTGCTTATACATTCCATTTTGGAAATGAATTATTAAACC
CTGAATTGTGACCTAGATGATTTCATTACGTGACACAGTGAGCCGTTTATAATATCTAGC
TAAGAAATTGTAAAGGGTTGTTTAAGATCGAGTATTTCGAGGTCGAATCGACAAGGAAGC
TGAGTTTTAACGTGCAAGTGACTGCTCGTTTGCCAAGGCTAAGTGTGGGAATCAATTTTT
CAGGAGTGATGAGGAAAAGGGAAGGTGGTGATTAATTTATAACGTCATTTCATCTTCCAT
TTTAATTTATTTTCGGTATCATTTTATGTATGTATAGTTGTAGGTGTGAGAAAAAGAATT
GTATGTATATATTCATAATGATATCCATACCAATATGTGTATTGATA
>c636_g1_i1 len=808 path=[946:0-243 1189:244-256 81:257-807]
TGACAAACATGAGGTGCATAACAAATTTAAATTTCCCACTTAAATGTATGTGAAATAATT
GATTAATCACTTCTAAATTGAGGTAACAAGCAAAATCAAAACAAAGGCAAGAACATCAAT
AATGTTCTAACCAAACCAAGCAAATACATTATTAATCATAAGCAACCATAGTTGTGCACC
ACCACCACCACCTTCATTCCTCCTCCACCGCCGCTTCGATCCGAAGCAGCACGAACCCGA
TGGCAACGCCGACGAGGACGAGGGCAGGCATGATGGCAGCAATGCTAAAGATCTCACCAA
CGGCATTGCAGGTTGAAGTGAGAGCACCACCACCACCACCATTTTTGGATTGGTTTTTCA
ATGAGCTAACAATCTTTGCAAAAGATTGCTCACTGCAAATTGGGAGGCCTAATGAGGCCA
CATGGTTGTGAGCTTTGAGCCCACCAAATGAGTTGAGCCCATTGATGTACTTGACTCTAG
TTGATCTGCCCATGGATGGCCTAATGGGGCCCACAACCACCGCGGCCGCCACCACCGGAG
ATACTGCCGCCGTCGCCATTGGCTCTCACAATCTGTCACAAAGATATGATGAATGTGATT
AGGTGATTTTTTATGTAAGAAAAAATGGGATGATGGGAGTTTGTATGGGAAACAAATGTG
ATGTGTATGTGGATAAGGTGGTGGGAGAGATGGATGGTTGATAAGAAAAATGTGTGATTT
TGAGGCTGATTTTTGAAGAGTGGACAGAAAAAAGATTGGATGATTATTGGGAAAGTTTGA
TGACTCTTTGCACAAAGTTGATTCTTGG
>c637_g1_i1 len=566 path=[51:0-71 50:72-565]
AGCAGTTTAAATCATCTATTTCTGCCGATGAATGCATGTCAAGTGAAGGGTCGATTGGAT
CCTCAAACCATCCTATGCAAGGGCATCATGCTCCGGATAGGAAGCGTGAAGACATTGTTC
AAGGCGACAAATATGCCCATCAACAAGAGTTTCTCTCAGGTGGAAAGGAGAATTTATTCT
GGGGGAAAAAAAAGAATAAAAGACATAAAGTTAGTGAAGCTATAAAGAGGGTCTCTGAAG
TCAAAGAAAAGCCAAGATGCCCAGTTCAAGAATCTGAAAAGTACAGAAAAGTTGGTGCAG
ATGATTTTCTAAGGATTTTATTTTGGCAGTTCCATAATTTTCGTATGCTACTGGGAAGTG
ACTTGCTAATTTTTAGCAATGAAAAATTTGCAGCCGTGAGCTTGCATTTATGGGATGTTT
CACGAAAGGTCACTCCACTGACCTGGCTTGAGGCATGGCTGGACAACTTTATGGCCAGCG
TTCCAGAATTGGCTATATGCTATCACCAGAATGGAGTCGTTCAGGGTTATGAGCTATTAA
AAACTGATGAGATTTTTATGCTGAAA
>c638_g1_i1 len=235 path=[1449:0-129 643:130-234]
GTCATAGTCACTTATCAATTTTACTAATTTTTCGGTGTTCAAAATGTGACATGGTCTTGC
ATTAAACTTTACGCAAAAATAAAAACAAAAGTGACGTGGAAACTGACTCTGTCGGTGTCT
TAATCAACATATACCGAACTAAATTTTTTTGTAGGATCTCGGCTTGCTACGTCATATTTC
AGACGTCGAAAATTTGATGTGATACTAGATTTGTAATTAAAAATGCTAAAAAAAA
>c638_g1_i2 len=747 path=[1:0-641 643:642-746]
CAAAATCCATGCATCTTAAATACAATTAATACGATGTTAGCACTAAATATTTATTTAAGA
TCCATTATTTAACAAGATGCATTGATTTCTCATTTAAATACATACCAAATGCCATATTTT
AAGCAGACTTGAAACGATTAATTAAATGTCATGACCTTTAAAATGTTACAAACATATCGT
AGCCTACTACATGTTTGAAAAGTTGTCAAAATAGATTGGCCTGCCCTATCTCTTTTTTAC
GTGCTAGGATTTATTTTTTAGGCCCGCTATTCGGCATGAATGAGACGGGTAAGATCGTGG
AGGGGCAAGCTAAAACGGGCTAGCCATCTTTCTTTTACTTTATGTTTTTATTATCGATTT
TTTTTTAAATTATTCTTTTTGTTTATTACTCCCACAAAGTCATAATTAGTTCAAAAAAAG
TTTGAAGTTAAAAAAACCAAATTAAAATTAAAATAATTTTTTTTTAAAAAATGTTCGCCT
CACGGGCTCAGCGTCCTTGATCCGTTGGATCGTTTTGACGACTCTAGTTGTAGTCACCTA
TCAATTTTACAAAATTTTCGGTGTCTAAAATATGATATGAACCTGCATTAAATTTTAGGC
AAAAATAAAAATAACGTGGAAACCGACTCTGTCCTAATCAACATACCGAACTAAATTTTT
TTGTAGGATCTCGGCTTGCTACGTCATATTTCAGACGTCGAAAATTTGATGTGATACTAG
ATTTGTAATTAAAAATGCTAAAAAAAA
>c639_g1_i1 len=353 path=[399:0-193 25:194-203 35:204-352]
GTTTCCATGCTACACCTTTCCTAAATAAAAGGTTTGATTTCTTTCTGGAAGTACCAAACA
TGAGAAACTCAGGTTTCTTATTGGCTGCACTCGCATCAATACATCTTGAAAATCATGAGT
CTTCTCCACTATAAGGCTCAAACAGCATAGCTTTGTCAAGTTTTCTGGGAATCCATTATG
TGGAAATCTATATCACATTCCATCCGAGGGCTTGGGCAAAAGAAAAACATTGCTGAGTTA
GCTATGGCTAGCCATGAACTTTCTGATGATGACATGTCTTCAAATGCTAGCACTGATGAA
GGCCTGGAATGCCCAATATGTTGGGAATCATTCAATATTGTTGAGAAAAAAAA
>c640_g1_i1 len=265 path=[59:0-264]
AAGCTTTTCGAGGGCAGCCCATTTTAGAGCTTCTTCATCGTCTTCATCTCGTGATGAGTG
AGAAAATGTTTGCCGCCCATTGCTCCTCCAAGCTGAAGAAGCAGTTCTTCGGAAGCTGTT
GGTGATCTCCATTTTTTTCCCCCAACCACTATTATTCTTCACCTCCGGCCTCTTCAAACC
TTAATAATTTTTTTTTCCAAGAAATTGTCAAAATCATGGAATTGCACACTTTGAATCATA
AACTATTTCATTTGTTCGAGTTAAT
>c641_g1_i1 len=531 path=[1:0-530]
AAGGGAATCCAGAGGAAATGGTAGCTGGAAAGAGAAAAAACTCAGTATTAAGGAGCTAGG
AGCAAACACTATGTACACACATCCTAAGTGAAGGGAGAATCACAGTTAACAAGGAGATTA
GAATGAGGTGTATACCAAAATAAAATGCTTTCACTTTAGTAAGGATAAGGTGTTATAATA
TTACAATTTCTAAACCTTTGAACTAATGGTCATGGATACAGGGCTGAATATATGATGATG
GAAAGGAAAGGATACAGCCATAACAAATTGGTGAACTAATGCAAATGTTTTAGGATAAAT
CAACAAATTTACAAACCATAGACATCACTGATGAGTGATGACTGATCCAATTTTAAACCA
ATCTAGTAATCTGAATTTGATACTGATGGTCTGATGCTACTGCACTTCAAACGCACCTTA
CATGACCATGAGAACATGAAAATCTTATTGTGAGAACATAAAGAAAGTCCTGAATAAATG
ACATCAAATGAGTTTTATACCCATAGAAGGTAAGAAAAACAAAAAGATAAG
>c642_g1_i1 len=1144 path=[1:0-1143]
CGGCAACGTGGATGTCCGGCTGACTGCGGCTTCGGCGGAGAAGCCGTCTCCGTCGGCGGC
TCCGCCGAGGAATTTCCCTTGGGGGTTCACTTTCCGGCGCCCGCTCAGATCATTGTGGCC
GGGGAGCAAAATCCGGCTGGAGCCGGCTATTGCAGTGGACGACGCCGTTTTGGTGGAAAA
GGATGAGATTGTGGAGAGTGGGGAAGAAAGGGGGAATCGGAATTGGGTTTCTAAGGTTCT
GCGTTTCGATTCATTTCGAAAAGGGGAGGGAAAAGGTGAGGATTGTGTTGTGGAGAAGGA
GAATTGCTCTGTGGAGAATGAGGAGTGTGATTTTTGTGTAATTGACGACGACGACGAGAT
TGAATTTGATAGGGAATCGTTTTCGAAGCTGCTTCGGAAAGTGCCTCTGGAAGAATCGAG
ATTGTATGCTCAATTATCTTATTTGGGGAGCTTGGCTTACTGCATACCGCAAATCAAGCC
TGGGAATCTTCTGAGATATCATGGATTGAAGTTGGTGACTTCATCTCTAGAGAAGAAAGA
GTTGGCGTTGAAGGTTGAGAGAGAAAAGGGGGGATCAGCAGAAGAACTACAAAAAGAAGC
AAATGGAGATGAGATGAATGAAATCGGAGAAGTCGAAAATGTTGAGGCCGAGGGTGAAGG
AAATCACATTTCATCTACTGCTTATCAGATTGCTGCTTCTGCTGCTGCCTATTTTCATTC
TCATACAAAGATCATTCTCAGCTTCAAATCCTCCAAATCGAAGCAGGATGATAATCGGGT
AGAAGATATGAGCGGAGGCAATGCCATTGTCGATATGATGAATCATGATGTGGCCTCATT
GATGGCAACTACTGATTCAGTGACTGCAGTTGTTGCTGCGGAGGAGGAAGTGAAGCAGGC
TGTTGCAGATGATCTCAACTCAACTCTCTCATCCCCGTGTGAGTGGTTCATTTGCGATGA
TGATCAGAATGCAACGAGGTTCTTCGTTATACAGGGATCTGAGTCACTGGCTTCATGGAA
GGCCAATCTACTTTTCGAGCCTATTCAGTTTGAGGGACTCGATGTTCTTGTGCACAGAGG
CATCTACGAGGCTGCAAAAGGGATTTACGAGCATATGTTGCCTGAAATTCGTTCACACCT
TGAG
>c643_g1_i1 len=397 path=[1:0-161 163:162-196 198:197-396]
GCAAAGCCCTTGCCATTGTTGAAAGTAATTCACTCACCTTAATTATATTTCTCTTCAATA
AATTTCTTGAGCGGATAATTCAGTACTTGTTGGTCTATGCGACTATATTTTTACGGTTAT
TTTCATTTTTCAGATGGTTTAACTTTGTGCGCCTTTCTATGTGAATGAGAGAAAAAAAAA
AGAGGAATTGATTTCTGTTTTTCTGGAATATTGTTTCGAGAATTCGACCTTTTAGCTTCT
TAATTTTTTGATATTTTTAATCTGGGGAGTACTTGGAATGATTCTCAGTTGGTTTACAAC
TGTCTCTGTGGTTGGAGTTTAAACGTCGAATTTTTATTATAGAGAAATAGTTCTATGAGA
GACAAAACACTCTGACTTGGTGAATCTCAAGTTTGTT
>c644_g1_i1 len=542 path=[622:0-470 25:471-496 51:497-541]
ATTCCTCGGTTCTATCATGCCACAACGACCCCAATTCCTCGCCCCCGGTTGAATAACTCG
CCGACTTGATCGGCGGCGACGAGAAGAGGCACGACAGCCCCCCTGTCGCCACTCTCTGCG
ACGGCGACGCCGTCGCCGACGACGTTGACCGGGCGCTCACGTCCAAATCGTGGGAATTGA
TCTGGTGCGGCGCGGAACACACGGTGCTAGGGCTGGCGTAGAGCGCAATCGTCGGCACCG
TCATAATCGGACCGAATTTGGCGGCCTAGAGCTCGTGATTTGGGATAATTGCAGAGATTT
CGAGCCCGGATTTCTGCGCTATGCTTGATTTTTCTTTTTGTTTTTCTTTTTAGTATTTAC
AGTCTAGAATTAATCAACCCCAAATGAAAATTATGAGAAGCTAACTGGAGATTTTTTGGA
GAGAATGATGGCGCTGTGGAGTGTGATTAGTAGAGAAATATGTGCAGATCGAAGTAGTTA
TTTGGGGATTAATCAAAAAATAGAAGAAGAAATTGAAGAAATTTGTAGAGAGAGAAAGAG
AG
>c645_g1_i1 len=292 path=[270:0-48 597:49-60 331:61-291]
GCACAAAATCATGGTGGAAAATCGGGTTAATTTTAAGCTACGTTACATGCTGGCAATTTC
TGATGAAGAATTTGATGTGAGAATCAAGGAGGCAGTGGAGAGACGGAGAAGATTTGAATC
TGGTGATATATACGAACCATCAGATCCTCAAAATGATGATTGCTCAGATATGATGCCTGT
TTCTGAATTACCAGATGAATTGGCAAATCATTCAGAGGATTAGAAGAGTATTCTTCATTT
CTTTTTGTATATTTTGGTTTGAATGAGTTCAAGAGCAACATGTATTTTGTAG
>c646_g1_i1 len=590 path=[568:0-374 943:375-398 967:399-589]
GGTTGAAGCGCACTTCATCCGAATGTGAGGAATCTTTACTTTTTCTCATGTTCTTTCTGA
CCTAATTCCTTCATTTTATTTGGTTGCAATGGCCTAATTTTTTGCTAATTGTTGTGCAAA
GGATTTTGGTACTAGTTGTTTGAGATTGAAGTTGATTTCTGTTATGGTAACTTTACGACA
ATGCAGCTCGCTATATGCCTATATGTGAATTGCTTGCATTTGTTGGTTATATTTTTGTTT
GAGGGGTTCTTTGAAGCAACTGAGAAAGACAAGATGTTGCCTTTTTGAACTATTGTGTTA
TTGCCGGAATTTTTCTTATAATCCTGAGGAGGCAGAATGATAGGCTGTGTGGCTTGTGAT
TTTGCCAGCTTTTGTTTCTGTAATTGCTGTTGTAGGCTGTTGAGAGTTCTTTTATTGCCA
ACTACTATATTTTAATCAGTATGCATTGGAATGTTTTCTTCCTATCTGAAGTCAGAACAA
ATATTTCTCAACGAATTATATGGCTAGCAATATGATATACCTCATGCATATATTAAGTGT
TGAAAGTGTTATGGCTGTGGGATGATTTATTATTTTACATCAACCACTTT
>c647_g1_i1 len=1156 path=[1184:0-1155]
TGGCCTTGGAGCTGAGGGATTCTTTTGCCTGCATCAACATACCGCATCTTACAACCATTT
GCACAGACATATCTGGAGGCATGACTGCGCATCATCTTGAAATCGACAAGCTGTATGTTG
GTGATGGATTCGTAAGCCCAAGCTCCACGCTGCCATCACAACTTGTTGAAGCTTTACATG
GTGTTATTGCTGCACCAATATGTCAGCCTGCAGTGCCGCCATCTCAATCTGGAGCAGCAG
ATCATGTAGATATTGATCCCAAACTAGAATGCCTCTTGTCGTGGGCTGAGTCGGATTTGG
GGATGAATAGGAGTTTGATTGTGCAGTCCAAAATTAATAGCCCCTTGAACACACATGAAC
TTTTCCAAGTATTGAAGGACAAAAATGGAAATAGAGGATACTTGCATTGTAAAGGACCGC
CAGACCTCATCCTGTCCGTATGTTCCCATCACTACGGCATTGATGGGCAGATACGAGAAA
TGGATGGAGAGAGAAAGAGAAAGCTTCAGATGGATATTCAAGTACATATGCTAGGTGATG
CTGATGATGAAGCGGATCATCATGTGATCGCTTACGCTTGTCAACACCTCCCTGATCTCA
GTGAGATATCTAATATCAATGATGAAACGCAGTTAGCATTTCTGGCAATGATTAGCATGA
GAAAAACAAATACGGAAGCCACAAAAGTCGCAGTAGAAATGCTCAAGGAAGAAGGAATTA
GGACCATTCTTGCTTCAGGAGAGCAGGATTCTGTGCTTAGAGCCATCGCAGAGAAATGTG
GATTACTCACTACTAACTCAGATGATGATGATCAGGTGGTGGTTACAGGTGAAAATTTTA
GGGAACTGAGAGATGACGACAGATTGAACATGACAGAAAAGATTTGCATAATGGCAAACT
GCACCCCTGACGACAGATTTCTTCTCATCAAGTGTTTGAAGGAAAGAGGCCGAGTGGTAG
CGTTGGTGGCGCAACGAACAGTTGATGCTCCTGCTCTCAAACTAGCCGATATAGGGGTCA
CATATGGAAGCTCGCGATCGACCTCTGAAATTGTGAAAGACTGCTCTGAGATCAGCTTAA
GGGATGGTAAATATTGTTTCTTAGGGCGGCTGGTGAATGTGATAAAGAGCGGGAGAAGTT
TCTTGGAAAATATTAG
>c648_g1_i1 len=347 path=[325:0-132 458:133-148 474:149-346]
CAAAGGTGAAGTGTTTGTAGGCTGCCATGAGTGCAATTATCCCATCTGCCAACATTGTTT
GGATTACGAAAGCAAGGAAGGCCGTAATGCCTGCATTCGCTGTGCCACTCCTTACATTGA
TGATGGCACAGCAGTGGCTGAAGTTGGATCTGATGAACCTGGAAATCATATGCCAGTTGT
AAATACTGCTCAGGAAGCTGGAATTCATGCTAGAAATGTCAGTACTGTTTCCACAGTGGA
CAGTGAATATATGGATGACTCTGGAAATCCAATATGGAAGAATCGGGTGGAAAGTTGGAA
AGATAAGAAGAATAAGAAGAACAAAGCTCCGAAAAAAGATAAAAAAG
>c649_g1_i1 len=410 path=[388:0-315 798:316-350 739:351-409]
GTTCTGCTGAGGCAGTTAATGATGGTAATTATTTCTTCATCTTTCCCTTTGAATAACCAA
TATCAGACTTGCTAGTTCTAGGATAGGCATTTCTCATGCCTGTATGTAGATGATTTAGTT
AGTTACCAGAATGATCTTTAACATAACAAAGATGCCAAGTCAATTGCATCTCTAATGCTG
GGGTATTAATGCAGTCTTACTTTTTGTATGAATGAGTATGAAGTTTGCCTCATTCTTTGT
ATAATTGGTTAGCATGGATGGTGTACTATTTGTTGGGATGGTTTAACCTTTTTTTTCATG
GTAGTTGTATTGATGCTCAATCATTATTGAATGTGCATGAAAGATATCCAGTCTTGAATT
TAACTTATCTAGTCTTCACTTGTGTGTCTCAATTATATATTCTAGAAGAG
>c650_g1_i1 len=658 path=[53:0-657]
GAGAGAAGTGTATGCATTGTGGGATTTGGTGAATGAGATAGGGGAGAAGGAGAAGGGGGT
GGTGAGCTCGGAGTGTTTGAACGGAATAATAGCAGACTTGTCGAGGTTGGGGAAAGGGAA
AGCAGCATTTGAGGTGTTCAGTAAGTTTGAGGAGTTTGGATGCGTAGCTAATGCTGATAC
ATATTATTTAACAATTGAAGCTCTTTGCAGGAGGTCGTTTTACAGTTGGGCTTGGTCGGT
TTGTGAGAAGATGATAACTGTAGACAAGTTGCCAGATGCTGGTAAGGTGGGAAAGATAAT
TTCCTTCTTGTGCAAGGGAGGCATGGCAAAAGAGGCACATTTGGTGTATCTGTTTGCAAA
GGATAAAAAGATTGAGCTTTCACGATCATCCATCAACTCCGTGATCAGCTCTCTTTGTCG
GATTAAGAAAACTAATAAGGAAACTTTTGAAGAAATCAACAAGGAACTTGACCGAGAAAC
TGTGTCCTTGGCCTTAGGGATGTTGAATGAATATTCAGCAGATGATCGGAAGCGTGCAAC
TTTGCCCTTTTCAAGTGTCATTACGAAGTTGTGCTGGATTCAGGATGTCGACAGGGCAAA
AACGCTTCTACTTGAGATGATCGAATCTGGTCCTTCCCCTGGAAACGCCATATTCAAC
>c651_g1_i1 len=744 path=[772:0-743]
AAAAAAACAGATTCGTGGTGTCCACCCTCTGTCATTAGTTCACCCAGCTCTTCACTGGCC
GGGACACCTGGTGGCTCTTCCTACAGTATAAACTTGACAACACCAAATATTTCACCTGCA
CAGGCAGCACGCATCATTGCTCTGTTGAAAGACAAAGGTATTGATGAGCTAAGAAGGTTT
CTATCTGACAAGGAGGCTTATCAAAATCTCTTGCTCAGTCTTGAACCAGTCAAAACTCAA
AGCAGGGTGAGACATGAACTTAAGAACGAAACACTGCAGCTTGCCAATTGTAGGAGAGAA
TTTGGAAAAAGAACCACTCATGGGTGAGCTAAGAAATCAGTGTAGAATCATTCGAACAAC
TGAGCTTGCTTCTGCTCAAGAAAAAAAATCATGAATTAGAAAGGAAGAAAGAAGACACTC
TCAAGTACTATTCTCCATCTCACTCCTCCATCAACTTCAAGAAGCAATGAATGAAATGGA
AGAGGAATCTGAGGCCCTGCACAGGCAGCTTCTAGATAGGGAGCTTGACATTACAGACTT
CGTACAGAAATACAAGAAGATGCGGCATAGTTATCATAAACGAGCAGTTACACATCTTGC
TATCCAGACACCCATACCCAGCAGAGCATGATATGAAATATACTTGCCTTTAGAGCAAAC
AATTTTTTAGCACTCATTTCCTAATAACTAAATTACTAAATTGAACTATTTTGTCTCGCT
TTAGCTGTTGGTCCAAACCTTTTG
>c652_g1_i1 len=584 path=[612:0-583]
GCCTTCATCAACTTGTTATCTCCAACAAACATCATCCCATTTTATGAGGCACTCAACGGG
AAGAAGTGGGAGAAATTCAACAGCGAGAAAGTTGCTTCTTTGGCATATGCTCGAATCCAG
GGAAAGGCTGCCCTCGTTTCCCATTTTCAGCACACGAGTTTGATGAATGAAGATAAGCGT
TGTAGGCCGATTCTCTTTGATTCTGAATGCCCAGAATCCAAAGATAAGATCATTCAAGAG
AACTTTCATTTTCCCGCCAATGACTTGAGTGCAGGAACACACGACGATGACGATAAAGAG
AAGAGGCAGCTGTAATGGTGACTGCAGCAAGGGAAGGGAGGCACTTTTCTCATTAATGGA
AAATTTTGGGACAAGTAGTTCCATTGATGTCAAGTGTCCGTATTTAGATTTTCGTTTAGG
TAAATATTTGAAGTAATCACATTAGAGGTTGAATGTTTTTGTTGGTCAAAATCTGATCAT
CTCGCCCGCAATACTATAACTTATTGAGTTTCTTATGTGTATCTAATCGACTAATCTAAA
CGTGGATAGATTTTCTTATCGAAGAAAATTAGTTTGTATTCTAA
>c653_g1_i1 len=564 path=[51:0-210 25:211-563]
GACCAATTCATAAGTTCCCACTTGTACAAAAGCTTGAACCTAAATGCTTTTTCATGATGT
CAAGAATTGCAGATATCTCATCCATCTGTAAATGTGTCTTCTCCCCGGCAATAAACTCAT
GAACGACACTGTTAATCTCCACGGAGCTACAACCCGGGGTCTTCTCCACTCCTCGTCTTC
TCATCGTCTTCCTAATTCTCCGAGCCTCGTTGTGTCTCCCAGCAGCAGCGTACGCATTCG
ACAGCAAAACATACGCCCCACTATGCCTCTCCAACACCACAAGTCTTTCGGCAGCGGCCT
CAGCCAAATGGACATGTCCATGGCTGCAGCAACCACTGAGCAATGCCCTCCAAGCTATAG
CTTCTTCAGAGGTGGAACCCGTAATCGGCATCCTTTGAACTCTGTCATTTGCTTCTTCAA
CAAGCCTTGCCCTCGTAAGCAAATCGACTATACATCCATAATGCTCGGTCTTTGGCTCGA
TGTTGTAAACATTACACATGACATACAGCAAACGAAGCCCTTCATCCGCCATATCAGAGT
AGCTACAAGCAGTGAACAAAAAAA
>c654_g1_i1 len=241 path=[369:0-96 465:97-147 76:148-240]
GCTCCATAATTCACCTGAAACATTCTGCAACTAAATGCATGAAGGTTGTACAAAACAAGA
AATGTTTGCCTGTGCTAAAAGATTGTTTTAAGAAAAGTGTCTGTGTCCTGTTGAACTTAA
CCACCAAAAGATCCAGAGTGAAAAATACATTCCTCTCATTGATCAGAAGCAGAAAGCCTA
ATGTTGAGAGGGGTAAAGTGGGCATTACTTCAATATCCATCCCTAATACCCTTCAAAATC
A
>c655_g1_i1 len=1523 path=[1501:0-1522]
AAATAAATAGCCGGAAGAAAAAAAATGACGATTCGGGCTCTGCTCGGAGCGTTTCGGAAG
CGCTCGTTTGCTACGCGATTTGCCCCCTGTTCGCGATCTCTTAGCACTCTGGTTTTGGCG
GAACACGAGGGGGGATCCCTAAAGGCTTCATCGTTGAGTGCGGTGGAGGCTGCTAAACGT
TTGGGCGAAGAGAATTCTGTATCTTTGCTGCTTGCTGGTTCGGGTCCTTCCTTACACGAG
GCCGCTACTCATGCTGCTTCGTGCCATCCCTCCGTTTCTAAGGTCCTTCTTGCTGATTCA
GAGAAGTTCACATATCCTCTAGCAGAACCATGGGCTAAACTGGTGTATTTGGTGCAGCAG
AAAGGTAGCTACTCGCACATAATTGCTGGATCAAGTTCTTTTGGGAAGAATATTCTGCCT
CGTGCAGCAGCACTTCTGGATGTTTCACCCATCACTGATGTAACTGAGATTAGTGGGTCT
AATCTTTTTGTTAGACCAATATATGCTGGCAATGCTCTCAGTACTGTTCGCTACACTGGT
TCAGACCCTTGCACACTGACCATTAGGTCTACCTCATTTCCTATCGGGATGGTGTCAGCT
TCAGTTTCAAATGATGCATGTATCGAGAAGGTTGATCTTTCAGCCTTCAATGAAGATGAT
GCAGTTGGAAAATCAAGGTACATAAGCCTTTCCTCTCAAGAAACAGAACACCCAGATTTA
GGAAATGCACGCATAGTTGTCACTGGAGGGCGAGGTCTGAAAAGTGCTGAGAATTTCAAA
ATGATTGAGAAGCTTGCGGAGAAACTTGGTGCTGCAGTTGGAGCCACTCGTGCTGCTGTT
GATGCAGGATTTGTTCCAAATGAACTTCAGGTTGGGCAAACTGGGAAAATTGTTGCTCCT
GAATTATACATGGCTTTTGGTGTTTCTGGAGCTATTCAACACTTGGCTGGCATTAGAGAT
TCTAAGGTCATTATTGCTGTAAATAAAGACGCCGATGCACCGATTTTTCAGGTTGCTGAT
TATGGACTCGTGGGTGACCTTTTTGAGATCATACCGGAATTATTAGAGAAACTTCCTGAT
AAAAAGTAGACAGACGATACATTTTCAGACAATCCATTCTGAAACATTTTAGTTGAGTTA
AATAAAACAGATTCACTCTTTCTTAAATTTCTTCACTCTGAAAACTGGAAAGGAAGAACT
ACGAGGCGTCGGACTTAGAGGGCCAAGGCTTGAAATAGACAAGCTGCGCTTTCACCGTCC
TAATCTCGAGCTTTGACAAAAGCAACGGTAGTTGATGCAGTTATCCTGGATCAGGTTCTC
ATATCATCTTTAAAATGGTTCATTATTTGAAAGTTCAACTATGGAGATAGATTTACTAGC
CAGATTGTCTCATATCACCTGCTTTAGCTGTGTTATTTATGTTTTTAAAGCTAGAAGAAG
GGGGCCTATTGATTGGGAGCAATAACAATAATATATATATGTGTTTGAAACAACAACAGC
AGGCTTGTTCCCTTTAGATCGGA
>c656_g1_i1 len=345 path=[385:0-68 39:69-344]
ATGGAAACGAGGGTATTTGCTACACGGGCCGCCGGGGTCAGGAAAATCGAGTCTCATCGC
CGCCATTGCTAACTTCCTCTGCTACGACGTGTATGATCTCGAGCTCAGCAAAGTTTCGGA
CAACTCTGAGCTGAGGGCTTTGCTGATCCAAACCACCAACCGCTCGATCATCGTGATCGA
AGATATCGATTGTTCAATCGATTTAACAGGAGATAGGTTGAGAAAGATCAAGAGATCATC
ATCCGTGATGAAGAAACCACGTTGCGCCGGCGAGGCCGGAAACGATGAGAACGGGCGGGT
GACGTTATCGGGGCTCCTGAACTTCACCGACGGTCTGTGGTCGTG
>c657_g1_i1 len=386 path=[1:0-313 315:314-385]
CACAGTTGTTCGCCAAACCTTTATGCACAAAATGTGATTTATGATAATGATGACAAGAGA
GCGCCCCACATAATGCTAGTTGCACTGGAAAACATTCCGCCTCTAAAGGAGCTGACATAT
CACTACAATTACTCTCTGGATCAGATTTATGATTCTGAGGGAAACATCAAGGTTAAGGAC
TGTTATTGCGGTGCTGCAGACTGTAATGGCAGGATGTACTGAGTCGTTTATGATGGTAAA
CAGTCGGAGGTATCAAATTATATGATGAGCCGTCTAGCTCATGATTTTCATCCCGAGATC
TTTCCTCAATTTTGTGTGCTCATATGTATATACAAGTAGAGAGGGCTTCAACTTTTCGAA
ATTAAGTGGGGGTTCAAAAACATGTT
>c659_g1_i1 len=502 path=[1:0-501]
AAAATTCCCATTCTGTTCTCTCTCAAAAACACGCAAAGCCATCACAGCATGGACCTCCGA
GAATCCATCCTCAATCAAACCGATATTTCAGTTTCGCTGGCGAAGCGCGTAATCTCCGCC
CACGGCAAAGACAGCAACCTCGTATTCTCGCCGTTGTCGATACACGTGGTATTGAGCTTG
ATTGCGACCGGGTCTGGCGGCCCAACCCGGAATCAGCTCCTGGGCTTTCTGAAGTCGAAA
TCTAGTGAAGAACTCGACTCGCTCTCATCGCAGATCGTGACGGTGGTGTTCGCCGACGGC
GGTCCTCTTGGTGGACCCCTTTTGTCCTTTGCCAACGGCGTTTGGGTTGACCGCAGCGTT
AGCTTGAAGCCCGCTTTCAAACAAATTGTTGAGAACACTTACAGGGCTGCTTCCACTCAT
GTCGATTTTCAGAACCAGGCTGTTGAGGTAACAAAAGAAGTGAATGTGTGGGCTGACAAG
GAAACAAATGGCCTGATCAAAG
>c660_g1_i1 len=525 path=[553:0-524]
AATTGCTTAAAAAAATATTCCTAAAATTTTTCCCCTAAAATCTTTCCGGTCAATCCAACG
ATAACTTCCAGGAGCGGAACCGAGGAAATTGGAAGGAAATAGAGAAAATCGTTTTGTAAT
AAACAACCCCATTCTAATTCTTCGAAGACTAATTCAAATTGGGCTCTTTATTTTCAAGAA
AAGCCTCCACCTTTTCATCCTCCACATATAATTCAGAGGCTTTTTCTTGATTTAAAGATT
CCGATTCCTATTGGGTTCTTCTCATTCAGTTTTCAAGATTCGATTGGGATTTTATTAAAG
ATTTTGGTTTTGATTGAATCATAATTGTGAATTCATGGCGGTCGTGTTTGGATTGTGAAG
CTGTTGTTCTTGCTGTGAATTTTGATGAATCTTGATTTTAGTGAAGAAGACTGGCTTGTG
AACATAGGGTTTGTTCCCAGGCCGTTGATTTTGCCTGTTGTGAAGAAATTATTTCGCCTC
TCTATTTCGAGAGATAGATGGGATAAGGAGTTCTATAAATTGCAG
>c661_g1_i1 len=1374 path=[1375:0-673 2049:674-682 2058:683-1250 2626:1251-1373]
CTCGTCTCGGCGGCGTTGGCTCCTACTCCACCTCCTCGGCGGAGGGCAGTGTTGGTGGTG
GTGGAGGAGGAGGAGGTCGGTGGAGGAGTCGGAGGAGGAGTGGGAGGCGGTGGAGTCGCG
GGAGGCGGTGGTGGTGGTGTCGGAGGAAGAGGAGGTGGAGGAGGAGGAGAGGAGGAGGGT
GCGGACCATGGAGAGGCGGGGGGAGAGGTGGAGGGGGAGGAGCTGCCCCTTATAGAATAG
GTCGTCGGCGGGGCAGAGATCGGCGGCGGAGGATTTGCGAGGAGAGAGAGAGATGGTGAA
[truncated: 50,977,201 more chars]
