# Supplementary material for: High-Throughput Sequencing and De Novo Assembly of Red and Green Forms of the Perilla frutescens var. crispa Transcriptome
Source: PLoS One. 2015 Jun 12;10(6):e0129154. doi: 10.1371/journal.pone.0129154 (PMC4466401; doi:10.1371/journal.pone.0129154)
Supplement: S2 File — (FASTA) [file pone.0129154.s008.fasta]

>c0_g1_i1 len=338 path=[316:0-68 385:69-337]
GAATTCAGGCGGCTCCACCCCTCGTTTCTCCACTCCTTGCTTCACCTCAGCCCAAAATGC
AGCAGCATAGTCAGCTCCTCGGACAAACTGTCTGATGTTATGCCAGTGCACGCCATCATG
TAGGCCGGAGTTCATGATTATAGTGTCGGGGACAACATTGTGTGAGAAATAGCCCTTCAA
CAGCTCTCTATACTCTGCATTGATCAATGAATTCAACCCCTCATAGTTGCCAGTATCGTT
TGGATGGCCATTGAAGATGCTGGTGAATCTGACCACTTGGGATGGATTGTTCGGGTTGGT
GATGTTTCGATCAAAGACCCGAGGGACATCTGCAGCAT
>c2_g1_i1 len=260 path=[238:0-259]
TGCATGAAGCTGCGGGGATCGTCGTCGGGGAGAGCCTTCATGAGAGCCGTAGCTTTCTCA
TATTTGGCTACGTATTCTTTAGTGACGAGATGGGCGGCGGGGCGAACGCGCATTTTAGTG
ACGGGGGGAAGTTTGTAGTCGATAATCTGCGAGAGGGGAGGGCAGCAGCTCTCCTCTAAT
GGTTCGCTCGTGTTCAAATTTGTGCCGGTTGTACATTTGGAGAGATCGGGGGAAGAAATC
GGAGTGGCCGATGCCCCCGG
>c2_g2_i1 len=294 path=[746:0-293]
AAGAAATCGGAGTGGCCGATGCCGATGAATCGGTTGAAACAAGATTTGCAGCCCCGTAGA
GGCCTCCCATGCCTAGAAGCAAATTTCTTCTGTCGAATTTCTGGCTTTTGCTGCCGTTTT
CGGAGCAGCACCATACCCCGAAATGATGTCGGTGGGGTGGTTTACCCAAGGTTTTAGGCC
GTGGGGTGAGTTGAGAGGAGGTAGTGTTTAGAGAGCAAGAGAGTGAAAGAGACGCCATGG
GTGAATTTGCTTGGATTAATTCTCAAATCCACGCACTATATATAGAGAGAGACA
>c3_g1_i1 len=496 path=[474:0-495]
TTTTGCAGTACCAGACTTTGCCCAATCGGCACTTTTTATCTCTTCCCATAAAGCAGCTTA
CCCATAGTTCCGGAGCTTTGGTCGCCTTATGGGTAACCAATAGGGAGAAATTACGAACCT
TTGTGGAGAACGAACTATTTCCCAAATGGGGTGTCAAGTATGCTGCTACGTTTTACTGGC
TGAAGGTGAAGGCCAACGGCTTCTTGATTAGCGAACTGGATCTCTTTCACCACAGACCAT
ACGAGTGTCTTCTTCTAGGTCTGAGTCACGGGAAGGGAACGGATTCTGAACACCTGCAGA
GAGAGATTGGCATTCCGGACAATCAAGTATTCATCAGTGTTCCAGGAGATTATTCGAGGA
AACCCCCAATTGGAGAACTGCTACTGGACTATGTCCCCGGACCCAAACCTGCCCAATGCA
TCGAACTGTTTGCTCGAGAGATGATCGGAGGCTGGACTTCCTGGGGTAATGAACCCCTAC
ATTTTCAAGATTCAAG
>c4_g1_i1 len=229 path=[1:0-228]
ATTTCTCAACTTCTGGAGGGGCCTCATTGGAACCTTTGCGACGACGTAACCGTGGAGCGG
CCGCAGTAGGTGTTGATGTGCCCCCAGAACCAGGATCCTTTTGCATATTTGTCTAAGCCT
CGGAGTGTGTGTGTGTGTTTTCTTCGGAGGTTATAACAGAAGAGTGTAGACGTAAAACCA
GAAGTGGGGATTGATGGAGCCTCGAATAAATCATCGATCATAAATAGTG
>c5_g1_i1 len=314 path=[292:0-67 360:68-100 393:101-313]
AAAAAAAGAAAAAGAAAAAAAGGGAGAAAGTTGATTAGACGAACACGTGTCATTATCCGT
CGTAGAATTTTTCTTAGTGGTGCGGTGGTGGTGCCGTCGTCGGATGGGCGGCGACCGGAG
GTTTACATTGGTAGCACTTGGCGAATAGTCCGAATGTGTCAACTTGTCTCACAAAATTGG
TCACACTTGCCCATCCTCCAAACCCGAACCCGACTACGAATATCCAAATTACGATGAATG
TGTTGATGGCGTACATGGCTGTCCAGCTTGGCATGAAGAATGGAGGCTTCTCCGCAGCGT
TCTGACGGGCGGAG
>c8_g1_i1 len=213 path=[326:0-100 24:101-212]
TGTCCCGATTATATATCGTAAGATGCTCTTGTTAGTACTTGTAGCTTTGTTTCTCACTCC
TTTTCCATTTCCCATCTTGTTCTCCTAATCCTATATGCCAGGTTAATAATACTGAGGTCT
TGTGATTACATATGCTGCATGTCCTTCCTTTAAGGCTGAAAATGTGAACTCATCAAAATT
GTTTGTCTGGAATTAAACCAAAGAGAGCAAGAA
>c10_g1_i1 len=402 path=[1:0-207 809:208-211 213:212-401]
AAAAAAAGAAGTTGCCTTACTTATCGCCCTATAAGAATGCAATGCATTTGGATGCGAAGA
CTGATGAGTCGGATAAGTGGGTAGTCGCAGTTTTACACGAGGTGCTTAATCTTTTTGTTG
GGAAGAAGGCGGAGAGGGAGAATCTGCTTTGTTTGGGAGAGTTTTTGGGGTTGAGACCGA
GTTTTAAACGTGCATTTTTGCAGCATCCTGGTATTTTTTACGTGTCCAGTAAGATTGGAA
CGCATACTGTAGTTCTGAGGGAGGCGTATAAGAGAGGGATGTTGAATGAGAGACATCCTT
TGATAGATATGAGGTCGAAGTATATTAAGCTAATGAATGTAGTGAAAGATGAGGAGAAAC
CTAAAACCGCGCAGAAAAAGACAGGCATTGATGTGAAAAAAA
>c12_g1_i1 len=202 path=[180:0-201]
GCTATATGGCTCCAGAATACGCAAATTATGGGAAATTCTCAGTGAAGTCAGACATCTTTA
GTCTTCGAGTGGTACTGATAGAGATAATAAGTGGTAAAAAGAACAGAGGATTTGAAGACT
GCCATCACTATCATAGCCTCTTGAGCCAAGCATGGTTGCTATGGAAAGAGAAGAGGAGTA
TGGAGGTGATGGATGAGTGTTT
>c13_g1_i1 len=299 path=[1:0-133 574:134-143 144:144-298]
AAAAAAATTGCTTTTCCTAAGATCGCTGCATAATTACTATTTACAGATTTTTCACTCACT
AAAAAAGACTAATTCGCTGTCTTCAAACATCTCAAACGCATTAGAGTTTAAGCAAAAAAT
CAAGAATTGCAGAACACAAAGCATGTATATCTTGATTTTTTGCAGTCCTGATTTCTCCTT
TCCCACTCACTTCAGATGCTCAACTCCAGACTTTGTGGGAAGATTAAATCACTTATAAAG
GGGATGTGAAAGCATCCACATCGAATTATGATTTCTTGTTCAGATGAACTTCAATAAAT
>c15_g1_i1 len=280 path=[258:0-279]
CTGGCTTTTAGTAGTTGTGTGAACTTCTTAGTCAGTTTATGCTGTTTTCTTCCTCGGAGT
TGACTTGTCAAAAGCACTACAGAATGAGTCTAGATGTTACTTGAGATTCTTGGTGAAATA
TTGAACATAATGTGTTTAAATTTAACATGTAGAAACTACTGTCTTAGAAGCAACGCGTCA
CCACATTAGTAGAGGGAAGAAATTTAGTGACTCTGCCAATGAGTAGAATGGTACCAGTTG
AAAAAGGATATCCTGTTTTGTGTTTATCTTTAGGGGGGGG
>c16_g1_i1 len=224 path=[1:0-71 73:72-87 89:88-223]
GAGCAATGAAGAGGTCAAAGCTGTACAAGAAACCGTGCAGAAGGCAGGGGACTTTGATAT
TAGGAGGAGTCCAATATCTATTGCTGCAGCCATCATTTTTATGATAACTCAGCTATCAGA
TTCCAAGAAACCCTTGCGAGATATCTCGATTGCCACTACAGTGGCCGAAGGTACCATCAA
GAATGCTTATAAAGATCTCTACCCCCATGCTGCCAAGATCATAC
>c18_g1_i1 len=379 path=[357:0-170 528:171-191 549:192-378]
ATCTTCTGGAAATAATTGACCAAGTGAGATTGTTCTATCCTTTATACTTGTTGCCTTCTT
AATCTTACAGCACCGTGTTTTGTGATATCTGGTAGTCTCACTTGAAGAGATATATCTGCA
TACGTTGATACAGTTTGAGTTGGTGTTTATTGTCACTTCATTATTATTTTTTCCCAGGTA
TTAGAATTTTTGCCCTTTTGTAGCATCAATGATTAAGCAGAAATATTTTTATCGTCAAAC
TTTTGTCCACTTGACTGGAATTCATTGTAAGTAAGCTGTAATTTGACTTTTTCCATGCTG
AAACTTGCACTCTGGCACTGTTCGGGTTTTATTCATATTAATGTTTCTTCCATAGTTGAA
TTATCAAATTATGTTTTAA
>c21_g1_i1 len=247 path=[4:0-121 126:122-122 127:123-246]
ACTCTCTCTCTCTCTCTCTCAAGTCGTCTCGTTGCTTTTATATTGCAGCAGAAGTCGAGC
ATTCGAACACCTCCAAAGGGCGGCTTGTGATTTGTAGAGAGAAGTAAAGATTGTTGTTTT
TTGATCAGAATGTCTGGAGGAATTGCTCGCGGACGACTAACGGAGGAACGCAAAGCCTGG
CGGAAGAATCATCCCCATGGTTTTGTGGCTAAACCAGAGACCCTGCCTGATGGTACAGTG
AATTTGA
>c24_g1_i1 len=290 path=[59:0-289]
TGAGAAGTTCTTGCCTAGGCCTTTTCTCGGGAGGGGTATTGGAGGGTTTAAGCATGGGAT
TGGTGGAGGAATAGGTGCTGGGGTTGGTATTGGTGGTGGTGCTGGTCTTGGTGGCGGCGG
TGGTCTAGGAGGTGGTGCCGGTGGAGGTTTAGGTGGTGGGCTTGGTCATGGTGGAGGTCT
TGGAGGTGGTGCCGGTGGAGGGTTAGGTGGAGGAGGGGGTTTGGGAGGTGGCGGAGGTCT
TGGCGGTGGTGGAGGATTAGGTCATGGAGGAGGTATTGGCCATGGTGGTG
>c27_g1_i1 len=459 path=[53:0-458]
GCATTTTCAAGGCTTTCAACAAGATCACCAAAAATGAGTTCTGCAATTGTGTTTGAGAAT
AAAATTTTACATGTTTCCAAATGAACTCCATTGCCAAGTGCATGATTTGGTAGTGACAAT
AGAGATTCTGAACAAGTCCACTTCCAATTCATCAAAACTGCCCGCCGTGTCCGAGCCAAT
TTTCCCCCATCAATAATCTGATTGATGTTATGCAGAAACGTACTAACAAACATATCTAAT
AGACCTTTGACGTCTGTTTCTAATTGGAAGGAACTATCACTGTCTGCAACAAGATCCAAT
GTCATAGGAGAGAACACAGACACTAAATCCTTTAAAGCATGTGCACATGCTTCGTAGGCA
GCTAAGCAAATTTCTGCTTCAACCTCTGATTTAGGTGCTGGAGTTCTGATAGTATTCCAG
CAGAAGTTCCAGAGGAAGCTTTGAGCTGACTGAAAAAAA
>c28_g1_i1 len=210 path=[53:0-209]
GCAAATTTTTTAGTCACCCGAAATTTTTTGGTGCCTTTCCCTGATAACTTGAACATATTC
TAGGCATTTATCGACATAAAAAAAACCATAGTCTTATGCCAGAGGTAAATACAAACACAG
CCTACCTATTGCATTTCCCATCCAAACCCCCGAGACAGAAGTCTTTCACATTCAGTAAAG
AAGCTCTAGATGCAAATATATAAAACATAA
>c30_g1_i1 len=216 path=[269:0-34 38:35-215]
TGAAATCTGAGTCCCTTTTGGTTTTCTGCTATAAAAGGTTCTTACAACAAGTTGATTGTG
GGCACTACTACTCTTGATTTTAGTTTTCGAACTCGTGATTGTCGGTTGGCTTATTCGAAG
ACGTGGGCTTCTGATTTGAAACGCGCAAAAGCAAAAAATAAAATAAAGATTGCAACTTTG
AGAGTTGAGACACCGCTTTTTGTTTTTGATTTTTTT
>c30_g1_i2 len=218 path=[1:0-36 38:37-217]
AAAAAAATGCTCCTCCTTTTCAACTCTCCCCATATATAGGTTCTTACAACAAGTTGATTG
TGGGCACTACTACTCTTGATTTTAGTTTTCGAACTCGTGATTGTCGGTTGGCTTATTCGA
AGACGTGGGCTTCTGATTTGAAACGCGCAAAAGCAAAAAATAAAATAAAGATTGCAACTT
TGAGAGTTGAGACACCGCTTTTTGTTTTTGATTTTTTT
>c32_g1_i1 len=302 path=[342:0-62 39:63-301]
GATGCATAACAACAAGAACACATTCGGCAAGAAAGAAAATAGCGGCGGCGGCGGCGCTGG
CAGCATTACGAATGACAGTGTAACCAGTTTCGACAATAGCGGCGGCGGCGGCGGCGGCGA
GGAGAAAATGACTGATAACGGTAATCTTTTTCAGAGTGAGAATGGCAATGGAGTTCATTT
CCATGGCTCTTCTTCTTCGCCTGCAACTGCATGATGTAACTCTAGGTAGATTAATTAAGA
GTGTTAAATTGTTAATTTCTTCACTTCTTTTTCTGCTGATTAACTGAGTGGTTAATACTA
AT
>c36_g1_i1 len=270 path=[248:0-159 408:160-269]
CTTGAATTTCCTCGAGAGTGTTCATCACCTGCCCACGTCCTGATTCTTGCATCGCCGTCT
GGAATATTTGTTCACTGTTTCCAGTTTCAACGAGATGATTGATAGTCTCTTCATCTGGTC
TAGTTCCGGTGACTGTTATTACTCGTCTCTCAACAACCTCGCGATACTCTTGTTCTATCT
TCTGTCTTAAAGTCTGAAATTCTGTCATGAGGTCTTTAAATTTTTTCGTCAAGGCATTCG
TCATGTTCATCCTTGACCTATCAATGGCAG
>c37_g1_i1 len=347 path=[1:0-346]
AGTATTTCTAAAAAGTTAAAATTAAAAGGCTCCTCGTTCAACCTCGTGACTGAATTCGAA
TCCGACCAACATAGCATGAGCTAAAAAAGGTCCGTTATACGTTATAGCTAAAACGTACGT
ATATTCACGAGTATTTACACCCAACCCAACAATACAAACACCACCACACACACAAGTTGT
ATGATACAAATGAAGCAAAAATATATAAAGCCACAATGCATTCTAAGCTCTAGCCATGCT
TATCTCCACCGAAGCCCGGTGCCTCTCGAGGCGGGTGGGCTTTTGTGTACACCCGGTGGC
GCCTCTCTCTCCCGTATATTACCCCAAACAGTAGGGACAGCATAACT
>c38_g1_i1 len=712 path=[47:0-71 46:72-711]
AATAATGGTTATCAAGAGAGAGAGTTCTATTTATAACTCAAATGCAGCACCTTCATTGTA
TCTTTCTTTTTCAGATCTGCACAGGTAAACTGCTCTCCACTGTCAGAGGTGACTGAATTT
GGTGGATGACGAGGGAGTGCAAATGGTCCGTCATCTTCTCAAGTCAGTTTTTCAACAGGC
GTGGCTAAGCATGATGTTCAAATCGAAAACCAGAAGGCAGATACTTGAGATGAGAAGATT
GTAAACATCATCAATGTGGAAGGTAAGTCAAGTGAGAGCTTTAGAACGAAGCTTTCATGG
AAGTCCCAATCGTAACTGAAACCAACAGTATGGCAAGAGGTTCTCGGAATAGTTTGGGCT
TGAAATATGCAGAACAATGAGCGGATATAGCTGAGCCATCTCCCGTGCAAAACCACGTGC
AACAGAAGAAAGCAAAGACAGTACAGCAGAAAAGGCGGGCAGGGGAAGAGGTAAACGAAC
GGTGGGTGCATTGCATTGGACAGTGCTGTAGGAAGAAAGGTTTAGGATTATTTGTTTTTG
TTCAGAGTTAAGTTTAGTTGATTTATTAGTAGCGCCGCTTTGTTTCTGTTATTTTCCGAC
AAATAATCAGTTGGTGATTTTTTCTTTGGTCTTTGATGGGAAAAATGTGTGTTAATTATG
TTTCATTTTTATTTCAAAATATTCAATACATATCATGTATACCTGAGAAGAT
>c38_g1_i2 len=662 path=[24:0-21 46:22-661]
GTTTTTCTTGCTAATTCATTCAAGATCTGCACAGGTAAACTGCTCTCCACTGTCAGAGGT
GACTGAATTTGGTGGATGACGAGGGAGTGCAAATGGTCCGTCATCTTCTCAAGTCAGTTT
TTCAACAGGCGTGGCTAAGCATGATGTTCAAATCGAAAACCAGAAGGCAGATACTTGAGA
TGAGAAGATTGTAAACATCATCAATGTGGAAGGTAAGTCAAGTGAGAGCTTTAGAACGAA
GCTTTCATGGAAGTCCCAATCGTAACTGAAACCAACAGTATGGCAAGAGGTTCTCGGAAT
AGTTTGGGCTTGAAATATGCAGAACAATGAGCGGATATAGCTGAGCCATCTCCCGTGCAA
AACCACGTGCAACAGAAGAAAGCAAAGACAGTACAGCAGAAAAGGCGGGCAGGGGAAGAG
GTAAACGAACGGTGGGTGCATTGCATTGGACAGTGCTGTAGGAAGAAAGGTTTAGGATTA
TTTGTTTTTGTTCAGAGTTAAGTTTAGTTGATTTATTAGTAGCGCCGCTTTGTTTCTGTT
ATTTTCCGACAAATAATCAGTTGGTGATTTTTTCTTTGGTCTTTGATGGGAAAAATGTGT
GTTAATTATGTTTCATTTTTATTTCAAAATATTCAATACATATCATGTATACCTGAGAAG
AT
>c39_g1_i1 len=322 path=[300:0-321]
CATACATATATATATATATATAATCGCATTACATATGTTCGTATGTATATAGAGTAAAAT
CGTACATAAATGGCTATTTTTGGTAGTTATTGCTGAAAGCTCAAATCCCTCAGTTACTCA
GGTGTTTTGTGTGTCCAGATTTTTTGTTATCTTTAATTTGTATTTTTAATTGATTGATCA
AGAGATTCGGTTTCGATTCGGTGTGTGATATGACTTACAATGCCGCCGATGAAGAGAATC
GTAGAATCGGGGAGGATTACGTGAAATTGGAGGATGGTGGGGCCCACTGGCAGGCGGAAA
CGTCGACGTCCGGTTGTTGTGG
>c41_g1_i1 len=467 path=[53:0-466]
TGAGAAATTTGGTTTTAATCGCAGGCATCTTCATATAAACATTAATGATGCCGACCATGG
AAATCTAATAATTTCTCCATCATGATAACACCACTTGGAGAAAATCTTTCGGGGAACCAT
TCCACACGTTTTCTGGAGGAGGAAACACATCATGTGCTCGTGGGACTTAGAATAGGAATT
TGTACCAAGCTGATAGCTGAGATTTTGTCTCAGCTGAAGCTTAGTCCTTAGCAATCATTT
AGTGGTAAGGCAAAAATAAGAAAACTCAACAAGATTTATGAAGCATGTTTGAAGTGTTGA
TGCTTTAGCCTCTTATTCATCTAGAGTACCTGTTGGTATGGTATAGTGATTCTTTATCTA
TGAAAAAAAGAAATGCAGATTTTGCTTGATTAAAGAAACTTGATTGTTAATATACATATA
CTAATTCCTGTAAATCTTCATTGACAGTGAGACAGGTATTACTTACA
>c45_g1_i1 len=309 path=[287:0-189 477:190-223 511:224-308]
TGAAGGCGCAATCTTTTTGCGAGAAGCAGCAAATTTCAAGTGGGGTGAAATGAATTCAGG
GCTGGTGATGAGAGAGTACCATGATTTGCAGACGGCGGTGCAGCGGAGAAGGCCTTTCAC
CGGCAATCGCCAATCTGTGGAGTATGTTGATTATGACTTCTTCGAACAAATAATCCGCCA
TTTTTGTTATAATTGGTCTTAACGAAACAGTTGAAGGAACGTCAAATGTGGCTGTAGAAA
CTGGAAACTGAGGAATTGGTGTTATTTGGATTTGGGAGTAGGTGATGAGTAATTCTGGAG
AGAGAAAGA
>c45_g1_i2 len=275 path=[287:0-189 511:190-274]
TGAAGGCGCAATCTTTTTGCGAGAAGCAGCAAATTTCAAGTGGGGTGAAATGAATTCAGG
GCTGGTGATGAGAGAGTACCATGATTTGCAGACGGCGGTGCAGCGGAGAAGGCCTTTCAC
CGGCAATCGCCAATCTGTGGAGTATGTTGATTATGACTTCTTCGAACAAATAATCCGCCA
TTTTTGTTATAATGTGGCTGTAGAAACTGGAAACTGAGGAATTGGTGTTATTTGGATTTG
GGAGTAGGTGATGAGTAATTCTGGAGAGAGAAAGA
>c49_g1_i1 len=250 path=[95:0-91 186:92-113 94:114-249]
TTCCGATCTAACTGAAGCTCTGCTTAGATGGTCAGTACCCCCACTTTGCTGTAATTCATG
GACAGATAAGCCTTTTGATGTTATAAAATGACACTGGTTGGAGTTTCTATCCAATGCCAG
AAAGTTTGCTTCATTTTGTCTTGACTGACAAAACTGATTCTCGTACATGAAGCCATTCAA
ATTTTGCTGTTCATTTAGGGGCTGACTTTTAGCAAAATCAGGCCTCAGATTGGACTGAGT
AAAGTTCAAG
>c50_g1_i1 len=535 path=[53:0-534]
ACAGACTGGTGAGGAGTTTGCTCTCGAATTTATGCGTGACAGGGTCAATCCCAAGATTCC
ATTTATTCCAAATATATCTGGGGATCCCAGTTATGCCCCTGGTTACTTGGAACTGAAAGG
CATTTTAGGCATTAGTCATACTGGATCTGAAAGTGGTTCAGATATTCCCATGGTTGCCAC
AATAGGAAAAACTTTGACAGAAATTGAGCAGAGGAATTTGACTTTACATGGAAACAGAGG
TAACCATGGTTCTTTCCAAGCAATGCCACCACATGCCTCATCAGATTACAACAGCCAGTG
CACGCTCATGCATGCTTCATCTGGAACCTCTGATGGCTCGTCATTGAAACTCAAGGTTCT
CTGCAGTTTTGGTGGTAAAATACTGCCTCGCCCCAGTGATGGAAAGCTCAGATATGTTGG
TGGTGAAACACGCATTATCCGGATAAGCAAGGATATTACATGGGGAGAGTTATGGCTGAA
AACAACTGCAATTTATGATGAGACTCACGCCATAAAATATCAGCTTCCTGGGGAG
>c51_g1_i1 len=273 path=[904:0-18 906:19-272]
AAAGAAAGCGACAGATCAGGTGGAAGAAAGCGACAGATCAGATGTCTCTCGCAGCGCCGT
TGGTGGATCTTGGCTGTCGTAGAAGCTCAATCAGTGCTTCCGCCTTTTGTTTGGCGCGAC
TGGTCCCAGTCTGCGAGAGAGCCACAAGGGGGGGAATGGCTCCTTCGCGGGCCACCATAG
TACGATAGGCCAAGCAGTCCTCGCAGAGCTGCAACAGTATGGCGACGGCGATCTCCTTCT
GCCGCTGCGTTTCCACCTCCACCTCCACTTCCT
>c51_g1_i2 len=446 path=[463:0-191 906:192-445]
GGGGGGGCCAGCAGTCTCGTCTATGGAGGGTTTGTATATAAAATTTTAACCACATATCAT
TACTCTTTTCTCTGTGTGTGTGTGCGTGTGTTTTTTTTTTTACCTGTAAATTTCATTTTG
CTCTCTCTATTCTGTCGTTTAGTGGAAGTTTGGCAATTGGGTTTTGTCAGGGTATGGGGG
CATCATGTGGGAGTGGAAGAAAGCGACAGATCAGATGTCTCTCGCAGCGCCGTTGGTGGA
TCTTGGCTGTCGTAGAAGCTCAATCAGTGCTTCCGCCTTTTGTTTGGCGCGACTGGTCCC
AGTCTGCGAGAGAGCCACAAGGGGGGGAATGGCTCCTTCGCGGGCCACCATAGTACGATA
GGCCAAGCAGTCCTCGCAGAGCTGCAACAGTATGGCGACGGCGATCTCCTTCTGCCGCTG
CGTTTCCACCTCCACCTCCACTTCCT
>c52_g1_i1 len=563 path=[1:0-532 592:533-562]
ATGTCTCAATCAATCAAGCTTGATATCAGGGACATGGCAAACTTTGTAAAAGTCATCTCC
TTGGCCATTTTCGGCTCTGAGCCGGCCCTTGAAGGCGTCGTGCATCCATCTCACGTTCAA
CTTCTGGAGCGTGGTGATGGACTTCAATCCATCAGGAAGCATCTCCAGCTTCTCACACTG
AGCAATCACCAAACGCGTGAGCTTTGGCATGGCTCCTTCATCAATCCTCCACATCTTTAA
CTTTGGCAGACCCCATAGCTTGAGATACAGCAGCCTAGGAAAACCACCACTCAAGCACAC
CATCTCCTCTCCCATGTAGGTGCATTCGTACAATGTTAGGCTGCTCAGCTTAGGTAGCTT
CTCCAGTGTTGCCATTGGATCATCATCGAGCTGTGAGGCCTTGAACGCGATTTTAGCAAT
GCTCGAGGAGAAATGGTAGTGCTCTGGCAGCTTAGCTATACGCCCACATATGGATAGCTT
GTGCAAACGGTGGCAGCCTAGCAAAGTTCTCAACAGATTCAACTCTTCATCCGAGCAGAA
CTTTGAACACGAGATAAAAAGGG
>c52_g1_i2 len=562 path=[1:0-532 534:533-561]
ATGTCTCAATCAATCAAGCTTGATATCAGGGACATGGCAAACTTTGTAAAAGTCATCTCC
TTGGCCATTTTCGGCTCTGAGCCGGCCCTTGAAGGCGTCGTGCATCCATCTCACGTTCAA
CTTCTGGAGCGTGGTGATGGACTTCAATCCATCAGGAAGCATCTCCAGCTTCTCACACTG
AGCAATCACCAAACGCGTGAGCTTTGGCATGGCTCCTTCATCAATCCTCCACATCTTTAA
CTTTGGCAGACCCCATAGCTTGAGATACAGCAGCCTAGGAAAACCACCACTCAAGCACAC
CATCTCCTCTCCCATGTAGGTGCATTCGTACAATGTTAGGCTGCTCAGCTTAGGTAGCTT
CTCCAGTGTTGCCATTGGATCATCATCGAGCTGTGAGGCCTTGAACGCGATTTTAGCAAT
GCTCGAGGAGAAATGGTAGTGCTCTGGCAGCTTAGCTATACGCCCACATATGGATAGCTT
GTGCAAACGGTGGCAGCCTAGCAAAGTTCTCAACAGATTCAACTCTTCATCCGCCGTCCC
TTTTTATCTCGTGTTCAAAGTT
>c53_g1_i1 len=345 path=[719:0-38 436:39-344]
GTTTGTTGAATATCATTCTTACATGATTGACGGCAGGCTCTAGCCGGCGGAGTTGTGACA
TTGCAAGCTTTGGGGAGCGCCATAATTTGAGTCTTGTTGAGGTTGTCGTCGGAATCCAGA
ATCCGGCAAAGGCACTCCGGCTTCGTTGCCACTGTGCTTCCGAGCCGACTGCAGCACTCG
GAAGTAGGACGGCTTGAGCCACTCCCCTCTATGTAGGAGTAGCAAGGCGTTAGCTTAGAT
ACCTCGTCATCACAAGAAGATGACGAGGTTGATGCCGAGGCTCTTGAGAGAAGAGCGGCA
AGAATCGAGGCCAATATTACTATAGTTGCTGCTGCATCGGTCTTT
>c53_g1_i2 len=382 path=[360:0-75 436:76-381]
TAGAGAAAGCTGAAGAGAATTTGACATCTTGGTTGAATATCCTAATGATGGCAGTGTTGA
TGATTGACGGCAGGCGCTAGCCGGCGGAGTTGTGACATTGCAAGCTTTGGGGAGCGCCAT
AATTTGAGTCTTGTTGAGGTTGTCGTCGGAATCCAGAATCCGGCAAAGGCACTCCGGCTT
CGTTGCCACTGTGCTTCCGAGCCGACTGCAGCACTCGGAAGTAGGACGGCTTGAGCCACT
CCCCTCTATGTAGGAGTAGCAAGGCGTTAGCTTAGATACCTCGTCATCACAAGAAGATGA
CGAGGTTGATGCCGAGGCTCTTGAGAGAAGAGCGGCAAGAATCGAGGCCAATATTACTAT
AGTTGCTGCTGCATCGGTCTTT
>c54_g1_i1 len=463 path=[1:0-133 135:134-139 141:140-462]
CACACACATATATATATATATAATATTAAGAAAAAAGAAGGAAAAAAAATGTCTGCTCCA
GCCCTACTCATGAGCTACTGCAACTCCAGCAGTCCCACATCGGAAACCAGCAGCGGCAGC
CAGAAAGCGGCGGCAGCGGCGGCGCCGTCGTCCCTCAGCCGCTACGAGTCGCAGAAGCGG
CGGGACTGGAACACCTTCGGGCAGTACCTGAAGAACCACAAGCCGCCGCTGGTGCTCAGC
CGCTGCAGCGGCGCCCACATCCTCGAATTCCTCCGCTACCTCGACCAGTTCGGAAAAACC
AAGGTCCACAACGGCAGCTGCCCCTTCTTCGGCCACCCCCACCCGCCGGTGCCCTGCCCC
TGCCCGCTCCGGCAGGCGTGGGGCAGCCTCGACGCTCTCATCGGCCGCCTCCGCGCCGCC
TACGAGGAGAACGGCGGCAACCCGGAGTCCAACCCCTTCGGAG
>c55_g1_i1 len=733 path=[756:0-590 1347:591-614 1371:615-732]
TGTGTAAGCAATAGTCATCCATGATATACTGGATATGAAGTACCTGTTTGGATCCCAACG
GTAACAATCTCCAAGATAGACGAAAAGTACTATCATAACCCCCCGACGGGCCAAAATACC
AAACACAACCTTGGGTGATGATGATGAGCGCATGAATGTTTTCCACGCGATGTTTTCAGC
TTGAATTTCTCCGAGATTTATGCATGTAAAATTGTTGTAGATTTTAGAGATGTCTCAAAC
CTGAGCTAATAGAGAGACCTAGAGACAGGGAGTAAAGAGCCGGAAACTGCCTCATTCGCA
AGCAACTTTCAGTAGCTCTTCCCATGTTGTAAGTTTTTCTCTAGGTTTGTTCTTCAAACT
TCCGCGCCTTCTCTCTTCAAGGTCAATTTTTTCCCAGGCATCAAAGGGGATGACTCTGGT
ATTCCTACCGTCTAATAAATGCCCCAGTCCTTCTCTTCCGGGCTTTGGAGAGGTAGACTT
TATCACTCCTTTATTTATGTCATCTGAGATGCATGAGAGAGTTTCTTCAGCGCAATGAAG
ATTTGTACCAATAATTCCGGTTGGTCCTCTCTTCAACCACCCACACACATATAAGCCTTT
CTCATATTGCGAATGATCTTGTGAAGCATCAGTCAATACTCGGCCTCCAAGATTTGGAAC
AATACCTTTGTAGTTATCAAAGGGTAAGCCATCAACAGCTACTGATTTGTAACCGATACT
TTTCAAAGTTACG
>c56_g1_i1 len=503 path=[1:0-29 31:30-502]
CAAGCATTGGACCAAAATCCTGCGTAAAGTCACTAATAAAATCATCGAACAAAGGTGAAA
CATCTGAAGAATAATGCGATTGAGACTGAGCCTTGGCCTCTGAAATCAAGTGAGCATAAT
CTGACCCTTTACTTCTCGGCACAACAGACTCAGTTAGCTGACTTGAGCTCGCCTGAGCTC
CTTCAGATGCCGAATCCAAATCTTCTTCATAGCGATCCCAATTCGAAGGAAGTGCTCTCG
AGCCTTGATATTGTGGGGCTCTTTCTTTAGTTTGATGACCATCAGATTGTTGGGATCTTT
CCTTAGCTTGCTTCCCAGCTGGCTTCTTATCATCTGAGCCACCGGAAGGCGCTTTTAACC
CTTGGTGGGTTTGATTTTTCTTTTTATGATGCAACGAATGAGCTCTTTTCGATTTTGCCA
ATGCTTTAGCATCCATCTTATTCTACCTGATGATTCCTGCCCAATTCAAGATAAAAAAGA
AAAAAAAGGCCTTAAGATACAGA
>c57_g1_i1 len=688 path=[753:0-499 25:500-507 33:508-687]
GAGATTTATTCGAAGCACACGAGGTTAGTACTCCCTCCGTTCGTTTTGTTCGTTGTTTAG
AATTAATAATTAATTTTTTGAACTAATATATCTCTCCTTTTATATTACATAAAATCCTAT
TCACTTATATTTTTCGAAAAGGTTGAATTATTTTTTCTCTCTCTATATATTTGTAAAGTT
AAATTTGAGAGAGGGAGTGTCAAAATATATAAAATAATAAATATTTTAACACAAAAGAAA
AATCTAAAACAACGAACAAACCGAAACAAAAGGAGTATTTTTTTTTTTAATTAAATTCTA
GACTTGCATGAATATATTTCATCAAATTTTGTTTAATTATCTATGTATATGAGATAGGTT
AAGGGAACAAATTAAATAGAAAGATTAAGTTGAGTGGTCCCTATATATTGAAATGATACA
TCATATATGTGTAAAAATCAAACTACTCGAGTAAGGTAAAAAAACAAAAAAGTACTATTT
TAGGGAATTAAATTAATTTATAGTTTTTTGTCTATTATGGTCTTTGTAATTTTGTGGATT
CAAACTAATTTGTCTTATTCTAAAGGTCATTATTATTGAGGCCACCAAGTATTTCTATGC
GCACTCGAATCGGTTCAAATTTCCCGTTGCACGTCCTCATAGTTCACTTCGTGTTTTAAA
TTTATAATTTTAATAATATTTATTGTAA
>c57_g1_i2 len=711 path=[753:0-499 1252:500-530 33:531-710]
GAGATTTATTCGAAGCACACGAGGTTAGTACTCCCTCCGTTCGTTTTGTTCGTTGTTTAG
AATTAATAATTAATTTTTTGAACTAATATATCTCTCCTTTTATATTACATAAAATCCTAT
TCACTTATATTTTTCGAAAAGGTTGAATTATTTTTTCTCTCTCTATATATTTGTAAAGTT
AAATTTGAGAGAGGGAGTGTCAAAATATATAAAATAATAAATATTTTAACACAAAAGAAA
AATCTAAAACAACGAACAAACCGAAACAAAAGGAGTATTTTTTTTTTTAATTAAATTCTA
GACTTGCATGAATATATTTCATCAAATTTTGTTTAATTATCTATGTATATGAGATAGGTT
AAGGGAACAAATTAAATAGAAAGATTAAGTTGAGTGGTCCCTATATATTGAAATGATACA
TCATATATGTGTAAAAATCAAACTACTCGAGTAAGGTAAAAAAACAAAAAAGTACTATTT
TAGGGAATTAAATTAATTTAATTAGTTTGTATATGTATATACATACTGTAGTGTCTATTA
TGGTCTTTGTAATTTTGTGGATTCAAACTAATTTGTCTTATTCTAAAGGTCATTATTATT
GAGGCCACCAAGTATTTCTATGCGCACTCGAATCGGTTCAAATTTCCCGTTGCACGTCCT
CATAGTTCACTTCGTGTTTTAAATTTATAATTTTAATAATATTTATTGTAA
>c58_g1_i1 len=276 path=[35:0-48 34:49-275]
CTCGCGGCGTACGTGGCCGTCTCTAGAATTTACAAAACCCAACGGAGAAAAAAAAACGAT
TTATCGGTGAAATTTGGATCGCCGTGGTGGCTTAATGGCGGCGTTGAGACTGTTCGTTTT
CACGTTGTTTCTTTGCCTAGTCCTCACCCACGCTGATGGCTCCATGCCCGATGCCGATGG
TGGGCCCAGATCAAACGGCTTCGATCAGTTGAGCTCCAAGATCCGCAGTCTCGAGAATCG
TATTGAGGAGAAAATTCGAGAAATGAAAGAAAAGGA
>c59_g1_i1 len=475 path=[63:0-81 37:82-474]
AAGAAATATTGTGCCTTTTATATTGGCCAGCCTTCACAAGGCCAAGGCCAAGAGGGGGTC
AAAACTAATTGGATCATGCATGAATACAAGGTTTCTAATTCTTCATCTTCCTCCAGAAAA
AAGAATCATTCCAAGAATAATATTGATCATAGTAAATGGGTTCTTTGTCGTGTGTACGAG
CGCCACGATGATGATGATGACGATGGTGGGACAGAGCTTTCATGCTTGGATGAAGTCTTC
TTGTCACTAGATGATTTTGATGAAATTAGCTTGCCAAATTGATTTCATCATTTTCAATCT
TCCATCCGTTATATCGTATTTTATTTCATCAATGCATATTATGTATAACGATGCACGTGC
ACTGATGAAGTGGAATATGAAAAATAGAAACTACAAGACTATAGCTAGCTTTATATTTGT
AAAAAACCAGAAAATGTATTGGTGGTTTATTAGCTATATAGCTCAGGGATGGATG
>c60_g1_i1 len=741 path=[1:0-136 138:137-740]
GGGGGGGCAGAGATTTAGAGGAGTTGCATGCTTCATCAAACGATGACATTACATATTCCC
AAGAACATGATTGCAGTGCAGAAGTCATTAAGGAATCCATAGTAGAGGTTCCTTTTTCTA
CCGATCAGGCAACAGCTGCCACCCGGAGAGAGAAGGAAGGAACCACATGTCGGAATCTAC
GGAAGAGTGCAGAGAATATCATGGATTTACAACTGGAGTTAGACATTCTTAAAATTATTT
TACAAGAAGAGAGGTCATACCACTCAGAACGAGAGGAAATGGCTAAATCTCTAAACCAAG
AACTTCAGTTGGCAAAGGAAATGGCTACTTCAGTAACCAAAGAGCATGGAAAAGTCCAGG
AAGAGCTCAAAACAGTGAAATTGGTTGTTGAGGCTCTTGAGTCTGAACAAATTCAATCCA
TTAATGAGATAGAAGATCTCAGGAGCACTAATGTTCGGTTTGAAGAAATGTTAAAGGAGA
AGGAGCTTGAAATTTCTTATTTAAAGAATCAAGCTTCTTGCCAAGAGTTCAAAGATCTCT
CAGTGTATAAGTCTTCAGAGATTGAGGACTCTCCTTTAGAAGTGAAGTTGAAGAAGATGC
ATGATTCTCTTGAAAAGGCTAAGAGACTGAATGAGTTGTATCAAAATGATCTTTCATTTC
AAGCATCTCACGAAAAAGAAATGGAGGAAGTCCGAATGCAGGTTGAGGGGGAAACTGCAG
AGGTAATTGTTTGCTTGCAAG
>c61_g1_i1 len=443 path=[1:0-442]
GCAACAAATCACTCTTGTCCACTGAATAATTTGCATAGACAGTACCATGCATTCCCAACA
TTTGCAATGCGCATTCCTCATCCGAGCCAGGATATGCCCCAAGACCCATCAGGGTGCTAG
CAACAGGAATTCCTGTGAGCTCCACAAACCTCCTCAGCTCATCACTCGAATTCAAGCACC
CACCACCCACATAAAGAACAGGCCTTTTCGACTCAAATATCAATCTAACTATCTGCTCTA
GCAACACCCCACTTGGCGGCTTAGGCAATCTAGATAAGTAACCACCCAACTTCATCGGCT
GATCCCAATTCGGAACCACCATTTGCTGCTGAATATCCTTCGGAACATCAATCAAGACTG
GACCAGGCCTACCCGACCGCGCAATGAAAAATGCTTCTTGCACAATTCTAGGAATATCTT
CAACATCTAAAACGAGATAATTA
>c62_g1_i1 len=442 path=[515:0-261 776:262-441]
GAGTTATGTTAGTTGATCCGCATCACTCTGTCCATACGGAATAACAGCAACGCCATCAAT
TTGTTTTTGGTGCATCTTCTACTTCAACGTGTCATGTTCCGCATTGACTTGTGGGGTCTA
TTTTGGATGGCGATTCTGCAAACTTTATGTCTCGATTGGTCTTAAATACAATATTGCTTA
CCATTTTGTCCGTTGTGACGTGGCCATAATTTTCAGCTGTTTTTGTTGTAAACACGTGTC
ACACCGTTACAATTACACTTGTTACGTATTTGCCAATTCTGTGTTTCTTACATTCTAAAA
ATTTGTCTGTGTTTCCTTTTCTTTTTTCTTTCTCTTTGGATCTTGATTTCCTTTTGCCAT
TATTGTTTTACAGATGCGGGATTTAAGTTGTACTAACTTTTGAATGAGTTAGAGAAAATA
CAAAATCACATAGATGCTTAAG
>c63_g1_i1 len=1030 path=[1:0-1029]
CAGAATTTACAGATATGTAGTTGAAAATGAACCAATCCAATCAACTCATGCTTTAGTACT
GCAGAATCATAGGATGTTTGTAAAGAATCCAATGTCAATGCAAATATGACTATGTTACTA
GAACTCGTATGTATTCTCAACAATGCCCTGATGTTACTTCTTTCTGCTGGCACGTCGGGG
ACATCTCTTGATCGGTAGGTTGTACTGGCTTATTTCCTAGAATCACGCCCTGTTTTTGTA
TATAGTGCCACTTTTCTTGGAGGAGGTAGAGGAAGAGTATGAGAGAGATCTGAACAGTGA
AAATGATGGTCCAAATCCTCACATTCTTCGATGTTCTCTTATGGTAGGCTTGTAAACCAG
TGTATATGTTGATGACTCCAAGTAAAGAGAGAGCAATTCCCACTAGCCAGTGAAAAATAA
ACCAAATGCTTCTGCCTTTGCTTCCCCTGTGTGGCCTGCAGATGCCAACCAATGCTTGTA
ACCACATGATAACATAAAAGGCAAGACCGATTCTTTGGTGATCGTTGTTGAAAGAGTTGT
CGAAGTATTTTATTGACATTACTGCTGCTGCTGTAGCAAGCAGGACTGATAAAACCTGTG
TAATAGCATGTATATAGAATATGATTCTGAGCCTTTTGCCAGATTCTTCTCTGTTAGACA
TTCTCTTTGCAAGTATGCCAGCTGGCATCAAGAAACCAACTGAAGCCCAGAGGAGAAATC
CATGGACTTTGATCTCAAATGACAGTTCAGGAGTGACCTTATATATGGTGCTGGAATCCA
TGGTGGGTTGTTTTTGGGACGAGGCGACTGATGGTAGGAGATTGATAATATTGAGCCCTA
CAGGTAGAGCAAGAGCCACCAGCTTATGAGAAGACGGCATTTCTCAATGGAGACGATTTC
CGCACTCTTTTGAATGGGCACACTTGTTCTTTTGGTGTGTAAAGGCAAAGTAGGAATGAC
TAGATTAATGTTAGTTTTTGTGTAGGACTATTGCATTGGAGGTTATAGGTGTGTATTATA
TAGGATCCGG
>c64_g1_i1 len=211 path=[189:0-92 282:93-95 285:96-210]
AAACAATGCCACTTTTAGGCCTTGAATTTGGTGGAAATGGCTGTCTTGATGCCATTTTTT
TCTTCTGGTTTGTTGAAGAAAGTTTGATTTTTTCTATTTCACCAAGGTGGTGGAGGACAG
AGGATTGAGTTTTATTTCAATTTTCAAGTGTTGGGAGTTTGGTAACAATAGAATATTATT
ATAGAGTTTGATGAAATTATGCAAATATTTG
>c65_g1_i1 len=253 path=[53:0-252]
GGTGCAGCAACAACTAACTCAGAACCCTAACATGATGAGAGATATAATGAACATGCCTGC
AATTCAAGGCTTAATGAACAATCCTGAGATTATGCGCAGCTTGATTATGAGTAACCCTCA
GATGCGTGAGATAATTGACCGGAACCCTGAACTTGCTCACATCCTTAATGATCCCAGTAT
TCTTCGGCAAACACTGGAAGCTGCAAGGAACCCAGAACTAATGCGTGAGATGATGCGGAA
TACTGACAGGGCA
>c66_g1_i1 len=511 path=[489:0-369 859:370-510]
CAAATCTCTCGAGCTTCCCAGCATTGCATATATAAGTGGAGGCACAAAGCTCGAATAGAG
GCCAATGACTGGAGGCAAGCTTGCCAAACCAGCATAGCTAATGCCCTGAGGAACTGCAAG
GCTAGCAATGGTTATTCCTGCAATGAAATCAGCCTTGAAGAAGTCGAAGGTGTAGCGTGG
AGCCCATTCGAGAATCGGCACGAAATACTGCAATCCGAGGATGAATTTTCTTGAAGAGGG
CTGGTTCTTGAACTGCTTGAAGGGATCATCTGGGAAAAATGTTTCTTTGAGAGATGATTT
GAGGGTTTGGAGAAAGGGTTTTGTCGGAGGTATTTCAACTCCTATACGTTGCTGGATTTC
GCAGTCGTCTGTGTTTCCCATTTAATTTTGTTTGGATTTTTGGAGAATAATTGGTTTGGT
TTTAATTTGTCAAGAACTCGAATTTGGCAGAGGTGAGAGAAAGCACTAGGCTGTTACTGC
ATGTGAGCATGCAGAGAGAGAGAGAGAGAGA
>c67_g1_i1 len=594 path=[572:0-593]
GCGGAGGCGGAGGCGAAGGCGAAGGCGATGCCGATGCGTGGTGGAGAGAGAGAGAGGGCG
GTGGTGGAAATGGGTGTGGATATGGATGTGGATGGGCTAATGCTGTTGCTGTTGTGGACA
CTATATCACATTCATCTGACTCAGAAATGGGACACTCCATGTTCACGCCGAACAGCCTAA
GTCGTTTTGCTGCAGCCTTCCCTTGGACCACCGGCACCGACTCGAACACCATCTGCTCCG
CCCCTCTCTCCGCCATTCCCCCACCTCCCGGGGCCGATCTCAGGTACACTACCGACCCCG
GTGGGCAAGGGTTTCCATTCACCACGCTCCCGTACGAGTAAGGCCCGTACCCTGACGGTG
GGTGGTGGTGGTAATGGTGGTGCGTCGTGATGGCATTCGATTGGAGGAGCTGCGAGTAGT
CCCTCGGCGGGGGAGGCGGTGGCATAAACAGCGGGCTCCAAGGGTGGTGGACGACGGAGG
AGCGGTGGAAGGAGAAGTGGTGGGGGATTGTGAGCGTGGGAGGGATGTCGGGGGCGTCGG
GGCGGCGCCGCCAGTCGATGAAGAGGCGGTCCTTGGCGAGGTCACCGAGGCCGC
>c68_g1_i1 len=350 path=[328:0-271 600:272-288 617:289-349]
TCGGAGATAATTTAACCTCTCGCTGTAACTACCTTCACTATCATAAGAACATATTATTCT
TGTCATTGCTTTTGTTGTTTTTATGGCTGTGTGGAACTGTGGGTGAATTGGAGTTGCGTC
ATCTAATAACATGTTTATTTATTAGGGATGAGTTTGGGTTTTGTTTTTGATTGTGCATTA
AAACTTCTTCAATTCAGAATTCTTGTTTGTGTATATCATAATGAAGTCATAAAAAGTAAA
ACATAATGTATTATACTTTTGATAGATGATGCAAATGTTTGCATATTCATATACCCTTGT
TCTGATGGTGTTTATGTCTCTCTCTGCAGATAAGATTCACAGCAAGATGG
>c69_g1_i1 len=333 path=[1:0-90 92:91-94 96:95-332]
GGAATTCAATATTCAAATCAGAAATTTATTTTCTATATATCAAGAAGTGAAGAAGAAAGG
GAAATCAATATCAGATCAGAAAGATGTGTTGTGGAACAAGAGTTTGCTGTTTCTGCATGT
GTGTAATATTAGTGGTGATTGCTATCGGCTTTCTCTTCGGATTTGGAGTGTTCAAGCATG
GATTCCACAAGTTGAAGGACACAATTAATTACTGTGATCCCTCCGCCGCCGCTGCCTGCG
GTCGTCCCTTCTTGGGTTTTAGTGCTCCGCCGCCGTTTTAGGGACCTTGGTTATGTTCGT
TACAATTAATTTGTTCTTATCTCTTTAGTGGAA
>c70_g1_i1 len=499 path=[545:0-404 60:405-414 70:415-498]
AAATCCTTGGCCACACATATAACGGGCAAATGAGGACCCAGGAGACAGATCATATCCAAT
GGCATTTGTTCCCACACCTGATAACAGCAGCAGCGGATGATTTCTAGCCGGAGCCTGCGG
CGACGGGTTATAACGCCAGAGAGCTAGCCGCCAGCCGGAGTTGTTGACGGTGACGTAATG
GAGCTCGTCGGCCGTGCATATCGGCGGTTTGTTGGGAATCTTCTCGACATCGGCCGGCTG
AGTCTCGTTGGTGGAGAACGCTCTGACGTTTACAGACACGAGCGAGAGGCGGCGGAAGGG
AGCGGCGCGTGGGGAGACGAAGCCATGGAAGTGGAGGCGGCGGTGGTGGTGGCGAAATGT
AGCTGCGGCTAGGTGGATCGCTGGATTCATGTTGGATTGAGCGATCGCCATGGTTGATTA
TTTTCCAGTAGAGTAGAATTCGTGAATTTAATTTGAATTTATTTTGTGAATTGAATTTGG
TTGGGTTTGACCGATTGAG
>c71_g1_i1 len=380 path=[1:0-106 108:107-379]
GGGGCCGGCTCCGTACACGTTCGTGCCGTTCGGCGGGGGGCCGAGAATGTGCCCGGGGAA
GGAATACGCTCGATTGGAAATATTGGTATTCATGCATCATTTGGTGACCAAGTTCAGGTG
GGAGATGACCACTCCCAACGAGAAAATCGTCGTCGACCCCATGCCTATTCCGGCTAAGGG
TCTTCCTGTTCGTCTCTTCCCCCACAATTAAACCTACAATTTTCTAATTTATTATTAACC
TTTCATTTTGATTTCTTTTAAATATATATATATTGTCTTTCTGTGTATATATATATTTAA
TTTCCCTAAGTAAGATCTAGAGCCACTTCATTTCAAGTTTCAACCTTGTATTTTTCTCAC
TAGCTCTTTTTTGTCTCCCG
>c72_g1_i1 len=679 path=[1:0-161 163:162-678]
CTTTGAAGCGGCGTCGTATCTGATCCATGCATCGCACAGGAACCCTTCAGTGATATCATT
GTACCATGTGGTAGTATTCACAGAGGTCATGTTGTTGATATCGATTCCGACGTGTGGATA
CTGTGTATCCACGCCGTCATACGGAGGGTCGAATTCGTTGACATACGTATCGAACTCGAC
TGCAACGAATGACTCCGACGAAGAAGAAGATGAGTTGCCACTACGGGGGTTTCCGAGGGC
GAGTGTGCTCCCGGCATCTGTCCAATTCTTGACAATGTAATCGACAGACGCCAAGAAAAA
GGTCATTCCATCGGCGTAGCAATTATTGCCGTAGGAGCCGATGACGAAGGAAAAATGAGT
AGAGAAATCGGTGAGATTACCCGATGCCTTGTCCCACAAAAACAGTGGCTCCTTGTAGGT
GACTCGACCCACTCTGTCGATCTGCGACGTGTACCGGCCGTTTTGCGTCAGCTGGATGCC
TCCGTCGAGGGCAACGCCGTCGGAGTAATTGAAGCTGCCGCCGTCTGAATTTGTGATCGG
AGACATGTCGAAGGAAAGCCGAGACGTGGACGCCGCCGCGGGCAGGATCAAGACGTGGAG
GAAGAGGAAGAAAACGCGTCTGCTAGTTTTAGACATTGTGTTCTACTTTCATAGAAACTG
ATCTGATCTGTAAGTTTTT
>c73_g1_i1 len=446 path=[453:0-445]
GCATCAGCAGCTGGAACTATCATGGTTTGGTTTCTCGATCTTTAAATTATTCTCAAATTT
GCTGTACTAAAATCTGGAAAGATCTTCTTCAAACACAAACATTGAATAAGAAACTCGTCT
TATTCTTGTGATCCCAAATAGTGTCCACTAGAGGAAAATATAGCATAAATTCCATAGCAG
TAGCATAAAAACATATAGGTTCTCCTGTAGCTGGTTCTGCAAGTGAAATTTCAATTCCCT
CTTGGAGGCTTCTCACACTAGTGTCAAAACTCTTAGATGACATTGAGCGCTCGTGTTTTT
GTAGCTGAGAGATTAAAAATCAGAATACCACATAACCTTTCTAGTTGAGACTAATTCATT
TTCCATTCTAGCCATTCATAGACACATCATTTGCCTCATTTCACAGAGATATTTGGTTCA
ATATGTGCACACTCTTTTTTAACTAA
>c75_g1_i1 len=273 path=[261:0-272]
AAAAAGCCGGCCGGACTTGAACCGTACGCCGCATGCGTTACACAGAGTCTTCGGCCCCAG
CGGTCCGGTTCGCCACTGCGGAGTCTTCTGAATTTGACAGTGCGTACACCTCCGCCCGGA
AGCCGAACCGCCGCCCTCCGGTTTTCTTCCCTGCTTCTCCGCCGCCAGTTTCGTGAGCAA
AAGAAGCGGTAAAGCCGAAGAAATGTTGGAAGACGACACCGACGATGACTCGGCGGTGCT
CGGCGGCGAAGTCGTCATAGGCATAGGCCACGG
>c76_g1_i1 len=237 path=[324:0-158 49:159-166 545:167-236]
GTCAGGATTGATTATTACTCTGCCTCAGCCCTCCCTTCCTTCCTCACTCCATCTTTTACT
TCGACACCAATTCGCCGCCGCCCGCCGCCTCCTCCACCGATCGTGTTCGGGAAAAACCTC
GATTTTTAACCCAAGATTAGTACTATGGCCAGAGCTGAGGGCGATAGCAAGGAACCGATG
AATGAGCAAGCTATTGCAAATATATATGCCTCCATGAGGACTGAAATCAACAATATC
>c77_g1_i1 len=297 path=[239:0-58 62:59-177 62:178-296]
CCCAATTGCATTGTTCACAACTCACACTCACAACTCACAACCCCAAATCTTGTCTCCTAC
TCTCCATCTCTCCAAGTGATTGAGCAAGAGGCAGCAGCAAAGGCAATCCTAATTCCCGTC
GACACTCCCAGACCTTAAACTCCCATCGACAAATCACAATCTCGTATCCCATCTCCTCCT
CTCCATCTCTCCAAGTGATTGAGCAAGAGGCAGCAGCAAAGGCAATCCTAATTCCCGTCG
ACACTCCCAGACCTTAAACTCCCATCGACAAATCACAATCTCGTATCCCATCTCCTC
>c78_g1_i1 len=331 path=[309:0-195 505:196-196 506:197-330]
AATAAAGTTTTTTTTGGGATCATGAAAGGTCTTTAGACTACAAATTGTGTTGGATTACAA
ACTGTAATGAAGTTATTTAAGTCAGGATTGGAGTTGTATGTTAAGATAAATAATTTATCA
ACATAAAGGACCAAATGTTATGGGCTGTGATTGTTCCAGCCTTGTGTTGTTCGATTTAGC
TTGAAAAAAATAAAGATTTTTTTTGGGATCATGGAGGATCTTTAGAAGATGAATTGGCTA
GGGTTGGTCGGTGGGCTTCAAAATTGTAATGAATTTATGTAAGTTTGGATTGGAGTTGTA
TGTTAAAATAGGATGGTTCTCAATTTTTAAG
>c79_g1_i1 len=1143 path=[1161:0-169 1330:170-170 21:171-1142]
GGGGGGGTAAACTGCAATATCTTGTTATGGCCCATTACAGTCAACACTTACATTACTTAT
TACTAAATTCGGTTGGGGAATTCTTGCATCTAAACTCCAACTCAGTCAGCCGAAACTCAA
CTCCACCAAATACAAACTTCTACCTCTTTTTTCCTCTCTCACTACTATATAAAAATCAAC
CAACAACCCAACCATTCTCCACAATCAAGAAGAAACACTTCATATCTTCAGCAATCCAAC
TCCATAGCTCTGCAATCAAGAATTTTCGATAGATCATAGGGTTTCTTTAATGGCGATCGA
TGAAATCCAAAATCTACCTACACCCCGCAAAACAATGGCGACTCTCTTCTCTCTCTCCAA
AATCCCCGACTCAAATAAGCTCTCCACCCTCACAAAACCTCCACGCACCATCTCCGAATC
GATGATGCAAGAAACCATCGAAAACGCCAGGATCATCGTCGCCAAATGGGATCCCAGCAG
CCCATCTCTGGAGAAATTCACCTCCCTCTTCAAAGAAAACCGAACAGAAGCCGAGGAATT
CATCAAGTGTGTCGAGGACCTGCGCAGGGCCATGCATTTCCTGGTGGCGCAGCGCTCCTG
CTCCGACCAGCTCGTCGCGGCCAACAATTTGATGAAGATCGCCATGCTACGGCTGGAGAA
AGAGTTCTACTACATCCTCTCAGCAAACAGGGATTGCTTGAGCCCCGAATCAGTTTCAAG
CGGCTCCTCACGCCTCTCGCGGTCGCTGTCGTTCAGCAACTCGGAGGAGGAGGAAAATGA
TGATCGCGTTGCATTAGAAGGTGGTGATTCTCAGACGTCGAAGGTCGAGCGAGCTCTGTC
TGGATTGAAGATGATTGCTGAAAGCATGATCAGCTCCGGATACAGCAAGGAGTGCGGCAA
GATTTACAGAATTACGCGGAAATCGATCGTGGATGAAGAGCTGTATCGTCTTGGTATCAG
AAGCTACAATCCGTCTCAGATTATGAGATTAGATCACAAGTCTCTGCAGCAGCAAGTGAA
CAAATGGATTCAAGCAGCGAAAGTGGCGGTTAAATCCATTTTTCGCGGCGAGAAAATGAT
ATGCGATCACGTTTTTGCTGTCTCAGAGACAATAAAACAAACATGTATCGCGCATACGAC
GAT
>c80_g1_i1 len=674 path=[1:0-673]
ATTTTTTTCCCTTGGGGGATTGAGAGCCAAAAGATTCTTGATTGATTTATATCTTGCAAA
AAGTTTTCTTTTTTGCCGCAAAGATTCTTTTTTTGGATTGAAAGCACCAAAAGGGTACGT
TCAGAATCTTTTAATTGTTCTGATCGTTGCTGCTTTTTGAATTTTTTTTGTTTTACTTCT
GTGATCTTGAGTGCCTTCTGCATCAGCCATTGCTTGAGTTTATGGGTTCTATTTTCAGCA
AAATTTTCAAGTGTTCAGACCATAAAGTTTTGGACGGACATTATGATTGGAGATATGGTA
CAGAAACTGCAGAGAATCATCAATCTTCTTCATTGAATTCATGGACAGAGACTGAAGATA
TAGACCGTGCTATTGCATTATCACTTTCAGAAGAAGACCTGAAAGGAAAACCTACTGTCG
GCAGAGAGCCAAAATTGGAAGATGACGAACAACTGGCTAGGGCCCTTCAAGAGAGTTTGA
TTGTGGGTTCTCAACCAGAGCCGTGGAGTAGAAATGATATTGGAAATGGATATGGACATG
GATATGGATATGGAAGTGGATATGAATATGGATATGGAAATGATAACCTTTACCAACCTA
TAACTTTCCCCTATTCCACAAACTTCAGGATCTGTGCTGGCTGTAATACTGAGATTGGCC
ATGGAAGATTTTTG
>c81_g1_i1 len=435 path=[1:0-434]
TTTTGGGAAAGCAAAGAATGAGAAGAAATCCCATTCAATCCAGACATATCGTGCCGCAAA
GACATAGACAGCCATAAAACGTCAAAACAAGAAACCGTAGGCGGTTTCTCTTATCTTATA
ATCTGCGATTGGATTCTGTTGTCTGTTTATCCACATTTTTTCTGCCACCTTCTCGAATTT
TTTTTCAAGTTTGCTGGGAGTGATTTATGATAGAGGGGGAATATGCTGTGATGCAGTCAG
CTGAAAGAAGTAATATGTTGGTTAAATCTTACCTAAACCAAGCTGAGCTTCTTCTCAAGG
ACTATGTCTCTGCTGATCTTTTCGTAGTCTACACTTCTATATTCTTCGGAGTTTTTGCTT
GCAAAACGGTGTACGATCTTAGCCAGCTTATTAGTCCTGTTTACTTCAAAAGCTATCCGA
TTCTTACAAAAAAAA
>c82_g1_i1 len=394 path=[407:0-175 796:176-393]
GAAAGAAATCTCCATGGACACTGTTAAAGTCATCATCTGAATCTGAATCTAGAATGCTGA
GAGTATCAAACCATGCTTCTTCTTGGCAAATTCCATTAGCATCAATTTGACTATGATGCC
ACTGCAACTGAGTGAGATGGAAAGTGGAACTGGAGACCTCAGATCTTCTGCAGGTGGTAG
TTGCATGAACAAACTCACCTACTGCAAAATCTGAAACTCGAGCTCCAGAATCACTGTTTC
TTTTTCTGCCTCCATCTGTAATAGAAGCCAAACGGTGCTTTTTTGGAAAATGACGGCGCT
TCCTTTTCAATTTCACGGTTTTGAAATGCGTGTGTGGGATAGCTGATGACGATACACAAG
CTCCCATTATGATTACTCAGTCTCTAAATCTCAT
>c82_g1_i2 len=235 path=[794:0-16 796:17-234]
CGCATGAACAAACTCACGTAGTTGCATGAACAAACTCACCTACTGCAAAATCTGAAACTC
GAGCTCCAGAATCACTGTTTCTTTTTCTGCCTCCATCTGTAATAGAAGCCAAACGGTGCT
TTTTTGGAAAATGACGGCGCTTCCTTTTCAATTTCACGGTTTTGAAATGCGTGTGTGGGA
TAGCTGATGACGATACACAAGCTCCCATTATGATTACTCAGTCTCTAAATCTCAT
>c83_g1_i1 len=743 path=[771:0-742]
AAAAAAATCACCACTGTAAAAATCGGAGTTGAATTCGTATTTGTATGTTGGAGCAAAGCT
CAAAGTACCTTCAGACCATCCATCAAATGCACGGCCTTTTTTTAGCTCTTTTGTAAGCTG
ATCCCGCTCGACTAAGTTGCGCCAGTCCTTTTTGGAAATAAGTTCTCTAGTCCGCTCATA
GGGCAAATTAATTCGATAATTAAGGTCACCCAGCCAGATTATTTTCTCATGATCATAGAT
GCTTTTGGGAAGCCCCATACCAGCAAATGAATTGAAGTGTGTCCGTCGATGAATTTCATG
CACATCAGCATTCCTTTTGTTAGCATCCCCCTCTTTCTCGCCTGATGTTAGATGAGTACA
AATAAAACAGAAGAATGTCTGATGAACAGACATGCTCACTGATATAGATCCCTTGTTGCC
AATGTAGCCCATAATACCAACACCAACGGTAGATACGTTCAAGTTTTGTATATGCTTTCG
CAAGCTCCTACGAACCCATATGGTAACAAAGATGCCAACCATTTGCTTGCTCACAATCCT
AACATATGCTGGCCTTCTCTTTCGGTTAATTAGAGATTCAAGGTCAAGTTCTGCAAGTGA
AGCTAAGCTTGATAGTATTCTATTCTCATTGATTGTGTTTGATTTAAAAGAACTATATGT
CCTGAAAGATTCGGAAACCATGAAAGACTTAGAGGGTTTCAAGGAATTAGTTCTTTCAAA
AACTTGCTGAGGTAAGAGATGAA
>c84_g1_i1 len=585 path=[613:0-584]
AAGTTCTGACCTTATCGATATCCTGACTTTCAAAATAGATCCTTAATGACTGCTCCATGG
TTTTAGATACAGCTACACATGTATCTCTTCGAATTGTCTCAATTCCCTTAGCATCAAAGA
TAGGCTCGCTCTGATCAGGACTCTCGTAACTGTAACCAACATATCGCTTCTTTGTAAGGA
GGAAGCAGGGGTAATAAACTTTTTCCATTTTCAGTGTGACAGGACTGGGATTCATTTCAG
TTATCGCTGATGCAATTTCTCGTCCAACTGTGAATGCTTCTTGAAGAGATCGCCCTTCAA
GGAGTACAAACATGCTATCTGTATCACCATAAATAACTTTGGCTTTCCACTTGTCATTTG
AGTTTACGAAAGAAATTGCAGCTTCCAAAGTTCGACGGCCACACTGCACAATACTGTCTG
CAAGTTCAGCACAAGGCATACGTCCACTAAACCCAGCAGCTGTATAGCCATAAGTAACAT
TTGCTATAAGCTTTAAAGCAAGTTGTCGAGCATTTAATATCCTGTGACGAACTAGCTGAG
ATGGAGCTAACTTTTTCATTGTTTGTTTCACCATGATTCTGGTTG
>c85_g1_i1 len=361 path=[338:0-311 695:312-312 650:313-360]
ATATTTATAAAACAATGATAATTTCGAACAAGATTTTACAGCTTATGAGGAAAAATGAGT
AAGATTTTTTGTTTGGCCATGTGTTCTCTGGTACGGTGACTTAGCTTTCAGTTATTGGAA
AAAACTTGCGGATAGTAGAATTGCAACAAAAATGAAATGTTGAGAGTAAAATTATTCTTA
AATATGGATTGTGGTATTATTATTATTATTAATATTATAAACTGAAAAGTTGGGTATTAA
GTATAATTTAACATTTATTATGCATGAATAAAATTTTAGTTCATAATTGAAAATTAAACA
TTTTTCTAAAATAAAAGAAATGAATGGTTTGTTGGTGCAGGGTTATCAGAGTTTTCAAGT
A
>c86_g1_i1 len=472 path=[63:0-358 421:359-364 62:365-471]
GGGGGGGTAAGGATTAGAGAAATGTTTGCTGATATTAATAGGCCTGCTCCTAATCCTGCC
CCTGCTGGAATTATTGATTCATTGGGAGTTTTGAGGGAGAAATTTGGTACAAGAGCTGGA
AATATGAAGATGGCGACTTTGGCTACTTATTTCGACCTTGGCCAGCAGAAGCACAGGAGT
TTGGATGATGTTAGGATGAATTTAGAAGTCATGAAGCATTGTGCGACCGTGTTATTTCTG
GAATCGAGCCTTCCTCCAAGTGCATTGAATTGGCAATGGCAGAGCAGCCCCAATGTTACA
ACAAGAAGCAGAAGCCTATTGCAATCTAGCTCAGGAGCTCCAACTACTTTGAATGTAAAG
CCTTCAGAAAACAGAGGGAAATCGATCTGCAGGGACGAGACGAGCCGAAAATCGCCTCCT
TCCACTTCTGCAGCACATAAGAGGGCTTTGCCATATGCTAGAGAAAGTCTAG
>c88_g1_i1 len=462 path=[1:0-200 202:201-461]
GCCACGTGAACTGCTTGGGGCTTGCAGATTTTTGCTTCTCTTGGAACTTCGATCGGGCAC
TTGGCTGATCATTCACCTCTATCAATGAGATGTTCTCAGCCTTCTCTAATGTGACCACCA
CAGAATTTGGTGCCATTGGAAAATTTGAAATTTTGATAAAGAAGGTATGATCAAATGCAA
ACCAGATGAAAATCTTGGAGGAAAAAAAGCAATGGGTTGACCTCAAAATTTTAAAGATTG
AAGCTTTATACACTGTCAGGCCATCATTTTCTATGTGTTGAAACAGAAATAGAAACGACA
GTAATATCACACATAATAGCTACACATAAATATATGTGTATATATATAGTTTCACCAAAA
TCTGGATCTCAAACAGAAAGATAATGGCACAGACTCCAGAAATTCAGTTGGAACTGAGGT
ATCATCAATCATCAAGTCAAACAAGAGAGAGAGAGAGAGAGA
>c89_g1_i1 len=216 path=[1:0-46 48:47-215]
GTCAAAGTCAGCCTTTTGATGATAGTGCTGAAGGTGATGGTGGTGGCATCGACATGTCGT
CTCTTTTTGTAGATGTAGTTGGTGTCTCAGAGAAGAAACGTGTGTTTGGCCTTGGAAATC
GATCACATGTTTACTCAGCTTCAAGTGGAGAGTCACATAGCAGCACATCACAAGTCAATA
CTAATGTGATCAACAATTTCGAGGACCGTCTACAGA
>c90_g1_i1 len=477 path=[1:0-476]
TCTTTTTTCTCTTACGCTCGACTTCTCCCCCTCCGATGAATCTAATATTCCTGCCTCGAC
TTCTACTGAATCTTGAACTCCCTTAACTGACTCGACCGGGGTGTTTGGCACCTGCACTTT
TTCTTGGTACCCAAAACCTAGCCAATGCTTTGCTCTATCATAAAAGGCTGGTTGTGTAGA
ATTCAGGTTCTCATTTGCAGCACCAACAGTTTCTTCATGATCAACTGAATGCTCTACTTG
CAGTCGACCCTCGACAGAATTTGGTGAGGTCTTTGCATCCTCCGAATCACCTTGTTTTTT
GTCATTACAATGAGAACTAGAACTAGGAACTTCGCTCTGTGTTCGTTTATCAGGCTCTGC
GTGCACATCAGAGAAACTAGAGGAGGATGAGTAGTTATTCCCAACTGCAGAGGGGCTCGT
GTCATAAACAGGCTCTCTGGTTGGAATGTCGTCTGCCAATGTAGTGGCAACACTGAG
>c90_g2_i1 len=238 path=[909:0-237]
GTCGGAGTATTATGAACTCGAACTCGAACTTGAGCTCGAGCTTTTACAACTTTTACCTTT
TCTTTTAGCATGTTTCGTTGAATGTAAGTCTATAGGTGCATGATCTGGTATATCTGCAAC
AATACTGCTACTGTCTTCTTTGATGCTTGACTCCTTGCCTACACATAAATCTAGAGCTTC
TGGACTAGGCTTCTCTTACGCTCGACTTCTCACCCTCCGATGAATCTAATATTTTTTT
>c91_g1_i1 len=735 path=[810:0-734]
AATGAGTTTACATTTTACTTATTCTTTCTTTTTCTTTTTTTTTCTGGGGGAGGTTTAGTC
TCCGCTCCAATAGCATATGACGAATCTAAAGAATCTTTCTACAGACTCCAATCATACTAT
ATTATTACATACTTGAGCTCCATCTGACAATCTTATAAAATAATATTTCAATGTACAGCT
TATAGTACTTATTTCAAGGTAGATGGCTCTGGTGAGACTTGCATCTCTGCTGCAGGAGAT
AGTTTTATGATCAGCCGATCTAATTAATCCAGTTGATGATGAGCAGTGATAATAAGATTG
CCTGGGAGGTACTACCTTAAAATTTGAATGACTTTTCAGCATTATCATTTTCTTTCTTTT
TTGTTCATTTGTGGTTTTTATTTGCTCTTGCACTTTATTTTCCAAAGTCATCTCTAGCAG
GCAGTACGAATGCTAGCCCATGTGTACTATCTATTATTGATAATAATCTGGAGCCCCTGG
AAATCTCAATATGGAACTTTGAATTTTTCCAAGTAGAACATAATAATCTGAGGGCCTTTC
CACAATTTTTATCTCGAGGTCTTTTGTAGAAGCCACAGAGTTGATTCTTATCCTGAGGGC
CTACTAGGATGAAACTTGAATTTTGTTTCTTGTAATCGTAAGGAGAACTTTCAAAAATTC
AGCTGAGCATACAACCCTACTCCTTCTAGTCTTGTTTAGATTATTCACTAAATGATAAAA
CTTAGGTGATGTTAA
>c92_g1_i1 len=566 path=[1:0-112 1146:113-125 127:126-565]
CGGCAGCAATTCGATTTACCTCTTCAGCCGCTTAAAAAACTCCGGGAAAACACTGTTAAA
GCAGCAGTTTTGCATATCAAAACCCTCAATCTCCCCTTAATTTCGAGCTCTACCGCTCAA
TTTTGTGAATCCCTTTCTCTGGAACCCTACAAACCCTACACTATCGGCCGGAAATTGAAG
TTGTGTGATTTTGTTTTTACTGATGGTAGAGTCAGCAAAAGGCATTGCCAATTGTACTTT
GATTCTTTGGAGAAGAAGATTTATTTGTCGGACGGATTGGCTCTTGGTTGCAGTGGAAGC
AATGGTTCATTTTCTAGTGTCAGGGCTAAGATTTCGACCAATGGGGTTTTCGCAAATGGG
GTTAGGATTGATGGAGTTGTTGAGTTGCGGGTTGGTGATGTGGTTGAGCTTGTGTGCGGG
AACAAAGATGCTTGTGGGTTGGGGGATAGCATTGGGTTTCTGGTGGAGAAAGCTGTCTTT
GTTGAGGAAGTTGATTATAGAAGCTCTATTCAATTGGATTCAAGTAATATACGTTCGAAA
CAGACTAGTGTTACGTTGAAATGTTG
>c93_g1_i1 len=693 path=[671:0-604 1276:605-692]
CCTTCGGCCTCACTTCCCGAATCTCCATGCCAGTGATGGGGCTCTCGGAGTGCCTCCACG
CGACATCCCCGGCATAGCTCTCGAACACACACACCATACTAGACCTAACATACGGGGTCC
CATCCGCCGCTGCAAACACACCATCCATGTAATAGGCATTCCTAGGGCAGTCGTTGAGCG
GGTCGAGGGGCATGGCCTGCAACCCGAACCCGTATTCCCCTGCATCCATGTAAGTCTTGA
AGTACCAAGCATCAGTAGGGTCCATGTAAGGTACGAAGAGCTCTGAAGTGAGCCCTTTGT
ACATCACATTCCTCATCTCGCCAGTCCACGGGTCACGGACCATGGCTTGCGAGATGATCA
CGCCTGCCCTGGGGTCGGGTTTGAGGTGGAATTCCCAGTTTGCCCACTTGACCAAATGAT
TATCTTCCACGGTGAAACTTGGACCTTTTGGTTGCTCGAGAGATATGGGATTGATTAGCC
TTTGGTGCGAATTTTGAGCTGTGAAACGGTAGTCTGTGTTGGCTGCATTTGGTATGGGTA
TGTTTTTCCCATCATCGGTGATTTCTATTACTTCGTTGGTGTCTAGATCGACTAGAACTG
TTAGGCCTTCAATTGGCCTCATGTAGAAGTTTGCAGTGTCTTTCAAGGAGTAGCATTGGA
CTTTGATCAACCTTCTATTCTCCTCACTTTTGC
>c93_g1_i2 len=229 path=[1341:0-140 1276:141-228]
GGGTTGGGGAGCTTGATGATCGGCCCGTTTTCGACGTCTAATCGGTAGTCCGTGCCTTCG
GCTTTGGGGATTGGGATGTGCTTGCCTCTGTCCACAATCTCGACCACTTGCAATGTGTCC
AAATCAGTGACGATGATTAACCCTTCAATTGGCCTCATGTAGAAGTTTGCAGTGTCTTTC
AAGGAGTAGCATTGGACTTTGATCAACCTTCTATTCTCCTCACTTTTGC
>c94_g1_i1 len=254 path=[249:0-253]
TGTTGGAACTTATGGATATATGTCGCCTGAATACGCAATGCATGGTCAATTTTCTATCAA
GTCAGATGTTTTTAGTTTTGGAGTACTCATCCTGGAAATCATAAGTGGCAAGAGAAATAA
TTGTATCCTATGTGGGGAGAATGTGGAGGACCTCTTAACTCTAACATGGGAAAAGTGGCA
GAGAGGGGTAGCTGAAGATATGATAGATCCTCTGCTGCATCTGCATAATAGTAGGAACTT
CCTGTCAAAAAAAA
>c95_g1_i1 len=206 path=[184:0-165 350:166-205]
AAACTACTCTCTCTCTCATATTTCTTCTCTTCGCCGCCGTTCATCTCCGTCTTCTTCTAC
AAGACAATCTTTCCACCTCTGCACAATTAATTAATACTGCCCATGTAGCTACGCCACTGC
CCTTTTCTCTTCCTCTCCTTACTTTGTTGCCTCTGCGCTCAAAAGAATTTAGGCCAGGCG
GGGAGGAAGGAAAAAGGGATCAAAGA
>c97_g1_i1 len=542 path=[1:0-541]
GCTCAAGGCTATGCAGCGGGCCGAAATCACTGGCAGCTGAGAAACTGATTGAAAGGTCGG
GTTTTTACGAACTTATTGAGGTTATTGTTAACATTAGGTGGATTGTCAAGGAAAAACCAC
TGTTTTCTTTCCGTGCGGATGTTTGACCACGTCGCATTGTGAGAAAATTCCTCTTCTTTA
ACCCTTTTAATCCTAATTTAGTTGAACGAGCTCTGCCTATATCCGTGTTTGAATGTCGAT
AGACTCTAATCACTCTATGCTAGTTTCATGTTTTTAGGAATCATAAACTCGAGATGGAGG
TGCTCACGGGTATCTTTTGGTGTCTCTCTATTGATATTATGTTCCTGAAGAATGTGCTAT
TGATCAGATCATTAACATCTGAAGAGATCATTTTATGTAAGGAAAAATTAAGATGAACCC
AACGTAAAAATACACCATGTTTTAGATGAAGGCAAGAGAGAAAGTAGATCAAGAAAGAGA
AAGATGTCCGGCAAAATCAATGCCTGCTCTACTTTTCATTTGCCTGTTATTGTTCCTTTA
AT
>c100_g1_i1 len=269 path=[330:0-268]
GGGCTAATCGGGAGCCCTATCTGTAGGGCTATCGTCACGTTCTCGTCGCAGAAATTTCGA
GGCTTTTCAGGCTTCATGGGGTGATTACTGCATGAGTATTGCTGCGATTCTTGGCTTAGG
TTGAGGCTGTTGAGGAGAGGGAGGGCTTCTCTCTGAGGAAGATGAGGGTTTGTCGAAGAA
GACGAAGACGAAGACGAAGATGATGAGTAGTTTTGTGTGTATTGGAGAGGAGAAGAACTA
CTGAAGTTGAACCACAAATTATAGTAAGG
>c102_g1_i1 len=433 path=[411:0-291 844:292-301 713:302-432]
GGGGGGGTGAGCATGGATGTATTAGCTGTGAATTCTTGCAATTGCAGAGATGCAGTGTGT
GATGTGCCTATCTTCCTTTAAGTTGTAAAAGTTGAATGTGCTGTGACATTGGATTGCAAA
AATGGGAATCGAGAAGCAGGGCTCCAAGGGTGGAAATTATGTAGGTGGATTCCTCCAGCT
GTTCGACTGGAATGCAAAATCTCGAAAGAAGTTGTTCTCAAGCAAGTCGGATTTGCCCGA
GAAATTCAAGCAAAAAAAGAGATTTGATGGCAACTTGCCAACAACACACCTTCAAATGTT
GGATGAGGATGAAATTGCAGCTCGACCGAGTATGAAAGGAAGTAGTGATTATAGTTGTGC
TTCATCTGTAACCGATGAGGACTTGTATGGAAGCAAGGCCCCCGGAGTGGTTGCAAGGCT
TATGGGGCTCGAT
>c103_g1_i1 len=344 path=[322:0-177 500:178-179 502:180-343]
CGCTTTCAAAGTTTTCCTTGCAGTCATTGAGGATGGAAGCAAGCTCAGGGGGGTTTCACG
GGTTTCCAGTGAGCTTCTGTGCTGTTGCCTGTCCGTATTTTGCGAATTGAGATCCGGCCT
GGATGGCCACGTCCAGGACAGATGTGATGTCAGTTTTTCCATCGAGGTAGGGAGAAACTG
TGGCCAGGCAAAGGGAAGAATAGTCTGTGGAGTCACAGATTTTCTTCAATTGTGGATCAA
CATCAGCTGAGGGGGCGAGGGTTGGTGAGAAATCGAATTCAATGGGGCTATCGGAGTCTG
AAGGGCCATCTGCACTCGGACCCGGAGCCATGGATGGAGATGGG
>c104_g1_i1 len=281 path=[283:0-280]
GGGGGGGTTGGGCGTTGAAGAATTAGTCATCTCAACTAGGTTGTTTCAATTAGCCTTATT
ATTCTAATTTAACTTATATCAATAATAATTTTAAAAGAGAGAGATGTACAATGCTCTTAA
GGATATAGCAGAAAGTTGACATATATTATCTCGAGCTATTCATTCAGGTATGTCGTCTCT
TTTATTTTGAGCACTTCATATCTGATGAGTAGAAATATTTAATTCATTAATTTCAATTCA
AATTAATCATCTCCATGACACAAACTGTTGTGCCCCTCTTT
>c104_g2_i1 len=227 path=[588:0-226]
GTAAGGATCCTTACATTCATATCATTATCATCTATCTATTACTTTTATATAAAACTCGGT
TAATTTCTTGCAGAATTTTATATATTTGCTAATTATATATTTAATTCAAGAGTAAATTAA
GAGGCTATCTGGCATGTTTCTTGACGCCAATTTTTGTTTTTCTTCTTATTTCTTTCTTTC
TTAACTATATGTAGTTGGGCATTGAAGAATTAGTCATCTCAAAAAAA
>c105_g1_i1 len=258 path=[236:0-107 344:108-143 380:144-257]
ACATTCACTTCCAAGGTACTGGAATCTCAAATCGTTACCAATATTCTTCAGCACATGATG
GGGCTGAAAGTGAATCACCTCAGAGGTGTAAAGCTCGGTTAGAGAGATGCAGAACGTGCA
GCAAACGCCTTAGCAGAGAAAAACAGGCGCGATCTTCTTGCACAAAGAGAAAGAGAAGAA
AGGAATAGAGTTGCAGAAGTTTTGGATGCTGAAGTCAAGAGATGGTCAAGTGGAAAAGAA
GGAAACCTTCGGGCGCTG
>c105_g1_i2 len=269 path=[236:0-107 564:108-154 380:155-268]
ACATTCACTTCCAAGGTACTGGAATCTCAAATCGTTACCAATATTCTTCAGCACATGATG
GGGCTGAAAGTGAATCACCTCAGAGGTGTAAAGCTCGGTTAGAGAGATATAGAAGAACTG
CAGAGCGTGCAGCAAATGCCTTAGCAGAGAAAAATAGGCGCGATCTTCTTGCACAAAGAG
AAAGAGAAGAAAGGAATAGAGTTGCAGAAGTTTTGGATGCTGAAGTCAAGAGATGGTCAA
GTGGAAAAGAAGGAAACCTTCGGGCGCTG
>c106_g1_i1 len=245 path=[319:0-54 25:55-78 49:79-244]
GATCTCCATACACTATAACAGAAAACTCCCCCAAGAATGCTTGCGTCGAGTAGCAAATTA
GATACAGAAACAAAAGCAAATCTAAAAAGCAGAATAAAAGTTCAAATTCTGGCCAAAATA
CAAGCCGTCTCCCTCTCTCTCTAGACCACAAAAAAAAATTGAAAAAATGGTCGAAAATTG
GAAGTAATTCAAATAATAATCGAAAAATAGATTGAATACAACCTTTCCGCCGAGATAAAT
CGTCT
>c107_g1_i1 len=327 path=[440:0-214 136:215-326]
TGGATCTCCCTCCAAAAGCATTTCAGCAGCTACCCAATCACCTTCAATAGTAGCTCTATA
CATTGATTGATGACGATGTGAAAGACTTCCGCTTCTATTAGTTTTCCCTTTGGAAGCTTG
ATCTTCATCATCTGCTGCGATGTTTGTTTCATTAGTACTCACTGCTGGCGGCGGTGCAGC
ATCGGAAACTGGATCCATTTCGACGGAATGATTAGCTTCCAAATTTGGGTTTTCAATATC
TTGAACTGGATGTTGTTGTTGATTTAAGCTTGATCCGTGGGCGATGTGGAAACAAGAGAT
ATGAATATAATCTGTAACAAATGATCG
>c108_g1_i1 len=942 path=[920:0-941]
TAAAAGAGTTCTATTTCCCAAGGTGATGCGCTTCGCTTGAACCTTTTATGTTCTGCGCTT
GCATAGCAGACTACTATCAAGTTGGATGCTTAAATCTTCAGGAAATATTATGAAGGTCCT
CCGTGCTTCATGATGTCGCTTCACTGATGATACCTTGAGCTGCTTTTTTGAATGCCAAGA
CTTGTTTAATTAGCTTCTTGCTTGATTTGAAATTGCACTTTTAGTATGTTCTCTCATGTA
GTGTATTCACTGAGGACCCCTTGAGCTGCATCCTAGTTTATTCTTTGAATGATATGACTT
GTTCTATTAATTTCTTGCTTGATTTGGTGGAAATATGATTTTGAAAGCTATGTTCTCTTA
TGCAGTGTCATGATAATGATACTTTTCAAAATCAGTTTGTGGTTAACCCAGTGTGCTTGC
AAATGTCTTATAGCTATGTCCAGGATGGTGGCCTACAACTTGTCCTTGAGCTTTATGAAA
TTAAAGCCCCAAAACCAACAACTAAAGTCTTGGGGTTTGAGTCCCCCTAAAATGTATATA
ATAATGTACTTTGCAGCCATTTGTTAATGTTAAGTAATCATTCAGTGCTTTGATAAAGGG
TTGGTTTTACTTTGTATGATATTTTGATCTCTGAATGAAGCAATGGATTCCATCTCTTTC
CAATAAAGACAAGAAAAGGGAACACATGACAATTGGCAATGTGGCTCCCAGTAATAAAAT
GTAGTTTCTCTGTTATTGAGTTTGCAAAAGGTTGCATCTATAGATCTTATCAAGTCATTG
AATGTCTTGCGTTTGAACTATTTTTTATGTCACTTAGCCTTAGCAAAAATTTCACCCTTT
CTATTATCCCGAACGAACTCATGGAGCCCAAGAAAGAGTGACATGCAAACCACATATCAG
ATTTTTTAAGTTGAGATTCAAATAACCCTTACTGAGCCGAAG
>c109_g1_i1 len=242 path=[53:0-241]
CTTTGCTAAAACAAAGAAAAAAAACATCTTAGTACACACACCAAAAGTCTTGCAGTCTTC
TCTTGAGGTAATCGGCCCATGTTTCCTTTCTGCTGGAATCTTTCATCTTTTCCCATTTCC
CTTTTCAATTCCTGCTGTATTTTTTGTCTTCTTTTGCTGTAATTGGCTTTCTGGGGTTTG
AGATCTTATGTTGATAGTGCTGTGTATGTGTCCATGAATTGTGATTGCAGTAAAGTTTTG
AG
>c110_g1_i1 len=669 path=[1:0-578 580:579-668]
GGAAAGTGCTGCAATTTTATTTTCCCTCTGTACAGTTCAAGATTATTTTCTTTATTACAT
CGTTTTTGTTTGTTTTTTAACAAACAACATGAGGAAACTAGTGAGACCTTATTACTACCA
AAGAACGATGTTACATGTCTGCAAGCCCTTTTAATCCTCAGAGGTAATCAGCTTCTTGCT
GCGTCGTTTTTCTAGTTTCTGATGATGAACATTCCTCCCAAAAACGTCGTAAAATGCTAT
CTCTGCCTTGTTACGAGTAACCTTGACAGAAATGAAGCCTTGGCCATCATGATAGAAGTG
CATGGTATCTTTGTGCACTCCATAATGAATTATATTCTTCCAGGCCTTTGAACCTCCTCC
ACTTGTTAAGAATTGCATCGAGCCACGCTCGTTGCTGAGGTGCTGCAAGCAGTGGTCATG
TCCGTTGATGTACATATCCACATTGTGAGCCTCAAGAATTGGGAGAATGTGAGCTTCAAT
TTCTCGAGTGTCACCATGGTATCCGATGCTCCTGATTGTATGGTGTCCAACCACAATTTT
CCATGCAGCCTTGGATTTTTTGAGTGCCGAATCTAGACTCTAATACATTATACATGCTGT
CAACATCTCTTCTGTCTGTCAAAAACTTGGAAGAATTCATGCTGCATAAAACCAAACTAC
ATACTTTTA
>c110_g1_i2 len=612 path=[1:0-578 1316:579-611]
GGAAAGTGCTGCAATTTTATTTTCCCTCTGTACAGTTCAAGATTATTTTCTTTATTACAT
CGTTTTTGTTTGTTTTTTAACAAACAACATGAGGAAACTAGTGAGACCTTATTACTACCA
AAGAACGATGTTACATGTCTGCAAGCCCTTTTAATCCTCAGAGGTAATCAGCTTCTTGCT
GCGTCGTTTTTCTAGTTTCTGATGATGAACATTCCTCCCAAAAACGTCGTAAAATGCTAT
CTCTGCCTTGTTACGAGTAACCTTGACAGAAATGAAGCCTTGGCCATCATGATAGAAGTG
CATGGTATCTTTGTGCACTCCATAATGAATTATATTCTTCCAGGCCTTTGAACCTCCTCC
ACTTGTTAAGAATTGCATCGAGCCACGCTCGTTGCTGAGGTGCTGCAAGCAGTGGTCATG
TCCGTTGATGTACATATCCACATTGTGAGCCTCAAGAATTGGGAGAATGTGAGCTTCAAT
TTCTCGAGTGTCACCATGGTATCCGATGCTCCTGATTGTATGGTGTCCAACCACAATTTT
CCATGCAGCCTTGGATTTTTTGAGTGCCGAATCTAGACTTTTTAAGATGGAAGAGAGATA
TCCCTCTCTTGG
>c111_g1_i1 len=707 path=[1:0-706]
GAGAGGTTCTTCATGGGTGGTAATACTTCACCAATTTGCTCCTTGGTAGGGCCGACATCT
ATTTTAGGTTTCAAGGCAAGGGGGCTGGGTCCTGCTGAACCTAGAAGAGTTACCAGTGAT
GATTCAAATGGTGGGAACTCTGATGATTCTGGAATAGATCATGTTGGCGGAGATCTTGCT
CTCACTGCCTTTGCAGACCTTTCTTTTGATCTACCTTTGAAGGTTCTTAGGGATGCTGGT
ATCCATGGGCATGCCTTCGCTTGCACTGGCAGTCTAAATAAATTAACAGAGAATACATAC
AAGGAATTTTCTCTTCAGAAATTTAAGGATTCTTTCCGAAGCTCTGTGGGAATTGGAGTT
GTTGTGCCCACTCAACTATTTCGCATGGAGGTGAACTACTGCCATATTCTGAAGAAACAG
GAGCATGACAAAGGGAAGACTGGTGTACAGTTTAGCTTTGCTTCTCCACATTGATTTCAT
GTGGTTGCATTTGTTCACGTTTTGATATCTGGCGGCTTTTGGTTTCACTTGTTCTTTTCT
TATTGGAGATAGAAATTGAGGAATTTTCACTTCTACATATCTTCATATCCAAATATAGAC
AGCTCCAAAGTTCTGTAATATCAGAATCTGAACTATTTGTTGATGCGGCTCAAGAGAAAA
ATAAGATTTAATTCACAACTTTTGACTTTGGAAAAGTTTTAAAAAAA
>c113_g1_i1 len=266 path=[1:0-265]
TACCACTCCCACAGTCCCACTGTAGTAGCGTCTAGCTACAGCATTATTAATCCTATATAT
AAATTATAAATTGGGTCGCAAATATTAAAAATAAATTCTAACACCAGTCTTTCCTCAAAA
TGGGAACTCTAGAAATGGATGCTCCATATTCCGCCGGCGCCGGAAAACTAGAAGAAGATG
AGTCCCCCATCGAAGAAGTGCGGCTAACGGTGACGAACACCGACGACCCGACCCTACCCG
TGTGGACGTTCCGGATGTGGTTCTTG
>c114_g1_i1 len=292 path=[270:0-291]
TGTCTGTTCTCGAACCAAAGTTCTGAATATTCAATTGGATAGATACAGAATCGGTTAAAG
ACCAAAGTTCTTGAACAATAAAACTAGCACGGGGCTCTAAGGCTACAGGAAGTTTATCGA
GCAGAAAGAAAGATCACCCCAACTTTTCAGCTGAACACAATGCTGGATGATAGAACAATG
TATTGTGCATATTTTACCATGAAATACCACAAATAATAAATCATGAATCTTAGACTACCA
GTAAAACTTATAATCAGACATATTTATGATAAGTGAAGCTATCTAGGCTGCA
>c115_g1_i1 len=255 path=[53:0-254]
GTGTTGGTAAAACAGGATGAGCTTGCTGCAACTTTTGAGTTGACTAGTGCATCAAAAATT
GATTGTGATTTTGAAGATGGCACTGCAGCTAATGCGTCAAATCTTGGTTGTGCTGATGGT
AATAAACTCTGTAAATATACATTCAACAGGAGATGGAGGAAGAAGTCCGTTATATACCCT
GAGAAAGTTCTTGACAGAGGCTCTTAAAATTCTAGCTTGTTTTGTGACTGAATTGTACGG
GGAGCTGGCAATCGG
>c116_g1_i1 len=387 path=[1:0-386]
TGCTATGAATACATTGTCACCCTGGGATAACATACATTGTCATGACTCATGATATTACTG
GCACATATTGCTGGAAAGAATGGTGCAACTTTTGATCAAGTCAACTTAACCATTATGCTA
GATCCTGTTCAGACAATATCACATTCACATGCAACTACTAAATGACCAACTGAAAGATTA
ACATCCTCATAATTCATTAAAGATGGTCCCGGCCCCTTTTAATTAAAACTGAAACAATCC
ATGGCAAAGATCCTTATTAAGTACTAACCAACTACTTTTTTAGGACCACCTCACACAAAT
AAAGACTTCTCCCAACCTTGAGCAAAATATGACTTTTGACTTGTTACGAGTCTAGCTCTA
GCACAAAGTCGATAAACTAGACATCAA
>c117_g1_i1 len=480 path=[458:0-300 759:301-307 766:308-479]
AAGCGCGATTCTTCTTACTACAAGGAAGAAGAGTGTGGCGAGGCTTATGGGTAGCAGCTA
CCAGCTTTGCCTAGAAAGGCTGTCTGAAGTTGATTCCTGGACTTTGTTTGAGAAGATGGC
GTTTTTTGAAAGGAAAAGAGAGGATTATGAGAGATTGGAAAAGGTTGGGAGGAAGATAGC
TGAGAAGTGCAAGGGATTGCCTCTTTCTATCAAGATTATAGGCAGTCTGATGAGGTTCAA
GAGCACGTTGAGCGATTGGGAGGATGTGTTGAATAGCGAGTTTTGGGAGTTGGAAGAAGC
AAAAGGGGTTTTCCCTCCTCTGATGTTGAGCTACTACGATCTCCCTTCAAATGTGAAGCG
GTGCTTCTCATTTTGTGCCTTCTTTCCGAAGGATCATGTCATAGAGGCGAACAATCTAGT
CCAACTGTGGATGGCACGCGGCTATCTTGCCTCGACTGACAATGTAGAGGTGGAGGTGGT
>c118_g1_i1 len=406 path=[384:0-278 663:279-285 670:286-405]
TAATATCTGAAAAATGACTATAAGGTCTGCTGTAAATCTTATCATTCACTAAATTGAAAG
TAAAAATGTAAAATAATCATTTTGTTGAAAAAATGAATTCGAGAACAAATCAAATGTGGA
GTTAAGGAAGATGTTGCTTCTCGACTCCTTAATAGGCCATCATAGTCCATAGAGCAGAGC
CTGAAGACTCAGGACACCTCAGGACAAGATGACGAGCCCAAGATATATCGATGCACTGAG
AAATATTAAGGATATCATTCCCCAAATGACTCCCCACCCAACTCCTGTACAGCAGGGGCA
AAGTTCTGCAAATTTCTCAGCATCACTTGAGTGAACCCTTCGAGATATCAAATCATCATA
TATATCATAGACGGAAAACAGGCTATTCATAACACCAATGAAGAGA
>c119_g1_i1 len=398 path=[1:0-85 87:86-397]
GGAAGTGGTTTGGCCAGTAGCCACCTATGTGGAACAGATCACAAGATAATACTGAGACAT
CCATGCAAATACTCTCCATAGAAAAGCTACAAGAATAACAAATAGAATCGTGTTCATATG
GCCACTCCGTCGAATACATCAAGGAAGTGCAAATAAACTTGCACACTGGTTTGTAATGTG
CTATTCAAACAATGCAATTCGAAACACAAATCAATCAAACTCATATTGATCCAATTACTC
CACATAAAATAAGGCACGCTTTCAGTATTGACAATTGCATAAAATTCTCCACATCTCAAT
TAACAAAAATAGCACAAACACATTGCTCAGTATGTATAAAGATTTAAAATTTTCGAGATA
AAAGACACGAAACTCACGTTCCCTGGTACATTGGCAAG
>c120_g1_i1 len=442 path=[18:0-298 317:299-321 340:322-441]
AAAAAATCAAAAGAAAAAACAAAAGAAACTGGATGGTTCGGTTGCTGATGCATCAAAACA
ACCGAAAAAGAAGTTGAAGCTATGACCCACTTGAATTTTGATGTTCATATTTGTATGCAA
TGCAAGAGAGGTTGTCACGGGTTGTCGGCATGGAAATTAGGATCTTGGATTCTGGTGTCC
ATCAGCTACAAAATAGATGCTGATCTTCTTGGATTCTGATGTTCATCGGCTACAAAACAG
ATGCTGTTCTTGGATTCTGGTGTTCATCAACTACAAAATGGATTCTGACCCTCTCTCTCC
CTCCCCACAATTTTTTTGTAGACTTAGTGAATACTATCTGAAGTAGATATCTAGAAATAG
ATTTGGTAGGAGTTGTGAGTGATGGAACTAAAAATGCTTGGACTATTTAAGTGTAGTCGC
TGCACTAAAAATGTTTCTAAAA
>c121_g1_i1 len=502 path=[1:0-115 117:116-149 151:150-501]
ATGTCCGGATCAAATTTGAACTCAGCAGGATCATCTTCCCTTCTAGGAAACACCTTCTTC
CTCAGCAACTCCCAGCTCTCCTCATTCGTCAAACACCTCGGCTCATAAACAAAACCGCTA
GGACTCACAGCATTCACCACCTCCCTGTTCCGAGTGGTGAGCACCATCTTGCTACCATGC
CCGTTCCTCGTGTTAGGGAAGGCCGGCTTGAGGCTCTCCCACGCCTCACCAGACCAAATG
TCATCAAGAACCACCAAACACCTCTTCTTAAGCTGCACCTCGTGCAGCTGCTTCACCAGC
TCCTCGTCCCTCATCTCAAGAACCTCGGCCCGCCTCTCGGGCACAAGCTTGATCAATATC
CCCTGCATCACATCCCTCTTATCCCACTGCTGAGTGATGCAACTCCAAGCAAATCCATCA
AAATGCCGCCTCACATCCCTATGGCTGTACATCTTCCTAGCAATCGTCGTCTTCCCCAAT
CCCCCCATTCCGTAAATGGAAA
>c122_g1_i1 len=496 path=[474:0-495]
GGCGGCGGAGGCGTTGGTGGAGGAAATTGAGAGCAGGGTTAAGAATTCGTCGGAGTTGTT
GAAAGGAGCTGAGAATTGGATGTCGGAGATGAAAAAATGTCAGATGCAGGGAATGAGGGT
GTTCGGGGTTTCTGGCTCACCGAAATTTGACCTGTCGGTAGCGGATTTTGGGTGGGGAAA
AGCGAGGAAGCTGGAATATTTGACGCTTGATGGAGAGAAGTATTCAATGTCGCTGTGTAA
TGCCAGAGATTCTGGCGGGGGATTGGAGTTTGGGCTGTCGTTGCCTAACCAAATCATGGA
AGCTTTTGCTTCTATTTTCGCAGATGGTCTCACCCCTTAATTCATTGTTTTTATCCATCT
ATTGTTAGCACCAACTACACCGCTTTTCTCTCTTCTTTCATTAATTGTGTCGCGAAAATA
AGGTTGATATGGTGTAGTATGATGCATGTGTTCCCTATGATGAAATGATATCTATTTGGT
GTAGTGCGCAATGAAG
>c124_g1_i1 len=255 path=[1:0-254]
AAAAAAAGAAAAACCTTAACTAGTTCTGGTTCTCATGCTATTCAGTAGACGTAAATTGTA
AGCGACGTTACCAATCCAGATAGCTACTACGAATGTGGTGCATTTCTGCCCACCAGCGTC
GGCTCGATCTTTCATTTTCTGACCGATAACTTTTCACATCAGTAAGAATGGACTTCGCGT
GAGACAGGGACCCTGTGAAGTGAATTTTTCCCAAATGTCATTGCCAAAAGGGGGGACAGT
GATTCTGCTCTTCCA
>c125_g1_i1 len=427 path=[1:0-426]
TTCAGCTGTTATAATTATTAAACAATTAAACACAATTCTTCAAATCATAGCAGCTATTCT
GATATATTCATTCCCGATTTGCAGATCCAAGTATTGAATTCCAGATCTCTGCATCACATT
TTCTCTTTCTGATCTCGTACGCTTTCAGGAATTCTGCTGAGGCGGTTGAGCAGTTTAGAG
TGTGTGTGAAATTCGACGAGAAATTGCAGCCGGATCTGGTAGAGGCTTTCTCGGAGCTTC
AAAACGGACCCCAATCATGAATCCCTTCTCCTCCGGCACCCGCATGAGGGACATGATTCG
GGCTGTACGTGCTTGCAAAACTGCTGCAGAGGAACGTGCTGTTATTAGAAAAGAATGCGC
TTCTATCCGGGCTTCTATTAGTGAAAATGACCAAGATTATAGGCATCGCAATTTGGCGAA
GCTCATG
>c127_g1_i1 len=865 path=[843:0-864]
AATAATGTAGAAAATGTTGATGAGAATACAAATGATGATGACAAGGGGGTGGATGATTAT
GAAAAAGTAAGGTCATCAATGTCGGAATCTGAGGATCCAAAGAATTTAGAGTCGTTGTGG
GAGCATCAAGAACTAATCGAGCAGCTGAAGATGGAGCTGAAGAAGGTGAAGGCAACGGGT
CTACCAACCATTTTGGAAGATTCGGAGTCTTCGAAAATAAGCGAGGATTTGAAGCCATGG
AAAATCGACGAATTTCAACGAGAAGATTGCATAGGCGAGCTCCACAAGTTCTACAAGAGC
TATAGAGAGAGAATGCGCAAGTTTGATATCATCAACTACCAGAAGATGTATGCAATGGGA
TTTCTGCAGCTGAAGGATCCTCTACAATCAATTTCGAAGCAAAAACGGGCGCCAACGCTC
AAGTCACTCGTGTCACAAAATCTATGGCTGTCCAAGCACAAAATCCACGGCAGTGACCCG
ATGAAGAAGTTCATCAAGGAATTGCAGGGTGATCTAGAAGCAGTCTACGTCGGACAAATG
TGCCTTTCGTGGGAGTTCTTGCATTGGCAGTACGAGAAAGCCTGGGATTTGTGGGATTCC
GATCCCCGTGGGAGGCGGAGGTACAACGAGGTTGCTGGCGAGTTTCAACAGTTTCAAGTG
CTGATGCATAGATTCATAGAAGACGAACTGTTTCAAGGTCCAAGAGTGCAGAACTATGTC
AAAACCCGGTGTGCTGTTCGCAATCTTCTTCAAGTGCCTGTCATAAGAGGTCAGAATCTA
ATGTTGTAATAAGACTCAATATAGTGATGGTGTTGTGTTACTAAATATGGCATGCTCAAT
CGCAGAGGACAACTTGAAAGACAAA
>c128_g1_i1 len=427 path=[1:0-426]
TCAGTGGGTCAGAACAACAGATTTTACTCAGTCGTGTATTGGGCAGTCTTCTGGTATGTG
CATCCAGCTTCCTCATGGCATGAAACTTCCAAATTTTAAAGACAACTTTGTGTACTATAA
AGAAAGTGAAACCCCATTCGCCTTGGAGAAAGGAGTCCCGTATTGTGAAAATCTGGAACT
AGTTCCGATTATACAACCTCCTCAAGGTCTTGAATTGCCTTATAGACTACTGTTCAAGAT
TTGCACTTTGGTCCAATCGGGATGTCTTCCAGGGTCGAAGCTAGATGAACACTTCTTTAT
GCTGGCACAGAGATTTGAGATCACATGCCTAGAGCATGTTCTGGAAAAGCTTTTCTATCA
GAAGGAATGCTGTTATGATCCAAAATCATGGCTTCTCGAGCAGCACCTGAAGCATCCCAC
GTTCAAG
>c129_g1_i1 len=521 path=[1:0-520]
GTTTTTTTTTTCAAGCAGTATGATGAGGCTCGCAGCTAAAGTTTCGAGGGCCGTGAGAAA
TAGAATAGGTTCCTCTGTTTCACTGCTTAAACCACCGTTTCCGCCACCCCAGAAAGCGGT
AGCGCCGCCATTCAGACAATTTTCTGCCAATAGTAGCACTTCCACGCCTAATCCAGTTGC
CCTTGAAATGATCAAATACGCCACCTCTCTTGCCCGCGAGAAGAAAACAGAGGAATCGTA
CGCGCAAGGATTTTTGATATTGGAACAGTGCGAATCAACTCAGCCAGATGAAAATTCCAA
GGGTTTGGTTGAGCTTGCTCGTTCTACCTTATTGTGTGAGAGAGGGTCCCATGAGGCAGC
AATTGAGAGACTTGGGAAACTTCAAGGTTTAAGCTTGTCATCTATTGGTGTTAAAGTTGC
TGCTTCTGAAGCTCTAGTGGGAATTTATCTTGAACATTATCGAGAGGATGCTGCATCAGC
TGTTGCAGATTTGACATTGCAAGCCCTAGGATCGATCAGAC
>c130_g1_i1 len=1386 path=[1364:0-668 2033:669-690 2055:691-1385]
TGACGGAGATTCACCTTGTGGAACCATTTGTAGACTTGATTGCAAATCTTGGCAACATCT
GCATGCAGATGCACTTTTGCAATACACTACCCTCAAGTAAGCCACCTCCATGCATTTATA
GGCCAAAGCAGCCAAGGCCAATTCATGGCCTTTTTCATACTCACTTGCACATATTTTGCA
AAGTTGGGCAGCAGCACCATACATTTGCATTGGACTTGTCTCCATCTGTTTGTTAGGCTC
TGCATTGCAGGCTTCTAGAAGTGAAGCTCCGTGAAGAAACTTTAGGGCAGCTTTAAAGTA
TTCATAATTGCTTTCAGACCCAAAACCAGAGTTCTTAATTAGATCAGCATGTGTTCTAAG
TTCTTCAGCTTCTTTCAGGACATCTTCAGCTCCTTTTTTAGCAGTAGATACAGTAGCACC
AGAGACATTTTTGTTCCGTAGGCTTGCATCCAGAGCCATAGATTGTTGCTCCATTTCATT
TTTAATGAGGTTTTCAGTCCCATCCTTAATGCAGGCAACAGTGGTGCCTTTTAGACTCTT
TGATGTATCACCAAGTACAGAAACATCACGGGATTTTGAATCCATTGGTCGTTTCAAGTG
ACTCATTGATCCTGATGCATGTTTGCTAGGACGCAGTGCACCTTGTTTATTTCCCTGACG
AAGGTCAATGCGCACCTTTCCGCTCCACGGTTCCATCTGGGCAGAATTTTGCTCTATTGA
ACTTCTTGGTCGATCCTGTTTAAGGTTCTGCTGCTCGACATCTCTACCGCAGGGATTACT
TGATCCTGGATCATTCTTATCATGTTCTCTCTGTGTAGATTGCTTCTCACTTCTGCTATC
CTTTGATTTTCTGATATTGTTCTTACCCACACTCGGACTGTTTTTAACAGACTTGAGGCT
GAAATCATGGGAGACAAGTGCATGATGGTTGTCATCAACAGCTGTCTCTTTTTTTGATTT
ATTCTTTGAATCTAAGATTTCTGAACCATTGTCCATGTTTAGATCAGATGTTCTCCTCCT
AGCTGTGCCCAATTCAGAACTCACGTTCATGTCCTGATGTTTCTTCACACTGCTTACTGC
GCCAACTTCATTGAATCTAAAATCGACTTTTCCTGTAGTCTCCTTCATCATTGGTGATAC
TTGGTTCGGATAGAGCATCCTCATGGGTGATGAAGAAACCGACTCCTCTGGCGAGCCTTT
CACCTCAACATAGCTAAGTCTGTTTTTACGGGAATCAGAAACCTTAGAGGAGCTTGAAGT
AGCAGCCATTGACAGTTGTTCATATCCCAAATCCTTTCTCAGTTCATCTATATCTTCAAT
AGTGAGACGTATACTTGCTGTGGGTTTCTTCATCATTTGCTCTTTCTGAAAACTCCTATT
CGTCGG
>c131_g1_i1 len=895 path=[873:0-199 1793:200-201 1075:202-894]
AAAACACCCCTCCCCACAAATAATATTCCCGTGGATATAGAATGGAGAAGGATTTCATAT
ATTGATCTCGAACGAGGAACTAGTTCTTTCAGTGAGACCAACCTACTTGGAAGAGGAAGT
TTTGGTTCTGTATTCCAAGCAACACTTTCTGATGGGTTGGAAGTTGCAGTAAAAGTTTTC
AACTTGCAACTAGAAGGAGCTGCAAGGAGCTTTGATACCGAAACTGAAACATTGAGCAAC
ATTCGACATAGGAACTTAGTCGGAGTGATTGGATGTTGTAGTAACACAGAGTTCAGAGCT
CTGATTCTCACCTACATGCCAAATGGGAGCTTGGAAAAATGGTTATATTCCAACATCTAC
TGTCTCGATCTCATGCAAAGACTAAATATAGTAATAGATGTTGCTTTAGCTCTGGAATAT
CTTCAGCATGGGTATACATTCCCAGTTGTTCATTGCGATATAAAGCCAAGCAATGTCTTG
TTGGACAGAGACATGGTTGCTCACCTTGGTGATTTTGGTATTTCCAAACTTTTTGACGGA
GGGGAAACTTTCATCCAAACGCAAACATTGGCGACCATCGGTTATGCAGCACCAGAATAT
GGAATGGAAGGAAAAGTGTCAACAAATGGAGATGTATACAGTTTCGGGATAATGGTGCTG
GAGATATTCACAGGGAAGAAGCCAACGGATGATATTTTCAGTGGGGAAATGAGCTTAAAA
GAATGGGTAAGTAAAGCATTACAAGAAAATGCAACAGCTGAAATTGTGGCTCCTACTTTG
TTATCAAGGGAAGATCATCATTTCTCTGCTAAGGAGCAATGCGTGTCATCAATTTTTAAC
TTGGCGATGAAATGTTTAGCCGTTTTACCTGAAGAAAGAATCACCATGATTGAAG
>c132_g1_i1 len=394 path=[372:0-393]
ATTTCTTGTGGCCAAGTAAATTGGCGCAACGTTTTTGTCGATCACAACAATCGTCTCCTG
CGGCGTTTTCGATACGCAGATACTCGCTTTAGTGTGAGTAGTGGACTGAAGTTTCGTGAA
TTCGAATTGGATTGAAGTAATAATGGCGGCGGCAGCGGCGGCCTTGGTGGCGAACGGGAT
GAAGAAAGAAGAGAAACGGGCTGGCGGCATCGACGGCCCGACCAATCCAATGGTGACACC
GCTATTGACGGATCTCTACCAGTTCACCATGGCCTATGCTTACTGGAAGGCCGGCAAACA
CGACGACCGCGCTGTGTTTGATTTGTATTTCCGTAGGAATCCTTTTGGTGGGGAATATAC
TGTTTTTGCTGGTCTGGAAGAGAGCATAAAATTG
>c133_g1_i1 len=2503 path=[2481:0-403 2885:404-2502]
AAAATGTCTAAGAAAATAATTCCAGATAATTACCCTACAAATGTTAAGAAGCTTTTGTCC
ACTGGAATTCTGGAAGGAGCTAGAGTTAAGTATATTTCTATATCTGGTGAGATGGAGCTC
CCCGGGATCATTAAAGGTGGAGGATACTTATGTGGTTGCTGCATCTGCAACTTATCCAAA
GTGGTTAGTGCATACGAGTTTGAACTTCATGCCGGTAGCAAGACAAGACATCCAAATAAT
CACATCTATTTGGAGAATGGGAAGCCTATCTATAGCATAATTGAAGAGTTGAGAACTGCT
CCTCTCAGCACACTAGATACAGTGATGAAATCAGTCGCAGGTTCTTCTGTAAATGAGGTG
TACTATAAGATCTGGAAAGCAAGTCTCGAACATGGACATGATGCAGCCTGTGCAGAAAGT
GTACACCAAAGCCAGCATTTTGGCATGTCTCACTCCACCACCAGCTATGCCAGGCACTCT
ACTGAAGACGGCCCGTATCCTGATGCACATCTTTATTCTCATGTAACACCCTTCAATCAG
CAAGGCTATATAGAGGCACTAGTTGAGCCGAAGCGTCCCGTCAAGAAGCCACGGCACAAT
CTTTCTAGCTCATTTTGGGAGCATAAGAAGGCCACAGAAGGTGGAAACAAAAAAAGGGAC
AATGATTTGCACAAATTGCTTTTCATGCCGAATGGACTGCCTGATGGGACCAGTTTGGCT
TATTACTCTAAAGGAAAGAGGATTCTTGGGGGATACAAACAAGGAAATGGTATAGTCTGT
GGTTGTTGTAACTATGAGATCAGTCCCTCACAGTTTGAGGCTCATGCTGGATGGGCAGCT
AAACGTCAACCTTATCGTAATATCTATACATCCTCTGGATTGACACTTCATGATATAGCC
TTGATGTTGGCAAATGGCCAAAATCTTCCATCCAGTGGAAGTGACGATATGTGTGCTGTA
TGTGGAGATGGAGGTGAACTTATTATATGCAATGGATGCCCTCGAGCTTTTCATTCAGCT
TGTTTAGGTTTACAGTGTCTCCCTGCCAATGATTGGTATTGTCCGCACTGCAACGACAAA
CTTGGTACTGGTAGAAAAGCAGTTGGGGAGTCGAGATCCATTATCCTTAGGCTAAAGAGA
GTGGTTAAGGCACCAGAATTAGTGCCTGGTGGCTGTGTGATCTGCAGGTCACAGGACTTC
AGTGCTGCAAAGTTTGATGACCGAACAGTGATAATATGTGATCAATGTGAAAAGGAATAT
CATGTTGGTTGTCTACGTGAGTCCAAGATGTGTGATCTCAAAGAACTTCCCGAGGATAAA
TGGTTTTGTTGTGATGACTGCTATAAGATTTTTGAAGCACTTCAGAATTTGGCTTCTGGT
GGGCCTGAGATGATTCCAGCTTCAGTGTCAGCTGCAGTATATAAGAAGCGCGCAGCTATA
GGTGTGAATGATGGCTATATGAATGAGATCCAATGGTGCATTCTAAGTGGAAAAAGTAGA
GCTCCCGGGCATCTAATGTTGCTTTCTCGAGCTGCAGCAATCTTTCGTGAATGCTTTGAC
CCTATCGTTGCTAAATCTGGTCGGGATCTTATCCCCGTTATGGTGTACGGGAGGAACATA
TCTGGGCAAGAGTTTAGTGGAATGTATTGTGTGGTTTTACTTGTGAAGTCCATTGTTGTA
TCAGCTGCTCTCCTCAGAATATTTGGAAAAGATGTCGCTGAACTTCCCTTAGTAGCTACT
GATAGAGAAAACCAAGGAAAAGGATATTTTCAGGCATTGTTTTCGTGCATTGAGAGCTTT
CTATTATCCATGAGTGTGAAACACCTGGTACTCCCTGCGGCTGAGGAAGCTGAACCTATG
TGGACTAATAAGTTAGGCTTCAAGAAAACGAGCAATGAGAAAATGCTCAAGTACACGAGA
GACTTCCAGCTAACAATTTTCAAGGGCACATCCTTGTTAGAAAAGGAAGTACAACCATAG
TGGACCATTTTCAAGAGATTTCTGGAATGGAGCAGCCAGCAGATAGCTCAGGAGTGTCTT
TGTTGATCGTCGAGTCTCACATTCCATGAAAAATATCTGCATGAGCCGGCTGTCAAAATA
TTTTCATCTAAAAGCATGCGAAGTGCATGAGTCACATCAATGTATTGGGAATCCAAGCCC
AAGTGCCCGATTATGAACGGATGATGCACTCCCTATACAGAGACGAGTTTTGGACAAGAG
TGAAACTTCATATGCATATGATAGCATTGAGGTCAAAATTTTTAGGAGTTTCTAGAGTTT
TAGTTGGGATTTTTTTTCTTTTTTGTCATTTCGAGTATTATATCTGTAGAGATGCAGTAG
CAACTATGTTGCAGAAATTTTCTCTAGGCATGCTATCCTTTTAATTCGCATGCAAGATGA
GCTATAGGCTATAGCCTTTTCTTTTATCCATGTTAGTGGGAGGATTTTCTTACAGTGGTT
AGTTACAGAGGGCACTATGCATGCCCAAACATTTTTGTTTGAT
>c134_g1_i1 len=803 path=[810:0-728 1539:729-802]
ATTTTCTTGACCTTGCAAGACCTTAGAGGAGGATCTTACGGAAACTAGATCTCCTCTGGA
GAATGAGGTGGCATCTGGAGATGGATTTGAGCGGAGTCTTTTCATTCCCGGGAAGGGATG
GATGCTCAGAGCCAGAGGAGTGTTTGCATAACTAGTACGTGAGGGGTCGATGTTGATGTC
CCATGGAGAAACTCGTTCCTGGCGATCAACCATGTGATCCCATCGAACCATCAAACTCCT
CCATTTTGAGTTGGGCCATCTGTAGGGATCAGCATCACTGACTCCAGTCACCACTCCAGT
GAACCTTGTTTGTGGAGAATCATCATCCAAGTGGTAATTCATTTTGAATCTGGTGCCCAC
AGGCACAGGAGAGGCAGTGCATTGCAAATATTTTTGGTAGGGAACAATAAAAGCAGAGTG
AGTTGCCCTTGGGCTGTAGACTACATTAAACATGGCATTGGCATTTGCTGCTACATTCAC
ATTTTTGTTGATTGAATCATTTGTAGGGCGAGTGGCTCTCCTGATTCCCAGTCGCAGCTC
TCCAGCTTCTCCCCTCAGGAATAGAACTGCATCCCCTGATACAAGATTCTTTTGGTTAAC
AAATATACTCCATCCTGTAGTCAGCAAATGTCGTCGTGGCTGCCCTCTGTAGATATGTCT
GAATTTCCACTCCACTCCATGCAGGTCGGTGGCCACGACTTCCTGGGAGGGCCTTTGTTC
TTCATAATTCAGAGGAGGGAAGCAATCTTCAGCAGCTCGACGAGGAACAGAAAAGCCACC
ATGGGTGCTTGTATCAGAAGCCG
>c134_g1_i2 len=888 path=[810:0-728 1748:729-813 1539:814-887]
ATTTTCTTGACCTTGCAAGACCTTAGAGGAGGATCTTACGGAAACTAGATCTCCTCTGGA
GAATGAGGTGGCATCTGGAGATGGATTTGAGCGGAGTCTTTTCATTCCCGGGAAGGGATG
GATGCTCAGAGCCAGAGGAGTGTTTGCATAACTAGTACGTGAGGGGTCGATGTTGATGTC
CCATGGAGAAACTCGTTCCTGGCGATCAACCATGTGATCCCATCGAACCATCAAACTCCT
CCATTTTGAGTTGGGCCATCTGTAGGGATCAGCATCACTGACTCCAGTCACCACTCCAGT
GAACCTTGTTTGTGGAGAATCATCATCCAAGTGGTAATTCATTTTGAATCTGGTGCCCAC
AGGCACAGGAGAGGCAGTGCATTGCAAATATTTTTGGTAGGGAACAATAAAAGCAGAGTG
AGTTGCCCTTGGGCTGTAGACTACATTAAACATGGCATTGGCATTTGCTGCTACATTCAC
ATTTTTGTTGATTGAATCATTTGTAGGGCGAGTGGCTCTCCTGATTCCCAGTCGCAGCTC
TCCAGCTTCTCCCCTCAGGAATAGAACTGCATCCCCTGATACAAGATTCTTTTGGTTAAC
AAATATACTCCATCCTGTAGTCAGCAAATGTCGTCGTGGCTGCCCTCTGTAGATATGTCT
GAATTTCCACTCCACTCCATGCAGGTCGGTGGCCACGACTTCCTGGGAGGGCCTTTGTTC
TTCATAATTCTACAAAATGCAATATACAAAATAAAATTCCCCCCACAAAAAAGAAGAAGA
AGTAGATAGAGCGAGCTGAGCATGAAATGGAAACCAGAGGAGGGAAGCAATCTTCAGCAG
CTCGACGAGGAACAGAAAAGCCACCATGGGTGCTTGTATCAGAAGCCG
>c136_g1_i1 len=426 path=[404:0-425]
CTCAATGTCAGTAATTCCACTTCACCCAATTCCCTCGAACTCAAGTCCTCCATATCTTCA
GAGTCGATCAAATCTGGCCTCAGACGACTCAACCCCACCACTGATAGCGTTTCCAAAACC
CGCAGCTCTTCATTCTTCGCACTGCCCTCATCAAAATCCTTAACTACACCACCTTCAATT
GTTCTCAAAACCCTGGAACTGACAATATGTACATACAGCAAGAACTCGGATCGCAATTTC
AACATATTCGGGTCGAACGACCATAGATTGGACGTGGCGTCGGGGAACTGAAGCAATTCT
ATGGTGCACAGGAAGGTGAGGGCGGCAGAGGAGGGGCATGGATCGGACCAGGTAACCGGG
TCGGGCGTGCCCAATCGCCCTCCCCGACTAACCACAGTCTGTAAAATGGTTCGAGCGAGG
TCCGGG
>c137_g1_i1 len=679 path=[1:0-678]
CAACTCTTGGCCTTTTTCAGGGCAGCTCCATTGCTGATCTTCTTGAAATCGGGCCAATCA
ACAGCAGAGCTAGGCCTAGGTGAAGCCTGCAGAGAATTACTCCAGCTTCGAACCTCACAA
ACCTTTCGTTCAAGATCATCGACTCTACTACTCTTCCTCGAGCACCCTTTAGTCTGATAC
AATGGCCTCATCAATCCAAAACACTTCTGCAAGATTCTCTTGGATGATCTTCTCCATCTC
TCAACCAAACACCATTGTTTCTTGCTTGTATCAAATGTATTTCCCATTGCATACGAAGAA
ACAGGCGAAGGAGGAACAGAACTCGATGTTTTCAAGGCTTCCACCTTTGATCTGTCAACA
TAGACCGGCCTGATGTGCCCGTCTGAAAATATTTCATCAGCATGAACAAGGGCAGCATGG
AATGCTGTGAGAGAAACATCAAAGTTGAAGTTCTGATCTTTTTCGTGCAGCGTTGGCCTG
ATGATCTCGGTGAGAACATCAAGGGATTGCTGCTTTCTGTCTACTAGCCAACTGTAAGAA
AAACTCTCAGTGGCTAATGGCTTAGAGTTTTCCATGGTGAAATGGAAATTTAAGCGCAGT
TTGAGCTGAAAATGGAGGAAGTAGTGGTTTTTTTATACTAGCAATTTGGGTGGAGAGGTG
TGAGAATTGTTTATATTGG
>c138_g1_i1 len=477 path=[1:0-409 411:410-449 451:450-476]
GGCCGCTTAGCTCGAGGATCCACCGCCGCCACAATGGGTCGCGTCCGCACGAAGACAGTG
AAGAAGTCCTCCCGGCAGGTAATCGAGCGGTATTACTCGAAGATGACCTTGGACTTCCAC
ACCAACAAGAAGATTCTAGAAGAGGTCGCCATCATCCCGTCGAAGCGCCTCCGCAATAAG
ATCGCCGGTTTCTCCACCCATTTGATGAAGCGGATCCAGAAAGGACCCGTCCGTGGCATC
TCTCTAAAGCTGCAGGAGGAAGAGAGAGAGCGCCGCATGGACTTCGTGCCCGATGAATCG
GCGATCAAGGTCGACAGAATCGAGGTTGATCAGGAGACTGTCGATATGTTGGAGTTCCTC
GGCATCAAGGATTTGCCAGGTGTCCAGCTCAGAGAGGACCAGGGTCCTATCGCCGTTGCG
CCGCCAATGAACTACGGCCGTGGCGGCGCTGCCAGGCGCTACTGAGAGATATGACTC
>c139_g1_i1 len=836 path=[1:0-515 1707:516-549 551:550-835]
GTGTTTTTTGCAATGCCCTTGTTAATTCGAGAGTAAATTGTGACTCGTTTAAAATAAAGA
GATCATATTGGTGGTTTTTAGCTGGTTAAAAAAATGATTCCCTACTTGCTACTTCTCATT
CGTTTGACTTCTATATTGGTGTGTATACAACTTGTATTTTTTTCTCATGTTTTGGTCATA
ATTATTATACATTTGATCAAAACTTCATTACCCAATAAATTTGAAGGTGGTATATGAGTT
GTGCTCAGTGAAGATGAGGTTCATCATAACTTGGAGAATGATTCCATGAATGATGGTGTT
GTTGGAGTTTTAAATTTCAAAGAGTATATTGATCGACATTGTTGATGAGTGGCATTTTGG
CACAATATTTTGAGGTTTAAATGAAGTGAATTGAAGAGTTTTGCATGTGTTTTAACCCAA
ATTGCGCTCTTAACCTTCCTACTTTAGAGTTTTATTTCTTGTTTGAATTTTGCAGAAAAT
TATGGATGAATAAATGAATTTTTGAGTGATTCAATGCCATGGAAAGATAGAGGATCGAAT
TGGGAGCACAGTGCAAGTTGAATCACCTCAATCGGACAAGAAACGAGAGAGAACGAAGCA
AAACCGTAAAAGGTATCGGAGCAGGGCTGTAGGCGCGACCCGAGCCAGCCCAGCACCGCG
ACCGCCGCTCCGTGTCCGCGGCTGATTTTCCACCACCTGCAATGTGACTCGAGCCAGCAT
CCTCCGCCCGGGTCGCGCCTCCCAGCCCCGACACGAAGCCGCAGGACGCAACCGGCTCCG
TATCGCGCCCCTGTGTCACGTTTTCGGATTTTTCATCTTTTTTTCCCCATTTTTTT
>c140_g1_i1 len=459 path=[1:0-170 892:171-216 216:217-458]
CGGCCACTTGCGTATTTTACCCCGTATTAAGGAAAGATAGATTTAAGACCCAATTAGACC
GATACGAAAAGCATAGAAATTTCTCTATCATGCAAGATATTTTTAATAAAAGACATTAAC
GTGACCACGAGAAACCGCAGAGAAGGTGGATTGAGAAAAGTAGGTAATTGAGTTCATGCA
TTAACCCCAACATATAGACCAATCCATCATAATCATGATCACAATCCCACTTGTTAAAAA
GCTGTAAATTTTTTATATGTGGCTAACAATTGCAGCTGTGGTTTAAGCCTATAAAGCATT
AAACTCTTCATTAGTACATATTGAAAACGACACTAGCAAACACATTAAATGGTAATTAAA
AAAATCTGGCGATACTTACTAGGGAACCCTATTAAATGGCAAAGCAAACTGATTAAATTA
TATGACATGAAAGAGAATATTACAGTATATGCTGACAAG
>c141_g1_i1 len=226 path=[1:0-27 29:28-225]
TTTTTTTCTGCAATATTTCTGGCAGTAACAGATCCCTTTTGAGTTGTTTGGTTGCCTTTT
TAAGTTGTTGGAAGCCATTTTACATGGGGAGTTCACAAAAGATTTGCTGACCTATTTATC
ATTTTGTACAAACTATAACCTCTTATTCTTGCTTTACTCAAAATTATGTCGTTTTCGATC
GATTCCTTAGGTTGACAATTTTTGTTAGTTACATGTGTAATTCATA
>c142_g1_i1 len=276 path=[254:0-275]
GCTTGAGATAGAGCTTCCATGGCGGCCATCGTCGTTCCCACGACTTTCGGCCTCAATCCC
GCGCGACCGCGGGGACGAGCGCAAGTCGCGCGACCGCGCACTTCGTTTTCGGCAGACTTG
CCACCCTTCGGTAAAACGAGCATAACTCCCTCTTTTTACATCCGTTTGAGACACCGTAAA
TTTTGCCAAAAACTAGACTTAATTGGCTTTCCAGTGGTATAGGTTTCATTCCCTAATTCG
TTCTGTGTAAATTATGAAAAATCGGAGAAGGGGGGG
>c142_g2_i1 len=298 path=[507:0-297]
AAAAAAATGAAAAATCGGAGAAGTTAGGTCATGTTTTCTGTTTCGGAAATTCGGGACAGA
TTCGCTACCTTTTGGTAAAACGGGTATATCCATTTCATTTGTCATCATATTAAGCCACTG
TAAATTTGTAAAAAATCTAGACTTCCGTGGCTTTCTAATGGTATATAGCCCAGTCTGTAA
CTCTTCCTGAATAGAACGTGAAAAATCTTCAAAGTCGGGTCACGAGTTTATTTTCGGAAA
TTCGGGCAATTCTGCCACCTTTTAGTAAAATGATCATAACTTTTTCGTTATTTATCAT
>c143_g1_i1 len=926 path=[1:0-925]
GCCAGCCACAACACAGATGCTATTCCAAAAGCAAGACCCAGAGCTACAGCTCCTAGCGAG
ACTTGTGACAAAAATTTGATTAAGCCTCCCCAATTAAAACTCCAGCCAAGAACCATCCGA
TAAAACAATTGATAGACAACAATTGCTGTCCCGTCATTCATCAAAGACTCTCCTTCAATT
ATTGTACTCAATTTTTTACTAGCTCCCAGCTCTTTCAGGAGGGCTACAACAGCCACAGGA
TCAGTAGCACTGAGGAGACCACCAAGCAGCAATGATGTTTTCCAGGTCCAGTTATATGGG
AAAACAAGCTTTAAAGCAGCCCCAAGACAAAAGGTTGAAATGAGCACTCCGGGGCCAGCA
AGTAGAATCATTTGCATCATACACCTCTTTATCTGGTGTACTTCCATTAAAAATGAACTC
TCAAAGAGAAGCGCGGGAAGGAACACAGCCAAGAGAAGATTAGGATCAATATTAGCCCAA
AGACGAATACCGTTGCCAATCTTTCCCAACCGGTGATGTGTTCCATATTCTAAGGCGCCG
AGTCCAACGCCGAGAACAAGTAAAGCGACAGTGTAGGGCACACGCGTCCCCCTGAGAGCG
TGCCTACACGCTATCCCCAACACTAAGCTGATCCCGACGAATAGCACCGCGTCAGTCGGA
TTACCATTGGAAGCAGCAGACTCCTCTTCCAGCACTCTCAGCGGAAACGACACCGTTCCA
CGCTCCAAAATCGACTCCATGATTCGGTAAACTCGGTCACTCGCACTCCAATCTTTTAGA
GAGATTATTCTCATGCAATCAGCACGTTCAAGTTGGCAAATTGAACTTCATGCTCTACTG
GTTGATTTTTATTAGAGAGAGAGAGAGAGTAAATCTACAGTAAGAAGGCGACTAATCAAT
TGATGGTGTGATGTGCAATCGCATCG
>c144_g1_i1 len=283 path=[771:0-71 162:72-282]
CCCCCCCATGAAGAACCTCGTCTGAACAATCCTATAAGAGGGGGGCATCCTCAGATCTTC
TCTTCGAACCCTAGTCATATCGAGATTCCATTACAACAACGGCATACATATAAAGAAAAT
CAAGGTAATGAACATAGGCAGAAATGCCGATACTTTGATCAAGGAAGGTGCCACTTTGGG
GATAGATGCAGGTTTTTGCATTGATCAGCTTCATCATAATTCAACTTCACCTATATCATC
ACTTGTAATTTTCAAATTTCATTTTTTCCTTGTCGAATCAAAG
>c144_g1_i2 len=372 path=[1:0-160 162:161-371]
CAGCAGCACTACCAGCTCATCAAAGGCAGCCTTTGATCGCTATGAACTGCAACTTTCAGA
GAGTCCAACACACAGGTTTGCGTAATGTTCCTCTTTTTAAGAGTCCAACAAGGGGAGGGA
GCTTTCATGAAGAACCTCGTCTGAACTATCCTCAGATCCCCAGTCATATCGAGATTCCAT
TACAACAACGGCATACATATAAAGAAAATCAAGGTAATGAACATAGGCAGAAATGCCGAT
ACTTTGATCAAGGAAGGTGCCACTTTGGGGATAGATGCAGGTTTTTGCATTGATCAGCTT
CATCATAATTCAACTTCACCTATATCATCACTTGTAATTTTCAAATTTCATTTTTTCCTT
GTCGAATCAAAG
>c145_g1_i1 len=875 path=[903:0-874]
ATGCACAACGGCCTCGAACTTAAGCCAGTCTTTCTTCTGACAAAGCCTCATGAGCAAAAA
CCATCCAATTCCGGCGGCAGTCATCGCCGCGCATACAATGTAGACAGTGACATGCGCAAT
CACCATTATATAAACCAGAAAGCCAGAAGGAATCAAGCACATCAACACCAGAAACGGCCG
CCCAAACGGCACCTTAAACGGCCGTTTCATCTGCGGCAACTTCACCCTCAAATACAGAAA
CGCACCAAACTCCAGCAGCATTCCCAGACTATACAACAAATTCGCACACGACACAATGTC
CGTGTAGCTCATGAACGATACACCAAGCGCTATAGCCGTCGAAACCACGATCCCCACCCA
CGGAGTGTCGAACCATTTCGATCTCGTCCCGAAAAACTTTGGCAGCAGGGCTAAATCCGC
CATGCCAAGAATTTGATAAGCACTGCTGCTCAGCTGAGCTTCGAAAAGCCCGATTGATGA
TAGAACTGCACCGATTTCTATCCAGATTTTGAGCCATTTGCCCGAGATCATTCGTGCTGC
ATCGGCCATGAACCCCGTCTCCCATAGCGCTTGATCGACTTCAACAGCGCCGGCTACTGC
CACCAGAGGGATGATGTAGCCTAAACAAGTGAAGATCACTGCACAAAGAAGGGCTAATGG
GAATGTTTTTTTTGGGGTTTTCAACCTCCCCTGCCATGGTGCTAATGTTATCCCAGAAAT
TCAAGTTCCAAAACAGAGTATTGAAGAATAGATTCCAATCCTTTTTAACCCCTGCTTGCC
CCAAACTGATCCATCTGCGAGGACGAATCTGAGGAATGGCGATCAACGACATTATGATGA
ATGGGGCCAGAGAGAGTAGGCCTAATGCCGCCGCA
>c146_g1_i1 len=267 path=[1:0-211 512:212-220 222:221-266]
AAACCATATATTTTAGGTTCATGGGATATTAGGAAGAAGCTCTAACCTGGATAGGAGCAT
TGGGAAAGCATTGTTGCCATCTTCAGTTACCAGCAATGACCAATCATACTAGTTTGCCAA
ATAGATCTGATGATCTACCAATTGCAACGAACTTGAAGGGTATCATTTCCGTAACTTTGT
TGTTCCTCCTCCACCCGTTTGGCCCAGTCGTACACAGCTATCCCACAGTCCTTAACCTCA
ATGAGTTCAAGTGTCGGAATTTCTCCA
>c148_g1_i1 len=2577 path=[1:0-1997 1999:1998-2576]
GTCTTATTGAAGTCTGATAATAAAAGTCTCTTCGTTGTGGAAAAAAAGAATGGAAAGAAA
AATTTTGCATCAATTGGAGGGGATTTCTGCTTTTGTAAGAAAACACCGTCAAGAATCTGG
GCTGACGGAACTGATTTCCGGCGACGGAGCATTGAATGAGGCAGGTTTCAGGGATTTTAT
CAAGTCTACTAAGCTTCACAAATGTGGTGTCTCATATGCGGTGGTCGCCATCATGGGCCC
GCAGAGCAGTGGAAAAAGTACTTTGTTGAATCATCTATTTGAGACAAACTTCAAGGAGAT
GGATGGATCCAAAGGAAGAAGCCAGACGACGAAGGGCGTATGGATAGTTAAAGCTCCGGA
TATGGACCCGCTTACCCTGGTGCTGGATATGGAGGGTTCAGATAGTAAAGAACGGTGTGA
TGAGGATGAGACAACATTTGAGAAGCAAAGTGCGCTATTTGCTCTAGCAATTTCTGACAT
TGTCCTCATAAACATGTGGTGCCATGATATTGGGCGGGAGCAAGCTGCAAGTAGACCTCT
TCTAAAAACCATATTTGAGGTTATGTTGCGCATATCTTCGAGTACTAGTCCTCGTAGAAC
AACGCTTTTCTTTGTTATACGCGACAAGACAAAGACTACCCCGCTTGGAATCTTGGAGGA
TCAATTGAAAAAAGATGTTGGGCAGATTTGGAAATCAGTTCTGAAGCCCAAGGCCTTTGA
GCAGAGTCCTCTCGGTGAATTTTTCAATGTGGAGGTTACTGCTTTGCCCCATTATGAATT
CCAGGAAGCTGAATTTAAAAATCAGGTAGATCTACTCAGAAAGCGATTTTTCAATTCAAC
ATCTCCTGGAGGGCTAGCTGAAGACAGACGGGACATTGTCCCTGCATCGGAATTTTTTCC
AAATGTGAAGAAAATATGGCAAATTATAAAAGAAAATAGGGACCTCGATCTTCCAGCTCA
CAAGGTCATGGTTGCTACTGTGCGGTGCGATGAGATTAGCCAGGACAAGTTGAGGCTCTT
TGCAACTGACAAGGATTGGCTAGCTGTAGAAAAGGCAACTGAAACCAAACTTGTTTTAGG
CTTTGGTGCAGATATAAGCTCAATTTTGAGCAATTATCTCTCGCAATACGATGATGAAAC
AAATTATTTTAGAGAAGATGTGAGGAATGCAAAACGCGAATATCTGAAGTCAGAAGCATT
GAAGCTGGTTCATCCTGCTTATATGAGGATGTTGGCTCACCTACGTTCGGAGGCAATTCA
AAGTTTTGAGAGACAACTCGAAATTAATTTAAATGATGAACGAGGATTTGCTGAATCTGT
TCGCATATGCCGGGAATCTTGTGAGGCCGAGTTTGATGAGCGATGTAAAGATGCTGCCAT
TAAGCAGGCAAATTGGGATGATGCTAAAACAGTGCGCAAAGAACTTCTCCGTGATATTGA
AACTCATGCACTTCTTGTTCGTACCGAGAAGTTGCCACAAGTAGTAGATCAGTGTCGGGA
GCGACTTTCGGCTAAGCTTAATAACCTACTTAAGACCCATTTTAAAATGGGTGATGGAAA
GGAAATCTCATGGGCAGAAGTTAGAAGCATCCTAGAGCGCGAGAGCACAATAGCTGCATC
GGCCGTGTCTTCTGCTGTTGTTGCATTCGAACTCAACCCGGATAGTGTCCAACGAATGGA
AGATGAAATGAAGAAGTATGCTACAAATTTGGTGGTTAGGAAATTCAAAGATGAAGCTGG
GGATGTTCTGGGACTCATGAAGCAAAGGTTCATCATTGCCTTACAAGAAAAGGGATCTGC
AATAAAACCAGACAAAGCAACGTCAGGCAACAACTGGCCGGAGCCCTACCGTAAGTGCCA
GAAGCTCTTATCTGCACTGGCCGTAATACGTTTAGGCGATGAGACAGAAGACAATGTAGA
GAGCGTGCTAATGTCTGGGCTCATGGGCGAACATGCTGAAGTTTCCGAAGATCCACTTGA
TTCAAGCATATGGGAAGGGGTCACTCCAGAAGCAACTTTGATCACACCAGCTGGATGCAA
AGATATCTGGGCACAATTTGTAAAGGACATAAAGTCTTGTTTCGCGGAAGCAAAAAAAGC
AGCGAAAAAATGTAAGAAATTTAATCATTGGTCACCTCTTTATTGGGTACGCGTCGGACT
GGCTGCTCTCGGGATTGATAAATTTACGAACCTTCTAAGGGATCATTCTATCAACTTGGC
GCACTTAGTTGGTGATTTGGCCAGCAAAGGGATACTAAAGATTAAGGATTTTGCTACTGC
AATAGTCGAAAAAGCTGCCGAGGTGATGAAAGAACTGGAGCAGGCTCTGAAGAAGTTTTA
TGAATTCGTAAAGGATATATTTGCAAGCAAATCTGGTGTGATTGTTGTTGATTAAATTTA
GAAATTTTGAAGAATGCTTGTGTTTGGGTTGTGTTCGTGTTTTCTGTTATTTAGAGTGTG
CATCCTTTCCTTTCCATATACTCATTTTAATAAGGCCCAGCCACGTCAGACGTGACTTGT
AATTTCATTTGGACTTCGGTTCTTTATCTTATATATTATGTGTGAGGAGTTATTGTG
>c149_g1_i1 len=711 path=[739:0-710]
GGAAAGTACACATGGAATAAATAAAGAAAAAACTGATCATACTATACAATATCAGAAGTT
TTGGCTAGTCTTTGCAAAGAACACATCGATTGGAATGTGCTTACCTTGTGAAGGATATTT
TTTCTGCTTCTTTTTATGTCGATTGTGGCTCATTTCATCCTTCCCGATGAACCTTAGGTT
GGGCTTGAGAAGTCTGTTTATGTTGCTCGACTCCTCATCTTGCAGCCTCTCAGCGAGATG
GAAATCAAAATGCTCTTGCCTTTCCTCGATAAAGCTGGGTGGCAGTTCGATTCCACATAC
AGAGCATTGGTATTCATTCAACCAAAAGATAGATTCTCTGGGATGCAGTGAAGGCCCTGG
CTCGTTGTCACTACAGCTTCTCTTCCGTTGGTCCGGACTGATTTCCTCAAACAGCCCAGA
AGAAGAATCTCCTTCCCCTAATTGACCGCCTCCTGTTGGTTGCAGATTCACTGCAACTCT
AACTGTGTCGTGATCAGAAACATTTTTATTGAGATTGTCAATCTGGAGACCGAAACTGTC
CTGAGTTTCTGCTTTGTTGTGAAAATGCCTTGTGTCCGCATGTTCATAATCTGGTATCTG
ATAGGTATCCACAAAAGGAATTGAATCGGATGGCTCGTGTGCATCACTGCATAAACTGGA
CTCTCTGCCAATCGTTAAACTGTCATCACTAATAGTGGACTCTGATTGTGC
>c150_g1_i1 len=532 path=[1:0-221 223:222-376 223:377-531]
CTTTAATCCCATCCCTTTAACCTGAATTTGTGAAACTCTGTTACCTGAACAGAATACGTG
CGGCCAACTAGGTGGGCCGCAGGCGTCGCCGCCGTTGGCCGGCCAGCTCAGGAGCTCAGC
ATTATGCAAACCCTTTTTGAACTGATTGAGAATGGCTAAATCATTGGGGTCTGTAACACT
GTGAATTACTGAAACACCAAACAGAAAAAGTGTCACAATAATTGTTATTTGAGTTCCCAT
GTCAGTATCTTGAACTCGAGCACTGAGTGACGTGTTTCAAGAAAAACTAAATGTAATATA
TCATGATGAGTTTCATCACTGCATTTTGCAGAAACCCTTCTCAAATCTTGTAAGAAATCA
GAAGCATGGACTCTCTCTGTTATTTGAGTTCCCATGTCAGTATCTTGAACTCGAGCACTG
AGTGACGTGTTTCAAGAAAAACTAAATGTAATATATCATGATGAGTTTCATCACTGCATT
TTGCAGAAACCCTTCTCAAATCTTGTAAGAAATCAGAAGCATGGACTCTCTC
>c151_g1_i1 len=277 path=[37:0-41 79:42-276]
CCAACCACAAAAAAGTCATGTCATGTGATTGCATAAACACCAACCAACTTTAATTCTGTG
AATATACTGACTCTTAATTACATATTCACAGGGCGTACTTTCTAGATCTGCAAAATAAGC
CCTCATCTAGCTATTTGTTGGGTCAATAGTTGCCACCTTCTTCCCCTTGCATATGTTTTC
AACTAATGTTAGATATAGACTACACTATTTGGATATACCATGCGCTTGAGATATTTCTTG
ATCTATTTTGCAGGATTTGTCACCAAACCAACTTCAA
>c152_g1_i1 len=1139 path=[1:0-528 530:529-1138]
CGGAGAGTGAGGGAGAGATGGAGATTTTTTGGAGCCACAAACAATTCTATTAATCTTGCT
CTTTTCCAAAAAGTAAAAATAAAAAAATCTCATAACAAACAATACAAAAGAAGAAAGACT
CTTCAACTTTAACAAAGCAATTGAGACAAACAAAACAAGCAAGCAGGAGAGGTTCAGCCT
CCATTATCCCAGCTCTTTAGAGGTACGACATGCAAAGGCAAGTAATAAGATCAACAAGCA
GCACTTACCCTAAGTAAAATCGAAGCAACATCTTTTGTCAACGAAGTAATTTCTGAATAA
GGTCCACCTTTCCTGTAATCTGAAGTTAACTTGGCCAGCAATTACAAGACATCTAAGATA
AGAGACTTGTTTTAAAGTGATAGTACTGAGTGCATAACTTCGGCAATAACATCCACATAT
GCAAACTAAGAGAATAAAACTAAATCCATATTAGCTAAAATCAATCTCAGCATGACAACA
TAATATATAACCGACCCAAAAGCCATACCCTTCAAGCATCTTCAGCAACAGGCGCTGGTT
TAATCCTCCACTGATCGAGCTCGAAGCTGCCATCTGACTCTCTGCAGACCATTGCTTGGA
TAGTCTCCATAGCAGCATCAGCATTGGTGTTCCTGTTCCCCACAACTTTTTTTGTGGAAA
GGGTCAACAACATAATCCGATTGCGGGTCAGCACAGCCTTCTCCAGTTCCACAAGTGCAT
AAGTTTCATTAGTCTCATCGCTGATTTCTTTAACAGCAAAGTTTGCTCCATTAAATATAC
TGCCAAGATTATCAGCCATGGACAGATCGACAGGGGTGAAAGAACCATTGAACCAGCTAG
GAGCAACACAATCAACATCAAAACCAAAGCTGTTGCGGATTTGGTTGACGTATTTGACAA
GCGTCTCTTGCGGGTTTGCAACTTCATATATGTCCTCCTCATCATCAGTATCACAGTAAT
TCTCACAATATTCTTTTGGATCAAAATCTCCCTCGTCTTCGAACTCAAATTTCTGAAGGT
AGGGCAAAACCATACCATACTTATCCTCGAAATCCGAAACCTTCCGGCATCGGAGCGATG
CGGTTTCCGTGGCGGACACACCAAAACTATCAGAATAGGGGGTTTCGATAGCAGAAGAC
>c153_g1_i1 len=458 path=[1993:0-457]
GCCTCTTTCTGCTTCTGCTCAATCTCATCAAACGATTGATGGATGTGCTGCAAATACTGT
ACCAAAATCCTCTTTTTATCGTTCTTCCTAATCTTCAGAACCAGCGACTTGTCGCCGTCT
CTCTCGCCGTCTTCGTTCTTCCAGAAGACTCTGGCGCCGAGGAATTGGTCCGTGATGATT
TGATTCTCGTCGAGAACTAGGTTAATCTCAGTCGGCTTCGAGCCGGAAAAGAGGTTGGCG
AAATCTGAATCTTCTACCGAGGGTAGAGAATTAAGGTACGCGTAAACCTTTCGGTACAGT
TGATTTTCCTGCATGTTTCCGTTGAATTTCGGCACCCTGTAGAACTGGTAGACATAGCAT
TTTTCCTGCAGCAAACGCCATATTTTCTTCAACGAATGGATTAAACTTGTTCTGGACAAG
AATCTGGAAACCACGCCCACAAAAAAGATTGAGAAAAT
>c153_g2_i1 len=1019 path=[997:0-1018]
GAAATATTTAGAACCCGAGGCAAGCTAGTCAATTATCATGGACATGGATGACACCCGAAT
TTTCCCGATCATTGGGGTCGACATCAAATTTATCCAAGGAAGCCTTTCTACTACTCCTGG
CTCTCAAAAGTCCATACAAATTCTTGATATCCTTCATTGGGTGAAGAATCCCATTTTGCC
CTTCCTTCACCGACTCATCCGGTTCTTCCTGAACCCGCCCCGACCCTTGCCGACCCGATC
CTGACCCACTCAACCTCTTCCCGACCCGATCCGCAAGATTCCCCTGCAGCGCCGTGATTA
CGGTTTTGAGAGCCCGGCTGGGCGAACCCCGGTTCGATATCATAATCTCGCCGATCTCGG
CCGGGCTCAACGTGGCTCCGATTTGGAAAATCTCCTCTACTTGCGGGAACAATTTGTGAT
CTTTTAACCCTAAATGGCTGTTGGCCAAATTCTTAAAGGCGCTAAAATCGCAGAGAGGGA
AGTTGATGTGGACGTCAATCCTCCCGGGACGTAGGATCGACGCGCCGACGTTTTCCTTGC
TGTTCATGGTGAAAACCATCACTCTCTCGTCGCCGCAGCATGAGAATATTCCGTCCATGA
AGTTCAGGATTCCGGACAAGCTCAGCGCCGTCGATTTCTCTTCCAGATAACGGTCGAGAT
CCTCGATCACGAGCAAGGACTTCTTCGTCGTTTGGAGGAGAAGGTACTTCAAATCGGCGT
CGTTTTGGACCTTGTGCAGATTGATCTCGTAAACATCGAAGCTCAGAAACTTCGCCATCG
CTGCTATAAATGTGGATTTCCCCGTACCTGCCGGCCCGTACAGCAGGTAGCTTCGCTTCC
AAACACGGCCTAATCGGAGGTAATACTGCCTGGACTTCAAAAAGTTGTCTAAATCTGATT
TGACTTTGGTTTTCAGATCCGCGTCCATCACCATGGTTTCCATGGTTGCTGGATGCGTGA
ACGAAGTCGATCTCCACCGCCCGTTTCTCTGCGTTCCGTCGTCTACGTTGACGGGGGGG
>c154_g1_i1 len=263 path=[241:0-47 289:48-262]
AACCAAGAAATCCTCCAATGTCATCTCCCCAAGAGTGGTTTTCCTATCAAGACTGCTCCT
TTTCTGCCCCTGCTGAATGTCCTGCCACACTTCATCCACAGTCTTTTTGCTCAAATCCAT
AGACAGCATAAGGTTAGGCTGTTGATTCAAAGACAAGCCAGACGAGGACTGGCCTGGAAG
CTGCATGACTGGCCCACCATCAACACCTTCCCCCGCCTGATTATTAGCCTCAGCAGTCCA
CACAGTCTTGAGAAGCTCATCAA
>c155_g1_i1 len=283 path=[1:0-282]
GTTAGAAGTAACATTTTTATAAAAAAAATTATGACGAGAATAATTCCCATCCATTATCTG
ACAGTGCACACTAGGAAAATTCTTCACATTTGAAGCAATCTTATTTCCATTTCTTGTATT
AGAATCACTCTTTCTGAATTGTTTAGTGCGGAGGTTAAATATATTCTCGAACGAAAATGT
CTATTTTTGTTGATCGTCAATGCAAATAAGAGTTTTATTGTACAGATGCAGCAGCAACAT
TTCACCAATCCGAAAGCAGGACTGGGGGATATGACGCTGCTGC
>c156_g1_i1 len=702 path=[680:0-374 1055:375-383 1064:384-701]
GTCCTCTCTACCAACGAAACTACCTACCTCTCCCAATCTAAGATCTACCAGCAGAAATCA
CATTGCCGATCGCGACTTGCCTTTGTTTAGCGGCCATCACTTTGATTGATTGTGCTTTGC
AGTTTTTGAATCCCTAATTTTTCCCTATTCTCAATTTCAGATATCTTCATTAATGTCGAC
CATAATAACTGTTAAGGATGAATCTTCACACGAGTTCGTCAAAGTCGACATCCCTCAAAC
GCTCCAACAAGAGTGGCAGAAGCCTCAAACTACACCTTTTTGTTGAAGCACACCTATTTG
ATAATAAATAAAATGGGGATTGGTTTCCACCTGACCAGAGCCTTCTTGCTTGGGTTTTTC
TTAATCATTTCTTTACATTTATGACAATGCAACCTCTGTAATTGTTAGGCTTTGATATTT
GATTGGCCCTTTTTAATATTAGCTAATTGGAATAACTTCTGAAATTATAAATATTGTGTT
GACCGGGGAAGTCATTCATCAATCTTGTCATCTTTAACTTTTGTCTTGTTGTTGTATAGG
CCAATGATGTATTTTCTTGCTCTTTCCTTGTAGGTTCTCATTTGTTACTTGTCAAATTGT
GGGAATTTCACTCATTATATTTTATGTGTCATTTTTTATCCTAAAAATAGTTTATCAATT
TCCTACAGTTACTTCCACAGTAAGTAATAATTTGCATTTAAA
>c157_g1_i1 len=922 path=[53:0-921]
TGAGAAATGGAAGATTTCTTCCCTCTCCTCACTGCCACCTCCTACAATCTTCCAAATTTA
AGCTCCAAAACCTCCGAAAATGGCGAGTTTAATTACTTCTGTTAAACCCCAATTCCACTT
ACTTGCCTGCCCGCCTCACGCAAACACGCAGAAACCCATCTCTCAGAAACTGCTTTTCAA
TTTCAACAGACCCATAACTCTGCCCAACACCAAACCCTATCAATGGCGTCCCGTGAAATC
CTGCGTTTCGAACCAAGATATCGACATGGTGAAAACCAAAGACGGTGCCTACGCTGCGAA
GGCGAAGAAAGTCGTCGTCTTGTGGGATTTGGACAACAAGCCGCCGCGGGGGCCGCCATA
CGAGGCGGCGCTGGCTCTAAAATCGATGGCCCAGAAATTCGGCGACGTGATTGACATGTC
GGCTTATGCCAACCATCACGCTTTCGTCCATCTACCGCAGTGGGTTGTCGAGGATCGCCG
CAAAAAAAGGCATCTTGATTTTCTCGAACGCAAAGGGCTATCGACGCCGTCGGAGCCGTA
CATTTGCTCTGTTTGCGGGAGGAAATGCAAGACTCAAATGGATTTGAAGAAGCATTTCCG
GCAACTGCACGAGAGGGAGAGGCAGAAGAAAATGAACAGAATGAAGAGCTTGAAGGGAAA
GAAACGGCAGCGTTTCAAGGAGAGGTTTATCGATGGGAATGAGAAGTACAACGAGGCCGC
GAGGAGGCTGGTGACGCCGAAAGTTGGATACGGGTTGGCGCAGGAGCTAAGGCGCGCCGG
GGTGTACGTTAAGACAGTGCAGGATAAGCCGCAGGCGGCGGATTGGGCGTTGAAGAGGCA
AATGCTGCATTCTATGAGTAGGGGTGTTGATTGGATCGTGTTAGTGTCTGATGATTCGGA
TTTCACTGAGATGCTGAGGAAG
>c158_g1_i1 len=321 path=[1:0-146 148:147-186 188:187-320]
GGGGGGGGCTTCAAAGAGATATAGATATTCCGAGATCAAGAAAATAACCAAATCATTCCA
CCACAAGCTCGGTCAAGGTGGATACGGCATTGTGTACAAAGGAACGCTACCTGACGGCTG
TCTCGTTGCAGTCAAGGTTTTAAGCGAGGCAAACGGCGACGGGGAAGACAGAGAAGAATT
TATCAATGAAGTTGCAAGTATCAGCAGAACTTCCCATGTCAACATAGTCAATCTCTTGGG
GTTTTGCTACGACGGAAACCAGAGAGCTCTCGTGTATGAATTCATGCCCAATCAGTCTTT
AGATAAGTTTATAAGGGGGGG
>c159_g1_i1 len=993 path=[11:0-818 830:819-992]
AGAAGAAGAAGAAGGAAGAAGAAGAAATAATGATCAATGGAATTGAAGCTTAGCCAATCT
TCTCTTCCAACAGCCATCTTCAATCCGTCTTCATTTTTACCCAAGCCTTTTGCTTTACTT
GTGAAGAGATGGAAGCTTGATATTCAGAGGATTACATGGAAGGGACAAGGCATGAGCAAG
AAAATCTTGGTTCATGTGGTCAAAGAAGGTGAAACTCTGACTTCAATTTCCAAACTGTAT
GGGGTGCCAGTTCTTGAAATTGCTGCCTCTAATGAGGAGATTGCTGATGTTGATCTCGTT
TTCGAAGGCCAACAGCTCAAAATCCCTTCTGCTGTTGCTCAATGTGCTCAAGTGTGCCAC
TTCGAGGGATATAAATTGCGCGAGCATCATTTCCCAAGTGGATCTCCTAGGTTAGGATTT
CATATCAGACAACGGAATCAGATCTTCACCATGCCATCGTTTCATCAATTCCCCATTGCT
AAGACCGCTTGCTCCTTTCCGGTTCTGGTTCCTCTGGTAGCCTTTTGCATAGTGTGCATA
ATGGGCGCTTTTCAAATTATACTAGCCAAAAACTCGAGACATCAAGCTGCAAAGAAATTG
GGAGTGCATCACCACAGCTCTAGCGCGAGATGGAAAACTGCTCTTAGTGACTTGAGAGAT
CCAGACTCGCTGGATGCTGAATCTGCACCAGATTCTGATCCGTCATCAGATGAGAAGGAA
CAGCTTCGGTTTGAAGATGTATCACATGCTTATACCAAGCTTGAAGGTGACTATCAGAAA
TTTCTTTCACAATGTGGAATGAGCAATTATGGTTACTGGCGTGGAGGTTCACCACAATGA
AGATTCATGGATTCATTGTTCTATATTTGTTTTCCTTTTCAATTTGCCTAAAATTGCTGT
TCGTATCAGTGTTTTTTTTTTGTTCCATTTCATAGTAAAGGAAAATTGTTGTTTTCCAAA
GATTTAGAGTTAGTAAGAGGTGATAAATGTACA
>c160_g1_i1 len=578 path=[606:0-577]
AGGGGGGGAAAAGCCGCAAGTCCAGATGATGGCCCTGGAATCCATGGACAAAAACTACAA
TCTTCAGAATGCGACCAGTTTGACGAGCGGTGCCAGATAGCTTGTTTGAAGGGTTAGAGT
CAACCCCAACAACCAAGCCATTTGTATCTTTCTGGTCCAGCTGGTTGAAATAAAAATTTC
CACTGTTTGAACGAACAGGTGCATTGACAACTCGCTCTACAATTACAATGGGGATATGTG
ATGGATCTCCAAATATATGCAAGTCTTGAATAGAACGATTATTGATCCTCATTTGTGCAA
TACTTCGCCTATGAAGCTCCGCCCGCATGGCAGCAGTCTGTCCAGGATCGCCAGTTAACT
TCCGTAGAGAGGATCCCCGGCCACGTAATCCACGGATAGAGGAATCATCCACTATACTGC
TTATAAACTGATGAGGCATCTCAGCCTTAGTGTAAACCATCCAGATTGACCATTCAGCTT
TGCGATCAACAGCCCACTGGTTGCAAAGAAATTCAAGAATCTTCTTTGCGTTAGCCCTGT
GGAAGTTTAAAAACGTGCTCCACAAGTAAAACAATTGA
>c161_g1_i1 len=378 path=[1:0-231 233:232-263 265:264-377]
TTTTGAAATACTAGAACTATAAAGCATCCGCTCCTCGATTCCAGTCACACAAACCATTCA
ATTTACCACTAAAAAATCTCAAAGTTGATCTGCCTTATTTAAACTCTTCTCATCACACAC
GCACACACACACATATATCTGCTGCCATGCATAACATTACAGAGATCATAAAACTTAGCA
TCTAGTTTGAAGATGGAAGGTCTGACATGCATGAAATGCAAACAAACATCATCCATTCCA
CCAAGTGCGCAGCATATCCGTTGCTTCGGCTGTGGATCAGTTTATTCAGTCGGCCACAGC
CATGACAATGATGATGCCCATGTTATGGTAAATTATAAGGGAACGACAGAGTGCAGCCTA
GATTTCACAAAGAAGAAG
>c162_g1_i1 len=205 path=[1:0-104 106:105-204]
CTCGGCCGTAAATCAATTGATCGTACACAGCCAATAGGACTGCAGGATTGCATATGACAG
GCTTTTGATACGTAGCTGTTTCCGTATATGTGCATTTATAAACCAGGCTAAAACCAAAGC
TCTGTAAAGACAAGGAGGTGGAGTAAGCCAAAGCTGGACTGGATGAAACTGGGTCCGAAG
GCAATCACACGGATGGCTGAAGTCG
>c163_g1_i1 len=815 path=[793:0-814]
AGCAGCCATAAGCACGCCGAGCAAAGCAGGAGCTGTATTTATGCTTAATGTATTACTATA
CATGAAGTTCAGGAGCTCCATGAGGGCAGATTCCTCAGAGGCACTAATTCTGAGGGTCAC
TTGTCTCTGTTCAGATTCCATCATACCATTTGAAAATAACTTGTAGAAAAACGGGCTCTT
TGCTGCTAAAATGGGAGAGCTGATATGCAGCGTTTTAACTCTTAGAACTCTTGAATCATC
CTCAGGCGATTTTGAGTCATCTTTTGCAACTTCATCTCCTGATGGTGAATCTTCAATCAA
TTTAAGTGCCACTTCATCATGATTGTCGTCACCTATGCCGTCTTCAACATCAGGCTGCTG
ACAATCAAATACATGCTCTTCCGGGCAATTGTTAACATCCAAAGCATGCTGGCTTTCCTC
CTCGACATCTCGACGGCGGAGGTCGCAGTGGCGCGCCGCCCAATCAGCTAGACCAGAGCA
GCCGTCCGATTCAGGTCGGGCGTCGGGGGGATCCGTGACAATCTCGATCCGGAGCAAGCG
GTCGGAAAAGTTGCTGTCGTTGAAGGCGAAGGCGAAGTCCGATTGACGGCTGGCGGTGGG
CGAAGAGTCGGAGTCCATGTCCATGACGGCGGTTCTCGGGTCGAATAGATCCAAACCCCA
ATCCCTCATAATTTCTGTGTCCCTATATAAAAAGCTTCTCGTTATCTACCCAACGCGCAG
ATGGAGATGGGAAGTCCAATAAGTTGGGTTATGAAGAGAGAGAAACCGAAGTAGAGAGAG
AGAGAGAGTTTTGGCTTCTGCTTCCCTCCTCAAGT
>c164_g1_i1 len=636 path=[682:0-544 1226:545-554 70:555-635]
ATACTTTCCCCTGCCTTTACAAGCCGAATCCTTCCATCACCGCGCACACATATTTCTGGT
ATGCTTTTTATGTCCCCATTGATGCTGTCATTGTAGACTCTTGTTTCAATATCACCCTCA
ACGTAAACTGAAGAATTTTTCACAAGTTGCTGGACAGCATAGGCTCCAAGCATAGGGTTA
TGCACTGCAATACGATGCCACTGAGCGGGTTTTGGCAAGTCAGGAGAACCTATAGTCCGC
TGATCATACATACCCCCAGTTCCCACAGTGAACGTGGTTACAGTTCTACCATTTCTCAAG
ATCTTTTGGATGGGAGCTTGACCGACTTTTCCACATAAAATAGCCCGGTGGACACCGCGG
TGATTCCATCCTTTCCTGGGATCAACTCCCTGGAGCTGTAACTCAGGCCTCTGGGGAAGA
AAATCATCATCCCCCATTTCCACACTATCTGCGCCCTCATTGTCAGCTTTATCGCCTGAG
TCGACTGACCCGGTCGAGAACGAAACCTTCGAGCTCCTCTGCAGACCCACCGCGGGGGAG
AAATTAGGAAGTCGGAGAAGACTACGGAGTTTAGGGGCGAGTGAAGTCATCGCCGTTGAA
AGAGTGAGTGATGATGCGAATTGACGAGGGTTTAAG
>c165_g1_i1 len=768 path=[746:0-573 1320:574-614 1361:615-767]
TAATATTGGAATTGAAGAAGAAGACGAGTCTATGGAGACCTTCATGTGCTCTATCTTCCT
CCTTCAGAGGCTGCCTTGAATTTCGAGTATTCCGAACTGAAAAGAAAGATTTTGAATTGA
TGTTGTTGTGAAAGAAATCGATAATTATGTAGTTTCTAGCAAGGAAGTGGGTGGCGCATA
TGCCAAGCACAAAAGACTCTTCCCGTATGATGTATTTTGATCATTTCATTGTGCGCAAGA
GTTCTCCCTCTCGCAACAATGTATTTATTAAAAGCATTTATCTTCATTTCTAAAGCAATT
TTGGCAATTTCGCGACAATGGCCAAAAAATTTCATATCTTACGCAGGAAGGTATAATCTT
CTGCAAACACTTTTCTACATTTTGTCAAAAAAATACACCTATTTGTGCTTATTTTCTTGA
ACTATTCTTGGGATTTCGTGTGAAAGGATTCCGTAGATGAGAAGTCATATGGAGACCAAG
TGAATGAACATGGTGATATGATGAAAACATAGAGGAATATGGTACAATGAGTTGTGTGCC
CATTTTATCAATCACGGTGGTGGCAAGAGGAGATATTTGCACAATTCCTCTTATATTATG
TTTTATATCTTGCATTTGTATCGAATTTTGATATTTGTCTTTCTACAATGAAAATGGATG
ATGTTACTTGTATGTTTGGAGCCATGGCATGATGATATCTTTGAGTTTCATGATTTTAAG
AAAAAATGATGAAAAAGTAATTATTTGGCGTTCCGTGGTGAGTTGGTG
>c166_g1_i1 len=977 path=[1:0-976]
ATTTCCAGGAGAGAGATTCATATCTGATGGATGGCCTCAGATTTTGCGGAAAGTGGGTCT
CCGAACTTCTGTTGAGGCAGATGTTATTCTTGAGTGTGCTAAGAGAGTGGAGTATCTTGG
AGTTGAATGTATGAAAGATGCAGTGGTTCCTGATGAACTTAATGTTTGGAATCCAAAGAA
TGAAGTATCTTTTGAGATTTGGGCATTGGCTGAAACTTTGGTCAAAACAATTTTTTCTAA
TTTTGCCGTTCTTTATGGGAATAATTTCTGCAATCTTCTTGGCAAGATTGCTTGCGTTCC
AGCTGAAAAAGGATTTCCTAACTTAGGTGGCAAACGAAGTGGGAAAAGAGTGCTTTGTTC
CTACTCTGAAGCTATCCTGATGAAGGATTGGCCTCTTGCTTGGAGCTGTGCTCCAATTCT
TTCAATACAGAGTGTTGTCCCCCCTGAGTATGCTTGGGGACCTCTACATTTGTCAAGTCC
TCCAGCCTTTTTAACTGTACTTAGGCACCTTCAGGTTATTGGAAGAAATGGTGGTGAGGA
CACCCTTGCTCATTGGCCTGCTATATCGGGAATCAAGACAGTTGATGAAGCTTCACTTGA
GGTGTTGAGGTATCTGGACAAAGTTTGGAGCTCCATCTCTTCTTCAGATATCACAAAGCT
GCAGCAAGTGGCTTTCTTGCCAGCTGCAAATGGTACTCGTTTGGTGAAAGCAAGCTCTCT
TTTTGCTCGTTTGACTATAAATCTTTCTCCATTTGCATTTGAGCTTCCTTCCGCATATCT
CCCTTTTGTGAAGATTCTCCAAGATTTGGGCCTTCAAGACTCGCTATCTATTGCTTCAGC
AAGGAATCTTCTGTCAGATCTTCAAAGAGTTTGTGGTTATCAGCGTCTGAATCCAAATGA
ATTCCGTGCTGCAGTTGAAATTTTACATTTCATTTGCGATGAGAAGAACAACGCAGGCAT
CTCCAACTGGGATTCTG
>c167_g1_i1 len=542 path=[520:0-88 1127:89-541]
GATTTTCACACAAATGAGTAGCCTTGCTATCAAGCATGGTGCTATTAACCTAGGACAGGG
GTTTCCCAACTTTGACGGCCCAGAGTTTGTGAAAGAAGCGGCTATTCAGGCCATTAGAGA
TGGCAAAAACCAATATGCTCGTGGATGTGGAGTCCCTGATCTGAACTCTGCTGTGGCCGA
GCGTTTCAAGAAAGACACCGGGCTTGTGGTTGATCCTGAGAAGGAAGTCACTGTCACCTC
CGGATGCACTGAAGCAATTGCTGCAACAATGTTAGGCTTAATAAACCCCGGGGATGAAGT
TATCCTCTTTGCTCCATTCTATGATTCCTACGAAGCTACTCTCTCCATGGCTGGTGCTCA
AGTGAAGTCCGTCACCTTGAAGCCCCCAAACTTCTCCGTCCCCATTGATGAGCTGAAAAC
CATCGTCTCAAAAAGCACGAGAGCAATCCTGCTGAACACACCACATAACCCCACGGGTAA
AATGTTCACCCGTGAAGAACTTGATGCCATTGCCTCCCTCTGCATCGAGCATGATGTTCT
TG
>c168_g1_i1 len=408 path=[440:0-189 629:190-192 28:193-407]
CAATACATGCCATGTATACATGGATCATTCTCGAGTTTATTAATACAAGTCATGTATACA
TTGATCATTCCCGAGCCTTACACGGCGGCAACGGAGGCCCGCAGAGGCAGTCGTTCCCGG
CGAACGAAGCAGCCGAAAATTTGGTCGCCGGCAGCGCACCGCACAAGTGATTGTAGCTCA
CATTCAACGCTGACAGCCCCGCAACAGCCTTCGGCACCTTCCCATAAACCAAATTCCTCG
ACAAATCCAACTTCTTCAACGTCTTCACAAACCTCAAACTCCCCAAATCGAACTTCAACT
TGTTGCCGGAAGCAAAGAATCCCACCAGATAATCGGTCCGGTTCAGCAGCTGCACCGGGC
TTCCCGTAATCTCGTTCTCGGAGAGATCGATGTAGTCGTAGAAGTAAG
>c169_g1_i1 len=361 path=[75:0-76 37:77-360]
GTGCAGAAGAGATGAATCGAAAATTCGGCGGCGGGAAGCAGCCGACGGGAACTCCGTCGC
TGGCGTGGTCGTGCGTTGTCGTCGTTGCGTCGCTCCTCGGCGGCGCTTCCATTGTGCACA
ACATCTACAAGCCTGATCTGAGAATACCTCCGGCCGCAGACGTCGATGAGCATAAGCAGG
AAGAAGCGGCGAAGCTATAAACCCTGAATTCCATGATTGATTTTTATGTGAGTTTTAGAA
TAATGTTATAACAGTCAGGTGGCTCAATCATTACATAAATTTTGTTGGTGATTATTTGGT
TGAACTTTTTTGTATAAAGTCACCGCGATTTTACGCAGTCTTGGACTAGTTGGAATAAAA
G
>c170_g1_i1 len=921 path=[934:0-832 18:833-920]
CGACCGCAGAGATCCCCGGGTCAATGGGTCGTGCGCCACGAAGCTGGAGCAGGAGCTCAT
CTGGATGATGCTTCCTCGGGAAGTGGATCTTCCGAAGTTGGAAGCAGAAATCCTGAGACA
GCATCTGTTGGTGGTGTAACAAAGAAATTTGACATGTTGTTGTCAGACAATCCAAATGGG
CCCAACTCTGATTCCCATGATTCTTGTAATGTATCGCCAAGTGATGGGAATCTTAAGGTA
GTGCAGAATGTTCCTGGAACAGAACCAAAGCCTTCAAATGTACCCTCTACTGGTCCCTGT
TATGACAATGATTTTCCCTCATTATCACCATACTCTGAGTCTGAGCCGAATGTAAGGATC
AATATGATTAATCATTCAAGGGATCAAGGTATAGAAAATCAAAGTCCATCATGCATTATA
TCAACACCTCCTCAGACAGTAGGTTGTCAATTCTCTCAGGAGGTTCGAAGTGGGAAGACA
GCTTCTGAGGAAACTAGTGGGAAAAATAAACTTAATAGTCCTGATTCTCAGCACGATGGA
GATTCTTTTGATATCTGTAAGGACAGAGTTGGTAGTGTCGTGGCGCTGAAAACACCTCTG
CATCTTAAAAACAAAGCACTACGGAATGAAAAACGTCTAATGCAAGGAGACAACATACAG
ATCTTTGGGCCTGGCATGATTCTTCTGAAGGGTTATCTTTCCTTAAAGGATCAGGTCAAA
TTGGTAAAGTCATGCCGAGATCTTGGTAGGGGACCTGGAGGTTTTTACCAACCTGGTTAT
CGTGATGGAGCAAAGTTACACTTAAAGATGATGTGCCTTGGTAAAAATTGGGGTCCCGAG
ACAAGCTCGTATGGTGATAAGAGGCCCATCGATCAAGCCAAACCTCCCCCTATACCCAAT
GAGTTTCAGCGGCTGGGGGGG
>c171_g1_i1 len=882 path=[948:0-493 25:494-513 45:514-881]
GAATATCTATATCTCTTTGAAGCCAGGGATCCATGTTGGAGTAGGAATTTTTCGATGTCT
TGGTTGGTTACCTGGTTACTGTTAGGCCTTCTCTCCATACATCGCCTTCTGAGGTAACAA
ACCACGGCAACGCTCAATACATTCGTACCGATCACACCAAATACTATGCCTAATATCTTC
CCTAGCTGACCTGATGAACGTCGTGGAGGCGGCGACACTGTTGGAGCTGGTGCTTCCACA
CGAGCAACAGAAGCGGGGGTGGCCGCCCCCACCTGCATACTCCCTTGGCTCTTCTTGTAG
CAAGCAGTCGTTCCGACGGTCGGATCGTAACCGCACGCACCGCCCGATCGTCTACAATTC
TCGCACCCGCTATTATCCGCTGACCATTTCACGAAGAAGCCACTGGCGAGAGCATCCCGA
AGCACATTAATCGACGAAGCCGCAGGAGTTTCCAGAGCCCGCGCCGCCGTACGGTTCACC
GGAACGGAGATACTTCCGCCGCACGTGACGCCCACTCCAGTTCCGGGTGACGCATCCACG
GCGTTAATGGTTGCAACTGCACCATTTGCGTGGCAGCTGAACTCGGTGAGATTAAGAACC
CTAATCTGCCGAACGTCGGTGCAGTTGAAGTAGAGAGTGATGTTGGCGTCGTCAAAATCT
GGAGGAATTTGGAAGAGGTCGGGATCTAAGATTGTGTTGCGGAGGATTTTGGGGCAAGTA
TTGTTCCATAGATCTTGTCTGGCGAGGTGGAGAGTGTGGGTGGAGAAGTTGATCTGTAAA
ACTCGGTAGGATAAGGATGAGATGTCGAGCAGAGGGGCGGCGCCATCGCAGTTGAGCTCG
AAGCCGGGATAACCGCAAGAGAGGGGGCGGCTGCCGGGGGGG
>c173_g1_i1 len=1215 path=[1193:0-700 2408:701-720 1914:721-1214]
AAAAAGCAACATTCCACACTTCATTACATCAAAACCACAAATCCCAAACCAAAATCAGAT
CAAATCATCATCATCATCAAGAACAATTGATCAACAAGAAATTATATATTTTTCAAACTA
AAAATCCTCCAAAATGAGAGGTAGAGATGGCAAAGGCCCTCAAGCAACTGATTTACTGGT
ATGCTTTCCAACTCGAGCTCACTTATCTCTTATGCCAAAGCCCATCTGCAGTCCGGCGAG
GCCGTCGGATTCCTCCACCCGCCACCACCGCCGCCCATCCCACCACCAGCAGCAGATGAG
GAAATTATCCAACAACCGCGGCACCGGCAGCCCCCTCCTATGGGGCAAAAGCAAGCACCA
TCACCACAGCAACAATAATAATGCAGCCGCAGATATCTCATCAGAACCTACTTCTCCAAA
AGTGACTTGCGCAGGGCAGATCAAAGTTAGGACGAAGCCGAATTCATGCAAGAACTGGCA
ATCCGTGATGGAAGAGATTGAGCGATTGCATAACAGCAGGAAGAAACAGAAGAAGAGGCC
TGCTTGGATTGAAGCGTTCGGATTCAAGAAAGATGTGATGCAGTTCTTGACATGCCTACG
CAACATTCGCTTCGATTTCCGCTGCTTCGGCTCGATTCCTGCTGCGGAGATCACTTCAGA
TGATGATGAGGAAGACGACGAAGAAGATCTCAATGAGGAGGTAAACGTCGGAGATCGAGG
CTCGTCTGGAGCTGTTTTTTCTAAATGGTTCATGATTTTGCAAGAGGAGAATCTGAGTAA
AGAGTTGATTAGAGTTGAGGAAAGCAGCAGGAGAAAAGTGATTATTCCTCGTTTTGATGA
AGGCTTGGTTGTTGTTGATGATGATGCAGCGTGTGCGCCTCCCCCTCCGAATGCTTTGTT
GCTCATGCGGTGTCGATCGGCGCCGGCGAAGAGCTGGCTAGAAGAGAGAGAAGAGGAGGA
GAGAGAAAGAAGTGACCCTGAGAGTGAAGAATGTGAAGGATTAGAGGTGAAGGAAAATGG
GAAGAAATTAATAGAAGAGGAATCGAAGGGAACAGATTTCTGTGAATTTGCTGTTGAGAT
TGCTAACGAAAATCGAATTCAAGAAAAGATTTCGAGAAGCAGAAGTTGGAAGCGATGATG
ACGTCATCATCATGGAGCTAAGTAATATGAGTCACGTTTGAATCTTTATTTCTTTTCATT
TTTAACTACTTTTCA
>c174_g1_i1 len=1537 path=[1515:0-1536]
GCTTTTTCTATATTCGGGAAGTAATGATTATTGCACCCCTAAAAAAAAGGACCATGTTTG
GCTGAAGCTTGCAAAATTTCAGTTGGGATCTTCACCGACACAGACCATCTCAAACTCCAT
CTAAATCTAATGATGTCTCCATTTGAAAATTCATGTTTCCTCAGCAGTGTACAAACATCT
CTACTGTACATTCATATTGCAAAAATAAGAACAAGAAATATCTGCCGTGGCTCGATCGTG
CCATGAACAGTCGAGCAACCAGAGATATCCGATGGGAGGGGAGCCATATGAAATTGTAGT
AGAAGGGATCTCTCTATCTTATAGCTGTACAGGCTACAGTAACAAGAATGAACAAAATCC
AGCCATATTTATCTGCTTCATGAAGAAGGCAGCCTCAAAAGGAAAAGCACAGCAGATCTG
AGCCTGCTCCAAAGAGTAATATGATTCGGTTTAATAGGGCAAGGCTCAGATTCTGAATCA
TTTTTCTTAGCAGTTGAATGAACTAGTCTCTGAAACTTGGTTGACAGGTTCTCATACATC
TGAACATCAGATGGCTGTACTTGTCGAATTCCAGCTTTCAAGTGCTCTATTGTGATCTCT
GAGGCAGATAGGTTCTCTTCAAGAGCTCTAATGGCTGCTTCACGGCAGATAAGTGATATA
TCAGCACCTGTATAGCCTTCAGTAAGAAGAGAGAGCTCGCTGATGCATACATCAGAACTA
CATGGCATCTGGTGCAAATGAACACGAAATATATCCTCACGGTCTTTTTTGCTTGGTGGG
CCCACATAAAGAAGTCTATCAAAACGTCCTGGTCTGAGAAGAGCGGGATCAATCTTATCT
GGCCTATTAGTAGCAGCAATGACAGTAACACTGCCTCTTTGCTGCAAACCATCCAATTCA
ACAAGTAGCTGACTGATAACCCGATCACCAACTGATACTCCGTCACTTTCTTTTCCTCGA
GTTATAGCAAGACCGTCAATTTCATCAAAGAATATAATTGAAGGGGCATTTGCCCTGGCC
TTTGCAAACAAAGAACGTACAGCCTTTTCAGATTCACCAACCCATTTGCTGAAAAGCTCA
GGGCCCTTTACTGCAAGAAAATTCAACCCTGCTTCAGAAGCTACTGCACGAGCTAAAAGA
GTCTTGCTGCAACCTGGAGGACCAAACAACAATATTCCACTTGGGGGCCGAGTTCCAATG
CGATCGAAAGCATCCTTGTGTTTTTGAGGCCATTGCACAGCTTCCATAAGTTGCATCTTA
ACTTCCATCTGGCCACCAACATCGTTCCAGCCAACTTTAGGAATTTCAAGAATTACCTCT
CTCATGGCACTTGGTCTTATTCTAATTCTAGCCTTCTCAAAGTCATCTGAAGTAACTCTT
AAGCCGACATTCAGAACATGAGTCCCATTTACTGCAGCTCCAGCCATAAAGTCTGATGAG
TTTTGTGTTTCTGAATTGCAGGAGAAATTAGCACCTCCTAGGCATTCTGAATGGCTTGAT
GTGTTGCATTCTGAATCTACAACATTTGAAAATTCAA
>c175_g1_i1 len=1152 path=[1:0-1151]
TTCAAATTGGAGTGGGAAGATCCCCCTTCAGTAATAGCCTCTTTTGCCAAAGTCGCCAAA
CTATGAGCCCTCACCAAGAACTCATCTCTTCTAACTTCCATCACATCTCGAACCATCTTC
TCAATCAAGATTCTATCACAAGTATCTTTCATGTCCAATCCGATCTTCCATACCTCAGTC
ACAAACCTACTATTTGCCGTCTGATCAGCAAGATAAGGCCAGCAGAGCATTGGCAAACTG
ATCGCAATACTCTCTAGAGTCGAATTCCATCCACTGTGCGTGAAAATGCCCCAACTGACG
GATGGCCTAAAACCACCTGCTGCGGCACCCATTCCACCATCAACCCTCTCGATTTCGTAC
CTTCCTCGAGCTCCACCGGCATCTCATTCCCATTCCCATCATTGTTCCCTGTTATAGAAT
CAGGTCTAATGACCCACAAGAATCTCTTCCCGCTATTCACCAACCCATACCAAAATTCCA
ACAATTCATCCCTTGTCAACATTGTAACGCTCCCAAAGCTTACATATACCACAGAATTGG
CAGGCTGAGAATCTAACCAGGCAATGCAGCTATCATCTTCCTTCCAGAAACTACTAGAAT
AATGGGATGATTCCATTCCTTTCGACTCCAATAGCGCTTTCAAATGCGAGTGTAGGGGGC
CAATGGAATACAAATTGGGAATATGTTTGCGGATTTGATCAAGAACTGGACCTTCCAAAT
CTTCAAAAGTGTTGAGTATGAGAGCTGTAGCGTTAGTACTTCTTCTAGTCTCTGTTTTAA
CGGACTGCAATCCGGGATCGTCGATGTCTTCCACTCGGCACAATGCCGGAATGTCGCGCC
GTCGGAGGATATTCTCCATTCCGGGCACGCTTGTTACCATTAAGTCCATTTCTTCCTTTT
TCCAGTATTCCAATTTGTCTTCATCTTTCCCTTTTAAAGGGATTTCACCGGCGTCGATCA
TTTCTTGAATACAGAAATAGGCCCAGAAAGAGCACGCGCTGACCGTCCTGAAATATATGA
ACGGAATCCCCATTTCTTCAACCACCGGTATGGCAAAACTTAGCACCCCGTCCATGATCA
GGCAGCTCACGCGCCGCCAAGCGCCGCCGTAGCTTAGCGCATCAGTTGACTGTATCAGGT
GGCGGAACTGCG
>c176_g1_i1 len=913 path=[891:0-165 1804:166-173 1065:174-912]
GGACCCGGCTCCGGATCCGCACCGGCCGCCGATTTTCTGCACGACTTCGCCGGACATTCA
TGGATCGCCTACGGCGCGGCCTCTCTTGTAGTCATATCTCACTTTCCGAACCCTTTATCG
GAGGCCGAAACGAAAATCGGACCGATATCTCGTCAAGTGATCGAGCTATCTCCCGAGGCC
GACGTCCATGTCTCCGCCGTGTGTTGGTCCCCCGCGACGCCATCCGCCGGAGAACTCGCG
GTGGCGTTGGGTGACCGCATTGTGTTGTTATCGTATAACGAAGATGAAACCTCAAGCAGT
TCTTTTTGTTGGAGGCAGACTGCAATGCTTGTGCAATCCATGAAAGTGGAGGCCATCCAG
TGGACAGGTTCAGGAGATGGAATACTTTCAGGAGGCATTGATGTTGTAATGTGGAGAAGG
AAGAAGAAGTCATGGGAAATAGCTTGGTCATTCAAACCGAAAATCCCCCAAGCTCTTGTC
TCTACCACCTGGTCTGCCAATGGTCTTTCAGCTACCGCACCATGGAGTGAAGTACATGTT
GGAGGTTCATCTGCTCTACCCAATGAGGCAAGAGATTGTGTGTTAGTTTTTCAATTTGAT
GGTCATTCCAAATACCCACAACATGAGCTGCGTCATCCAATGCCTATTGGGATGGTACAG
TGGAGGCCATCAACAGGAAAACCATCAAGTAGGCATTTGAGGCATGCACAGAGGCCACTT
TTGTTAACTTGCTGCCTTGATGGAGCTGTTAGGTTATGGGGTGAAATTGACGATGGAAGG
ATTAAAAGAACTGGAAAGGATAATAATGATCAGAAAGCAACAAAGTTATCTTTTTGTGTC
CTTGCTGTAATTGAGGTAAACCAAACCCTGAATGGTAATCTGGGCTCTGATGTCTTTGTA
AGCTGGGCAATTG
>c178_g1_i1 len=1279 path=[1555:0-1248 56:1249-1278]
GGACCTAAAATCAGCAAGAAACATAAGATATATTCTCTATAATAATATGGCAATGTATAT
GTAATAAATACCATATATATCCTAGTTGCACCTCAGGTTTCAGTGTTCGAAGACGTACGT
ACAGGAACATGGAATACTCAAACGGAGAGAACTCAGTTAAGGAATCCACAATTTCCGTGG
CGAATTTCATGACGGTCCGTCCCACCGGAGAAAATCGAGCTCCGGAGGGACTGTACAAGG
TGTCAAACCTAGATCAGACAGTTCCCTATCCCATTGAGGTTATATTTTTGTTCCAGACAG
AGAACTACAACGTTAATGTTGGTGAAGTTTTGAAGCAATCGCTGAAAAAAGTCTTGGAGG
AGTACTATCCCTTAGCTGGTAGGCTGAAAATGGGCTGTGATGGGAGGATGGTGGTGGACT
GCAGCGGGGGAGGAGAGTACGGCATACCATTTGTTGAGGCTTTTTCCGATGAGGAAGTGG
TGGTGGCAGTAGGCAACATCATTGGGATTGATCAGAAGCTCGTGAAGAAGCTCGTTTATT
CCAATCATAGACCTTATGAGACCATCTTAGATGTACCGCCGTTGGCAGTTCAGGTGACTA
CATTCAAGTGTGGAGGTGTGATCCTAGGAGCAAGATTCAACCACGTGTTTTTCGACGGCA
TCGGATTCACAGATTTCATGGCCTCTTGGTCGGAAATCGCAAGAGGTCTCCCTCTTTCGA
TCAATCCATGTTTGGACAGATCCATATTATTTGCAAGAAAATCTCCCAAAATCGAATTTC
TCCACCCTGAATACTCTAAAATCGAAAGGCCTCTCACGCCTCTATTTACTCAAGGAGACA
AAACAACACTCACCAAATCGTTCTGCTTCACCCCGACAGCCGTTTCCCGACTTAGAAAAT
CGGGCCAAAACAATAACGACAACAACAACAAGAACGAGCCCGTTTCACGGGTTCCCACAA
CATTTGAGCTGATATCAGCCTTGGCATGGACATGCTGGACCAAGGCCAAGAAACTGAGCC
CGGGAGAGACCAGCCAGGTCGTTACGGCCGTCAACGGCCGCAGCAAGTTGCGGCCACCCG
TGGCTGAAGGGTATTTTGGGAACTGCATTGTTTGGGCTTGCGCTAAATCCACAGCTCAAG
AGCTTACGAGCAAACCCTTTTCTTATGCGGTGGGGATGGTTCATAGTGCCCTCAACGCAG
TGACGGAAGACTACGTCAGATCAGCAATTGATTTCCATGAACTTACAGGTGCGTATGTAT
GGGTATGGGTGTAAACGAG
>c178_g1_i2 len=1516 path=[1555:0-1248 2803:1249-1515]
GGACCTAAAATCAGCAAGAAACATAAGATATATTCTCTATAATAATATGGCAATGTATAT
GTAATAAATACCATATATATCCTAGTTGCACCTCAGGTTTCAGTGTTCGAAGACGTACGT
ACAGGAACATGGAATACTCAAACGGAGAGAACTCAGTTAAGGAATCCACAATTTCCGTGG
CGAATTTCATGACGGTCCGTCCCACCGGAGAAAATCGAGCTCCGGAGGGACTGTACAAGG
TGTCAAACCTAGATCAGACAGTTCCCTATCCCATTGAGGTTATATTTTTGTTCCAGACAG
AGAACTACAACGTTAATGTTGGTGAAGTTTTGAAGCAATCGCTGAAAAAAGTCTTGGAGG
AGTACTATCCCTTAGCTGGTAGGCTGAAAATGGGCTGTGATGGGAGGATGGTGGTGGACT
GCAGCGGGGGAGGAGAGTACGGCATACCATTTGTTGAGGCTTTTTCCGATGAGGAAGTGG
TGGTGGCAGTAGGCAACATCATTGGGATTGATCAGAAGCTCGTGAAGAAGCTCGTTTATT
CCAATCATAGACCTTATGAGACCATCTTAGATGTACCGCCGTTGGCAGTTCAGGTGACTA
CATTCAAGTGTGGAGGTGTGATCCTAGGAGCAAGATTCAACCACGTGTTTTTCGACGGCA
TCGGATTCACAGATTTCATGGCCTCTTGGTCGGAAATCGCAAGAGGTCTCCCTCTTTCGA
TCAATCCATGTTTGGACAGATCCATATTATTTGCAAGAAAATCTCCCAAAATCGAATTTC
TCCACCCTGAATACTCTAAAATCGAAAGGCCTCTCACGCCTCTATTTACTCAAGGAGACA
AAACAACACTCACCAAATCGTTCTGCTTCACCCCGACAGCCGTTTCCCGACTTAGAAAAT
CGGGCCAAAACAATAACGACAACAACAACAAGAACGAGCCCGTTTCACGGGTTCCCACAA
CATTTGAGCTGATATCAGCCTTGGCATGGACATGCTGGACCAAGGCCAAGAAACTGAGCC
CGGGAGAGACCAGCCAGGTCGTTACGGCCGTCAACGGCCGCAGCAAGTTGCGGCCACCCG
TGGCTGAAGGGTATTTTGGGAACTGCATTGTTTGGGCTTGCGCTAAATCCACAGCTCAAG
AGCTTACGAGCAAACCCTTTTCTTATGCGGTGGGGATGGTTCATAGTGCCCTCAACGCAG
TGACGGAAGACTACGTCAGATCAGCAATTGATTTCCATGAACTTACAGGACGACCCCTGG
AGTCGGAAAACACAATGTGGATCACCAAGTGGAGTAGGCTTCCGTTCTACGAGATTGATT
TCGGATGGGGACGGGCCTCGAAGGTTGCTCCGGGGGCAGTCCTCGAAAATCTCGCTGTCA
TCCTTTCCGATGAAAAGGACAGCAAGAACATGGTAGTATCAATGAGCTTGCCTGCTGAAG
CAATGGAGATGTTTCAGGAACTCATTGAATCTGAACTCAAATCATAATTAGTTTGGATTA
ATTCCAGCTTGTAATT
>c179_g1_i1 len=273 path=[252:0-87 573:88-111 365:112-272]
CAAAAGAGAATTAAAAAAAAAAAAGAAAAGATTGGGGTTTTTGATTGGTTTTGTCGAACA
GGGGAGATAAGCCCAGAAAGACTAATTAGATGAGAAATCAATTTGATCCCTCCTCTAAAT
TAATCATTCAGATTGAGAGAAGGGTCATATAAATTGGGAATTGGGAAAGCAGGAGATCGT
ACACGGCAAAAGCCGAATAGAAATCAGAAAAAGAAAATTGTAAGATGAAAATTAACGAAA
TATGTTGGTAAGAGAGAGGAGAGAGAGAGAGAG
>c180_g1_i1 len=348 path=[1:0-347]
TAAAAACCCTGCTTTCAGGTAGAGATTCAGCAAAATATTGCGAGGAAATAGATCCAAACA
GTTCCCCCTCTTCAGAATATCGCAATGGGTGAGTCTGGCTCTGGTGGGGTCGTTGCTTTT
TATGCAAAGCTGAAGCATTCGAGCATACACATGCGAATCGAAGTCCTGAATTAATGACGT
TGATGCATTCTTGCTCGTGGACTGGTCTCGGCTCGCTTGAGCAGGAGCAGGAGCAAGAGC
AACTGATGATGAGAGACGACAATGTAGAAAGGAAAATACGTGATTCCCGTCGTATCTGCG
TCTCCATTGCTGCGGAAATCTGTAACATTTGAATTTGCTCATGCGAAG
>c181_g1_i1 len=202 path=[180:0-201]
GCTAATTTGGCTTTTCTGCGTGATAAGTCGGGTCTTTGCATTTACCTTTGTTATCAATTT
TAGCTATAAAATGATCCAACAATCCACAATTTTATTTCCAGCACTCACAACTTTTCCTTC
AAAGAACTACTCGAGCGCTCTCTCTCTCAGGACTACTCTTTAATTTCCTGTCTGCAGCTT
TAGAGAGAGAGAGAGAGAGAGA
>c182_g1_i1 len=524 path=[53:0-523]
TCTTCTCTCTCTCTCCCTCTCGCCGTCCAAATTAAATTTACATACATCTGTGCCATTTGC
AGTCCCCTCAAATGGTAAAAGAGGAGAAGTCGGAAGAAAACGCCGTTCTAACAGCGCCGT
TATCTCTGGACGGCAGCGAATCAGATTCCGATTACAGAAGTCCCAACATCATCCACCGCA
TTCTAAGCCTTCTCGGTAGTGTTAGGCCAGGCTCCGACCTCACCCGCCTCCAGCTTCCTC
CGCAGTTCAACATTCCAAAGTCGCAACTGCAGTGCTATGGAGAATCGGCCTACTGCATTA
ACTCCAATATTTTGAGCAAGTGTGCCAACGAGGAGACGCCCCTTAACAGGTTCGTCTCCG
TGGTGGCGTGGAGCATTTCCACGCTGCGCCCCTTGCCCTTTGGGGTCGCTCCTTACAACC
CCATTCTCGGAGAGACTCACCACGTCTCCACAGGATCACTCAATGTCCTCGTAGAACAGG
TTTCACATCATCCACCGGTGGCTGCGCTTCATGCCACTGATGAG
>c183_g1_i1 len=757 path=[785:0-756]
AAAAACCCTCCATTTTCACGTCTGGCAACCCCCCCAAGAACTTCCCCCCCCCCCTAGGCA
CCCCTGCCGTAAACAATACTGATTCGTACTGCAAGTCAAACCACACCAGCTCTCTCGGAA
ACCCCACTAGTATTACATGCTTCCAGTGTGGTGAGAATGCAAACTTCGCCATATAATTGG
GGAAAAGCGAAGATGCCGGCGCCCCATTGTTGCTCCCATTAGTAGAATTAGAATCCCTCT
CCAGCCTCTGCAATTCCGTCGTGTCCGTGCGAATCTGAAGCTCCTTCAGCACGACGTCGT
TCTCGGCCTCATCACCCAACAATTTCACCGACAGCAGGAATCCCCTAAGCCCCAACACAC
AGAAATGGCAGGAATCGAAGGGGTCGCGGCGTATACAGGAGAAGTACTCCGGCGCGGCGT
CGTACTTGAAGAAGCAGCGCCCGGTGGTGGCATTGTAAATAGACAGCAACGACGGCCCTG
AGATAGCGGCGAGGCACCAGGAGTCCAATCGGCTCTGGATCCAGCAGAGATCCTGGATGC
CTAATTTGGACGAATTAGGGTTAGTGGTGTCGAAGAAGAGAGCGGGAGCTTTGGAGCGGA
AATCGAGCAGGCAAATGCGGCCGTGGCGATCGCCGACGGCGAGCTGGAGGTGCGGGGAGG
AGTTCTCGCTCTCGAGGAGGTGGTGCGGGAGGGAGATGGGGGACCACCTCACGGCGGTGA
TGAAGGGGGAGGAGGTGGAGGAGGAGGGCGGGGGGGG
>c185_g1_i1 len=273 path=[311:0-117 56:118-123 62:124-272]
GGAAAAGAAGCCTACAGATTAACTATCAGATTTTCAAAAGGCTTATGGACTAACCCTTAG
ATCTTCGAAAACAATCGGCACAAACGTGATATAAAGATTTTGTTAAAAATCAGGGTAGGT
TTCGTAATTGAGTTTGAGATAGGGTTGAAGTTGAAGATGTCCCAACAAAAACAACTGAAG
ATTGACAATGCGTAAGATGAAAGATGGAAAAGTAGTGGTGTAGCCGCCGAATGAGAAATA
AGAAGTGGAAGATCTAACTCTAGCAATCTGATT
>c186_g1_i1 len=528 path=[506:0-527]
ATTATTCCCTCGCGCTCCGTTCGCCTCCTATTTCGATTCCTCTCTTCTATTCAATTTTCC
AATTTTCCAATTTTCTTCCTCCGATCACCGTAGTTCCCCCCTCACTTATGAAGGTTGATT
CAATCAAATCGCCGGATTTTGTCGCGAATCTTTTATTATAAGGTCAATTACGAGCAACTT
ATATGAGGAATCTTTAATAGATAAAAAAAATTCCTTGTTAGAAAATGGAAGAAGAGGAAA
CAAAGAATCACAAAGAAAATTATGGCAAGGACCATGAAACACAGAAGGAAGGCAGCAGTC
TAGATGATAATATAGGAATAACTAAAGCTGCAGATATGGAAACAGATGTTGGTCGTGCAG
ATACTATGGGTGGTGGTACAGATTTAGAGGGAGTTAATGCAGATTCTCCTATTTTAGACG
ATGATCTTTTTGAGCAAGTTATGCTGAAAGATAAGGAAAAAAGTGGTACAGAAACAAATC
AGTCTTTGGGTCCTGATGACACCAGACATTCATCTATTGGAAGTGAGG
>c187_g1_i1 len=1084 path=[1062:0-577 1640:578-593 1656:594-1083]
GGAAGAGGCCCCTTTCATCCTATGAATCGGAGGAGAAAGAGGAAGATTCATTTTTCCCTA
TTTACTCGTCGGCCAGATCCCAGCTAGACATGTCTGCCATGGTCACCGCCCTCTCTCAGG
TTCTCGGATCCACCGGAGAAACCCCGCCCCCTCAAAACTCACTCATCAACTCATCCACCC
TACCCCACCACACCCAAAATCAATGCCCTCAACAACAAGGCATAACGAGCAGTGCCGCCG
CAAATCCGAGGAGGAGACACTACAGAGGAGTCCGGCAGCGGCCGTGGGGGAAGTGGGCGG
CGGAGATTCGAGATCCCCTGCGACGTGTACGGCTGTGGCTGGGCACCTACAATACGGCGG
AGGAGGCTGCTATGGTGTATGACCACGCGGCTATCCAGCTGCGTGGGCCCGACGCGCTCA
CCAACTTCTCCACTGCCAGGAAGGAAACCACGGAGTGCTACACCTCTGCCGAGGACTCGC
ACGACAACGTGACGTCACCCAAGTCAGTCCTTCGCTTTTTCTCTCAACCCGACGCCGAAG
CCGAGTCGTCTTTCACATCCTCGCCGGCCGACGATGCCATTCCCGTGAAACTCGGCGGCG
GCGAGGATTCAACGGATTTTCCGATATTTCCGTTGAGCGACGATTTGTTTTCGGAGTTGG
AAAACCCGGTAACTGTACCTGATTTGTTTGATGAGGTAGGTTTTTGGAGCGAAATGTACG
GAACGGATTTCGGGTGCTGCGGTGATATGGTTGTCGGGTCAAGTACCGATTTGGGGCCCA
GATTCGGATCGTGCGATGATTTCGTTCAGGATTTCGGGGACATATTCGGGTCGGATCCGC
TGGTTGCCCTTTGAGAGTTATGAATAGACATGAGACTCTAATGAAAATCAGCAACAACAA
ATATTTGCTGAGTTTTCGGAAGTTTTGAGAAATATCAGCTACTAAACTAAAATGGAATGC
CTTGTATTAATTTAATTCCTATGTTATTTCTTTTTCTTTTTGGAAGAGGTTTAGTTTTGG
GTTTTAGGACATCTCTCGAATGTGAAACCGTGTGTTTATGAGTAAATCAAATGTTATTAT
CGCC
>c188_g1_i1 len=532 path=[1:0-397 399:398-406 408:407-531]
TATCAATCCATTGATATGATGAGGAAAAAAAATTAGACGATTCTTCCCAATATGCATTTT
CCAATTCTTTCAAAATGTAGACGAATTTAAAGTGCCAAAAGAAGGTTTTCCAAACAATTT
AAGCAAGCAGGCTACAGGGCAAAACGAACAGCTTCTCGCTCTCAATTCCAACCATTCCAA
AAGGAATATGGAGACTAAAATGAAACTGGTACCAAAAATCAGTTTTGGATATGGTACCAT
ACTAGAGTTTCTAAAGAATTTGGAAGGCTAATCTGATGATGAATTTGAAAAGTCCTTGCT
GGGCAAAGTAGTGATCATACCATCAGCATACCACTTTGAGAAACCTTTCTCAAGAGCCTC
TCTCATCCACATGTGCCTGCAGCAACCTATGGCCTCGGGGATAGTATGCCAACTTCTTTC
TCGGTGGCTTTTTTCGGGCCAGGACTCGAGTTCCTCCTTCACATGCAAAGCGTACATGGC
CGCCCTACATAAACCTTCTGGGCTACACTCATCCTGGAGTGTTTTGCTCTTG
>c189_g1_i1 len=213 path=[31:0-57 30:58-212]
GGGGGTTCTCCCCCCACACAGCCGGTCCCAAGCCCGGGAAAAGAGGAGGGACGAGACTAT
AATGGCCTGATGTGTGAATATCTGATTTCCATACTACAGCCAGATATTCTTGGATTATGA
AAGTTCCTTGCTTTCTTCCTTGTCTTTTTATGTGCGTGAGCTTTATTTTGGTTGATTTTG
TCTTTTCATTTTCATGATGTAATCTACTTTCCG
>c190_g1_i1 len=308 path=[286:0-246 533:247-307]
TGAGCTGAGTAGTCTCCGCATATCAGATCAAATGCTGGATACATTTCTGGAGAATGATGG
TTTCTGGTGTGACAGCGCCCAATCGTCATCTTCTAAAGAAACCATTAGACACTGGATCTG
CATGTCGTGCTTGCAGAATGAGGTATCTGTCGTTTTTCTGCCTTGCACGCATCAAGTCCT
GTGTTCTCCCTGCTACTCGGAGAATTTCAAAACGGCGGGTGGTTGCTGCCCGTACTGCCA
TGTCAATATTGAAGGGAGCATTAAAGCCTACGGGCCAAGCTCCTGATTTTACCCAGTCCG
ATGTCGAG
>c191_g1_i1 len=805 path=[833:0-804]
TTTTTTTTTATACACTATTTCAGTTATGTATCCCTCCAAATTTCTCTCAACTTTCTTCTT
AGTTGGGCAGTTTGGGAAGGTGCACTTGTAATAACTACGAGGATTCTCACTCCCCTTCAC
ATTTTTCTGCCCATATTTCCTCCAATTGTAACCATCATCTGATTTCCCCTGCTCTCTTAC
ATAATGTGTTGTCTGAATTCTTGAAACTTCTTGAGGAATTGCAGCTGCTGCTTCTGATTT
CACCCCAGATTTTGCTATGTAAGATTCTTCTTCTCTCTGCCTTTTCAATGAATCCTTTAA
ACTCATGTCTGGAGCAGATGAAGAAAACAGCGACGAAGAAGGATTGGAAGGCCTTGTTTG
GGGCTGAAAAGAGAAATCGGAAAAGTTGCTTCCCTCCTCTTTAGAAAAGAGGGCGGCGAA
GGAGCCGGTGGTCGGAGATGGAAGAGCATTAGATGAAGGGAAGAGGACAGGAGAATCGAG
GAAGAGAGAAGGAGAGAGAGGGGGAGGAGAGAGAGGCAAAGAAGAAGGCGGAAATGATCT
GTATTTCGGCGATGATGCAACAGTGGTGGATTTGTGGTGAGAATTCATCAGCTCAGAATC
CATTCCCCAACTGAATGAACATTTATCTTCGTAGTCTTTGTTCGATGTGAGAAGATCAGT
GAAGGAATTCATGTTGTATTGGGATGTGGGGAAACTAGATAAGGTTGGGTTGTAATGGAA
GGAATTAACTGCTGTGTTCAAGCTGCCTCCTGAAGATGCCATTTGTTCGAAGAGAGAGAA
TTTTGGTGTTTGAGATTGAGAGAGA
>c192_g1_i1 len=633 path=[1:0-373 375:374-378 380:379-632]
AAAAAAAATATCAAGCAACTTCACAATATTCGGCCCGCCACAAAGATTTTGTAAAATCTT
GATCTCTCTCCTGATCTTTTTCTTCTTCACCGGTTTAAGAATTTTAATGATGCATTTCTC
GTTGTCCGTGGTGTGAACCCCTTCAAAAACCTCGCTGTATTTGCCTCTTCCCACCTTCCT
CACCACCTCATAATCATCCTGCTCCCCCCATTGAACGGCGTGGGACTCGTAGTCCCAGTA
GTCCTTGGGGCGGACGAGATTGACATCAGGGTAGACCCGCGCCACCGACGGGGCACCCGG
ATGCCGGACGGATTTTCCGATCTTCTGAGACATGAAATCGTGCATGGGCAAGATGGGTAA
CTGCGGCGGCGGCGCTGGTTTTGCCTTTTGTTGGTTGACGTTGATTTGTTGTTTTGGTCG
TTGCGCTGCTGCCGTGGTGGCGATACGGCGGAGGAGAGACGGGTGGCGTTGGAAGAAGAT
GAATTGGAATGGCCTTAAGGCCATCAAACGCACGAGCTTGTTCACATGTTATACTGTTAT
TCTTCACTTTATTCCTGATTTAGCAGTCAATCCCAAAATGGAATCCCTAATTTTTCGAAA
TCTCTCTCCTTATCAAATATTTCTGCGCAACAA
>c193_g1_i1 len=714 path=[742:0-713]
AAAAAAAAGAAGAGGGTAAAAGTTAGTCACCTCCCGTTGAGAAATACCCACAAGGACTTT
ATGATGTACAAAGCAACGGAACTCCATCTCCGGGTGCAAAGGGTACCATTTCCGGAGTGC
AAGGAAGAAAGTTGATGGCCTTGATGCAGTCTTGTCTGTGCACGAATCATATGCATGGAA
AAGATCATGGACAACTGAGTCAGAAGAGCGTAGTAGGAGTGCAATCTCGGAGAAATTGGT
ACATTTGAGATTCCCAGTTGAACTCATCCATGCAGAGTCTTTAGGTGCACTCCAATTGAG
CTTAGGAAAAACAGCACCCCCTAGAGATTCAATGGATGCTTTAATTTCCATTTCCAGTTC
TGGAAACGAGGGGGCAGGCATGGATTCCTCTGCTTCGTCCCCAGATCCCTCCGACACAAC
AAAGTCTTCTTCCTCTTCGGGTTTATGGATTCTATTCGGAAGGGCATCATCATTTGTAAT
TGAAAGAGGGAGCAAGAATGGACCGGAATCATCAATAAGGTATTGGACGAATGACTCAGG
AAGCTCATGGATTAAGGTTTTTATGGATATGGACTTGAATTTCGGGAACCATTCCTGAAT
CTGGCACCTATTTATATCCTCTTCCTTCATGTCAAAACTCCAAAGTAATAAATCACTCAC
CCCAAAACTGTTCAGTTCTCACCTTTGATACTCCGATTTGGGCGCCACACCCGT
>c194_g1_i1 len=826 path=[1:0-400 402:401-825]
GAAAGTTGCAGATAGCAAAAGCCCCGTGGGTGAGCTCATCCAAAGTCCCTCAGGATCCCA
TGAACAGTTCTTGGAAGACATTGTGAATGCTGATTCTCCTGATCCAAAATTTTCATTTGA
TTCAACTATCAAAAAATCTGAACACAATGATCAACCAGCAGATGCTCTAACATGTTCCAA
GGAAAGTTTAGTAAACCGTGAGCATGGACTTAATTCAGGAATAAATGAAGAAGTAACGGT
TTCACCTCCTGTTACTAGTAGGCAAACTGAAGAGGTACAAAAAGAAAATATATTGATTAA
TGCCAGTGCAGCAGAAAATGTCACGAAACATGAAGATGGAGTTTCTGTTGATCATTGCCA
AAAGATTGGGAGTGAGTTGTCTTCGGACAATGCTTTGGTCAATCAGGATGAAGATGATTT
CATGACTGAGAATGCAGAAGCTGGGCACACTGCCCCCTTGGATCAATCTTCTCATTTGCT
AACTGGATCAAAGGTAAATGGAAAAGATAATGAAAATTTTGTTGCCACAAGTGGAGCAAC
CCTGATTGGGCAAAATGATCTTAAGGCTTTTCAAAACCGTGGGGCACGTAGACGTTGTCT
CCAGTTTGGAGATTCTCATCACAACTCAATATCTAATAGAACTGCTCAACACCCTTCAGA
TGGTGAGGGAGAAAAATCACTATCATTAGAGACACCATTGGTGCCCATCGATGGGAAACT
GTACCCTGGAAATACTTTGAACTCTTCAATCAAGATTCCCAAGCCTTCAGGTATTGGCTT
GCATCTGAACAGTATTGTCAATACTGTGCAAGCCGGATCCGGTGCA
>c195_g1_i1 len=421 path=[449:0-420]
GGGTAATCAGCAGCAGCAAGATTTATGAACCAATCCCAATTAGACGATAAACGGAGCAAA
ACAGATGCACCGTGAAGCGTGGATGAAAGTGCCGAAGGCCCATTGGAAAACACATAATCC
GCCTTCCCAACAACATGAACATTCTGCGCAGCCCTGAAAAGCGGCACTGATTGGACGGTG
ACAGCCAATGCGTCACGGTCAGTCTGGCTAGCAGAGCGATCGAGGTGGAGCAGATACTGG
TTTCTGGGGTGGTAGACGGAGTGAAGAAGCCGGACGACCCGGGCCGAATCGTTTGCGGAT
CCGGATATGAGGTAGGCTAACGTGGGGGGCGGCGGAGGGAGCAGTGGGTCCGCTGCGGCG
GTTCGGTTGTCGTGGAAGAGGAGGCGGTGGCGGTTGGGGAAGAGGGAGGGGTGGGGTTGT
G
>c196_g1_i1 len=475 path=[529:0-474]
AAGAAAAAAAAAAAAGAAAAATGTAAAAAGCACATATTAATTGCCATAAATAGTAAATTA
ATAGATTCTGCTTCATATGAAATTCAGAATTGTGGGCCCTCAAAGGTTTGACCAAACTGC
CAACCGTGCGGAACGACGTCGTTGGCGGTGAGGCTGCGGCCGTCACCGGCGGTGATGCGG
AAGGAGAGAGCCTGACCGTTGAGATAAGAGTTGCTTTGCCAATTTTGCCCCCAGTTTCTT
GTCATGGGCTGCCATCCGCTGCGGGAGCCCTTAATCCACACCGCATGCACCTCACCGGCC
CCACCTACATTTGTTATCAACACCAAATTGAAATACGAATGCCCGTTTATTGCAAACCTC
ATCCCTCCTTTCTTCATGCACGGGACTCTTCTATAGATGACCGGCACGATCCCGGCACGA
TATTGGGCGATCTTGAGGAAGGCGGGCTCGGCGAGGTCGAAGTGGTGGCGGGGGG
>c197_g1_i1 len=336 path=[1:0-335]
ATCCTTTTTCTAAAATTTCCTGCAATGGCGACGGCTATCGGATGCTATTATCTCAAGGCT
AGCAATCGAGGAGGGATCCCAAAATGGAGGTCACCTAGAGCAGCTGTAATCTCTCATTTT
CATCTTCCAATGCGTAGTTATGAAGTTAAAAACAGGACTAATGTTGATGATATAAAGTCA
CTTAGGTTGATAACTGCCATTAAAACCCCTTATTTGCCGGATGGTAGATTTGACCTAGAG
GCCTATGATGCCTTAATGAACGTGCAGATCAACGATGGTGTTGAGGGCGTAATCGTTGGA
GGAACAACTGGCGAAGGCCAGTTGATGAGCTGGGAT
>c198_g1_i1 len=308 path=[1:0-307]
GGAGTATGTTTGGATTCTTGACTTCTCATCCACTGAAGCCTCTTGTTTCTCTTCATCACT
GGGACGCCATGGATCCCATCTTCCCCAAAATGACACCAAAAGAGGCTGTGCAACACTTGT
TTCGAGCTGTAAACATCGATTCCCAGAGGGTCGTGCAGCAGACTGTCTGCTACGATCGAT
GGTTTTCTTGGACAATCTCAGTTTCATGGGGCTATGCTGTCCAAATCTTCCCGCATCACC
TCTCCTTGCCGGAGGCGCTGCGCACTCTACAGACATACCTCCCGTGGAAAAAGGGAGGCG
GCGGCGTC
>c199_g1_i1 len=228 path=[7:0-227]
GAACCAAGGATCTTCTTCAACAGGTATGCCTCATCTCTTCAGTTATCTTCACTTTCACAA
AAACTTGAACCAGAACAGCTAAATTGCTCCTCGAGAGTCGAGTCTTTTCGTTGTTTCATG
TTACTAGAGCTTTAATTTCTATAATTTGCTTATATTGGTCTAAGAAGGCTGTAGAGATAT
CTGTTTTTCTTTTCCATGTAAATGCAGGATGCTCAGTTCACTATTGGG
>c200_g1_i1 len=347 path=[111:0-181 94:182-236 94:237-291 94:292-346]
TACAAGAAATATATGAACCTCGTATTTACTACATGTCCCATAGGCTTCTAGCCACAGAGT
GTGTTGTAGTTATCTCTATAAAAACATGCTGCCACTTTCCAAGTGATCATATCATTTCCT
TCCATATATTTCTAATACAATCTCTACTTGAGGAAGTGAGCTCAACAAAAATTATTTCCC
AGTTCTCCAAAGTCGCATCTTATTCATTCGAATCCTTAACCAGTCTATATTTCCCAATTC
TCCAAAGTCGCATCTTATTCATTCGAATCCTTAACCAGTCTATATTTCCCAATTCTCCAA
AGTCGCATCTTATTCATTCGAATCCTTAACCAGTCTATATTTCCCAA
>c201_g1_i1 len=445 path=[423:0-444]
GGTGCGGTGGTGGTGGTGGCACTGCATACATTTAACAAGAGGGGAGCATGCTATGGCATG
TTAACATTTGTTTGGAGGCACCAAATTATGATTATTCAATAGATTAGTCTATGATTTCAA
GAACTAGCTACTTGTTAATTCCTGATATTTGGATGTTAATAGCCTTTTTCAATGTAAATA
GGTTCGGTGAGATTCAATGCAATTAAGGATATTTGCAGATGCACTGGAGACTAATACAAC
TCTTCAACAATGAAGGTAACAAAATCGTAATAAAATTTGGATGAGGAAACCAAAACACTA
TTGGGGCATCTTTCTCTTGAAATGTGCACCAAATGATTATTTATATTTTATATCTTACAT
AGGACAAAGATATTTTCTGATAATTTTTGGTAATAGTATAGTAGCATCAACTTTCAAAAT
AAATTTGCTCTCTCTCTCTCTCTCT
>c202_g1_i1 len=270 path=[1:0-123 125:124-140 142:141-269]
TAAAAACTCAGTCTCCCTCTTTCCTTCTTCTCCCATTCCTACCGCTGCTCTGTCAGAAAG
GAAATCCTCTCCGGTGAGCTTCCTCCAATTTCTCCGATTGGCCGTGCTGCGCCGTTGAAA
TCACCATCATACCCCTTCAGTAACTCACTTATTCCCGGTCATATCCCTCGCCGGAGCTGG
GTATACGTTCGCGCATTGTGTTTCAGCGCCCAATAATGCGCGGATGGCTCAGTTCAGGCA
ATCCGGTGGCAATGGCTCGCCGAAAACGAG
>c204_g1_i1 len=794 path=[772:0-793]
CTAAGGGTTCAGCATAAAAACTTGGTCATGTTGCTAGGATGCTGTGTGGAAGGACCAGAA
AAGATGCTTGTATATGAATATTTACCGAATAGGAGTCTTGACTACTTCCTTTTTGATAAA
AAACAGTCTCCACTTCTGGATTGGAGAAGACGATTCTATATAGTAAAAGGAATTGCTCGA
GGTCTTCTTTACTTGCATGAAGTAGCCCCTGAAAGGATAATTCATAGAGACATAAAATGC
AGCAATATATTACTTGATGATCAGTTAAATCCAAAAATCTCAGATTTTGGTCTGGCAAGG
TTGTTTCCAGGGGAAGAGACTCATTTGAACACATTTAGAATATCTGGAACTCATGGTTAT
ATGGCTCCAGAGTATGCAATACATGGATATCTTTCTGTGAAGACCGATGTCTTTAGTTTT
GGTATTTTGGTTCTGGAGATCGTTAGTGGAAGGAAAAATCATGATAAGTTGCTTGGTGCT
GACAAGGCTGACCTGTTAAATTATGCATGGAGATCATTCCAAGCTGAGAAGTCGTTGGAA
CTAGTTGATGCAAGCCTTGACAAATACTCCCCTGAAGAAGCCGCAATATGCGTTCGACTG
GGGCTGTTATGCTGTCAAGCTAGTGTTGTGGAAAGACCAGATATGAATTCTGTCCATCTC
ATGCTATCAAGTGATTCTTTCAGTTTACCTGTTCCTGGAAAACCCGGAGTTCATGGTCGT
GTAGGCCACTGGACTACTACCACTTCTACTGCGTTTACTAACAACACCAATGGTACCAGC
ACCCAAACTGGCGG
>c205_g1_i1 len=316 path=[95:0-130 225:131-315]
GGCAATTGGACTAGCACCAAGAGCCATGGAGAAATGCAAGAGCAGATGCTAATAATGAAA
TTGTGTAATGAACTACTTCTGCAACTTGGTTTGGTATGGATCAAGAGTTCCTTTATGTAT
CATTATTTTTCGTTTTTTATGCCTTTTTTTTAATATATTATTATTATTATTATTTTTGAG
TTTTTCGACGAAGTGTCTGTATCTTATTGTAGCATATAGATATGAAAATTTTATGGACAA
ATTTGTATTAGACAAGAAGCAAACGCATCTTCTGTTGTCTGGTTTGTTATAAGTAAATTT
TATGACTCAAAAAAAA
>c206_g1_i1 len=409 path=[101:0-216 317:217-241 100:242-408]
ATCTTCGCTTATTTTGAGAGACAATGTGTCTTGCTTTTACTTGCACAGCCTTCACAGCAT
TTAAAGATGAGTCAACTATCCCTTTAGTGAGAGATCCTATAACGCCTGATTGTGCAGGGG
CAGAGCTTTTGTCAGCATTGTCAGCCGATCCAGATGCTTTCGCAGGAATTTGCAGTCCAA
GCCCACTAGCAAGCCGCGAAAAGGTGAATTTCCCAGCATTTGGTGTTTGTGAGTCCCGCT
GTGTTTGAGTAAGTTTCAAGCCTCTGGCCCAAGCAGATATGGCAGATGTAGACGCCACCG
AAGATGAACCTTGTGCGATGGAGGGTGAAGATCCAACATCAGAACCCTGATCGGGCTGTG
ATTTGGCAGTTTCTGATTCCATTCAGATATTCCTCGGTTGAAGATTGAG
>c207_g1_i1 len=239 path=[351:0-144 105:145-238]
GGAGACATCTCCGTAAATACTCATCGGTCATATATCAATCACGTCATTAAATACAAAATC
TGCTGAACAGAGGAAACCCCCTAAGACACAAATAGTCACTAAGTGCCCTTCACTACTAGC
GGGTCGAAGAGAAAATGTAATAAATGCTTCTTCATCAATTGCGAAGACAGAAATCTGAGC
CGTGTTCTTTGTATAATAAACAATCCAATGAATATTGTCACTTAAATATGTGAGTGAAA
>c209_g1_i1 len=241 path=[31:0-172 30:173-240]
CTTAACTTTATTTCTTCTTTTGAGTGATATATATCGCCGGTGTGGGCTACTGAGTCTTAG
TTTCTTCAGTTTGAAATATCTGCTTTGTATTTTCTCGCTCTAGAGAGAGAGAAAGAGAGA
GAGAGCTAATCGCATAATATACCAAATTTACAGCAATCCCAGAATATAAATTGGCATACA
AATATCAATTTCTCAGATATAATATATTCTCGATTAGGAATAATCACAAAGTTATTTATT
T
>c210_g1_i1 len=932 path=[934:0-431 1366:432-931]
CACGCCATTCATCCATCGCCTAAGATCTTACGATCATGTTAGTTTAGGCAAATCAATGAC
CCAAATAACCCGCGACAAAACAAAAGGTACATCACATTTCACCATTTTCAGTATAGAACT
GAAACTGAAGATTTTGAGGCCATGGCTTCAACTTCGCTTGGTTCCATCCACTCGATTTTC
CACTGCGCAACAGCGTCGGAGACGTTAACGGTAGTTTTCCCGTCAGGGGCAATACCGTAA
TACGGTGAATTGTCTGAAAATTCGGTCGGCATGGACAGCCAATACAAGCTTGGTTGCCAT
TCTGCTTCTCTAAGAACCTTCAATATTTCCTTAGCTACAAATTTGTTCCCTTCTACTGAG
GGGTGAATTCCATCGCTCAAGTAAGCTGCTCCCCAGTCATCTCTATGCTGGAAAGCTCTC
CAGAGTTGGATAACTTTAACATCCATTTGTCTGCCCAGCTCTACCAAAGCCTCAGCATAC
ACACGGCAGGCCTCATTCGTGCGTTCTTGTTTATCAAATTGATTGCCATAATATTGAAGA
ACCGTTGCCTCGTGTACAGGAGGACTAGTTATAAAGATTATCCGAAGCTTCTCATCAAGA
CTCTTGAGATGAAGAGCAATCTTTTTCATGTTTTCGACGTATTCTGAAAGAGGAACATGA
GATCCTAGGCCACTTGGGTGAGGCTGCATTGCATCGTTCCCTCCGAAATATACTATTACC
AGACAAGGATGAACAGCAGCATCCTGTGGGAAAATCTGATCTAAGACCTCAAGAGCATTC
CTTGAATTCCAACCAGTATATCCTCGTAATATTATGTCTGCCTTTCTATCGTAGAGATCA
GCGAGGATTGAGCCCCAGCCTCCAACTCGGAGGGAAATCTGCACGATCGACGACCCGAAC
AACACGAACTGCGGTCGACCAGGCCCCACCAT
>c211_g1_i1 len=788 path=[766:0-787]
ATACAGTATGGTATTAGGCAATAGGCATAGGGCAGTAACTCTAGAAATTTCTAATTCCGC
ACGAGGAGTTGCAGAATAGATCTAAACATCAACTGTTTTCACTTTTAGGAAATATATTCT
GACTATCCTTGAAGCAAATTCACTTAGTCTAACAACTACTTTAACAAAGATAAGCAAAGA
AGGCAGAGCCTCAAATGTTAGAAAAGCCTCAAATCTGCTAGCTCATACACTGTAAATTTA
ACAAATTTTGCAAACTTAAGTAGCATGTCAGCCATAGCAAGTAGCTCCTACTTCTGCTCA
ATACTAATAGATGCACCTATTTTTTCTAGCATAGATGGTCAAAACACAATTTACTGGAGT
CATCATTTCCCTCTAAATGTAGCATAAATACAACCTAGAGAGAATATGATACTAAGGATC
GAGCTTTTTGGTGCATAAGCAGTATGCCATGGAGCTTTGGTATTTCTTAATTTCACTGAT
CCTGATTATGATCACCGCAGCCAGTTGAGATATCACACGAACTATCATAATTGCATTAAT
CCTTGCTCAAAGTACCTTAATCAAGATCCCAGGAAGGAGCTAGCACACAAGCTACGAATA
AATATTTTTTAATTGTTGTCAACCCAAGGATTCAAACAAAGCAGGTCAGAGTCGCTTCAA
AATTATTAATCCAGCTCATTTTGCTCCTATGCTCATAGTAAACTAATTTAAAAGGCTATC
ATTGATTCATACCACACACGTGTCAGCACTAGTTGGCCAGCTGCACAATTTTATATCCAT
TGATTAGA
>c213_g1_i1 len=518 path=[546:0-517]
GGCGAATATACACAACATTGTGGAGTTCAAGGATGAGTTTAGTCTCACGAAGCATACATA
TCAGATGCTTCTGAATCAGCCAAGGACTTTTTACCTGGCTGGTACGCAGATGAATTGGTG
TGTGTTTCTCAAGGATGGTTATGGTGAGGATGGGGAGCTCATCCACAAGGATCCGCAGGT
GGTGTTCAACGAGAAGCTCTACAAGTACGCGAATATGCAAGAATCAGAGTTGGATTGCAG
GAATGTGGTTGGGGTGTGATGTGTGATTGGATTATTTTGAAGAATAGAGGGAAAATGGAT
AGGAGTTGGATTGTAGGGTTGATCAATAATGGTCTGTGGGAATGAGGTTGTGATCGGATT
TTGCAAGAATCAGAGTTTGATTGCAGGATTGATCAAGAATGAGATTTATGATAGGATTTT
GAAGAATGGAGGGAAAATGGATTTTGAATTGAGATTCAGACAAGAGGGTGGTGTAAGTTT
ATTGCCTTTTTTTATGTTGATTTGATGCGACGAAATGT
>c214_g1_i1 len=588 path=[566:0-94 661:95-118 685:119-141 708:142-587]
ACCGCAGCCTCCTCGACTCCTTCACTTTCTGCTCCATTGGCTGCAAGATAGTTGGTACAT
CGAAGAATTTTGATAAGGAGAAGGTAAGGATGGATGGTGGTGGTTCGTCCGACTCGGACG
AGTTATCCGAGTCGATGAACGCAAACAACATCAGTAAACAAGTGATCAGAAGCAAGGTGC
AGAGCTTCACTCCGTCGACGCCACCGCAAACAGCGGCGGCGGCGGCGAAGAGGCGAAAGG
GAGTGCCTCGCCGAGCTCCCACAGGTGGGCTTTTACTAGGATATTGAAATCGTCCTAGAA
TGTTCGATTTGGTGTTTGTTAATGTTGTATGTGGTTCCAGCGTACTGAGCTGTGGCAATG
GAAGCCGATGCAGGAATCTGTTTATGTGCAGTGTGATATTACATTATTACATATAGATAG
TGAAAAAATATAGCATAATATATGTGATGTGTAATGTAACATAAATATAGTTATAGTAAG
TAGAAGGAAAAGGTTCAAAACAATAAATCCCTTGAGGGAAAGGAGAGAAAAAATCACTCC
CAATCCTCATCTGTGATCTTATATTACATCTCGTGTTTCACTTTAAAA
>c216_g1_i1 len=1086 path=[1:0-484 551:485-1085]
CTTCATGGCGATCTTCTAGTTCTACTCAGTGTAGATGCATTTGAAGAACTGAAATCAGTG
CTAGAATAGAAACTGTTTTTTTTTCTTGATTTAGCTTTGTATATCCTTCTCAAGCTTCTG
CTTCGATTCTGTTTTTGCAGCCAAGACGACATCATCTAGGAACCCTCTCTGAGGAAACTC
TTCAGGTACGAGGCTGTGATAAATCTCGAAATTCTCATCTGCTTCCTTTTTCTTGTCCAG
TAGGCTGTATACAATTCCCTGGCAGAGATACGGGCGAAAATCCCTTGGATTTTCATCAAT
AAGAGCTTGAAACTTAGCCAATGCCTCATCCAAATCTCCCTTTATTAGATGCATTTGTGC
AACTAAAATTCTTATATTTCGTTCTTCATTAACTCTACTCTCCTGGCGCGCAACCTCTAG
AGCCCTTTCTAGCATCTCAAAAACAGCTGGCCCTTCACCTTTCTTATGCATCACCATTGC
CAGACCTCAAATCCCCCATCATCTCATAACAGAGAGCCTGCAGCAGCCTCCACTCCATTT
CATTAGGCTGCAATTCAATCAATTTCTCCACATTCTCCACAGCCTCACCAGTTTTCCCTC
TCCTCATCTTCACATTCACAACCATCTTCAAAACATCGACATCTTTCGGATTTTCCTGCA
ACAATTTCATGCACATCTCCTCACCTTCATCTCTTTTCTCCTCAAAAACCTCACTTTCTT
GAACCGGAACTGCCAAAGCAGGCCTTGCCCTCACGCAGCCCGCCAAAATCAGTGACCCTA
ACAGTAAAGTTGCAATCTTTTCTACAAGAAAGCTGAAAATCTTCTTCTGGGGCAGTGAGA
AGATGGCTGAAAGTGAAGGGATGGTTGTTGGTTCCGGTGAAATGTGAATTTTTCCGGCGG
GTCGCCGGAGTTCGGGGTGGCGATGAAGAGATGGAGATGAGGAGTTGAAAATGAGGGCTT
TTGAGGGGTCTCTGATTGTGGGGCGTGGAGATTTGGGAGTGCGGTTTCTGCAATGGTGAA
AGGAGAGAGAGAAACTGATGAGAGATGAAGCAGCCATTTTTCCCCCCGAGTGAAAATCAG
TGGCGG
>c216_g1_i2 len=1151 path=[1:0-484 486:485-549 551:550-1150]
CTTCATGGCGATCTTCTAGTTCTACTCAGTGTAGATGCATTTGAAGAACTGAAATCAGTG
CTAGAATAGAAACTGTTTTTTTTTCTTGATTTAGCTTTGTATATCCTTCTCAAGCTTCTG
CTTCGATTCTGTTTTTGCAGCCAAGACGACATCATCTAGGAACCCTCTCTGAGGAAACTC
TTCAGGTACGAGGCTGTGATAAATCTCGAAATTCTCATCTGCTTCCTTTTTCTTGTCCAG
TAGGCTGTATACAATTCCCTGGCAGAGATACGGGCGAAAATCCCTTGGATTTTCATCAAT
AAGAGCTTGAAACTTAGCCAATGCCTCATCCAAATCTCCCTTTATTAGATGCATTTGTGC
AACTAAAATTCTTATATTTCGTTCTTCATTAACTCTACTCTCCTGGCGCGCAACCTCTAG
AGCCCTTTCTAGCATCTCAAAAACAGCTGGCCCTTCACCTTTCTTATGCATCACCATTGC
CAGACCATGCAAAGCTCTAAGCAAGAGGGGTTTCTGCTTGAGTATATTCTTGAACAAGCT
CTTAGCCTTACTCAAATCCCCCATCATCTCATAACAGAGAGCCTGCAGCAGCCTCCACTC
CATTTCATTAGGCTGCAATTCAATCAATTTCTCCACATTCTCCACAGCCTCACCAGTTTT
CCCTCTCCTCATCTTCACATTCACAACCATCTTCAAAACATCGACATCTTTCGGATTTTC
CTGCAACAATTTCATGCACATCTCCTCACCTTCATCTCTTTTCTCCTCAAAAACCTCACT
TTCTTGAACCGGAACTGCCAAAGCAGGCCTTGCCCTCACGCAGCCCGCCAAAATCAGTGA
CCCTAACAGTAAAGTTGCAATCTTTTCTACAAGAAAGCTGAAAATCTTCTTCTGGGGCAG
TGAGAAGATGGCTGAAAGTGAAGGGATGGTTGTTGGTTCCGGTGAAATGTGAATTTTTCC
GGCGGGTCGCCGGAGTTCGGGGTGGCGATGAAGAGATGGAGATGAGGAGTTGAAAATGAG
GGCTTTTGAGGGGTCTCTGATTGTGGGGCGTGGAGATTTGGGAGTGCGGTTTCTGCAATG
GTGAAAGGAGAGAGAGAAACTGATGAGAGATGAAGCAGCCATTTTTCCCCCCGAGTGAAA
ATCAGTGGCGG
>c217_g1_i1 len=525 path=[503:0-524]
AAACAACAAAAATCACCAGAGCAGAAAATGGAGGCGGCGGGGTCGAGACAGAGCCGGGCG
GCGTCGCGGTACGCGGCGAGCCCATCGCCGCCGGTGTTCAGCGGCCCAGTCAGGAAGTGG
AAGAAGCAGTGGGTCAGCTGCTCTCACTCCACCAACACCAACGCCAACAATGGCGGTAAG
CGCAACGAAGCGCCGCCGCTTCTCCTCCGCCGCTGGACCCCACTCTCCGCCGACGAGCCC
CCCGCTCGCCGCTTCCGCTACACTCCGATTGTTCCCATACGAAAAGGAAAATCCAGAAGC
GTTGATGATGAAGGTATGGCTCCAGATTTGTCCAAGGAAGAAGAACCTCAGGAACTGAGT
GAAGATCAACAAGCAGATTCAAACAAAACTCAGGGGCAGATTCAAGCAGATTAAATGTTA
TTATTATTATTTTATTATTATTGTGTTTTATATAATTATGGTAATGGTAATAGCTAGTTC
TATTTTGAATCGTGAAAACTAGCATATATAAACTATATATCAAAA
>c218_g1_i1 len=347 path=[1:0-346]
CCAGCATTCATTCTCGACGTGCACAAAAGCCCCACAGTTATGTGGAGAAATGCGGCCAAA
CAAATCATTTCAAGAGGCCCGTCGAAGTACTGTCGCAATTCGTCACTCTCTGTCACTCGT
AGCTTTCTGGGATTCAGCCAAGATTCATTTTTTTACCGAGAAATCTAAGTTCAGACGCTT
CCCTGAGCTTAATTCCAGCTCCTCCGTTGGTTTTCCGGATGTGGGGTTTCAGAGGAATCG
TGATGTCGATAGCGCGGTTGAATTCGTGTCAATTTCTGGGAGAAACCAAGTGAATTCTTC
TAATGGGTTGTGCTGTAGAAGCTACGCTAGCGCAGCGGAGGCGGTGG
>c219_g1_i1 len=1028 path=[1:0-370 372:371-1027]
GACGTGGTGTGGAAGGATTCCAGTTCAGATTCTTCATTAGAAATAACTTGTTCACCAACT
AGTGCTAGAGGGGCCCTTTATCTCAAGTACTTTGGCGATGAAGAAGATGATGGCGAAACT
CCAACTGCAACTAGTAGGAGAAATATCGGTTACTTTCACATTTTGATATTTCTTCCACCA
AGATTCCATCTCCTTTTTCAAATGGAGATTCGTGAATTTTCAACTCTGGTCCGGATTAGA
ACTGATCATTGGCCATGCTTAGCATATGTTGATGACTATTTGGAAGCATTATTCTTGGAC
TGAAGCTTGCTTTATAACCCTTCAAGTGGTTTATATTTTGATGACGCTCTTCAGGGCTTG
ACTTCAAATTCTTTTATTCATATTTGCTAAAAAATAAGGCACTATTGTGCATGGCGTATG
GAACAGTGTCAAGAGCACGAAAGTGGGTCGCTTGGATTTCAAACATCTGAGGAATACATA
TTGGTCGAAGCCACAATTCTAATCCAAAAACACATCCCAGGATAACTGAAGGCCCCTTAG
GGAGAGCTCCTTGATACCTTACATGCGATTCTTGGACATCGGACAACAGGCTTCTTCACC
AGAAAGGCAAGTTAGATAATGGAAATTGTCTGGATTTGGATCAATCTGTGGTTTTCTTCA
CCTACTGTGATTTGTACATTACATGTTGAGATGCTGGAAGGAGAGACGTTGGGGACGAAA
CTGGACGAGATGATGGCATTATGGAAATGGATGTAGGCTTTGGGAGGACTACTATTGTGA
CAGAAGCCGGAGCTCCTCCATCTCTGTATTCAGATGTAAGTGTGCTTCTTTTCGCGTTCG
GCTCGATCAATCTCCGGCGAACTCCTGTTGATTTTCGAGGTTTTTCTTCTGCAAAAACTA
CTACTCTGTAATTTGTTAGACGAATATGTGTAGTGACATGCATATGATGGTAGAAGTGCA
GAACTGCTGTTCAGATTTTAGTGAAGCGGGATTCAATTGTTCCCATTTCTTTGTCATGTA
AATTCGCG
>c220_g1_i1 len=256 path=[234:0-255]
CTCGTTTATTGTCTCCTTTTTCTTTCTTTTTTTTTGTCTCTCTCTTTTTTCTTTGTTTGG
TTGTGATATGTAGTGCTTACCTTTATTATCGAGAGTAACTAATATGCGAAGACGATGAGA
TTTGGCTTGGAATTTGGAGAGTAGTGAACTACTAGTGAGGAATCATGTAAATTTTGCAAA
AATATATTTCCTCTCGTGTATTTGAGATACTAAAATATATCATGTAAATCATGTAGTTAT
TTGAGAAAGAGGTGGG
>c221_g1_i1 len=1143 path=[1121:0-809 1931:810-823 1945:824-1142]
CATTTTTATCCTTTGCTGAGTACTACCGTCCAAAGTTTTTCCTGCTTGAGAATGTTAGGA
ACTTTGTATCTTTCAACCAAGGGCAGACCTTTCGCTTAACTGTAGCTTCACTCCTCGAGA
TGGGATACCAGGTGAGATTTGGTATCCTTGAAGCTGGTGCATATGGAGTTCCTCAGTCAA
GGAAGAGAGCCTTCATATGGGCAGCCTCTCCTGAAGAGCTGCTCCCAGAGTGGCCAGAGC
CAATTCATGTCTTTGCGGCACCAGAGTTGAAGATCTCAATGTCGAAAAACTTGCAATATG
CTGCTGTTAGGAGTACTTCAAAAGGGGCTCCATTCCGTCCTCTTACAGTCAGAGATACAA
TTGGAGATCTTCCACAAGTGGTCAATGGTGCATCTAACACAAGCTTAGAGTATCAAAGTG
ATCCGATTTCGTGGTTCCAGAAGAAAATCCGTGGCAGCATGAACATATTAACTGACCACA
TATCAAAAGAAATGAATGAGCTTAATCTGATCAGGTGTCAGAGAATACCCAAACGTCCCG
GTTGTGATTGGAGAGATCTGCCAGATGAGAAGGTCAAATTATCGAATGGCCAAATGGCCG
ATCTGATACCATGGTGCTTACCAAACACTGCCAAGAGGCACAATCAATGGAAGGGACTCT
TTGGCAGGTTAGATTGGGAGGGAAATTTTCCAACTTCAATCACAGACCCCCAACCAATGG
GTAAAGTGGGAATGTGCTTTCATCCTGATCAAGACAGGATCGTGACAGTCCGTGAATGTG
CACGTTCTCAAGGTTTTCCGGACAGCTATAAGTTTTTTGGTACAATTCAGCACAAGCACA
GACAGATTGGAAATGCCGTTCCTCCTCCTCTTGCATACGCCCTTGGAAGAAAACTGAAGG
AGGCTGTTGAGAAGAAAAGAAGTTCGTAGATGATCATTCATTCGTGGTGTTTCTATGAGA
ATGATTGTGGTTAAAGAAGCAACTACAGTGTGTTAGTGGGTTGCCTCATTCATTCCTTGG
AACGTTGATCATGTATGTGTGATTCCTTTTGTAAGCAATCAATTTGAGCAAGTTGTATAG
ATCGACTCAACATTTTTGGTAGGCATTTGATTGAGAGCTGCTTTTAGCTGTTGAAGATTT
GTG
>c223_g1_i1 len=300 path=[278:0-299]
AGAAGGCAGATAGAAAAACAAGGGGTCCACAAAGAGTGCCACCAAACAAGAAAACAAGAA
AATCCTGTTCCATTTCAAGACAACCTCACTTCCAGGATCCAAGATTCTTCTTTTTTCTGC
CTCTCGAAAATCCTTAGACCTGCCCAACTTAGGAGGAACCTTCTTCTCACCATATCCACC
TTCAGATTTCCATGGATTTTTTGAATTCTTGTACATAGGTAGTTGTTTCTCCCCATTTCT
ATCCCAGAAAACATCAAGATTCTGTTTTTCTTCATTTTGGAACCTAACTTGTTTTTTTTT
>c224_g1_i1 len=273 path=[1:0-127 129:128-139 141:140-151 626:152-272]
GAGAGAGAGAGAGAGAGAGACGATCGTTCACGTATATATACGCCGTCACGCAACGTATCC
GACTCCGACCTCCCGTCGCCAGAAAATCAGCGTTCACCGCGCATCACATCACGCGCTTCC
CGTTGGGCAGGCGGCGGCGAGTCTTGTTGCCGTTCCCAAAGGCGCCGCAGAATCCGCAGG
CGGAAACCCTAGGTGACGGCGGCTCGAGTGCCGGCGACACTTTCCCCGTACGGTAGCCAC
GTCCGCCGGTGGATCGGCTCCTCTCGATCGTCA
>c225_g1_i1 len=875 path=[55:0-756 811:757-758 27:759-874]
CAAATTTTCTAGGAAGTCTGAAAATGGAGATGCGAGCGATCGAAGAAATCGCCATCGGCG
AAGACCTGACCTCCCCCCTCCCCCCACTCGCCGCCGTCCTCCACGACTCTGCTGTCAGCT
CCCATTGCTCCGCCTGCTTTTCCGCTCTCCCTCCACAGACCTTTCCTAAAAACTCTCGCC
ATGTCCCAACTGATGCTCTCACTCCTCTCTACTGTTCTCTTAGATGCTCTTCCATCGACT
CCGCCCTCCATTCCTCCTCCGCCGAGCGCCACCTTCTCTCTCTCTTATCCCAGTCTCCTC
CCTCTCCGTGGCACGACTCCTCGGACCTCCGCCTCTCTCTCCGTCTTGTCCACATTTTCC
AGAACCTTCCGCAAAAATCGTATCTTGGAGGGAAGAAGGAATCTTTTTTTCAAAAAAATG
AGGAAACTGAAGGCCCGGATGATTATATTGACAACACAGAGATGAAAAATGAAAATTTGG
AGAGAATTGCGGGTTTGATGACTAATCGGGAGAACTTGGTAGTCGGAGAAATCGAGGAAA
ACCAATTCGAATGTGATGAAAATCCTAGTAATTGCGAGGATTGTAGTGAAAATTCTGGAA
ATGTTTTGCAGAGGATTAGAGAGGGAGCTAAGATGATGGCGAAGGCGAGGCGGAAGTGTG
TGGGCAAAGATGTAAATGTAGAGAAGGAGGAATGCTTTTCATTAGAGGAGATGGTTTTGT
GTTTGGTGTTGACAAATGCGGTGGAAGTTCAGGGTGAGAATGGAAGTAGCATAGGAATTG
CTGTTTATGATGCTACATTTTCTTGGATTAATCATAGTTGCTCTCCGAATTCTTGCTACC
GGTTTTTAGTGGGGCCACAAAACGATCAGCGGCAG
>c226_g1_i1 len=768 path=[746:0-389 1544:390-396 1143:397-767]
GTTGTCCCAATTTTCGAACTTGACGCTGAAAGGAGCGAGAGAGTTGACTCTATTTGAAGC
GGGAAGAATGGAGCTGCAGTAATTGGAGGCGGATACCATACTGTTATTAGCCGCAGTGAA
ATGATCGGAGATGATTTCCGATTGCTTTGAGGCGGAATTGAAGAAAATATTTGCGTTGGG
GTTGATGGAGAGGCCGATATTGGGGCCGTAGTTGAGCTGTTGAAATGAGAGGAATGGGTC
GGCCGCCTTGGAGTTGGAGGAGGTCTCGTGGGTGGCGACTAATCTGTTGAGGAAGAATTC
ATGGTGCGTGGAATTGGAGGGGGCGGCGGCGGCGGCGGCGTTGTCGATCAGCGGCGGATA
CCTAATATCGACGGCGGATGAGGTGGGTTTTTCCGGGTGAATGTTGTTAGAATTGATGTC
ATGATGAGTAGAAGTGGGTTCGACAAAGCTGATTTCGCTTAAGTCGGAGGTTTTATCGTT
GTTGTTCTTGCTGTTGTTGGAGGCCTTTTCGTCGTTGTTGTCGAGCTCAGAGAGAGGTTT
GTGAGTGCTGGGATCAATGCCTCTTTGCCTTAGCTTTTTCTTGATGGAGGAATTCCATAG
ATTTTTTATTTCATTGTCTGTTCTTCCCGGCAGCTGTGCCGCAATCTGTGACCACCTGTT
ACCAAGAACTGCATGCAGTTCGATGATCAAACTCTCTTCTTCCTGTGAGAATGTGCCTCT
TTTCAAATCAGGCCTCAAGTAGTTTATCCACCTTAACCGGCAGCTCTT
>c228_g1_i1 len=384 path=[362:0-383]
ATTGCAGAGAATTATTCCACTTCTTAATCCAAGCCTAAATTCCTCCTCAGAAGGCTCAGC
CGGCAAATCTTTCGCGGCCACTACTCCAATCAGTTTTCTCAGCCACGCTGCAGCTTCATA
TCTTCTAATAGCGTCTTCCTCCGCGCGGCGAGCATCCAAATCGAGGCCGCGCGATCGGTT
TCCATGCTGTTGCAGAACATCCTCCACCACTGACGCCACCGAAAACGGCAATGCGCCTTC
AATCGCCGCCATTCCAATCTCTCTCTCCCTCTCTCTCCTACAACTCAGCAAACCTCCAAT
TTCAATTCTCCGGTTTGAAGCAAAATCATTCAACAAAATTTCAGATAGAATTTTTCACTT
CTGTACGAGAATATTAAAAATCAG
>c229_g1_i1 len=752 path=[764:0-534 1299:535-562 1327:563-751]
AGTGTAGCCAGTCATCTAAGTTCATATTGCTTCGAGGTGATTTTCCTCCCACATTCCATG
TTGACACGAAAACGCTATGGTTTTGGATGTTTAAAATCTGGGGGTGATCAAGATAACCTC
TCCCTTGCCTGGAGCGGGACCTTGAACGCAAGAAGGAACGCTCCATATTCTTTGCTGAAT
CTTCTGTTTTACTTTTCTTGACCGTAGATGGTTCCCTTTCAGAGAAGCCACTTCTCCACT
CCATTTCACCCCCTCCATAAACAGCTTCATCAGCCTGAATTTCCTCACCTTTGCACTTGA
TATTGAACCATTTTCTAACCAGTTTCTTTGACCACGAGAGCTTGCTCTGTCTGGAATTTT
CATCTTTCATGGTTTCCACTTATTGCTTCATGCGCACTCTTCACACGCCTCACTAGCTTC
TCTCTCTCTCTGCAATGGCTTCCACAATCCAACTCTACCGCAGAACGTAACGAATATCGG
AATTGGGCATTCCCAATTTTCATAAAATCTTCATGCTTCCATTCTTGTTTCTGGACATCG
TGCCGAGTATCTCATCAATCAAGATCAAATTTTTTTCGCTTGATTTACCTCTGTGATCCT
CATACAAGTAGTCTACACACACAACACACGCTAAAATATGACTACGGGGAAAAAGAAAAG
AGGTTAAAAACCCCACTTCAGAATCCCAAATGCGAGTGACACGAAAATACGACAATACCA
ACTTAAGAACAAGACAATGCAAACATCGAAGA
>c230_g1_i1 len=925 path=[903:0-924]
GAAAGCTGTAATTTCTAGGGAAAGGCTCATTCTTGGTCATTGCCTTGTCCTTTCAATTTT
GGTTGAGCGTGCAAGCGCTAAAGATGTTAAAGAGATATTTTTTGCTTTGAGAGAGTGTGC
TGCAGAATACAGTGGGGCCACAGATACTATGAAGCATCAGATTATATACAGCCTTCTATT
CTCTATTGTCATTGCTTTCATATCAGATGCTTTGAGTACAGCACCTGACAAAGTCTCAGT
CTTGTCTCATGATGCTTCATTTAGGCGTGGTTTTAATGAGATTGTGATGGCTACCGGAAA
TGATCCTGTAGTTGAAGGCTTTGTTGATTGTGTAAGGTTTGCATGGGTTGTACATTTGAT
TTTGGTGCAAGATGGAAATGATGCGAAAGAGATAACAGCTAGTACTTTGTCCAATGATAT
GAAAAGTATATTCTCATGCCTGGAAGTCATTTTTGCCAATAATGTCTTCCAGTTTTGGCT
CGATAAGATTCTTCGATCTGCAGCTTATCAGAATGATGATGAGGATATGGTCTACGTCTA
CAATGCCTATCTTCACAAACTAATGACATGCTTTCTTTCACATCCACTTGCCAGGGACAA
GGTGAAAGAAACAAAAGAGAAGGCTATGACTATGCTTAGTCCATACCGCACCGCTGGCAC
TCACAATCAGATAATAGAAAGCAGTGGCCATGCACAAGAAACTTATGAAATTGTTCTGCA
ACCTTTTGTCTCCCTTCTCGAATTCGTGAGTGAAATTTATCAGAAGGAACCCGAACTACT
GTCCGGTAATGATGTTATTTGGACGTTTGTGAAGTTTTCTGGTGAGGACCACACTAACTT
TCAAACGCTCGTGGCATTCTTGAAAATGCTGAGTACCTTGGCTTGTACTCCGGAGGGTGC
TTCCAAAGTTTTTGAGCTGCTTCAT
>c231_g1_i1 len=411 path=[1:0-77 79:78-410]
ATTTTTCCAGTTAATCACGAATATAATCAACTAATTGGTAATGTTTGGCTCACAACTTTG
ATTTTGATGCAGTTGTAGTTCATCTGAGAGCCACCGGCGACGCTCCGATTCTCAAACAAG
CCAAATTCAAGATGGCTGGGACTGATAAGTTTGCTAAAGTAATAGATTTTCTTCGTCGTC
AGCTTCACCGGGAGACTTTGTTTGTGTATGTAAACAGCGCCTTCTCTCCGAATCCTGATG
AGTTGGTCTCGGAACTGTGTAATAACTTTGGCATTGACGGAAAATTGGTGGTCAACTATG
CATGTTCCATGGCGTGGGGTTGATACTACCAATATTTGGTTCTGTACATTCATGCAAGAG
AATATAGGGTTCCCGTTTCGATTGAAAGGGGTGGTAGAAGATGATGTTGAT
>c232_g1_i1 len=937 path=[915:0-936]
TCACGGTGAACAACCTTTGGCTCCAAACCTTCATGGAGATAAGATAAGCCTTTTGCAGTT
CCAATTATTATATTCACACGAATATCCCACGTCAAAGGGCTGACTTCCCCCACATCTCCG
TGAAGCCATTGGTCCAAATTTCCATTATCAACATATTCGTAGACAAGCATCCTGTATGCT
CCTTCGACACAGTACCCCAGCAACCTGACAAGATTTTTGTGTCTGACACGTCCAATTGCT
TCCACCTCAACCTTGAACTCCTTTTCAGCTTGTCCCCTGTTGTTCAACAAATTCTTTACA
GCTATACGGGTATTATCAGCCAACTCGCCATAATACACAATGCCATATCCACCTTCACCG
ATCACATTCTCATCAGACAAACCATTACAGGCTGCCTCGAGCTCTCTCAAAGTATACCAC
CTGCCCCATCCCAAATGGGACACCTCTGGCAACGACCCAGTGCCTCCATACGACCCCGTC
TCAGCCCCACTAGTAGCCCGGCTCTCACCACTTGATCCCCCTCTATCAGAAAACACCACT
CTGTGCTCCACTTTTCCCATATCTATCTGTATCTCCGGCACAGCCTGAGGCAAAATTGGG
CGGTGATCGGCGGCGGCGGACTCGTGGACGATCTCCTGGATTTCCTTGGAGACGACGGGA
GTAATCTCGCCGCCACCGGAAAGCTTCCCCGGACGGCCGAGCTTACCCTTGCCACTGCTG
CGGCGGCGCGAGGCCGTGATGCAGAGAGACAATAGGAAGAGGATGAGCACAATCACTGCT
CCAACGACTATTCCGATCACCACCCATAGATGAAGCCCGAAGATCGATGTCCTGTTCGAG
AGCTCCGTGTCCACAAACGCTGTATCTAAAACTGACATGTTTGCTGTATTTTACATCCAC
AAAAACCAACCAGTTCTCCACGTATCTATCTGTGAGA
>c234_g1_i1 len=706 path=[684:0-705]
GAAGCTCCAAGCTTATGCTTTGCATTTCTTGGTGGGAAGTTTGTTTCTGTTGTCGAGGTT
TCGAGAAATTGTTGCTGAAACTGTTGTTGAGAGCGACAAGCAAGCATTGTTGGATTTTGC
TGACAAGGTTCATCATTCCCGCCGACATTTGAACTGGAATGAGCATAAATCAGTGTGTAA
GAATTGGACGGGAATCGCATGTAGTGAAGATGGAAGCAGAGTGATATCAGTGCGGCTGCC
GGGAGTCGGGTTTCACGGCCCAATTCCGGCGAATACCCTCAGCCGACTATCAGCATTGCA
GATCTTGAGCCTCAGATCAAATGGGATTAATGGAAGTTTCCCTCTTGATTTTGGTAATTT
CAAGAACTTAACTTTTCTTTATCTTCAGCACAACAATTTCTCTGGCCCTTTGCCTTTGGA
CTTCTCTGTTTGGAGGAACTTGACCATTGTCAACTTGTCTAATAATGAGTTCAATGGTAG
CATCCCTCAAACGATATCGAGTTTGAGTCAGCTTCTGGTTTTGAACCTTGCTAACAATTC
ATTGTCTGGTGAGGTTCCTGATTTGGATTTGCCAAATTTGCAGTTGCTCAACTTGTCATA
CAATGATCTTATTGGTGTTGTGCCTAAATCACTGCAGAGGTTCCCAAAGTCTGTGTATCT
TGGTAACAATGACTCTCTGTTAGATTACACGGTTAGTACCTCTCCG
>c235_g1_i1 len=922 path=[59:0-421 58:422-921]
TTATAAACTAACGATTTATATATCATTATCAAAATAATTTATATGTAGCAATGACTTAAT
TTACGAGGCCATAACTACATGGTGAATTTCTCCTTCGTTGATAGGTAAGAATCCAACTCG
TTTCTCACGGGATTTAATGCCACGTGTACCCACTCCACGATCGCCATTCAAACGCGCGTT
CCTCTCCGTCGACGCATTGCCGCCGTTCGCGGCGGCGGAGCTCCTCGCCATGCACAGGCC
AACGATTTTCTCCGCCACCTCCCCGTTATCCCGGCTCTCCGCAATCAGCCTCTCCCCCTC
CGCTCTCGGCAGCCTCATCCGCACCCTCACTCCGCCGCCATTCTCCGCCGCCGCCGCCGC
AATCTCGTTCTTCTCCTCCGCCTCCTCCGCCGCGATGCTCGGCGGCTTCATGATGGACAG
ATCCGAAGCCGATCGGCGCGCCAGCATGAGGCTCTCGAGCCGGTCCTTGGCGCTCATTTG
AATCCCCGATCTCACCCTCCTCGCCGTCTTCTCCTCGGGGAATTTGGGCAGCTCGACGAG
GAAGTAGAGCCGCTTCGGCTTCAGCTCCTGCTGCGGCTCCAACGGCTTGGCTCTGACGCC
GTAATGCTTCACCGCCTCCGACTCCAACAAAACGTGGCCCGGATAGCGCTCCACCACCGA
CCCGGCCCGAATGGGAGTCTTTAGCTTGAAACTCTCCCCATTAATCTTCATTACTTTTGC
ACTCTTACTTCCTCCCAAACTATTCCCCATTTTTTTTTTTGCTTATTTTCTTGAGTTTCT
ACTAAAAAAAAGGAAAAAAAGAAGAAATTTGAATGAGAAAATAAATTATGGGAAGTGAGG
GTTTGTGAAATGATGAATGAAATTTGGGGTAGGTTTTATATATATGGGGGAGTTTGGGGG
GTTGTTATTTGTTAGGGGTTGG
>c236_g1_i1 len=225 path=[203:0-224]
TGCTTGTACAGCTGTCGTACCTCAAAAGAAGCTTCATCCCACCGATAAATGATCTTGTGG
GCGAGTTCCGACTCCCCGACCGAAGCTGCAGAGCTTGGGCGATTGAGGTTTTGGAGGAAG
GATTTTCGGTTGAGATAGGCTTGATCGGCATCGAAGGGTGACCTGAGAGAATTGGTTAAG
CGCGGGAGTTCGACCAACATTTTGTGCGATAAATTTGGGCGTGTA
>c237_g1_i1 len=617 path=[1:0-616]
GGGGGGGCCCGTCCATGATGATGAAATGCTGTTTGAGCTGCTGGTGTTGACTGTGGCGCA
AGTGGGATCAGACTGGAGTTCGGTGCTGAAGAGAAGAGAGGATTTTAGGGATGCATTCTC
AGGCTTTGATGTGGAGGCTGTTTCCAAGTATTCCGAGAAGAAGATTAATTGCATCAGTTC
CCAATATCGTATAGACTTGAGCCTACTCAGAGGAGCCGTCGACAACTCCAAGAGGATTCT
CCAGATAAAGAAGGAAGTGGGATCGCTGGACAAATACCTGTGGGGATTCGTGAATCACAA
GGCAATAGAGACGGCGTACAAATGGAGCCACAAGATTCCGGTGAAGACGTCCAAGTCGGA
GACGATAAGCAAGGACATGGTCAGGAGGGGCTTCCGCCAGGTGGGACCCACCGTCATACA
CTCCTTCATGCAGGCCGCCGGCCTCACCAACGACCACCTCATCACTTGTCCCTCCCACCC
CAAAACCACCACTCATCATCATCATCTCTAAATATTCTAATTAATTCAATTCTACTTACT
ATACATATATTTATATACATGGTGAATTAATTAATTATACATGTACATGTGTTTAATTGG
GTTGGGTTGCACTTGGG
>c238_g1_i1 len=1080 path=[53:0-1079]
ATTTTTTTTTCCATGTATCCTGTTAGAAGAATAAGCACAGGGTAGTACCATACTTCAAGA
CAGAGCATGGCACCAGCAGACAAGCAAAGCTTGAACATCGGCCACAAATCCTTAAAAGCG
AGCATGGAAAAGCCCCTCCACGTCTGCGGACAGCCTCCGCAGGTAACATAAATCAACTGG
CCCAAGTTAGGAAGCCAGAAGGCTATGACAGTGGAAACCATGGCTCCTTCAACACCAAAC
TCGAACTTCATCGTCAGAAGCCACGACAGGAAGACATGCATTGCCAACGAAGCTGCAGCC
AAGTAGGCGATGATCATGTTCTTGCTCTGAGCCTGCAGATACATTTGGCATGTATAAGCC
AGAATGAATGAATACACCACCGGGATCATCCACAACGCCATTGATCCTGCAATTTCCGCA
ATCTCTGCATCTTGCCCCAGAGCTTTCAGAATCGGTGATGCCAAGATCAGCACGGGCAAG
ATCACAGTCGAAGCAACCATCGACCCCAGCCACGATCGTTGCAGATACACACCTAGCATG
TGATATTGTTGGGCTCCGTAGGCTTGGCCGCACAGAGTTTCCAATCCATTCGCCATTCCC
AGCAGTATGCCCTGAGCAAACCTGACGAAGACGGTGAAGACTAGAGCGAATGCGGCCAGT
TCTGTCGATCCGACGTGGCCGATGAAGGCTTGGCTAATCACGCCGGTGCCGAACGTCGTG
AATCGACAGAACATTGCCGGCGCCGCCACCACCCAGATCTTCTTGCTCTCTATCCATATC
TTGTGGGCTGCTGAGCTCTGCTTTTCTCTAGTTTCTTGTACGTTTCTTAGCAAGTTTTCG
GTGACTTCGCCCTCCATTTTTCGACAGCTCGAGCTCTTTTCCCTTTCTACAGAATCAATG
CATAGTTCAAGAAACTATACCACGAAGATGATGAACTGTTGATTCTACCAGCTCTGTTTT
TTTTTTTCTTTACATTTGTAGACTATTATTGAGGGTTTACCAATTGGGATAGAGATTAGG
AGGTGTAGAAATTAGAATTGAAATAAGTGTAGAGCATCGGAGCTCCATGATTTGTTTTTG
>c239_g1_i1 len=749 path=[727:0-514 1476:515-527 1255:528-748]
ACTCTGACTAACCATGATTAATATCTACTCTCTACCATAACAACTCCTCCATATTCCATG
TAAAAATCCATCCTCTGTTTCTCCACAAAAATGGGGTTTTATGAGAGAAAGCTTTTAATC
GATCCAAAACCGGGCCCTGACGAAGTTGTGTGCCCTAAGACGTGCGATCATTCAAATTCA
ATCCCGACGGTATTAGTCCTGTCGATGGGGATTATCGGCGCCGCATTTCTCATCATCGCG
TATTTGGCGATGCGCAGATACGCGTCGAGGCGGAGAAGAAGCTCCCCACCACTCCCTCCA
ATTCCAAATCAAAATCTGGTGAATTACAACTACAACAACCGAGAAGATTTGACGATTGAT
CATCCCATATGGCATATCCGCACCGTGGGGCTTCCGCAGTCCGCGATCGAATCAATCGAG
ACTCTCACCTACAAAAAGGGGGAGGGTTTCGTTCAAACCACTGATTGCTCGATTTGCTTG
AGCGAGTTCCAAGATGGCGACACTCTCAAGCTTCTGCCCAAATGCACCCACGCATTCCAC
GTGTCCTGCATCGATACGTGGCTCGGATCCCACACTAACTGCCCTCTCTGCCGCGCGCCC
ATTCTCGTCGCCGCCGACGACGACAATCCCTCGACTTCCGGAGAAATCACTAGCAGAATT
AGTGATCTCAGAGATCAACGGTTGACGATTGATCCAGAGATGGAGCCTGTGAGGAGGTCT
GTTTCACTCGATTTCTCCTCCAATGCTCA
>c240_g1_i1 len=685 path=[691:0-684]
AAGCATCTAGTAGATAGGATGATTTTAGAATTCATAATCACAATTTACTTGCTTCTTTTC
TCCAATGCCTCCTAGATATTATGAAGACTGCAGCTCAAAAGAAAAAAGTTCCTGTTGAAT
GTCAGTTGGTTTCTTCAGCCATCTACAGTATAAACAAGCTGCTCCAACTACTGACAGAAG
AGACAGCATCACCAGAAATCCAAAATGCGAAACATCATTCACAATTATCGCAACCCCTAA
CATTATTGACTCTGCTAAACTAGCAAATGAAACCTCAGTAGTTCCAATAAGATTTGCTTT
AGAGGCAGGGATCCCTGTTTGTAAAATCTGTGCCCCTATAACATCATACGACATGTGCCC
CAGTCTAGACAATACAACTAAACACAAAAAGAGTATGAGTGGAATCTTGTGAGAAAAAGA
ACCACTCCAATATACTCCAACTGCTGCGGTAAGAAGTGCAGCCTGAAGGATAAGACCAGC
AGCTCCAGCCTTCAGAATACCGAGTTGGTCGACCATTTCTGCAGACAAAAAAGTTGCCGT
GACACCCATAAGAGCACATAATCCACTGAAGGCTCCAATAATTGATGGATTTAGACCATG
ATGTGTTAAGAAAGCAGTCATTAGACCACCAGGAGCAAGAGCAACATTGAAGCAGAGCAA
AACATAGGCAAGGCTTGCCGGCAGA
>c241_g1_i1 len=991 path=[53:0-990]
TTCAACTAAAATGGAAAATACCTTGTCAATTTGCAGAATGCTGTTTACGACGACAAGATT
TCATTACAACGGGAGACTAGAGAAATAACGTTGTATAAAATGTATAGAATATTAAATCAT
GCCCTGTATCTATGCTAAATATCCATGGTCAAAAATGGAGTCAGAAACCAATGTTTCTTT
CAATATGCAAAGAATTTGGACGAATTTTGCAATAATTGGTCCAAAGCACTAGGCGCAATT
TTCCTGGCAAACAAGAAACAGAGTGAGGTAGGCTGGTTGTTGTATAAGCATGGTTTGCCG
TTAGAGATTTTCTTGAAGAACTCATCAGTCATGTCAGCTTTACCGAATGTGGCAGGGTGC
GCGCCGCCCCTCGACCAGTCGACCCAGGTGAGGCTTCTGTTTGCCAGCAGATGAGGAGAT
TCGATGCTCAGCATTGTCGGGAAATAGTGCTCATCCACATAACACGACGGTCTGCAGAAT
TGCTCAAACTTGGGGTAGTACGTGCTGTCTTGAACAATATCCACAGCCAGTTTTCTGTTG
ATTTCGAACCACTGGGATCCTTTACGCCAGTTTGTGATGTTGATCAAGGGCGACATGTTC
TGATTGTAGCGCCCCCTACCAAACGGGCCAGGTTCATCAAACGCGCCCATGAAGCTGAAC
CGGGATCTTGATATGTAGCGGTAGACAATGTTGAAGTTTTGAAGAGGAATGCATGCCTCC
GATAGAAGCACGAACCACTCGTTGTAGATGTCGAGCAATGCATTAGCAAGAAGTCGCCTT
TCAGCATCACACATACTCATCATTCCCCACTCAACAGCCTGGCTCGGAACTTGCCTGCCG
TAAAAAACTGATGAAGGCTGAAAGTCTGGCTGATAGGAAGGTAATGAATGAACATAGATT
GTATAAAGCTTCTCGTGCCCCTTAAAAAACTTCTCCCACAGAGGCGCCAGAGGCAAAGGC
CCTCTCACCAAGAACATGAATGCAATCTTTG
>c242_g1_i1 len=210 path=[188:0-146 335:147-175 364:176-209]
CTAGATAATAACAAAATATTTGATAATGAAAGTAGCCCGCGGCCGCTACTCGACGGTGCA
CGTTGACTGATAAAGTATGGGCTCATCTTCACAACAAAATTGAAATATCTAACAAATTCT
AAAAGATGAACCCACCAATTCACATGGAATTGCAATCTAAATACATTTTAGGTCTTTGAT
AAGTCACACCAACAAACATGACAACTCAAG
>c243_g1_i1 len=314 path=[292:0-206 499:207-313]
ATTGATTTAGCACACATGCTAGCTCAGAAATGGAAGGAACTGGATGGTTCTGATGCAACC
ATAGATGAGAACTGGCTCCGATTTTATTGGCAGCAAATACTTCTAGCAGTAAGCACTATT
CATGAGGAACGTATAGTGCATTCTGATCTGAAGCCAGCTAATTTTCTTCTGGTGAGAGGT
TCCCTGAAGCTAATTGATTTTGGGATTGCCAAGGCTATAATGAGTGACACGACAAATATT
CAACGTGACTCACAGGTTGGAACACTAAGTTACATGTCTCCCGAAGCATTTATGTGTAAT
GAGACAGATGCTAA
>c244_g1_i1 len=656 path=[1:0-171 173:172-179 181:180-655]
AAAAAAACCTATGAAACTGAAGGGGATTATTACTTAGACGAGCTGGACGTGGTGTCGTTT
CTTGATCCACCGAAGGATCTGATTCCTTTCGACCCCTCTTCATATAATCCTGCTTCTTAT
CTTTGGAAAAAAATCGAAGACATTCCGGAGGAAAGGCGCCATCACCTGATCTCTCTTTTG
GATCCCAGACTTATATCAAGAGCTTGGGAGGTGGCTGGAAGAAGATATGATGATGACAAG
TTAGCAAAGAAAAGTGCTTCTAGCTTGCTATATGATGGAAATTGTGCAGGCTCTCTTGAG
TTGTGGAAATGCCGAACAAGTGGAGCACCCCTTCCAGTTGCTTGGATGGATTTGTCCCAG
AAGGCAATATTTTGCTGCACGGATGGGAAAGCCTATGGACGGCTTATTGGCAGAAACTCG
CTATCAGGAATTGTCAACTCCTTTTTCCCTTTGTACTTCAGTGTCAGACAAATCAATGAA
GTAATGTCAACAGAGCAGCCTTGTGATTTCACGTATGAATTTGGAGATGGAATGCTGGAC
CTTCCAGAATATCCACAAGAATATCCTAAACCAGCAAAACATCCATGGCCGTTTAATGAT
CAAGTTGTGATATATATTCGCCACGTCGGCCCAGGAGTGATGGTGGGGCAAGCATG
>c245_g1_i1 len=776 path=[754:0-635 1390:636-775]
CTCCAGACAAGTTTAAAAAACTGAGCATGAGCTTCAAAATATAGCCTCAACAACCTGAAG
TATCAAATGGGGTCCCAAAATCAACCCTTGTTCATGCACGTTTCAATATCAATCAGGAAC
ACAAATTGCAAACAGAATTTGTTTTTAAATAAGTACAGAGTTTTAACAGAACTAGATGCA
GGGATAAGCCTTCCCAACTGGCTCTAACAAATTTCACAATCAGTCAAGTTATTCAAGACC
CGCACATAGCAAAATTCATGAGCAACCACTTTTATAAGATAGGTGTTGATTAAATACAAG
TTTCCCTGATTTCCTAGCCTTTTCTAGCAGAAACTGCACACCCTTCAGCACCGGAACATT
AAACAATACTATTCGAGTATCAACCAATAGTGCTTTCTTCTCCCGTATATTTCACTGTAG
TTGCAGCCATTTATCAAATATTGTCTAAGTTACTGCAATTGTAGTCAAATTTATCCACAA
TAAATAGCAGCCAATTACTGTAGCCATACCATTAACATCGAGGTGAATGAAAAAGAAATA
CTTATCAACCTTTCACATATACAATATCCCTTCAGCCAGATAGAAGCCAAGACTATAAGC
AGACACATATCGAAAAAAATAAAATAATAGCCAAACAATTATCCCCATGGCATAACGAGC
TGTTCGTAGCACAAGAAAACAACTTTATTAGATGAGAAAGATACAGAGCAAAAGCATGAA
TACTAAATTAACAAAGTTCTTCAGAATGAAATAACGTGTAGCAGTTTCCAGACAAG
>c246_g1_i1 len=662 path=[1:0-661]
AATTCTTGAAAATCCCCCTAAACAGCATGTAATTACGCTTCTCCTCAACATGAACACAGC
CCGGCCAGTCGCTGATGTACAAACAATCCCCCTTGAATCGACTGGCAAGCAATTTATTCC
CCTGTTCACGGCTCAAATTCCAAACCCCCGACGCCAGATGCGACCTAAACGGCCTACAAA
TCCTCCTCCTCTTACAAACAGTGAAATCGGGCTTTTCGGCCCGACCTAGCTCAGAATCGC
CGTTGCACGACCTATCAACCGACAGATCATCGCGCCATGACACCGCGCTCGATTCATCAA
CATCAACATCAGCAGCAGCCGCCCGCAACAATTGACTCTCTTCGAGCCCGAGATCGGAGT
TGTCGGCTAGAACTCCGGAGTGGGAGAGGCCGGGGCAGCAGACGGCGAGCTTGTAGAGGG
GCTCCCAGCCACCGGGAGGAGCGGCGGCGGCGGCGGCAGAGGAGGAGAGCAGATCGCAGA
CGACGGAGGGGATCGACTGCGAGCATTTGGCCCGGAAGCAGACGGTTGTGATTAGAGAAG
AGAATTTGGTGGAAGCGCAGGCGATCCGAGCCCAGTTGCGGGGATCGTCGTCCAGCTTGG
AGAGAATGTTGAGGATGATGTCGTCTGAGAGCTTCGAGAAAACGCCCGTCTCAGACATTT
TG
>c247_g1_i1 len=838 path=[1:0-622 624:623-644 646:645-837]
GTCAAAATCATAATCAACAGCAATAGAAAGTCTTCGTGGTGGTTTACTGATTGATGTTGC
CATAGCTGATGGAGAAGGGGTACTTAGTAGTTCAGGTTCATACCGCAGAGGGATCTTTTT
TAAAAAGTTTTCCTCCTTACCCTTTACAAGGCATAGTTCTCTGGTAAGGTCATGAAGTTG
ACAAGACTTGAATCTTCCAGTTGCTTCATCTACTCTCACTTGAACCATGCACCTTTGCAC
AAGTTCCCCTAGGTAACGTTCTGCTACGTCCATGATTGATTCATCTTCCTCAGATTCTTG
TGATATGAAGCCTTCAGCTAACCATAACTGGTACAACTTCCGAGTGGGAATTTTTGAATC
CTCAGGAAAGTTGCCTAAATGCAGAAAACATGGTTTGAGCTGAAAGGGTAGATCATGATA
ACTTAGAGCTAACACCTCATGAACTCTTCCGTTCTCTCGAGAACTTCTTCCCCTCCGCAA
ATAGGAAGTGAAATTTTGATGAACTGTTCTCCACTCACTTATGGTAGACTTTGTCATCAG
AAGTCCTCCAAGCACAACTATTGCTAACGGCAATCCTCCACACTGTACAACCATCTCCTT
TCCTAGTCTTTCCATGTCCATTTTATTTCTGAGATCTTGAAGTGGGTCTTCAGAACTTGA
ACTGTGTATCCGACTTATGAGTTCATTGTCCTCATCACTGAAGCATGAGTGAAAACTTTC
TGCTCGTGATAGTGCATCCTCGTCCTCAAAGCCAGAGGAATACTCATGTTCCTCTACAGA
CCTGCTGCTGCGTGCACTTCTATCAAGTGAAATACCTGCAAAACCTAGACTGCGGGAG
>c248_g1_i1 len=445 path=[423:0-232 656:233-239 663:240-444]
ATCTGAAAAAATATTTATAAAAAAATTAATAAGGTGAACCACTGCGTGTGTGTGAGAGAG
AAGATGTACATATAATCACCGGAAAATCAGCGTTTGCTCAATCGAATTCGACTGCTGGAT
TCCCTTTCTCGCATAACTTGCAAAGATTTCCCACAAAATCCCAGAACCGCTCCGATCAAA
CCCCTGAAATCTCAGAATTAGAATCAAGAATTCACCATTGGAGCATTGGATCACCAGTTG
AACCGTCAAACTTTGTTCCAATTATGAGGAAGAGAGAGAGAGAGAATCCTTGCGGTATTT
GCGGCCACTACCACAAGTTCGAGGAGGGAGAGGTCTGCGGCATCTGCGGCCACCGCATGA
TCGCCGGCTCCGATGTGTTAGCCGCCACCGCCGTCCACGTCAGCGCCTTCGCATCGGAGA
TCTTGCCGGGCTTCCTCTATCTGGG
>c249_g1_i1 len=577 path=[1:0-576]
GGGGGGGTGACAACATCTGGTTCGCATTTCATTTCATAAATTAGTTTCATAGCTTCATCG
AGCTTCCCTGCTCTTCCAAGAAGATCAATCATGCAGCCATAATGCTCCCTTCCAGGATCA
ACTCCAAAAAGCATCTTCATTGACCCAAAGTAATACTGCCCATCGTTCACTAGTCCAGAA
TGGCTGCAAGCAAACAGAACTCCCAAAATTGTAATGTGATTTGGCTTGATTCCTGATGTT
CTCATTGCCTCAAATAAATCTATAGCTTTCTGGCTGTAACCATTCTGGGCAAGGCCTATT
ATCATGGTGCTCCAAGAGATAACATCTTTTACATCCATTCGAGTGAAGACAGAGTTAGCA
TCTTCCAAACTGCCACACTTACAATACATGTCTAGAAGGGCGTTGTTAAGAACCAAGTCT
CGATCAAACTTGATTACATGAACATGGACTTGTCTCCCCAACTCCAATAGTGCTAAACTA
GTGCAACCACGCAGAACACTTGTTAGAGTTGACTGATCAGCCCAGAAACCAGATCTCTTC
ATTCTGATAAAGAGATTGAGGGATTCATCTCCATCAC
>c250_g1_i1 len=995 path=[1:0-134 2006:135-994]
GCTCCAATCAAATGAAGCAACACAAGGGTTTCCAGCCTGCATCTTCCACTCACAATCCGG
AGGCGTCCCGCAACACAGGCTCCGATCATCGACATGCTCGACATCGAGACCAATAAGCCA
CGACCCAAGAGACACATCTTCATTTGCATATCTGTGAAGTAAGTGTCGATTAACAGAAAT
ATAGGTAGCTAAATCTTTGGTGATTGCATAAATTTGCCCTGTTGCATGTCGAAAATACTT
GTTTCCTTCCTCACCGAACTTCCAGTGTTCTGGTTCGTGGTACTTCACTTCTTTCTGTGC
AAGAACAGGACCGGACTTCATGCAACCAATGTAAATCCGAGCTTTTGATTGATGACGGAA
CAACAATGAACTTAAGACGCCAAGATTCACGTGGACATCATCATCGACTTTAATGTAGAA
GTTAGCATCCCACTTCGCCACAGCCGTTGAGAAGTAATTTTGTGTTTTTGAGGACAATTC
ATGGTATCCTTCTACATGATTCAGTCGCAAGAAATCGTTGTGCTGTGCTTCTTCAGCATC
AATAGCCCTATCCAAAACTCCACCTGGAGTTGAACTATGCCCTATCACGAATCTTATAAC
CATGCCTTTCTCTTTTTCCAGTTTCTTTAAACCTTCCCCTTGAGGCATCCATGTTTGTCT
AATAGAATCCCTTCGTTTTCTGCTGCTGAATGCAGTAATAATTCCCATAACAAAAAACAC
CTTAGAGCCGGTATTTGATGATTCAGTTCCTGGCATTGCACCCTTAGGTATTTCGTTAGT
CTTAGCCTTCGCAACTCTTGCTGCAGCAAGTTGAATTTCTAGTGAAGATATGGTTTTGTC
TAATGTCCTGATTATTTCATGAGTTTTTGAAACTTGAGAAAGCATATCCCCAGTCACAGA
TGCATCCAACTATAAGATATGAAACTTTTTATTTGCATGTGGAAATTTTATGGAACAAAT
ATGAAACCATCTAGCAAGCTATAAAAAAGGAGTCG
>c252_g1_i1 len=255 path=[1:0-254]
AAATTGTGACCGCATCAGATTTATATTTATGTTGATGGTTTCGAGCGACATGTGAAAATT
ATATAGATCACACACATCACAATCTGTAGTGGAAATATGCCTTTCAAGATGATAAACTAG
TCTTTTTTAGCTCCAAATTGGTGCCTGTTTCTTCCTTTTATTGACGTTTTAGCTCCAGGT
CATGCAATATATCTGAATGGATGTATTAAAATTCAGATTCTTGTAAATCAATGTTGAAAC
TATTGCAAAAAAAAT
>c254_g1_i1 len=252 path=[1:0-251]
AAATATAGATGTTAAATTTTCTTCAGGCCTTGATATAATTATATTTATGCAATTAAATAC
TTTACATATATATGTCCAAGCATCACAACCCACCCGTCACTGCTAAACAACTGAAGAATA
GTTAATACACGTGAAAAACTGCAATGGCCTCTCTCGTATCCACCCCTGGTTTCGTTGAGG
TGTAGAGTTCCAACTTAGACAATGTAGATTACCATATGTGATACTTTTGAAGGATTTTTG
GGTGAACCAGCA
>c255_g1_i1 len=332 path=[310:0-43 354:44-331]
CAGTTATGCCTTGTCAAATTCATCAATAGATTTTTTTGCATCAATGCATTTGGTTACATC
CATGGCTTTATTAAGCCATTTAGTCATTCCATGGATGAATTCTTGCTCGTCAACAATGTT
GTCAAAATCTTTCATGAACTTCTTCTCCATTTCTTGATGATTCAATTGAGAATCTCCAGT
TCTAACTGTTGTCTGAATCAACTCTTCCAGCTCAGACCGTAACAACGAGTTGCTTCTGTC
TGTGTCGAATTTCTTGAACAAGCTTTGCAGGTCATTAATTTAAGAAAGGAAGGATCAGAT
AAGTTTATTGCAGGGAATAATATGGCCTTGGA
>c256_g1_i1 len=325 path=[309:0-71 381:72-105 415:106-324]
CCCGGGTCTTTCTCTTAGACTATCGAATTCAAGTGGGTCATTAGGTACACAACTAGTCAC
ACACCAACAAAAAGATGGCAATTTGAAAAAAAAAATACGATGCTTGATTAGCAGAAAGTA
AGGATGATTCCTACTTTAGAAATTATATACAGACTGGATGCTAAATTCAAACCATCTACT
AATGGTGGAATGTGGAAAGGCAAAACAAGATCAAAAACGGGAAAGTATAAAAGGTAAAGT
TTAAGAAATGCGTACTCACTCCAGGCTCCAGCATCAATAAAACCAGATGAAACCAAACAA
TGCATGGTTTCGGGGCTTCGGCGGC
>c256_g1_i2 len=346 path=[309:0-71 712:72-126 415:127-345]
CCCGGGTCTTTCTCTTAGACTATCGAATTCAAGTGGGTCATTAGGTACACAACTAGTCAC
ACACCAACAAAAGATGGCAACTTGATGGAAAAAAAATACAATAACAGTGCCACAGTGACG
ATACTTCATTAGCAGAAAGTAAGGATGATTCCTACTTTAGAAATTATATACAGACTGGAT
GCTAAATTCAAACCATCTACTAATGGTGGAATGTGGAAAGGCAAAACAAGATCAAAAACG
GGAAAGTATAAAAGGTAAAGTTTAAGAAATGCGTACTCACTCCAGGCTCCAGCATCAATA
AAACCAGATGAAACCAAACAATGCATGGTTTCGGGGCTTCGGCGGC
>c257_g1_i1 len=276 path=[254:0-153 408:154-275]
GGAGAAATTAAGAATTCAAATTGATGATGCTCAAAGGGACTTGAGCTGCTTTGATCATAT
TTCATGCCTACATGAACTAAAATCACTTCAAAGTGTCATCATGTACCCTGAAATCTTGCC
AATCCCACCTCGGATTCTTTCATTTGTGATTTCGAGTATTGAAAAGTTGAGTTTGAGCGG
GTTAGGATACCCGTGGGAAGACATGAGTAAAATCGCTAGACTGCCATGTCTTAAAGTGCT
CAAATTGCGGTGCTATGCCTTTCGAGGAGAAAAGTG
>c258_g1_i1 len=977 path=[1:0-70 1973:71-106 99:107-976]
AAAAAGGGAAAAGAAAAAGAAATCAAAATTCAACATTGATCCCAATCCCATCAGCTGCAC
CGACCATCTTCTTGATTTTCTGGGTTTATTTGTTTATTTATTTTGTGGGTAATGTGTCTG
AATTCGGAAGATTGCTAGTGATCGGTGGTTGTGGAGTGTGGGGTTGAGTGGGATGAAATG
ATTTCTTGGTGGAGGAATTTTAGATTTTTTTAGGGCTTTTTTTTGGGTTTTTGGTTTTGG
GTATGGAGAATATAGAGACTTTGTTAGCTGCTGTAGCTCAGACGCAAGGGTTTGATGATG
ATGAGCCGGTCGTTTCTACTCCGCCGGAGTTAGGGTTGAAGAATTCCGTGTCCGCGGCGG
CGACGGGGGTGGTTGCTGGTGTTTCTGGAGATGTTCGGCCTTCTCCGGTGGTGGAAACGC
CTGTTCCAGCTCCGGCGGTGGGGCGGATGGTCTGCGGCGGGGAGAAGCGGAAGCGAGGAC
GGCCGCCGAAGGCGCAGCTGGCCGGAAATCCTCCGCCGCCTAAGCGGGTTAAAGTTGAGG
ATGAGGAGGAAGATGTTTGCTTCATTTGCTTCGATGGAGGTTCTTTGGTGCTCTGCGATC
GCAAGGGCTGTCCAAAGGCGTATCATCCGGCGTGTATTAAGCGAGACGAAGCATTTTTTA
AGTCGAAAGCTAAGTGGAATTGTGGCTGGCACATATGCAGTGTATGTCGAAAGGCTTCTC
ATTATCTGTGCTACACTTGCTCCTATTCATTGTGCAAGGCATGCACCAAAAATGAAGAGT
ACGTGTGTGTTAGAGGAAACAAAGGATTTTGCTCGACGTGCATTAAACCTATCATGCTAA
TTGAGAACAAAGACCAAGCAACCAATGAGTCGATTCAAGTAGATTTTGACGACAAATTTA
GCTGGGAGTATCTCTTCAAAATGTATTGGCTACTCTTAAAAGAGAAGTTATCTTTAACAC
TGAGTGAGCTCACTCAA
>c259_g1_i1 len=957 path=[935:0-956]
AATTTAATTATGAAACGCAACGCGGGGCACAAGAAAAAATGTCACGTGCTCTAACAACAG
CAAGTGCATGATCTGTCATGATCTCCTTCATTATATCCATCTGTGTAAGCACCACCCGCA
CCAGGCCCATCCCTGCCCTGCTCTTCAGGCTCCATGTATCTATAACGTGTTGCCACAATA
ATGAACACGACAAGGTTTGCAGTGCTCAAAGCCGCGAGCGCCCAGTAATAGCGATCAAAA
CGACTCCGGTTCAAGGTGTGCTGAAACCAGCTTGGTTCAATCTTTCTAACTACATGAACC
AGAAGCGCACTGCACATGAATCCAAGACCAGACACCCCCATCGTGAATTTTCCGAGGTAG
TTTTCCATGGATCCCGGAGACTGATCTCTATAATAAGCGCCTACACTTGTTTCCAAAAAA
GACTCGAGGCCTCCGAGGAGAACAAACTGGAAAATAAGCCAATACATACTCATCGGAATG
TCTTCATCTGGCTTGTCGACCAAACCGTGGCTTCTAACAACCTCAAGCCTCTTCCCCTCC
ACCACAGCTGCAACTATGCAGCATGAGATTGAGGAGATCATGCCCGCTGCAATGCCGAAA
GAAGGTGCGCTTTCGCAGCCGATCCACTTCAGGAATCTGCCTACCACCGGGTCGAGCCAA
GACTTTGTTGTTTTTCTTACCAGTAGAAGCACTTGAATAGGCAGTCTCAATTTCCCTATG
TTCCGATTCAGCTTGCTCGCTTGTTCGACGAAGTAAGTGTCTCCGACGGAGGAAACGATC
CCACAGACTACAAAGGTCATCCACATTGGCACCATGCGCACCGCGATTTTGGCTTCTTCG
ACCTCTGCGGCGGAGCAGAGCTTCCATTTGTTGATGACTACTCCATTTTCTGTACTTAAA
TCACCTGGTAGTATTATGGCAGCCTTATGCAGTGGTCTGAGGCAACTAGTACCGGAA
>c261_g1_i1 len=203 path=[1:0-73 75:74-202]
GAAATATCTCACGTCTGATTTCGCCTACTCCTCCAACTTCCCGCCGCTCCAGCAATGCCC
CTTCTCCTCATTCTTACCGCCGCCCTCTTCGCGGCGGCGCATTCCCAGCCCGCCTCCTAC
GCCAACTGCGACCGCACCTTCTCATGCGGCACCGTCGTCAACATCTCCTACCCCTTCGCC
GGCGGCGATCGCCCCTCCCACTG
>c263_g1_i1 len=380 path=[1:0-322 324:323-379]
CCCGGTTCACCAGGTTCTACCACTGCAGGGCCCAATCATAGTCAAAAGAAGAGTTTGATC
CTGGCTCAGAAGGAACGCTAGCTATATGCTTAACACATGCAAGTCGAACGTTGTTTTCGA
GGAGCTGGGCAGAAGGAAAAGCGGCTCCTAGCTAAAGGTAGCTTGTCTCGCCCAGGAGGT
GAGAAGAGTTGAGAACAAAGTGGCGAACGGGTGCGTAACGCGTGGGAATCTGCCGAACAG
TTCGGGCCAAATCCTGAAGAAAGCTAAAAAGCGCTGTTTGATGAGCCTGCGTAGTATTAG
GTAGTTGGTCAGGTAAAGGCTGACCAAGCCAATGATGCTTAGCTGGTCTTTTCGGACGAT
CAGCCACACTGGGACTGAGA
>c264_g1_i1 len=356 path=[366:0-355]
GGGGGGGCATGATGCAACATAAATACATGTTGGACTAAATGGGATTGTTTCTGCTAAGAT
GCACAAAATAAGACTCCACAAAATTATAGAACAACATTTTTGTTAATGAACTATCATTAT
GTTGGCCAATACATTTCGAAAAGCTACGTCTCTCCTTTGAATATCCATTCCAAGTGGATG
CCTTCGGTATACCTAAAAACGCTGTATATAACAGTGCTGTGATATGTTTCAAACCAACCA
GCATCACTATACTAAGTACTAACTACTAAGTTTTGATACAATACAGCACACTAATCAGCA
GAAAATGAATAGTTCCGACAGCATGAGCTAGACAGGCCAAGATTCAAGCTCATATT
>c265_g1_i1 len=380 path=[358:0-379]
AAAAAAATGGGTACCGTGAGCACGGCACTGTCAGAAGAAGCAGTGTCAAAGTGCCTGACG
AGAAGCATATATGAGACAACCCCATCAAAAGTAGAATTCACTGGATCCGGCAAGGATGGT
GATGACACCAAATGCAGTATTTGCCAGGAGGAGTTTGCAACTGGAGACGAGATTGGGAAC
TTGGTCGAGTGCCAACATGGATATCATGCAACATGCATAAACCAGTGGTTGCAGGTGAAG
AATTGGTGCCCCATCTGCAAGGCCTCAGCAGCAGCACCATCATCTCCGCCGTCGTGAAAA
TGTCTCGTTTATAAGGGCGAACCAGCAGTTGCAGCTGCAGGATTGGCGCGGATGATCTTT
AAGGCTCCTCAGCAGCTCAG
>c266_g1_i1 len=483 path=[1167:0-21 729:22-482]
AGCATCACTTATTCTTGGAGTCAGATTCTGGGACTCAGCTTGTTCATGCTATGAACCAGT
TTCTTACTGTTATGGTGAGCTAATTATAAACATGTGACCATGTAAGTTCATTCATTTGGT
GAGCGTTGAGCTCCAATAATTGGTTTTGCCCAACACTACAAGTTCAAAGGTTTGGATGAA
AATGAAAATGCCCTTGATGCTGTATATGGTCTCAATGTCTGTGTACCTTAAATATCATGA
ATGATGGATATATTTGATTCAGTGTATGGTATCCCACGCCCTTCATTAATATAATGTTGG
TAGGCATCTATTATTTTTTGGTTCAAGTTTCGTTATTGGTTTCTCCCACTCATCCAAACC
AAATCTTGCTAGTTACATGGTTTCAAGATCAGTGGGAACTTAGGTTGACAATTTGATACC
TTCTTGTTGATTATCTTTTTTCTAATGACATTTTTATTTTGTGAACCTGCTTGTTGATTT
CAT
>c266_g1_i2 len=606 path=[584:0-144 729:145-605]
CCCCCCCTCATTCTTTTGTACTAATTTGTTTCCTTTTAAAATGACTTTCTTCATTTGCAA
GTTCCATGGGAAAAATGGTGCAGAATATAACCAGGTCAAAGTAAACCAATTACACATTGT
TGATCTTTTCTTGACCTGTATTTGTAGATTCTGGGACTCAGCTTGTTCATGCTATGAACC
AGTTTCTTACTGTTATGGTGAGCTAATTATAAACATGTGACCATGTAAGTTCATTCATTT
GGTGAGCGTTGAGCTCCAATAATTGGTTTTGCCCAACACTACAAGTTCAAAGGTTTGGAT
GAAAATGAAAATGCCCTTGATGCTGTATATGGTCTCAATGTCTGTGTACCTTAAATATCA
TGAATGATGGATATATTTGATTCAGTGTATGGTATCCCACGCCCTTCATTAATATAATGT
TGGTAGGCATCTATTATTTTTTGGTTCAAGTTTCGTTATTGGTTTCTCCCACTCATCCAA
ACCAAATCTTGCTAGTTACATGGTTTCAAGATCAGTGGGAACTTAGGTTGACAATTTGAT
ACCTTCTTGTTGATTATCTTTTTTCTAATGACATTTTTATTTTGTGAACCTGCTTGTTGA
TTTCAT
>c267_g1_i1 len=757 path=[735:0-79 815:80-92 828:93-756]
GTTCCAAGCATGGATGGTGAAGTACGGAAACAATTTCAACGTGGCCTTGAGAAGCAGAAA
ATGAAGTTCATGCTGAAAACAAAGGTAGTCTCTGTTGACACCACTGGGAAAGGAGTGAAG
TTAACTCTTGAGCCAGCAGCTGGTGGGAAGCAGACCACTCTGGAGGCTGATGTTGTTCTT
GTTTCTGCTGGTAGAGTCCCGTTTACTGCTGGACTGGAGCTGGAGAAGATAGGGGTTGAA
ACGGACAAGGGTGGTCGTATATTGGTGAATGAGCGTTTTGCAAGCAATGTACCAGGTGTG
TACGCGATTGGTGATGTGATTCCCGGGCCAATGTTGGCTCACAAGGCCGAAGAAGATGGG
GTTGCATGTGTGGAGTACATTGCTGGCAAGGTAGGGCATGTGGACTATGATATGGTTCCG
GGAGTGTGTTACACGCACCCTGAGGTGGCATCCGTGGGGAAGACGGAGGAGCAGGCGAAA
GCCCTAGGAGTCGAGTACCGGGTGGGAAAGTTTCCATTCATGGCGAACAGCAGAGCAAAG
GCAATCGATGATGCAGAGGGGGTGGTCAAGATCATAGCTGAGAAGGAGAGTGACAGGATT
TTGGGAGTTCACATAATGGCACCAAATGCTGGGGAGCTTATTCATGAGGCTGTTTTGGCT
ATGCAGTACGGTGCATCGAGTGAAGACGTTGCTCGAACGTGCCACGCTCATCCGACGATG
AGCGAGGCCGTGAAGGAGGCCGCGATGGCTACCTATG
>c268_g1_i1 len=539 path=[1:0-444 446:445-538]
GCTATGTAGAGGACCATCAGCTGCTTGCCACTGGCCGGAATGCACGAGCTGCTGTTCGGG
GCGCATTTTGGGGGGCGGAGGCTGGGGAGGGTGGTAGATATTGTCAATATTGTCACTCCC
ATAGCTTGAACGGTGGCGAAAATGCCAATGGTCAAGTACCTTCCAAGAAAAGTATCGGCT
ATGAATCCGCCAACCAAACAGAGCATGAAAGAAGTGCCAAGAAAGTTGGTGACGTTGTTG
GCGGCAGAGGCATTGCCGAAATGCATTGTTCCGGTCAAGTAGGTCACGAGGTTCACCGCT
ATGCCGAGGGTCGTCAGCCTCTCAAATGCCTCAACACCAAGAATCATGGCAGCGCTGGCC
CAACCGCCGGAGGAGGACCGTCTAGAAGTGCGGCCCTTGTAGTCCCAAGCGTCAGGGAGA
GTATCGACGGCGTTGAGATTGGTTTTTGGGAGTACCGACGCCATTTCTTAATTAGTTCAT
ATACAAAATTTTATGTATATGGTTTCTTAGCTGCGAAGGGTGGAGCAATTGGATTCCTG
>c269_g1_i1 len=363 path=[341:0-317 719:318-362]
AAGGGCTTAATGTTTTATCAACACCAAATTTGGAAGCTTCGGTTTGCTATGCAGTGACCG
AACAACCAAAGTTTGTCTAAACTGTCAGTAATTCATAAGGAAAATCAATAGAATCAACAA
TTGACTATTCCAGAAAATCTATAAACTAAGAAATCATATTGGCAGAACTCCTGATGTATG
CATTTGAGTGTGAAGATTTAGATCAAAGAATTGAATTAGTAATTATTCCAACAGGAACGG
CGGTATCAGTCATCCGTCCTAAATTTCGTTATCATTCAGTTCAGTGATCCTGCAGAAATT
TTCTTGTCAGCTAAAGTCATAATGTGCGGATCGATTCTATGATTTTAGAGATATCTTTAC
TTT
>c270_g1_i1 len=217 path=[1:0-216]
TCACCCTGCTCGGCCAGTTGAGCACCAGCAGCCTTCAGTTGCTTCCCAATCATCCATGCC
TCCCCAGAGTATGACACAAGTACAGGCATATTGCTTGCCTCCTCAGCAAATGGCCAATAT
ACCGGCTCCATCTCAACAAGCTCAGGCTCAATACCTGCAGGCACAATCTCAAGTTCAAGA
TCTCTCCAGGATGGCACCACAGCCTTCCCAACCTCAG
>c271_g1_i1 len=259 path=[1:0-84 86:85-258]
GTTTATCGCCACCAAAACACGCACAATTGGGTGTAAGCTATACAAACATATACACACACT
TTCTCTCTTTATATATACTCCTACATATGCTAATGGATCAAGATCAGCAATGGCTAATCA
ATTGTTTGAACGCCTCTCTCGATCCCAACCATCAAGTTCGAAATTTCGCGGAGACTTCAC
TCCAGCAAGCATCGATTCAGCCTGGTTATGGTGTTGCTTTAGCTCGAGTTGCTGCAAACC
GGGAACTTCCCTTTGGACT
>c274_g1_i1 len=385 path=[1:0-384]
GTTACTCCAGAGTCATTAGTGTCAATGACAGTGACCGCATAGTAATATTCGCTAAGCGAG
ACATCAATTGTGGTGAAGAACTTACATATGATTACAGGTTCTTTTCAATTGGTGAACGGC
TAGCTTGTCACTGTGGATCTTCTAAATGCCGGGGTATAGTGAATGATGTCGAGGCTGAAG
AAAGAGTGGCAAAGCTCTGTGTACCCCGCAGTGAATTGACAGACTGGAAAGGGGAATGAA
TAAAAGAGTAGCTCGTGTGGTAGGCGGCACCATGGAATTCATGACCCCCATGAAGATGTT
GCCCTCATACACTAACATGTTAACTGAGTGGCTCCAACTTCAGCTAATTATTTATCTAAA
ATAAAAAAGAAAAAAACAGGAAAAA
>c276_g1_i1 len=1009 path=[1:0-1008]
GAGAGAGAGAGAGAGAGAGAAGCGCCTTTTGTTGTGCTTTGTACAATCACAGAAACTTTA
GATCGGGTCAACCTCTCAGCCCGAACCCGTAATCATGCCGTCACGCAGAAGAGCTCTCCT
CAAGGTCATCATCCTCGGCGATAGCGGGGTGGGCAAGACCTCATTGATGAATCAATATGT
AAATAGGAAGTTTAGCAACCAATACAAGGCAACAATTGGGGCAGATTTCTTGACAAAGGA
AGTGCAGTTTGAGGATCGGCTTTTCACTTTACAGATATGGGACACAGCTGGCCAAGAAAG
ATTTCAAAGTCTTGGGGTTGCTTTTTACCGTGGTGCTGACTGTTGTGTGCTTGTGTATGA
TGTCAATGTGATGAAATCATTTGACAATCTTAACAATTGGAGGGAAGAGTTCTTGATTCA
GGCTAGCCCATCAGATCCTGAAAATTTCCCATTTGTGGTGATAGGCAACAAGACTGATGT
GGATGGTGGAAATAGTAGAGTGGTATCTGAGAAAAAGGCTCGGGCTTGGTGTGCCTCAAA
AGGAAACATTCCTTACTTTGAGACTTCTGCCAAGGAAGGCACCAATGTTGAAGAAGCTTT
TCAGGTCATTGCAAAGAATGCCTTGAAGACTGGGGAAGAGGAAGAAATATACTTGCCGGA
CACAATTGATGTTGGTAGCAGCGCCCAGCAAAGATCGACTGGATGTGAATGTTGAGCGAG
TGATATGATTAAAAATTCCCGGGATGCACCAAGAACTCATTATTCTTATGTTTTTCGTGT
TGCACTAAGTTCACGCATGTATACTAGTGTTTGTGTTGTGGAGCGAATTCGTTTTGTTAT
TTGCTGAACTTGGTTGCTCGGGTCACCTTCAATGTGTACTGTACTGCTCTGATTTGGTGA
AGTTGGGTAGAATTTTTCAGTGAATTGGTTGCAATTTCTATGTAAAACTCTTTCATATTT
AGCATTTCTTTGTCAAGTTCTATCTACTGTCTCCTTGTCTTCATAAAAG
>c277_g1_i1 len=1059 path=[1037:0-839 2164:840-1058]
AAAGCAGTTAGTGAAGGTAGAAAGAGAAAAGATGAAGTTTTGGAATCTTGCCTACAGAGG
ATGAAAGCCTGCTTTCTGGATGCTAGATTAAACAAAGGAAAGCTGTTTGAAGCCATGGGT
GTTTTTTTTGAAAGATCAAATAGATCTAATGGCAGTGAGCAGCATACAATTGGGGATATT
GTTCGGAAATGTGGTCTTTGTCAGGAATCAGATATGGTCCTCAGGAAAAAGCCGGATGGA
AATTTCATGGTTGGGTGCTTAGGTTATCCTCAATGTAGAAATGTTGTTTGGCTACCAGGA
TCAGTATCAGAAGCCATCGTTACCACAAACATTTGCAGTACTTGCACTCCAGGACCAGTA
TACATGATTCAGTTTAAATTTCGTCGGCTGGAGATACCTCCCAACTACAATGTTGATCAT
TTGGGCTGCATTGGTGGTTGCGACAATACTTTAAGGCAGCTAGTGGAAATATGCGGAACT
GGGTCCCGCACCAACTCCAATGCCCCTGGAAGAGGACAAAGACAAACACCATCATCCAGC
ACTAGCTCTGCCCAACAAAGTGATTCTAGAAATCAGGCATCTTGGCAAACAAGGCACTCT
TCTGGCTCAAATCCAACAAATCCAACTCATAGTTCACGTGGTCGTAATTCACAATCGCAT
GAAGCTGGTGCAGAAGATGGAGAACCTACAACTCCATGCACCTCTTGCGGTGCACCTTGC
AATTTACGAACAGCTAATACTGCAGCTAATAGAGGGAGGAAGTTCTATTCATGTCAAGCT
CAGGGGTGCAACTTTTTTGTTTGGGAAGATAGTGCCAATGGTGGAGAAACAGTAGCACCA
GGAAGCAATAGCAGATCAGCATCAAATCGCGGCAGGAGAGGCGGTCGTGGTAGGGGCAAC
CGGAGTGGAGGAAGGGAAAACGACGTATCATTCATGTCCGCTACTGGTGAGCCAATATCA
GGGAGGTGTTTCGTTTGTGGAGATCCAGGTCACTTCGCAAATGCTTGCCCGAATCGTGGT
AGGTAGGCCTTCAAAGTCCTGGTTTTGTATCAGTTGCAG
>c278_g1_i1 len=644 path=[622:0-73 696:74-643]
TTAACACTAATTCTTGGCCAATCCATTTCCTCCTCTCATTTCTACTAACAAATCTGTGAA
GCTGCGTGTCAGCAAAATATGCTACAGTAACTCCAGTTAAGCACACTAATGCAGCAACTA
CATCCCATACATCAATTTGCCTGTCTTTCATGTGGACAACATAGAGAGGCAAGCATATTC
CCATTAAAAAAACCTGCTGAGAAATATAGACAGCAAAGAATGACATCCACCACCAGTTTT
TTTCCATACTGGCGGCGCAAATCGTTAAATCTCCAGTCTTCTCGAGCACCCCACTGCCAC
CTTTCGCGGCGGAAGTAGCTGTGGGTGAGCCTTAACGACCAAGCCCATGTCAATAAAATC
ACGAACCTCGATCTCCAAGCATCGGAATGGGCTAACGGGTGAGTAGCGAAGTAATGAACC
AACATTACAGGTATCACCGTCCAATACAAATCTATCATCCAGTGGCTGGATTGGAGGAGA
CCCACAATCCAGAAAAGTAGATTGACATTGAGAAAGAAGAGTACGTTGGCTAAGAGAAAA
GGATGGTAGTAGCACCAAGTCCATAGAGGAGAGAAAGAATCGGCGGATTCTAGGGCGGAG
TAACGGCGGAGGAAGGAAAGATAGAAGAGAATGGAAGGAAGAGG
>c279_g1_i1 len=228 path=[167:0-63 230:64-227]
AGAGATGTGAATCTCAGCAGTAGAACCGAGACGGCGACAGTGACAGAGACCTGGACGGCG
ACAATGAGGATCTTTTTATATAATGGGATTCTGATAAACTCAAGAAAATCAAACTGGTCT
ACGATGATTCAAGATATTGGAGAGGCTAAGAGAATGTGTATATATATCACGATATTATAA
TCGAGAAAGAAACTCATAACAATCCATTGTACTGGGCAACTTCTCTAT
>c280_g1_i1 len=294 path=[1:0-293]
GGGGGGGCCAGATCTGGGACCTAAAGCATATATAGCCTATGGATTTGCTGAAGAGCTAGG
ACGTGGAGATTCCGTGACGAAACTTCATTGTGATATGTCGGATGTGGTGAATGTTTTGAT
GCATACTGCTGATGTGGTTACTGAAACACATCATTATTCTGCAATTCAGAAATTAAAAAA
ATGTCATGCTGAACAAGACCAGAAGGAACTTTTATATCCTATTGATACAAATCAGAAAGA
TAATGAGACAGCCATACAGGAACCCGATGACCACGTGAACTTGGAGGCTAAATG
>c281_g1_i1 len=608 path=[1:0-433 435:434-462 464:463-607]
GCTAGAGAAGACAGTGTGGAACTTACTCAACTTGTATACGTTTGTGAAGTACCATGTGAA
GAGTAGTAGAGGTTTCATACAAAGAAGAATGAGAATGCGCCTCGATAAGTTAGTGCAGCC
CCTACACGATGTGGAAGCTGAAGAAGATAATCAACAGATAAAGAAGAAGAAGAAGAAGAG
CCGGCATACGACAGGAATATGTATAAGTTTAAGGAAATGGATAAGAGCCTCAAAAACGAA
GATGATGAAAAGGAAGTTGGAGTTGGGTAATAAAATGAAGCGAATTCGTTCGAGAATCAA
GATTCATGGCTTCACCCGTTTTCGTAGAAAATGGCTAAGAATGCCTAAATTCTCTCCACT
CACAACCTCCTATATTAGACTGCACCAATTCAATCACCCTCCTTCTGCATCCATATCTTA
ATTACCAATTACAAACTCAAATCTAATTCAACTTCTCACATTAATTTCAATCACAATTTC
AACCTCACGTCTATGAACAATCTCTATTTTTTGTTATTTCTTTCTAACATAAATACATCA
CACCAACATCATCTATTTCAAAATGGTATTGGTCGTCTTCCTTCGAAAAAACATATTAAT
AATAAAAA
>c281_g1_i2 len=587 path=[1:0-433 1194:434-441 464:442-586]
GCTAGAGAAGACAGTGTGGAACTTACTCAACTTGTATACGTTTGTGAAGTACCATGTGAA
GAGTAGTAGAGGTTTCATACAAAGAAGAATGAGAATGCGCCTCGATAAGTTAGTGCAGCC
CCTACACGATGTGGAAGCTGAAGAAGATAATCAACAGATAAAGAAGAAGAAGAAGAAGAG
CCGGCATACGACAGGAATATGTATAAGTTTAAGGAAATGGATAAGAGCCTCAAAAACGAA
GATGATGAAAAGGAAGTTGGAGTTGGGTAATAAAATGAAGCGAATTCGTTCGAGAATCAA
GATTCATGGCTTCACCCGTTTTCGTAGAAAATGGCTAAGAATGCCTAAATTCTCTCCACT
CACAACCTCCTATATTAGACTGCACCAATTCAATCACCCTCCTTCTGCATCCATATCTTA
ATTACCAATTACAACTTCTCACATTTCAATCACAATTTCAACCTCACGTCTATGAACAAT
CTCTATTTTTTGTTATTTCTTTCTAACATAAATACATCACACCAACATCATCTATTTCAA
AATGGTATTGGTCGTCTTCCTTCGAAAAAACATATTAATAATAAAAA
>c282_g1_i1 len=784 path=[762:0-615 1378:616-783]
GTGAAATCCAAACCAGATGGGTTGAATCCAAAACTTTTTTTAGCCTTCTTATATGTCTGG
ATACATATTATGTTCTGATTTTGTGAACAGGAATATGTTGAAATGTGACCTGATGCCCAG
CATTGCACAGTAATTTCTAGGCCTGTTTTAAAACTAAAATGGAAAATGGTATTCAGAAAG
AGCTGTGCTTGAGCTACATTTGGAATTTGAACGGTAAAGCAGAGAGGCCCGCATTGTTAT
CAAGTTTAACTGGTCCTGGTTATACTGCTATAGTCATGTGCGAGAACTATAACAATTTTT
GGTTGTGGCTCTTGATTAGGGGCCATCATATATGACGACTTGGAATGAAGAATTCAAAAT
ATATTATTAGTGATTTGTTGCTCTTGATTCAACAATTGGATTATATATCATACACATTAA
ATGGTTTGTCATGATCTGTGTTTGCTTTTGCAGTCATTATGAAGGATCTCAACATGCCCA
ATTTTAGAGTTGTATGAAATATTCATCTCCAAACTATTCCATCTAAAATGATAGGAGCTT
CCTACGTGCATATCATTTCTATTACTTGCTTTTCTTTCTTTCTTCCTCTATTGTGGAGGT
TAGGGGCACAATTTCGCGTATTTCTTCACCTTAGGTATAGAAAAAGCCCTGATATTTGTT
AATGGGAACAGTTAAATATTTGGACAACTGCAGGCTGATTGATAGGTGTATTTGAGTTGA
TTGTATAAACCTTGTTCTGATGCTACTCACTTTGTTTGCAGATGTAAATTTCAGTGCTGG
ATTT
>c284_g1_i1 len=350 path=[507:0-112 40:113-349]
AGGAAGCTTAGTTGCATTGCAGACTTGTAGTTTTCTTCCATTTCTCAACCAATTGAGCTA
ATAATTTGGTGGAAGAACCATTCTGACTAACCACATCTGCTGCAGCATCCTTGAGTCCCC
TCATCCTAGTTGAAATTTCTTTTCCTTCATCCCCTTCCATCAAATACTTGATAATATTTG
CAATCTCAACTCTTCCAACCAACCCATTTTCTCCTACTTGAGCCCTTATCGCCACTTTCA
ACTCTTCAACAAGCATTAACGCATTCATTTTCTGCTCTGCATACAACGGCCACGCAATCA
AAGGCACTCCACATACGACTGCCTCGAGAGTCGAGTTCCACCCACAATGC
>c285_g1_i1 len=227 path=[205:0-226]
GAAAAATTAAACGAGCAACAAGAACCGTTTCTTCAGTTGCAAGAAAGAAGAATCAGAAAA
ACACTATAATTACCAGATGAACAAAAATTGATGAGAGAGTAGAAATTTAACAAAATTGCA
TGCGTGTAATGTGTGTGTGCATAAACAGCGGAAAATTGCAAAACCAATTTCCCAAACATT
CAAACACATAAAGCATTGTCGGGATCAGCAATGCCGTTCAATTCCTT
>c288_g1_i1 len=423 path=[1:0-422]
CGAGAATAGTCCTCCCATTTATTTTTATAATCTTCAAATCTTCACCCAACAATTCCTCAA
TTTCTCTTGTCACCTCAACCCTAATTCGTCGATTCCATGTAAACCAGGAAAAAAATATTT
ACTTTCCATTTCATTTTGATCACAACGAGCAAGAAATTATATTTATTTATGGCCTCTTTC
CGCAGCAGGCGTTTCCCGTCTGCTTCTTCGCTTCTGTTGCAGAGCACGAATCCGGCGCAT
TCTGGATATGTGGAAGGGTTTGGAGGAAACATACTTCGCAGTTTTAGCTCCATTGTTACG
ACAGAGCAAAAAGTACTGAAATTGGAAAAAGAAGGAAACTGTGTTTTGCAGGATGAAATT
GCCAAGATTCGGCATGCGTTTACTGATGCAAAAGACAGGTTCCTCAAAATACCGGATGCA
CTG
>c289_g1_i1 len=378 path=[356:0-377]
GTTTTCTTGAAGTTAAAGAGCTCAAATTCGAATACCATCATCACTAGGTGTGAGTCTATC
ACACATAATTTTCCGAGTGTGGTTATTTTAGTAGAGAATTGAATTTTTGAAGAGATAATG
AAATAACATAGCAGGTAGTGAGGTAGGTAGTTGTGGTTGTGAAAAGAAAAGGCACGGTCT
AGCTAGGGTATTCCATTTTGAATGTGTTGGCCTCCCCATTTTCGCATGCGTTCTGTCGTT
TGCTCGACCTCTTTATTCCAGTTAGTTCTGTAAAGAACTAGCAAGAGCAGCAATGTCTGT
AAAGCCACTCCGGCTATCATGCCACCCCACAGTCCCACCACTCCGAGATTGGCTACATAA
CCAAGAAGATAACCGAGA
>c290_g1_i1 len=359 path=[1:0-213 215:214-237 252:238-358]
AAATTGGACTTCACAGAAAATTCTTCATCTCCACCGTCTTCAAGAAGCTTTCTGTCTCTT
CTTACTCGCCAGCAACCTTTTGCCTCACCTTCCTTGCGCCGTCTTCATCTTATCTGGTCA
TGACGGTCGTCGTCATTTTTCCGATGCTAGGGTTTGGTTGAAGAAGGTAGTGACTCAAAG
CCATCGTTCATCCTCTTCAGTGTGAAGCGAACCTCCGCAACCCTCATCTAGAACTCTGAT
AATTCAAAAGGATTGTCTCTTCAGCCACATAGAAGCGACCATGTCGTATGTTCCAGATGT
CTTTGACTGTCTGGAGGACATCCAGGGATGTGAGAAAAGGTTCAATAAGAGTAAGCTTG
>c290_g1_i2 len=372 path=[1:0-213 215:214-237 239:238-250 252:251-371]
AAATTGGACTTCACAGAAAATTCTTCATCTCCACCGTCTTCAAGAAGCTTTCTGTCTCTT
CTTACTCGCCAGCAACCTTTTGCCTCACCTTCCTTGCGCCGTCTTCATCTTATCTGGTCA
TGACGGTCGTCGTCATTTTTCCGATGCTAGGGTTTGGTTGAAGAAGGTAGTGACTCAAAG
CCATCGTTCATCCTCTTCAGTGTGAAGCGAACCTCCGCAACCCTCATCTAGAACTCTGGT
AGCCATCGTCTATAATTCAAAAGGATTGTCTCTTCAGCCACATAGAAGCGACCATGTCGT
ATGTTCCAGATGTCTTTGACTGTCTGGAGGACATCCAGGGATGTGAGAAAAGGTTCAATA
AGAGTAAGCTTG
>c292_g1_i1 len=1024 path=[1002:0-351 1354:352-1023]
GATCCGGAAAAAGAAAAAAACAAAGCTCGAAGGAAACAATGGAGGCGGCAATGGGATTGA
TGCGAAGAATTCCGCCGAAGCACTCGGAAGCGGCGCTATCTGCATTGTTGAGCCTTTTGC
CGCACCACTCCGCCGATCTTCTCTCTCAAGTCGACCAGCCTCTTCAGGTTTTATGTGATG
TGGATAGTGGGAAGGAGTTCATCTTATGCGAGTATAACCGAGATGCAGATTCTTATAGGT
CACCCTGGTCAAACAAATACCACCCCCCATTAAATGACGGACTTTATCCATCTCTGGAGT
TGAGGAATCTTGAGATTGAAGCCAATGATGTCTTTGCTGTCTATTGTGACCAGTACTATG
AAGGTGGCACTTCATCAGTGTATATCTGGGAGAATGAAGATGAAGGATTTATTGGTTGCT
TTTTAATTAAAAAAGATGGTTCAAGGACTGCAGATGGTAAAAGAGGTTATTTAGAAGAAG
GGTCTTGGGAAGCAATACATGTCATTGAGGTGGGTCCTGTACAGGAAGAAACTGCTCGTT
ACTGTTTGACTAGCTCTGTGATGCTTTCATTGACCACAAATGATGAGTCGTCAGGCTCCT
TCAACTTGTCAGGATCAATTAGAAGACAGATGAATTTGGAGCTTCCTATTGCAGAGGGTC
ATTTATGTAATATGGGAAGGATGATAGAAGAAATGGAGAGCAAGCTGAGGAACTCATTGG
ATCAGGTCTATTTTGGGAAGACGAAAGAGATGGTCTGTACGCTGCGACCACCTTCTGAAA
TCGTTTTAACCAGACTTCCTGATTGCTGAATACGAGACATTCTTGAAATATTGGACTGTG
TTTGTTATGTTTCCTGGCACCAGCAGCAGTACCATACAGTGTTTTGTCTATCTTATTACT
CATGCTTGGATTCATAATGATGTGAAAGATAGGCTCCCTTTGAAACTCTAGGCTTGTTTC
AGTGTAAAATGAATATTTGCTCTCTGATTTGTTATAAATGCATTAAACCATTGTTTGAAC
AGAA
>c293_g1_i1 len=428 path=[1:0-212 214:213-236 238:237-241 243:242-427]
CGGCCAGACTAAATAAGACTAGACTCAATTGAAATATTCTTTATATATAACCTCAAACTA
CTATATCTAGGCAGTGCAGTTCCGTGCAGTTCCAGGTTGAAAACAGAATATTAATTAAAG
TTGAAATAAATAAAGTAAAAAACTAAAGACAAAAGTAGTAAAACCGATACGAATGAGGTT
CACTGCATGCTTCATACCCAGTAAAATAAGGGCAAAGGAAGTATACTAACAATCAGACCT
TAAAAAACAGCTACAAGAAGATGTGCATATTGATTGCACCATATTCCAACAAAGAGTAAT
ACACTACCATTTTACCCCCAAACTTGTGTGCCACAATTCTCACTTACCTCCCATAAGGAT
GGTACCTTCCACTTCCACCACCACCACCACCGTATCCTCCCGAACCTCCTCTGTGTCCAT
AAAGTGAA
>c294_g1_i1 len=358 path=[1:0-357]
ACAGAGATCATATCACTTATTTCCTTAATTAATAAAACAACTTCGTATCAAGAAAGGTGT
AGAGATTGAGCTGTTTACAATATTTAATAGTATGAATCAGACATACTTTCTATCATCAGT
CAGATTCTCTCATGAACTGAATGTCACAGAAGGGTATAGAAGTCATCATTCGGATGAAGA
TGACGAGGAAAACCCGAAACCAACACGATCAAGACTCAAGAAATCTCTAATAAACTATAT
GGGAATCGATATCATAACCGAGTCAACCGTATCAATAACTTCAGCAGAACTCAAGAAATT
AAATCAGGTTCATGAACGGACCACAAGAATCCTCAAAGACTAGAAAAGTATATCCTCA
>c295_g1_i1 len=347 path=[1:0-346]
CAGACCCTGTGGTTTGAAAGCACTTTTAATAACATCCCATCAAAACAAAATCAGAAACAA
ATCGAGCAAAATCCAAATCGGTATTCCTAACAAAATGTGCATTCACACAAGAAATGAATA
TCATCCAAGAACTTCCTCTCTGAAGAAAGATTAAATCCACAAAATCTTCAGTCAATAATG
GCTTTTTACAAAACCCACAAAACAGTGAAACACAATCTCGTCATACGCCAAGAACTCGAG
ATGGGTGGCACAATTCCCCAAGAAACAACATAAAAAAAATCCGAAAACAATCCAAGAAAA
TGCACAAAAAAAGAAAGAACAAATAAACTAGACATTTCTTCAGGTAC
>c296_g1_i1 len=629 path=[607:0-424 1032:425-628]
AAGACATCAAGGTGTACAATCTCTCCGGCATGGGGTGCAGCGCCAGCCTAGTATCGATCA
ACATCGTCGAAAACATCTTCAAAACTCGAAAAAACATGCAAGCACTCGTGATTACGTCGG
AAGTTCTCAGCCCTAACTGGTACATGGGCAACGATCGGTCGATGATGCTGGCCAACTGTC
TGTTTCGGACAGGCGGCTGCGCGATGATCCTGACAAACAAAACATCCTTGAAGGAGAAAG
CCATGTTCAAACTGAAGTCGTTAGTTCGAACTCATCACGGCGCGAAGGACGACGCCTACG
GCTGCTGCGTGCAGAAAGAGGACGACGACGGCTTCATCGGCGTCCACCTCGGAAAGAACC
TGCCCAAGGCGGCGACGCGGGCGTTCATCGATAACCTGAAGGAAATAGCGCCGAAAATCC
TCCCACTCCGCGAGCTGGTCCGCTACATGGCGGTGAAGCATTTCCGGAAGGTTCGGCAGC
GGTGGAGCAAGGCGGCGGCGGCGTCGATTAGGCCGGCGGCGATCAACTTGAAGACGGGAG
TGGATCATTTCTGCTTGCATACAGGAGGGAAGGCGGTGATTGATGCGGTAGGGCAGAACC
TAGGGTTGAGTGAGTATGACGTGGAGCCG
>c297_g1_i1 len=203 path=[162:0-23 186:24-202]
AACTTTAAAAATAAATAAACATGAACGACATTGGGAAAAAAAAAAAAGTAAGTTGGTTTG
AAATGTAATGAGTCTTGACAGCAAAAACAGCAGCAGTGAGTCAGCTTCAGTTATTGGTGA
TGGGAATTAGGAGCATTCAAATTCTTCAACTAACAAAGATGGCTTCCACTTTCTTTCCAC
CTCCTCTCTCTCTCTCTCTCTCT
>c299_g1_i1 len=691 path=[669:0-690]
ATTGGATGTTCCCTTGATTATGGTGATGCAACACTCTTTTTTCTCACAATTAATAAAGCT
CTTCCCCTGAAAAAGAAATTTTAAAAATCGTAAAGAAATGGACCCGAAAATAGACAAGCT
AGTGAGGAGGACAACGATGATAGCCACTGTCACCGCTTCTTATTTTCTGCTAACTGCTGA
TTACGGTCCCGAGCCCAGCTTTCTTGACCCCATAAGAAACGCGGTGCTATCAGCCGAACA
GTCAGTGAAAGAGTTCATTTTTGGAGCGAAGAAGGAAACTCCACAAAGTGAGATAAAAAA
GCTGCCCCCCACTGCTTCAGAGAAACATCCATAATCTGTGAAATACTCTGATAATAGTTT
GACACAGTTCTGTATAACCGCAAACTGAATTTTTTGCTTGTTCCTGTTTTCGCTATCTGC
AATATATGTTGTCATGTGCTCGTTGCATCTTGTCCGCACTTGTACTATATACAATGCACT
ATAATGCTGATCATGTTATCCTTTCGAGCTTAGTTTGATCAGTCACTCCAGTTAAGCTCA
TTCAGATTTGCCCAGTTGTGTGAATGGAATTGATGATCCTCACCAAGAATGTCGATTCTT
GGGCTAACATGGAGTCTTATGCCGTGGTGTGGATGAAGAACTTCAAATCTGTTGTTATGC
CGTCATCCCCATGTCTATGAACATCGATTTG
>c300_g1_i1 len=638 path=[616:0-637]
GACAAACTTCATCTCCTGGAAATTTTTGCCATGAACAAGTTGCATGCCAGCAGAGAGACG
ACAAGTTTTTGCATTTGGCTCAAAATCCAGACCAAATGCTTTCTGCAAGGTCAAACTTCT
ACATGGGTGACTCAGGAGCATATGTACCATCCATGACCTCTGCTGCTCAACATCCTGTGA
ATAATACTCTAGGGCCTCATTATATGTCAAATTCTTTTTCATTTGCTGACAAACCAGGAA
ACTCAATAGGCACTCTTCAGCAGGACAGTGGAAGTGTTCCAGTTGTATAGGACTCCTCAA
GGAGAATTTTGCTTGGTACAGCTGTTACTCTTTTTGCTCTAATTGATGAGTTAGGCTAAA
CTTGAAAAGAAAAGGAAATGCACAGTGCTAGCTTTAGATCTAACTGTTATCACATCGCAC
CCACCACTAATTTTGAGAGCAGTGTACAGATTGCTCTACTAATATTGTCAACGCTTTCCC
AAATTTTCTGTTCATACAAAGACAAGACAACAGTATGGGATCACTAGCAATTGACTAGGT
AAAAAAATGAAAGGTGTGAACCAATTACCTCTTTACTCTCTTAGCCAAGATTTTCTCACC
TCCTGCTGAATGTAATTTACCCCGTTTTATTCAAAAAA
>c302_g1_i1 len=421 path=[399:0-420]
TAATAATCTTGCTTTCCTGCTTGTTATTTCTATGCTGAAGCTTGGGTTGAGAGCATCTTG
ACATAAAAGGAGCCGAAATTAGTTACCGTGAGCTATTAGTTGAATTAGTAGTATTCGTTG
AGAGTTAGTGCAGACCCCAGTAGTCACGAAATGGTTACAGTTTTCTCCTGCTTGAGTTTA
AAACATAAGGAGTGAAGTAGTTAAAGAATGGCTGTACTGTGATTAATATAGAGTGGCAAA
CCTAGTAAAAGATAACATTAGAAGGTGAGATGTTGAATAGATGATGATAACATAGTTCTG
CCACAAAAAAAAAAAGCATAACATTAACATCTATTGAAATGGTTGGAAATATCTTAGATG
GTTTGTTCACTGGTCCAGATAAGTTGTAAAATCAATATTGATAAGTTAATTTGGCTCGAA
G
>c303_g1_i1 len=458 path=[1:0-127 925:128-135 137:136-457]
ATTCGCCTTCTGATTGACGTACACATTCCCAACCTCGGTGAAAAGGGGGTGCCTTTTCAC
ACGAGATGCAAGCTCCCACCTCTCCCCCTCCGGTGACTCCAGATCCATGTGCACCACGTA
GTAGTTCAGCGGATGGTACACTGCATGAAGTGTCCGCCATAGCTTCTCCAGATCTCCTTT
TGATCCAGAGATCAGATACGCAAATTTCGGAATATTATTATTAATCTCTGCCACCTGATC
TGTTGTTTTGGTGTCGTTGATCGGCTGGAAAATGGTTAGGATGGAGTTGAGTGTGTTTGT
GTAGAAGACGAGCCTCAAATCCAAGACGGTCGCCACAACGAAAATGCTGACTAATGACCC
TACAACGAGACTGTAAAACCACTTCTTCTTCTTCTCCGCGTTCAGCTGTACCATTGCGAA
TTAGTTCTTTCAATTTTCTGGTTTTTTCACAGCTTGAT
>c304_g1_i1 len=803 path=[711:0-572 1439:573-642 1284:643-802]
ATTATTTATCCTGGTCTTTTCTTCCCCAATACTCATCTTCCCATGCCTCCACCTCTTTGA
AGGCCTCCATCTTCTCATCTGCAAAAGCCTCAAGTTGTTGAGGTTCAAAGGGTGGAGGCA
TCTTGCATGGAAGAGAATCGCTTGGGGACTTCTCCAAGGATTCCTCCATGAACTTCCTCC
AGTTCCCATCTGCAGGGCACGCCATCATCTCCGAGCAAAGCTCTGTGGCGTTTGCAGGGA
TCTCAGGCTTGTACTTGAAGAGCTTCGAGTACTCATTTAGCAGATGGAACATGTAACTAT
AAACATATTCCATCTTTAAAGATTCATGGACGAAGCGACTCCCAGCTTCACCAATCGCCT
TTGCCTTAGAAGTGTGATTGTTTCCCCATTCAACAGCAAATTTCAAGGAACTGCATTTTT
GGGTATTCCGAACTGGCCAGTAATGGTGTCGAGGGATCAAGCCTCGTGAGTAAAAGTCGT
GCCAACGGGACGGGATGAGCAATGTGGGCGAGTTGCAGGCTAAGATGTACTTCTCGCTCA
CAGACCATCCCCATCCTTCTACATAAATCTTGTACCTTAAAATCATAAATACAAAGCAAG
AATCAGAAACAAGACTGTATATATGTTTATGAATGTTTCACTAACCTGTGGGTGCACTGG
TCTGCAAGATTAGACTGCTTGAACCCTCTCTTCGACTCTGCTTCCCAGTCAACAGAATAG
AGGCGGACGTTCCAGTCATATTGATGAGTGAGATTGCATTTGAGAAGGTGGATCCTGGGA
AGGGAAACCCGCGGGTTTCCCTT
>c304_g1_i2 len=733 path=[711:0-572 1284:573-732]
ATTATTTATCCTGGTCTTTTCTTCCCCAATACTCATCTTCCCATGCCTCCACCTCTTTGA
AGGCCTCCATCTTCTCATCTGCAAAAGCCTCAAGTTGTTGAGGTTCAAAGGGTGGAGGCA
TCTTGCATGGAAGAGAATCGCTTGGGGACTTCTCCAAGGATTCCTCCATGAACTTCCTCC
AGTTCCCATCTGCAGGGCACGCCATCATCTCCGAGCAAAGCTCTGTGGCGTTTGCAGGGA
TCTCAGGCTTGTACTTGAAGAGCTTCGAGTACTCATTTAGCAGATGGAACATGTAACTAT
AAACATATTCCATCTTTAAAGATTCATGGACGAAGCGACTCCCAGCTTCACCAATCGCCT
TTGCCTTAGAAGTGTGATTGTTTCCCCATTCAACAGCAAATTTCAAGGAACTGCATTTTT
GGGTATTCCGAACTGGCCAGTAATGGTGTCGAGGGATCAAGCCTCGTGAGTAAAAGTCGT
GCCAACGGGACGGGATGAGCAATGTGGGCGAGTTGCAGGCTAAGATGTACTTCTCGCTCA
CAGACCATCCCCATCCTTCTACATAAATCTTGTACCTGTGGGTGCACTGGTCTGCAAGAT
TAGACTGCTTGAACCCTCTCTTCGACTCTGCTTCCCAGTCAACAGAATAGAGGCGGACGT
TCCAGTCATATTGATGAGTGAGATTGCATTTGAGAAGGTGGATCCTGGGAAGGGAAACCC
GCGGGTTTCCCTT
>c305_g1_i1 len=229 path=[1:0-111 113:112-136 138:137-228]
CAAACATCTCACACAGTGTATGGGAGTATCATGTAGAAAATGCTCAAGCAGCAACAAGGG
TTTGCAATTTATTTATACACAAATATGTGCTGTTTCATCACAGCATGTTTTAGGCAAGAA
AACCAGTTAAGCCAAAGCCAACTGAAAATTAAAGCATGCATATAGGTCTTCCTTCAGAGA
GGCTTATCATGTTAGGCATGCTGTCTTTGAATTTGGTATTGTATTTATG
>c306_g1_i1 len=232 path=[210:0-81 292:82-113 324:114-231]
GGGGGGGAATAAACTGACTTAAAAAACCTTAAACGGATGCGGAATAGATAGGGCCCTGAC
TCGCTTTCGATATTTTATCTGTGCACTCTTCAGTTGAGAGAGAGCCTGACTTAGAGCTTA
GCTGGTGAGCTGATCAGTTAGAACTGATAGCTTGAAGACTTAGCTTAGCTTGTCAGTGCA
GCTTGTGTGTGTGAAGGTGTGTAGTTTAAGAACATGTAAAGCTGAAAGCAAT
>c307_g1_i1 len=210 path=[1:0-142 433:143-154 156:155-209]
TGCGAATTGCATGAAGGATGCTCTTTGGGGCATGTCTATAGAGTGTTCTGTACTAGAAAT
TCACAGTAGTAAGATGAATTTTCTTTTGAAATGAAAAGGTGGACTCTTTATTTTAAACAA
CCAATAGCAAAATTGTGAGTGAAACAACTGTCCTAGAGAAGCAAATACTTTCAAGACCCA
GATGATTATACTGAAAAGGTTGGGGGGGGG
>c308_g1_i1 len=269 path=[273:0-268]
GCCATATAACCATAAGTCCCAACAACTCTTTTTGTTCTAGCAAGAGATTGATCCTCTTCA
AAAATTCTTGCTAAGCCGAAATCTGAAATTTTCGGATTTAAATTTCCGTCTAGTAAGATA
TTGCTTGTTTTGAGATCCCTATGAATAATCTTTAATCTTGAATCGTGATGGAGATATAGC
AGTCCCCTTGCAATTCCCATGATAATTTCATAGCGCTTAGGCCATGTCAAAACTGTCTTC
CTATCTGGATCAAAAAGTAAATAATCGAG
>c309_g1_i1 len=457 path=[1:0-271 919:272-275 277:276-456]
TTACTTTCTAAGTATGCAAGTTTATTAAATTCTTCCTATATGGTTCCTAAATTTTACAGT
GGACGATCAAAAGGATGGACACGAACACAGATCAACAACAGGAATTTCTTGTCATACATG
AAGTTGTCCAGAATGTCAGAGTCTTTATTTTTTTTATGAATTATTTATATTTAAGGATGC
GTGGTCATTTAATGAGTGGTGGTAATAGAACTATCCGATATAGTTTAAAGGAGAAAGTTA
GCAAACAACTCGAACATATGCATAATCTTGTTCATTTGGATGATGTGACTTGTCTAGACC
ATTTACAGATGAGTAGAAACAAATTTGGTCGTTTGTGTTATCTTCTAGAAAATGTAGGAG
AACTTGTCCCCACGCGTCATGTCCAACTACCTGAGCAAGTTGCTATGTTCCTCAGTATCT
TAGCACACCATACTAAAAATAGAATTGTGAAAAAAAA
>c313_g1_i1 len=435 path=[413:0-337 751:338-351 765:352-434]
TTTCTCTCTCATCCACACTACATCTTAAGGGAATCAAGAAAACACAGTGCAAAGATGGTT
CTGTCTGAGGAGGAAATTACACGGCTGTTCAGAATCCGGAAGACAGTGATGCAGATGCTG
AGGGACAGAGGTTACGTGGTGGGAGATTTCGAGATTGAAATGACAAAGTATCAGTTCCTT
CAGAAATATGGTGAGAACATGAAGAGAGAGGACCTCGTTCTTAATAAAAACATGCGCAAT
AACAGCTCCGAGCAGATATATATCTTCTTTCCTGAGGAACAGAAAGTTGGTGTTAAGACG
ATGAAGACTTATACTAATCGCATGAAGGAAGAAGGTGTCCATCGAGCAATCCTAATTGTC
CAGCAGAATTTAACCCCGTTTGCTCGGACCTGCGTGAGTGAAATATCAACCAAATTTCAC
TTGGAAGTTTTCCAG
>c314_g1_i1 len=307 path=[1:0-62 64:63-100 645:101-106 102:107-306]
ACTGCCTAGGAGGAGATTAAGAGACCTACACTGCGTAGAAAAAAGTTCATCATTGTATCC
TTTGGAAAGATGGTTCGTGTATAGATGTTTATGTTCGTTTAAGCAGCAGCAGCAGCAGTA
GATAGTGTAGCACATTCCAAACTACCAGCTATAGAAAAACTTGATCCTGACCAAAATCTT
CGATGCTTAATTGATTGAACTCGTCGTATTGGAAATGTTCGTTTCTTGACAGCACATGAA
ACTGCAGACTATAATCTGGTTATTTTTTGGATGAATATCTCGAGAAACTATTTCAACTAT
AATGAAT
>c315_g1_i1 len=486 path=[514:0-485]
TGACTTCTCTCCCCCATTTCAATTTGGTGGTGTGAAAAAAAAGGGGGGGCAAGAACTTCC
AACTCCTGCTGATTCTAATTCTCAGTTGTGTATTTGTCAGGATTAGGTGCATATTTCTTC
TGGAGACTCACTTGGTATTCAACTTAATTCAGTGAGCAGTTGCTGTGTTGGTTGCTTCAG
CTGTTGTCATTTTTTGCTAAGTGCTCTGTGTAACCTGGTTAAGATTTAAATATGGAGTGC
AATAAAGATGAAGCCACCAGGGCAAAAACAATTGCTGAGAGCAAGTTACAGCAGAAGGAT
TTTCTCGGTGCAAAGAAGTTTGCCCTGAAAGCACAAACTCTATATCCAGGGCTCCATGGT
ATTTCCCAGATGTTGACAACCCTGGATGTGTACCTCTCTGCAGAGAATAAGATAAGCGGG
GAAGTAGATTGGTATCAAGTGCTAGGTGTGAACCCTTCAGATGATGAGGGTACCATAAAA
AGCCAG
>c316_g1_i1 len=449 path=[153:0-81 235:82-105 386:106-448]
ATCTAGATGGTAACCAACTGCAAGGACACATACCTCGCGATCTTTGCCAAATAAATAAGT
TGGGGGACTTGTACCTGAGTTATAATATGCTCACAGGTTCAATACCTGAGTGTCTGGGAG
AAGTTAAATCCCTAAGAGATGTCTCATTTGCCTCAAACAGCCTCAATTCCACACTTCCTC
CCAACTTTTTGAATCTTACTGACCTCATAGATCTAGACTTGTCCTCAAACAATTTGAGTG
GTCAACTTGATCAGATTGGTAGTTTGAAGGCTATAAACAAGCTAGACTTATCCTCTAACA
AGTTTTCAGGAGATATTCCTAGCTCAATCGATCGCTGTGAATCACTGGAATTTCTGTGTT
TATCGAATAATGTGTTTAACGGATCCATCCCTGAATCATTGGGGGAGGTCAGAGGCTTGA
GGACATTGGATCTATCCAATAATCATCTT
>c317_g1_i1 len=285 path=[1:0-99 703:100-284]
AAGGCCGTCGACACTTGATTCAGGGGCCGAAGTAACGGGATGCCAACTTCAAATTTCGGC
GTAAGGCAACAGAATTCTGACGGTATGGCTGCAGCCTAAGGTACACCCACTCTCCCACTG
CAAACTCCTTACTTGTCGGCTTGGACCTTCATACGGTTTTGAGCTTGTTATAGTGTTAGT
TTGAGGTCTTGTAGCATAGTCTTGCGGTCCTGAACTTCTCGTTTAGCTTCAGTGGAGGGG
TAGTCTAAGTAAGGTTTCATAGTGAGGTAGGGAGGTTCATACCCA
>c317_g1_i2 len=270 path=[1:0-99 101:100-269]
AAGGCCGTCGACACTTGATTCAGGGGCCGAAGTAACGGGATGCCAACTTCAAATTTCGGC
GTAAGGCAACAGAATTCTGACGGTATGGCTGCAGCCTAAGCTCCTTGAGGCGAGTTCCGT
CAGCCATGTCCGAGGTCGAGTGGCTCGAGATACCAAATGTTATGTTTTCACCTATTTCCT
GTCTGCCTTTTGCCTTCTTTCTACCTATTTTATGAGATCTGTAATAATGTGTAAATAATA
TGGGTGTTTGTGATATAAAGTTGTAATCTT
>c319_g1_i1 len=370 path=[85:0-198 283:199-221 84:222-369]
CACAACTGCATTAAATTTTAGCACCTACCGAGCCATAAATTTCAGAGAGAAAACATAATA
TCACACAAAAATGGAGGCGAAATCCGAGAAGATTTTTGATGAAGACCAGCTTTTTGTTCA
AAATCCATGCAATTATTTTCAAGAATTCATGAGGGCTGTGCTCAACTGTCTAGGGTTCAA
TTCCGAGCCTCCAAATTCTCCTTCAAACGTCGACGACGACGGCGACGGAATAAGTAGTGG
CCAAATCCCAGCGGATCCGCCTTCCTCCGCCGCCGACCCTCCGGCTGATCCACCTGTGGC
GGTGGAGTTGCGGGTAGCACCACCTAGGGCGCCACCGCGCCCCCCCATAAGCGGTGGCAG
AGACCCTCAG
>c320_g1_i1 len=310 path=[1:0-309]
GTCGAGAATGTTTCAAAGAAGAGCATGATTATGATAGAACATAAATTTGAACTGAAATAG
ATAGCCCCTACCCTTTACCTTGTCACGAATTGATGGCCGGTCCTCCACTCCACCGTGAGA
CGAGCAAGACTTAGTGGGGACGGCACGTCCTGCCTCTGGACCAGCACGAAGAATGCCTCC
CGGGCGGTGATCACAGTCGAGCACTCAGGCGAACGAGGACTGGAGATTTCAAGTGTGGGG
CACCATCGTTGCACATAAGAATTCGACACGAAAACTTGTCCTTGAGAGTTTCTTCACAAT
TGACTTCGCA
>c321_g1_i1 len=2212 path=[2190:0-2211]
GCAGGTCAAGTTTTGGTTTCAGAACAGAAGAACACAAATGAAGACTCAATTAGAGCGCCA
TGAGAATTCAATTCTAAAACAAGAAAATGACAAGCTCCGCATTGAGAACATTGCCATGAA
GGATGCCATGAGGAGCCCCATGTGTGATAATTGTGGGAGTCCAGCTATTCTTGGAGAAGT
ACCGATTGAGCAGCACCATCTTATGATCGAGAATGCAAGGCTGAAGGATGAACTCACTCG
ACTTCACCACCTAGCAACCAAATTCTTGGGCAGGAGTAATGGTTCCACACCACCTATAAT
GAGCAACTCAAAGCTGGATCTTTCTGTGGGGAGAAATGGATTTGGTGGTTTGAACTCTAT
GGATCCTGGGATTCCTTTAGGGCTTGATTTTGGCAATAGGATGCCAAATGCATTTCCTGT
TATGCCACCAAATGGACCTGCCTTGAATATGATGAACGTTAGCGCTCCTTTTGATAAATC
AGTGTTTCTAGACCTTGCGTTGGCTGGAATGGATGAGCTGATAAAGCTAGCCCAGCTCGA
TAGCCCTCTTTGGTTGAGAAGCTTGGAAGGAAATGGAGAATCTTTGAACCTTGAGGAGTA
TGCAAAGATGTTTTCCCCTTGCATTGGTGTAAAGCCCAGTCATTTTGTTACTGAAGCAAC
AAGAGCTACTGGTAGTGTAATGATCAACAGCATGGCACTTGTGGAGGCATTGATGGACGC
GAAGCAATTGACAGAGTTGTTCCCATGGAACATCGGAAGTGCCTCAACTCTTGACATCAT
TTATTCTGGAATGGCTGGAATAAATGGCACGCTGCATCTGATGCAAGCGGAGTTCCAGAT
CCCTTCACCCATGGTTCCTATCCGCCAAATGAAGTTCATTCGTTTCTGCAAGCAGCATGG
AGAGGACACATGGGCTGTGGTTGACATCTCTGTCGATACTTTACTCCATGGTATAACTGG
GAATGTCCCTGTCAATTGCCGGAGGCTCCCTTCCGGTTGCATTCTGCAAGATATGCCAAA
TGGCCATTCGAAGGTGACCTGGATTGAGCACACTGAATATGACGAGAGCATTGTCCATCA
TTTATACCGGCCGTTAATCAGGTCTGGGATCGCCTTTGGTGCACAAAAGTGGTTTTCCAA
TCTTAAAAGGCAATGTGCACTTTTTGCTTTAATCATGTCGTCTCCCGTCTCCACTGGTGA
TCATTCAGCACTTTCTCCTAGTGGCAAAAAGAGCATCGTGAAGCTGGCACAACGCATGAC
ACGTAGCTTCTGTACTGGCGTTTGTTCGACTGTGGATGAGTGGGAGGTGGTTCAGGATGC
TGATAATACCAAGCTGATGACATGGAAGAGCAACGGTAATTCTGGCGTACCACCTGGCGT
CATCTTGAGTGCTTCGACAACTGTTTGGATGCCCGTATCACCACAGCAACTAATCGACTT
CTTACAGAATGAGAAAACCAGGAGCCACTGGGACGTCTTATCCCAAGATGGTCCCATGCA
CCCAATGCTGCGTATTTCCAAGGGCCAGGATCTCGACAATAACATCTCTATTCTTCATAC
AAGCGCTCCTTCGGATGCAAACCAGAGCAACGTGCTGATCTTGCAAGAAATTTGTGGAGA
TGCCTTGGGATCACTCATCGTTCATGCAGCAGTTCCGACTGCAGAAATGAACGTGGTGAT
GAGTGGCAGTGACTCTTCCGCGGTACCTATCCTGCCATCGGGATTTGCAGTCTTTCCTGA
TTGTATCCCTGACTCCTGCAAGCCTGAGAGCTGCAACGAAGGCCAGTATGGAGGAGGCAG
CAGTGGCTCGTTGCTGACTATCGGGTTCCAGATACTGGTTAGCAACCTGCCCTCAGCACA
GCTAACGATGGAGTCTGTTAACACCGTGAAGTCGCTCATGGGACGTACGCTTCAGGGTAT
CAAAGCCGGTCTTCAGTGCAACTGATGGGCCATTTTTGGACAGAAGCAAACTTTTTGGGG
GTATGAATGAATCTCATATTTTAGAGATTGGCATCTTTATTCTTCAGGAATTTGAGTCAA
GAACGAACCTTTTAGTAAAGAAAAGGGGAAAAGAAAAGAAAAAAACCCTCCTGGAAAAGT
GAAAGAACTGTTTTTGGTTGAATTGGATTAAGAAGGGTTGTGGTTCGGGTATTGACTCAA
ACCACCTGCAAAATAAAGTTGTCTCTCTCTGTATTTACTTCCGATGTTGATT
>c322_g1_i1 len=503 path=[632:0-192 88:193-230 126:231-502]
GTTCCGTAATAAAGGTGTTTTTTGCATGTGATTGGAATACTTTAGAAGTTATAGCTTCTC
TTTCATGAGCATGAAGACACTTTCTCTATTGATCTTTATGGTGGAATATTTTCCCCTTTC
ATATATAACATTTATTATAGTGCTTTGGAGCTGTGATAAGCTTTTGATGCTAGTAGATAA
AGGTTATACAACTCTGCCTTTTCACATTGTTTACCTATTTTTTGCAATTGGCCTCTTTAA
ACCAGAAAATGCAACTTCTTTTATGTACTTTAATTATCATATTTCCATGGTGGACTTTCA
AGAAAGGTGGGGGAGGGGGAGTACATCTGTCCCTGGCTTATTGCTCTCACTAGATAATCG
AGGAGGAAAACCGGTGATAATAAATATCGATTTCTAGTCTAGCTGGTGTGTGTTGTGAGT
ATGAAGATGAATTCCATGCAAATATTGGTTGGTGCGGATTGGGTTTATTGATTTTCCAGG
CTACTGATGTGCAATTTCTTATT
>c323_g1_i1 len=215 path=[59:0-76 135:77-80 58:81-214]
GATCAATCCTCTCATCTCCCCATCGCCGGAATCTGAATCCGTCAACCATCCGGTGCATCT
GTACGACGCCGCATCTCGGTGCGTCATGGGTGGACAAGGTGAAAGGAGTTTTTACCGGCC
AGAAGACCGAATCGTCAGGAACGTCCCAATCATTTACCCTTCTACGATTTGCGGAGGAGA
TGAGGAAGGCCAGGAAATTGGGGACTTTGAAGCAG
>c324_g1_i1 len=545 path=[1:0-267 1068:268-281 283:282-544]
TAAAAATGGCTATCACATTTGTGGTCCAAAATTAGGTTGCTTGAAAGCAGTATCCTTTGA
AAATGCTCACCCGGGTGTCGTCTCAGCAAAGTGAAATATTCGATAGGTTTGTCGTGGCTC
TCAGCGTCCACATTCCTCTTTAAGTAATAAACAGTACCTGGTACAAACAATTCCACAGCC
CCCTTGCTGGCAGGTTTTTCGAGTATTGGTTGATCCGGGCTTTTGCTGGGAGGACTGGGT
GTTCGACTAACACTTGTTATCATGGGAGCTTCCTTCTTCACAGGCATCTCAGGATACTCT
GTCTGCCCTCTGAACTTGGCATATTCAGCAAGTTTTCGAGCAACATCTTGTACCGAAGTT
ACAACTTGCTTTGCATTAGCTACCATATCTATAACACCTGTCCAGTCTTCTCTATTAAAA
ACACTTACCCAATCTGTTTCAACAATTTCATTCCTCAGTCTAGTCAAAGAAGTGGCATTT
AGCCTTGGGATTATATCATCCTGCATCACCACCGTGGTCACATAATTCGAGCAACTTTCA
GCAAG
>c325_g1_i1 len=581 path=[635:0-363 64:364-377 78:378-580]
AAGAATTCGACATTAGGCACCACATTCCTCTCCAAATTCGCAGTCATCAACCGCGGGCAT
GAGCTTACAACTTTGATCACATCGTTGTTGGATCCCAACAACCCCTTCAACAGTGACAAT
GAAGGAATGATATTGCTCTTCACACTAATCTCCAAAATGGACGCATTACTAGAGATTATC
TTGGAAATGTCTCCGGAAGAAAAGCCCTCTTCTTGGAAAGCCTTGATTTTGGGCTTAATG
TTGTCTTCGAGGCTATAACCGAGAAACCTGGGATTATATCTCAGGATTCTCTGCAACTGG
GCATTCGAAAATCCACTCGATTTCAAGAATGAGAGCATTGAATCGGCTGTTTCTGGGTTC
TTGAGGCGACTCAATTCTGAGGCAACCCGTGAAGCGAATTCACGAGGGAAATCGTGTTTA
TGCACCAAAATATCGAAAACAGTAGGATTGGAACTTGGCGATGAAGTAGAGAGAGCAACA
GTGGATATGCACACTTTCACATTCTTATTTGAAAACAAAAAGATTGGATTTTTGCGAACG
AATGATATCATGTTTGCAGAAATAAGTGTAAATCAGATGAG
>c326_g1_i1 len=497 path=[145:0-215 360:216-262 72:263-496]
GATCCCACTCCCGTTCAGTTATGGCGAATGCCAGGGGATCATCGGATGCGTTGGCGTGCT
CATGGGTGAACTGTGCTACGGCCATGGATACGGCGGCGTTGCTCGGATATGGTCGCTGCA
CGATCATGACCGTGCCGGAACCTGGGAATTGAGGAACACTGTCAACATCTCCGATGATCT
AAGCCGCGGCGTGAACAGAGCATTCGGGTTTGATTGCTCGAAATGGGTGGAGCCCGTTGC
TTTCCATCCAAACGCCAACATTATCTACCTCGGCAGTCCTCTCGTCGTCCTTGCCTACGA
TTTGGAAAACGACGAGTTTGAAGTGCTGTTCAGAAATGAGGACGATCATCACCAGTTTCT
TCCTGCATCCTACTATCCAACCTTCCCTTACGTTCGGCATCTTGCCCCTTTTCCAACCCC
AGATTCATGATATTTACAACGTTACGACAAGGAATGGATATTCACCACATTTGTTTGTTT
GGTGATGGCTGCTGTTT
>c327_g1_i1 len=279 path=[308:0-21 52:22-278]
AGCAGAGAAGAGATTAACAGCAAGAGTATTACAATTTCAGCTTCTGATTCAATAAAGCTA
GAGAGAAAACAGATTGATCTGCAAGAGAACAAAGATACAGAGGTATGTAATTCATCTATT
AATGAAGTAATACTGCTTATTTTATTGGCTGGCAATGTTGCTAAGGTTTCATCATTTAAA
TATCATATATGCAAGTTAATGGGGTTGCTTATAATTAAAGCCCAAATACTAGACAATTGA
GCACATGTTTAACTTGAGTTGTATTTATTGACATCCAAG
>c327_g1_i2 len=282 path=[27:0-24 52:25-281]
ATTCTGAACAAAGGTAAATTTTCCCAGAGTATTACAATTTCAGCTTCTGATTCAATAAAG
CTAGAGAGAAAACAGATTGATCTGCAAGAGAACAAAGATACAGAGGTATGTAATTCATCT
ATTAATGAAGTAATACTGCTTATTTTATTGGCTGGCAATGTTGCTAAGGTTTCATCATTT
AAATATCATATATGCAAGTTAATGGGGTTGCTTATAATTAAAGCCCAAATACTAGACAAT
TGAGCACATGTTTAACTTGAGTTGTATTTATTGACATCCAAG
>c328_g1_i1 len=786 path=[103:0-531 72:532-553 94:554-785]
CAGACCTCTTCGATTTACTACCTCTCGACGACGCGTTTTTGCTCAGGCACGATCGTGACA
TCGCCGCCGCCGCCGCCGACGACGACGTCGTATCCTTCATCGATCTCGACTTCCTCATTG
AGGAGCTCCATTCATCGTGGCTCGTCGTCGTCGTCTTCAAATTTCTGGGGCTAAAAATGG
AATTCAAAAAGTTTGCGATTCTGCCGCCCGGTGAAATCGGCTCCTTCACCCTCTTCAAGT
CTCCGTAGATCTTCTGCGCCCTCGTCTTCGTCTTCGTGAACCTTCCTTCCCTCTTCGCCG
CCGCGGCGGGTGTCTGGGCGGTTTTCAGCTGCTTGAGAGATGATGATGGTTTAGGCGGGC
TGGATCTTGAGGCGGAGGAGGACTCGGTCTCCGACGACGAAAACACGCTGGAGTCTGTTG
AGGAGCCGCCGGAGTTGGAAGGGAAGTGGCGGGGCGTGGACGCCGCCGCGCCGGTGGCGG
TGTGGCTTTCCATCCATTTCTCGATCATGATGGCGCGGCGTAGGCTTTCGATGTCTTCTT
CGACGACATGTGCAGCGGCGGCGGCAGCGTTGTTTCTTCTGTGGGTGGTGAAGTCTGGCT
GATCGTTGGCGCCGGCGCCGCCTCTGGTTTCGTCGATGGAGCGGTAGATGGCGTCGAGGA
GGGAAGACGAAAAGGAAGGCCCTTTGGTGCATAGTTTCTGTGTGTGTCTCTCCCACATAG
CCATCTCTTCAATTCAGAGTTTTTTTTATTTTATTTATTATTTTAAAGAAAATTGTTGGA
GAGAAT
>c329_g1_i1 len=343 path=[1:0-9 11:10-342]
CAACCGTTGCTGCTGCTGCTGCTGTAATGGGTGTAGCTTGCTACATTCAAGCTGGAAGGA
AACATTAATTTATGTTTCAATGCAAGAAGTTAGAGGAGGTTAGGAGGATTTATGTTTACT
TTTTTCTCTCTTTTTTTTTGGCTGAAAATGGAGAGTTGCAGTTTTGGACTTTTGGTAAGT
GTTGTTTTTGGTTTGTGTCTTTGATACTAAGTTTGGGGAACATAGGTGACATTGATGATT
CTGTTTACGGGCTAATGCTAAATAATGCTCTCAAGAATTGCACACGTTATAACTATTTGT
GTTTGTTGTGTTGGCTACAATGGGATTGAATCTTGATTATGAG
>c330_g1_i1 len=356 path=[53:0-355]
GCCCGCTCCAGCTCCAGCACCAGCACCAGCGCCTATAGGTGGATTTGGCAGCCCATACGT
TTCTCCGCGAGAAGAGGAGCCGAATGGCCTCTTAAATTGAGGGTTCAAACACACATCATC
TCGCATACGCTTCATCCCTCAGGAAACACTCCTCCCTTGAGAGAAGGGAAAAGTGAACAG
ATCTAAACTCAGCAGCCAAGAACTCAACAATCAGTTATACTTCAATAATTCTTGTGTTTC
ACCCTTTCTCCCTCCTTAATTAATTAACCTTCCCACTGTTTCTACCGTTGTCAACATACA
ACAACAAATCAAAGTTTGAGAAACCAAATCAAATGAAAGAGGTGAAGGATTTCGAG
>c331_g1_i1 len=433 path=[463:0-149 612:150-151 27:152-432]
AGATGACAGAAGGGGATTGATTAGTTTCTGCTTATGCTTTATAATGAAACATGCTAATTC
ACCCGAGGGTTATGTCCTATTGAAGGTTGCATCAGTGGCTGCCCAGTTGCTGAAAAGGGG
CTGGCTCGATTTTACAGCTTCAGAGAAGGAAGCATTCTTCCTTGAGGTGAAACAAGCTGT
TGATGGTACCCATGGGTTGGCTGTGCAGTTTACTGGAATCAACTTTCTGGAATCATTGGT
GTCTGAGTTTTCACCCTCTACAACTACTGCTATGGGCCTTCCTAGAGAATTTCATGAGCA
GTGCCTTATATCATTAGAGCAAGATTATCTGAAGGCATTCTACTATTGGGTACACCATGC
TGCTTTCAACGTGTCAAATAGAATTATTGAAGCTGACTCTGAAGTTCCTGAAGTTAAAGT
CTGTTCAAAAAAA
>c332_g1_i1 len=358 path=[1:0-104 106:105-357]
GTTATGACATTATGGCTTAGCATATTGTATTGCAATGGTTTTGGAATCTGTCATTGTGTA
ATAGTAGTGGAAAATGGAAGCTCAATCTTGTCAAATATCTGGGAGTTGGATTGTTCTACC
ATTTCTTGTCAAATTTGAGTGATATCTCTAACCATTTGCTGTAATTTCTTTTGGTATTTT
GTTTGTGGGGGGTGGGTTTGGCAGTCTTAAATGATGCGTTTGAGTTTGTCCACCTATCTG
AATAATGGCATTTATTACTTATTACTACTAATCCAGTTAATAAGCTGGAAATTGTTTGTT
ATTCTAATAATTCTAGCAACCTATTTATGTTATTGAAGCTATCCTAGTAACTTTTTTT
>c333_g1_i1 len=295 path=[331:0-196 55:197-201 60:202-294]
ATAATACCATCATCCTGACCATTTGCTAATGGCTTGAACAAAGATTCAATCATCTCCACC
TTTGCAGATTGGGTCCGCACAGCTGCTCTGTATCTTGATATCAATGGCCAGCTCCGTGAT
CCAACAACAGCAGCAATCGACGGAACATCAGATCGACCAGGAGAACCATGTGAGACGTCC
ATCCCCAAGATCATGGTTGGCTGATCTGTAATAAGTGGAATGCGATTGGAATGCTCTATT
GCTAACAACGAGTTGGTTCCTCCTAGCTTGGAATTTATTTTGAGAAGTACATTTG
>c334_g1_i1 len=615 path=[643:0-614]
AGAAGAGTTCTAGCCGATGTTTCTGAGGGGTTGAGTTATCTTCATCACGGTTGGGATCAG
GTGGTCGTTCATAGAGACATTAAGTCGAGCAATGTGTTGCTAGATAGTGATATGCGTGGC
AGATTAGGGGATTTTGGTTTGGCAAAGCTGTATACACATGGACAGGTGCCTAACACAACT
CGAGTTGTGGGCACATTGGGGTACCTTGCCCCTGAGGTGGTAACATTGGCTTCACCTACT
GCAGCTAGTGATGTTTATAGCTTTGGTGTTGTGGTATTGGAAGTGGCGTGTGGGCGCAAG
CCTATAGAGTCATCCGTGGTGGACGAGGATGAGGAGGTTTTGATAGACTGGGTCAGGCAT
AAGTATGTGGAGGGGAGGATATTGGAGGTCGCAGATAAGAGGATTAAGGAAGAATACAGA
GTGGAGGAGATGGAGGCGGTGTTGAAACTTGGGTTGTCTTGTTGCCACCCTGATCCTAAC
CGTAGGCCTACTATGAAGGAGGTGGCGGCAATATTGTTAGGTGAGCATGTGGAAATGGAG
CCGAAGGACTTGTTGTCTGGATTGACTCCTACGCAGAGCATCATTGATAGAGAAGAAGGT
GAAAATGAACAAGAA
>c335_g1_i1 len=548 path=[53:0-547]
GAAACTTTTTCTTGAAATCTCTGGTGTAATACTGCTTCTTGATCTCTGCATCTTGCTCCA
TGAATCTACCAACTCCCTTTCCAGAGTTGTTACAGGAATGCCATGATTGACCACTTGGAA
AAAACCCCATGTCTCAGCTGCTCCTCGGGCGCTTTCGACGATCTTGTGGCGCGTACTAGG
ATCTTTGTCGAAGTTCTCGAGATCTATCACCGGAAAATCGAACTGGGTTCCGGTCGGTGT
CCGAACATCTTTCGCATTTTCCGGCGGATGAAGGAAGATTCTGGGCAACTTTGTGATTCC
GGCGTCAACTAGTCCTTTCACGCCGGTTTTAGTGTCGTCGAAGGCCTGTAATTCGCTCTT
CCGATCGTAGTTTGAATCAGATGATGGCCGGATCTCTTCTTCACTGCTTTGAATTACCAT
TTCTTTTTTCTCCGGCGATCAATCGACAAGATTAGAGGGATTTCTAGTATATGCTGTGAT
TTTTGTTGGGGGAGCTTAGGAATTTGATACGAACTAATTTCTGACCATAAAAGCGTATTG
ATTGCCTA
>c336_g1_i1 len=602 path=[53:0-601]
GGATTCAATAGTGAAAATAGTAATACAACATATAACACTCCAATAACATGCAATAATCTG
ATGAAACTCATGAATGTTACATGACAGCAGAGACTTGTGATTATATTCTAAACTCTCTTA
CATTGCTAAGCAAACTGCATTTGATTATCTAACTCAGTGCATGGAGCTCTTCTCCCGACT
CTCGTTGATCAAGGGGAGAGTCGGGATACTCTGCTCGTGCCTGAAGAAATTAGCAGGATC
AACCTTGGTCTTGACCTGGACAAGTCTGTTGAAGTTATCCTTGAAATACCTGGCACCCCA
GGAAGTGGCTTGTATGAAAGTGGAGGGGGTTGTGTTGAGTCCTAGATCAAGATCTCTGTA
GTTAACGTATGCTTCTCTTGGAAACATGGAAGCATACGAGGCCATGTAGTTGTAAAGCCT
CCTGATCCACTCAGTATGCTTGCTTGCCGTCTCTGGTTTATCATCGTTCCATATACTTAG
ATACTGAATCTTGAATATCACACCTTTTCTGTGAGGGAAAGGGATGTCGGATTCCCCAAT
CTTCCCCATCATCCCACCGTACGGATTGAATATCATCAACGGTGACTCTTCTTCCAATAT
CT
>c337_g1_i1 len=631 path=[1:0-347 349:348-349 351:350-630]
TTATACTTCTCTCCATGTTTTGCATGAGACTGGGTCAATGCTACTTCACCGGTACCACCT
GCTGTTGTACCATGCCCAGACTTGCTGGAAGCAGTATCACTTGCCACTGTATCCACTCTA
GAATTTGACTCTGGTAAAGAGGTAGTATCTTCAGCATTTTGCTTGAATCTATCTCCATCT
GCATCATGCTGTGCTAATGCTTCGTCAGAGGAAGAGCCCACTGTTGCATCATGCTTGGAT
TTAGCAGAAGCTGTATCACTTGTCGCTGCATCCACCCTAGAGGTTGACTCTGGAAAATCA
ACAGTATCATCTGTATCATGCTTGGATGTTTCTCCATCTGGAACATTGCACTGTGTCACA
GCTGCTTCAGCAACTGCACCGGCCGTCATATCACGCCCGGATTTACCACCTTTACTCGAT
GGTTTACTAGTATTTCCTTTACCATCCTTCTTCTGCCTGAACTGTTGAAGCTTTTTCCGG
CCGGCAGCGAGCAGATCGGTTCGGTTCTTATTTTTTTCCATCCAATCTAATTCAATCCGC
TCTCAACAGCGACCTATAACCATTAGATTAAACAGATCGCCACTCCGATTGAACGGCTCG
TTTGGTGAGGTGATGTCGAGTATAATTGAAA
>c339_g1_i1 len=382 path=[53:0-381]
GAAAGATTAGAACTTCAGAATGCTCTAGACGAAACAATAGATTCCCTGAAGGCTGCACAG
AGTAGGATTGAAGACGCTGAAATCAGGTTGGAGGAGATGCAAAATGAGCTAATTGCAGTC
TATGAGATAAAAGAGTCGCTTGAGTTTCAACTCAGCACCACGGAAGTAGAATCAAGAACC
CTGTCTTCGAGTGTTGATTCACTGAAGTCAGAAATAGAAGACCAAAGAAAATTATCTGCA
GAACTGACGAAAAAGTGTGAAGGACTAGAAAATGAACTAACCAGCACTATCCAGGAATCT
GAGCTTCGGCATATCAGGTTGGAGGAGCTGCACAATGAGCTGACTACAGTCTATGAGGGA
AAAGAGTCGCTTGAATTTTTTT
>c340_g1_i1 len=578 path=[1:0-577]
GGCAGCCAAGATGTTGGCCCCAACAATGAATCCGATTGCAATGGGGGCAATTATGCCAAT
TGACCCCTTTTTGGGGTCTGCGGCGGTGGCGTACACAGTGTATACTAATGCGAACGTAAT
CACTATTTCCATTACTACCCCTTGGAGCGCACTTTGTCCCGCTGCAACTCCATGCGTCGG
AACAGCCAAGCCATTAGTGACGAATGAGAGGAGGAAGCAAGCAACGATGGAGCCAAGACA
TTGTGCAATCCAATAGAAGAGTCCGGTGAGGATGGTGATATTTCCTCCGATGGCCAACCC
GAACGTCACGGCGGGATTGAGGTGGCCGCCGGAGATGTTGGCCGCCATCGACACTCCCAC
GAACAGCGCAAATGCATGAGCCACCGCCACCGCCACCAGCCCCGGTGGGTCGAGAGCCGC
ATCGGATGTCAGCTTGTTATAAGCTATGGCAGAGCCAACACCAGCGAAAACAAAGAGAAG
AGTGGCAATAAATTCAGCTACATAACTCTTAATCGATGCTGGACTAAAAGAGTCACCAAT
GCTACCAAAACCAATTTTCACCATTTTCTTGATTATTT
>c341_g1_i1 len=757 path=[785:0-756]
AAAAAAATCTTCTTGGACAAGGGAGGTGCGGTTATTGGCTTCCAGTAGGTGAAGAGGCTC
TTCTTCTCCTGCGCCTTGCCATGGAAGTCGTGTCATCCTGTAATCCCCGAAATTATTGTC
GCTCAAGTAGTTGCACAGCAATGTTTGGAATTTTTCATCATCATCGTCTCCGTCATATGT
TAAGGAGAATAACAATTTGAGGAGCCATAATGGGATCTGATTCTCCAGCATGAAGAAGTC
GCGACACACGAACAGAGCTCCAGACATTCCCAAGCGGCGAACAATAATGCTGTCGAAATT
TTGATCAGTATTTGGTCCCTCTAGCTCTACCATCTGGATATAACATAAAACGAAGCAGGC
GTCGCGAAGCATCATTTCACCCAATTCCTCGTCGCCGTACTCGTCTGCTCCGCCGTAGAA
ATGCCGGATTTCGTCTACCCGCTCCGAGATCTTGCCGAGTAGGAAGCCTTTGTCCATAGA
GCCGCAAACGATAGTGCGTGCCTCCTCCTTGAGTTGCTCCGCCACGCGAAACTGGGGCAC
CCGCCCGTGGTGGTATGGGCCGAGGGAGAGCACCACTGGATCATAAATGTGCTTCTTGTT
TTCTCGCAGTTGCGGTGGCACTCTGCAGCACGCGCCGCCGAGATGACTTGGATTTCGCCG
GAATATCTACACTCACGTAGATGGGAGGAGTTCCGTTCATCACTTCATCAGATTCATGTC
CGGCCATGGAAAGTGGTGGAAACTGCTTCGTCTAAAA
>c342_g1_i1 len=570 path=[53:0-569]
GTAAGTTCTAAAAAACCTTGATTACCGCATTCAATGAAGCATCATCAGAGTTCATTCAAT
GAAAACCATGTCTGTTTTCATTTTTGCTACGTACATCCTCAATCAGTAAGACAAGACAGG
ATATATATATATATATCATTGATCCAAAGGCTCGACAGCAGTCTTGAAGAGAAGAACATA
CACCTTATCAATCGAGAAATATAAGAACCCTCCTAGGGAATGTGTCACATACGACCCGAA
GCTCGTTCCCACAATGCAATGCCAAGCCGGACCATATGTTGAGTCGAACTCCTTTTTGAG
CGCAAGAGCAAGGCGTTTGCTGTCGAGCTTGAGAGAAGCCATGGAATCAAGAATGTCTCT
GGCAGTTTTAAAGGCATGATTTTGCAGAGGCTGAGGCATATCTGAAGCTCTCACACGTAC
ATTGATGCGATCATGATTCTGTTTTTGGTCAGCTGCAATCTTTTTCTTCTGTATTAAACT
GTTCAAGAATTTGCTTCTCCTTTCCAGTTCTTCTTCTGCTCCCTCCATTTCACCTTTTTA
ACCTGATGCTGCTGCTGCTGATGATGATGA
>c343_g1_i1 len=434 path=[1:0-229 231:230-253 840:254-433]
GGTTTCCTAGGTGATAAATTTCCAGCAATATCCACCAAAAGCTCATTTTCACGGGCATCA
TTCTTGAAATTTTCACTAGCATAAACACTATAACTAGGAGCTAAGTGCCATGATTTCTCA
CAGAATGAAGTTGCTTCTTCCAGTTTATTTAAATGATCGGCTTTAATAAGCAGATGTCTA
CCCTCAACAGAGTCGGCTGTTGATTGACCATCATTATTATGACATGTTTCCTTTCCAGAA
TTTTGACGTGGAGGGTGAGGTCGACTAAAGAGCTGGCGACGTCCTGTAGACCTTGGTACT
GTCGAGGTGGATGCCGGCAACATCACATTCTTAGCAGCAACAGCAGCTTCACCAGACATT
TTGTAGCCAAAGGTAATGTCAATCCAATTATGTATTTGTAAGGAAACTTGGTTGCTTTCA
AGAGCATCTCGATG
>c345_g1_i1 len=348 path=[72:0-47 72:48-95 32:96-347]
GGCCTTTCTCGTCTTCCAAGCTTATCTTCCGCGGATGGCTCGTCATCAGGCCTTTCTCGT
CTTCCAAGCTTATCTTCCGCGGATGGCTCGTCATCAGGCCTTTCTCGTCTTCCCTTCTCC
TAGCTTGGCTTAGTTTCCTTCTTCTTCCTTTTCTCCTCTTCTTTTTTGTGAAGGTGATGA
TGGTGAAAATGATGAGAAAGTGGTGTAGAGATTTAGTGTGTGTAGTGTGTGTGTAGAGAG
AATGGAGTGTAGAGAGATGGATGATATGGTGTGAGTGAGAGATGGATGGAATGATGATGA
TGAATCCCCAAAAATCTCCAAGAGATATAAGAGAGAGAGAGAGAGAGA
>c345_g1_i2 len=283 path=[1:0-30 32:31-282]
GAGCTTAGCTTCCACGGATGGCTCATCGTCGGGCCTTTCTCGTCTTCCCTTCTCCTAGCT
TGGCTTAGTTTCCTTCTTCTTCCTTTTCTCCTCTTCTTTTTTGTGAAGGTGATGATGGTG
AAAATGATGAGAAAGTGGTGTAGAGATTTAGTGTGTGTAGTGTGTGTGTAGAGAGAATGG
AGTGTAGAGAGATGGATGATATGGTGTGAGTGAGAGATGGATGGAATGATGATGATGAAT
CCCCAAAAATCTCCAAGAGATATAAGAGAGAGAGAGAGAGAGA
>c346_g1_i1 len=252 path=[1833:0-212 901:213-251]
GGGGGGGGATATTATAGCATAATGCAAGCGAGCATCTACCGCCGGAACTTTAACTAGTTT
CAATGATTCCTATTTCCAAGTGGTCGGCCTAACAATCATATTCTTTCTTTCTGCAATTTC
TTCTGTTAGCACCCTCTCTTACTTTGACTGCTCAAACAGTTAGAAAAAAGAGAATACAAC
ACGTTGAATTAACTTAGAAGCTGAAGAATCTACGTTGAAGGCGAATGCAGTTCCGAGCAG
AAATTGGACGGA
>c346_g2_i1 len=939 path=[1:0-899 901:900-938]
CCGGGATTCCTCATTGTTTGAGGAGCCAATAGAGGATTTCCACCATAGGAGTACCTGAAG
CATTGCTCTGGGTAGGCATCCATTCGTTTCTTGAATTTGAGGTAAGTTCTATCAGCATTT
AAAGCTTTATCATATTCATATTTCTCTTCTCCATACGTTTCTTCATCAGGATCATCTTTA
CAATTTTTCTCATACTCTTTGATGGAGATTTGGAGCTTAGAACTTTCCGAAGTATCTTTT
CTGGATAGCTTCTCTTCTTGAGAATATATGTAAAAACATGGCAAAACTGGAATACTACCA
TCAACAGACCTAGTTGATTGACCAGGGGGGAGAGACTTTTTCTTGGACTTGGTGACATTA
TTCTGCTTTTTGCCCGTAGGAGTTAGACTAGCGGCTTCAGAAAGTGCCCTACTCAACTCC
TCCAGATCAATGTCATCATCCTCTTCTCCAATGTCAAACGAGCATAGGTCCTCCATCCAA
TTTTCTTTTGAACTAGAAGGAGAAGATTTAGGTGATTCTTTGTTGCTTAAAATTTTCTGT
ACCCGAAGTGCTCGCCAGATGGGGTTCTCACAATTTGGAACCATACAGCGAAAAACATAG
ATTACTCGCTCATCTATTGACAAAGATTTACTCGAAACAGGAGCATAAACCTGTGCAAGA
AGAGAAAGATGGCTTCTACATCTTGTGCACTCAAACAGATCTGGCTTCTCATCAACAACC
GGAAAGGGCCAATCAGGTACTCCTCCGATTTTTGTAGTATATATATCAGCTTCTTCGTAT
TTGCTTTCAGCCCACTGCCCCGGCATGCCTAAAATGACTCCATCCATGTTCTTTTGTGTT
TCAATAATGAGTGAACATGTGCATCAATGTGAGATGGAAGCAAGCTTGCTGTCGTGATGA
GTTGAAGGCGAATGCAGTTCCGAGCAGAAATTGGACGGA
>c347_g1_i1 len=783 path=[53:0-782]
GCTGTGATGCCTATGTAGTTTCAGAAGAAACTGCTTATCGTGAAGGACTAACAGCTAAAC
TAGGTGGCCGCTTCGCTGTTGTAGGAAACCGTAAACAATGTTGGCAAGGCCTGGAACAAG
ACATCACCAGCAGAGTTTCTTCAGGTTCCACTTACACCGTTTGTGCTTGGGTTGGAGTGT
CAAGGATGCAAGGTGTCACTGATGTGCTGGCCACTTTGAAACTTGAACACGAAGATTCTT
CAGTTACCTACCAATTCATTACAAAAACTTCTGCTTCTACGGAGCGTTGGGAGAAGCTAC
AAGGAACTTTTTTGCTGTCAACTATGCCTCGTCGAGTTATATTTTATCTAGAAGGGCCTT
CACCTGGCATTGACCTGCTTATAAGATCTGTAGTGGTTTCATGCAATAGTTCCACTCAGT
CTGATAGTCAAAGAACAGGGCCTTTCCTTGATGGTGATGAGAACATCATACAGAATTCAA
CATTTGATGATGGCCTTAATAATTGGTCTGGAAGAGGTTGCAAGATTGTGCTGCATGATT
CTATGGCAGGCGGAAAAGTTCTTCCGATGACTGGAAAATACTTTGGTTCAACGGCAGATC
GTACAGATTACTGGAATGGAATTCAGCAGGAGATAACAGGGAGAGTTCAGCGGAAGCGTG
CCTATGAGGTTACTGCTGTTGTTAGAATATTTGGTAATAACGTCACTACTGCAGATGTCA
GGGCTACTCTTTGGGTTCAGGCTGCAGATGTCCCTGATCAATACATAGGAATTACCCATG
TGC
>c348_g1_i1 len=783 path=[71:0-126 60:127-136 70:137-782]
CGGGGTTCCGCCCTGCGGAGCGGGTGGCCGATACAGGCAACCGCCTCGCCAGGTACTGCG
ACAGATTCGGAGTCCCGTTCGAGTACAATGCGATTGCGCAGAAATGGGAGACTATCAAAG
TTGAAGATCTCAAGATAGCCAAGGACGAGCTGCTGGTGGTGAACTCGTTATACCGGCTGC
AGAACGTGCCGGATGAGACGGTGGTGGTTAACAGCCCCAGGGATGCTGTGCTGAAGCTGA
TCAAGAAGATCAATCCAGACATGTTCATTCACGGAGTGGTGAACGGCACCTACAACACGC
CTTTCTTCGTGACAAGGTTCAGAGAGGCGCTGTTCCACTTCTCGTCCTTGTTCGACATGT
TTGAGGCCACAGTTCCCCGGGAGGACCCGAACAGGCTGCTGTTCGAGGAGGAGGTGTTCG
GGAAGGATGCCACCAACATTATAGCTTGCGAAGGGACGGAGAGGCTCGATAGGCCGGAGA
CGTACAAGCAGTGGCAGGTCAGGAACGTGAGAGCCGGGGTCCGGCAGCTCCCGCTCGATC
AAGATATCATTAGATACGTGAGGAATAAGGTGAAGAGGGATTACCACAAAGACTTCTCTG
TGGATGAAGATGGGAAATGGATGCTGCAGGGATGGAAGGGCAGAGTTCTTTACGCCATTT
CTTACTGGAAGCCTGCTCACAACTGATACGAGATTAAGAGATACAGACAATTGTTTTTGT
CCGAGTTACAAGATAAAATCTTGTTTGTTCCCTTTTCTTGTAAGATCTTGTACTAGATAT
TTG
>c350_g1_i1 len=509 path=[539:0-193 732:194-201 54:202-508]
AATATCACATTCAGGTCCCAGTAATTCATTGCTCAACGTCCATAGTGCATGCATAAAATT
ATTCTCATCATCGACTCCAAAAGGACTATTCAAAGATGAACCATAAGTATTATCCGATGA
GTGATGGAGGTCCGACATGTATGGATGAGAAAATTGTGGAGAAGAGGGACTCGTATTGGA
AGAGGCACTCACAGCTGAAGGCGAACTGTAGACAGAATAATCAGTCACTGGTGTTGATTC
CAGAGTGTAGAATTGTTCAGCGTAAGTCTGAAAAGAAAGTCCCGTACCCTGGCTTTTACC
ATGAATTAGATCATTGTTCGAAACTTGAAAATTTGAAAAGTAATACGGTTCAATCTGTTG
CATAGGGAGACGGTGAGAATTGTGAACAGTCGAACATGCTAGAGCTTCATGGGATGCATG
CATCTCAAGAAAAGCTATTATCAACTACTTCTCAGGGAAGTTGACTTGGAGCCTTTAGCC
TCAGCCTTCTTTAGCCTACAATTTCTGAG
>c351_g1_i1 len=518 path=[496:0-305 802:306-338 835:339-362 859:363-517]
ATTTTATATATGGAGCTAGAAAACATAGGCGGCGAGTTCCCCATTGTTACGAAAAAACAA
ACATCATATTGAAATTTCATTAGATCTGAAATTAAGGGGCCCGACTTGGCATCTAAATAT
GTAATTAATGTTGCGGTATCTCATCGGCCATGGAGCTGAGTGAGAGTGAGATGATTAATC
GAGATTCCAATTTGGGTTCCTGAGCTCAGGCCATTCCGGTTCTCGGAAAGCACTGGTCGC
TCGGGTGCTGGGATGTCCACAATTTCACCGGTGAGCATTGACAGAAGTGTTTGAACGGTA
GGTCTAACATCAGGAAACTCTTGGACACACAACAAGCCAATCTGAATGCATCTGCCCATC
TCTTCTTGGAACTTCTCCATATTATTACCAATGCTATCATCGACGAATGCAACACTATTA
CCTTCACTCCACAATTTCCAAGCAATTGCTAAAAGACTCTCATGAGACCGTTCGTGATTG
CAATAGTGAGTGCACTTTTCTCCTTTTATTATCTCTAA
>c352_g1_i1 len=296 path=[60:0-295]
AAAAAGGAAAAAAAAAATCCCAGATCACACAATCAAGTGAAAGGAGAGAATAAACAAGGA
GCAACCTTTCAAACAAAAATCAAGAAACCCCAAGAACAAAAACCAACCCTCCCTCAGTGT
TTATACTCTTCAAGAAAATCCCAAAGAAGGAAAACGAGAGAGACTTAAGAAAACCTCATC
AAAGATCAATTAATGGAGTATTACGGGTCACTTAAAAAACTCTCTCTCTTACACATAAGA
GAGAGAATCTTCGCTTTCTTGAATGTTGTTTCAATTGAATTCCAGAAGGGTTTTTG
>c353_g1_i1 len=271 path=[275:0-179 455:180-270]
TGATAAGAGTAAGAATCACTGAATAGATGGCTTTGGTCAACAAGATATTAATTATATCTG
CAAATATGTGTTCACATTTAGGAATGAAAAATGTCTCTTGTGAGTATCATCATATTTTTG
TCATCCATTGCATAGCGCTCAATTAACCTATTACACTATATGAAATTATTTCTTTTTCTA
GGCCTATGCATAACTTGATTCTCCAGTTCATGGTATCCCGGAGAATGATTCCTTCTGGAC
CTATCCCTATGGGACAAAATTCCAAGAATGT
>c354_g1_i1 len=1667 path=[41:0-1294 19:1295-1295 20:1296-1402 1441:1403-1534 1441:1535-1666]
AAGAAAGAACATCAGATAATAATAAGGAACAAACTAAAAAAATTGCACTCATCCATCTTG
ACAAAAATTTTACCTCGGTGACCACATTTTAGGTTGCTTACTTTCTCTTTTACCAAGGAC
TTTACTACCAAGAAATGCCCTGGTATCATCAGCCAATCTTTCTGCAGATGTTGCCCTTTT
TCTTCCCTTTTTTTTCTATTTTGAAAAGCCAACAATCTTTTAAGAAATTTGATTCGATAT
TCATCCTCGATGACAATATTATCTACAGTACCCCACTGCTCAATGAATTGCAGTAGATAT
ACACCACAATCAACCCCATTTTTCTGTCGTGGTAGATCTGGTTTGGAGAGTGCTTGAATG
TCAAAATCATCTTTGGCTTTAGGATGCAGTACCGGGAGCCATTTTTTAAAGTTGCCCAGT
TCTTGACTGTCAAGCAAACCATTCAAATGCTCTTTGCACAGTTGAAATACAAGCACGTCA
ATCACAATTTCTTTATTAGAATGCTAGTTGATGACTTGGACAATTTGATCGTCAGGCAAA
GAAAGGTAGTAATCTGCCCCATGTCTCGCCGCATCATTTTTTAGTGTAAATCTTCTTCTG
AGTTATCTGTTATGAATTCAAAAGTATCCCACGTGCTGTTATCCAAATACTTCATTTCTA
GCGATTTTTCATGATCAAAATGAGACTCACTTTCCAAATTAAATTGGCTTGCTTCCATCT
CATCATCATCCTCTTCACAGATCTCATCATTTTTTCCCATCCCTTCTTAATATGAGGGCT
CTTCATCTCTTTGATTTCTCGAAGTATCCTGGTTTGATCCAATGCTGCCGTCATTCTTAT
CATTTTTTCCTATCGTTGTTTGTTGAACAGGGGACTCTCTTAAGACTTCTTTCCTCTTTC
TTGAGTATTGTAAAGAAGAACGTTATTCAAAATTTGAGAAATCTCCTTGGGTTCCTTTCA
GTGAGATATTTTTTTTCGGTCCAAAAACATTACTGGTGAACCAATTTCTCATCTGAGCCA
CCAACTCATCTGAAATGTCGAATTGTTGTGGAGCGATATATGGTGTGTGGAACAAACACA
CCTCCTTCTTGAAAATAGGGAAAATAGCCAAAGACATTTCAAGCTATCTTCTATAATTTT
TTGATATATTTTCTTGGTCCGAATAAGGACGCCAATTAATACATTCCACAGTACAATTTT
CCATGGTCTCACGAATAGAATCGAGCATGGGATTATTGCTGGTATTTTTGATGGTCTTGC
ATATCACATCCGACCAATCTTCAATCAATGGCCAGTTTTTTTGGAACAGAATTTTCCTCA
ATCCCAAATTTCTGCCAGAGGTGTTTGATATGAAACAACGCGAAAATCTTTGAAAATTAG
ATCTTTCACGGTGGCCATGAACAAATCCTCTGGATTGTGTAGGTTTGCGAGAGCAAAAAA
TTTGGGGAAGAAAGGGCGCGATGGTGATTTTTTTCAATTTTGAACATTAAAACACAGCAC
TTTGAAAATTGGATCCTTCACGGTGGCGATGAACGAATCCTCTGGATTGTGTAGGTTTGC
GAGAGCAAAAAATTTGGGGAAGAAAGGGCGCGATGGTGATTTTTTTCAATTTTGAACATT
AAAACACAGCACTTTGAAAATTGGATCCTTCACGGTGGCGATGAACG
>c355_g1_i1 len=1260 path=[53:0-1259]
ATAAGCTGGAAGTAACGATGATTTAGCATGAGTCCAGCAGCTGGAAGAATTTTGATCGAT
GTTTAGCCATAAACACAGAGGGCTCCAACAGAGCATAAAGTTTATTATAGAAGTTGGGAT
ACTCAAGGCCATGCTGTGTCATCAATATATACAGGCTGCTAAGAGCCATAACACTGACAA
CACCACCTATGTCATAGGATCGTGTCAAGAAATCGCATAGCATGATTGGATTTGAGAGGT
TAGGAATGACAGACTGATGAAGTGTAACAAGAACCTCTTTGTACACATCAAGAGGAAGGG
GAAACCTGAGAAATGATATCCATGCTTTAGTAAACTTCAGTTTCATTTTCTTGGCAGCAC
TTTTAGATGATAAAACCTTGTCATTAGACTTCTTATTATTGCTTTTCTCAATTAAAGTGC
TTGAATCATTCCACATCTCTAACTTCTCCTCTGCAGCTTCCAGTGGTTGGATGCGTGCTA
GTAACTTAAACATCTTTTGAATAGAAAGTTCCATGCTTGGTCTTGACGGGAGATCACTCT
CAACATCCTGACCTACTTCTTTGTCTTCTTCTATTTCCAAAGTCCGAGCCAGCTTTTCGA
GGGAACTGCAAGTAAAGTACCGAACATCAACATAATTGAAATACTTTTCTGCTAGCAAAT
CCAATACAATGTCATCAACGCCCAGTTCTGACTGAACAATAGCACGGAGAAGCTTGTGAT
AAATAGCGGTATGGAACTTTCCGGCATTGCCCACTTTCACAAATTCCATTATGGAATCAA
GCACAACTTCCCGAAGAGCCCCGTCGGATTGGGAAGAGACGACAAGATCAATGAGGCACT
GAGTTAACTCGTCAAACTTGGAGCGTAGCCACGTCAGGTAAATGAATTCGGGGTCAGGGT
CGGAATCGGGTTGTTTGGAGGAGGAAGAGGGCAGTTGGGGAATGAGAGGAGTGAAGAAAG
ATTGGAGTGAGAGAAGAGATTCGAGGGCGTACTGTGGAGGAGAATTGGGGGTGATGAATG
TGAGGAGAAGGGGGAGGTTATTGACGTGAGCTCTAGAGGTCAGCAGCTGCTGTCCCAAGC
TTTTCAAATTCGATAGGCTATGCTTCTCTCTCTTCTTCTGCTTATGCTTCTTCTTCTCCG
ACAAAACGGGCGACATGGCTGCCGGTTAGAGACTTGAGAGGCGCCCTGAGAGAGAGAGAG
AGAGGGTTTAATTATATTTGTGATGAAATATCTTATACCATGTCGAATAGGCTGGAACGG
>c356_g1_i1 len=231 path=[303:0-230]
CTGGAATCACCAATCAAGAATCCTAAAACCTTAATCAAATCAAACATGTTTAACTTTCCT
ACACGAGCACTTCCTAGGGAAAAGAAGCTATATGGTTGATTCATCACCTTCTAAATGTAA
TCTCAATAATCACATTACTATACGAAGTCAACATAAGGTTAGGCACACCACCTGGATATA
ATCCATGGAATTTGAGGGTGAGTGATAAATGAACCAGTCAGCGGATGACAG
>c357_g1_i1 len=614 path=[678:0-304 69:305-323 88:324-613]
ATTTTTGAGGCGAACAACTTCAGGCTAATTATGGAAGGCACATGCCCTGAACTGGTAGAA
TTAAATTCAATCATATATCAGCCTCTGTCTTGCCGACATATCTTCACTAATGCTTTGCCA
TTAAGAAAGTTGAAGACATCAATTTATCTGCACCACTGTCCAAGTGATGAGGATTTTAAA
CTTCATTCTCTCTTTGATTGGAAAGGAATTTCTCAGGATTTTGACAGTGGAAAATATCAT
CTACTTTGGTTAATACACAAATTTCCCATTCAACAAAAGTTTCTAGGAGATCTAGCAAAG
AGACCTAACGTGTTTGCTGAGGCCATAGTCTTACCTTGGGATTTGCTTGTTGCTGGGAAA
TACAGAGATGAAATAAGGGCTAGAAGTTCTTCAGGCCATTGGAAGGATTCCTTCAAAAAC
TTTGCCAGAACTAAGGAGCACCTTACTCATAAGAGATGTAAAAATGAGCATATATCAGTT
CAGGTTTCCAGTTGCGGTTCGAATGATGATGGAAATGGCATAAGAAGCGACCATAATTGT
TACTGTAGCTCTCGCTGCAACTTTTATACAGAAAACAGATGTTCAAATAATCAGCTAGAA
CTGTCGTGTATAAA
>c358_g1_i1 len=292 path=[95:0-174 269:175-196 47:197-291]
CGACGTCGGCGTTTTGTGTCGCTTTTTCTTTAGTGAGAGAAAATCCTATCTTTTGATCAG
TGGAGTTTTTTATTCACACACAAATACAATCATCAACTTCCAACATCGTCGTACCACAAT
TATGGAGAACAATAATCGAGTGGCCTCGTCATTCACCAACGATCTCTTCGGCGCTGCAGA
TTCACCCCCAAATTCTGCTTCAGTTGGGATTTTCTCATCTATTTTCGCAGCCCCATCTGC
GGTTGCAGTAAGAAACTACTCCACTTCTACATTAAATGGAAAGGAGCACGAG
>c359_g1_i1 len=215 path=[243:0-214]
GCGGAGACGGCCATGCTGGCGATGTTGATCACGTGTCCGATGCCTATTTGCTGCAAGGGT
GTAGGGTTTCTGCCTGCAGTTAATTTCTTCCACACTGGCCTAAAACAATGGTCAATAAGG
GGGAGGCCTACTGCCGTGGCGATGAATGAGAAGACTGGGATGAAGCCTGCTGAGAATTCG
AAGCTGCGGCCGAGGCGGCGGTCCGCCGCCAGTGC
>c360_g1_i1 len=249 path=[243:0-26 146:27-122 242:123-248]
GTAATTGGTTCGGGTATTGACTCTGCCTGATCACTTAATTAAACCAACGACATCTAAACA
AAGACCTCCCATCCCATCCCATCCCATCCTTTTAATTCCATCTGTACCCGCAACGTCTGT
ATCTTTTCTTAATTTTCTGCGCATTAGGCTTACAACTACAACTTCATTTTGCATGTCTTA
ATTAATTTCTCAAACCTCTTAAATTCAATCTTGTAGTTTAACCAACACCACTTAATTTCT
CTATTTTGC
>c361_g1_i1 len=441 path=[191:0-268 95:269-440]
TTTTTTTTTCATTCTTATGTTGGAGTTTCAGATGTATGCAACCATTTCAGGCACCATCTT
GGCTATCTGACTCTCTTACAGCAACCAGTTGGCTACCTTCCTGTTGGTGCTTGGGCTACT
GATGTTCGTGCAACATTTAGTCGTCCTTTGATAACGTTACACCCCAACGACACCCTTAGT
TCTGCCCTGGCCTTATTACTCGAAGCTCAAATAAGCTCAATACCCATTGTCAATGATGGG
GGCAACTTTCTAAATATGTACTCTAAGAGGCACTGGAACTTACCGGAGAAAGAGGCCAAA
CTCGATACAGGACAAGCACTAGGTTCGACTCTTTGTACCGTGTAATGGAACTTCTCTCAG
AGCCAGATGTGCGCCGCGTAGTTGTGGTGGAGGCCTCCAGTCGTCGTGTTGAAGGCATAA
TCACTTTGAGGGATGTATTCG
>c361_g1_i2 len=511 path=[191:0-268 25:269-338 95:339-510]
TTTTTTTTTCATTCTTATGTTGGAGTTTCAGATGTATGCAACCATTTCAGGCACCATCTT
GGCTATCTGACTCTCTTACAGCAACCAGTTGGCTACCTTCCTGTTGGTGCTTGGGCTACT
GATGTTCGTGCAACATTTAGTCGTCCTTTGATAACGTTACACCCCAACGACACCCTTAGT
TCTGCCCTGGCCTTATTACTCGAAGCTCAAATAAGCTCAATACCCATTGTCAATGATGGG
GGCAACTTTCTAAATATGTACTCTAAGAGTGATATAACCTCATTGGCAAGGGACAACATT
TATACTCGCATTCAACTAAATCAGATTACAGTATCTCAAGCACTGGAACTTACCGGAGAA
AGAGGCCAAACTCGATACAGGACAAGCACTAGGTTCGACTCTTTGTACCGTGTAATGGAA
CTTCTCTCAGAGCCAGATGTGCGCCGCGTAGTTGTGGTGGAGGCCTCCAGTCGTCGTGTT
GAAGGCATAATCACTTTGAGGGATGTATTCG
>c362_g1_i1 len=1153 path=[53:0-1152]
CGGTGATTTTATAGGGGGTTCCTTGGTGCGGAACTTCTGTAAAAAGGTGCGATTTTGGTG
GGTGTTTTCGTTTGTGTATTGAAATTATTGACCGTGTGAATATAAAGCGAGAATTGTTGA
TAGTAGGGATAAGGGTTAGGAATGGGGGAAGATTTCTTGAGTAGCTTAAGTATTGAGAAC
TATCCCCCTTCAACATTCTTGTCAATGGATTCAATTGCTAGCTGTCACGATGAATCGGAG
CGCGACATGAATAGGCAGGTTATTCTTTCCGGGCCACCGGATATAAATCTCCCTTTGTCT
GTGGAGCCAAGCCCTCCTCCCCCGCAGTCGTGGAACCACGAGGCATTTGATATGCTTGAG
GTTGGGCTTGGACACCAAGTTAATGAATCGGATAAGCTTATTGATTTGCCTAAAATGGGG
CGAAAGTGTGCCAAGAGATTGGATAGTGTGTGGGGTGCTTGGTTCTTCTTCAGGTTCTAT
TTCAAGCCTGTTTTGAAAGAGAAATCGAAGTGCAATGTAGTTTGGGATAATAATGGTGTT
TCTGGTTTTGATAAGTCTGATCTTCAACTGGATGTGTTCCTGGTGCAACATGATATGGAA
AATATGTACATGTGGGTTTTTAAGGAGAGACCTGAGAATGCACTGGGTAAGATGCAGTTA
AGAAGTTATATGAATGGCCACTCACGACAGGGTCAGCGCCCGTTTCCATTTAGTGCTGAT
AAGGGTTTTGTGCGGTCTCACAAAATGCAACGAAAGCAATACAGGGGACTCTCTAATCCG
CAGTGTTTGCATGGGATAGAACTGGTTCCGTCTCCCAATCTCATTGGCCTTGATGAGGAA
GAACAGAAGAAGTGGGTGGAACTGACTGGTAGAGATATTAACTTTTGTATCCCTGCTGAG
GCAAAAGAATTTAGTTCGTGGAGGACCCTTCCAAATACAGATTTTGAGCTTGAAAGAACA
TTTCCGCAAATGAAGAACAATTCACACCCTCCTGCAAAGAAGCTGCTTAATGGGTCTGGT
TTGAATTTATCAACTCAACCATCAAACCATGTGAATGGAAATGGAATTGATCTCTCATCT
GTATTAAACAAGAGAAGGAAAGACATATTCACACATGGGAATGATGAAGACTGTTGCTTG
CCTAACGGGGGGG
>c363_g1_i1 len=400 path=[428:0-399]
GGCTCTGAGAACCGGCGATGACCGGAGTGTACGGAGGCCCCGACGATTATTAGACAAAGA
AGAAGACGTCGGCGACAATTGATTCGCCCTATTATGCTGATGAATTCTCGTCTCGTCTTC
CTCTTCATAATACTCTTCGTCACTCGAATCCGTACTGTTCTCTCTGTAACTCTCACCACC
ATCACTTCTCTGGTGTGCCGCAGACCTATCAATTCTTCTTCTCTTCGGAAACTCTCGTTC
CCGCTCCTTCTTCTGTAACAGCTCTCGATCTCCTAACCTCACGGTCTCCTGCAATTCCAT
CTGTCTATCCTGGTCAGTTGAATCTCTGAGAGTAGTGATTCTTTGCCGTCTTCTCGGTAA
ACCGTTGACGGCAGAGACAGTCGCTCTTCGCAAATCTCTG
>c364_g1_i1 len=767 path=[795:0-766]
AAATCGGCTGCTTCACTTTCTTCAGATCGCCGTAGATTTTCAGCGCTTTCGATTTCGTCT
TCACGAATCTGCTCTCGTTCTTCGTCTTCTGCTCCAATTCATCGCTAAAACCTCGCCGAT
TGCGACGATTAATTATGGAATCGTCGCAGTTTCTCCCCTTCTCAAACCCTAATTTTCCGG
TTCGAACCGGCTTCGGCTGCCGGAACGGGAATGATTCCGGTTCGGAGGAAAAAAACCCGC
CGCCGCAGCTGGAATCGGATGAGCTCGAGCTCGAATACAGCCGATCTTTCTCCTGCAAGT
CGGCCAAGGATTTTACGCGGCCGACGGCCTTCTTCTCCATCCATTTCTCGATCATGCAAG
CGCGTTGGTAATTGGCCATTTCTTCGTCGGTTTTGAAGGGGAAGGGAGCGGTGGCGCCGC
CGCCGTCGTCTCTCTTCTTCCTCATGGAGTCGACGCTGCAAATGGCGGCGATGTCGTCGT
CTCCTCCTCGATCGATGGATCGACAAATCTCTTCGAGCAAAGTGGAGGAGAAGGAGAGAT
TGCTGGAGGTGTGTGAGATTTCGGTGTGACTACTTCTTCTGCAACTGTAACTGAAGCGAT
CAGCCATTGTTGCGTTTTATAGTTGCAGAAAATTAATCAGGAAAAAAAAAAGGAAAAGGG
AGTTGTGGGGATTGGAAGACAAGGAATGATATCAATAAATCTTTAGTGTCGGGTTAGAGA
GAATCAAGAAAGCTGCAGAAAAGAGTTGTGTGTGTGTGTGTGTGTGT
>c365_g1_i1 len=351 path=[358:0-143 701:144-350]
AGGTTATAAGGATGAAGGATAGTTGCCTTCTTTAAGTGTGAAGAAACTAAGATCGCATTC
AGAGTAGACCAGCTGATTTTGTATCCAACTTCATTGGGTTTGTCACACATGGACGCTAAC
CCAACTGATCTGCTGAATTTACGACTCTTGTTCGTTGGATACAAAACCAATTGATAGCAT
CAATTTTTTTTTTCAATTACTCAAATGAAAGTACCTTTCGCTCAAACCTTCACATTACTT
TTTTGCTCTGGTTGGTCATTCAGAGGCCAATCATTTTGTTTACCAGTAAGTACCTTCTCT
TATTGCTAGTCTACCTAATGAAATTGTTTTTTGTCCAGCAGCTCTGTTCGG
>c366_g1_i1 len=352 path=[396:0-84 25:85-91 32:92-95 750:96-351]
ATCAGAACCAAGTACGTCGGCAAATGTTTCAGAAAGGGAGATGACGGGAGAGATGCTCAG
GACCTCTGGAGAATGTGTGGATGGGCTTCACAACGTTCATGTTGAAATGGAAAAAAGTGA
AACATTGAATGATGGTGCTGGAAGAGGATTGCTGGGAGAAATTTCAGTAGCTACCGAGAG
AACTGAAGCAAGTCCAGGATCAGGTACCAGCATCAAGGATGCTAGAGGACCAGCTGGGAT
AGAAAATGCTGTCCTTTCACCAGATAGAAATGATAAGGATAGGCCTCCGCAAAGTGGTTT
TAGTTTCGGGAATGACTTCAATAGGGAGCTTGTACATGGCCTGATGGCTGCA
>c367_g1_i1 len=646 path=[671:0-565 24:566-645]
GAGAGAGAGAGAGAGAGAGCAGGAGCAAAAGGTAGTAAGAGAATTTACATTAGGTGAACA
TGGACAAGCAGCAGAAATCATCTGCCTTTTTTGTATCCCTACAAGTTACGTAGTCTCTCA
TATACACTGTGACTGCGACAATGAAACAAGCTCGGTTCCTCCACAAGGTTAACGGCATTT
TTCTCATAACATCTGGAGCTTCTCTCCTCAAACGGAATGTAACCATGAGAGCAGCATGTG
ATAATGCACAATTATCAGAAATTATGAGGATCCATTGAGAGACCACCATCGAAGTGCCCC
GATATTTTGGCCTTGCATGTTGGACACATATAACCTATAGAATCTGATAGAGTTTCTGAT
CCAATACCCTCGAGTCTGAACTCTGCTCTGCACCAAACACATACAGTTAGCTGATTTGTG
TGCAGAGTATTCAGCATAATTTCCTCTGTGTCGAATCTAACTGAAGAATTAAATCCATCT
TCCAACACACTGTTACTATCCAAATTGATGGAGCCTCCGGGCAAAGAGGATAACTCTTGC
CCATTCCCAAAACCATACTTGAATGCCTCCATATCATCAAACTCGAGTTCTTCAAATGCA
GTAACATTCTCGAGCTTTTCATCAACAGAAAATTCATGTTTTTTTT
>c368_g1_i1 len=272 path=[73:0-234 72:235-271]
GACCTAATCGCATCCTTGATGCTGTGAGTATCTTTTGAATTGAAAGAGAAGTAAAATGAA
AGATAAATATATTGGCCTGCCTGCTATAGTGGGGGAAGTCGCGGCATATTAGTCTGTTGA
ACCCCCTAATATATATTTATATCAGCATATGTACGTTCCATACTTCCATTTCTACTCAAA
ATGTCCAGCATGGGATTATGGTTATCATGTTTGCTCGAAAGCATTGCAAAATCTACGTTT
TTGTACAGGAACGACAAAGGTGAAACAGTCGC
>c369_g1_i1 len=1481 path=[49:0-758 807:759-761 48:762-1480]
GCCACTATTATCACAATTCAGAGAGCTATATATATATAGTAATTAATTAGTTTTGTAGGC
ATATGAAGTTGTGAGTGGAAAGGATCGGAGGAAGAATTGAAAACAAGGTAGGTGGTTGGA
GTTGGCAGTGGTACGTAGTCGGAGAAAATGGGGGTGCTGACGCTGTTCGAGGTGGCGTCG
ATGCCGATATTGCAGGTGCTCATTATAAGCATGGTGGGAGCTTTGATGGCAACTGAGTAT
CTCAACTTTCTTCCACCTGATGCCAGAAAGTACATGAACAAAATTGTGTTTGTGGCCTTC
ACTCCATGTCTCATTTTTGGAAGCCTTGCAAACACTGTGAACTTGGAAGACATCATCTCA
TGGTGGTTCATGCCTGTTAACATCGGGTTAACTTTTGTGTTTGGAGCAACATTTGGATGG
ATAGCAGTTAAAATGCTGAGACCAGAAGCACATATACGAAATCTAATCATTGCGTGTTGT
TCAACAGGTAACTTGGGCAACATTTTGTTGATCATCATCCCTGCAATCTGCAAGGAGAAT
GGCAGTCCATTCGGAGATGCGAATGTTTGCTCCACAGTTGGACTTTCATACGTTTCTTAC
TCCATGGCAGTTGGTGCTTTCTACGTATGGACTTATACGTACCACTTAATACGAACCGCG
GCTGTGAACTACAGAGCAGCAGAGGACCCCAAAAACCACCCAAACAAGGATTTAGAGGCA
AATCACAACTCTCTTCTTCTTACCGGACCTCACCAAACTAAGATTGAGGTGAAGCAAAAT
TCGAGGCAATGGGGTCAGGTGGTTGGAATTTTGCATAAACTAGGAGAGGAGCTAATGTCT
CCTCCAGTCCTTGGTGCTATTCTGGGCTTCATATTTGGGGCGGTTTCATGGCTCCGAAAC
ATTATCATTGGTGAAAGTGCTCCACTCGGAGTGATCTATGACTCTATATCATTGCTCGGG
GATGGAACCATTCCTTGTATCACCCTCATACTAGGAGGCAACTTAACACTAGGGCTGCGC
AAGGCGAAGCTGAGTCCACTACTAATAGTGGCAGTGATCGTAGTGAAGTACGTGATAGTT
CCCGTGATTGGGATCGGGGTTGTGCTAACGGCTGCACGGGCGGGGTTCCTTCCATCGGAC
CCCCTCTTCCGTTTCGTGCTCATGATTCAGTTCACTCTTCCACCTGCCATGAACATCGGT
ACGATGACACAGCTGTTTGATGTGGCTCAAGAAGAGTGTTCGGTTCTGTTTCTGTGGACT
TACCTGGCTGCAGTCATTGCTCTCACCTGTTGGTCCACGGTTTTCATGTGGATCTTGACA
TAAACAGTTATAATTCAAATATGTTGCAGTCTTTTTTTGCGCCAAAAAGGAATTGGGTTC
ATTACAAATATTGTTCTTCTGCTTCAGGCCCCCTTGACCGCATCCAGTAAACAAGCTATG
TGAAAAAACTTTTAAAATCAAACTGGTGACCAACCTTGAAT
>c371_g1_i1 len=446 path=[474:0-445]
ATACATGGTAAAAAACAAAGGGTTCTTGCCTTCAGGGCCTTCAGAAATACCTATCCAAAG
AAATCAAATGAAAGAGATAATAAATTCACTGCTTCCAGCATGCAAGGAACCTGATATTGA
CACCGGGATTCCTTTTAAAGCAGATGCAATCATTGCCAATCCTCCTGCATATGGGCATAC
CCATGTTGCTGAAGCACTGAAAGTACCGATTCATATATTTTTCACAATGCCTTGGACGCC
AACAAGTGAATTCCCCCATCCATTGTCTCGTGTTAAGCAATCAGCTGGATACAGATTATC
ATATCAGATTGTAGACTCCTTGATTTGGCTAGGAATTCGAGACATGATTAATGATGTTAG
GAAAAAGAAGCTGAAGCTACGACCAGTCACATATTTGAGTGGTTCACAAGGGTCTGAGTC
AAATATTCCACATGGATATATCTGGA
>c372_g1_i1 len=342 path=[79:0-83 162:84-341]
AGAAGAAGAAGAAGAAGAAGAATTAGGAGAAGCATAAGAAGAACACGCACATACACACAC
ACAAAGTGATAAAAGATCGAGAAATATAGAGCAAACCCACAAGAGAGAGAGAGAGAGAGC
AAACCGTGAAGGGAGATGAATAAATATTACTTTGAATTCGATATAGGTGATAGTCTTCTC
TTTTTCTTGATGAATTTCTCTACTGCACGTTGAAATCAAAGAAACGGCGATGAAGAAGTA
ATGAAGAGTCTGATAGAGAATGAGAGAGAGAAAAAAAACCTAGTATTTTAATTACATATA
CCAAATTACAAAACTACCATAATCTCATTAAAATAAAAAAAT
>c373_g1_i1 len=601 path=[629:0-600]
GAAAAACTTGCTATGGGAGTTCAGTCTAAAATTTTCTGGGAATTTGCTTTGCATGGATTT
CCTCTTCATCTTCAACCTGCAACGGGAATTTTGTCATCCTGCATCCTCAACATGAAAGGA
ATTGTTGTTAGTCTAGACGGACTACTTGATATGAAAGTTTCGAGAGGAATTGATTGGAAG
CAAAATGAGGTGATCGATGAGATTCTTGAATCGGTCTTGTCAATGAAGTGCGACAAGGTC
TTTGAAAGTCTTGAGGGTAAATTTGATCATATTTGCCAAACCTTGAAAATGGGTCCTAAT
GCACCTGATTTCATCAGTTTATTCATTATGAAGCGCATGGAAGAATTTCTTCAGAGTATC
AATAAAGCAAAAGATGTTGATAGAAGTATCCATGAATACATAGTCGTGAAGATGGTTGAT
ATGGCCAACAGCCTAAAGGGAAATCCTTCAAGAAACAATATTTTCAATTTTTTTCTCTCC
GTGCAGGATGTTTCTGAAAATGAGAACTTCCATGAGTCCCATCGGGGAGATATATTGGTT
CTGTTTGATGCTCTAGATTATTGCCATTCCGAGTCTGTAAATGTGAGGGTGCTTAACTTC
T
>c374_g1_i1 len=241 path=[1:0-82 481:83-240]
AGGTCAACTATTTCTAGGCTTCCACCCATTTCTTTCTGTATGAGAGATTATTACAAGATA
GGCAAACACTCTGGGACATCATGTTGAATCTTTGTTATTTATGATAAATGTTTTTGATTT
GATTGGATCCACGGATAGAAGATTTAATGTTTGAGAGACAAAATTGTCACCAAAGTAGTA
GAAAGTACTCATGCTAGTTATTCCATTATCTAATGCTAAATATGCTCCTCTAATACTACA
T
>c375_g1_i1 len=380 path=[408:0-379]
GCTTCAATGCTTCTTTAGTTTCCTCTCTTGTAGCCCCTTTGCTCCAGCTGCCAGTCTTCA
TATCATCAACTCCATGTTCGATGGAGGAGTTCATATGTCAGCAAGGGGTTATGATACCGG
CAAGATTGCACAGTGCCGGTGAGAGGTGCTGAGATGCTAGGGTTCGCAGGGAGGGTTCGT
AGGGAGGCTGGAGTTCACGAGGGATTTTTAGAGATTGAAATTTCTAGATTTTGACGAATG
TGTTGATGGAGGAGTTCATAATTTCGGCGAAAGGTTATGACGCCGGTGAGAGGTTCAATG
CCGGTGAGAGGTGCTGAGATGGCTAGGGTTCACAGGCGGCGGGAGTTGGCAAGGGAATTT
TCAACAAATGGAGATTCGTA
>c376_g1_i1 len=493 path=[77:0-343 25:344-356 38:357-492]
GCAGCCTAACCTTTAGAAGATCTGTATTCCAACATAAACTAATCACAAACAAGCCAAATC
TCGTTTTAAAACTCCATCTACTATCTTTTTATACACAAATTTTCTTCGATATTATAAGCA
GTCTCATGGATCTACTCATCAGTAGCATTGTATGATCAAAGTTGATATTACTTGAAAAAC
TCTCCCCAACAAGCGAGATACATCAGATCAAAGCTCGAATTGAAACCTAATCAGTAAATA
CACCAAGTGTAACGTATAAACAAACGGAAAAAGGGGAAGATCTCATCCACTCACCAATAA
TAGCATTATACTACATAAATCAAAACTCTCTCCAACAACCGAAACACATCAGATCAAAGC
TCAAATCAGTTAAAACTCCTTCCTCATTAGAAAATCAACAGCAGAGAAGTATAAATACAC
CAAGTGTAACGTGCAAATAAACGGGAAAAAAGAGAGAGGAAGAAATAACCTAATGGATGA
GTGACGGTGGATG
>c377_g1_i1 len=413 path=[479:0-339 25:340-359 45:360-412]
TGATCATTCATTCTGTTTCTATTCAACCGCATCATTCTCAAATTTTTTAATTTTCCTACA
CCAAAAATCTCTCAAATGATGATCATTAGATATAGGCAAAGTTTTCTCAATATCAGCAAC
CACCTGAGTTTTCAATCAACCATATCTGCGTCACGAGTAGTTCCTTCTTCATTGGCTGAA
TCAATTGATGCAAGAAGATGCTCTATTCTGAGAGGAGAATGCCGAGCTGCGTACTGGAAC
ATGACCTTGGAGTAACTATCAGCAAATGCTCGTGCACGGTTAGCTTTCCCGATATAGTTT
AGGTCAGCTCTCTCAAGTTGCCCATCTTTGAAACATAAGCCCCCTTGGTTGATAGCGAAT
CTTAGGAGATCTCCAGTCCGAAGTTCTGTCTTTTGGATGAAATCACTGTCCAA
>c379_g1_i1 len=306 path=[1:0-155 157:156-305]
TTCCTAAGTTTTTGGCCCATAGCAAGCTCTGCTGACAGGATAGGTGAACCAATACAATAA
GCAACCCTCTCTAGACGATGCAGCTTCATATCGAACACAAGTGTCATTCCTTTTGCAAGA
ATAGACTCTTGTATGTCACGAGAAACTGATCTCTCAACCAAAATAACATTTGGATGGCAA
TTCTCTATCATCTCAACAATAGTTTTCAGATTGCTCTTTTCCTGTTGCTGCATTGAGTCA
AATGATGATAATCCGCCAGAAGAAAGATCTAGTGAGTCATGGATCAACAGCAGTCTTGGG
TTTTTG
>c381_g1_i1 len=585 path=[78:0-321 399:322-328 64:329-584]
GTCGATACTCGGGAAAAAAGATATTCCCCCCAATATCCGTATTGCAATGTCAATATCTGC
GATATTTCGCGATATTTTCATCATTGTGCATAACATGAGTATCTCTTTATACATATAATA
ACCCCCAAAAAAATCTACAAGAGCAGTTGACACGAAATGAAGAACAGAGCAAAACATCTG
GAAAGCTTCGTGATTTGCAAGCATTTGATGGAGTTGTCAGCTTCTCCAATCGCGTCTGCA
CAGTTTAGGTACCTTTACAACTTTCTTGTCGTAGCTGAGAAAGGGAGACGGCAATCTGAG
CGCCTACGCGTGCATTATTTTTCACAAGAGCAATGTTTGCAGAGAGGGAGGTTCCTCCTG
TTAGCTCATTCACTCTAGCAAGTAAAAACGGAGTTTCATCGCTGCCAGTAATATTCTGCT
CCCGAGCTTCCTTGAGAGCTTTCTGTATTGCTGACTCAATTATGTTTCCTGAAGCAGAAT
GTTTGCTAGGGATAGGGACTGCTATAAGAATTCCAGTCCTCAGTGTAAGATTATTGCTCG
CTTCTATTAGTCGAGCACATTCCTCAGGTGAGTCAACACGACAAG
>c382_g1_i1 len=594 path=[622:0-593]
AAAAAAAAGGCATGAACCTTCTGAAAGCAATGAGTTGGAGCTGGTGCAATTGGATTTCTT
CAGTTGTAAGGCAGAGGTTTCCTCGTGCGACAGGAAAACCAAACGTGCAAAAATCTGTCT
AGAGCATGTCTCCAGAAGATTGCAGAGTTCTTTAAAACAGCGAGATAAAGCAACTCAAGC
TATTACCGAGGCTCTATTGAGGGGCTTACGAACATCTTATGATGAGCAATCTAATGAGTC
CAATCATCTGCCTGCATCATTTCTGTGCTTAGGTCTTACTCCTAAAAGTAAGAAACAATT
TGCAGAAAGTCTTGGGGAGCATCTTGTCATGGATGATGGGCAGAAGTTGCTGTTTCAAGT
TGACCTATCATTATGCACCGAACCAGAATCATTTTTCTGGTGCCCGTGCAGTATGAACAC
TCACCTGCTGCTCACAGAGGCCGTCAAGAAAAGTCCGCACTCTGTCATCATTTTCCATCA
GCTTGAGATGGCGCACGTTTCTGTTTTTAGCACCATCCTCTCTATTCTTGATGATGGTGT
GGCCAAGGACAGTGAAGGAAACATGACAAGTTTCGAGAATTGCGTGGTTTTTTT
>c383_g1_i1 len=453 path=[65:0-103 39:104-452]
CGGGTTAGTCTATGTGGACTACACCAATGACCTGACAAGATATCCAAAAGATTCTGCTGC
ATGGTTTGCTAAGTTTCTGAAGAGCAAAGCGGAACCACCCAAATGGTTTCACCCGTGGTG
GAGGCTGCACTCCGACAAGAGATCACTTGACCAAGAGAATATTGGAGAGAATGAGACTGC
AGACAAAAGGCTCAAACTTGTGGAAACTATTACCCCTGAGTAATGGTTGTGCAGTTGTTG
CTAATATTCTGATATGGTCAAGTTAATATTTCTCATGCTTTTGTTCGCTTACGAACTATA
GTGAGCATACATCACCAGATGTGGCATCTATAAGACTATAGTCGGGTTAAGTATTGTGTG
CTGAATAAAGTTATGATGTACTGGTTTGGTCTTCAACCCTCTCCATCCTAGCTCTGTGTG
TTTTTATTAGTATCAATAAACAGAAAGGTGTTT
>c384_g1_i1 len=245 path=[274:0-167 26:168-244]
TGCACATCGCTTGTCAATTCAAGACCAAATACTTATCCCCAACCTTCAGTCAAGCAACAC
ACAATTTATAGCTCAAACAAATCTTGTTCGCAGTGAGACACGAAATTGTGGTTCCATGAA
GGAAAGGTACTCGGTTACCTAACCAAACCACTGCCAATTTCAATGCATGTTACACTCGCC
AAGCTCAAAAACACATCTGCAGAGACCTTAAAACAAAATTCCAATCCTTAAAACGGGAAA
AAAAA
>c385_g1_i1 len=322 path=[53:0-321]
GTGCGTTGGCGGCAGCGGCGGCGAACAGCAGCTGCCGAAGGCTACTGGCCTCCCTCAAGA
TCGGCTCCACCTCCGTCGCGACCAAGGAGTGAAATGCAATATCCTCGGCGGGTCCTCCCC
TTCCACCGTCTTCAGCCCCTGCAGCTCCACCATCTTAGATTGTCCTATTAACCGATTCAG
CCACCAACTCTTCGTATAATCAACGAGCTTGTTTGAAATCCAGAATTTTGAGTGTTCTTT
GAAATCGGGGAAAATTTGGGAGAGGAGGGTTTGGATATCTTCGCAATCGGGTGGGAATTA
GAGATTTCTCTTTCAATTTGGG
>c386_g1_i1 len=222 path=[1:0-181 183:182-221]
TTAACCACCGGAACAAGCATCGATCCATCAAATATTTCAAATTAAATTCAACGGTTGTGT
GACTTTGAAGATAAAGATAAAAAAGAGATCGAGGAGGCGGATAGTAGAGTGGGCAAAAGA
GTGTGGGTTGTAGAATAAATTCTTGAAGAGAGTGGGATTAAAGCCTGTGCACACGTGAAC
AAAGTTCCACCAGCTGTAGTTTCGCTCCCGCTATTTAACATA
>c387_g1_i1 len=491 path=[1:0-151 153:152-166 168:167-490]
TGTGGCTAGCTGAGAGCATTGCAGCCTTGTTGATCCGTTTTACGAATCCAAATGACAAAA
AGCTGCAACATTATGCAGCTGAGAACGGGATATTCCCTCTTCTACTCAAGCTGCTAGAAA
GCAATTCAGAAACGGCTAAATCTAAGGCTGCATTCAGCTTAGCTCAATTATCAATCAACT
CAATAAACTTGAGCAAGTCGAAGAAGCTCAAGTGGTTCTGCGTTCCACCTTCATTAGAGT
CTCTCTGTGAAGTCCATGACGGATACTGCAACGTGAAAAACACCTTCTGCTTGATCAAGG
CTGGGGCGATCACTCCATTAGTGCAAATTCTTGAAAGTGGAGAAAGAGGTGCGGATGAAG
GAGTGCTGAGCTGCCTATCAACACTTTTGCAAGATGAGGTCTGGGAGAGTGGATGCAATC
ATCTCGTCAAGAAATCGGGGGTTCATTCCATCATCAAGGTTCTATCTTGTGGAAGCTTCA
AGGCTCGAGAG
>c388_g1_i1 len=682 path=[53:0-681]
AAAAAAAGCCCTCCTATTCACAGCTGAACCTGCACCGTTCACACTCAATGCATCATCAAC
CGAGAATGCAAATCTTTCAGAACCTGATAGATCAAGCCCATCCTCAGGATTATCCTCCAC
CAAAAATTCCCATAATCTCCTCCTTCTAACTTCTATTTGTTCCCCTCCAAACATCACTTT
TTTAACTAATTTTGGTTCTACTTCGCCTTCTTTGCTTTCTGTAAATTCTTGGCGATCATC
TGTATTAACATCGGATGGGTAAGAATCCCCAACGACATCTACATTTTCTGAAGCTGCAAC
TGCATCCTCTGTATCCCAAAACAAACCCTCTAATTCGTTATACATTGCTTTGTATAAATG
GCTCATGAGAAACTCCGGGGCATCAGGTCCATTAAATCCATCATAAATCCCAACAAACAG
CCAACCTAACTCCTCTGATACAACCACATGGACCCGGTCCTCGCCTGCCTTACCCAATGC
CCACTGCACATTGCCCTCACATCCAATCTGTGCCGCCTCTCTGCAACCATCGTTTACCTG
TGGAACATCCTTCCGCTGCCCCCCTCCACTAATGAAATTCCGCACAGGGACCACGGAGAA
GTTCCGGTACAATGCGTTGCGAATTCCCGAAATGCTCTTCTTCTTCCTCTTCTTAACGTA
CATGCCCCCAAGTGGCGCCGAG
>c389_g1_i1 len=319 path=[53:0-318]
TCTCCCAACAGGATTTGAGGAAAATTCTTGCCTTAGTCGGTATCAATCCCTCCTGTATCG
CCGGGGAGTACCACAGAAAGTCTCTCCTTACCTCATATCCAAGTTACGAAGCTATGAAGC
TCGCCATAAGAAATGCGGACCCTACACAAATTTATACAACAAAACAGTGGAAGATCTTAA
ATCTGGCAGATACTCGAGCACACCCGATTGCAAATACATTGTCTGGATATCTTTTAGTGG
TTTGGGGAACAGGATCTTGACACTGGCTTCTGCTTTCCTTTACGCTCTTCTGACTGACAG
AGTCCTCCTTGTTGACAGG
>c390_g1_i1 len=216 path=[171:0-30 110:31-90 170:91-215]
AGCATTGGCAGTGAAGAAAGCCTGAAAACGTTCAAACAAATAAATGAGTGACAATAATAT
GCCCAATATAATACTAAGCCCAAGATTTATACAAGATTTTGAAGCTGTTGATATCAATAT
TTGACACAAATTGATCTTGAACAGTATAAATGCCTCCCACATACAAATTCAGAGGTTTAG
GCATGACATATACCTCATCCTTCTGACCAGTCAATG
>c391_g1_i1 len=863 path=[897:0-491 1388:492-492 58:493-862]
AAGCACCGCAAAAATGGGATACGAACAAAAACATGTTTTTGAACCCCCACTTAATTTCGA
AAAGTTGAAGCCCTCTCTACTTGTATATACATATGAGCACAAAAAATTGAGGAAAGATCT
AGGGATGAAAATCACGAGCTAGACGGCTCATCATATAATTTGATACCTCCGACTGTTTAC
CATCATAAACGACTCAGTACATCCTGCCATTACAGTCTGCAGCACCGCAATAACAGTCCT
TAACCTTGATGTTTCCCTCAGAATCATAAATCTGATCCAGAGAGTAATTGTAGTGATACG
TCAGCTCCTTTAGAGGCGGAATGTTTTCCAGTGCAACTAGCATTATGTGGGGCGCTCTCT
TGTCATCATTATCATAAATCACATTTTGTGCATAAAGGTTTGGCGAACAGCTGTGATTTA
TGAACCTCCCCACATTCCCATACGACAATGCATCAATTGTATAACCCTTTTTTACATTAA
GTCCAACAGGAGATTCTTGCTCTTCAGGATTGGTAGAGGAATCAATTAAATTCTGGCCGA
TATCAAAGAGATACTCATCATTGCCAATCCTTTCATCAGCTTCCTTCTCTTCAAGAAGTT
CTCCTGTGTACTCACATATGAAGCTTCCTGGAGATATAGACGACAGGGCCCTCACACCCC
AGCCTCTCGACTCTGTCTTGAAGACCTCAAGCTGAAACTTGATGCCACGTTGGGTGACCC
TATTATAGCAGGAAGGGGGGCATTTACAATGGGGACCACACTCATATACAAGAGTCTTAG
TTTCAACTAAAGCTCCACCATGGGTATATGGGATTTTGCCTCCATTTCTAACTGCACACA
GACATTTTTTTGAGTCGGAACAT
>c392_g1_i1 len=339 path=[53:0-338]
GACTCTGCACACATTGTATGAGCACAAATATAATCCACCAGTAACCAGCAATTCTACTAC
AAATTCAGGAATTGATATGCAATACATAGATTAAAGTAACCTCCACTCATCTTTAACATC
TCAAAACAACAACCCGAATTCTATTTCATACCAAAATCACCAACATACAAGATCAACTAC
AAATATAGCATTAAAAAAAAATCAATCCCAGCAAGTCCTAGCAGCTAAAAACAGCGAAGA
AACTATTTTTACAATGGAACAGGGCAGAAATTGATAAACTTCACCAAACCAAATCGAATC
AAAACATCCAACAATACCTGCAATTGGATGCAATGGCAG
>c393_g1_i1 len=1050 path=[1:0-350 352:351-357 359:358-1049]
CACCACTCAATATTGGAAGAACATAAAGGAATCAAAATCAGGCAGTTAAAGCCAGATCCT
TGTAACAGAGAGATAATCAAATTCTAAACTGTACCAGTTCAAGATAACTGCAAGAGCTAG
CTCAGAAGTTGCCACATGAATCTACAGTCTATGATGAAGTCAGCATTGCACAAATTATGC
CATAGACCAGCAGCATACTGGATCACTAAACAAAAGCAGAAACAGCAGCAAAAGAGAGAA
AGAAACCAAAATGCACAAGCAAGGCAACTGGCTAAAATTTAAACAGTGCATTACTGTCAA
AACATCTATTTTTTCTTCTTTTAAGGATAAATCATTTCTATCACAATCCGAGTAATATGG
TCTTTTAACAAGAAAATCTTCAGAAGTAGAAAGTTCTCAACCAGCAGTAGACGTGACTTG
GTTAGACCTCTGTAGCTGCGCCATTGCCCCATTCACAAAGATAAAAGCTTCAAAAGTAGA
AAGAGTTCAATTTTTTGCGTGCTTAAATATTGCTTCTGAGGTGCCACTGGTCCTCATCGA
TAGAGATAACTTATTCTGCGAACAACCTATAGGCAGTGAATAAATTCAGCAATTACGCAG
AAGCAGAAGCATCATTAGTCGGGGCAGGGTGGTGATTGACGACTAAGGGAGGGCGCAGAG
CTCGGTGATTAGCGTCTTTCTGCTTCCGAGCATTGTACATTTCTTCCGTCTCGACCACAA
CCAACCTTTTCACCTGCTGGATCATTCCGCGGACGGTTGGGGTATTCCAGCGCATGACGG
TGCGGTTGCATTTGGTGAGGCGCAAGGCCTCTAACGTGCGGCGGTGGAGCTTCCTGGTAC
CCGGAATTCCCCTCACCAGCGTTATGTAGAGATTACGGCTCCACGCAACTGGAACATTTG
CTTTAAATGCGTTGTATGCACTCATTTTTCTTCAATCTTCTGTCTATTCTACTCAAATCT
ATATAATTAATCTGCCAATTATGATGATGAATTGAAAAGGCACAGAAAATGGGGGAAGAC
GACGAGGGTTTCCGAAAGGTTTTGGTTGAG
>c394_g1_i1 len=396 path=[63:0-299 56:300-305 62:306-395]
CAAAAACCTTAAAAAGAAAAGAAAATGTCAAGTGCCATTGTTCCAGCTAGGAATCCAAAG
ATCCTTCGCCACGACCGTCGTTCGATGCTGTCGGACGACGGTGCTCTGAGGAAGCAGATC
CAAGCAACTCATTCTTACGATGGCCGTTCCATCGACACAGAATCTATCTTCGTAATTGTT
AAGGATATCTTCAATCTTGTCTCACCTGGCATTGATGGCATTCTCAATGGCTCGACGTAT
CATGCTGAGATTCGAGACGAAACGGCGGCTTTAACAACCTTTGATGGAATCCAAGATTCA
TTAGCCTTTCTGCTGAACAAGATTTCTTGTGAGCTCTCGTGCAAGTGCACGGGAGGAGGC
GACAACCACGCCTCGGCAATAGAAATTCTGAACGTG
>c396_g1_i1 len=373 path=[379:0-372]
GTTTCCTGGCCAACTGATACCTCGATCTTCTAAGGCTATCTTTATGACTCATATATCTGC
TGCTGCGGAGAGTGATTCTGCAGAATATGATTCTTGTGATTCACCAATGGAACCAAACAG
CCCTCTCTATGGGGTTTCTGATAGAGTTGAAGCTGAGAGTGCTGAAAAAGAAGACGGTCT
GCTACAGCGTAAACGAGAAGCATTTTCAAATGCAGCAGGCCCTTCGTTAAGGAATATGAT
GCTGCGATCAAACTCTGTTGATGCAAATTTTAGCCTGTCACAGAGTGAACCAAACATTGC
TGATTCATTTTTGAAGAGCCAGAGAAAGGTCATTGCTTCTAATAGGACTGCAAGTTCAAG
GTCAGAAGGTACA
>c397_g1_i1 len=497 path=[1:0-496]
AAAAAAATTGTGTCCATTTAAGGTCACTGCTCGTGCCAAAGATTCGTGTTGTCTTGACAG
CAGAGGTGTAGATGCTTATCTCTATGGTGAAGATGGGTTCGTGGAGTTTTAGTGGCAGCA
GTATGGAGCTTGCATCCATTAGTTTATTCTATTGTTATTGAAGATACGAGGTGTGAGCTT
TGGAGATGTTGATGTTTTTCATGAAATGTTCAAAATTAGAAAGGTTTGATTGGTACAGAG
GAGAGAGGGGAGAGTCTTTGTGAGTGAGCTTCAAGGTGAAACTGGTAGAAAATAGTAATA
GGAAGGAAGAGGTAGATCATTAGGGTTGCAGTTTGAGCTATATTGCTTAAGGTCTGAAGC
AACATCATGATTAAATATTTTATGTTATTGTGCTCTGATCAAAGTTTGTCCATGGCACTG
TGATTGTGCATAGTCTGGATTTATAAATCACTTCATTAAAATAATATAGATATATTGCTT
TTTATTCTTAAAAAAAA
>c398_g1_i1 len=422 path=[1:0-100 102:101-161 163:162-421]
AAAAAAAAACGGATAGCTGGTATACACCTAAGTATCAATCATCTAAAAAGTGCACAGGAA
GGCGATTTAGTAGTTGCTGAGGCTACACCAGTCAATGTTGGCAAATCCATTCAGGTTTGG
GATGTCCACCTCTCAAAGTGCGATCCTTCCAACTCTGACATCAAAACACTTATTGCATCC
TCAAGAGTCACGGTTCTTTCCAACATGTCTGTGCCGGAATCTGCCAGAGATGCTGCTGAG
AATCTCAAAAGATACGCTAAATTATGACTGTTTTATAAATGTGTCCTTTGAGACACATGA
GATCCTCTATTCCACTTTTTAGTATCCCACTAAAACACATGACATATTCCCCATCTAAGA
TAGCATTGATGGTTATGTAACTCCATCTCAATAAATCTCATCAGTTGTATGATTCCTTGG
AG
>c399_g1_i1 len=224 path=[358:0-223]
AACACTCAGTCTGCTGCAAATCATCGGAATTGAACACTTATCATCTGGTCCCTCAAATTC
TTGCTTGCTATTAATTCCATCAACTGAATTGAAGCTCAAAACATTGAACAATCCTGTGTA
ATCAAGTTTTGCAACCATGAAATCTGCAGAATTAGAGCTATTCACATTCAAGATTCTTTT
TATCACAACCTCTTTACCATTCCCTCCCATCAAAAACACACCGG
>c400_g1_i1 len=315 path=[70:0-314]
CTCTCTCTCCCTCTCTCTCTCCCTTAATTTGTATCCGAGTGATAGATGCATGTGCCTGTG
TGTTTGTAACTAGGAGTACAATTTCAATTTTCTATTTCTTGATAGAAATTAATTGACAAA
AAAAAGATGTTGTCACGAGTTAATAGCATGGTCTGGATGGATGGCAGCAAAGGAGAGGAG
CAAACATCTTCTTGGCCCCAAAACAACGACGACGACGGCGGATTGTCGAACAAAGAAGAA
ATGGAAATCGGTGCACTTTCGACATTCAAATCCATGCTCGAAGCCGAAAACGACGAAGAC
TGGTACATGAGCAGC
>c401_g1_i1 len=279 path=[257:0-99 357:100-103 361:104-278]
TTAAACCATGCATATTATACTAAGCATTTAATCTTCATTGAGCACTTCAAAAGTTTAATC
TTTCAAGTTTTTCCACCTCATCATAAAAGGTGTGTTCTTGCAGACAAAGCTTCCATTTTT
CCTCACAATTCTCTGCTTCAAATCGGGTTTGTTTGAAGATTCGTGGCTAGAAAATGGATT
CTTAAATTTGTTTTCCTTCATGTAATACCTGCAAAAAATAAAAAGAAACAATATATCAGC
AACAATAATAAATTTTTGTAATGCAAAATAAAAAGAAAA
>c402_g1_i1 len=457 path=[107:0-165 272:166-456]
GGGGGGGCTTTGCCACTCTGTACAAAAGTAGAAAATTAAAAAAAGCCTCAAGACAACATG
TGTCAAAAGCTTTAAGCGTTTACCTTTGGAGCACATCTAAGTCTGATTTGGCTAAAGTAA
ATCATTGTAGAGCAAGCAAGAGAGAAAAATCAAAGCAATTAAATAATAATCATGATAATC
TGAAATTGCATAATTTTAGAAACTACATAAACATCAACAGGTTCCAAAATATAATCCATA
AGAAATTTCAATGAACTTTATCGTACATAAACATCAAAAGGTTCCAAAATATAATCAATA
AGAACAAATATGTAGAGATAGTGAGAAAATACAACTGAATAATGACGGCTACAAGATATC
AATCAAAATTCTCACATCTTTCCATGCATCATCTATGAGAGAGACCATTTTTTTCAATAA
AATTAGCAAATCCCTTGTTGGAGCGTTTGAGGGATGT
>c402_g1_i2 len=218 path=[107:0-165 78:166-217]
GGGGGGGCTTTGCCACTCTGTACAAAAGTAGAAAATTAAAAAAAGCCTCAAGACAACATG
TGTCAAAAGCTTTAAGCGTTTACCTTTGGAGCACATCTAAGTCTGATTTGGCTAAAGTAA
ATCATTGTAGAGCAAGCAAGAGAGAAAAATCAAAGCAATTAAATAACTATCATCCAGAAA
ATCTCTATAGTTTAGCTTAATTAACCACAATACATGAA
>c403_g1_i1 len=446 path=[53:0-445]
GTAAAATTCCCACGGTGGCGGAGACGGCCTCTACTTCCTCTGACCCGCCGCAGCAGCCGT
TGCTGCCGCCGTGGATCGAACTCCCCGGAGATGTGACGGCTAATATCTTGCAAAGGCTGA
ACCCTGAAGAGATTCTGGAGAGTGCACAGAAAGTGTGTACTACATGGCGGAAAGTCTGCC
AGGATCCCGCCATGTGGCGGGTGATTGATTTCAAAACTTGGATTGACGCGTTCGACGAGT
ATGATCTCATGTGCCGTTGCGCAGTCGATCGTAGCCAGGGACAATTGATGGACATAAGCA
TTGCTTTTTTCGGGGACGATAAATTGCTGAACTACATTGTCGATCGATCAAGTCATCCTC
GATGCCTTACACTAGCAAGTTGTGATGATATATCAGAAAATGCTTTGGCTGAGGCAGTTA
AAAAACTCCCACAGTTGGAAGAGTTG
>c404_g1_i1 len=271 path=[405:0-270]
GCTATAGTAACTGAACCTAATAAGATGGCAATTACAACCCAAGAAGTAATAAGTACTTGG
CCGTGTACTTGGAAACCTCCTATTTGCCAATAGAAATGTTGGCCTACTTCCACACCGGAT
ATATCATATAACTCTTTTAGTGTGTTGATAGAACATGATAGTACATTCATATTGCCCTCT
GAAAAAAATCGAACTTTAAAAAAAATTATTTTGATTCAACCATCTCTTTGTCTACTTCAT
TCGGATATTTTGAATACCAACTCGTTTTTTT
>c405_g1_i1 len=353 path=[368:0-59 19:60-352]
TCTCTCTCTCTCTCTCTCTGCAGGCCACCAATGGACTGGAAAGCCTAGTTTCTCTACATC
GTCCTGCTCAGTTTTTGTGTGCTTCATAGCATGGCTGGTAAACCTAGTTTGATACATTTT
CAGCACCAGCAGCATTATAAAGCGGAATTGCAGAGCCAAAATGCAGCCAGCTTTTCTCCT
AGCCGCTGCAGAGATCATGATCATAAGCCTTTTTTCCCTACTTTCCCTTTTGAGTTGGGA
GAAGGAAAAACAGTGATGATTGAACGATTGAACACGGGACCTCTCCTTTTTACACGTGGG
AGGTCCAGCACTTGGGGATGATGATCAATTATTGATTACAGACCTCTCTTTTT
>c406_g1_i1 len=815 path=[115:0-700 64:701-814]
GAAAGAGCGGAATTCAAGAGATACCTGCCTGTTCCAAGTGCCACCGCCGATTAAGCCTTA
TCCGACTTACTTCCCAACTCCGCTGGATTAGGGTTTCTGCAGATGATATAGTGTGTGCAT
TGCAGATGATGATTGATTCGGAAATGGGGCGGGAAAGAGGAATCATTCACAAATACTAGA
GCTGACGACGATCATCCATATCATGTAGAATCAATGGAGTTAGTGTCCCTTAACAGTGAG
CCAATGTTTGGGGAAGGCCGCGAATATGAAGATGGAGACTGTTCAATGGTGGAACATTGT
GCCAACCCTCACTCACTGCAGTTAGGAAAGGAATTTCTTCTGCCTACGGTGGGATTGGAG
TTTGATTCTTTTGATCAAGCTTATGATTTCTATAATGTCTATGCTAAGGGACAGGGATTT
GGGATTAGAGTAAGTAATTCATGGTTCCGGTCAAAAAGAAGGGAGAGGTATAGAGCAAAA
CTCAGCTGCAGCAGTGCTGGATTCAAGAAAAAAAGCGAAGCAAACAACCCAAGGCCAGAA
ACAAGAACAGGTTGTCCTGCAATGGTAATCATCAAGCTTGTGGATGCTCGAAGGTGGAGA
ATAGTTGAGGTTGAGCTTTTACACAACCATCCAGTGAGCCCAGAAAGTAAGCGTTTCTAT
AAATCGCATAAAAAGATGATCCTTGCTGCCAAGAAAGCACAGCAGTCTGAACCTGTAAGA
GAAGTACACACGATTAAGTTATACGGGACCGCAGTAGTGGATGCTATGTGTAATGGACTC
TCTAAGACATATAAGGGAGATGACAAAAAAACCGT
>c407_g1_i1 len=315 path=[1:0-24 26:25-314]
AAAACTGCCAAGACAGAGTGAAGATTCTGGAGTAGAAGAAAGGCAGGTAGTCAAGTTGGC
CAGTCTTTCGAGGTTCCATGATTGCAGCAACTGCATGCCTCGCTGACTTTCGTGCAGCGT
CAACGTGCTCGAGCCTGCGTATTTCTCCAAAGAATTTGACTGGGAGAGCTGCAACATCTC
CAACTGCATAGACTGAGCTATTATTGGATTGCATTTTGCCATCCACCTTGATTCCCCCCT
TCTCCATTGTTAGTTGCCCTTCGAACAAACTTGTGTTTGGACGAGCGCCAACCCCGACTA
AAACCATATCTGCTG
>c408_g1_i1 len=532 path=[1:0-285 1042:286-298 300:299-531]
ATAACATCTGGGTCGTACTTGATACTGATGCAAAATTGTTGGAGTATGTGAGATCATTGG
GTATGAATACAATCAAGCTTTCCATCATGTCGATTGTACCACAACCTGAGGCAGCGGAAA
ATGCTATTAAAATGACAGTAAAGGCATCGTATGAAGATGATCTGATAAAGTTTGAGTTTG
CTCTTTCAGCGGGGATATCAGAACTGAAGAATGAAATGATAAAGAGGCTGAAGTTGGATG
ATGGATGCTTTGAAATCAAGTACACTGATGAAAATAATTGTCCGATGTTACTGGATAGTG
ATGCAGCCCTGCAGAATTGTATCAATAAAGTTAAGTCGTTACAGAAAACTGTAATGAGAC
TCTCCATTCAGCCAATTAGATCACAAACAGCAGTCAGCAATGAATGCATAATGACTGTTA
AAGCCTCTTATGGAGATGATATCATAAAGTTTAAGCTCTCTCTTTCATCAGGGATGATGA
ACTTGAAGGATGAAGTAACTAAGAGGCTAAAATTAGAAGCTGGAAGGGGGGG
>c409_g1_i1 len=1173 path=[1:0-340 342:341-756 342:757-1172]
TCATGAATTTTACCGTAGGTGGTGTGAGTTATAAACACATTGATGAAGTATATTTAAATT
TTAGTGATCTATATATTTCCATGTCGCTCTTAATGATTCTGCTGGTTGGAAAATCAATAA
ACTTTAATGAATTTTTTTATATCATAAAAAATGGAAGAAAATACTGCAGGAATTCGGTAT
GCTAATTTTTTTTGCAGCTCGTGTCTAGTTCCTTCATAGCTGAATCGTGATTTAGGTGAG
ATGTAAATGTTAGAATATTTTGATTGGAAGACTCACTAATAGGGTCATACATGGTTGAGG
AATGCTTGTTTACAAAGAAGTTGATCTGCCATGTGATGTCCGGGACATTGCGCAAGGGCT
TTGAGTTCCTTCATTCGAATTTGTTCGGATGGGACGTTGATATAATCATATACCTATCCC
TTCTGATGGCAGTACAACGATCAATTGAGCTTGCTATTTGGATCATATTATAAGCTAGCA
GATGTCGATACATTTACATATTTCCTCATAGAGTTTTCTGCAGGTTTTCATTAAAAAAAG
AACTTGCAATCATTTTAAATCTTTTAAGATACAATAGGAACTTGGCACACTACTTTTCCT
TTTATTCACCTGTAAGCATATTGACTGTATTTGAATCTTGATTTGGACCAGCTGTAATCA
CTCAACATTGCGATTGGCACACTCCCAAATATACATTTGCTTGCCTTATAATATTTTATT
TATTTTTATGATAAAGCTGATCTGCCATATGATGTTTGGGACATTGCGCAAGGGCTTTGA
GTTCCTTCATTCGAATTTGTTCGGATGGGACGTTGATATAATCATATACCTATCCCTTCT
GATGGCAGTACAACGATCAATTGAGCTTGCTATTTGGATCATATTATAAGCTAGCAGATG
TCGATACATTTACATATTTCCTCATAGAGTTTTCTGCAGGTTTTCATTAAAAAAAGAACT
TGCAATCATTTTAAATCTTTTAAGATACAATAGGAACTTGGCACACTACTTTTCCTTTTA
TTCACCTGTAAGCATATTGACTGTATTTGAATCTTGATTTGGACCAGCTGTAATCACTCA
ACATTGCGATTGGCACACTCCCAAATATACATTTGCTTGCCTTATAATATTTTATTTATT
TTTATGATAAAGCTGATCTGCCATATGATGTTT
>c410_g1_i1 len=568 path=[596:0-567]
TTCCAATCCGATTTCCACTAGTACCTTTATCATATATGCATCTAAATTTTCTGTGATATT
ATCATCATCATAATCTTTTTCCTTATTTTCCTTTTCTAGCATCTCTTGTACAACAATGAA
GATGGTGTATTCCTTTGTGTGTGTGTTAGGGAATGTGTGTGTGGGTGGGGGTTGGAATAA
GAGAGTTGGCCTATAATAAGGAGGGCATTTTGCTTGAAACTGTTGATATTAGATAAATCT
ACCATTGCTGACAAAGTGACTATGATTTAAATGGCAGTACTGCTGCTACTTGTTTCCATT
GTTGCCACCTAAAACATGTGGTAATTTGAAATTGATCATTAAATAAGAAGTAGCTATCTC
ATTGAGAAATATTCTTTTTTCTGCTTGAACCTTATTGAAACTGGTGAATGAGGTGCTGGA
CAAGAATTCTTAGTATAGTGCAATTTTCTTCAGTTACCAGATATTTTGTGGAGATTCATT
TGATTAATTTTCCTTAGTGAAATCCTTTATATGCCGTGACAGTTTACATATATAAATTTA
TATGTGAATACAGTTTCCGAATGTTCAG
>c411_g1_i1 len=297 path=[325:0-296]
CGACCGCATTGAGGAGCTCAAGGTAAACCTAGACGTGTTAGTGAACGAGAAAGATGATCT
AAACATGAGCATCTTCGAACTCGGTAGAGAGCTAACTTCCAAAGATGATCAGATCGACCA
AATGAGCAGCCATCTGCATCAACTGCACGTTGAGCATGTCGATCTCATCGCTGCAGCTGA
GGGTGCACGTAAAGCAGCCGTCGAGCTGCGGGCCAAAGTTAAGGACCTGGAAAGGGAGGT
GGAGAAGAAGCAGCAGATCATCGTGCAAGGAGCGGAGGAGAAGCGAGAAGCGATAAG
>c412_g1_i1 len=280 path=[258:0-279]
CGAATACATGCTATCATATTCAGAAAAGAAAAAAAAAAATGGATAAGAAAAGAAAAATAA
ACCCACCCGATTTGCATGTGAAATTTCAACACTTTGCATGACGCTCAATCTTTGCTTTTG
CTATTTAAATTGACTCTCAAATTGTTTACATTCATGCTCACAATCTTTGTCATTGATTCG
AGCCGTGATTTATGCTCTTAATCTCTTCTGGGTTTTCCAAGATTGAGGCCTTAATTTTTT
ATTCCCCCCCTTTTTTTAGAGTTGGGAGTTGGATCGACTG
>c413_g1_i1 len=248 path=[53:0-247]
AATGTGCTTAGCCGGTGACGGCGGCGGAAATGGGCGCTTAAGAAATCGCAGAGGAGTTGA
AAGAACACTGCTAGAATTCGCCGGCGAGTTCTTGAATGCGCTTGGCAGCGGACTCGGGCT
GTAGAATGGAAAGTTGGGCGTTTTACCGGTTGAGAAATAGGTATTTTGGTCGTTGTTTTC
GCCCGGAATTACGGGGTTCTCAGACAGGTTTTGCGGCGGTTCAGTGGGTTTTCCATGACA
AAGTCCCA
>c414_g1_i1 len=589 path=[567:0-588]
ATTTCTGCTGTTTATTTCTTTTCTATGCAGCAAAGTTTCAAGCTTGGGATCAATGTCGTC
AATTGCCATATCCTACGGCGAAAACGGCCCTGTTTTCTGCGGCTTGAAATCCGACGGTTC
TCATTTAGCTACTTGCTACGGCTCAAATCCTGCTATAATTCATGCAACGCCAGACCATCT
CCATTTTCTCGGTCTAACTGCTGGAAACGGCTTCGTTTGCGGTCTGCTAATGGATTCAAA
TCAGCCCTTTTGTTGGGGGAACACAGAGTTCATTCCAATGGGAGTTTCTCTGCAGTCGTC
AAGAAACTCGGAGTACTTAGAAATAAGCGCAGGAGACCACCATTTATGCGGGTTGAGGAA
ACCCTTGATGGGAAAGATGAGAAACACGTCTTTAGTTGATTGTTGGGGATATAACATGAC
GAAAAACCACGATTTTGACGGGCAGATCCAGTCCATTTCTGCTGGCTCCGAGTTTAATTG
CGGTCTGTTTGCTCAGAACCGGAGCGTTTTCTGCTGGGGCGATCAGACTAGTAGCAATGT
GATAGGATTGATTCCGAAAGAGCTGATGTTTAAAACGATTGCAGCTGGA
>c415_g1_i1 len=229 path=[53:0-228]
ATAAATATCATATTTCACAGAATACTTTAAAAAAAAAAAAACTTTGGAATTACCCCAATA
CACAAATTTATGCAAGATTTTACCCAAATTAGATGCGAATCATTGGATATGTCCTACTCC
TAAGATATGAATTGCATTTCTTCCCTAACACTTTAATTTGAATTCATGAGATGATAATAG
AAGAGTTTGAAGCAGATAAAAAGACAAACCTTGGTTTCGCAAGCAGTGA
>c418_g1_i1 len=255 path=[233:0-254]
GTCGGAGCATTGGTGATGCCCTTGATGGGTGGAAAGAGAGAGTCAAAGTCTCTGCTGACC
TTCAGGAGCAAATAGACAAATCAGATGATATGGTGGAGGATGCAGATGAGTATGGCTACA
CTGCTGAGTTTAAGGAGGGTACGGCTCAAGCTCTCGGACCTGCAACAGCTGAACAAGTTA
AGGGTGATATCAGTCAAAATGAGACGGAAATGGATGTAGGTAGCAGTGATATGAGAGATC
CAGCTGCGGAAATTG
>c418_g2_i1 len=286 path=[465:0-285]
GGGGGGGCTCCGACAAGGGTTTGGTTGAGCTTTCTGAATACGAGACTCTGCAGGAGTTAA
CGAAGTTCGTGATTGTTCGTTGCTCATTTGTTGGCCATTTGTAGGGTCAGCAACCCTGAC
TTCAAGGTCTGAGGCATTAGGCTGTCCATTTGTTGGAGCAAGATTGTTTTGGAGTTCACT
GGAATCGGAATATTTTTCATCTGGAGCAGAGTCACCTAGATCAGCTGTTGCAGCATAGTC
TTCTGTCGACTGTCCCGCAGATTGAGTAGTATTATCATTAGGATCA
>c419_g1_i1 len=500 path=[149:0-112 74:113-499]
ATTTATTTCGTATTTTTATGGGCATTTTGTTCATTATAAATGTCATTTTTAGTGTGTTTT
GAGTCAAAAAGAACCAGGATGAGGTCATGGGGCATTGCGGAGGTCAAGTCTGACGAAAGG
GGCATTTTATGCCCGGTTATTCAAGCAAAATCCAAGCTAAAAATTCATTTAGAGGCACAA
AGGGACTTCTTTCAGCATTCATCCTACATTCGGATGGCGGAATGGGCATATCAGAGATGG
ATAAAGCTGACTGTATGATGCTGTACCCACTTTGCTCGTGCAGACTCGACAACAGGCCAG
AATGGGCATTCGCGAGAAACTTGGGATTCAGTTGAAGGAGATAGACGTGGTGAATAGCTG
CATATCCGAAGAAGAGTTGGTGATAAACTGGACTTCTAAGAGGCGCTGCAACTAAGAGAT
AAGCCTAATCCCTAAAAAATAGGGATTTGATCGCGATAAGGCTTATCCAGACAGATCAAG
ATGGGGCACGCCGGATCCGG
>c421_g1_i1 len=294 path=[1:0-293]
AAAAAAATACTTCTCATCAATTAGATAGAACAGCTGACAGGCGAACCCCAGCCGCGAGAT
TGGGGCGACGAAACAATCTCAGCCTTCAGATCAAATTAGTGTATCGAGATTTGAGAGAAA
GATGAAGATTTTAAATGGGAAAGAAAAAGGCTACAATGAGTAGCAGTAAAAGAGAACTCG
CAGTCCCCCAACCTACAACTGTGTGCGCGAGCGCGAAACTAATACACATGTATAAATGTA
CGCCTGAATACCGGTAAAAAATTTCTGCAGATGAAAAGGAAGGTGGAGATAGAG
>c422_g1_i1 len=425 path=[483:0-111 594:112-127 41:128-424]
GTCCTTCTGATGTTCCAAATGATATGACGAAGTGTGAAAAAACGGGCAGATACATTGTTA
AGTATTACGGCAGTGGACATTTTGTTTCGTGTGATATTGCAAACTTAAAGCCTTTTCCTG
AGTACTTCGAACAGATGTCAGGGCAAAATAACTCCAGAAACTTTTCTGGTTCAGTTGAGA
GGGCTTTATGTGAGATCGGCCAGCGTGTAAAGTTAAAGATGACTTGTCCATGCTTTTCAA
AGGACAGTCAACCGCTTGATGCCCAATTGTGTGTGAGAAATAAAGAAGAAAATTCTACTT
CAACGCAGAAAGTAAGTAAGTTTGATTTTCTGTCATTATCTCAGTTCGAGCCCGCAACAT
TTATTGCAGATATCAGGGATCTTGCCCGAACTATTCATGTTCCTGGTAAGGTTGAGTTTT
TTATT
>c423_g1_i1 len=316 path=[344:0-315]
AAATATCCCAACAGACGCATCCAACAAATTGAAGATCTGGAGAAGCGAATTGTCGGTGCA
GTTCACAAAGCTGAGGATTTAATTGAATCCAATGTCGTGCGGCAAATTCTGGCGAAAAAG
AGCTCCGCTCCTTATCGTCTACTTGTGGGAATAGGAAAATTTCTTCCAATCCAAAGAGTG
TTGAAGAAAAATATACTGAAAGTAATCAAAAAACTTGTATCCATCCGCAAAGAGTTGGAC
GAGATCGAAGACAAAAATGGCGTGGGAAATGTGAAAAGGAACTCCACGGTAGCCAGTTCA
TCAAGATCTCTTCCCG
>c424_g1_i1 len=470 path=[269:0-319 8:320-469]
GGGTGCTCGATCTCCGCTTCTAGCAAATGCAAACCCCCTTGGTGGAAAGTTGTTTTAGGG
TTATATTCCAAGCAGGATTTTAGAGAGAGGGAGAAGTGTGAGGAGATTGAAATGGAAGCC
TGCTTTGCGGCTGCGAAGGAGAGATGCGGTGGCTTCGCGAAGCAGAAGTGTGAGCCGGCG
TTTATGAATGCGAGGATTGAAGCGAGTGGATTAGAGTCGAAATTGGTGGATTGGAAGGAT
GCTTGCAGGTTGATTTCGACAGTTTGTTTTGTTGATGAAAAGAGTTATGGAATTGGATTT
TGGGGAGTGGATAAATCTTTGGGTGAATTTAGGCAAAAAAATGAGGTTTCTAGTCTAAGA
GGGAAGGATTTATTAGGTTCTGATTTTGTGGATATTGAGGAGTACTTGAGAAAGAGCAGC
TAGAAATTTCTCTCTGTAGATTTTAGTGTTTTCTGGAACGTGAGATTGGG
>c425_g1_i1 len=414 path=[480:0-74 554:75-94 45:95-413]
TGACGGGTTACCAATTGAGGCTGATAGATCTTCAGAAATCAGCTCCACGACAGCCTTTGG
GTAGATATTATCTAGGCCTGCAACTTGGTCACTTTGAACAAGCTCTTTCATTTCACTCAG
CGAGGTAGAAACCCCAGCAGCAACTTCTGCAGTTTTGAGTGCTTGGATTGGGATCGAAGA
TGTGGCATATACCTTCCCAGGTGACACATCTAAGATAACGGCTGTACCCACTGGATTAGG
CTGAACTGCCTTCTCTTTAGGTTTTATAGAGTTACCTTGTGCTTGTTTAGCGACACCAAG
CTGCAAGTTTGGAACTGTAGAAGAATAAGCAGAAACTGGTGCCTTTGTTGGGCCATTGCG
GTAAGAGTTACTATATAATTGATTTGACACGGATGTAGTTGAGGATCTTGCCAG
>c426_g1_i1 len=227 path=[165:0-125 102:126-187 164:188-226]
CAGACATCACATTTTGGATGATGACTCTTTTTAGCAAGCTTTATTGGTAACTGGTAAGGG
TGCTGATTCAGTTATTCTTCAAGCTCCACTTTTCTCTTCTAGGAAGCTTTGATTTCAGCA
TTCAACTCCTTATCAGCCTATCTAGCTTCATCGGATTTGCAGTTCTGAACAATGCTAGCT
GAAGCGCATCCTTCTTTTATGAACGAGATTCCACATCAACACGGCGG
>c427_g1_i1 len=462 path=[440:0-461]
CCGAGCTCCGAGCCGCCGTGCGCCACCTCAGCGAACGCGGCCTCTACTCCGCCGCCAAAT
GGGCAGCGGAGCAGTTGATGGGAATAGAGCAAGACCCCTCGAAGCACACGCCGTCGCACA
CTCGATTTCAGCGCGGGAGCTCCAGCATCCGCCGCCGCTTCCGCACCGCCACCCCCTCCG
AGTCCTCCGCCACCCCTTCCGCCGGGGTATCTTATGTCATGACGCCGTCGCTAGTGGTGG
CTGAGGAGTACGATTATGATATGATGGATAGTGATTTTTATTTGCTGGCGAAGTCTTATT
TTGATTGCAGGGAGTATAGGAGGGCTGCCCATGTGCTTAGGGATCAGACCAACAAGAAAG
CCATGTTCTTGCGTTGCTATTCGCTCTATTTGGCTGGAGAAAAGCGAAAAGAAGAAGAGA
TGATAGAGCTTGAGGGTCCTCTAGGCAAGAGTGATGGGGGGG
>c427_g2_i1 len=449 path=[879:0-448]
TTTTTTTTGAGAGAGAATTGTCAACCCTTCGCAAAAATGGAACAATAGATGCATTTGGTC
TTTACGTGTACGGCCTTGTCCTCAAGGAGAAAGGGAGCGAGAATCTGGCAAGGTCTGTAT
TTGTGGAGTCTGTCAATAACTACCCCTGGAACTGGAGTGCATGGTCTGAGCTGCAGACTT
TATGCACTACAATTGAGGCATTGAACAGTCTTAATCTCAATAATCACTGGATGAAGGACT
TCTTTCTTGCCAGTGCTTACCAGGAACTCCGGATGCATAATGAGTCCTTGGCCAAATACG
AATATTTCCAGGGAACTTTTATTTTTAGTAATTACGTCCAGGCCCAAATTGCTAAAGCTC
AGTATAATCTCAGGGAGTTTGAACAGGTGGAAGTTATATTTGAAGAACTTTTAAGAAATG
ATCCATATAGGATTGAGGACATGGATATG
>c428_g1_i1 len=643 path=[706:0-113 819:114-642]
GGCGGTCACCACCACATTAGCAGGCTCCACGGCCGGAATAGTCACACTATTCGGGCGGAG
GCTGATGGCGGGCCACTGGGACGCCCTTGCAGTTTGCAACGGCGTCCTAGGCGGATTCGT
CGCTATCACATCAGGATGTGCCGTGGTGGAGCCGTGGGCCGCGATATTATGCGGGTTCTT
CGCCGCTTGGGTTCTTATCGGGCTCAACATCTTGGCCTTGAAGTTCAAACTTGACGATCC
GCTAGAAGCAGCCCAGCTGCATGGCGGGTGTGGAGCTTGGGGGCTGATCTTCACCGGGCT
GTTCGCCAAGGAGGAGTTCGTGATCCAGGCCTATGATTCAGGCCGGAGCGGGCTTCAGCA
ACGATCATATGGGCTACTGCTCGGGGGTGGGTGGGGGCTCATCGGAGCCCAAGTGGTTGA
AGTGATGGTGATAGTGGTATGGGTTAGCACGACCATGGGACCGCTGTTTTACTTGCTTCA
TCGGCTAAGAATATTGAGAATTTCCATCGATGAAGAAGTTGCAGGGCTTGATATATCCAG
TCATGGAGGATATGCATACAATGCTAATGAAGAAGAGAGTGGTCCTAGATTTTATGGAGA
CTATATGCGAATCCATAATAATTCATAGTTTGGGGGGTTTAAT
>c429_g1_i1 len=620 path=[648:0-619]
AAGCAACTGAAAAATGTCGACGTTCAAACGCAACTTGTTTGCAGCTTTTTGCAAAAGATA
TCGAAGCTTTTCCTGGAGAATTGGCTGCATCATCAATAGTTTCTCGTTGCATAAATGGTC
AAGTAAATATCTCGCCAAGTGTTTGTGATGAGAAGTTTCAGGAACTTGTGAGACGACTGT
GCTTATGGAGGGATTTAATGGCTCGTCTCCATGATGAGAGCCTGAGATTTGTTTTGTCAG
ATAATGCAATCGTTACACTAGCAGCTAAAATCCCAAGTGAAACTGATATTTGCAGCAGTA
TATCCGACGCTGATTCAGATGTTGAATCTGTGACACTGATTCCTCTCCAATCTCCATCTC
CTGTAGTTTGCTCTCATTTGGATGACCTGCTCTTCTTGCTTCAGGAAAACATAACGAATC
TTGATGATATACTTCAAATGTGCATCCGACAGCACCTAGGTCCAGGTGGTAGTTGTCCTC
TTTCTGCATTTAACTATGCCCTGTTGTCCAAAACTACCCTGGGAACAAACAATAGAATCA
CCTCCAATCATAATGGATTTAGAGCTCCAAAACAGTTCGCAAAGAAGGCTTCTCGAGAGC
TTTTTGTTCAAAAAAAAAAT
>c430_g1_i1 len=342 path=[509:0-221 730:222-341]
GAATACCCAACATTAAGGAATTGGCTATTTTTTTATGAATTATTCAATAAGCCATGGGAG
GCGAGTTCATGTTGCCGTCTGCATAATCTTGGCTGCTTCAACAAACTTGAATCGCTAAAA
TTATACACTCGCTTTAAAGAATGGAAATATCTACGTGGTGATTTGTTGCAGAAGTTGGAA
CTGCCGAGTTCCCTCAAGGAGTTGAGTTTATCTGGTTGGAAGCTTGTGTGGAGTGATATG
GCAATGATTGCTTCCTTGCCTCATCTTCAAGTTCTTAATTTGTGGAGTAAAGCATTTGTA
GGAGCCGAGTGGAATATGGGTCGTGAGGAATTCCCTTTTTTT
>c430_g1_i2 len=475 path=[509:0-221 25:222-474]
GAATACCCAACATTAAGGAATTGGCTATTTTTTTATGAATTATTCAATAAGCCATGGGAG
GCGAGTTCATGTTGCCGTCTGCATAATCTTGGCTGCTTCAACAAACTTGAATCGCTAAAA
TTATACACTCGCTTTAAAGAATGGAAATATCTACGTGGTGATTTGTTGCAGAAGTTGGAA
CTGCCGAGTTCCCTCAAGGAGTTGAGTTTATCTGGTTGGAAGTTTTTGTGGAGTGATGTG
GCCATGATTGCTACATTGCCTCAACTTCAGTTTCTTAAATTAGAAAACAATGAAGTGGTG
GGACCCAAGTGGGATTGTGTTGAGGGGAAATTTCTTCGCTTGAAACACCTCTTCATCTAT
GGATGTGATGATACCATAAACTGGAGTGTTGTAGACAACTTCAGTTTTCCAGTTTTGGAG
ACATTTTCTCTTGAGAGTTCATACAATTTGGAAGAGATTCCTTCAGGTATTGGAG
>c431_g1_i1 len=490 path=[509:0-378 888:379-412 922:413-489]
AAGGTAAACACCTCTACGTTCAGTAAGCAAGATAAAAGGAAAGAGAAAAGAAATTACATA
CTATTAATAAAAATGCCAACAAATAAAACATCATATATATAAACTTTGAAGTATTCAGAT
GATCGCAGTCATCACACCTGCGCTTATGGTTGGATATCCACTTTCTTCATTCTGGAAATG
AAGGCCGATTCCCGGAGCTTTGTTGCAATGTTTTTGGTAGTCACAATCTTCAACTCGGAT
TGGTAATAACCACTATTTTTCGGATAAATCTCTTCTGGGAGGGTGTCTAGATATGGGCAA
CTGTTGATTTCTAATCGACTAAGACTCCTGAGTGCATGTTGTCCGACTTGCAAATTTCTC
AGATGCCACAACTCTTCGAAGACTAGTTCCTGTAGCTCGCGAAGCCCATAGAAAGAGATC
ACCATTTGTTGACCAGTGTATGCATTCTGCAAATGGAGGCATCTTAATTTTGGAAGCTTC
TCCAGTATTG
>c432_g1_i1 len=241 path=[57:0-103 53:104-106 56:107-240]
ATCGATCGATGATTTTTTTTTTTTGTATTTTTTTCTTTTTTTGTGTAGAAAACTAATGTT
TAAGATTGAGGGATCAGAAAATTTTGTATGTAACTGGAAATGGAATGTGGAGGTGTTGTT
GCAGAGGGAGAGGGTTACTAAAATGAATTGGAGCTTTCAAAACTAATTTTAGTTGTGTGG
ATGATGATTAGGGGTGTAAATGAATAAAATCTTTGGTGAAATTTCAATTATGTTCCTTAA
A
>c433_g1_i1 len=378 path=[1:0-187 189:188-201 203:202-377]
GTGGAATCTCAAATTTTAGAGTCAATCGCAGAAGAAGACGAAGGAAACTGTGATGAAGAG
GGTTCGGAAGGAAGCTCGCAGCTCGATGTGCTGCTCAAGCTGTGTGCTGAGGTGGATGAG
CATGGCGCTGATGATGCTGGAAATGATCCCAAATGTGAGGTCGTGATTTATTGTCCTCTT
TGTGGGGACGATATGTCGGAGTTGAGCGATGATCGGAGGCAGATTCACACTAATGAGTGC
CTGGATTCTGTGGAGGCTCCTGCTGATGTGGCTGCTGGTAATGATGACAGAGGAGCTTAT
CAGTGTCCTGGCCATGTTTTTGACGGTTCTCCTTTAAAACCTGTGACAAATGAGGTGGAT
GTATCTCCAGTTGTAAAG
>c434_g1_i1 len=745 path=[723:0-478 1202:479-480 1204:481-744]
ATGCCTGTAATGTCTTTGGTTGCTTCTGATATAGATAGTAGGGTTTCTATTTCTGTCCAG
AGTCATATCGGCCCCAGCCAACTGCATTCCAGCTATAGAAGTGGTGTTCCAACAATTTTG
AATTGCAGAAACATTGAAGCTAATGATGCTTTATTAGCTAATTGCTCTACAAGTGGAGGC
GATCATGCTGATGGCAAATCTACTTTTGTTGATGTCAATCCTATAAACATTAGTAGTAGG
AAACAGAATGTTGTCGGATATCACTACGTGGGCTTCACTTCTTCGAGATTTGGGTTGTCT
CCCAAGAGCGTGCTTAATGCTGCAGGCAAAGTCGGGCTGGGCTCAGGCTGCACGACCATC
ATGGAAGACGAACCACAGAGATGCCGAAGAACAGATGGCAAGAAATGGCAATGCAGGCGA
GGCGCCCTCCCCGATCAGAAGTACTGTGAGGCACACATGCACAGAGGGGCAAAAAGACTC
GTGGTGAATCCAGAATCTTCGAGGAGTTTTCATGCTATTCCTGCTTGGACAGCCCACTCA
TCTTGTACCATAACCAGAAATCTTGAAAGTAGCATCAACTTGAACACGGTACCAACAAGT
CCTCAACATACCATAAGCAACAATTCCAGTAGCAGCACGAGTGACGCCACTACCATCACC
GATGAAAACATCAGCTTTTGTTTTAGCAACTCTCCCCACAATCGCTAGAAATTAATGGAG
TTTGCTGTAAGAAGTCATTTTGTTA
>c435_g1_i1 len=559 path=[1:0-558]
TATACAGAATTGGACTGAGGACGTGCTCCAATTATGCAGATAACGAAAAGAGACACTGTC
ATAATGACAAGCAGAGAAGGGCATCATACAGAGAAGTTAGTAACTAGTGAAAACCTACCA
TAGCCAAAATAGAACACTGAGGCCGCATGTCAAATGTTAGAGAAAGCTAGAACAGGATAA
AGGCAAACGAGGATAAATGGGACTTTGATGGGTTTAAAGGAATTAGCAAACAATTACAAT
AAGATATCTTGGTATTCTCTGATCAACCATTACAGGTACACAGCTCATCGTCCTCAACCC
AACACTGCATTAGAAGCAGTTTGCATGTAAATGGACAAACTTCAACCAGATATGGCCGTA
GATCTACAAGGTGCATATCTCATCACTTTTCAAAGAGCTTGCTTCTGAAGACACAGAAAC
AACTAACTATCCCAGTCATATCAGCCAATGATCTAAAGTTCGCTGATAAAGATAGATAGA
ACTCCCGAAGACACATAAAAATGACTCAAAAGGAGAAATTGCAAAATCACCCATTACCAT
GTGTCATAAGAGAAAGTAG
>c436_g1_i1 len=762 path=[1:0-761]
AAATTCTGTTCATCAATTCTCAGTCTCTATACATATATCGATCAGCAATCTCTTTTAATT
TAAACCTAGCTAGCTCCTCTATCTTTCTAGCTCTTTCTAGGTGTGCACGCCTCGAATTCA
GAATCCCGATCAATGGGGAATCATAGGTTCAAACTATCGGACATGATGCCGAATGCTTGG
TTCTACAAGTTGCGAGACATGAGCAAAGTCCGAAGCCACAACCCTTCTCATTCCATGAAG
AAAAACATGCAGTCTTCAACCCCGAATCCAAGAAAATCCTTCTACTACACCACAGAGCCC
ATCAGGATGGACAACAAACTCTGCATTTCGCCCAAATTCTTCGATCCTCCAAGAAAATCC
TCCAAGAAGCGAGGGAAACGAAAGACGATCTACATGCCATCTCCAAGAAAAATTGCCCCT
TCCGAGGCTGAAATTCCTGTTTGGCTCAAACCTAGCAATATTGATGACTACTTGGAATCG
GGCCCTACTTCTCCTGACAGGGCTGATTTCCCAGAATCTTCCCTGTCAGGATTCGAGTAC
GGTCCTGATCAATCATATTTGAGTTCTTCTGCCACTGACATCATCATTGACGTCGATGAG
ACGTCCTACATGCTGACAGAATTCGACATGATATCAGAGCCAGACCTCCCTCCAATCCAG
ACTAAGCCCGCAGTTTCTCTCGAAGAGTCTGTTGTGTCAAACAACACTTCAATCAAATTT
CCCATAGAAAAAGAAAAGCCCAGAAGGAACAAGAGAAGCTCG
>c437_g1_i1 len=236 path=[1251:0-155 1214:156-192 1171:193-235]
ATTAAATATGGTGAAGGATCAGTGAAAAAATCTTCGAAACCTGAGACATTTAAACACTGG
TGCATTGTATGTGATGTGAAGTTGATTAGCGATGTTGATTTGGCCTCTCACCTCAAAGGG
AAGCGACACTCGTCCAACATTGAAGAAATAAAGAGATGTGAAGCTTTGATCTCCTAAAAC
ATGCTGTGGATGGTGAGTGTTTGAAACGAACAAAACTAATATGGTTGTTTTGTATT
>c437_g2_i1 len=588 path=[626:0-544 1171:545-587]
GAAGAGGTTAAAGAAACAAAGCCACCAAAACAAACTGCAGAAAACAGACGCCCCGTGACC
CCTCCCCTCATGAAAGCTCTCCAAGAATGGAACTGTGATCTATGTAAAGTGACAACCACA
AGTAAGATAACGTTAAATGCTCATCTTCACGGGAGCAAACACAAGTCCAACCTCGAGACC
CTGAAAGCAAGCAAGCTTGGTGCAAAAGATACCGGCCCCTCACCTTCTGCAACTAGTAAA
TTAAGCGAGAGTGCATGTAAACAAGACAGAGGAGTAAAGGAAACATGGAGGTGCGATCTA
TGTAAGCTTACAGTCACGAGCGAGGAGACGTTGAATGCTCACCTAAAGGGAAGTAAACAC
AAGTCCAAGTTTACATCCGAAAAGACGAGCAAAGAATCTTGCAAACAAACCAAAGAAAAG
GTGTAGCTTCAGATATTCGAAGAACAGTGGTGCGATGTGTGTATTTCAAAGTTGTTTAGC
GATGTTGATGTGGCCTCTCATCTCAAAGGGAAACGACACAATGGAGAAAGTTGAAGCAGC
TATGTTGAGTGTTTGAAACGAACAAAACTAATATGGTTGTTTTGTATT
>c438_g1_i1 len=314 path=[1:0-182 606:183-205 207:206-313]
TATAGATAGTTCATAAACATTAAGCTCATGCTTTTAGAACTGCATCTCCAAGTGAGATTG
ACAAACATTAAGGTTCCCAGAAATCTCTTTCGCATTAAATCACCCCAATTTAGAAAGCTA
CCCACATGTAAGTTCCTCTCTCATTTATTTACGATTATTCAAGTCAACTTTCTTGGAAGC
TGCTAACCCCTGTACAACACATATTGTCCTTCTTTCATTATACTATCACCTCTTCACCTT
GGCATAACTTACAATTCTCTAAGCCGCAACAATTCTGGAGCATGAACATTCCTGGTTTGG
CGATGCAACATCCG
>c439_g1_i1 len=275 path=[1:0-274]
TAACGGCAGTTTTTTTGGGGGAAATGAAAACTTCTAATTTAACTTGGATTCGATCATTCG
ACTTAATTATTGCTAGAGTGGTCATCCTAAAACACCTCACACTCAATGCTGTTTTCTTTC
GATGTATTGCTGTTATTCATGATCATTGAAAATAAATGTGACTGCAGATTACTAAACTTT
TCAAACCATATCCATGCCTAGTCGAATTTTTGTGCGATCTATCTAAATTTTTCCTGTTGA
TTTTCGTGACAGACTGCTCTGGAAATGCAATCCAG
>c441_g1_i1 len=269 path=[247:0-143 391:144-268]
AGATGCTCTCCTGCACTTCATCACAATATTATTGATTATCAACACACTCTTTCCTTTTAC
TCTTTCTTTGTCCATTCCTTCTACTCTCTCTCTGTGTATTTTATGTGCATTTGCCAAGTT
GATGGACTAATTGCACGAATGGCGAAGTTTATCAGTTCAATTAGAGATGGATGATGCTGT
TGGAAGCCCTACAAAACAGATGCCAGTATGTTTAGATGCAGCTACTGAAGAAGAATATGC
TTCTGTGTCTAAGTTGCTTCAAGAATTCA
>c442_g1_i1 len=320 path=[398:0-96 26:97-319]
AGAAGATATGTTCAAGGTTTGCTAAATGAAAATGCAAGCAAACAACCTTCTATCGTGCTG
TAAAAAGGCATAGCTATTTCCACATCACGCACCTGACGAAGCTTGCTCTTTTCTCCTTTG
CACTTCGTATAAATGGCTGATGGTCAAATACCTCAAAGAGCACGCGAGCTTGCGCACACA
AAACCATCTTAAAATGCTTCGTCTATAGAAATGATGCGTCAAAGTTTGTAAGGGCCTACC
TGTTTAAACCAGAGGAGCACCATGGCCTGATTTTGCTACATGTTTGGAGTTGAATTAGTG
AAGATGCTCGTATATTCTGT
>c444_g1_i1 len=274 path=[143:0-53 96:54-99 142:100-273]
TGACGAACAAAACTACTCTCACTAAGATCACAGTAGTAAAATGACCGAGCAGCATAGTTC
AGAGCTAACTGAAAATCGTCAGTTTCCTTTGGCTATTAGCGAGTTGAACTATGCATTGTG
AGCTTCAGCTATCATCGATGCATGTGTAAGTAAGTTTACAAACAAAATACGAGCTTCCAC
AAGTGAGTGTCCTAAAATATATAACTAAACCTTACTGACAAACAATTCAAATTCTTCTGT
AATCTGCAACCAGTCATCAGGCATCCTGGGGGGG
>c445_g1_i1 len=605 path=[595:0-431 1200:432-444 1040:445-604]
TGCATTTGATGCTGGGGAAGATGGCCTGGGGAAGAATGCTCATTCTCTGAAGAAGGGATG
TGATTGCTTGGGACATATAAAGTACTTTGATGCTCATTTTACAAACTTTACTGGAGGAGT
TGAAACAATTGAAAACTGTGTGTGCTTGCATGAAGAAGATCATGGAATGCTATGGAAGCA
TCAAGATTGGAGAACTGGCCTTACTGAAGTCCGAAGATCAAGGCGTCTTACTGTTTCTTC
TATCTGCACTGTGGCTAACTATGAGTATGGTTTTTATTGGCACTTTTATCAGGATGGGAA
GATTGAAGCTGAAGTTAAACTCACTGGAATTCTCAGTTTAGGGGCTCTGCAACCTGGCGA
ATTCAGGAAATATGGTACAACCATTGCACCTGGATTATATGCTCCAGTTCATCAACACTT
CTTTGTTGCTCGAATGGATATGGCCGTCGACTGTAAACCTGGAGAAGCACATAATCAGGT
TGTTGAAGTGAATGTCAGAGTTGAAGAACCTGGAAAGGACAATGTTCACAATAATGCATT
CTACGCTGAGGAAACTATTCTTAGATCCGAACTAGAGGCAATGCGCGATTGTGATCCATT
ATCTG
>c447_g1_i1 len=392 path=[1:0-391]
GTCCGTCGTCAAATCATCGGAGCAGTTAAGGATTCCGAAACTATTTAGATGAGTCGCCTC
GAACGGGGAGCCCGAGAGGCTGAAATTTAGGGCCCGATTTGAGAGGCACAAGCCCGGGTC
GTCTATTAAGAGGGCCGACGCTTTATAGTCTATGTAGTCCACGATGAATTCACCGGAGCG
CGGGAGACTGAGGATTGTTTGGTTGCGAGCGTTGCAGTGGAGGTCGAAGCCCGGATAGCC
GCATCGAGGCAGTTGCCGGCCTTTTAGCCGGAATGGGAACCGGATTTTGGGCCCGCGAGT
GGCGTGGCATGAATCCGGTTTGCATAGATCGGCGGTTTGACCCGGGATTGTGAGGAAAAG
GACTATGGAAGAGGATAGTATGAGGAATATTT
>c448_g1_i1 len=342 path=[74:0-341]
AAAAAATAAAATAAAATAAAAATTGAAGTTTTATATACACTCCAAAATGGAATTCATGGA
GATTAAATGAAGAGGGACTCTTTTTTATTTATTTATTTTTCCTTTTTATTGCAATAATAT
AACGTGGTAAAAAATGGTGTGTAGTAGGGGCCATGGAATGGGGATTGATCTTAGAGGGAC
AAGACATATTTAATGTAAGATTTTTATTTGTAGCATTTACTAGTGTGTAGGTGTTCGAAC
CTATACTGATTGTACAGAAGTTATTACGTACTGATTTCTGATCCTCTGATACTGATTTTT
GGTGGTTGCTTTTATTTATTTAGTGGTAATAGAAGAAATTTT
>c449_g1_i1 len=799 path=[1211:0-441 435:442-798]
GAGAGAGAGAGAGAGATGGCAGGAGTGAAGGTAATAGGATCATGGTACAGTCCCATATGC
AAAAAGAGTGGAAATGGCCCTCAAATTGAAAGGGGTTGACTATGAATATGTTGAAGAAGA
TCTCCAAAACAAGTCACCTCTTCTTCTTCAACACAATCCAATTCATAAAAGAGTGCCTGT
TTTGGTGCATAACGGTAAAGCCATTGCTGAATCATTGATCATTCTTGAATACATCGATGA
AGTTTGGGAAGGTCCACCCATTCTCCCCAAGAACCCTTTTCAAAGAGCCACAGCTCGTTT
CTGGGCCAACTTCATCGACCAGAAGGTGAGTTGATCCGTTCGTATGCAATAGCCTGCAAA
CTACACATGTGTCAGTGCTTTCGGATGGGATCCTCTATTCCAAACTTGGTGTTCCAATCC
GTATTCCACGATCAAATTTATGAGTGCGTTCCCACACTTTTGAATGCTTGTTTGAGCAAA
GGAGAGGAGCGAGAGAAGTCGGAGAAGGAAGGAACAGAAGCCCTTGAAATTCTTGAAAAT
GAAATTAGGGCAAAGAAATTCTTCGGAGGTGATCACGTCGGATTCGTAGATATTGCTGCT
ATTTTCATTGCTCACTGGCTTCCGATTATTTCGGAGTTGATGGGAGTTCAAATCTTGACA
GAGGAGAAGTTTCCAAATTTGTGTAGATGGGCTAATGACTACTGCAGTGACACCTTTGTT
AAGCAATTTCTACCTCCTAAACAAGCTTTTGTTGATAAATTTAAGCCCAAATAGATTTGT
ATATCTTTGTATTAGCTCG
>c450_g1_i1 len=223 path=[785:0-152 784:153-222]
ATTTTTTTGTTTAAATCCGTTCAAAATGTTAGTTTATTTGCAAATGATGGTGTGGATGAT
TGGAAACGTTTATGTGAGAGACTTAAAAATCATGAGAAAAGCATTGAGCACATCAATAAT
ATGAAAACTTGGATTGATTTGCAAATTAGATTGAAATGCAATGAAACAATTGATAAAGGG
TTACAAATGCAAATTAAAAAAGAGAAAGAGCACTGGAAAAAAA
>c450_g1_i2 len=461 path=[393:0-390 784:391-460]
TTTTTTTTGAATATATTTGATCCAAGAATTTGGGATAATATTGATAATAAAACTAGAGAT
ATATTGATAGAGAAAGGTCCTTTAAGAGAGTATGATCTCACGTTTCCTAAAGATAAATCT
CTTAGACATTTTTCATTAGATTATTATGAAAGAAAATTGCCAAATGGAGAGAATCAACTA
TCAAGATAGAAAATGGCTAGTGTATTCTAAAGATGTAAACAAAGTATATTATTTTTGTTG
TAAATTGTTTAAATCAGTTCAAAATGTTGGTTTGTTTGCAAATGATGGTTTGGATGATTG
GAAACGTTTAAGTGATAGACTTAAAAAGCATGAGAAGAGCATTGAGCATATTAAAAATAT
GAAGACTTGGATTGATTTACAAATTAGATTAAAATGCAATGAAACAATTGATAAAGGGTT
ACAAATGCAAATTAAAAAAGAGAAAGAGCACTGGAAAAAAA
>c451_g1_i1 len=549 path=[53:0-548]
CTTTCGTCGAATTTGGATTTCCAATCATTCAGTTCTTCATCAGTGTCTTTAATTTTCTCA
GTAAGTGCTGCCTTACGCTTCACGCGTTCCTCATACTTGGATTTTCTTTCCCCTGACTTT
GTAGCTATCTGATCTTGTAATTTTCGTAGGTCCTTCAACAGAAATTCAGTTTGATTGATT
TCCCTGTCTAAATGCTGAATTTTCGAGTCAAGCTCCTGCAATTGAGAGTTTAATGTTTCC
GTCTTTGCTTCATCTTGTGCAATGCTTTCCCGTAGCTTAAAAGCAGCATCCTTCAGTGTC
TGTAGATGATCCAATTTCAGCTTATATGTCTTTATCTCTTGTGCTTGGTCCTTGTGAAGC
TTTTTAATAACCTCTAATGCCTTTGTGTACCTAGTTGCCGAAAAGATGTCATCAAACTTC
TTTTTCAGTGTTGATGGATCTTGCAGTGGCCAGTTGGCCTCATCCTGGTGTACAAATATA
ACATTCTCGAGAACAGCCTTGGACACCCCCATAAGAGCTGGAATTTCTCGGTCCATATCA
GCACATCGG
>c452_g1_i1 len=851 path=[901:0-741 1642:742-753 74:754-850]
AGCCTCTTGAACCTCCTTCATCAATTCATCCAAGTCCTGTTTTCCAGAAGCTCGGGATAT
TCGCTCATGTTCTTGAAGTGCCTCTTCTACTCTCTGGACTGCTCCTCTGGCATTCTCAAT
TTCAGCCCGCGCAAAAGCTCTCTCTTCATCAACAAGTTTCTTAGCATCTTCAGAAGCCTG
TTTTAAAAAAGTTGCAAGCTTTTTTACTTCAGCCTTCTCCTGAATTAGCTCTCCTTCTCT
CTCTGTTAATTGAACTGCTAAGGCTTCAACCATAGCTATAGCTTCTTCCACATCATCTTT
GTTTTTGCCAGCTACGCGCCCTCTCAGAGCTTCAAGTGCATCCCTGAGTTTCTTGAGAAG
TACATGCTTCTCTAGTGAGACTGCCTCTTTGAGTCTCGCCTCATCAGATAGCTTTGCAGC
AGCAGCCAAACCCTTTTCAAATTTGCTAGCAAGATCGCGCACGGAAAGGCGTTTTTGCTG
CTCCAGCAACAAGGCAGTTTCTCGTGCAACCATATCTTTCATAGACGACATTTCAGAGTC
TTCTTTTACCTCAATGATTTGATTGTTATCCCCAATTTTATAATGTGGAAAACGACTTGA
GGCAAAAAACACATCAGTAGACACTGGTGAAACTGCATCCTTTTGCGTTGTATAGCTATA
ATCATGGCTTAACCTCGTCATATTTGAATTTTCAGATCATGTCAGAACAAGAAACTGGAT
AGGATGTTTGACCCTAAAAAGTGGAAATAAACAGCACCTTGGTGTTTAATTGGAGCAGTT
TTTGAATGGGGAGAGAGAGTATGAATGCAGGCAGGGCCAAAGAAGAAAGATAAAGGCAAA
CTGAAATAATG
>c453_g1_i1 len=257 path=[53:0-256]
GGGTTTCAAGAAACAGAAAGAGGGAGAAGAGATGGCACTGAAAGAGCTGATGGGGCGGCT
GAAAGAGGTCGGAATCGCCATTTTTGCAGCAAAAACAACGCAGTTTAATTGAAATTCTTG
AGCAGATGGCTGAAAATCCGAATTCAATTACCGTTGGGAGGAATTTGGTTCGATTAAACA
CTGATTGTTCAAGTGAGGAGTGTTGTACACACACTACTCTAGGTTTAGGTGTTTGTCTTT
TCCTTGAGAAATATGGT
>c454_g1_i1 len=330 path=[1:0-33 35:34-329]
AGAGAGAGAGAGAGAGGGAGAAATGGCGGATGCAGCAGTGGAGTTCCTGCTGAACAACCT
GAAGGACCTACTGGTTTACCACACCCATTTGATCAGCGACACGAAGAGCCAGATCGAGGG
TTTGGAGAGGGATCTCCGCGTGTTCAGAGCATTTCTGAGAGACTCAGTGAAGAAGCGGAA
AAAGGATGAGGGCATCCAAATGCTGGTGCGGAACATTCGTGATGTTGTTTACGAGGTGGA
AGATATAATCGACGCCTTCGTTACTCAGGCCACCGAGATCAAAGCCCAGAACTACTTCAT
CAGAGCCTTCAAGTCTCCGGTGAATCTCCA
>c455_g1_i1 len=446 path=[474:0-445]
ACAAGCATAGTCCAGAGCCACCTGCAGAGCTGTCTGTGAGGCTGTGGGGTTGGCTATGCA
CCAAGAACCACCCGTTGAGCCCGGGGCAGTCGGGTAAGGCCCCATCGTTGCAGGTGGGAT
GGGAGGGACGGGGACGGGGCTCGTCGGATTCACAATAGGAGTGGTCCCTGGTGTGGTTGG
ATTCACCACCGGTATGTTCCCTTGCTCGGTATCTCTCTGCACAACTGCTGATGATGATGG
AAACACAAACACCTCTTGGCTCCCTCTCATTGATGTTGTGTGTGTGTTTTCTGCATTTTT
TGTGCCTGACATGAAGAGAAAACACAAGAAAAGTAGCATTGTGTGATGAGCTATTCTGCC
CTCCATAGCTCGAAATCTCTTGAAACAGAACCCGTCTTCGCCTGGGAGTAACGTTGAGGG
AGCCGGGCTTTATTGAACGGGAGAAG
>c458_g1_i1 len=286 path=[264:0-125 625:126-130 395:131-154 419:155-285]
GGGAAATATCAGGTTCACTTGGTGTAGGTGTCACGCTGCTCTTGATTATTAGGTTTAGAT
TACTATTGTGTCGGGATTTGTTCTATTTTGTATTTGTAATCTGATTTTGCTTGATTGGCA
TTGACGCTGCAGGTGTGTGTGGTTGAAATTGTTGATAATTTGCTAGAGCTTTGGTTGTTT
GCTGAATTAATTTGTGTTTAGGGTTGCTCTTGAATTGATGTGAGATCTTAACTTGGTTTT
GTATGATCTGCATTTAGTCTGGAATCATGATGACACTCGATTTTTG
>c460_g1_i1 len=449 path=[207:0-448]
GGGGGGGGCACCTACACTCATCCCTCTCTAGAGTGAACAGCAATTGAATTCACCAAGTCA
GAGGCCTACAGAACCTACGGATCAAAATTCAACATCCTTAATGCGTACTATTCCTGAATG
CCCACCCAGCATTATTAGCCTCGTACTTGAGATGGTCAATGCATGCGTGACATAACTACA
CACACTAAGATTCTCCAAAGAAATGAAAGAAACCATCAAACAAATAGTTGACATCAACGC
CTCGTCATCATGGGATGTTAGGAAAAGAGATGAATCAGGTTTGAGATCACATGCTTTATC
GGATGAATACAACAGTTGCTCCAATCTAATTTATTTGGGAATATATCAACGCCTCGTCAT
CATGGTAAACCCGAATTGTTAGGAAAAGGTTATCTACAGTCCTTCAATCAGAGAATATGA
AAAAAAGGCATGACTCCTCTTTGATTTAA
>c462_g1_i1 len=593 path=[674:0-496 104:497-592]
CGGTAAAAACTCGGCAGGTCACGCAGCCGGAGAAAACCTTCCATTCCTGGTATGGATTTC
ACATATCCATCCATTGAATTTCCTCTGAAAGGAATTTCCTGAGCTTGAACGAGTTCAGGA
TAGCGAAAGAGAGTCCAGAAGTAGCAGGCCGCAGAAGTTCGGAAATAGACCAACGGAAGC
CCGTTCTCTTCGGCAAAATCGCTGACGAAACTCAGCGATCCGTCGGAGACGATGCACGTT
ACCGGCCTACGGTGGTCGGAAGCCAGGAGATCTTCCCGAAACATCATCTTCTTGAAAGAC
GGAACCATGACATTTGTGACGGAGGGAATTATTTCAATGAATTTCTCGCCCGCGCGGGGG
TGATCGTCGGGGAGTCCATCAGGGAGAGCCCGGAACTGAAATCCGGGGTGGCGGGCGAAG
GCGGCGGGGACGGCGGAGTTCTTGAGGAGGCGGCGGTGGCTGAACTCCGACACCATGAAG
GTCACGTGGAATTCAGCTAAGCAGAAGAGATGGGCTAGATTTAGCATGGGATTGATGTGA
CCCTGCGCCGGCAGAGGAAAAATAAGCACATGTGGTGGGAGTTTTTCTTCTGC
>c463_g1_i1 len=713 path=[1:0-712]
AATTCATGCTTCTTCAGTTGGCAAGATTATCAGAATCAGACATGAAAGCTGTGAAAAATA
TGAAGTTGATTGAGGAATGTGATTCAAGAAGTGCTTCAAAAGGGACTTTTTCACTGATGT
TTGAAACAGAAAAGAGGAAGCCCGCAGCAAGAAAGGATCGAACAGGAAAGGAAGAGACAT
GGGCACTATCTCGGTTTTATCCCATGATAGAGGAGTTAATCGAAAAGTTGAGTAGAGGAG
AACTGCCAAAAGATGAATACCATTGCATGAACAATCCTACCACACCTTTAAGTAATGGAG
CCTCACAGGTTGCATCAACTGTTCCACATTCTATGAGATCAAGACGAACTGCAACATGGG
CCAAATCACGCTTCTCTGATGATGCAAGTTCAAAGCATGATTCAGTCTTAACAACTGCAC
CTGGTGATTTAAAGAAGACGGGACAACGCCTTTTTGTGTTCATAATTGGTGGTGCAACTA
GATCTGAGCTTCGGGTTTGCCATAAGCTCACAGCAAAACTAAGGAGGGAAGTAATCCTTG
GTGCAACTAGTATAGATGATCCAGCTCAGTATATTGAGAAACTTAAGCTCTTATCAGAGA
AGGAGCTTTCAATTGATGAGCTTAAGATATGAAGGTTTCTTAATTGGGCTGCTTCATGCT
TGTACAATATATTTTTACCCAACGCCTCGCAGATTAGTCATATTTCATGCAAG
>c464_g1_i1 len=288 path=[334:0-136 470:137-146 70:147-287]
AATTTCAGTCAGTTTTCGACTCAGTGACACGTGAATAGTTGCTGCACTCGTGTGATACAA
CAGAATGAAGATGATTATTGAATTGTGTGTTTATGGTGCAAAACCTTCAGCAAGTAGCAA
CGGTGTGGTGATTCCCGTTGTAGTTGCGTGCAATGGATGATGTTGATAGGAAGCTGCTGC
TGGATTTGATTTTAGCATCGGATTGATGATCCCTGTGAGGCTGTGAGAGTTGCTAGTTCA
TGCTAGTCAGCCTTATTATTGTTAATTTTTTCTTTTCTAATTTAGCAG
>c465_g1_i1 len=460 path=[37:0-258 36:259-459]
GAACAAATAAGGACGGGGTAATATCCCAGCTTCTACCATGATATTGAGGAGATTCAAGGC
CTTATCACAGGAACCAATTTTACAAAATCCTAGGATCAAACTCTCATAACTGTAATAATC
GGGAGCCAAGTTATTATTCATCATCTCCTCAAAAAGTCTATTGGCCGAGTCCATCTCACC
CTGACCAGAAAATCCACTAATCAAAATGTTGTAAGCATGTGTGTCATACTCACATCCAGA
TGCCCCAATCTTCTTGAATAAATCCAATGCAAACTTCATCAAGCCACTCCTTGAAAGTCC
TTTTAAAACTGAGCTATAGGTGACAAGGGATGGCTTGATATTACTTTTCTCCATCTCTTC
GAGCAAGCTAACACCTTTCTCTACATTCCCATATCTGCAGAAACCCTCAATAACAATACT
ATAGCTATATACATTAGCTGCAATTCCAGAATTCTCCATG
>c466_g1_i1 len=410 path=[91:0-145 236:146-149 74:150-167 517:168-409]
AAGAAGGTAAAAAGGAATGGAAAATACTGCCGCCAAGCCATTTCGATGTGCATAAAATTT
CAGCAGCAAGCCAAGGCCGAGAATAATGTGATTGATTAATTACCATGTCATCCACAGAAT
CCACAGTGGAAGAAGGCGATGCCTCACATATAACACCAACTATTATTCGATCAAATCCAA
TTTTAGATATTAGTTTGTCAACCAAAGCAACAAACTTGGTGTTCTTGGATGCATGGTTAG
GAACATTGTCAGTTCTCAATCTGGCTCCAGTCTTATCTGGCATGACCCATATTGGCCACG
ACTCATTCTTACTCAAGAATTGCTCCAACAACTGTTGTTCCTCAACTTGATCTTGACAGA
AAAATTCAAAAATGCCAAGTGCCCACTGGCAGCAGGAAGAAATGAAATTG
>c466_g1_i2 len=258 path=[515:0-15 517:16-257]
GTCCAATTTCAGATATGATCAAATCCAATTTTAGATATTAGTTTGTCAACCAAAGCAACA
AACTTGGTGTTCTTGGATGCATGGTTAGGAACATTGTCAGTTCTCAATCTGGCTCCAGTC
TTATCTGGCATGACCCATATTGGCCACGACTCATTCTTACTCAAGAATTGCTCCAACAAC
TGTTGTTCCTCAACTTGATCTTGACAGAAAAATTCAAAAATGCCAAGTGCCCACTGGCAG
CAGGAAGAAATGAAATTG
>c467_g1_i1 len=343 path=[53:0-342]
GAAGGAGAAGATGCTGGAGTTCGCCGAGAAGCTCGGGTGGCGGATTCCGAGAGAAGATGA
TACAGAAGTGCAGAGGTTTTGTGCTGAAAATGGTGTTAAGAGGCAGGTTTTCAAAGTGTG
GATGCATAATAACAAAAGTAATTCATCTTCCAAGAAAAATCCCCAAGAATTTTAGAAATT
TATATATTTTTGTATTTCATTAATTTGGGGGACTTTGATTATCATGAATCAAGACGAGAT
TTCTCTATATATTAGTTTAGATCGATCATGGTATTTTAATTAGTGTAGTAGATTGGTATG
TTGATAGGGCATTTGCCTTTGCATATGCATGCTTCTTTAATTT
>c468_g1_i1 len=294 path=[1:0-137 139:138-293]
AAAAGGGGACATTCATTATTTCCTTCACTCACCCTCTCTCATGATCGATCCATCTCTCTC
AATCGCTCCTCTCTCTATTCTCCTCAAGCCCTCTCCCACACACACACTTTCGTCCATCTC
TCTCTTTCTCTTCCCAAATTCTTGAAGTAAAGTTAGACACACACAAGCTCCCTCAAGTTG
AGCTCTCTTCTCCAAAAGGAGTGGCGCATTCGGAGCTCAAAGACGGACAACAACTTGAGG
CTTTAAGAGGTTTACTTTGATCTTCATTCCAGGTTAAGGAGTCGAGAGGCAGAG
>c468_g1_i2 len=290 path=[1:0-137 860:138-197 920:198-221 944:222-265 920:266-289]
AAAAGGGGACATTCATTATTTCCTTCACTCACCCTCTCTCATGATCGATCCATCTCTCTC
AATCGCTCCTCTCTCTATTCTCCTCAAGCCCTCTCCCACACACACACTTTCGTCCATCTC
TCTCTTTCTCTTCCCAAAGTCTTGAAGTGAAAATTACACACACACAAGCTCCCTCACGTT
GAGCTCTCTTCTCCAACAAGGTGCGGCGCAATTAGGACCCTCGTCCACTGTGTGATTTTG
TGCTCGACTTTACGTGTTCTTTACTCAGGTGCGGCGCAATTAGGACCCTC
>c469_g1_i1 len=341 path=[51:0-81 50:82-340]
TTTCTACCAAGGGAACCCCGTTCAGCATGATCGTTCCTTTTAGCGGATCATAGAACCTCT
CGATCAAGTTAGCTATTGTAGTTTTTCCTCCACCACTTGGACCAACTAGAGCCACTTTAG
ATCCAGGACTGAGTTTTAGAGTTATTCCCTTGAGAACCATATGACTTGGGCGAGAGGGAT
AAGCAAACCATACGTCATTGATTTCCACATCTCCATCTGGATCACCCACTGGGCATTTGT
CACCAGGTTTAGGCATGGTTGAGACACGATCTAAAAGCTGAAAAACTCTCCTACTCGCTC
CTGCTGCTTTCATTGCAGTGGTGTATAATCCTGATAATGAG
>c469_g1_i2 len=462 path=[51:0-81 132:82-202 50:203-461]
TTTCTACCAAGGGAACCCCGTTCAGCATGATCGTTCCTTTTAGCGGATCATAGAACCTCT
CGATCAAGTTAGCTATTGTAGTCTGCAACCAAAACACGTATCAAACGAAAAATATATATT
CCCCGAAGTCCAACTAGCAATATCTCAAAAACTCAATTTGTTCACAGCAATGAGAAATGA
GAGAAGATGATGAACTATAATACTTTTCCTCCACCACTTGGACCAACTAGAGCCACTTTA
GATCCAGGACTGAGTTTTAGAGTTATTCCCTTGAGAACCATATGACTTGGGCGAGAGGGA
TAAGCAAACCATACGTCATTGATTTCCACATCTCCATCTGGATCACCCACTGGGCATTTG
TCACCAGGTTTAGGCATGGTTGAGACACGATCTAAAAGCTGAAAAACTCTCCTACTCGCT
CCTGCTGCTTTCATTGCAGTGGTGTATAATCCTGATAATGAG
>c470_g1_i1 len=212 path=[225:0-135 359:136-173 359:174-211]
ATTGATCCAACTCGAGCATTCTACTCTCGTAGTAGCTAAGTTGCTCGATCTCTTGTTGAT
CGAGCAAGATTTGGTTGTTTATTTTGGAAGATGGATTGGTGGTGCATCTTGATCTACTTT
GGGGGGAGAGAGAGAGGGGCTTTTGATCTAGTTTGGAGAGGGAGAGGGAGAGAAGGGCTT
TTGATCTAGTTTGGAGAGGGAGAGGGAGAGAA
>c471_g1_i1 len=281 path=[259:0-215 475:216-280]
CTTGAATGGATAAGGTCATAAGGTAAAAATAGCTCACTCCACTGTTACCTGAGGAACTTA
ATTATCGCCCCATGGCGTCCATCCTTGATTATTTGCGCAAACAGGCCTCTTTGTGCAGAA
AATTAACGGTGTTAGCAAAATTACGAGATTGGTTGATATACCTGTCAGCGTGTTATTAGA
AAGATACAAGCCCTCAAGCTCCGGTAGATTAATGTGGAAAGTTGGGATGCTTCCCGACAA
ACTATTGTTGGATAAGTCCAACATTATCAAAGAAGGGGGGG
>c472_g1_i1 len=800 path=[778:0-466 1245:467-479 1258:480-799]
GCTTTATGTAATGCCAAACCGCTGGCAACATCAGAGCTCGATGATGCAATGCAGTACGCA
GCTGTTCAACATCTGGATTGCATCCCGGGCACTGAGACATATCCTGACGTGCTATCGCAG
ATTACTGCTAGTTCTGGACAAGATATCGAGCGGGGGATGTTATTCATTCCCTCTTGCCCT
ACTAAGGAAGAGTGGAGTAACCTAGTTGCTACAATCAACGGTGGCTTTGCACTGACTGGA
AGTGCCGCGAGTGGACATCTGGGACCAGTTCTAGGACTGATCGACATTGGGGAATCAGAG
GATTCTTATCTATTCCGAGTCTCTCTTCCCGGAGTAAGAAGGGATGCAAAGGATTTCAGC
TGTGAAGTTGAGAGCGACGGTGCAGTGATTATCAAAGGAGTGACAGTGACCGGTGAACGA
GCAGTCGAGAAATACTCCCAACTATTTGAGATGCGAACTCAGAATCTTTGTCCTCCGGGC
CCCTTCTGCATCTCTTTCAAGCTGCCCGGTCCAGTTGACCCTCAGCAGTTCCATGGAACT
TTCGCCACTGATGGAATTCTCGAGGGGATAGCACTGAAAGGAAGGAGATACAGAAGTTAG
ACATGGAGAAACAGTTTCTGTATCGAGCACTGTTCGTGTTCTCCTATCACCATCCCATGT
ATATATGACTCGAAAACTTGTCTTAGGTAGTTCAGATCTTGATGGCCGTGTTGCCATTTT
CGGGTGTGTTTTTGGTTGGGTGTAGTCCACCTTGGCTCGTCATTTTGCAGTCTCGCATCA
GTGTTATGCAATCAGGTTCA
>c473_g1_i1 len=558 path=[592:0-367 959:368-371 29:372-557]
ATTCATTCACAACATCAATTTGCAGGTTCTTCAACAAGTGCAGTTCACTTGTATGATACA
ATAAAGTTGCAACAACTCTATATTTGATCAAGAGAGGAGACCTCAGCCTGTGATTCCAAG
TAACCAACCAACACCATCATGGTAATATCAGAAATCGGAACTCAGATAGAAATACCGTCA
ATGATGTGAACGAGCCTGAGTGATGGCTCCTCTCTGTTCGGGTTAAGCACCACGAGAACC
ATTTTCCTTCCAACATTGTCACTACGTCAAAACACCGGCACCGTGTCCACAACTTCAGAT
GGAATACCCGGGGGACCTTTAGTTCTGGAGTCTGACATATTCTCGAGCATGCCAGAAAAA
TGCACGATAGATGAATAGATATTCCTCATAGCTTTAACCTTTCTTTCTTCTTTATCAGTG
GAAAACTGCTCCAACTTCAAAGTTTTAAGAAATCGTGCTGATGAAATTCCTTAAACGACA
GACGATCATCGTGTGCACAAGTCGACACATTCAGGGTGCAACTGCGGAAGAATCGAAGGA
GTGAATGGAAGAGATGTA
>c475_g1_i1 len=315 path=[1:0-314]
GTGCACATGCACTACCTATGATGGATGGGATTTGGTAGAACATCCTACTTTTCCTCCTCC
TCCATCACAAATCGAAGATGTGGAGCATTGGACTCGAGCTATGTTTATTGATGCAACAAA
GAAATGATTTGAATTTCTACCTCCTAATTTGGGTGATTATTACAAGAATATCCATTGAAA
GGTGTAATGGAGCAGGAGTTTGAAAAGCTTCTCAACTGACTTCACATTCATTTTGTGTAA
ATACACGATTTCAAGTAAGTGTGGAAGTTGAGGTAAAATTCCCAACTTTACTGTGATATA
TATATATATATATAT
>c476_g1_i1 len=406 path=[1:0-233 235:234-255 257:256-405]
ATGCTGGATATCTCACGCGCAGACTTGTTGAAGTAGTTCAACACATTGTTATACATCATA
ATTAACTAATTAACATTATAAATTTCAAACTTTTTCAGCTGCATTAACAGAGTTGCAGCT
GAAATCCCAGAGTCTCTTTGCCAAATCTTCGTCCCTTGCAAATCTGCTCGGCTTGTACTC
GTTGCAGTCCACGTAGTACTTACCCGACGCCCCCTTAAGGCCCGGGTGGAGCGCCACATA
GCACGTCGTGGCTGCCCCCTGATGAACATTCTTCCACAGAATGTGAGTGGCCAGCTTCAA
TACTTTCATCAAAATCCCAGAATATCTGAATAGATTTGTCATTATCAACCCTGGATGCAC
TGAATTTACAGTAATATTCACTCCCTCTATCTGCAGGCGCCGAGAG
>c477_g1_i1 len=428 path=[71:0-307 378:308-317 35:318-427]
AACACCATGAGGGAGGCGGAGATGTTGAACTCAGCCATTAAAAAACTGGAGATTTTTCTG
GTTGAGAAGGCAGGTCTCCAGAAAACCACCAAGAAGGAAGTGGAAGCGGTGAAAAATGAG
ATGAGATCGATTCTTGATTTCCTGAGAGACAAGAAATTGGAAGAAGGGAGCAGCAGCAGC
CTGCGTTATATGATATATGACGTCATGGAGATGGCTGAGAAAGTCATCCCCGAAGTTGAG
AGCCCATACAATGACGACGACCTCGACAGCATGAAGAAAAACATCCACTTCTTCCGGAGT
TGGATCCGAGGAACAAAAGAGTGCATGCTTCGATCATCATCGGAAAATGTTGGAGGAGAA
GAAGTCGAAGAAGTAGGTGTGGTGGGGTTGGGGGATGACGTGGCATGGGTGCTTCACAAC
AGGGGGGG
>c478_g1_i1 len=276 path=[304:0-275]
CTTTACAGTTGAAGTATCCAAATCATTTACGGGTTCTTTGGATAAACTGGCACATATCTA
AAGATCAACGAAGATACGACAACAATGCAGCTGACGGTGAAAGGACGAGGCCACAATTCT
AGTAGCAAAATCAGGAGCAGACGTCGGCACCTCATGTACCATCGTGGTTCCTCCGAGGGC
GAGAACTGTCAAAATCGCCGCGAACATCATTAGAACTCCGCTCTGAGACACGCCATTGCA
CTTTCATAATGTTTTAAGCGTGGACCTGTGTGTGAG
>c479_g1_i1 len=265 path=[1:0-85 87:86-88 90:89-264]
CGTGTTTTCTACGTGAAACTTGCTAGCTATTTTTTGATAAATTTATGTGGATTTCACATT
GATTTTAATTTGTTTTTAGTTTCGATTGTTGCTTCTGCAAATAAATTCCACGTAAATTAA
ACACGATCGAGGTGTTCTAGCTTCTGTTATCGGTGCAAAGCAGAATCTAAAAATAATATA
TATCATGCGGTTGGAGGCTCAAATCGAAGTCATTAATATCTATATATGATACATCATATA
ATTATAAGTTATACATATTTGATAT
>c480_g1_i1 len=378 path=[485:0-61 25:62-105 69:106-118 845:119-377]
GTTCGGAGTTCCTCAAGCTTGATGGTAAGTATTCTTTGCCACAATATATTGGGGTAGTAA
GTTGACTTACATTAATATTGGGGTAGTAAGTAGACTTACATTCAAGTGTGAACTCCAGAA
ATGAACTACTCTGTAACATGCATGTAGAAGCGTTGCTAACTTTATTTCAAGCACAATGTT
ATTGTTATCCTCTGCTTGTGATCGAGACCAAAGTAGTCAAGGCAGTTATCTATGTCTAGT
TAGTTTCTTTTCTCTACTTGAATCTTTTGGTCACGCATCCAAGCATGTGAAGACAACCAC
TGACAGCAGCATTTACAGATGCAAGTACTTCAGTGAGTTTGGCAAAAGAAGATAATACAT
GATTGCACTCAATTATTA
>c480_g1_i2 len=270 path=[843:0-10 845:11-269]
TTGTAACATGCAATGAACTACTCTGTAACATGCATGTAGAAGCGTTGCTAACTTTATTTC
AAGCACAATGTTATTGTTATCCTCTGCTTGTGATCGAGACCAAAGTAGTCAAGGCAGTTA
TCTATGTCTAGTTAGTTTCTTTTCTCTACTTGAATCTTTTGGTCACGCATCCAAGCATGT
GAAGACAACCACTGACAGCAGCATTTACAGATGCAAGTACTTCAGTGAGTTTGGCAAAAG
AAGATAATACATGATTGCACTCAATTATTA
>c480_g1_i3 len=349 path=[485:0-61 546:62-76 69:77-89 845:90-348]
GTTCGGAGTTCCTCAAGCTTGATGGTAAGTATTCTTTGCCACAATATATTGGGGTAGTAA
GTAGAGTTACATTCAAATGTGAACTCCAGAAATGAACTACTCTGTAACATGCATGTAGAA
GCGTTGCTAACTTTATTTCAAGCACAATGTTATTGTTATCCTCTGCTTGTGATCGAGACC
AAAGTAGTCAAGGCAGTTATCTATGTCTAGTTAGTTTCTTTTCTCTACTTGAATCTTTTG
GTCACGCATCCAAGCATGTGAAGACAACCACTGACAGCAGCATTTACAGATGCAAGTACT
TCAGTGAGTTTGGCAAAAGAAGATAATACATGATTGCACTCAATTATTA
>c481_g1_i1 len=226 path=[590:0-138 160:139-225]
AAAAAAATTTTCACACCATCACCTTCACAAAAATGAAGAGGAGAAAATGAAGAGCAAATG
GATCAAACCAAGGGAGACGGAGAAGACACGAGACGGACGACGACGAGTCATCTACGGAAG
CTAAGCTCGGAGGAGGTTTATCTTGTGTTTTTCTTTACATTTCTTGGATGTTTGTGGGGA
TTTGTCCCAAAAACTCTTGAAGGATACTTAATATTGTAGAAGTTGG
>c482_g1_i1 len=332 path=[404:0-239 643:240-262 96:263-331]
TCCAATCTTCCACCATGCTTGATAGTTTCTTGATTAATATCATGAACAATTGCTGGCACA
TCATCTCCGGCAGAAAATGCTCTTTCTTTTCACAACAATTAGGGATTCGTCCAAACTGAT
TTCTGAATTTTGAACCCTCTCCCCGCAATGAGCTTGGAAAAGGAGCTGAATAATTCTCAA
TTGCCGATCGATGAGAGCTACTTGCTGGAGCTAATCTCTTCTTTTCGAAGTGCGACTTCA
GACGAAATCATTAATTGGCACGAAAACAACGATGGAGGTTTGAGTTTACGGTGAAGAAGA
TAGAGATGGCGAAAGCAGAGAAGAATGGCGGG
>c485_g1_i1 len=301 path=[329:0-300]
AGCTTCAAGATTTGCTGCAAACACAAGAAGAGGAGCTCAGAAGCTCAAGGATGTACATTT
GCCTAAACTACCAAAACCCGAGGAGCCCGACTTTTCTGCTGAGCCAGACGATTAGTCAAT
GCATCTCAGCATTTTAACAAAATATAACTAGTTTCACAGCTTCTTTCTCTGCCTTGTGTT
CGACTTCTGGAGTGGATTTTTGTGCTCCCCTTTGTCGTTGCTGATGTAGAAGGATCGTGC
ATTTGATTCGGTTTCTGATAATGGGACCTGAAGCAGAGGGCGAAGACTATAGCTGTTCCT
G
>c486_g1_i1 len=275 path=[1:0-274]
TGAAGATTGAGTCGACTTGCACTTAAAGCTTGAAGACGGACTTGAAGATGGAACTGACTT
GGATAAACTTGAGGCTTGAAGACAGATTTGAAGATAGAGCTAACCTGCAGTCATGGTGGA
ATCATCAAGAAAATGCTCCTCAGATTGGGTAAATAAGAGGCGGATCTACTTGTCGCCACG
CCTAGTTTCTCTATATCGTCATCATTCCTTTAGTTGATGTTCTGTATGAATGTTTATGAA
ATGATGTTGCTTTTGTGATTTTTCTGACTCTCCAA
>c487_g1_i1 len=304 path=[243:0-303]
GGGGGGGTAGTCTCCACACTAAGAAAAATAGAATGCATCAAACTAATGGAATATTATACA
TGACTTCCAAGATTAAGACACGTTGGTAATTGACATATCACACGGGAGATACAGAACACT
GATACGGGAGACACAGAACACAACCACATATGTAGTATGTACTACAGCAAAAGCAAAGAA
AATTAATTGCTAGAAAATCAACGACATACAGTAGTAAACTGCAACATGAATGAAAACCAA
CAAAACTGAGGTTGATTAAATTAATAACCTTCATTTACCCCAGACTGGGAACGGGAACAC
AAAG
>c488_g1_i1 len=1817 path=[1:0-1501 1503:1502-1502 1504:1503-1816]
AAATTATTTACACTTTACAACGCGCCGTCGACGAGACTTTCTCCTCCGCTCCACCAAGAT
GTCGCCGCCGCATTTCCGGCAACTGATATCACTCAACTTCACGATTTTGCTGATGGCCGG
TTTCTTCACAACTGCGGCTCTGTCACAGTCTGTGATTAAGAACCTGCCGGGCTTCGACGG
CGAACTTCCGTTCATACTTGAAACTGGGTACATTGGTGTGGGAGAATCGGAAGAAGTTCA
ACTATTCTACTACTTTATTGAGTCTGAACGGAGCCCTGAAAACGATCCTCTTCTTCTTTG
GCTCACCGGTGGCCCCGGCTGCTCTGGTTTCTCCGGCCTTGTTTACGAGATCGGGCCTTT
TATTTTTGACTATGCTAATTCCGATGGCATAATACCTTCACTTGTACAAAACCCCTATTC
ATGGACTAAGGTTGCCAACATTATATTTATAGACCAGCCTGCCGGCACTGGTTTTTCTTA
TGCAAAAACTCGGGAAGCTTATAAATGTAGCGACACTCTTTTAGGGAGGCAGAATTATGA
ATTTCTTAAGAAGTGGCTTTTGAATCACCCGGGGTATTTGAAGAATCCGCTCTACATTGC
CGGGGACTCTTATTCTGGCCTTACTGTTCCTCTTGTTGTTGATGAAGTATATAATGGTAT
TGAAGCTGGGAGCAATCCAAAATTGAATATGAAAGTAGTGAACACTACTTGGAAACTAGC
TAGTTTGTGTTTCTTGGTTTTGATGTTAATAATTTTTGTGTAAGCTGCAGGGATATATAC
TGGGAAATCCTCTTACTGATGTATATGCAGACTTTAACGGAAGAGTGGCTTATGCACACC
GAATGGGACTACTGTCAGACGAACTCTACTTGTCAGCAAAACAAAATTGCTATGGTTATT
ACTTAAGTGTTGACCCGAGCAACAGCCAATGCAAAGATGATATCAGAAGACTAAATCAGT
GCCTTGAAAAAATACGCAAGCCGCATATTTTAGAACCCTGGTGTGAAAATCAGTGGACTG
CAGGAGACATATTACAGAAAACAAATGAAACTGCTGGACGTTTTCTACAATCTGTTCCTC
ATTCAAAATCGTGGTGTCGGGATGACAATAATCTATACTCGGCCAAGTGGGCGAATGCAA
AACTTGTCCAAAAAGCTCTACACGTTCGAGAGGGAACAATAACAGAATGGGTACGATGTA
ATGATTCTCTTACATATGATTTGGACTACAATCAAACTCAAGTGTTTACATACGATGTCA
AGTCCACCGTCGATGATCACAAAAAGTTTTCTTATAAAGAATGCCGGGCTCTAGTTTACA
GCGGCGACCACGACATGGTTGTTCCGCACACGACGACAGAAGAGTGGATAAAAGCTTTGA
AACTGCAGATTCGAAGTGAATGGAGACCTTGGTTCGTCCAAGGTCAAATTGCAGGGTATA
CGGCGGCATACTTCCATGGCCGCTATGACCTGACATATGCCACCGTGAAGGTAATGAATG
CATTTTTTTTTTTGTAGAAACACACGGTGAAGATCTTTTTTGTCGGGCATGTTTAGGGGG
CAGGCCATACAGCACCGGAGTATAAACCCGAGCAATGTTTTGATTTCAAAAAAATTCACT
CTTTACTTGTGATCTCATGTTGCATCCCCCCACAAACGAACAAGAACAATCCATGTTTGA
ATCCCACCACCAACACCGTTAGTTGTGAGTTTATCACATTTGATTTTTTCGAGTGTGATT
CCCCTCTTATGTATGTGGTTTGTAAGTTGTTCCACATGAGTGAGATTTATCTAGTACGCA
TATCGGTAGTGGTTGCG
>c489_g1_i1 len=443 path=[943:0-29 82:30-442]
TAAAACTTTAGTTACAGGGAACTCCTCTTACTCTGCACACAAAACCCACAACAATTCTCC
CTCGATTGTGAATCTTCTTCAAGGATGATGAACTCCTTTTACTTTGCACACGAACCAACA
ACAATCTTGGCTCTAATTAAAAAGAAAAATGATGAAACGTCTATGGTTATTGTTGTTTCA
GCCTCAAGATTTAAGGTTGTCTATTTGACTCTCATCTGCGCATCGATCTCTCATTCCGCC
CAAAATCTATCGCTCATTCTCTCCTGCCAGAAAATCGCCGCTACCATTTTTTCTTTGGAG
ATCCGCCACTCCTCCTCCCCAAACATCATGCTTCTTCTCCTCAATCTCTTCTGTAGCCTA
GGTTTTGTTTGGAGAATTTGAGAAACGGAAAGTGAAAAAGGTTTGGGTGTACAGAGTTTC
TCTCCCACGGTTTTGTGGCAAAA
>c489_g1_i2 len=494 path=[1:0-80 82:81-493]
GAAGAGAGAGAAACTGAAATTTGTGAAGATTGAAACCTGTAACATTCCTTTTCTCTCTGA
GATGAGAATCCGTCAATTTTTCTCTGCACACAAAACCCACAACAATTCTCCCTCGATTGT
GAATCTTCTTCAAGGATGATGAACTCCTTTTACTTTGCACACGAACCAACAACAATCTTG
GCTCTAATTAAAAAGAAAAATGATGAAACGTCTATGGTTATTGTTGTTTCAGCCTCAAGA
TTTAAGGTTGTCTATTTGACTCTCATCTGCGCATCGATCTCTCATTCCGCCCAAAATCTA
TCGCTCATTCTCTCCTGCCAGAAAATCGCCGCTACCATTTTTTCTTTGGAGATCCGCCAC
TCCTCCTCCCCAAACATCATGCTTCTTCTCCTCAATCTCTTCTGTAGCCTAGGTTTTGTT
TGGAGAATTTGAGAAACGGAAAGTGAAAAAGGTTTGGGTGTACAGAGTTTCTCTCCCACG
GTTTTGTGGCAAAA
>c492_g1_i1 len=340 path=[1:0-220 700:221-339]
GGGGATTTAATTTCTCAAACTCTGCAGGCCGAATGCAAATTTTGTTACACCTCGATATCA
CAAAAACGAGAAGACCATAGGACTATAAAAGAACAGTTTCACATATTATAGGTTCTTAAG
GTGAACGGGGGTATGATCCTTTTAAACAAGGGCATTGACCCTATTGACACTTTCCACTTT
CATCGGGTTTCCCAGTTCTGTATGCATTGATTCCACCAAACTACTGCATTGCACCAAAAA
TTAGTCATCTCAAACCTGAGTTTGTCACAACTAATAAATGGAAACTAAGAGATAGACAGC
CATAGCTGCAATTCGCCTGCGAACATCAAGCATAAGTTCC
>c493_g1_i1 len=246 path=[72:0-123 55:124-128 60:129-245]
AAAAAAAAAAAAATCACATCAAGAACAGAGGAAATTAAAATTGAGTTCCATTTCACGATC
TTGGCCAGAAATTTCCCTAAAATCTCAGACATTAAAACTAAACAGTGTGATGATGTGAAA
GACATATGTATATAATGTTTAATCATGCAACTGTGTGTGTGTGAAAGAGAGCGTTCATGC
CACAGCAAACATGGAATGGTCAATGGCAGTATGGATAAGGCTAAGTGATTAAAGATGTAA
TATCAC
>c494_g1_i1 len=352 path=[1:0-156 158:157-190 192:191-351]
ATTACAATAATGAGCATCTCACAAATTAAATGACAAAACAAACATATAAATTAGCCTAAA
CAACATGAAAGTTAAACATTGCAATTAGAGAAATTAATTATGATTTCATTTGCATGTGGG
CAAAGGTTTACCACACAAACACCTGTTGTGAAAATATGCAGTGTAATCCAACTCCTGCAA
CCTCCCGCCGGCCGGAATCCGGCCACACAGCCTATTATAACTCAAATCCATCGAAATCAG
ATCGATCTCAGCCAACCCCGTCGGCACGCTCCCGAAAATATTATTATGGCTCAAATCGAG
GTTCTTCAAATTCTCCGAAATCTCCACATTCGAAAAATCGAACTGAAAAAGA
>c495_g1_i1 len=431 path=[541:0-227 768:228-269 134:270-430]
ACCAAATCATACATCTTCAGAAAAACATTTTATTCAAACAGGATAATAATATTGTAAGAG
ATACTACTCATTTTTTAAGAATCGCGCGACATTCGACAGGTTTATTTTAGGACTATTCAT
GAGAGAGAAAATGCAAAAAAGGAAAGATATGAGATTTTTTTTGTAGACTACAAACAATCA
CAGAGAGCTTCGAATCAGGTCAAACGTAGAAAGTAAAAGAAACATAAAAGGTACGTACGT
CGGAAATATGAAAAAGAAAAAAATCATTATCTAATCACACGCGAAAAAAGGCAAACGCTA
CAGATTAAAGCAAAAGAAAAAACAGAGAAGGTTTCCTACACTATGATACCAAGAGAGAAG
CCTAAAACACATAGCAGAACAACAGATCTACACAAAAACAAGAGGAACCATAAAACAGTA
ACGACTCAGAA
>c496_g1_i1 len=417 path=[53:0-416]
TATCAACAAGGAATGGCACAAAAATACAGATTTATTGGCTGCATTTTGGGATAAGCTGGC
ATTGGAGCAGGCTAAGGAAGTTGTGTCATTTAATGATGTAATGCTTAAGGATATTCCTGG
ATTATCCGTAGTGAGGGCCTTGGCGTCCTCTCTCCGTAGACCAGGGGTTTGGACTCTTCC
GCAGGCTTATGTGAAGGCTGGTGCCACACTCCTGGATATCATCCAGGCTAAACCTTCCAG
ATTACCGATATCCTCACAGGAACTGTTTAGCATCCTCGATGATGCCAGCGAGAGAACATT
TCTATGTGCCGGTACAGCTGAATCTGTGCAAAAGTACGTGTTTGATGGAGAAACTGCTAA
AAATAGCCTTGAGCTGAAGAACCTAGTTGCACTTACTAGCTTCCTCTTTGAAAAAGG
>c497_g1_i1 len=398 path=[426:0-397]
CTTCATCTTCTCTTCCCTAACCACATGTTCAACTCGAATCCGAGCAGTCTGATCCTGGCC
AGATTCCAGTAGCTGTGCTAATTCCCTCTTCATCTGCTTCACTTGCACCTCTTTCTTGTT
CTTCAAGAGCTTCAACCTCGCAGCCGCCAATCTCAACGACGTCTTGCATTTTGTAGGGTT
AAAGCTCCTGGAAAGCATGTCCTTTGAATTCTGCAAAAACTTTGATTTCTTCATCTCCTA
AAAGTGCGACCACCGATGCTAATTTTCGTAATCGTCCCACCGACAAAGCATTACAATTTG
GGTTTCCTTCAGGTTTTGATATACCACTGAAAAATTTCGGCCAGGAAAGGAGTGGAGGTT
TGCAATAGGATTACAGTATGAGAGAGAGAGAGAGAGAG
>c498_g1_i1 len=563 path=[707:0-177 884:178-236 84:237-562]
GGGGGGGCGAGAGATGATTTATGTAAATGCTCTGTTTTGTGAGTGCAGATCATCCATGGA
TTAAGGAGGACGGAGAAGCACCCGATACACCACTCGACAACGCAGTTTTCAATAGGCTCA
AACAATTCAGAGCTATGAATAAGTTCAAGAAAGTTGCGCTGCGGGTGCGAAAAATTAATC
TATTGCTAGATTTTGATGATTCTTGGACTCATATTTCTAATACGACTAATCATCACAATT
CTTGATGATAAAAAAAGGTTATTGCTGGCTGCCTGTCGGAGGAAGAAATCATGGGGCTAA
AAGAAATGTTCAAAGGCATGGATACAGATAACAGCGGAACAATAACGCTAGAAGAGCTAA
AGGATGGATTGTCCAAGTCTGGAACGAAGCTAACCGAAAACGAGGTCGAACAGTTGATGG
AAGCTGCCGACGCTGATGGAAATGGCACCATAGACTACGAAGAATTCATCACAGCAACAA
TGCACATGAACAGAATGGACAGAGAAGAGCATCTATACACAGCATTCCAGTACTTCGACA
AAGACAACAGCGGGTAATTAGTC
>c499_g1_i1 len=760 path=[1:0-279 281:280-304 306:305-759]
GTAGTTTTCCTGCAATCCCGCCTTTCACTTGAAATTATCATCTACCAATGGCGAAAAGAA
AACGCATTCCTCAAAACGACACCGTAGAAGAGAAGAAAGAACAAGAAAAGGAAGAATACA
AAGCGGTTGTTCCCGGAGAAGAAAAACAAGAAGAAGAGTATGACGACGATAAGCAGAGCT
TCGAAGAATTGGGCCTAGACGCCCGCCTAGTTCGTGCCTTATCGAAGAAATCAATCGAAA
AGCCCACTCCAATCCAGTGCGTCGCCATCCCTCTTATCCTTGAAGGCAAAGATTTGGTGG
CCCGAGCGAAAACCGGCTCCGGGAAAACGTTAGCTTATCTGCTTCCGCTCCTTCAGAAAT
TGTTTGCTGATTCACCGTCAAAAACGAATCTTGCTCCCGCCGCGTTAATTCTCGTCCCAA
CTCGAGAGTTGTGCCAACAAGTTTATTCGGAAGTGACGTCACTCATTGAGTTATGCAGAG
TGCAACTAAAAGTTGTTCAGCTGAAAAGCACAATGTCTGCTTCTGACTTGAAAACCTCTT
TGGCGGGGCTTCCTGATATTGTTGTATCAACTCCGGCTTGCGTACAAAAATGCTTGAAGA
ATGGTATGCTTCAAGCTAAAGCTCTTCAAGCATCACTTTCGGTTCTTGTTCTTGATGAGG
CGGATCTTCTCTTGTCATATGGATATGAGGATGATATAAAAGCACTTACAGCTTATGTTC
CAAAACGCTGCCAGTGCCTTCTCATGTCTGCTACCCCTTT
>c500_g1_i1 len=380 path=[1:0-319 321:320-379]
GGGCTACGTGTCCCCGGACCCTTATTACAAAACACTTGATCGCCGGCGACAGAAGAAATT
AATATAAAAGAAACTACACATAATTATCAACTCCGGGCGAAACTACAATCGGACTTCTAA
CGGCGTACTTGCCGGTGTCATCAATCCACGTCAGCGACCCCTGTCTGTAAGGCGTCTCAA
TATCGCCCCTGTAATGAATGCTCAACGAATAACTCCGCTTCTCATATTTCTTTCCAAAAA
CCAAAGTTTCCGGCCATATTTTCACTGTAGCATTCTCCGGCTGTTCGAGCTTAGCTCTAT
AGGTAGCTGCACCGTCTCCCACATTCGTCACAGTCCGCTTGAATTTCTTGGTTAACATCA
TTCCTCTTTGCTCGAAACTG
>c501_g1_i1 len=803 path=[1:0-802]
AGGACACCCAGGAACTGGTCAAACTTGATCTATCAAACTGTGCGCTTACTTGTGACTACA
TTGTTAGTCTCAAAGATGAAACATCATTGGCATGTGGTATTCTTGAATTGAATCTTGGCG
GAAATCCTATCATGAAAGAGGGAAGCAGTGAATTGGCATCTTTACTCCGCAATCCACAGT
GCTGTTTAAGGGTTCTGGAGCTCTGCAAATGCGAACTAGGTCTTGTAGGTGTCATTCACA
TACTTCAAGCCCTATCAGAGAATTGCACCCTTGAAGAACTCAACCTGGCCGATAATATCA
ATCCAAATGAAATTCAAGCTCTAACAATCAACTTGAGGTTGTCGAAAGTGGCTGCATCCA
AGCTAGTTGATGATCTACCTCAAGAGACACGTGCCTTAAACACAAGTGAAAACGAGCTTG
AAGTTGCTGACAGTGAAGATGAGCTACCCGATGCATTATCTGGTTTAGGAGATGGCCGGC
AGTCGTTGCAAGAACTTACTGCAGCTATTCAGATGGCAAGATGTTTAAAAGTGTTGGATC
TTAGTGGCAATGGGCTCTCTCAGGAAGTCACTGATATTGTATTTTCAGCATGGTCGTCGG
GATGTAGAGCTGGTTTGGCCGAGAGACATGTCGACGGAAACACAGTTCATTACTCAGTGC
AGGGGAACAAGTGCTGTGGCATTAAGTCTTGCTGCAGAAAGGTATGAGATAGATATATGC
ATCAATAGTCGATTGACTTTTATATATTGGAGAAATAAACTAGGTATAAGAGTTTTGTAA
GATAACCAAAAACTATGTATAGT
>c502_g1_i1 len=437 path=[465:0-436]
AGTTGATCAAGATAATGATGGAAGGATTGATTATGGCGAATTCGTTGCTATGATGACGAA
AGGTAATGCTGGCATTGGAAGGCGAACAATGCGCAACAGCTTGAATATGAGCATGAGAGA
TGCCCCAGGAGCCCTTAGCTTTTCACTCTGAACATGCAACAGGTCTAGTGAGACAGCATA
CCCTTGCTGGCCTTCATCCATCAATTCAATCATTAAGCTTTAAGAGTTCCAATTGGAATC
ATACAGGAAGATGATGTTAGAGGAGGTTCGGCAAGTATACTGTGAGTAAGTTATTCAAAT
GCTTTTTAAAGTGACGGTACGTTCCCGTTTGAACCTGGCAATTCAGAACAGAGAACATTA
TTCGAGTTCTTGGAGTTGTGTTTCTGTATAACTAGACAGATTATAACCTTAACATATTAC
TGGATATAGGAATGTTG
>c503_g1_i1 len=533 path=[610:0-283 893:284-532]
GATTTCTCTTAAGCAAACAATACAATGTCTTCGACATTCTTCTAGATTTTCTCTGGACTC
TTCCACTCGAGAAAACCTGGGATTTGCATACGAGAAGGCGGCATCTCTACAGGGAGTCCT
CAAACGACTGGATGATTGTGGCGGCCGCGGAGGCAAGAGTTTGGACAGTTTGGATGGCCA
AATCAGAGAGGCCGTACAGGAACTTGAAGATTTTATCGAACTCCGTCAATGCTCAGATCT
GTCACTAGACTCGGAGCAAGTGATGAGGCAAGAGATCAGTCGGTTTGCTGAAACGGCGGA
GAAGTTGGGAGAGGATTACGCGGCGGAATTAGACAACCCGTCGCCTGAAGAAGAAGATGA
CGATGTCGATGGCGATGATGATGATGATTCAGTGGTTGATGATGGTGTAGAGATGGTTGG
ATATTCTGACGAACTTAATTGTATGAAACGGCAGGTGGCAGATCCCGTGAGGCCAGATGA
TTCGGGAATTATGTCAATCGTTGGTGTAAAGGGTTCGGGAAGATCATACTATG
>c503_g1_i2 len=333 path=[610:0-283 75:284-332]
GATTTCTCTTAAGCAAACAATACAATGTCTTCGACATTCTTCTAGATTTTCTCTGGACTC
TTCCACTCGAGAAAACCTGGGATTTGCATACGAGAAGGCGGCATCTCTACAGGGAGTCCT
CAAACGACTGGATGATTGTGGCGGCCGCGGAGGCAAGAGTTTGGACAGTTTGGATGGCCA
AATCAGAGAGGCCGTACAGGAACTTGAAGATTTTATCGAACTCCGTCAATGCTCAGATCT
GTCACTAGACTCGGAGCAAGTGATGAGGCAAGAGATCAGTCGGTGACGTAGGCAAAGAGC
GAGGACAGAGTTTTGACCTCGGCGTGTGGGTGA
>c504_g1_i1 len=936 path=[53:0-935]
GATGTTGCTATTTGCAGCAGCTCCGATTTCCTTCCATCTCCACGGATCAAATTCGTTAGG
GTTCTCGTAGTTCGTTTCATCCATGTGAACAGAGCTGAAGGATGTCATAACGCACCATCC
TTTCGGTATTAGGTAACCTTTTATTTTGACATCCTTGAGAGCTTTTCTCCACACCGCGTT
GATTATATTCGCCAGTCTCAACGTTTCGTTGATAACATTTTGAGTGAATGGCAATGACAT
ATAATCATGCCAAGAATACTCTTCACTTGACTGAACTTTTCTCTTCCTAAGTTCCATGTT
TTCCTCCACCAAATGTGCTAAGGCGACAGGGTTGTCAGTGAGAAATTTAACTGCAAGCGT
CATGGCTGTTGGCATCGTCTCTTCTCCCGGAATCATCATTTCTATAATATTCCCACTAAT
AAAATCAAGTGGGAGCCGGTGTTCCTGCATCCCGTCTGACTCCCCACTGTCGCGTAGTAG
CACATCAATTGCATCATTCGGCATCCCTTTTTCTTCATTTTTCTCCGTAGCCATCTTTCT
CTCCGTGACAATTTTGCCAACGATTTTCAACAATCTCTCCTTTGCCTTCAAAGACTTATA
GAGTCTCGTCCCGGGCAGATTAACGGGTAAGCAAATAAGGCCTTTGATAAACTCTTCAAA
TTCTCTCTTTAGACACTCCATCTCCTCACCTGGACCAATGCTCATTAGCACTCTGACAAG
AATCTCAAATGTGATCTTTTTCGTTTCATCTTGGAGATGAACATGGTAGCTTTTGTCCAT
CCAAGAAGATAGAGAGAGGCGAATAACTTTCTCGATATCTCTGGTGATTCTGGCCTTGAG
TGAGGTTGATTTCAGGAAAACTCCGATCAGGGCGTGCACCCTCTTGTGCAAAGGACCATT
CATTTGCAGTATCGATGATTTTCCTAGAAGGGGGGG
>c505_g1_i1 len=316 path=[65:0-229 294:230-236 64:237-315]
GTATTAACTTAATTTCCTGTAATGCATACAATTTAATTTTTGTGGAGCATAGTTATGACT
TCTTAGCTCTTAGGGAATGGTGGAATCTACTATAGATCCACTTTTATTCTGCTCAACTCT
ACTTATTCTGGTTGTACAAGTCTAGGTTTTCCAAAACATGACAAATATAAAGGGGCTATC
CTGAGGCTCTAATGAAGATGTTAAATTGAATATAAAATTGATACTCTTACAGCTTAAACT
TTCAGATGAGGTAGTTATTTAATATGGTACAATTCAGGCTAGCAATTTTTGACATGACAC
GAACATGATATGAAAC
>c506_g1_i1 len=227 path=[301:0-99 400:100-123 49:124-226]
GGATGAGGACGATGAGGATGATGAGTTTGGACTTATGGGGCTAGAAGATGATGATGGGAG
TATGAATGCGAGGTATGAAGACTTCTTCACTTCTAAAAAAAGAAGCAACCTGAAGAAAAA
ATCAAAGTATGATGATGAATTAGATGACATGGATATGGATGAACCCGACAATGATGATGG
CAATCAGGAGCAAGGGGAACTCGGTGCTAAGGTAGAAGAAATGGAAA
>c507_g1_i1 len=457 path=[436:0-257 694:258-301 739:302-456]
CTGGGCTCTCTTTAATCTGGTGAGTTTCTATCTATTTCTCTCTTGATATGAATCAATGCT
TTTTCTGCTGCTCTTTTTTGGGTTCTTGATTATATGCTTTGATTCATTTGTTCTTGATTA
TATGCTCTGATTCATTTATATGCTCTGATTCGTTTGTTCTTGATTTGTGTGCTCTCTGAT
GTTGAATCCGGAGATTTAATCGAAAAAGGGACTAGGGTGTGACTCAGTGAGTTCTTTGAA
TGTGGGGTGATTTGTGGGATCTTGTTAGTACTAATAAAAATGTAATCTTTGCCTCATTTT
TTGGGGGTTTTTGTTTTTGTGATTGGGGATTTCTTGTAGATTGGAAAGGGAAAAAAGTAA
ATTGATTTTAGATGTTTTCTTTGCTGTGTTTACCTGATGTAGGAATAGTTGGAAAGGTGC
AATTAAGTTTTAGAAAATTTATTTCCTTTAGTCTTAG
>c508_g1_i1 len=480 path=[1:0-479]
TGAGCGGCAAGAAGTATCTACTATATCCTTCCCTATTTCTGATTTTTTTCCCAATGCACG
ATGAGAAGAACTGAGGTTTGCTTTTCCTTTCTCTGTTTTTCCAGGGGAGTGGCTACAGGA
AGCAAGCATATCCTTGTCGGTCTCTTTAACTTTCTCAACAGAACCACTAGAGAAACCCAT
ATCTCTCACGCCTTGCTGGCATGATCTCTCAACCAGAGAGCTGGAATGACAAACATTATT
CAGAGTGTCCTTCAGCTTCCCAGTAGGTGATGAACTATACGGCATGGCAATGGACTTCCC
TTTGTCCATCCTGTTCATAATAGATGTGTGACAAACACTCACATCAGACTCTCTTTCTTT
CCTGGATTTTTCAATATTTTGCATCCCCTTCCCTTTCTCCATCCTTTTCATAATAGACAT
GTGACAAGCACTCACATCAGATTCTCTTTCTTTCCTTGAGTTTTCAATATTCCGTCTTCG
>c508_g2_i1 len=376 path=[915:0-375]
AAAAAAAGATACTTCTTGCCGCTCACTTGAGAAAATAAATGATGAGAAGAAAGGGATTTT
GAAACGTAGATCTTCCATTCTGCAAATAAAAGAGATAGGGGAGGAATATCTCAGTCCTTC
TAGCACGTTAGTTGGGGGAGCAAAGGGCAGAGGCAAGTCTGTGGACACTTTAAACTCCTT
GCCTGACAAAACAAAGAGAAAAGGGAAGATGGTTCTCGAACCATCTAACATTATAGGTTC
ATCTGCTGCTGTGGCAGTTAAATACCAACCATCGAGGGAGACAAGTGAGAAGAATAAGAA
TGCTGTTGGACTTTCTAGTTGCCCTCCAATGATGAGGATCAAAAAAACGCTGAATGATCT
TGATGAAGTTTTTTTT
>c509_g1_i1 len=618 path=[646:0-617]
AAATGCTCAAGGGGTCATTTGTTCGCCTCCCGTAAAAGAAAAGAAAAGGGGTATATTCGC
CTTTGTGATCAAAGACAACAAGAGTGCAAAATTGAAGAACGGGCATGAAGTGGAAACAGA
AGACTGTAGACGAAGTATTGAAGAATTATCTACCATATTTTCAACAGTCAACTTTGCAAC
CGATACTGAAAGTGAGGAAAGAAACACTATGAATGAGGAGAATGCAGACTTGGATATAGA
TGACATTGAGATCGAGGATCCCAAAGAGAAACCAAGAGGATATCCAGTGATAGCAGGATT
AAATAGACAGAATATCACAAATAAATTTCAAGCAATCAGAGGCAAGTTGAAACATACAAA
GGTGAAGAGTGAGAAAGTGACAGTAAACGAGGAGCCACAAGACGAGAAACCTGGCGCTAT
CGACCAAATAAAGAAAAAATATGGCTATGCTTCCTCTGTTGACTCGGGTGCTGCAAATAT
GGCGAAGACGAAGCTAAGTGAAAACTTGAAGAAGTTGCAGGGAATCAGCTTGAAAACAAG
TGAGATGCAGGATACAGCTCGTTCCTTTTCATCAATGGCCAAGGATGTCTTGCGATTTAC
TGAAAATGAGAAAAAAAG
>c511_g1_i1 len=1146 path=[1124:0-1145]
GGCAATACCGCAGTGATTTCTGGGAAGTCGGCTGATGGCGGCGAAGGTGGGTTTTTCGCT
CTCGAGTAGTAGACATCAGCAAGAAGCAGCCATATCAGATCAGGGTCGACAGATGCTAGC
GCCACGAGGGCATTTACACAAGCGTCTTGCAGGCCTTTGACGCCGCTGCATGCCATCCCT
ACCGCGATGCCACTGACCTTTTTGAAGACGGCATCCAATGCTGACGCGCTTCTCTTGTTC
CGAGCTAAGTCTGAAATCATGCTGAGTATTGCTGCCTGGACTTTCAGGATTGATATCTCA
GCAGGTGAATCTTCAGAAGATGTGAGACTCCTCCTGTAGGGAAGTTGAAGGGCGGTTCGT
TCTTCCTTGGCACAAGGCTTCTTTTGAAACGGCGAGGTGCTTAGAAGTCTCCAGATGTGG
ATGCCGTCGGAATGGAAACGACGGGAGAAGAACTCTCCGCCACAAATTTGCACGACACTG
CTGACCGTGTGGCAGCATTTTTGGATGGCCACTAGATTCTTATTACGGAAACATGTAATC
AAGTAAGGCCAAATTTTGTTCATTGCAGGAAGTGATCTGTTCTCGACAGTTTCATCCTCG
GCAGCACCCAGAGTGTCGAGAAGATTGTAGAACGAACACGACTGAATGGTTTGTTCAATT
GCCTCTTTAGTCTCACCCTCGTGCTTGTATGCTTCTTCCACTTTGGCAAGTGCCGTAATA
CCATCCTCAACTATAGCCAGTGCTGTCAAGCATGCTGCTGCATCAGCTGAAGCAATTAAT
GGAGTTACAGCAGTAAGACATGACCCTGCAATAGATCCAACTATACGCCGATATCTTTTG
GAATCATTAAACTTGAATATGACAGACTCCCATTCCTCCTCTTGATTGTTAGCCTCAATA
GTGCAAGTTTCCTCGTCTGTTTCAGAGTCAATATTCTCCATGTTTGTGGTATTATTATCA
TGTGATGTAGAATGGCCAACATTATTTCCTCTTCTTTCCTCTAAATTCAATATTTTTAAT
TTGACATCCATCTTGTACAACTCTGCTTGATCGGGAAGCTCATCAGCCTCCCGTTTGGAG
GCTTTCGCTATTTCTGCTACTGCCTTTAAAAAGGGGAGAGTTAAATTAGGGTGATGATGC
CTCCCA
>c512_g1_i1 len=245 path=[277:0-29 7:30-48 28:49-244]
TTGATTTTTGACAGAAATCCGAGAACCCCACTTCCAAAAAATTTGAATCTTTTTCTGGAA
TTAAGGGGTCACTGCTTTTCTGCTTCGTCTTTTTCCCTTGTTTTCTTCTCCCTTCACTTT
CTGTACCTTCAATTTAGGGAAGAAGAAAACAAAAGAATTTTGTAAAAAAATTGGAGGAAA
AATAAAAAGAGATCTATTACAGAAGAATCAGAAGGGATCGCCCCCTGAAAAACAGGTTAT
TTTTG
>c513_g1_i1 len=890 path=[880:0-144 1025:145-889]
TGTGGATGCTGGTGTGCTGAAGAAGGTGATCTTAACAGATGGTGCTGTTGTTACTGTTAT
GGGGGCTAGATCAGTTAGCTTGCGCCATCCAGTTGAGCTTCCACTTCCACTCAATACAAC
GAATGATGGTTTTGCTTCGAGCCTCGTAACTCTGGCTTCGCGTCTCCAAGATGTTGCGCG
CTCTCAGGATGGTCCTCCCCTTTCCCTTCGTATAGTCGGCCCCACATCACTCACATCTCC
TGCCTCGTCATCCAGCAACAGGCTAAAGCTTAAGCGCCTTGCGCCTGGTCTGGTGGAGCT
ATCCTCTGCTTCAAAGAAGAGGGTCGTGGCAAATGATGCCGTATCTGCCATTGATCTGCA
AGGAGAGTCTATGGCCCTTCTTGCACCTGATCATTTCAGTACACTATGGCCTGTTGTGTC
CATCAACGGCTCAAACTCCAACTTACTCGGTTTTGAGGCATTGCTAGCCTCTGTGTTGGG
TCCTAGAGCAAAGGAGGAGGGGACCTTTAAGCTTTTGAAGGCAGATGTGTCTGCTCAGAT
TTTTGTGAAGATAGGTTTTGCAGTCGAGAAGAAGCTAAAAGAGGGTGACTTGCTTGATTC
TCAAGGTTTCCCGGAGTGGAGGACAAAGCCTTCGACTGTTAGGATGCATTTTGAGGTTCT
GGCCAAGGTTGATGGAAACAAGATTGTCCCGGAGAAGGTGGTGCAGGTCAATCCCATGAT
AGCAGAGGATTCCGTGGCACCCAACGTGCTCTCGGGTAACATTACTATGTCAAAGATGCC
TATACTTCACCAGCCTCCAAATCCTTTTACGTTGTAAACTACTGTGGAGGATCTGATGTT
TTTGAGTGTGTGGAAACTGTAAAGATTTTTCTTTTTCGTTTTTAACTTTT
>c514_g1_i1 len=581 path=[571:0-178 1217:179-580]
GCCGGTGGTGACTGCTCTGGCGGCTGCAGCGGCGGTGCCACTGGGGTCGATGGGGAGGTG
GCTGAACTCGATTTGGAAGAACTTCGAGAGGGATTTGAGGGGGCAGACAGAGATAATCAG
TTCAATGCAGATAGGGAGTTACATAGTTTTGAATGATTTGGAGAGCATCAAAAGGCTGGT
GGAAAGGTTTAGGATTGTGATCGAGGATTTATTGGTGAAAGCAGAGTTTGCAATGAGGGG
GGAGGAGGCGGTGGTGGTGGCCGTGGAGGAGATTAGAATGCAGGTGGATAGCTTTATCAA
GACTATCCAGGATCTGCGCAAGCAAGCCGATAAGTGCACCCAAGAGACGAGGATGGCGAG
GACGTTGATACTCAGGAGGATTATCAATCATCCGAGCAGCTCGACTCAAGACATTGGTAT
GTTTTCGTGATGAGCTAGTAGTACAGAGACTTCAGTAATCCTAATCCATCATGGTGTAAA
GAAATGCTAATCTTGTGCATTGTGAAATTTGACCAATGCTGAGAAAGATGAGCAGCATAG
GAGATACATATATAGTATATATGTATGTTATAGAATGACAG
>c515_g1_i1 len=511 path=[53:0-510]
TGCATATCTTAATACTGATGGAATATATAGAAACATATAGAAGACATAACACCTTTTAAA
ATAGAGTAATTCGAACCAATGTTTCATGCTCAACTTAATTCCACCAAAATAAAGTTAGGG
GAACAACAAAAAATCCAGAGATGAACATATATACACACATTGTAAATAATTAATCATATC
AGAGTACTTAATATATATAATTGATTGTTGTAAGTAAAACTATATATACTACTTAATTAT
TAATTATCACTATATACATTGTGTGTTTCTCGACTTGCATTATATTTCATACATTGTATA
TAGCTAGCACACTATATTTATATTTGGTTAATTTGTTGTATACAATACATATTTACACAC
TTAGACTGAGGGTAGAAAATTAAATAAACGTCCGCACATCAAGAAATAAATTAATTAATT
AATTAGCAACATATATATATGAAGCACACACATATATAAGAAATTAAAAACAGAGACGAC
GCATGAATTAATAAAATATAGTTTATTGGGA
>c516_g1_i1 len=604 path=[658:0-377 1035:378-391 39:392-603]
TTGGCATTATTCATTCGTTCAATAGAAAGAAAACCCTAATTCCCAACTTTGGCAGAATGA
TTTTGACTTTCTACACATTGGATTACCCGAAAACCCCATCTTTTTTTAGCAGAGGGTGCG
AATTCCTACTCCGATGTGAGATCATATTGGACAGAGCTGTTGTCTTGTAAGCTGTGGTGA
GATCATATTGGGCTGAAGGAGCTGGTTTGTTGTGAAAATGGATTGGTCAGATAATAATTC
GTGCATAAAATGCGATACAGGTGGGAATCTGTTGGTTTGCAGCGAAGACGGCTGTCCTAT
AGCTGTTCATGCAGGATGTTTGGGATGTCCACCTAGATTTGATGATGCAAACCGCTTCTA
TTGCCCCTATTGTTTGTATAAGCAAGCTGTTGCAGAATCACGTAAAGCAAGAGAACATGC
TTTGGCAAGAAAGAAAGCTTTGTTGACCTTTATGGATGGAAAAGTGGTTGGCAGTGAGAA
ACATATGGGAGAAAATAAGACGTGTGAAGATAATGGGCATAATCAATTAAAGACCAGTGA
TGCAAATGTAAATTTTACATCATGTGGCAATGGCAGAGGTAAGTCTAACAACAATGGAAA
AAAA
>c517_g1_i1 len=578 path=[49:0-399 448:400-407 48:408-577]
AAATTCTTTAAGAACTATACAGAGTGGTGCAAGTTTCTTGACAGAAAAAGTAACATCAGG
TTGCCGTATTTGAAACAGGAAGCCCTGCAATATAAACTTCTGTATGTAGCACTTTATTGC
TTAATATGGGGAGAAGCAGCAAATTTAAGGTTTATGCCAGAATGTCTCTGTTATATATTT
CACCATATGGCAGGTGAACTGCACGGCATGTTGACTGGTGCAGTGAGTTTAGAAACTGGA
GAAGTAGTCAAGCCTGCTTATGGAGGAGGGGATGAGTCTTTCCTAAGACATGTTGTTTCA
CCAATCTACGAGGTTATACGGGAGGAAGCTATGAAAAACAGAAACGGAACAACTGATCAT
TCAACGTGGAGGAACTATGATGACTTAAATGAATTTTTCTGGTCTCCAGATTGCTTCGAG
ATAGGTTGGCCAATGCGTCAGGATCATGATTTCTTTTGCATAAACCCGTCAAATGATGTC
AAAAAGAAGAAATCCCGAAGATCAGGCAATACTCATGAAGAAGAGAAAAGTGACAACAAT
GAAGACATAGAGATGGGAGCCACTATAGATGAAGTGCG
>c518_g1_i1 len=421 path=[1:0-420]
GAAACACTTTTTTATAAATAATGCAGTTCCTGCATATTTTGAATCTGAAAGAGACCACCA
TACATTATAGTTTTTGAATGGTGCACTTGATAATGCACGCATCACAACCAGCTTCTCCTC
GCGTGAGGAGCTAGTATCATCTTTTAACTCTCTCGAATTTCTAGGAGCACCTTTAGAACC
GGCTGCAGGCATTCTAACTTCTTGTACAGCAATGACATCCGGGTCGAGATTCTCAACGAA
TTTGGAGAACTCAATCCAATTGTTCTTAATTCTTAGCAGGAGGCTATTTGCGTTCCATGT
CAAGAATTTCGAAGGCTCTTTCTTTGTAGTTTCGTCGTTCTCCTCATTTACAGCAGCAGC
AGCAGCATTTTCTGTTGGTTTTTCAGGGTCTTTTGCTGGAGAGGAGAGAATTAATTTCTT
G
>c520_g1_i1 len=325 path=[1:0-171 173:172-324]
TTACTTTATATATATTTATATTATGTTTTCAGCTCAGTAAAAATTGCTAGACAAATAAGT
GGTTTTGATTTAGCGATTCAAATAATTAGCTGTGGCTTCGCTTTAGTTCTCAGTTCTCAG
TTTTCTCTTTTTTATTTTTTCATTTCATCTTTCTGGTGTTGTGTAGCTCTCATTCTTCCT
GCATATTTCCATTGTATTTTGTATATTTGGTATTGTTCCACAACTCGTCCTTGCTTTTTC
TGCCATCCATAAAAGTTATATGTTTGGATCTTTCTTAATCCAACTGTTTGGTTATGACAC
AGTTAGGAGTTGATGATCTAATGGA
>c521_g1_i1 len=762 path=[1:0-761]
TACCCAATCTCTCCAAAGGAAAAGCTTTGTTCTTGATACACCGGTTTTTTAGCTGGTCTC
TTGTCATATTCTTTGTTCTGTGGCTCTTTTCTACACCTGGAAGTTTACCATTTAAAGCCA
AGGAAGTTCTTCCAGTGAATTCCACTGTAAAGGATGAGCTGAAGGTTTCTGTCAATGAAA
CCATTACAGCTAATTCTGGTGGCTGGGAAAACCACGGGTGGTTTTACATTGCAGTGAGGA
TTGCCATGTTCCTTTGGGTTGCTCTTCTTAATCTTATAACTATCTCCTCAACATGGGCAA
GAGTAATTGATGTGATGGACAATGAGTCAGGTTCAAGATTGTTTGGGTTTATTGGTGCTG
GTGCTACGCTAGGTCAGCTCTTTGGTTCGCTGTTTGCGACAGGAATGGCATGGTTCGGCC
CATATTTGCTCCTTGTCTCTGCACTCTTGTTGGAATTTGCTGCACAGTCTTCGGTAGGAA
TTAAAAAGGACATTTCCCAATATCCAGAAGAATTGTCTCCCTTAAGAAAAGCTGATACTG
ATCATATCAGTGAGACTGATGGAAAAAGTGAAACAGCTCTACAAGCAACTTCTCCCAGAA
TTTCTACCCCCAGAGGAAAACCTCAAACCTGGGTTATTTTGGAGGGTCTGCAGCTTATAT
TATCATCAACCTATTTATTACAAGTTGCACTATTCCTTTGGCTAAGTGCATTAGTGTCCT
CTTTCTTCTACTTCCAGGTGAGGGAACATTTGTTCATCTGAG
>c522_g1_i1 len=334 path=[1:0-240 242:241-244 246:245-333]
ATGGTTAAATATTGTTTCAGTCCCAAAGGGGAAGTGTGCTTGGTTTCAAACCTACATAAC
TCCCACAAAATAGAGTGTACTGAGTAGGGAGAAATTTAAGAAAGAGATCTCGTGGATCAA
GGAAGCTATCAATGATTAGCAGGAAATCTCATTGTTATTGGATTTGCAGTCTAAAGTCGT
TTTAGACATGCATCAACAAAAAATTCATGAACTAAATTCCTAGATGGCCAAAGAGAACCT
TCGTTATCAGGTTATTCTTCAAGAAAAAAATCACAAGAAAAAGTTGAAGCTGGCACATAG
AGGGGAAAATATACTTTACTTTTTTAGGTGGAAA
>c523_g1_i1 len=239 path=[207:0-197 477:198-238]
AATGTAATAGTAAAAATAAGATGAAAAGTGAGGTAGGTGAACATATTTGATTAGAGTGCA
TGCATATATTTTAGTTGAAAAATATATGAATGCGATTACAAGATGCACGTAGGACGGAGG
TGATGCATGGTGCATGCACAAATTAAATAAACAAAATTATTGCTACTACATATCATAAGT
ACGTTATAAGAGAGAAGAATAAGATTAGGGAAGGAATGACGATATCATAGATGAAGAGA
>c524_g1_i1 len=226 path=[343:0-203 661:204-225]
GGGGGGGTTTGGAATATGTCAGAAATATATTTTGATGCTAAATTTGTATCCAATTTATGC
ATACAAACATACCGAGATGATCGCTAATTCCAAGAACTTGGTGTTACAAAATATTTCATT
CTCTTTTAACTATTTTAGGAGTACATAATAGTCATGGAGAACAAAGACAAGTATCTGAAC
TCAGACATTACAAAATTTGAGAAGATTGCTTTCATAGAGTTATGAG
>c524_g1_i2 len=320 path=[343:0-203 546:204-319]
GGGGGGGTTTGGAATATGTCAGAAATATATTTTGATGCTAAATTTGTATCCAATTTATGC
ATACAAACATACCGAGATGATCGCTAATTCCAAGAACTTGGTGTTACAAAATATTTCATT
CTCTTTTAACTATTTTAGGAGTACATAATAGTCATGGAGAACAAAGACAAGTATCTGAAC
TCAGACATTACAAAATTTGAGAAGGTAGATCTCATCGTTAACTCCCAGTTGCTACATTTA
CATGTATTGACTTTCTCTGTCTTTAATTTTTCCTATTCAATTTGTGAATCTTAACCAATA
TATGGTTTAGTATATTATTT
>c526_g1_i1 len=1247 path=[53:0-1246]
AAAAAAATTGAAAGATGGGCTGCACCGTAGCCATATTTCTACGAAAACTATCCTTCTGTT
CACTGGAATAACTTTTAAGATGACTCACTAGCCAATTTGCCCTCACAGCATCACTGACTG
AGATAAAAACAGAAAATTCTGAATAATCAACGATTCCTTCAAATGGGAGTTCAATGTTAT
CGCTGACTATGACCGGTATACAGAGACTCTGTATGGCATCAAAAAGTCTACATGAAGTTG
GTGTATCGCCCGCTGGATGTAAGCAGAACTCTGATGACCTCATTCCCTTTATCGACTGCT
CCATCCCAGTGGCATTGGGAAAGCCTTCTTCCATAACAACTCCAGGCTCATCAATCAATA
AATCCCATAATTTTTCACGAACAAGACCGCCCCGGTGCCTGTGTTTTGCTCCTTTGAAGT
AAAGAAGGGTACGTCGCTTCCGATTTTCTGATATAAGCAGCCTAGGAAGTAAATGGGTGT
ATGGTACGATGACATCTTTCAGTAGTGAAACTTGAGTATGATGTATCATCAAGTCAGATG
AGCTACCATTGGATGTTTTGGAGTCAAGCCTGAACCAGCCACCAAAGTCCACCACGAGGA
GGATAGCAGGGGCTATCTCATCTTTGACATGCCACATCGCAACAGGGTCTGTAAGAACAA
AAACATGATCTCTGCCCCCAGATTTTCGCCATGCTTCCGAATTCTTAACCGAGTCAATCA
CCATTCTCTGCCTCACATAATCCTCATTCCCCTCAACCCTCTTCCTAAACACACCTTTAT
CAACCACCAGCTGCAATTCAGCGCTCAATGTCGCGAAAAACGGCACGAAAATCACATCCG
CCTCCCTGTAATCCGAAACCCTTTTCGCGAAAGACTCTCCTTTCGAATCCTCGGGCGTCA
ATAAATCCCCCAAGATCCAATATTCCGCGCTGTACTGTTTAGTTACGGGATTTTCAGGAT
ACGGGAGAGATGTATCGGATTGTTTTGGCGAGATTTTCTTCCGGATTTCGTTGTCGACTT
GGCTACCGATTCTCGTGTCGGAGGTTAAGCCCCAGTATTTCTGTAAGAGGCCGTAGTTCA
GGGATCTGGGGAGTGGAGAAATGTAGACTTTGATACAGTCTTGTGTGGTGGAGAGAGCTC
TTTTGGGAATTGGCGGCGGTGGAGTTGTGGTGGTGGAGTAGAAGAAGAAGAAAATAAGAG
AGAGAACGCAGAGGAGCGAGAGTGTGAGGAAGAGTGATGGGGTTTTG
>c528_g1_i1 len=307 path=[285:0-159 445:160-306]
AAAAAAATCAGACTGTACTAGTGAACAAGCAGCCAGTACAAGTTTTCTGGGACGTCCATG
CATGGTTGTTCTGCCCTCCGGGGTCGGATCATGGATCGTTCATCTTCAAGCCCGGTGGTG
GTGATGGAGACAGTGAAGCAGACGACGACGACGACAGTCAGTATGAAGGAAGCGAATGCA
GCAGTCAAAGCAAGTACTACTCGACGAGGAGCTACACTAAGGCCGCAGGCTCGTCATGTC
TTTTTCTGTATGCATGGAAGATTGAATGAGGAAATGATGTCAAAGGCAGAGCTGTGTAAT
CTTGCGG
>c529_g1_i1 len=375 path=[353:0-262 616:263-374]
AAAAAAACACATTCCCACACGAAACAATTTCCATAATCTTCAACAAAATAATGGATAACA
TGATCTCTCCTTAGCCATTATCCCTGTCAAATCGACGGATTTCATTCCACTCCTGAATTT
TGCTAAATCGCCCATGCGGAAAGGGTAGCTGTGGATGGCAATTAATTTACTTTTATCTTC
AAATACGCAGGTAAAAGCTCAATGAGCGCCGATTGTGCCATTGCAACAGTAACCAAATGA
ATAGCAAGGCGTGACAAACAAAACCAATTACAAAACGGTGCAAAAAATTATTAACGGCGT
GAACGAAGCCATTAGCCACTATTGAAAGTCGAACAAGTTACCTGCGGTGGCGGGCGGCGG
TTTACAGAAGCAGGG
>c531_g1_i1 len=249 path=[1:0-147 149:148-168 170:169-248]
GGGAGGGAAAGGGAAAGTTGGAAGCCAGATTAAGATGAGAAGAACAGTAGTAGCAGTGGA
GGGGGGATTGTATACAAACTATACGATGTTCAGAGAATATATGAATGAAGCTGTGGCACA
AATACTAGGTGATAATGTGGCTGAGCATGTCGTAATTAGAGTGACGGATGACGGGTCAGG
TATTGGAGCAGCACTTCTTGCTGCATCTCATTCAGCTACTGCTCATAGCACACAACAGTT
GCTTTAGGC
>c533_g1_i1 len=343 path=[53:0-342]
ATGTTTCAGTCATGGTTGGTTGCTAAAAATCAAGCAATGCAAATCAGTATCAGAAGATGA
AGTAGAAATTTCATAAAACAACAAATATTCGTAAATGAACTCCTTAATAAGACAATTACT
TTAAACTAGTATCTGCAGTTCAATCCACAAATGCAACAGAGATAATGAGGGTATATGTGC
ATAAAACATGTAAATGGTTTCCGGATTTCATGAAAGGAAATAAAACATGCATGACTTGCA
CATAGGGCATACATGACCATTACCAGCTAGAAATACTTCATGAGGATAACAATGAAAGAG
TCTCCCACGTATTCAGATGCATGATAATAAATAAACATCCAAG
>c534_g1_i1 len=895 path=[923:0-894]
TTATGACCGACCTCTTGCGAACATGTGTACAATTTTTACTCTTCAATCTTTTCGGAAGTT
GATTCTTCAGGAAGGTGAAAAGATGGTCCTTGTATGGTTGGATACACCATATAACCAAGC
AGTATATGGACTTGTTGACAAACTTGGGAGCTTAGTGGTGAGGATGATTTTTCTTCCATT
TGAAGAAAGTTCTTACGTGACATTTGCAAGGTCTGAAAAAGGAGATCATGAAAGAAAAGA
GAAAAACCTTGGTAGGAGTCTGACAGATGCATTGAAGCTTGTCTTGCTAATAGGTCTGGT
GGTTATTGCATTTGGTCCAAGTTATTCCTACTCCCTCATCAGATTGCTGTATGGTAGGAA
ATGGAGTGATGGAGAAGCTTCGACTGCACTCCAGTTTTACTGCCTTTACGTGATAGTTTT
AGCCATGAATGGAACATCCGAAGCATTTTTGCATGCAGTTGCAACAGAGAATCAACTTAA
GCGATCAAATGACTCATTGCTAGTCTTCTCATTGATTTACCTAGTCTTGAATGTCTCACT
TATAAGATCAGCAGGCGCAATTGGTTTGATATTTGCGAATTCCTTGAACATGATCTTCAG
GATAATCTACTCAGCAATTTTCATCAGAAAGTTCTTCAAGGACTCTTCCACCTTTTCCTT
TAGAGGTTGCCTTCCTGCAGGATATGAATTTCTGCTGGTTTCAGGCGTTGCAACGTTCAT
CTTTGAAAAGATATATCTGGACCGAGATAACTTCTGGGCAACCTTCGCTGTTCACTTCTC
GTTTGGTTTGCTCTGCTTCATTGTAGCCGCTTTTGTAATCTATCGAAAGGAGAAGGCGTT
CATTAGCAGAATCATACGCTTCCGCGAGCATGCTGATTGAATCTGCTACAAATCG
>c535_g1_i1 len=732 path=[1:0-731]
ACAAAGTTAGGAGGGGGATGGGATGTTTTCACAATTCTTGATGTAAGAAGGTTATCAGGT
CACCAGTCATAGTCCAGAAGTACTGAAGCCATGTAATATATGAGAAGCGAAAAATATATG
TTAGTATAACCACACTCAATAGATTTTAAAAGTGCCATCACCTTGACTTAAATAAGCCTG
CATTAGCTTCTACCTTTTAACTCCACAAAAAGAATCTACAAGTCGAATTAGCTCCCCCCT
CCTCCCCCAAACAAAAATAAGAGCAGAAAAGCGAAAGATGAGGGGCAAATGATCACCAAT
CAATACTTGTATGAAGAAAAGAGGAAAATGTATCAGCTTATGAAAATATTCAACCAACAT
AACATGTCAATTATGGAAAATCAATCACAGAAGTATCACTTATCCCAAAATCAAAACAAG
CAAAAGGCAATTTTCCGATATCTACATAATCAACATCAGTTCAAAGAATTAATAGAAAAT
GCATGCATGCCAAAAAAGTTTTAAAATAAAAAATTCTTCACATAGCAAACTATAATTGCT
TAGCCTTTTACACTACTGACTGACCAAAATATCCAGATCAGAAAAAGTATATCTTGTAAT
TTCACTATCTGAAAGAAGGAAAGGTATCACAAACCAACAGTAGTTGCTGGTATTTTTAGC
AAACATAAGTAAAAACTACAAAAATCAAAACTTTTCAAAAATCAGACCATTATTTAACAA
AAAAACAAAGAA
>c536_g1_i1 len=252 path=[307:0-212 519:213-251]
GAGAGAGAGAGAGAGAGAGTTACGAATCTTTTTCCTCTCTCTAGCGTTAGCATTAGGTAA
TTTTGGTTTTTCAATTCAATCTTCGAGCTGTAGGCACCGGAGCGGAGGGAAAATCGCCGA
TTGCGTGTGATTGCACGCAATGGGTTGCGCTGGATCGCGGGAAAAAGGAAATGACGCAAA
AAAGATACGCAAACCCAAAGCATGGAAGCATTCAGAACCAATAACAAGAGCACAACTAAC
ACAGATGCGAGA
>c537_g1_i1 len=380 path=[408:0-379]
GTTGTCCCTCAATACCAAAACCACATTCGGGTGGTGGGTCTCCAAGTATCAAGCCATCCT
CCATTATTACCTTGCCCTTACTACCACCAATCAACTGCAGTTGTAAAGCATCTAAGATAT
TGGAAAGGCGTTCGAAATTGGAACTCATACCTGTGTGGAGTTTGGTTAATTGCTCTTGGA
GTTTCATTTCAGCTGCATCCTCTTCATGATTTCAACCTGCCATTTTTGATACATTTTTTC
CTGGCTTTCTTGCAGCTCCTTGAGCAATGTATCGTCTGCCACGTTCGAGGAAAAGTGGCT
CTAGATACCAAATGTTACGAACTCAGTTGTTTTCTTGTAATTTTCCATTCTCTTGTTCTA
TTTTTGGTGATAACTTTCAG
>c538_g1_i1 len=463 path=[441:0-142 584:143-462]
CATGTATACCCCCAAGCCGCCTCCCAAATTTCTTAATCTACGATCCCTGAAGCCCCAATC
TTGCAGCTAACCAGCGGCAAAATTCATCCATTTCTTCCGGAATGGTGTAATGGCCAAGCC
CGCCATATGATCTAAACGTTAGGTTTTGGAATCCAGCTGAACTTAAGGTACGTGCAGAGT
TTTCACCATGTTTATAGGCCACAACATCATCCCCGGATCCGTGACAAAGCAAAATGGGCA
ATGATGCTGCACGCCTTACAATCTCATTTGATCTTTCCGTTCGATTCCTTAGCAGCCTGG
AACATGGAAGCCAACCACTAAGGCCTATAACACAGCTCAAGTTAATTAAGTATGGGTTTC
TATTCGCATATTGGCCAAAAATGTGGCATGTAGCTGAGTAAAGAGCAGTTGCGGCACCCA
TACTAAACCCGCCAATGCCAAGTTTGATATCAGCAGGGGGGGG
>c539_g1_i1 len=566 path=[1:0-565]
AGTATACAAAATATATCATCTAAATAGTAGACAATGATAATTTACAAGTTCATCAAGGCC
GTCAGATCATCTCTGTTTATCTCCCTCTGATCTTTCTGGCCCCGCCGACCAAAAGCTTTC
TTCGCCAGCGTTCTCTTCTTCTCCTGCAGTTGCAGTATCCTCTCATCAAGGGTGTTTCTG
GCGATCATTCTCACGATTTTCACGTCGTTCTTCTGGCCGATCCGGTGGACCCTGTCCATA
GCTTGTTCCTCGACTGCAGGATTCCACCATGGTTCCAGCAAATACACGGTCGAAGCAGCA
GTGAGATTTATCCCTGCATTTGAAGCTTTTAGACTTGCCAGCATGATCGTGGGGCCTTCT
GGAGCTGAGACTCCAAAGTCTTTAATCACCTGTGATCTCTTCTTTGCATTCATCGATCCA
TCTAAGCGGATCACTTTGAAACCGGCTTCTTTCAGGGGCTTTTCAAGTAGAAGCAGCATT
TTCCGGAATTGAGAGAAGATGATTGACTTGGAAGATGGATTCGCGTCTCTTGATGCTGTT
AGAAGTTTTAAAAGTGCAGCAACTTT
>c540_g1_i1 len=516 path=[55:0-320 375:321-322 27:323-515]
TTTTTTTGGCTTGGTCCACATCTAATCATCTTCTATCATCGTCCACAGATAAAACCATTA
GACTATGGCAAGCTGACTCTGATAAATGCCTCGGAGTTTTCCATCACAGCAATTATGTAA
CATGTGTTCAATTTAATCCTGTGGATGAGAGCCACTTTATCAGTGGCTGCATAGATGGCA
AAGTTCGAATTTGGGGCCTCCATAGTAAGAGAGTTGAGGAATGGGCTAATGTGCAAGACA
TAGTAACAGCAGTATGCTACCAGCCAAATGGAAGGGGTTTCGTTGTTGGTTCTCTTTCTG
GAAACTGCCGCTTCTATGAATTGTTAGGCGATGAGCTCATCCTAAATGCAGATATAAACC
TCCATGGCAGAAAGAAATCATCTGGCAACAAAATTACTGGCATTCAGTTTCTAAACAACG
ACTCTCAAAGAATTATGATAACATCGGAGGACTCCAAGATTCGTGTACTTGATGGGCTTG
AGGTTGTTCAGAAGTACAAAGGTCTAGCAAAGTCGG
>c543_g1_i1 len=214 path=[53:0-213]
AAAAAATTTCGCAAGAGAAGCCCTAGTTCTCAGGTGGGCTGGTCAATATATAAACCCAGA
AACGCCTATTTCTTCACCCCCTCCGCATCGAGTATTCGGTATTCCTCGCTCTTAAAGTTA
ACTCACCACCTCTCACTCTTTCACATCTCTCTACAAGATTCACCATGGGTAAAGAGAAAA
CTCACATTAACATTGTGGTCATTGGCCATGTCGA
>c544_g1_i1 len=343 path=[41:0-97 40:98-342]
TAAACTAAAAATATGGGAGTATTTAATAATAATTACAGAATTCCACCTCTATTTTCATTT
TTCAGTATATTGTTTGTTACCGAGCTAGGGAATAAATATTTTTTGGATTACAATCGAATT
TGGAGAAAATTACAAGTTGCTACCCCAGTGACCGGCTACGGCACGTAAACTAAATCATTG
AGGCGCGGTTTCAGTTTCTCCTGCCACAAATCACGTCCAAATCCACTCCTTTTCACCTCC
ACCACCACCAGTTGTTCCGTTAGCCGGTTAATCTCCACCATAACAACGTAATTCCAATTC
TGCCCATGCAACCGCACCCCCATTCCCTTCTTTGCCACCTTCA
>c545_g1_i1 len=1102 path=[53:0-1101]
TGTCCACCCTTGCTGTGTCTTTCTCCAGTCTTAGTGGTTGTGCCTTCAACCCCATCATGG
GAAGATCCAGAAGAAAGTGTTGCAACAACCTTGTCATGCATAGACCAATCACTAAGACCC
ATTTCTGCATTCGAGCCCATATTATTAAGCATATCTTTTTGTTTATGGTACTCGAGGTTG
CTTACAACTTCTTGGCTGTTATTCTCTGTAAACTCATCCTTTTCAAACATCTTGAAATGA
TATGGTGAAATTGAAAAGGGAGGAATATCTTTATTTGCACTAACGTTACACCCTTTGACA
AGTACCCAAGAGTGTAGTTCTGCCCCCAAATACAGGCGAAGAGACTGAGCTAGCATTATG
TGCCCTTTTGACACTGAGTCACACAATAATATAGGGACGATGACATGATGTGAGAAACCC
CCCATATCAGTGTGATTGCCATTGTTGGCTTCTTTTTCATTTGATTTGTTTCTCGAATGC
GGTTTTTTCTTGCTATTTTTGAATTGGGATCGTGGAGATATCTCTACTAGCTGATGAGAA
GTGAAACAATATTTCTTAGCTGTTTCTGGATGGACGAAAACACCAGATGTGAATATGATG
TCCATTTCGATACCATTCTCATCATATTTATAAATAAATCTATTGTCTAACTCTTGGACA
CGCAGTTGAGCTTTTGCAATTGTATGACCCTCATCTGGAGATGGCTGGGACAAATTTTTA
CGTCTCTTTGGAGCAACTGCAACTTCAGTTCCAGGCACAAGTTGAACTACTGGATTTTGG
GGAAAGGTTGACAAAACAAGAAACATGACAACTGTTTGTCCATGCAACCACAATGGAAAT
TTCATTTGTTCGTGGACAACTCCAACCTGCTTCAAAATAACACTTTCAGCAAGCTCCGAA
TTGAGCTCCAAAATCTCCCAATCATCCTCCGTAAGGGGCTCAATCGTCACCAGCGTAGCC
CTCGGTAAATTACTAACAACACGCACTTTAACCGTAGTCCGGTCGCTCAATCCAATGCAA
TCCGCATAGTGACGAGCTATCTCAATTGAAGAAGGGGAAGACGAGGCGGCGCCACACCAC
GCGACGTGCCAGAGGTGGGTTG
>c546_g1_i1 len=644 path=[1:0-285 1054:286-390 287:391-643]
GAATAAGCCGGCGAAGAAATGGATTGGACAAAAGTAAAGCCCAGACCAGGTCAAGGTCAG
TCGATCGAAGCACAGAGAATTTGCTCCCATTTGAAGAAGGCAGTGGAGGGAACATTCTCT
GTGTTGTATGTATACTGCAACAGACTGCTGGAAGTTCCTCACACACTGTTGCAATCACCT
GTAGCAATGAAAATGATTACTTAAGAGATACTCTCCTCGCATGAAAGTTCACCACCTGAA
ACCTACTGCTTTCTACCTTTGAGTACACCTTACAACTCTCTAATAGCTGTCATTTATAGA
TTAGGCCGATCCGTTCTCACAAGTAAAAGGAGCCAAAATCATCTTATGGGAATAGTATAG
TAGATAATGCACATAGAAGATACCCAACTACCTTTTCTCTCGTGTCGCATTAAGAAGCAA
AGACTCGGTAGCATGTACAGCTTTTGGCTCTGCTACAGCCCCTGATAAAACTAGAATTGT
CTCTCCCCTCCATCTGCAGCGACGACGCCTCCATTTGTTTTCCCTACGCAAAACATCAGC
ACCGGCGTTAGCGCCATCTCCACCTCCACTCCATTAAAACCTCTCGGCACGGCGATTTAG
ATGTAAACACTCCCGCTCGATACGCCGCTAAAAAAAATGACTTG
>c546_g1_i2 len=539 path=[1:0-285 287:286-538]
GAATAAGCCGGCGAAGAAATGGATTGGACAAAAGTAAAGCCCAGACCAGGTCAAGGTCAG
TCGATCGAAGCACAGAGAATTTGCTCCCATTTGAAGAAGGCAGTGGAGGGAACATTCTCT
GTGTTGTATGTATACTGCAACAGACTGCTGGAAGTTCCTCACACACTGTTGCAATCACCT
GTAGCAATGAAAATGATTACTTAAGAGATACTCTCCTCGCATGAAAGTTCACCACCTGAA
ACCTACTGCTTTCTACCTTTGAGTACACCTTACAACTCTCTAATAGCTTTTCTCTCGTGT
CGCATTAAGAAGCAAAGACTCGGTAGCATGTACAGCTTTTGGCTCTGCTACAGCCCCTGA
TAAAACTAGAATTGTCTCTCCCCTCCATCTGCAGCGACGACGCCTCCATTTGTTTTCCCT
ACGCAAAACATCAGCACCGGCGTTAGCGCCATCTCCACCTCCACTCCATTAAAACCTCTC
GGCACGGCGATTTAGATGTAAACACTCCCGCTCGATACGCCGCTAAAAAAAATGACTTG
>c548_g1_i1 len=416 path=[101:0-81 182:82-103 100:104-415]
GGATAAGAAAAAGTTTCAGTAATTGTGCAGCTATAATTTTTTTTAATTTATTCTTGTGCC
AAAACAATGTAGAGTTTTCTAGTGAGTTGCCCTATGGGATTATTTTTTCTGAGTTTTTAC
TCGAAGCACTCTACCAAGGTGAAAAATCATTACTGTGTGATACGTATTCTTTTATCCTAG
AAGAAGATCCTCGGAGATTGGATTGATCTCTGGAACATTTGTCCGTGGCTCCAAAATTCC
TTAAAGTATTGATGTCGTCTGGCTGGACCGTTCTTGGCTATGCTGTTGATTTCGGTATGT
TAGCCCAATTTTGGTTTGTTTGCAAGTGCTTCCATTCAATCATTATATGTTACTTGTTCC
TTTGCTTCCAGACAATGTGTGGATTCAGGTGAACAAGATGTGATCTTTACTTGAAA
>c549_g1_i1 len=282 path=[260:0-94 355:95-106 367:107-281]
ATCTAGCTTAGTTACATGTTAGGAAAATGCCATAGCCCTTAAAAAATGTGAACTCGTGGG
ATCTATCTGTTGACACCTCACCCCACCCCTCCACTACTTACCAGTCGAAGTATGGTTAAG
AATTATTTTCCTTTGCCTCTGGTTCACTAGAAATCTCTCTCATTGATCCACAAACTCGAA
ATACTGTAATTTGTTACTTGATTTTCTCCTGAGACTTGAATCTACTGTATAATATATGAA
GGTATTGATTATTACTTTCTAAATAAGCGAATAACTACTTTA
>c550_g1_i1 len=515 path=[547:0-168 715:169-171 56:172-514]
GTAGAATGTCGAAAAATGGGAGGGTCAGCTTCAAGAAGCTCTACGCTAATCTGTTGTTGA
TTTGCAGCTGCTTTTTGGGATGCCGGAAGAAGGAGGTGTATCGTTTAGAAATGAGGGAAG
AGTCTGCAGCAGTTGCGGGAGAGATGATGGCTGAGTTATCGAGTTCGTGTAGCGACGATG
ACTCAGTTGATGAGAGGGCGGAGAGATTCATTCAGAGCTTTTATGAAGAGATGAGGAGGC
AGAGGAATGAATCCACTTTTCAGCTGCTGCTCGAAATTTGATGAAACCACCATAATGAGT
TTTTTTATTTTTATTTTTTATTACAAATTATTCACAGTCGTTATTTATAGATGCGATCTG
GCTAGTTTGCATCGCGAGCGAGAGTTTTGGGTTTTCTGTTCATTCTTTTGTTATGTTTGG
AGGAATTAATTTGTTTTCGAACTTTTGCAAATTTTTTCGATAATTTTGCTTTACTCCACG
TTATATATTTTTTTGAAGCCGTGGAGAAACGCTTG
>c551_g1_i1 len=587 path=[615:0-586]
CGGTTGCCTCCGATCCCCGGTCCAGACATGAACCGGTCCGTGGGGGCTGCTCTCGATTGA
CCCGCCTCCAGGGTTGGGGTCGTCGCCGCGGCGATAAGGGCTGCCGAAGAAAAGCCGGGG
AGTTTTAGCGTTGGACACCATCTGCCTGTACATGACGTTCAAGTTGGTCTGCGTCTGCTG
CTCGTTGGTGGTATTGGAATCGGTGCCGCTGTAGTTCAGGTCGATGAGCGACGGCGGCTG
ATGCACCTTGTCGCGGAGCTGGTAATAGAGCGAGGAGCTTGAGTCGGTGTAAATGGATGG
GATCTGCATTCCGGCGGGAGCATCCCAATTCCAGTAGGGCATGGCGAAAGTGGGATCGTC
GATCAAGCTTCCGAGAATTCTTTCGTAGAAGTAGAGGTAGTATCTGTGGAAGGGGAGGAA
CAACCAGGAATTGTGAACTTGAAGCTCGAGGTCGGGGAAGCCGACTTGATCGTAGGCGCC
GTCGCAGTACGCGCAGTGGACTTTGGCTTGTTGGTTGAAGCTGCGGGGGTCGTCGTCGGG
GAGAGCGCGCATGAGCTCAACGGCTTTGTTGAATTTGGCGATGTAGG
>c552_g1_i1 len=609 path=[87:0-608]
CTCGGATACAATCATCACAGAAAAGTATTTATAATTTAAAAAAGAATGCAGCATGGTAAA
CAGTCAAAACTTGGACATTGTAACAGCTCATTAAGACAAGTTAGCAGCAACACGATTGAG
GCACATGGATTTGAATTCACAAGAGTATTTTAAACTTCATCATGTTCAATGATGTAGTTC
ATGCTGCCAAGAGCACTAGTTCTTTCAGAGTTGGATCAGAATGAACAATCTTAAAAGTGT
GTCTGGTAAATATAACTAGTTAAATCCTAATTAAAAAATCTTGGAACACTAGCTCAGCTC
CAACATCTCCTACTCCAGGGAGGAAGCATGGAAAGCAAATGCATGTGTATGCCACATCAT
GGTGTTTATGCTTCCACTTGTTATCTATTTTTAAAAATAAGTATTCTTCCCAGTTATGTC
AACGGTTTAGACACAATATATGTATAAACTTCTTCTCGTAATTAACTTAAAGTAGAAAAT
GACGAAATGTATGTGCGTGCAATTTAAAATATGTTTCAAGACTGTTTTCCACGACCTTCA
ATTATAGTTTAAAGAACATTTAACAAACGTAGTTTTAATATCCAAAATTAGAAGGAAAGA
GGTGAAGCA
>c553_g1_i1 len=330 path=[1:0-329]
TTCACTCCCAATTCGATGCATTCTTCAGCAATCCACATCAGCACCAATTTATCCTTTTCA
AAATCACAATCTGGAAAAAGCAATTTACAATGTTCAATGCATCTTTCAGGAACCACATGA
GGTAGTACTCTTGTGGTAGGATCTTTTGAACTTTCCACATCACATCCTCTATCCCCATCC
TCGATAGAAATTTTATATTTTTTCTTTAGAGAACTCATTAGCTCTTCTTTTTCATGAAAT
AGCTCATTCTCTTTCTTCAATGGTGGAATTAGAACCTCTTTCTTCAATGGTAGAAGTTGA
ACCTCTTTCTTCAATGGAAGTTGATTAAAG
>c554_g1_i1 len=722 path=[77:0-259 25:260-272 38:273-721]
AAAGATTGTTATAGTCAATACAATGCAGCAGCTCTGATGGTTTATATCATTCAAAATCAT
GTATGCTCACAAGGTAGAATGCCAGCACAAGAAGCAGCAGCACAAAAGCAAGGGCGAGCA
TTTGGTCTCAGCCTAACGTCGCCATAACTGAAACTCAGCTCCTGGTTTTCTTGAATATCT
GTGGACGCAAAGAAGCAAACGCGGGGAAGCAGAGCTCCGGAACTTCTGAGTATGAGGGTA
TGGAGGTTCCCGCCGTCGCAGGAATGGTTAATAAAGCGTGCAATGTTGCCGATCCTGGTG
GCGTCGATGTTCATCCTCATACACGTGTTTCCAAACGGGAGATGCTCTTTCACCACCAAA
AGAGCCGGAGTTAACCGCGCCATTTCGTCGTACTTTTGCTGCCTTTCTTTAGCTTCCTTG
CTCGACAAAACCTCGCCGGCGTATTCGCAGACAAAGCGGCCGCCGGGAATAAACTCCGCC
GCGTAGAGGCCCCAGCCCTTTTTTTTATCCTTCGTTATCTTCAACCTCACATTCACCCCA
CACTGAGTCACCCGGTTCACACACCCCGAGTCACACGTACAACTCGGCCCGCATTCTAGA
TTCGAGCACGGACAATTATCGCCGCCGCAGCCGTTGCTGCACGACTCGCAACCTCTAGCA
CCGTCGACCCGGAATAGAAACGGGTCTGAAGGATCCGATCGGGCTTCGTGGTCGGAGGGG
GG
>c555_g1_i1 len=682 path=[53:0-681]
CACAGAGTGGCAAGAAAGGCATGCCAAGTTTGTTCTTTTGACTGTGAAGGAAATCTCAAA
GCTAAGGTATCAACTCTGTCCACGCGTGATGAAAGAAAGGAAGTTTTGGAGGATCTACTT
CATTCTTATTAACAGTCATGTTGCACCTTATGAGAAACGCTATATGGAAGACGTAAAGCT
CAAGGCAACTGAAAAGGTTAAAGATACTGAGGTTGAGGAAACTTCATCAAGTGTAAGATC
TGAAAGAACAGACGAGATTTCAAAACCTAAAAGCAATAATCAGAATTCAGCATTTGTTGA
CAAGGATCTGGATATATTTCTTCTTGCAGACCTTGAGGACAGTGATGATGATCCAGATGA
TGGTAATGATGGCTCAGATGATGGGTTCGAAAAGCTATAGCTAGGAGGATGATAAAAAAG
AATGTGAGCAGAAAGGAATCCGTACAGTAACATTGGTGCCTCTTTGAGATTAATAGTAAA
GCAATTCTGAGGAAAGGGAAGAAATCGGTAAGCTATTCAGAATTCAGCTGCTGCAAAATT
TATTTAAACTAGTAAATCCCATGATCTCTTGTTTCTATTGAATTCATATATCCAGACAGT
TTTCTATTTCTGTTTCTACTCAATAATCTTTTTTCTGTGTAAAGAATTGTTGGATGGTAA
CTTGGGATTTGATAGTCGTTGG
>c556_g1_i1 len=844 path=[53:0-843]
GGGCCCTTGAATGGCATTTCCTGTGTGGTTAACATCACAGGGCGCTTGGCTTTGTTGAAC
CCGGCCATGAAGCAGTTTAAGCCACTCCCCTCGCTTCATCCTAATGTTGAGCCACATTTA
TCTTCCTATGACAATTTGCTCGGGTTTGGATTGGACGTGCTGAGTGGAGATTATAAGCTT
GTTTCCCTGCAATACTACTGGAACGAAGAAACTGATGCACCGCACTACCCTTCTCTCGTC
TCTGTTTACAGCTCAGGTACTGATTCTTGGAGACATTTTGAGGATGTGGATTTGGTTAAT
TCGAGTCATTGTGCATATAGGTCTCTGTGTAACACGTACTTGAATGGATTCTATTATTGG
CTCATGGAGTTTAATGATTCTGATGTTGCCATCCTTGCATTTGACATGACTAGTGAGAAG
TTTCGAGAAATAAAAGTTCCAGATTGTATTAAATCGAAAGAAGGTGACCTTACTGTGTAT
GGTGATTCAATAGCTTTGCTATCATGTGATTTAGATAAGATTGATAAATGTGTTGACATA
TGGGTGATGGGAAAGGAAGGTTGCTGGACTAGAAGTTCGATTGTTGGCCCGTTTTCAGAC
ATCCGATGGCCACTAGGTTTCTGGAAGACGAATGAGCTCTTGTTAGAAACAGGGACCTCA
GTCTTGACTCTGTATAATGTCTCTACCAAGAGATTGAGGACTGTTGAAGCTCGACGGAAA
GAGAATGGATTCTTCATATACTGGGTTTTCTCTTACAAAGAGAGCCTCGTTTCGTTAAAA
GGCAACGGTGCCAGTTGCAAGCTGTGGGATACTTCTTCTGATTCTGTCAAAGATTTCTTC
AAAT
>c557_g1_i1 len=1454 path=[227:0-570 226:571-1453]
AGTTTTAGCCATGGCGCAACGCAGTAGCAAAGAGACTCTTTCAATTTTTTAAAAAGGTAC
CTCACCATGCATGCTTTGTACAGATTTGTATAGGAAGAGGAAGCTGCAGCATCGTCATCT
CGGCCGAGTGACAGTCGATTCCTGCAGGCGTTCTAATCGACTCAAAATTTATATTTCCGC
CTCCATCATGAATCTCTGTGAATGATTCATCTATATCAGGTAGAAACTCCCATAAAGTTC
CCGATCACCCAAAGAAATATGCCAATAGGTGGTGCTAGAGCTAGAGGTGGTGGATCTGGA
CGAGGGTCCGTATCTTCATCAGTGCCATCATCATCATCATCCGGGGGCATTAGTAATCTG
ATTAGAGATCTATCCTTGGAGAGATCATCATAGATCGTCTTTGATGCATCAGGATGTCAA
TTTTGTTGGATTGAGGATGGTGTTTTGATGTCAGCTCGTGTCGTCGCAATTGCCATCACA
ATAAACTTCAAGATGTTTTTGCATCTAATGGGCTACACTTGGAAGATAGTACCCGATGGG
GGGTCAGGATGCAATTTCTGGATGAGTTTAGGAAGGAGTTTACTTGTGACCTCACTGAGA
CTACCATTATTATGAAGAAATGGAACTCAAAAACTGCTGAAAGATACAAATAAATGGTCC
ATTATCCACTCATTCAAGAGAAATAGGACCAAAGATTGCCCTTACTTTATGACTATGGAC
ATGTAGGCCGGTTTCTACACATATTGGGATAGTGAGACCCTTAAGGCCAAGTCTACTATC
GCATCGAAGAATTTCCTCACTGAGCTGATGGTCCTGACATTGGCATTGTAAAGCATAGAT
GATCTAGGAGTGTCGTTGCGCATGCTGCAGCTTTGATTAAAGAGAAGGGTCTCAAGCCAG
ATGAGGTGGCGTGGAAGACCTTTATTAGATTGCACACACAATAGCATTGATGCTACTCTG
ATGGGAAACCCGCTCACATTGTTGCTGAGGTATTGGCTCAAGCTGAGGAGTTGGGCCAGC
CACTTCCTGGTACGACTGAGCTACGAGAGGTCGACATGTGTTCCATTTTCCTCGATGTTG
TGGACATCTCACAAAAGAGACTCATATTTGGGCTTGGTAGGAGTAAATCGACTACTACTA
TATCTTCTACACCTCTTCCACAGTACGATGCCCAGTCTGCAATCTCAGAGTAGCAAATGA
AGATGGACACCCAAGTAGAGCTTCTTGAGGCACTGCAAGCACAAATACGGCATCAGCAGG
AGATGATACAACAGAGGGCGGTCATATTCGAGTAGATATGAGCGCAGTTTATGGGCCCTC
CTCCATCAGCATCATCATGATTTGTTATTTCAGACATAGTTACCCCTTTATTTTAGTACA
TTTGTTATCATTTTGGAATATTGCACTATAATTTTATGATGTTTTAGTGTTTTTAGTATT
TGCAATTTTAGTGG
>c557_g1_i2 len=1543 path=[227:0-570 137:571-659 226:660-1542]
AGTTTTAGCCATGGCGCAACGCAGTAGCAAAGAGACTCTTTCAATTTTTTAAAAAGGTAC
CTCACCATGCATGCTTTGTACAGATTTGTATAGGAAGAGGAAGCTGCAGCATCGTCATCT
CGGCCGAGTGACAGTCGATTCCTGCAGGCGTTCTAATCGACTCAAAATTTATATTTCCGC
CTCCATCATGAATCTCTGTGAATGATTCATCTATATCAGGTAGAAACTCCCATAAAGTTC
CCGATCACCCAAAGAAATATGCCAATAGGTGGTGCTAGAGCTAGAGGTGGTGGATCTGGA
CGAGGGTCCGTATCTTCATCAGTGCCATCATCATCATCATCCGGGGGCATTAGTAATCTG
ATTAGAGATCTATCCTTGGAGAGATCATCATAGATCGTCTTTGATGCATCAGGATGTCAA
TTTTGTTGGATTGAGGATGGTGTTTTGATGTCAGCTCGTGTCGTCGCAATTGCCATCACA
ATAAACTTCAAGATGTTTTTGCATCTAATGGGCTACACTTGGAAGATAGTACCCGATGGG
GGGTCAGGATGCAATTTCTGGATGAGTTTAGGGTATTGTTACTTTATCTATTAAGGTTTA
ACTTCTACTTTGATTTCTTTTTTGAAGTTTAGAATTGTTATGTGTTTTCAATATGTTGTA
GAAGGAGTTTACTTGTGACCTCACTGAGACTACCATTATTATGAAGAAATGGAACTCAAA
AACTGCTGAAAGATACAAATAAATGGTCCATTATCCACTCATTCAAGAGAAATAGGACCA
AAGATTGCCCTTACTTTATGACTATGGACATGTAGGCCGGTTTCTACACATATTGGGATA
GTGAGACCCTTAAGGCCAAGTCTACTATCGCATCGAAGAATTTCCTCACTGAGCTGATGG
TCCTGACATTGGCATTGTAAAGCATAGATGATCTAGGAGTGTCGTTGCGCATGCTGCAGC
TTTGATTAAAGAGAAGGGTCTCAAGCCAGATGAGGTGGCGTGGAAGACCTTTATTAGATT
GCACACACAATAGCATTGATGCTACTCTGATGGGAAACCCGCTCACATTGTTGCTGAGGT
ATTGGCTCAAGCTGAGGAGTTGGGCCAGCCACTTCCTGGTACGACTGAGCTACGAGAGGT
CGACATGTGTTCCATTTTCCTCGATGTTGTGGACATCTCACAAAAGAGACTCATATTTGG
GCTTGGTAGGAGTAAATCGACTACTACTATATCTTCTACACCTCTTCCACAGTACGATGC
CCAGTCTGCAATCTCAGAGTAGCAAATGAAGATGGACACCCAAGTAGAGCTTCTTGAGGC
ACTGCAAGCACAAATACGGCATCAGCAGGAGATGATACAACAGAGGGCGGTCATATTCGA
GTAGATATGAGCGCAGTTTATGGGCCCTCCTCCATCAGCATCATCATGATTTGTTATTTC
AGACATAGTTACCCCTTTATTTTAGTACATTTGTTATCATTTTGGAATATTGCACTATAA
TTTTATGATGTTTTAGTGTTTTTAGTATTTGCAATTTTAGTGG
>c558_g1_i1 len=590 path=[618:0-589]
AGTTTTTAGCATAGATCTGCAAGTGGATGTGGGACTGTCACGTGATGCGTCAGATTTCAT
CACCAAGGATAGAAAAATTGGCATGATGGTGCTGAAAAAACGTTGCTTGTAGAGTGGTCG
TACAGTTGCATGATACGCTCGACTCAGAGATTCTCCAGAGTCACTCATAATGATATGGAA
TGCATCAGCTGCTATTATTCTCAGCTGATGCACGTCATCCTCATCGATCTTTTGGAGCTC
TTTTAAGTTTCCACCATTACAATCCAACGTCAAGAAACTCAATAGAGCCATTGTTATATC
TTTTATCTTTTCATGCCCTCTCATAAGTAATCCTTTACCAATCCAGGCTAATCCAACTAC
AGTGTTAATCCCCGATTGCATTCTTAAGGTATTCAATCTTAAACTACTGAAATCAATTCC
ACTGCCATCATTTCGAGAAATGTTATCGTAGTGTGAAATCCCCATAAAACTTGGAGATAT
CAAGTCCAATGCCTTGTTAAGAGTTAGATTTCTAGAAGAGTCCATTCCATTGATATCTAA
AGGTAGCTTATTAACTAAAGAACCCAGTGCATGAGCAGATGGAAAAAACA
>c559_g1_i1 len=246 path=[244:0-130 375:131-152 397:153-245]
GTCTGTTGCTTCTTTGAGGGCCAGGCTTCTAGATTTTGTTCCGCCAATGTCTTCTAGTAG
AAGAGTAGATTTTTCTTGAAGAGAAGCTTTAAACTTCAAGCCGCCATCGTAGTATTCGGA
GTTCGTGTCGGGGGATGAGGACAGCCGCGTGCAGAAGGCGACGCTCCGACAGTAGACGGC
GGCGCGGTGGCGGAGGCTTTCGCGTTTACGGCGGAGAGGAGCGGAAGGGTTTCTGAATTA
GTGACT
>c560_g1_i1 len=432 path=[53:0-431]
CGGGAAATGAAGTTAATCACCAGCTTGCGGTCAGCCCCGGATCCGATGAGCAGGAACAAT
ATGGATATGCTCCTTCGATGTTACAGTATTTGCGTTCTCTGGAGGTTGAGACAAGAAGGA
GACCTTTGTCTAACTACATGGAAAGGGTTCAAGATGACATAAACCCAGCTATGAGATCAA
TTCTGATTGACTGGTTGGTGGAGGTTGCAGAAGAGTACAAACTTGTTTCGGACACCTTGT
ATCTTACTGTGAACTATATTGACAGATACCTATCTGCCCATAAGCTGACAAGGAATAAGC
TTCAGCTTCTTGGAGTTTCTTGCATGCTTGTTGCATCAAAATATGAAGAAATTAGTCCCC
CAAACATGGAGGACTTTTGCTATATAACTGACAATACATACACGAAAGCAGAGGTTACTC
AAATGGAGAGAG
>c561_g1_i1 len=316 path=[385:0-282 667:283-315]
AAGCACTACCACTGTCCCTCCCTCCCCCTTCCTGTTTTAGAGAGAGAGAATTATTGGTTC
AAGATGCCAATTATAGAGAGAGAAATAGTACTTTGTGTTGTCGTTGCAAAGATTAATGGA
GAAACACTAGCCTCTATATTTACTACCAAATAGGTTTTTGATTACCATACTGTATACCTC
TCCCAGTTCCACACTGCTGCGAGGCAAGCGAGTTTTTGAAATAGCTAGGCTTCCAAAAAG
ACTCAACAGTGAAGTGGGGTTTTAGAGTGATACTGCTGCTGGTGTCGTGGGGCAGAGTTT
GAGAGAGAGAGAGAGA
>c563_g1_i1 len=1514 path=[53:0-1513]
TTGTGTTTCCAGTTCCGGTGAGGGTGAACGGCGGGGGGGAGAAGAGGAAGCGAGGTCGGC
CGCCGAAGGGGCAGACTGTGGCGAAGCCTCCGCCAGTTAAGCGGGTGAAAGTTGAGGATG
AGGACGAAGATGTTTGCTTTATTTGCTTCGATGGAGGTTCTCTTGTACTCTGCGACCGCA
AGGGCTGTCCGAAGGCGTATCATCCAGCTTGTATTAAGCGAGATGAAAAGTTCTTCAAAT
CGAAAGCGAAGTGGAACTGTGGGTGGCACATATGTAGTGGATGCAGGAAGAGTTCTCATT
ACATGTGCTACACTTGCACTTATTCGTTGTGCAAGGGATGTACTAAAGATGCGGATTACT
TGTGTGTGAGAGGAAACAAAGGATTTTGCTCCACGTGCATGAAAACTATCATGCTAATTG
AAAATAAAGACCAAGCATCCAAAGAGTCGATTCAAGTAGATTTTGATGACAAACTTAGCT
GGGAGTATCTCTTCAAGATGTATTGGGTACCCTTAAAAGAGAGTTTATCATTAACACTGA
GTGAGCTCACTCAAGCTAAAAGTCCCTGGAAAGGTGTTGCTGCAGTGACTCGCAAGCCGC
GGTTAAATAATGTGCTTCCCTCTGCAGTTGGTGGAGAAGTTTCTATGTCATGCAGGAGTA
CTGGACATTTGGAGTTGAATAAGCCACATGTAGAGATTAATGTCGTACAGAATGAAGGAT
TGGGGACATCGCTGTCAGGCAATGGCAACCATGTTGAGAAACTCAACAGTGACACTGGGG
AACATGAGCCAACTTACAGAAAAGAGACTGTAAAACCAAACACAGACAAGGCCACTGATG
AGGCGAGCATTGCCAAAACCATTCATGAGCCATGCATTGAAAAAGATCTAAATGATCCAT
GCATTGTCAAAGATACCAAGAAACCATGCACCAGAAGGAACACAAATAACATAGGGTCAG
ACAAGCCAGCGGTTAGCAGTACTGAATGGGCATCTAAAGACCTCTTGGAGTTTGTTAAAC
ACATGAAGAATGGTGATACATCTGCTTTATCACAGTTTGATGTCCAAATGCTATTGGTTG
ACTATGTGAAAACAAACAACCTCTGGGACCCACGTCAGAAGAGTCAAATTGTATGCGATC
AAAGGCTCAAAAATTTATTTGGCAAGCCACGTGTTGATTACAATGATATGCTGAAGGTTC
TCGATCATCACTTTTTTGTGAAGGAGGATTCTCAGAAAAAATCTTCTATTCCTGCTGGAG
TTGTTAGATCTGTTGCCAGTGATATGTATGCTAATGGAAACATACATGAATCACCAGTGC
CAACAAACAGTAGAAAGCGAAAAACACGTAAAAAGAATGAAGTCAGAGTCGCCCAGCTTG
ATTTAAATGAATATGCCGCAATTGATGTCCATAATATCAAACTGATCTATTTGCGGCGTA
ATATGATGGAGACTCTTCTCGAAGAGACTGAGAATTTCATCCAGATGGTTATTGGGTCTA
TCGTGAGGATTAGA
>c564_g1_i1 len=668 path=[646:0-667]
GTGGTGGTGGTGGTGGTGGTGGTGCAAGCTCGAACCAAATATATAGCCAGATACGTCCTC
TGCATTTGACTCCTTCGTGCTGTCTGTACTATATGACCCAGCATCCGATACACTGAAAAT
GGAAGAACAATCACTCGATGAATCCAAGATAGGGTTCTTACACACAGGTCCCCAATCCTC
GTAATCTTCTGCTGCATGGCTGCCTCTGATTTCCCTAGGATGCATCTTGTACGATTGTCT
TTCAGACTCCTGATGCAGCAGCATTGAGGATTCTGCATAACCAGAGCTCGGTTTGCTGTT
TTTCTTTTTAGCATTGGCACTCGGAGAAATGGCTTCCAAATTCCTTCTGGATTTCCCATC
AGAATACATACTGCTGTTTGTCAATAAAGACGGCCCTCGTGGTGTCCGCCTTGCATAGAA
GAGTATATATGCTTCCGCAGATAACACCGTCTCCAGGTCTACATGGCTTACTCTGCTGTC
ATCAATTCTAAACCACTCTCCCTGGATATCCTTCACGTAACTGATGTAATGACCACTGTA
AGCAGCATTCGTCATATTCAGGTGAACAACCACTGCATAAAGATCATATATAGGGTATTT
GTCACTCATTCCACTCATGTAGCGAGCAAGGTTCAGAACCTCCGGAAACCGAACAAGCTT
ATTCAGCT
>c565_g1_i1 len=222 path=[1:0-221]
AGAGCTTAATCAGTTTCTACATAAAAAATTAGCCTTGTCTATGACAATTCGGACAAGTAT
AGTCTTCTTCATCTCAACCTTTTCTTCAACATTTAAAAAAAGGGGAAAAAAAAAACACCA
CCACACATCACCATTGTTGTAATACCATACAAGGGCCAGATAATCTTACAATCTAGTCAA
GAATCAAAATACTTTAAAAAAACTTCAAAAATTGAGGGGGGG
>c566_g1_i1 len=1065 path=[1:0-627 2151:628-647 649:648-1064]
ACAAGATTGGAACACAACACGAGACAGAGGATATTCGAATTACTACGTACACACGTACAT
TAATACATGAATTGCAATATTGATTGTATATCCCTATGGGTTGTATCATTATTCCCAAGT
ATAAGGAAAGTAGAAACTTACCCCATGACTACATGCATATATATATATTAATGATCATCA
TGCATGTGTTAGGTTACTAGCTACTACCAGAAGAAGTTACTGAGTTGAGCAGAAGCTTGA
GAATCATCCTCATCGTGTGATGGGGAGTGAATGTGCCTCCCCTCGTACGTCGTTATCACC
ATTCTCGGGTCGTCTGCTAGTCGTTCTACACGTTTCTTGACTCGACAATTATCTTGTGTG
CATCTGTAGTAGCTCCTAGGATGTTGTGTGTTCTTGACAACTTTCTGGCCATATTTTCTC
CATTTGTAACCATCATCAAGAACATCTACATCGCTCATGGTCTTGAAGCAAAACCTGGGC
TCTCTCACCTTTCTTCTAGCCTTAATCTTCTTCATCTTCACCGCCGATACGCCGAGGTGA
TGATCGTCCCCTCCACTCCTCTTCATGCTCATGCAATCGCTCAACTCTCCCCATGCCCAG
TAATTTGAAGCTGATCTTTGCAGAGAGAGAATCTGGGGCACTGCAGAAAAGTGGGATGCG
ATCAAATCTTCCTTTTGCTTGGTAAGTATGGAGTGATCAGAAAGGGTTATTAGAGGTGAT
GAATCTGCAGCAAGGGTTTTGAGGGGATGGTTGAACCCTAGTGGGAGAGATGATGAGAAA
TTTGTGTGGAATGGGAAAATCCCAAGCTGTGATGACATTATCATATCTTGCTCTTCAAAC
AAGCTGTGATTCACCATGGCTTGGGATGCAGAACCCATCTCTTTCACCTACTTCAATTCT
GTGTCTAATTATTGTGTGTGTGTGTGTTTCAAGAATCTGGTAGAAAAGCTACCTGCTTTT
GGTAAAGAGGAAAACTTTGGGATTGAAGGGTTGTTGTATATATTGCTCTTTTATGCTACT
AATCTAGGTTTGGAGAATTGGAAAAAGAGCCAGCCTCTAGCAAAG
>c567_g1_i1 len=516 path=[53:0-515]
CAAGGATCATAAACTACGAGCAGATCTTGGAAGCCGTCGAAGACATTGGATTCGATGGCA
TACTCATCAGCAGTGGTGAAGAAAGCTGCAAGATTCAACTCCAGCTCGACGGACTGCTCA
AGGAAACCTCAATGGCTGTCATTGAAAAGTCTCTCAGAGAATTACCTGGAGTTGAAGAAC
TAAACTTCATGACAGAGCAGAAGTTGTCGATTTCTTATGAACCAGATTTGGTAGGGCCTC
GAGATTTTATTGAAGCTATTGAGTCATCTGATGTGGGGAACATCAAGGTTACGATCTTTT
CTGATAAGGGAGGGAGAGAAGCTCATCGCGAGGATGAAGTGAATCAGTACTACAGATCTT
TTCTGTGGAGTCTGTTTTTCACAGTTCCTGTTTTTCTCATGTCTATGGTGTTCATGTATG
TGCCTGGCATGAATCATTGGTTGGATACTAAGGTGGTCAACATGCTTAACGTCGGAGCAG
TTTTGAGGTGGATCTTGACGACCCCTGTTCAGTTTG
>c568_g1_i1 len=297 path=[1:0-147 626:148-188 185:189-296]
ACATAATCTTAGTATAATTTGTTTATGGCCTGAGCAATATTCATGAAAACAAACATAATA
TGGAACTAGTTCTATAGATTTTGAATCTCGAGATCTATATCAATATGGCATATCTCAACT
AGAAATCTACCAGCAGCTCGGTCCTATACGTCTCATGCCTTTACCTTCCAACTCTCACTG
CCAAAGTTCAGTTTTTCACCAAGCAGTAGCCAGCAGCGATCATCTGTTGGATCGCCATCA
GCATCACCAAAGCAAGCAAAGGAGCTTCTCAGTATACCTTGAGATAGCAAATAAGAA
>c569_g1_i1 len=852 path=[830:0-432 1263:433-436 1267:437-851]
AAAAAATCAGGAAAATGTAATCCTGTTGTAATTTTTATTGACTTATAAGACAAACCTGCA
ACTGCTAATTTCAGTGACAAACTAATAGGGTTTATTTGAGAGAGAATGGCATGAAACATT
AAGATTGAACAACAAAATACAAAAGCAAAAACAAGAACTCAAAATAGGGTCCTATTTCTT
GGTGTTAGATAGGTCACTGCTAATCTCCTTCGAATCCTTTTCCAATTGCTCAATGTATAC
ATTGTAAGCAGGATCATACGCAGCTGCCATCTGCAAGTACTTTAACGCCTCGGCTTCCCG
GCCCACAACCGCTAAAGTACTTGAAAGAACAACTAAGCCGTCATAGTAGTGGGCCTTGCT
CTTTGGATCCTCAGGCTCTTTCAGTTGAGCTATTCTTTCTAGGTGCATAAGACCTTGATC
CATCTTTCCCTGCTGCCCATTAGCAATACCCGCCCATTGAGATGAAAGAATCAAAAGATC
AACATCTTCAACTTCTGTAGGATAGCCATCAACAAGAAGCTTTGAAATAGCACTTTCTAA
GCAATCAGCAGCCTCAATAAGTTGTTTGTTTTTTAGCAGTGTTTGCCCCATAATCAACAA
GGCTCTTTCATACCCAGGGTCCTTTTCAATGGCAAGTCTTAGTAACCTAATAGCAATATC
GTTACGGCCCTCAGATAAAATTTTGATCGAGTAATTAACCAGCTCGACAGGTGATAAGCT
TTGGGCAGGTATTTCGCCCCCCTTCAATAAAATGATATCTGCTACTCCAGAGCTGCCACT
TTTTTTAACAGTTGGTGCTACTACTGAAGTATTCAATTTAGTAATCCCCAAATGCTTGAG
AAACGTGGGATG
>c570_g1_i1 len=287 path=[265:0-84 350:85-103 369:104-286]
ATTTAGCTACAATCATGAAATTATGAAGACTTATGTAATACTGTTGTCTATATGCAATGC
TAAAATGATCTTTAGATAGATTAATCTGTCGCAGAATCCTAAACTGACGTGGCAATTTAA
TTTTGATGTCATGACTTAACTTTCTATATGAAAAGGAATAACATTTGGCTTAACTTGATA
TCTTGTTCTTATAACCTTTTCGGATACTTAGACCACCTACTTCGCCCTTAACCCAATACA
ATCAACTTTGAGTCTCACTTTGCAATGGGAGCCATGTCTGAACCAGA
>c571_g1_i1 len=685 path=[731:0-170 45:171-684]
CTTGATCGCAGTGGAAGTCAAGGGATTAGGGAATTTGTGGTTGAAGTTATGACGTTAAGT
ATGGCTGACCACCCTAATCTTGTTAAGCTGATTGGCTATTGTGCCGAGGGTGATCAGAGG
CTGTTAGTATATGAGTACATGCCCCTAGGCTCTCTGGAGGACCATTTATATGGCTTTGGC
CTCAAAAGAAGAAGGTTGGATTGGAACACGAGGATGCAGATAGCAGCTGGTGCAGCACGA
GGCTTAGAGTATTTGCATGACAAGATGAAAACACCTATTATATACCGTGATTTGAAGTGT
TCCAATATTTTGCTAGGAGAGGGATATCATCCCAAACTATCCGACTTTGGTTTAGCTAAA
GTTGGTCCTTCCGGTGATCAGACTCATGTTTCCACCAGAGTTATGGGTACATATGGATAC
TGCGCCCCCGATTATGCAATGACTGGCCAACTTACCTTCAAATCAGATATCTATAGTTTT
GGTGTTGTTCTTCTGGAGATCATCACGGGCAGGAGAGCCATCGACAACAGAAGGTCCGGT
CCGGAGGCAAATCTAGTCTCGTGGGCAAAACCATTATTCAAGGACAGGAAAAAATTCCAC
AAAATGGCTGATCCATCGCTGGAAGGTGAATATCCGGTGAGAGGCTTGTACCAAGCTCTA
GCAATTGCTGCAATGTGTGTCCAAG
>c572_g1_i1 len=412 path=[417:0-323 14:324-411]
AGAGAGGTGAGGCTAAGAACGACAAGGGGGAGTTCCTACTAAGAGTGGATGGTGGTGCTA
CAGTTAACAACTTATTAATGCAAATTCAGGCCGACTTGTTAGGCAGCCCGGTAGTGAGGC
CAGCTAACATAGAGACTACAGCACTGGGAGCAGCTTGTGCTGCTGGATTAGCTGTCGGCG
TTTGGACAGAGAACGACATATTTTCTTCAGGGGAAAAGAGTGGGAAATCCACCATTTTCC
GACCAACCATCGATGACGAAACGAGGAAGAAGAAGGTGGAGTCTTGGTGCAAAGCAGCTT
CAAGAACTTTCGACTTGGCTGGTTTCTCTCTCTAACTAAATTGCTTCAGCTTTGTGATGC
ATTCATTTTCTGCAGTTACTTGTTGTGTTCCTTTGTGCATGTAATATCTTTT
>c573_g1_i1 len=756 path=[45:0-519 44:520-755]
AGCTGATGAAGTCCAATCAGGTTTTGCTCGTACCGGGAGCCATTTTTGGGGATTTGAGGC
CCATGGTGTTGTGCCTGATATGGTAACCATGGCCAAGGGCATTGGAAATGGAATACCACT
TGGTGCGGTGATTACCACACCTGAGATTGCAAAGGTCTTGACGTATCGAAGCTATTTCAA
CACCTTTGGAGGCAATCCAGTCTGTACTGCTGCTGGTCATGCGGTTCTTAGAGTGATTGA
AAAAGAAGAACTTCAGCAGAATGCTCTCACCGTTGGATCATACTTGAAGCAGCGCCTTAA
TTCTTTGAAGGACAAATATGAGATTATTGGGGATGTAAGGGGAAGAGGTATGATGCTCGG
AATTGAACTTGTTACGGATCGTCTGTTGAAAACCCCTGCCAAGGATGAGACTCTTTATGT
AATGGAACAGATGAAAGATATGGGAGTGCTGATTGGAAAAGGAGGGTTCTTTGGCAATGT
ATTCAGAATCACCCCACCCCTCTGCTTCACCAAGGAGGACGCTGATTTTCTTGTGGACGT
GATGGACTATTCTTTGTCGAAGATGTAAAGTTAGGTAAGCGGAGTGAAAGGAAGGCCGGA
GATGCCAATAATCAGCGTAGTGGTAGATGTAGTAGTTTGCCGCGAAAATAAATGATCTCC
CCTGGGGAAGGGAGGAGATGCTGAGACATCACCTCGTTGTCTTTGGTCTCCGCCGTCATG
GTGTTTTCTTCATTCTCATGGAATTATGCAGGCTTT
>c574_g1_i1 len=506 path=[1:0-29 31:30-267 31:268-505]
TCCAGTTTTAATTACTTTAACGGGTGGGGTAGGTACATAAATAGGTAGAAACCCTAGTAT
GTGATGTGCATGCATGCAAGGGCGGAACTGGGGCTGGTGGGGGCCTTGGCTCCACCCTCA
AATCATTTTTTTTACATGTAATTTTCATTAAAAAAAAATAGATTAGTATGTATGGTTATT
GGTGAAAAACAATTTGATTCCCCGATAAAAAAACTTCTAGACTTCAATTGCCCATCAATC
CAGTTTTAATTACTTTAACAGGCGGGGCAGGTACATAAATAGGTAGAAACCCTAGTATGT
GATGTGCATGCATGCAAGGGCGGAACTGGGGCTGGTGGGGGCCTTGGCTCCACCCTCAAA
TCATTTTTTTTACATGTAATTTTCATTAAAAAAAAATAGATTAGTATGTATGGTTATTGG
TGAAAAACAATTTGATTCCCCGATAAAAAAACTTCTAGACTTCAATTGCCCATCAATCCA
GTTTTAATTACTTTAACAGGCGGGGC
>c575_g1_i1 len=348 path=[461:0-151 612:152-347]
AAGGGCAAAAACATTTCGCGATGGGTAAGTTCGCCTTAAAGCTGGTAACTATGGCATAAA
ACTGGGTGTGTACGAGCGAGTGTGTTGTTGTTGGTGTTGCCATTTTGATGCAAAATACAC
AGGCCTTTTTCCCATTTCTGTCTGGAAATGGTCGGTAGGTACCTGGATCATTAACAATGA
CGAAGATGGTGTGTTTTACTTAACATTGTGACAACAGGGATAAGGTTGGCCCATATCTTG
TTTAGTTGTAGTTGCGTAATGATTATAAGTCCCAAGAACAATTTGGCCATGCAGTGTGCT
TGCTTGCTTTTTAGTTTTCTGGTGCGTAACAAACTCTGACTCTCTAAA
>c576_g1_i1 len=1145 path=[87:0-943 81:944-1144]
ATTACCTCCACACTTGAATCAAAATGGCCATTAATCTCCCCCACCTCAACACCAAAACCA
CATTTCCCATCAAACCAAGAACAACTCTCGGGCCTTCATCGGCCCGTTACATGCCTCGGG
CTATCGCCGTCGCCCAAAACCATTCGTATTGGGCTTCCATCGAGGCCGACGTCCACGATC
ATCTCAACAAAGCCATCCAAATAAGGCCGCCGGAGACTGTTTTCGAGCCCATGCACTACC
TCACCTTCGCCGCCCCAACCACCGCCGCCTCCGCCCTCTGCGTCGCGGCGTGTGAGCTCG
TTGGGGGCGACCGGGCCGAAGCCTTGGCCGCCGCCTCCGCCATACATCTCATGCATGCAG
CAGCCTACGCCCACGAGCACCTCCCTTTAACAGACAAGTCAAGGCCCGAATCCAAGCCCG
AAATCCATCACAAGTTTGACCCGAACATCGAGCTCCTCACCGGAGACGGGATAGCTCCAT
TCGGGTTCGAGCTTCTGGCCCGGTCCATGGACCCGGCCCGAACCGACCACCCGGATAGAA
TCCTTCGAGTTATAGCCGAAATCTCTCGGGCCTGCGGGTCGCAGGGAATGATAAACGGGC
TTCATAAAGAAGAAGAGATTCTTGATCAATATTCAAGATTCGAATTTATTGAATATGTGT
GTAAGAAAAAATACGGCGAGGTGCACGCTTCCGGCGCGGCCTGTGGAGCCATATTGGGCG
GCGGAGACGACGAAGAAATAGAGAGGCTCAGGAGGTTCGGGCTTTATGCAGGAACGGTAA
GAGGATTGATGGAAAAGGAAAATATTCCTGAAATTCAAAATATTATAAGAAAATTGAAAG
ATTTGGCTCTCGAGGAGTTGGAAGGCTTCCATGGAAAGAACACTGAGATAATATCGAGCC
TCGTATTCGAGCCGAGCCTCTGCGTGGCTTAGAGTGGGAAGTTCGAGCCATGAAAAATTG
TACGGAAATTAATTGTTGGAAGAAAAAAAAAAAAGTGCATGTGTTGATGGGGAATGTGGT
TAGGAGGAATGAACATGTGATTCTTGAGATTGATGAGACATATTTCATGATTGTTGCTAT
AATAAGTTGTTTTCTTAAAAAATGAGTATATAGATATATGTTGGCGTGCAAGCATCCTAA
TTGTG
>c577_g1_i1 len=486 path=[514:0-485]
TTGCTTTTTTTTTTTTTTGTCTGAATCTGCATCTACGTAATATATAAAGTGTGATCGTAC
GTATTTAATTTACTAATCTTTATTTTATTAGGTAGGTAGCTAGCTAGGTTGCAGTGGATG
AATGAGGGGCTAAAGCAAGCGAAAGCTTCGTGTTAATATCGGAGTGATCACCCTCTTTAC
TGCAAGCTTTCTGATCATTAATATTATTGTTGTTGCTTAGGCTGAGGCTCAAACTCAGTT
TCAAATCGGTTGGAAGCCACTCTTTGCGATTCAATTTCCTCTCCTGATCATTCGTCATCT
GAAGCCTTAAAGGGTTCTCGAGATTGAATGGGTTGGAATTATGAGATGCCATGATGCTCG
ATTTCTGTTGATTATTCCTGATGCTGTCGATGCAAGTAGTATTCCAACGAGATTGTGGTC
TTAATATATTCTGTGAAAGAGTTGTCGGCCAAATGTTGTTGGATTTGGAGATTTCTTTCT
CTTTAG
>c578_g1_i1 len=337 path=[1:0-65 67:66-336]
GCTCAATATTCAATATACTGATAATTTCTACTGAATGGTACTTGATTAGATGATATGCAA
CCACCACCTATATAATAGAATTGTCACATGTTCGTTTGTAAGTTATCTGTAGAATAAGCA
AATTAGCACATTTCTAGTCGCTGCCATATCACCATAAGTTGGACATAACGTGTTTCCGGT
TTCTATCAGCAGCCCCCACAACCCAACATTAATCAACCATAATAAAATGTTTAGGCATGC
AACTCATTGTTTTTCTTTCTTCTTTTTTGTGTTTTTACTCTTGCAGTTTTTATTTTCATA
CTGACCATTCAAAGTTAACGTTCCATGCATCAGTTTT
>c580_g1_i1 len=649 path=[89:0-266 355:267-285 88:286-648]
GGTAGCTAGGGGACTAGCATACTTACATGAAGAATGCATCACTCAGATCATCCATTGCGA
TATAAAGCCTCAGAATATACTCCTTGACGACAACTACACCGCCAGGATTTCAGATTTTGG
CCTAGCCAAACTTCTGATGCTGAATCAGAGCCGGACGACGACAAATATCAGAGGCACCAA
AGGCTATGTTTCTCCTGAATGGTTCAGGAACACACAGATCACTACGAAAGTGGATGTCTA
TAGTTTCGGTGTGGTGCTGCTAGAGATAATTTCGTGTAGGAAAGCCGTGGTGGACGTGGA
ATTTGAAAGTGGTGAGAATCCAATTATGACTGAATGGGCTTGGGAATGCTATCTTGAAGG
AAGGTTGGATAGTTTGGTGAAAAATGAGGAGGAAGCCTGCAGTGATGCTAAAATGCTGGA
AAGGTTTGTCAAGGTTGGATTTTGGTGCATTCAGGAAGATGCGGCTCTAAGGCCAACCAT
CAGAAAAGCCTGCCAAATGCTTGAAGGAACCATTGACGTCGCGCCACCCCCATGTCCATT
CTCTTACACCTTCATCTCGCTTTCCCGGATTGTGCTGAATCTATCAAGCTTCATAGCTAT
TTATGGTGGAATCTTCGCTTTCAACTCTTCATAGGGGAATTCACTCTTG
>c581_g1_i1 len=450 path=[53:0-449]
AAAAAACTGGCTTTCTAGTGTGTGTGCGTGTCACATAGACCAAAACTTCTCAGAGTTTAG
TTGTTTTCTTTCTTGGCCTCATTAGAACATGCGCAAGTTTACTTAATAGTCCTTGGGTTC
AATTCTCTCTCTCTCTCTCTCCGAATTCAAGAATGCTTGAAAAGATCTGTCAATATTGTA
CATGCAGTATGCTGGTGGAGTAGCACCACTTTTTAATCTTTTAGTCTCACTTTTGAGAGT
GCTTTAATATTTGCTTGAAGCCTCGCTTTCAGTGGGTTATGGCGGTGGCGGTGGTGGGAT
GTATTCATAATTCATTTGTGCTGCAGGTTCGCTGAAGCATTAATGATGCAAAAGTTGGAG
TCTTGAACTCTTGAAGGGTTGAACACAGGGGTTTTAGTGGTGTGGTTGAAGGTGTTTGAT
TAAAAAAATAATATATATATATATATATAT
>c582_g1_i1 len=387 path=[53:0-386]
TCTCTGGCTTACCCGACTCAAGTGCGAAGCAAGTGCATCCCTAGTACTCTTCCCACTCTC
ACTGTCCTCTCCGTCAAATTTCATAAACTCTCGGACGTTATAACCCTCTGTATTTTCCTC
CGGTAATACCTCACTGCACTTGATGAGAAAATTGTGCAGTAAACAACAAGCAACAATCAC
AAAGGGAAAAGCCTCGATGCATTGTTCATTCCATTTCCTCCCCACAAGCTTCCACCTCTT
CTTGACCTTTGCAAAAGCAGTCCCTACCAACTCCATTCCTTTACAATGCACCTCATCAAA
CGCCATTTCTGGAGAGTCCAAATTCCTATTCTTGCCACCATACGGTGTCAGAAGCCAAGG
AAGAAGCGGATAACACGAATCGCCAAG
>c583_g1_i1 len=275 path=[55:0-161 52:162-163 54:164-274]
GTCGGATTCCAGCGATGGAACTCGCCGATACCGTATCTCTTCGGAGGTTTAGCTCTGGTA
TTGGTTGTCGTGGCTCTGGCATTAATAATGCTGGCCTGCTCAAACAGGAATTCATCGTCG
TCGGAGCAGTCTTCCGACGAGAAGTCGGAGAAGGCGGTGCACATTTTGCAGCCGGAGATG
GAGCCCAGAATAGTTGTGATCATGGCCGGAGAAACTAACCCCACCCACCTCGCCAAACCC
ATCGCCGCCGTCACGCGGGCTGATGAACAAGTTTG
>c584_g1_i1 len=311 path=[348:0-224 30:225-310]
AAAAAAATATAAGAAGGTTAGTGATTGTCATCACACCAACGAGCACGAGAAACAAGCTTC
GTGGTGTGCTGCTTAGGAGACTGGCTAGCACGTTGAAGTTGGTGGCTCAGCCATTGCTGT
GGATCGTCGTTGAGCAGCAGTCGAAGGAAGAGTCCGAGGTTTCGGAGATACTAAGGAAGA
CGGGGATCATGTACAGGCATGTTGTCTTCAAGGAGAATTTCACCGACGCAGGCTCTGAAA
TGGATCACCAGAGAAATATTGCCCTTAATCATATTGAGCATCACAGGCTAAGTGGGATTG
TCCATTTTGCG
>c585_g1_i1 len=588 path=[616:0-587]
CCCCCCCTTCCATCTTGAGGACAAGACCGGAGGCAAGATTATATACCGTCACATAAATAT
CCTCCTCATATATCGTGGTCGTAATTATGATCCCAGCAAGCGACCGCAGATTCCACTAAT
GTTATGGAAGCCTCACTCACCAATTTATCCCAAGCTAGTGAAGAATGTGGCTGATGGTCT
GACATTTGAAGAAACTAAGGAGAAACGGAACAGGGGACTTAATTCTCCTCCTCTAATGAA
ACTCACTAGGAATGGCGTGTATGTATATGTCGTGGAGAAAGTCAGAACAGCATTCGAGAC
TGACGATGTAGTGAGATTAGACTGTACTCACGTGGGCACGAGCGATTGCAAGAAGATTGG
CGTCAAATTAAGAGATCTGGTTCCCTGTGTACCTCTCTTGTTCAAAGATGAACAAATTAT
ACTGTGGAAGGGAAATCAAGAAGGTGAATGAGACCTCTGCAGCTGCTTTTGGAGTAGAGA
AAGGGATTTTGGCTAAAAAGATATGTGAAGCAGTTTAAATGAAGGTTTTCTCTCCATTTT
TTTTTAGTTGTGAGAAGAGGGAGTGTTGATCTTGAACCCGAGGGGGGG
>c587_g1_i1 len=404 path=[189:0-294 490:295-403]
GTTTTTAGGCAGTGGATCCCTATCAGCTGATTTTGTTTTGGGGTGATTTACTTTTAAAAT
GAGGGTTGTGCACCTCGTGTTGCATAGATGGTGAATTCGATGAGTTCTTAAGTGCAGACA
TACTCATTGTTGTATCTATATTCCCACAGGCTGTGATTTGGGGACAATTCAAAGACTTAC
ATGCTGAGATTTTATCAGAACATGAGTACTAGACACACTTTGAAACTTCTTTTGTTGCAT
ATTCAAATTCTGAATTTTGACGAGAAGTAAGAAGCTAAGCAAAGAATACATCTGTACTTC
ATGAAATAAGAGTCTGACTGGATTAGTATCTAAGTATATAGCATTACACTGTTAGATGTG
CTTTAGTGGTTGAGGCAGTACTTAAGTGTTTTTTTTTTTTTTTT
>c588_g1_i1 len=249 path=[277:0-248]
ATCGACATCATAAATTAAAGTGGCAAGTCGTAGAAAATTGGATACATAAATTAAGACATA
AATAGATAGTCACTAGTCAGTCTCAATCATAAGACATGGTAATTAAATATCGGTACATGC
AAATATGCAATGGGAAGAAATCAATATAAGATTCTACACCCAAATCAAAGGATCTATATA
TATATATATATATAGCTATATATCTTAATTCATTCATTTTTTCCCTCAGAACGAAGGTAC
CACGCCGTA
>c589_g1_i1 len=644 path=[672:0-643]
GCGCCATTTTCGTATTTTTATCATCTGTTTAAATACGGGGCTGGTTTAGCTTACCCTTAT
GAGGAGATATATCTGCATGATCATGAAAAAGTTGATCCGACTGCACCAGTTAAATTAGTA
GTTAAAGATGCAGATGAAGAGTCATTTTCATTCGGGGTCTTCGATTTATCTTGTGACATT
GTTCTGATCAAAGGGTTAAGAGGGTTTGATGGGAAGTACATTGATTATCTTTCTAAGCTC
TGCAAGAAGAGAGTAGTTCCAACAGGGCCATTAGTTCAAGAATCTAGTGATCATGTAGAT
GAGAAAAGCTCAGAAATTCTCTCATGGCTAAGTAAAAGAGCCCCATTGTCCACTGTGTTC
ATTTGCTTTGGCAGTGAACACTTCATCTCAATGGAGCAGATTCTAGAAATAGCAAGAGGG
TTAGAGCTCTGCAAATCGAGCTTCGTGTGGGTTGTGAGGCTGCCTGCAGAGGCGGGGGAA
CGCGTAGAAACTGCATTGCCTAGAGGTTTTCTTGAGAGGGTGAGAGAAAGAGGCCTAGTT
GTGGAGGGATGGGCATCACAAGCTAAGATATTGTCTCATCATAGTATTGGTGGTTTTGTG
AGCCATTGTGGATGGAGTTCGATTATGGAGAGCTTGTATGCTGG
>c590_g1_i1 len=595 path=[623:0-594]
ATTTGGACGCGTTTGGCGGAATAGCCACCGTTGGCTGCGGCCATAGCCACCCTGAGGCGG
TGGACGCCATCGTTAATCAAACTAAGCGTCTGCAGCATTCCACCATCTTGTATCTCAATC
CCGCCATCGCTGATTTCGCTGAGGCGCTCGCTTCCAAGTTTCCCGGTGATCTCAAGGTTG
TTTTCTTCACAAATTCGGGAACTGAGGCGAACGAGCTGGCTTTGATGATGGCACGATTGT
ACACTGGTTGTCATGATGTGATTTCGATTCGGAATGGATATCACGGCAATGCAGCAGGGA
CAATAGGCGCCACTGCTCAAGGAAGCTACAAATTCAACGTTGTGCAGACTGGTGTCCACC
ATGCACTAAATCCCGACCAGTACAGAGGTGTCTTTGGGTCTGATGGATTGAAATATGCGA
AAGACGTTGATGAAATAGTTACTTATGGAACATCTGGTCGTGTTGCTGCCTTTATTTCTG
AAGCCATACAGGGAGTTGGTGGGATTATGGAGTTGGCTCCAGGATATCTGCCCGCTGTCT
ATAACACCATAAGAAATGTAGGCGGTCTTTGCATAGCTGATGAAGTCCAATCAGG
>c591_g1_i1 len=537 path=[53:0-536]
AAAAAAAGCACGACTGAGGAGAACCCCATTTCCAAGCAAAAAGAAAGAAGCAGCTCAACC
TGATTGTCAATCTTGTAAGGATTGGTTAATGGATTTTCCTCCCAGTCCTTTCGTCGTGGC
CTTGATGTCAAGCCCCACCCGGGTCTGTCAAAAGCAGCTACTGTACAACCAATTTGCCTG
GCAAGATGGCCCATTACCTTTCTCCACGAAAAGACTCCTCCTCCAAAGCCATGGACCAAA
ACAATCCCAAGTTGTTCATTTGTCGCCATATCTTGTTCCATTAGTGGAGACCCCAGTTTG
CTGAGATCCTCCTCACAATTTTCATTTAAGCACAAAATAGGCACAGTTTCAGATATTGGG
GAAGTTGGAGAGCTGGCCAGGAGTGGTGTATAGAGAGGGGATATGCTGCTATTGAATGTA
TTGCTGACGCTTCTGTGAATATTAAGAGGATTTTTTACTGGTGTGCTAAGTGACGGACGG
ACAAAAAAGGTCGTTGAGGACAAGGAACGGCAAGGTGATCCTGGCATGCTTAACTTG
>c592_g1_i1 len=382 path=[1:0-59 61:60-381]
GATTTTGAAATTCCAATCCCCTAACACACACTCTATCTCTCTCTTTCTCTCTCACACACG
CACATACATGGCTTGCTCTGTTGAGTTCTTGCTACTGTTGCCACTTCTTTTTCTGATCTC
GAAGGCCGTCTCGCTTTCTCACAATCCCATCTTGCCGAAAGCTGCGATCTTTCCGGTTAC
AAAAGATTCCTCAACTCTTCAATATGTAGCTCATGTTTTCATGGGTGAAAATCTTGATTC
TCTCAATCTTGTGGTTGATCTAAACGGCCCTTTTGTTTGGATGGGCTCTGAATTCAAATC
TGCTTCTCAATCTCAGCAGCCCATCAAAAGTTGCTCTCTCAAGTGTTCCATGGCGAAGCC
AATTAGGGGGTGTTACAGGCCT
>c593_g1_i1 len=259 path=[237:0-113 351:114-137 375:138-167 405:168-175 642:176-258]
GAGAGAGAGAGAGGGAGGGAGAGAGAGGGAGATGGATTATTTCATGTTGGGATTTCTTCG
ACGAGATTCGGAGGAATTTATTGGAAATTTTAACAAGAATGGTGAAGAATATGAGGATTT
GAAAGAGGAGAGAGAGAGTACAATGATTCTAGAGAGAGAATTTAGAGAGAGAATGTTATT
ATGATTGGAGTTACGTTACAGTGAGAGTGAGAGAGAGAAAGGAACAAAAGATCTGAGAAC
TGAGCTGGAAATAGTAATA
>c594_g1_i1 len=447 path=[469:0-159 628:160-161 23:162-446]
GCATCTAAGGTAAAGGCTTGGCACTGGGGCAAATATTTTCAGCTATGCTTTGCAGAGGTC
CAAATCCATTCAAAAAAATCGGCGAAACACATGGGATGGGACTTGGGAGACTGATTATCT
TGTACCAATGTGAATATCTGCTAGAAGGTTCTAGTTTTGAAGAGTGTCCTAGTAACTGCA
CAGAGTGAGATATGATAGAAAGTTCACCAGGTTTAGTAAAAGACGACGTAGGATGAAATC
GAATCCATCCCACGACAAAGGACGAGTCGATGAAGTTCTTGAAAGAGCAACTTCTTGTAC
AGGAATGTCTAGTGTCTAGTGGTCTAGCAGCATAATTGGAAATGTGCTCCTCCATTATTT
GGCAAAATAAGGCTGCACTCCATATAAATGTAAATGCAAATAGGTTGCCGCTGTCTGAAA
TGAATGAATTTTGTATTTTTAAAAAAA
>c595_g1_i1 len=326 path=[378:0-262 25:263-275 38:276-325]
CGAAACTCAGAAATTGGATTATTCTAGCAAATGCGTACGCTAATATATGTATATATATAA
TTATATATATAAGACTTTAGTGTGTGTACGGATTAGATTGATCGAATCAAGAGCTCTTGT
TTGTCTTTTCGGCGGATCTCACAAGAAATTATGAGCGGAAAAAGTTAGGAATGAACTAGG
AAACTAGGGGAGGGAGAGAGGGGGGCGAAATCGAGCTGGTAATTAATGATGCAACAGAAA
TCTGCAAAATGTGCAGATTTTATATAAGCGAAAAACAATAATGAATATCAATTATAACGC
TGTCGATTGAAGAAAGTATGTGCGTG
>c596_g1_i1 len=306 path=[219:0-305]
GGGGGGGGTGCAGAACGGCGCGTGCACGTCTGCTGACATACTCAAGGCCTTTGATGACGC
GATCGAGGACGGCGTGCACGTCTTGTCTCTCTCCATTGCCGCTTCCTCACTCCCTCTCTA
CTCCGAGGTCGATGGCCGTGACGCCATCGCTCTCGGCTCGTTTCACGCCGTGCGGAGAGG
CATCGCCGTCGTCTGTGGTGCCGGGAACGACGGCTCGTCTCCGCACACGGTAAAGAACAT
AGCCCCTTGGATTATAACAGTTGCGGCTAGCACCATGGACAGAGCCTTCAAAACCGTGAT
TTTTTT
>c597_g1_i1 len=388 path=[99:0-155 254:156-179 49:180-387]
ATAGGCTAATATATACCAGGCAAAATAAATGAAAACATATATGATAATCAAGCAACAAGA
TAACAACAAATGAATGAATGAATGAAATAATAAGAAATATATATCACAATTCACAACTCC
CTATATATGCTTCTATATGTTTGCTTTCTTCAACCTCTCTCACTCACTTTTAGCTGGAAG
TGCTGCAGCTTCATCAACAGAACCTTTTGGCATTGTGTTATCTATCGAGTCGAGCTTTAT
TTCCTCGAGTTTTTGGAGGACTTGGTGAGCCTCGGGCCTCGCCTCCGGAGAGGGATCCAC
ACAATGCAGGGCTAATTTCAACATATTAAGCAACTCCTCACCAATGTCAGGTGCATCCTT
CATTAGCTCCACATCAAACACTTCATTA
>c599_g1_i1 len=391 path=[71:0-89 70:90-390]
GATTATTTGTGCATTACTAAAAATTCATTTTAATTTTTGTACTTTTTTTTAATTAATTTA
ATTTTTACTCTTTTTAGCGACTTTGAGTAGTACTACATTAAATTCCTGTCCTAACTAAAG
GAGAAACTTCTTTAATGCCTTGTTTGGTGTTTTCATGACTCATAAATATATCTCTTAACA
ACTTTTTGTTAATTGTCTGGTTGAGGTCACTACCCACTATTATATTCTTCTGGACATTTC
TGCCCCTGCCACAGTGCCATTTTTTTTAATTTATTTACTTTTCCAATTTGTAAATATCAA
TTTATTTAATTATTCAGATCCTCTATTCCAACTATTTATTAATTGTTTAATTTGTAATGT
ATATTTGCAGGGTAGCCTGCCGGAGAAGGGG
>c600_g1_i1 len=356 path=[384:0-355]
TTGAAAGTGGTGTCATTAAGCTAGGTGATAAGCAGGCTGATAGCAAGTGTGCTCTAGTGT
ATGGTCAAATGAATGAGCCCCCTGGTGCTCGTGCTCGTGTTGGCCTTACTGGTTTGACTG
TGGCTGAGCACTTCCGTGATGCAGAAGGACAGGATGTGCTTCTCTTCATTGACAACATTT
TCCGGTTTACACAAGCTAACTCTGAAGTGTCTGCTTTGCTTGGGCGTATTCCTTCCGCTG
TCGGTTACCAACCTACTTTGGCTACAGATCTAGGAGGCCTCCAAGAACGTATTACTACAA
CCAAGAAAGGTTCCATTACATCTGTCCAAGCCATTTATGTGCCAGCTGATGACTTG
>c601_g1_i1 len=336 path=[1:0-335]
GCACAGCTTGTGTGCCCATCCACATATCTTGCATTCTTGTGGTATATACGAAGTTTTCTT
GAATGTGGTAAAAAGGTATTAGATTCAATGCCAAGACTGGGGATTTAACGTTTTACCATA
AGGCCCAGAAGGCTAAGCACACTTAGGTTTGAGGGTAAACTTAATTGAATTTTGCCCACT
TGCATGCATCTGTGTTCGGGGATTGATCCTATCTGTAGCTTGTGTGGAACTTGCTATTCT
GTTTCTGTTGTATCTGTATAGATTAGGGTTGCTTTAGCAATCTACCAGTCTTCGAAAATT
AGGGCTTTTTGAGGGTAGAGGGCATGGGCATTCCTT
>c602_g1_i1 len=489 path=[467:0-273 741:274-297 985:298-316 784:317-488]
CTCATATATTCCCAAGGAAGTCCGCACCCGCTTAAATTCAGTCGTCTCAATGTTTTCGGG
AAGAAGTGCTCTGCCTCGACTTCGATCCCTTTCCCAGGGATTGGATTCAGCACCACGAAC
TTCAAATGTTCGAGTTTGCTGAGTTTGTTCAGATTAAAACCTATAGAATCTGGTGCTTCA
ATCCACATTGCCAGTTTTTTCAAGTTGGGCATGTTGTGAAGAACCTCGTCGGTGAAAAAA
GCAGCATTCACATTGGCAAGAGTTTGAAGGTTTTGAAGCAGAACTCCTCTGTTTTCAGCA
GGTTTAGGTGGAAGAGCAGGGAAATCGGTTTCAGTAAACCAGAGATGCCTCAACTCCGGC
ATGTCCCAAATTTCGTCGGGTAAAAAAGATACCCCGACGAATATGATCTTGGGTTCACGT
CTAACCATGAGGACTTGAAGTTTTTGGAGTTGGGATATGTTTGGAGAAATTTCATCGGGC
AAAAATGAT
>c603_g1_i1 len=374 path=[53:0-373]
TCCTTCATATTCAGCCAGTCAACTATTTCTTACTGTTAATGTTTCCCTCCTTTCACCTTC
TTGAACATCACCTGGCAAGAAATGTTGAACCCAACCAACAAAAAATGGGGACTCCAAATT
CTTATAAATATCACAGTAAAAATTCCCTTTTTTTTTACAAATGAGGAGCTGCTTTTTATA
CTTTGTGAATTTGCAGAGGAACCCCAACAAAGCAAGTGGAGTGGGATGTGAAAAATCATT
AAAGAAAAAGAATGAAACAGGAGTTAATTATTACTTCAAAATATTGGGTTCTTTATATAA
AATGAAATAAAATATACTATCTCGAGGAAAAAGAGAGAAATGTTGGCGAGAGAAATGACA
GATGTCCAATCCAG
>c604_g1_i1 len=321 path=[299:0-105 405:106-110 410:111-320]
TTTTTTTATTAGATAGTAGTAGTTCATCCAATAGAATATCTGGAGTAACTCTGTCAGAGG
TCTTACCCAATACGTCTGCTCTATCTGAGGTCCAATCTTCCTCTGGTCTGCCACATGCTA
TGGCTCACAGTACTCTCTTTTCGGAGGCAAGCTCAGGGCTACCTGATTTTATTCCAACAC
AAGGAATCAGTCCAGAAAAGAGTATTAACCTTCCCGATGGGTCATTTAAGGGGGAAGAGC
CTTTAGATTTCAGTACTGGAGATATACTTCCTAGGTTCGTTGATACCCCTATTCCTGCTC
CATCGGATGAACCTTTGGAAG
>c605_g1_i1 len=361 path=[1049:0-120 832:121-360]
CAAACATCATCATTTTGCTGCACACTTCTCAACCAAACCACATCATTGTACATTTGTACT
AACATTTTCAACCAAACCACATCATTTGTGTAATATAAGAGAGAACTCAAATAAGCTTTA
CCTGGGTTCACAACTGACAAGAGGTGAAGAACTGAAGATGAAGATGTGGGTCGGCGGTGG
AAAATCAGCGGCGGTGCTGGTGTGGCTGACGGGAGGTGAAAAATCAGAGATAGAGACGTT
GGTGGACGGTGGTGTGGTGGTCGTGTTGGCTACTGGTGGAGTCGCGGTGGCCGGTGGGTA
GATTAAGTGGCGAAGATGAAAGAGACGTTGTTGCAGTCTTCAATCTTGCCTCAGATTTAC
G
>c605_g1_i2 len=547 path=[525:0-306 832:307-546]
ATAAACATAAGGTTCAACAATCAATAATAGTTCAACAAGGCAGTAGCAGTAGCACTGTAG
CAGCCAATAAACATAAAGTTCAACAAGGCAGCAAGTGCCAGCAACTAAACATGAGTAGCA
TAAAGTAAGTTTAAAACACACTCAATCCAACAAGGCAGCAACAAGTGAACAATTCAAATG
GCTAAAACATCTTCATCGTCTTGTTGATCATCTTCATTCTCCTCATCATCCTGAAGTTCA
ACAATAGTTGGCATATTCTTAACATCAAATCCCAATGTTTTATTCATCAGAGTATCTTCT
TCGACATCTGGGTTCACAACTGACAAGAGGTGAAGAACTGAAGATGAAGATGTGGGTCGG
CGGTGGAAAATCAGCGGCGGTGCTGGTGTGGCTGACGGGAGGTGAAAAATCAGAGATAGA
GACGTTGGTGGACGGTGGTGTGGTGGTCGTGTTGGCTACTGGTGGAGTCGCGGTGGCCGG
TGGGTAGATTAAGTGGCGAAGATGAAAGAGACGTTGTTGCAGTCTTCAATCTTGCCTCAG
ATTTACG
>c606_g1_i1 len=622 path=[151:0-148 300:149-621]
GGATTAGAGGAACCACCTTCTCAACTAGAGTATCTGTTCAGTTTGAGAATACAATGCTAC
ATGCAGCTCGTGGCATTTTTAATCATTATCTTCCAGATGTTCACATATATACTGACCATA
AAGCCGGACCGCAAGCTGGAAAGTCTCCTGGTTATGGAATTTCTCTGGTTGCAGAGACCA
CATCTGGCTGCTACATTTCTGCTGATATGGCAGTCTCCTATGGTCGTGGGGATGATGAGG
ATGAACCTGAGGATGAGAAGAAAGATCTGAGCCCTCCAGGGGATATCGGTGAGAAAATTG
CATCAACCCTGCTTGGTGAGATTGAGCAAGGGGGAGTGGTGGATTCAACTCATCAGGGTT
TGTTGTTTCTTCTGTGTGCATTGTGTCCTCAAGATGTATCAAAGGTTCGTGTCGGGAAGC
TTTCACCTTATGGAATAGAAGTCCTCAGGAACATTCGAGATTTCCTTGGCGTTAAGTTCG
TCATAAAGCCAGATCCTTCAACAGAGACGGTCATTCTTAAATGCGTTGGATGTGGCCTCA
AGAATCTATCAAGGAAGGCATCGTGAGAGGTAATTGGTGTCATTTTTAATGCCTAAATAT
TTGATTTGTATCAATACAGAGA
>c607_g1_i1 len=335 path=[400:0-213 88:214-334]
TTGTTGTCTTCAGAGAAAGAACAAACTCCAAATACTGCAGCAAGTGGTTGTTGCAACAGA
GCAGGGAAATCAAGATCCACTAGAGATGATAATATACTAGGGAAAGACATGCACCGGGCA
AGCAATGATGTATTGACAGCGCTTCTACTTGCATTGCCCCCGGAGATATGGTCTTCTGCC
ATTAAAGATGAAAAAGTGTTAAAGGAGATAACTAGTTTAGTTTCTATTCAGAGTCTTCCT
CCATTGCTTCAGGAAGAGGTTTTGCTCTTGAGAGGTCAGCTCTCTGTTTTCAAGATATGC
AACAATGACAGCGTAGAACACGACATGGATGATCC
>c608_g1_i1 len=215 path=[53:0-214]
ATCAGTTAAAAAGAGTCACACGAGATCTTCTAGCTCAAATAAATCCGAGCATTGATAGAA
ATCTCGTGGAAGGAGACGAGGAGTTGATGAGATACTTGAATGAAAGTTTGAAGGGTAAGA
GGTATCTCATTGTGCTGGATGATGTATGGAACTTGGAGATTTGTGATTTCGTGAATAGGG
TTCTTAAAGAGGAGCAAAAGGGAAGTCGAGTTTTG
>c609_g1_i1 len=730 path=[1:0-244 1396:245-729]
GTAGAATGTATCAGGCCGAGATCCAAGTTTCATAAACTTCATTTTTGCAAACCTCCTAAT
TCTTGAATAAAACTATAGAATTTTGATCAAACCAACATTTCAAAGTGAGACAAACACCAA
CTTCATCGCTGTTGTAAGCTTCACTTTTTTCCAACACCACTAACTCAGAAAGTTCCACGT
CCAGCTCCTACCAATAGAATTTGTCGGAACCAGACAACCACTGCTAAATTCCACTATTCT
TGTTTCTAAATCACCAAATAAAAGACAACAATCAAAACTCCATATATCTCACCAGAACTT
GAGCAATCTTTAAGTTGAAGGGAGAAAGGGAGAAAAAAAAGGATTGAGAGAATTGTAATT
TCAAGAACTGAAACAGATATTGTGTAGTGACTGGTGACGAGCAAAACATTATGAAATTTA
TACATAAATTCAAGAAAAATCTACCACTCAAGAATCACTGTCACTTCAGTCAAATTATGT
ACCCGAATTGACATGGACATGGACATGCATAAACAAAAGGGAATCCCAAACACAACTAAA
ATCTCATCAACGATCACTAAAAGGAAAAATAAATAAATTAAACACGCATATATATATTTA
ATTTCATTTTTTGTCACACCCTCTAGCTAAAACAACAAGAACATTGAGAGAAAAAAAAAT
AAAGAAAGAAAGATAGAAACAAAGAAAATTGAGGTTGTTTTGTACTCATAGGTCACAACT
CACAAGTAAC
>c609_g1_i2 len=709 path=[1:0-244 246:245-708]
GTAGAATGTATCAGGCCGAGATCCAAGTTTCATAAACTTCATTTTTGCAAACCTCCTAAT
TCTTGAATAAAACTATAGAATTTTGATCAAACCAACATTTCAAAGTGAGACAAACACCAA
CTTCATCGCTGTTGTAAGCTTCACTTTTTTCCAACACCACTAACTCAGAAAGTTCCACGT
CCAGCTCCTACCAATAGAATTTGTCGGAACCAGACAACCACTGCTAAATTCCACTATTCT
TGTTTAGGTCACGACTCACAAGTAACTGCCAATCATTTCCTGGTGGCTATTTAATTTGAT
TTCCTATTTTCTTAAGTATTTGAGCAGTAATATTTGTTGAGCTTAGATTGCTAAACCACA
ATGCCAGCGTGCAGGTAGAGAGAGAAAAGGCGACGCCCACGTGCTTATCCTGCGCCCACT
TGTGTCCCTCTCCCTCATCATTGCCACTCCAATTTTCATTACCACTATTCCTGTTTCCTC
AATAAAACCGGATTATTTTAGTCCACCACTGCTTTATAACCACAATAGTACGCCGCTCTA
TATTGCAATATTTTTGTCAAGAAGGAAGAGGGTGGCGCGCGCACACATTCATATATACAC
ACGTATATATAATATATATATTAAGACTTCATCAAATTTGTCAAGGGTGAGAAATAATAT
AAACTTAAAAGCAAAAACGATAAAGATATGATTAAAAGGAGGAATAGGG
>c611_g1_i1 len=510 path=[488:0-509]
CTGGAACTGCAATTGTTGAATTTCATAAGGATTGGTTTGGATTTGCCAATGCCATAACTT
TTGAGAAAGATTACGTGGCTGATCATCATGGAAAGAAAAATTGGCTGGCAAAGGATGAGA
AGAAGTCAGATCTATATGCATGGGTTGCTCGTGCAGATGATTATAATTCTAATGACATTG
TTGGAGAGCATCTTCGCAAGATTGGAGATCTTAGAACTATTTCAGATATTATGGAAGAAG
ACACTCGAAAGACCAACAAGCTTATCAGAGACTTAACAAATGCTATTGAGGTAAAGAAAA
TGCACTTGCTAGAGATGGAGAGTAGATTAAAGGAGACAGAAAGCTCTCTACACCGGTTGA
TCAAGGAAAAAGATAGCATTCGTCAAGCTTACAATGAAGGTTTTTCATGTATAAAGTTTG
GATTTCTTCCAAATAACTCAACATTACATGGAGTTTCTATACCTGATATACCCTTTCGTG
TTGATTAGAGATAAAAAAGATTGAGTCAAG
>c612_g1_i1 len=652 path=[680:0-651]
GTTGAACTCTTTCAATGGGCCCCTTGGACATCTTTGGATCACATCAATGTGTTTACCTTG
GGAGACGGAGTCATTGCATGGAGGAACATCAAGCAAAAATTGCATAGCTGACTCCACCAT
CGAAGCTGAATATGTAGCTATCTCTAAGGCTGCAAAGGAAGTTGTCTGGCTCCGGAGCTT
CTTGTTGGACTTAACTATGGTTGCTGATTTGCCTAAGAGCATCACGATGTACAGTGATAA
CTCTGGTGTAGTGGCAAATTTGAAGGAGCCCAGAGCCCATAAGACAAGTAAACACATAGA
AAGGAAGTACCCTCTTATACGAGAGATCGTTAAGAGATGAGATGTGGCTGTAGCGACCCG
AACCCGAAGGCCCAAGTGCTAACGAAAACACACGACTGAAAGAAAAGACCATAAAATTTT
TCGCAATTCCAAACAAACATTTTCTTTAGATCTTAAAAATTTGGGCAGCATTCCGTTTAA
AATACTTAAATACCCACGCTCACAGGCGTTTACTATTCAAACATGTATGACCAAGACTAG
TCAAAATTCAACTCTCAATATTTAAAATGTGCCCAAAGACCACAACATTCATAAGTGTCC
ATAAAATAGTTAATTATTTCATGATCATAAGCGGAAGCATAAAATTCATACT
>c614_g1_i1 len=318 path=[395:0-160 555:161-173 38:174-317]
GAGGCTGTTACTCCAGAGCATAATATGGAAGATGTGCATGTTGATGGAGAACCGACTGTG
ACTGCTACAGTTGAGAAGCGTAGCCATATCTTGGAAGATGTTGATGGTGAGCTTGAAATG
GAAGATGTGGCTCCGAGCTGTGACGTTGAAGCTACTTCTGTCAGTAATATTGCCGGAACT
GAATGCACACAATTGCAACATAATCAGTCTGATAGCCATTATGGAGCACCATTTGCTGCT
CAACAAAGCAACGATACCCATCTGATATCTGCACATTTTCCGGGGTCTGCTCCACCCCCA
CCTCATTCTCCCCTTCCA
>c615_g1_i1 len=2011 path=[47:0-940 987:941-2010]
TGATCAATCTCCTTCGTTTTCTTCAAACCATACTTGTTGCGAAGCCAATCTCCACCACAA
ATGAGTGCTTCAATTGAATCTTCATTTAACTTGGAGCGATAATCATCAATAACTCTTCTA
CCAACACTAAAAGTGGACTCTGATGCAACTGTTGAGATTGGAATCGCTAGTATATCAGCA
GCCATTTTTGATAAGATCTTGTACTTCAAGGAATTATTTTTCCACCACTCCAAAGTGCTT
GTGCCACCATCAGGAATATGAACACCCTCTTCAAGATAAGTTTGCAACTCAGACTTTGTT
GGGGGAACCGCTTCATTTTTGTGAACAATGCTCATGATTTGGTCAAATCCAATAATTTCA
GAGGAATTAGACCCATGTGAGGATGAGGGATTACATCCACCATCTCCTTCACCACTAACA
TCAGTGCCCGCCTCTTCCTTAGCCATCTCAACATACTCATCATACAACATTTGCAATGAA
GTCTTCACCTTCTCAATATTCTCTTCGCACACATCTGTTGGCTTATATATCAAGGGAAAA
TAAATATTAACCACATGAAATTTACACCTAGGATCCAAAACACAAGCAATGGCCATCAAA
AGATTGCATTCTCCTCAATATTTGTCAAACTTCTTTTTCATTGTGGTTGCTATATCTTTC
ATGAATGTATCTTGATCATCTAGTGCTTTATCAATCACTTCTTTCACTCTCCAAACTTAA
AGAAGGTATAGATTAGAAGTAGGGTATTCACTTCCTGAAATTACACGAGTAGCAAGATCA
AATACCTCAAGAAATGGACAAATTTTCTTGACTTTCTCCCAATCCTCATCTGAAGGTGCA
TAGTTATAGTGTAGCTCCCTTTCCTTGTAAGGTGGATAAGCAACTTGAAACTTCAAGGCT
GTAGACAGCATATCAGCATATGGAATGTAGAATTCCATCTGTTAGGACAATCAATGATGA
GCTTAGTTTGTTTTAACTGCTTTTGTTCTAAGATAGCAGAAAACGCATTCAATCTTGAGT
CATTGTGGTTAATGTATTTCACAGTTTCACGAACATTGTGAATTACATCCTTGATCTGAC
TAAGCCCATCCTGCACCAACAAATTTAAAATGTGTGCACAACATCTAACATGAAACAAAG
CACCACCAAGTACCACCTTATTGTTGAGTAATAAGTTGTCCTTGAGTGTCTGCAAGCAAG
AGTCATTATATGCAGCATTATCAACTGTCATGGAAAACACTTTAGATTCAATCCCCCAAG
TTTTCAAACACTTAAAAATTGCATCTGCCATATCAATTCCATGTCTAGGAGGGGGAACAT
TCACAAATCTCAAAACTCTCTTCTGAAGATTCCAATTTGCATCAATGAAATGAACAGTAA
GGACCATATACTAGATCACCTGATGTTTTGATTTCCACATATCAGTAGTCAAACTAATCT
TATTCACAGTACTCAGCAAAGCCTTCAAGTCTTTCTTCTCTACCTCATATATTGCTAAGT
AGTCGTTTCTAGCTGTTTTGCGTGAAACCTTTACGAATTCTGGATTAGCATATTGAAATC
CCACATCCAAACTTGATCTTCAACAATGTTGAAAGGGTGCTCATGAACCATAATTGATGT
AGTAATTATCTCTCTCATTTTTTCATTCGAGTATCTAGCACTTAGAACCAGAAACGGGTT
AACAGAAGTATTGAAATACTTGAAAGGAATAGTAGGTTGGCTCTTCAAACTACTTATGTG
CATCTTTTTCTGAAAACAAGCCTGTGAATGCCTCTTTAGATGACTAGTGCTAGAACCCTT
CCCACCATGTGCATATATTTCTTTGCAATACCTACAAACTGCCTTCTGACCGATTTTGGG
AACGTCAACCACATCAAAATCATCCAAAACCTTTGATGTTCTCTTCTTTTTTTTCTTTAT
AACACAACCATCATCGGTTAATTCTTGGGCTTGGCTATCAATTGTACTATTTTTCAGCTT
CATTGGACTCAATATTCTCAAATTGGGGGGG
>c615_g1_i2 len=963 path=[47:0-940 2056:941-962]
TGATCAATCTCCTTCGTTTTCTTCAAACCATACTTGTTGCGAAGCCAATCTCCACCACAA
ATGAGTGCTTCAATTGAATCTTCATTTAACTTGGAGCGATAATCATCAATAACTCTTCTA
CCAACACTAAAAGTGGACTCTGATGCAACTGTTGAGATTGGAATCGCTAGTATATCAGCA
GCCATTTTTGATAAGATCTTGTACTTCAAGGAATTATTTTTCCACCACTCCAAAGTGCTT
GTGCCACCATCAGGAATATGAACACCCTCTTCAAGATAAGTTTGCAACTCAGACTTTGTT
GGGGGAACCGCTTCATTTTTGTGAACAATGCTCATGATTTGGTCAAATCCAATAATTTCA
GAGGAATTAGACCCATGTGAGGATGAGGGATTACATCCACCATCTCCTTCACCACTAACA
TCAGTGCCCGCCTCTTCCTTAGCCATCTCAACATACTCATCATACAACATTTGCAATGAA
GTCTTCACCTTCTCAATATTCTCTTCGCACACATCTGTTGGCTTATATATCAAGGGAAAA
TAAATATTAACCACATGAAATTTACACCTAGGATCCAAAACACAAGCAATGGCCATCAAA
AGATTGCATTCTCCTCAATATTTGTCAAACTTCTTTTTCATTGTGGTTGCTATATCTTTC
ATGAATGTATCTTGATCATCTAGTGCTTTATCAATCACTTCTTTCACTCTCCAAACTTAA
AGAAGGTATAGATTAGAAGTAGGGTATTCACTTCCTGAAATTACACGAGTAGCAAGATCA
AATACCTCAAGAAATGGACAAATTTTCTTGACTTTCTCCCAATCCTCATCTGAAGGTGCA
TAGTTATAGTGTAGCTCCCTTTCCTTGTAAGGTGGATAAGCAACTTGAAACTTCAAGGCT
GTAGACAGCATATCAGCATATGGAATGTAGAATTCCATCTGACGAGTGATGAGAGAATGG
AGA
>c617_g1_i1 len=403 path=[69:0-353 422:354-362 68:363-402]
AGAACTTGTCCGCAACTTTTATTTGCTCCAAGGTCTTTGAGAACTGAGGTGCAGCTTGCC
AAAGTGCCCTCAGGAAGTTCAACGAACATAACAACATATTGGGTTTCCTATGTAATAAAT
CTTCGGAATCTTTTAGGTATTGCAGAATCTCATATAAAGGACTTTCCAAGGAATCCAATG
GTTCATTCTGAGTTTTCTTTGGATGATGTTCAGGGGCATTATGCACTTGAGTATTTGAGT
ACTCCTTCGATGCGATGATAGCAGCAAGAAAAGCGGGCTGATTACTTGCAGCTGAAGTTA
GGAACCTTAAAGTAGCAATAATGAGATCCTCATTCGTAGGTGGCTGCTGGGAAAGAATAT
TGGTGATAGATTTCCTGAAATGGGCAACCTGCTTATCATCCAA
>c618_g1_i1 len=298 path=[1:0-297]
GGGCATTTGATCAAACAAGAATTGTGCTTCATGTAGCAAATTAAATTTCACATACATGTT
TAGAAGTGTGTTTATAAGGAAAGTTTTGGGTTCATAGCCATTTGAGAAAACATGCTGGTG
GACTTGCTTTCCTTCTTTAATAGCTCTATGGGATATGCAACACTTAATGAGCTCTGCATA
GGTGATTGAGTCCGCCCAAAGCTTATATTTTTGCATAGAGTCCAGTGCTTTCATTGCCTT
GGGAATATCCTTCTGATAGCAATATGTGGTGAACTCGTTCACTATATCCCGGTGATCA
>c620_g1_i1 len=458 path=[41:0-126 20:127-457]
GTCAAAGGAAACGGGGAGGAGTTCCTGAATGAAGTTGGAACCATTGGCAAAATCCACCAC
GTGAACGTGGTCCGTTTAGTCGGATACTGCGCGGACGGCTACAGGCGTGCTTTAGTATAC
GAGTTCTTGGAAAACGACTCACTCGCCAGATACATATCATCGGGTAAGCTCGGTTGGGAG
AAGCTGCACCAGATTGCATTGGGCATAGCCAAAGGCCTTGATTATCTTCACCAAGGCTGT
AACCAGCGGATCCTTCATTTTGATATCAAACCCCACAACATCTTGCTAGACCATAACCTC
AGCCCAAAAGTTGCTGATTTTGGTCTGGCAAAATTATGTTCCAAGGAACAAAGTGTTATC
ACCATGACTGCTGCCCGAGGGACGATAGGATATATTGCACCTGAGGTCTTCTCTAGGAAC
TTCGGGAAAGTGTCGTATAAATCGGATATCTACAGCTA
>c621_g1_i1 len=1142 path=[1170:0-1141]
TTTTAACATGAACAGAACCAAATAAAAAATTCGATCGCTCGTAAAATATTTTTATAATAC
CGGCATATTAAACTCTTAAATGATGCATAGTTGGAGTTGAATATACATACATGGTTCATT
TTCCACTCGTCACTTTGGCAGAGCCCACATCAAAAAGGAAATATGTCTGTCGTTTTACAC
TTCTCTTAAAAAGCATGTAGCTGCAGCTGGTATTATTCATTGGAGCGAGACAGACTAGTT
TGGAAATGCAGAAATTTAGATGTTTGATTCTTCATTTTGCACATTTCAAGTTCCCAGCTC
CGAAATGCTCTGTAAAGCTGGTCTCCACTGCCCGCCACCACCGTGCAGCCGTCCTATGCT
GCCTCTGCTGCTCGTGCTACCACCACCAACGCCTCCGCCTGCAAGGTGCTGGTTTGCCTC
CTCCGTCGTCGCATTCGAACGTCTCTTGGGCTCGAGGTTGAACGGCCCTCTCTCCTTCAA
CAACTTCCCCAACTTCACACACTTCTTCGCAGCAAATTCTTTCAGTACATCTTCAAAGCT
AACGAGTCGATAAACTTGCCCCATAACCAAAGTGTCGTCGGGGCGGAGAAGCTTCAGCTG
CTTAACCGGAGCGCCGCTCTCCGCCGTCGTCGCCGCCACCGCCACCAACTGCGCCACGTA
GTGGCCGGGGTTTTCATTCATGATGTCATTGGCGGTCACCGACCAGTAAATCCTCTCCAC
CTTCCCACCGCCGGGGTGCTGGATCACCACCGCCGCCGCCTCCGCCGCCTGGCAATTCCC
CATTGTAGAAACCGCGTTCCTTCCAAAACTTTTTAGAAATTAAGAGATTTTGATGCTCGT
GCGAGAGCAGTGGAGTTTCCTTAAAATGGATTCGTTCGTTTAATGGGGAATTACGCTGCG
TTGCTGCATAAGATATGCATCGATGGGGTTTAGTTTAATGGAGGGAGATTGTTGCAGCAA
GCAAGCGTGTGAAGAAAGCGAAATGAAAAGGAAAAATGATGAAATAGTAGGTGTAAATAA
TGGTGATGGGGATTTGAGAATTCAGTGAAACATTAAAAGAGGAGAGGAGACGTGGAGTGT
TAGATAGATCTGCCAAACCACCTGAAAATGGCAGGTTCTAGTTTATGACTTTGCGTTTGC
AG
>c622_g1_i1 len=724 path=[702:0-723]
AAAAACTATTGTACAATGCCTACTAAAAATGAATGAAAAACACGGCAGCAAAGGCTAATG
AGGAGAAACAATTAAGAAAACTTATTCACTGCGTCCACAAACACACAGAGCATCATCTAC
CAAATGCAGGGCAACTCCTCAGAAGCCAACAAGATCATAAAGTGATATGAGCACATAAAC
TGATTCACAATGAAACCACAAACACAACAAAAAACATATAATGCTCGAGATTCGGGTTTA
CCACGCACTCTTCCTCTTGGAGGAATAGTAGCCAAGATACCACTTAACAAACTTCTTCAA
CCCAGTCTCCAAATCAATGGTGGGGTTATAACCAAGCTCCTTCCTCGCCAAACTTATATT
CGCGTGAGTAAACAACACATCCCCATTCCTTGGCATCTGCAGCAACTTCTTCTTCGCCTT
CACCTTCAACAACTTCTCCAAGATGCTCACGAGCTTCCCCACAGGCACGGGGCTCGTATT
CCCCAAGTTGTATATCCTCAGCTGCGCAGCGCCTCTCTTCTTTCCCCCGCTCCCTGTACT
CTTCTTTGCAGTATCCAATGCTGCTAAACAGCCCTTCACGACATCATCAATGTATGTGAA
ATCCCTAGCCACAGTGGCGTGGTCAGCCCCCTCGAAAATCTTGATCTCTTTCCCTCTCAA
TATATCCTTGGTGAAGAAATAATAGGCCATGTCGGGCCTTCCCCACGGCCCGTAAACCGT
GAAG
>c623_g1_i1 len=224 path=[51:0-144 195:145-223]
GCATGCTCAACCTCTTCGTCTGTGTAAGTTACAGGCACGATGACATATAGATAGGATCTG
GAAGTTTTCACAAATACCAAACCTTAAGAGGTAACATCTATGGCAGAAGATCCCCAACAT
CCAGGAAACAGAAGCTCCTATAATACTAGTAGTAATTAAGGAACTCAAAAGATTCGTGTC
CAAAAAACATACAACAAGGAATCTAAAAACATCAAAAGATCATG
>c624_g1_i1 len=362 path=[390:0-361]
GCAAAAATGGATTTCAGTCTAGCAGCATTAAAGCTACTGTGCTCGCAGCTGAAAGACGCC
CGCCAAACGCCGTCGCAGGTCGCCTTCTCTCTCGGTGGCATCCTATTCCAGCGCGCTTGG
ATTCAGGGCGTTTTAGTCTCCGTACCTTCCTCATCCGACGGCGATGAGAGCGGCCGGTAT
CTTCTCGATGACGGCACCGGTGTCATTGAGCTATCTCCCCCGCGCGACTTCGACAGAAGT
CAATGGGAATCAGGGATGTACGTAATGGTGGTTGGAGGGTATCATGTCCGCGCAGGTGAT
CTGCCATTGATTAGGGTTCACAAAACTGTTGATCTTTCACTATTTCCAGATAGGGAGTCA
AT
>c625_g1_i1 len=429 path=[335:0-334 763:335-428]
GGGAGCTCCCACTCCCATCTTAAATATGATTTCCTCCAAATTTATATAAATTGTAACCAC
CAAAATCTTAATTTATATGGGAGAATCAGATTGAAGTTGAAGTTGAGAGTCAGCAGGGGA
AATTGATTTGGAATAGAGAGGAACAAAATGTCCTTGGACATTTCGGATAGGGCGAGAAGA
CTGTGGGATGAATGGAACTTACGAGTTGCTGTGCTTGCTAGTCTTTTGTTCCAAATAGTT
CTAATACTTTCAGCAAATTCAAGGAGAAGGAAGGGAGGCATATTGTTGACAGCAATGATC
TGGTCGTCGTATTTGCTGGCCGATTGGATCGCGGCATTTGCAGTAGGTTTAATCTCCAGT
GGCCAAACCAACGACTGCCCGGAAAAGACGGCCGTCAACAAGCAACTTGCCGCATTTTGG
GCTCCATTC
>c626_g1_i1 len=878 path=[53:0-877]
GTTTCTCCCTCTCCTCAACTCTCTTCCTAGCAGCCTCCCTAGCCTTAAGTGCAGCTGCTT
CCTCTTTAGACACAGCTTTCGGCTTCCCGTCTGACCTTTTTCTCTTTACAGCAACTGAGG
ACGTAGCACCTTTCACAGATCTCATTGGATTGAGTGGGGTGGAAACCAAACGTCCGGGTG
GAGGTCCGCTGTCGGAGGTTGAGCCACTTTTGCTTGCTGATGGTGGCTTCCCCAAACTAG
GTCTCTTCTGGATAGACCCTGAAGAATCTTGAAATGCTTTAAGGGCCTCTTCTTGTGGAA
CCCATTTACCCAGAGCATCAGTATAGTAGAAGCCAGAATTAGGATCATAGTGATAACCAG
TTGTTTCATTATAGTAGTAGCCCGATGAACTGTCATACTCCCATTCTCCAGGCATAGTGG
AACCATTTGCAGTTCCTAGATTAGTATCTTCAGCAATAAGTGCCTGGGCATTAGACTCTC
TTGCCTCTTGAAAAGATGCCAAATCCTTCTGATAGCTGCGCTTGGCTTTAGCTTCTATCT
GTTCCAGGACTTTAGCTGCTTGCTTTTGTTCCTTATCTTTTGCAGCCTTGTCTTCCCGCA
TAGTATTAAGCCTCTTGGTGACACTATCCTTGTGCCGCTGCCCAAGCTCATGATTTCTAA
TGCTGGCAGGATTGTTCGATATGTAAATTTTGCAGGTGTCACACCACTTGTTACCCTGAC
TGACCCAGAACTCTGTCATGGCTGAAAATATTTTGATCAACTTCAGTTCCCGGAGAAGCA
GCAAAATAATTCGAACGAGCTCAAATAATAAACCCTAACAAAATATTTTTTGACGTTCTT
CCCCTATTCTTCTATTGCTGAAAGCGACGACGTTTTAA
>c627_g1_i1 len=546 path=[524:0-545]
TGGAAGAGCTGAAGCAGTTATGCGTGATGAAGGCATATGCCTTCTCCTAAACCTTGCCCG
GTCATGGCGGGAAGGACTTCAGTCAGAAGCAGCTAAGGCCATTGCAAATTTGGCAGTGAA
TGCTAAGGTTGCGAAAGCTGTGGCGGAGGAAGGAGGCATCAGCGTTATCATTAATCTTGC
AAGGTCTGCCAACAAATTAGTTGCTGAAGAGGCTGCAGGAGGACTGTGGAATCTTTCAGT
TGGTGAAGAATACAAGGGTGCCATTGCTGAAGCTGGTGGAATAAAAGCTTTGGTGGGTCT
TATTTCCAAATGGTCAAGATCTGCTGGTGGTGAAGGAGTCTTGGAACGTGCAGCTGGTGC
ACTGGCAAATTTGGCCGCAGATGACAAATGTAGCATTGAAGTTGCTTCAGTGGGTGGTAT
ACATGCCTTGGTGACATTAGCTCGCAATTGCAAGGTCGATGGAGTGCAAGAGCAGGCAGC
AAGAGCATTGGCAAATTTGGCGGCCCATGGGGATAGCAATGGTAACAATGCTGCAGTAGG
ACAAGA
>c628_g1_i1 len=655 path=[1:0-470 472:471-595 597:596-654]
GTACTGCTGCTGCTGCTGCTTTTGATTCTTCTAAGATAATGGAGACCGGAAAAAGGAAAT
CCTGTCTCCATCTTAGCCTTGAGGTTCTCAAGCCATATTTTGGGATGAATCTCGAAGATG
TTGCACAAAAGCTTGGCGTTTCTAGATCAACATTGAAGCGTAAGCGTAAAGAATATGGCA
TCGATAGATGGCCGAATAACAAAAATCAGGCAATGAATCCATCCCTCTTTCTAAGAGAGA
ATGCTCGGGATCCTCATCAGCAGGATACCTCTGTCCACCAAAATGTGCTACATATGAACT
TGCAAAGCACTGGACATCAAAGATTGAATTCGCAGGATAAATCTAAAGATAAAAATGACA
ATTCCCCCACGAAGGTTAATTTGTTCAAAAGAGGTGAATACGATGATGCTGCTGCCGCTG
ATGATGATGATGACATAGTGCAAATTATTGATGACAAAAATGCATTACAGGTAAAGAATG
TTGCATTGACAACGGGTTCTACAAATGCCTCATTACCCGGACCATTAAAAATGTTGCGTA
GTTATGCCGAGCATGATCTGAATGATGGAAGAGGCATATTGATTGTGTTGGACAATGATG
TTTTTGGCAATGAATGTAAAATTTATGTTCATTGCGAGGACATCATCCCTTTTTG
>c628_g1_i2 len=606 path=[1:0-470 1387:471-546 597:547-605]
GTACTGCTGCTGCTGCTGCTTTTGATTCTTCTAAGATAATGGAGACCGGAAAAAGGAAAT
CCTGTCTCCATCTTAGCCTTGAGGTTCTCAAGCCATATTTTGGGATGAATCTCGAAGATG
TTGCACAAAAGCTTGGCGTTTCTAGATCAACATTGAAGCGTAAGCGTAAAGAATATGGCA
TCGATAGATGGCCGAATAACAAAAATCAGGCAATGAATCCATCCCTCTTTCTAAGAGAGA
ATGCTCGGGATCCTCATCAGCAGGATACCTCTGTCCACCAAAATGTGCTACATATGAACT
TGCAAAGCACTGGACATCAAAGATTGAATTCGCAGGATAAATCTAAAGATAAAAATGACA
ATTCCCCCACGAAGGTTAATTTGTTCAAAAGAGGTGAATACGATGATGCTGCTGCCGCTG
ATGATGATGATGACATAGTGCAAATTATTGATGACAAAAATGCATTACAGGACCATTAAA
AATCTTGCGTAGTTATGCCAAGCATGAACTGAATGATGGAAGAAGCATATTGATTGTGTT
GGACAACGATGTTTTTGGCAATGAATGTAAAATTTATGTTCATTGCGAGGACATCATCCC
TTTTTG
>c629_g1_i1 len=649 path=[627:0-297 925:298-310 938:311-648]
TTGGTGCACAGTACGAGCAGCACGTTCTGGAAAATCATTATTTGTGTTTGATGAGACAAT
ACATTGAGATGTACAATCTCCTCAATCAAGAGGGATTCTCATGGGACGAAGAATCGCATA
TGATTGTAGCTGACATCAACGTGTGGGAATTGTATTGTAAGGAGCACCCAGAGGCGATTT
CGTATAAAGATAAGAGCATTGAACGTTATAGTGAACTGTGTAGTATTTTTGGAACTGAAT
CAATTGATAGACAGTTGAGCTGCGACGTAGCTATGGATTTCGACATCAGAGTTGATGACT
ATTCTGGAGAGCTTCCAGTGACGTTTCTGGCAACCGAGGCATACGATCAAGCAAAGAAGC
GGCCTCCTCCGACGTATTCAGCTATGGACTGCCGTAGCAAGGCACAAAAAACTGGCAATG
AAAAGGAACGAGAAGATTTTAACGCCATCACGGATGTGCTCTGCAAGTTGGTCAGTAAGG
AAGCAGGGAATCAGTGTTTCTCGATAGAGAGCGCCATTGACGCGCTCCAAGCCATACCTG
ACATAGACGATGAGCTTTTATTAGACAGTTGCGATCTGTTAGAGGATGAGAGGAAGGCGA
AGACATTTTTGGCTTTGGATGCCACTCTAAGGAAGAAGTGGCTGCTCAG
>c630_g1_i1 len=832 path=[1:0-831]
ATTTTTTGCACTAGCATTACTCTTTCTTCTATGATGAAGTGAATGGAATGTGTAGGCCCA
ACTTAGAGGGTTATCCACCTTGCATGTCTTCGCAATGTAAACATCTTCCGGAGACTTTAC
TGAAAACTCGAAAAACAGCATCCCGTGTTTTCTTTCCATCTTGAGAAGGCCATGAAGGTG
TGCAGGAGAGGACAGATGATGTGAATTAAGGTTCTGTTTCTTTTCAGTTTGAGGGTTGTT
TCCAACATGATGACCCTTGTCTGATATATCATTCTGCAAGGATCTACAAACTGTTTTGTT
GTAATCCACACCAACGTGCCCATCAATTGCTTCAGGGCCAGTTTCCTTGGCATTCAATGG
ACTTTTTTGAGATCTTGACTTAACAAATGGATCAAGCATTTTGAGGACAGGATATAGCCG
GGACCTCGGACTGCTGGTTTTCGAGCCATCACTATCGGATTGGGCAGGTGAATGAGGCAA
AGCTAATTTCGCAGACAATGACTTGTGCAAACTAACAACCGCATCTCTTTCTTGACAACT
ATTACTATCATTCATTTTGGCAACTGCAGATTCAGATGAGCTCATGAGATCCCGAGTCTG
CTTATTAGCAACTTGCTTTTCACTTTTACACGACAATGAAGTATTTTGTGAGGCAGTTCT
TTCAGGAATAGGATACAAAGAATTATTTTTGGAATTCCGAGAGTGCAACTCTTCTTGTTT
CGTACAAGAGGAACTGGTACTTGGCTCTGCTGATGAACTATCTTCATCCAAACTACACAA
GGAATCGATAATCCCAAACGAGAATGTAGATGCACCTCCTCGTGAAAACTCA
>c632_g1_i1 len=925 path=[215:0-487 22:488-572 107:573-924]
AAGAAAACCAAGGGTCGGCAATTACAGTCTCCGACGAGCGGCGGCCAGCACTTCTGACTT
CATTCCTATTTGCTGACTCGCTTTGTTAGAAGACAGCCACGGACGAATCCACAGAGGGCT
GGGCCTCGAGACTTACTTCTGTCACCACACGTACTCATTCCCGATCAGATCTTTTAAGAT
GGCGACTTCCGACAACAAATAGAGCGACGACGAGCAGAGAGCTCTCCTGACGGAGTTGGT
CAAATCCCAGTGGAGGATCGACATCAGCGATACGTACACAATGGGTTACCTCATCCTGGG
TACATCGACAAAATTGTCGAGGTTGTTCGGGAGAAGGGTTACTAGGCCGGTCGTGGTAGA
GGAGATATTGTTTCTCCGGGACCGATACGCGAACTTCGTCCGGTTCATCAATCTTCCCGA
TGTGTCTTACAATCAGTGAGACAACAAGGTGACCACAACGGAGAAGTATTTGGATGGGCG
TACGTAAAAGGTAAACACAGTCAAATTTCAGCCCCAAAACACCTTTTTGCCGACCACTAC
CTTTATTCTACTGACATCTTCACTTGAATGTCTAGGAATCATGGCTGATGCTGGGATTCA
GACTTCGCGGCGAGCCTCTGTACAGAGATCTCAAGACGGCATTTGTGGTGGGCAGGGCTG
GCGTGGCGGATTTTGATTGGTTGTCACGAAGTTTCAACCAAAAAGAGGGCGTTTCTTTGG
AAGGCGACAACCGATGGCCTTTGCAGAACACCGGAATTGCAGAGGAGTTGGAAGAGGAGG
GTTATGCCCTTATTTGAGGCCTATGTATGGTAGGTGTCTTTTGAAGATGGCTTTGCATAT
TTCTGTAGCCCTCTTAGATTGTAAATGGGTTAGTTGTCGGTGGTTTGCCGAGCGAGTTCT
TTTGCAGTGCTCATTTCAATGTCCA
>c632_g1_i2 len=840 path=[215:0-487 107:488-839]
AAGAAAACCAAGGGTCGGCAATTACAGTCTCCGACGAGCGGCGGCCAGCACTTCTGACTT
CATTCCTATTTGCTGACTCGCTTTGTTAGAAGACAGCCACGGACGAATCCACAGAGGGCT
GGGCCTCGAGACTTACTTCTGTCACCACACGTACTCATTCCCGATCAGATCTTTTAAGAT
GGCGACTTCCGACAACAAATAGAGCGACGACGAGCAGAGAGCTCTCCTGACGGAGTTGGT
CAAATCCCAGTGGAGGATCGACATCAGCGATACGTACACAATGGGTTACCTCATCCTGGG
TACATCGACAAAATTGTCGAGGTTGTTCGGGAGAAGGGTTACTAGGCCGGTCGTGGTAGA
GGAGATATTGTTTCTCCGGGACCGATACGCGAACTTCGTCCGGTTCATCAATCTTCCCGA
TGTGTCTTACAATCAGTGAGACAACAAGGTGACCACAACGGAGAAGTATTTGGATGGGCG
TACGTAAAAGGAATCATGGCTGATGCTGGGATTCAGACTTCGCGGCGAGCCTCTGTACAG
AGATCTCAAGACGGCATTTGTGGTGGGCAGGGCTGGCGTGGCGGATTTTGATTGGTTGTC
ACGAAGTTTCAACCAAAAAGAGGGCGTTTCTTTGGAAGGCGACAACCGATGGCCTTTGCA
GAACACCGGAATTGCAGAGGAGTTGGAAGAGGAGGGTTATGCCCTTATTTGAGGCCTATG
TATGGTAGGTGTCTTTTGAAGATGGCTTTGCATATTTCTGTAGCCCTCTTAGATTGTAAA
TGGGTTAGTTGTCGGTGGTTTGCCGAGCGAGTTCTTTTGCAGTGCTCATTTCAATGTCCA
>c633_g1_i1 len=839 path=[867:0-838]
GGAGCTGGGAAATGGCAGGAAAACTGAATTCTCCGACAAGGCCTAAATTATTGAGTGATA
TTGAAGTAACATGGCCCTTACTGCAGCTGATACCATACCAGTTCTTGGGGCAACCATCTG
ATTCCAATGACTTGGAATCCCATGAAACAAAAACTTGTGTTGAAGAAGTGTCTGTCTGAA
TTCCCTTCTTGAGTTCTAAAAGTGCATCAATGTCTGATTCTCCTGCTGCTACTTCTACTA
ATAAAACTAGTACAAAACAAATGAACTGCATTCTTGGTGTTGGAATTATGATGAATAACA
ACCAATTATAAATGCAGAAATTTGAGAAATTGGAATGCAACAACAACACAACTTAATTGC
ACAGAAGTTGGCAAGAAATCAAGAATGTGAGCAACGACTAATGGAACTCAAGTTAGAAAC
CCCGAGATTTCCCCAAAGAGAAGAGAGAAAAGAAACACATAAATGGGCAAGAAGAGAGGT
CACCCTTCATTCCAGCGTCAAATTAAAGGCTATTCATAGCAGAAATTGCAATCATTCCAC
AAAATGATTTGACAGCTAATAAACAATCCCAATTCAACTTTTTAACTAACCCCCCAAGAA
AAAAGAGCAACAAATCAAAAAAGTGTTCTACATTTGCATGAGAGTGAAGGGGGCCTACAT
CTCAAGCAGTGGAAATGATGCTATTATCATTGAGTCAAACTGAAGTCTAATTGCAACATG
ATGACAACAATAAACCCAAGAAATTAAAATAAAATAAAGCAAACCCTCGATTATTAATGA
ATTAGAGGAAGAAAGAAACCTTTTTTATTTACCCAAGAATCAAGAAAAATGCATTAAAG
>c634_g1_i1 len=899 path=[915:0-395 40:396-898]
GTTTTAGTGGCGAAAATAATTAGCTCACATACTTGAAACAATGGAAGTGAGAGTGTTGGG
TTCGTGGCAAAGCCCGTTTGCGATGCGGGTGAGAATCGCCCTCAACGTGAAGTCCGTCGC
ATATGATTTTCAACAGGAAGACGTTTTAGTGGCGAAAAGCGACCTCCTCCTTCAGTCTAA
CCCCGTTCACAAGAAAATCCCCGTTCTCATCCATCACAACAAACCCATAAGTGAATCACT
CATCATCGTCCACTATACCGACGAAGTTTGGGCTTCCGGGCCCGCAATCCTCCCCTCCGA
TCCCTACGATCGGGCCATAGCCCGTTTTTGGGGCTCATACATCGATGAGACTTGGTTGCC
CCTAACCGCAATTTTTCTGAGGGAAGGGGAAGATGCAAAAAAGTCATACGAGGAAACAAG
CAAACGACTGCTTCTGTTAGAGGAGGCCTTCACGAAATGCAGCGGTGGTGAAAATTTCTT
TGGAGGTGAGAGAATCGGATACGTAGACATTGCGTTGGGAAGTTATTTGCCATGGATTAC
TGTGATTGATAAATTATGCAATATTAATCTGATTGATGAATCCAAAACTCCAAACTTGTT
CAAATGGGCTCAACATTTCTCTGCTGATGCTGCTGTTAAGGATCTATTACCTCATACCGA
TAAGCTCTGCGATTTCGCCAAATTTCTTGCTTCTGTAATCAAACCCAAGTAGTTAATTGC
ATGAGATGTATTACGTACTTACTTGATTAATGATTTCAGTGTATGTTACAATCGGGTTAA
TAAATGGTGTGAGAAATCTTGTGTGAACGCCATCGAATTAATTAAATCAAATGTTATTGT
ATTCAAAAACTAGCTAGCTAGAGATGAGTAGAGACTGCACAATTCAATTTAAAAAAAAA
>c635_g1_i1 len=693 path=[212:0-209 422:210-692]
CAATTATTTTCTAAATAGATGATACAAACAAATCGATGATTATTTCCACTCACTCAAATA
ATCGAACAGAAAATAATAATTTAGAAAGTTTCAACTTTGAATTTAAAATGGACAAATTGT
ATGGATAATTAGACATCTTAAATGGTGGTTTACTGGTTTTTAATCGTTTGGCAAATTTTG
TAGGTAATGGAGCATGTTTAATTTTGTAGGTATATATATATATATAGGGGTGGGTTCAAA
TAGGAACCAATCCCCCCGTGAAAACGTAGGAACCAATCTAACATGAGAGATTTATATTGC
TAACATCAAGAGATTATGTTGCTAACATGAGGTAATCTCATTTTGCTAACTTGACGAGAT
CATAATATTAAATTGACACGTATTAAACACCACACATATATCATTGGATCACATTTAAAA
TAATATTGTGTAACATGTGTAACATCATTCATACATACAACATATTGCTAATATGTTAGA
GAATATACACACTGCTAATATGTGACTAATAATTTGCTAATATGTTAATAACATGTTGCT
AATATGTGAATAATGATATGCTAGTATGATTTAAATTCTCAAATATTACAAGTTTTCAAA
ATAATATTAAACATTGATAAACTTATAATTGTTTATGAACTTAACTATATGTAGCTCATA
CTTTAACTATTTTCTCATGAAAGCAGCTCAAAA
>c637_g1_i1 len=480 path=[77:0-338 415:339-351 76:352-479]
CGACCAAAAAGTTCTAGTTCGGATTGGTGGTACAATGATGTATCGATTTTAAGCTTTCCT
CTCTACAAAAGGTTAATTTTGGCCATGGAGTCTGAGGGCGTGAAACAGGAAATAATTGCC
GGCTCCCTCAATTCTTATGCTAAAAAGTATCTACCAGGACTAAACCGACGTCAGGGTGCC
GCTGCATCAAAAAACCGTCTTTTACCAGTGGGGTCGGTTGCCTCGCTGTCAGAGGAGGAC
CAGAAGCTTCTGCTTGAAGAGATCGATCACTTGCTTCCATTGGAGAAGGGTCTCGTCCCA
TCAAATTTTCTGTTTGGTTTACTGAAAACAGCTAGGATTATTCGAGCAAATCCTGCTTGC
ATATCGAATTTGGAGAAAAGGATAGGTCTGCAGCTCGATCAGGCAGCTCTCGAGGATCTC
TTGATGCCAACTTTTTTGTATTCCATGGAGACTCTATACGATATTGACTGTGTATCGCGG
>c638_g1_i1 len=396 path=[424:0-395]
ATCAAATTGATCAGCAGCCCTTCTGCAAATTTGCAGGAAAAAGTTTTGAATTCTTTGGAG
AGGATTTTTCGGTTAATCGAATACAAGCAAAAATATGGAACTTCAGCTCATATGCCATTG
GTGGACTTGACTCAAAGAGGAAACGGCAGCCTCAGATCTTTAGCAGCCAGAATTCTTGCT
CAGTTGAATGTTCTTCATGATCAGTCTTCTTATTTCTGAATAGCAGCTGCAGTTCGTCGT
GTATGTATATGCGGCCCAAGAATTCGTCTTGATCGATCGAACAGCAGGTAACAGGAGGAA
ACACAGCTCAAGTTTCTGTTTGGTGATCAATTTTTTTTTTATTATGCATTCTTTCTGATA
GAAGAAGCCTAGATGGTAATCACTCTTTTAAGTGGG
>c639_g1_i1 len=626 path=[688:0-227 915:228-245 43:246-625]
ATGTGAAATTTCTGAGTTTTCTGTCGTAGATAAGGGGATAGAAGAGCTGAGCAAAGAACA
TGTGATACCAGAAGGTGAGATATTGAAGATTGCTCAAGGTACTGGGGATGGTCTTGAAAC
TGACATTACTGCGAAGGTGGCCCTTGACTCAACTAACTCCATTCATCCATCACCTTTAGA
AGTCTCTCCTCAAGCTAATGAGCAATTGATACAAACATGGAACTATGCAGAGCAAGAAAA
AGGCATCTCCTTCGAGGAACCCCCAGAACAAGAAATGGAGTCGCCACTAAGTTGTATAAC
TGATCTGGTGAATGAAAAGTTAGAATCTCAAAATGATGAGACTGATGCTTCACACTTAGA
AAGTTATTTGGAGGCTGATTCTAATTATAGCTACTGTAGAAAGGGAAAATCACTCAGTCT
AGATGATGTTACTGACTCAGTGGCTAGTGATTTCTTGGAGATGCTGGGTATAGAGCACAG
CCCATTCAACATGAGTTCTGAAAGTGAGCCCGAGTCTCCAAGAGAGTGCCTGCTCAGGCA
ATTTGAGAAGGAAGCTCTCGCCAATGGAGGTTTACTCAACTTTGATATTGAGAATGACCC
AGTAGAACTTTCAAGCGACATTCCAA
>c640_g1_i1 len=598 path=[59:0-90 149:91-94 29:95-597]
GGGATTCCCCCTTACTACTGAGGTAGTTTCTTTGACATATTCTCTTAAGCATTGATTAAT
GATTGTTTTGACTGGCTGTGACTGTGAGTGCCTTCTGTTCATACGTGATACTTTATTTGT
TCCCATATAAGGGCATTTTGTGCTTGCTTTTTTGGTGCGTCATGGTTAAGGTTCCCTTGA
GATTCTCAATTGAGGATTTGACCATCCCTATGATGTCTGATCTTGTGAAAGCTATTCTTG
ACTGATTTTTGGTTCTGTCCCCCTTCATTTACATGCAACCCTTCATGTTGGACATTTGCT
TTTTTCATTTTTCTGATAACTTGCATGGGACAGGTGAACTTCAATCTGTGGTATGGGCAT
CTAGAATGAGCAGATTTATGTGTATCATATTGTTGGCTGTTTGCAATGTTATCTGCTAAG
TAACGTGATTCATAAAATGTATTAGCTATCATCACTTCCGTTCATATTAGTGTTGGACTT
GCTGGACTTGTCAATTTGTGGAAATGAAATGAAATTCTGCTTTATTATTTGGGGGACCTG
ATGACCAATTACTGGGACCTGCATAATTGAACTGATTCGCCATTTTATATAAAAAAAA
>c641_g1_i1 len=667 path=[53:0-666]
TGCTTTTCAACACATCTTCTTCAGCACGGAGGGCTGAAATTCCACCTCCCGCAACACTTA
CTCCCACTTTCTTCTCTGTAACTGCACTCAAACTCATTATTGAAGGATATATTATTGTTG
TCATTGGTAAATGTGGTGTTTATGGTGTAACATTCTAGATGAAGTTAACTATCCAAATCC
ACTTTTAAGTCTGTCCACTGCATGCAACTTTATCAAAAATCAAAGCCCGCTAGATGCAAA
CATGGAGGCTGGAACATCTAGTATGCTTTAGCTTGCTTTACCACTTTATTGTACTATTTC
AGTTGTCATTGTTGGTAGTCTTGGATATATTTAACAGTCTCTGTTGGAAACTTGGCTTGA
AGTGAAAATATGGATGCTTTCTTTTATTTATGTAAAAATGCAATCTTTCCTTTTTCTTAA
GATCTTATCAAGTCCAATAAATGTTAAGCTGTTTAATTTAGATGCCTTGTTTAATTTTCT
TTACATTTTCACTCGGGAAGAAATGAAATTGCTGAGAACTGATTATTCTAGCAACCAACA
TAGCAAGGAGTGTTTTAGACTAGCTCAATTTGCACTGTTCCTGTATTTCTTGAATGACAT
TTCGCCCTTAATGTATTATAGATAGCATTCGAGGCTTATCTAAAATTTGGTGGGACGTAT
ATTAGAG
>c642_g1_i1 len=1063 path=[1111:0-666 1777:667-677 72:678-1062]
AGAGAGAGAGAGAGAGAGATTGGTTGCAGTTGAAAATGAGCGAGGAGAGAATCCATGGTG
GTTGCGTTGCGGTTCCTAGTTTCACGCATTCATCGTCTTTCTCTAAGTACACTCATTCTC
ACTCTTCGATTTCAGATCATGCAACTTGTGGTACACCAGTGTGGAGGGGAAAAAGTATCA
CTTGTGTTTGCTTTAAGCGAAAGGGAAGCCACACACGGATTTGCATAAATTTGACACCTT
CACAGGAAGAGAGGCTAAAAAGGTTGAGACACCGAACTAAAGTTCAGTTTGATGCTTCCA
GATTAGAACATCAGGAAGCTTTGAGGGCGTTGTGGTCTGCTACATACCCTGGCGAGGAGT
TACAAAGTTTGATATCTGATCAGTGGAAAGAAATGGGATGGCAGGGAAAGGATCCATCTA
CAGATTTCAGAGGAGCAGGTTTCATTTCATTGGAGAACTTACTATTTTTCGCCAAGACAT
TTTCGATTTCTTTTCAGAGTCTATTGAGGAAGCAAACGGGCAAACGGGCTATTTGGGAAT
ATCCCTTTGCTGTAGCCGGTGTAAACATTACATTTATGATCTTGCAAATGCTTAATCTAG
ATGCTACAAAACCGCGGACCTTTATCAGAGGCGTTTTTCTTCAAATGTTGTCGGAGAATG
AATGGGCATTCGACCTTTTATACTGCGTAGCTTTCATGATCATGGACAAACTATGGCTCG
ACAAACATGCAACATACATGGAATTCAACGACATTCTAAGACTAACGCGGTCTCAGCTGG
AGAAGGAGTTTCTAATGGACGATGTGTTGCTGATCGAGGACATGCCCTCGTACAATCTCT
TGCGTTGATCACACCCCTAACCTTTAACATCGATCACACGCGCCAGAAGAAGCCTGACTT
CTTGATGTAGTTATAGTAGGTTTTTTTCATCAGAAATGCAGAATCGATCATCGACATGGT
TTCTTATTCACATCGAAACTAATTAAGATATATCAGAGGTATATGTTCGATGCTGAAGGG
CATCTGCGAGTTCATTAACCAATGCCCCCTTTCTGTCTATAGA
>c643_g1_i1 len=207 path=[60:0-206]
CTGGCAATGGATTCTGAATAAGGCTTAGTAGCTTCCTGGGTAGCCTTTCCTTGACGAATT
TCATAGTCCTTCACAAGTTCCTGACCTGGGGATGAGCTTATGAAGTTGGCATCATCCAAC
TCCCATGTAGCATGGTCATAATTAAGGCCACGCCATTTCACAAGCCACTCAAATTCACAC
ACCGAAATAATATTAGTAGAAGCTACA
>c644_g1_i1 len=508 path=[432:0-51 150:52-507]
TTTTGTGTGTGTGTGTGTGTGTGATGTTTTCTCTTAGGTTGTTGTGATTGTAATCTGTAT
TGATTCATGTTGTCATTTTGTTATTGCTGGTGATGAGTTTCTGTTTTTGTTGGCCTCTGA
GATGAAGTGGTATACTTATGTTATCGCCCTTATGGAATTATTGGGGTGAGTGTTTGTGTG
TGTGTTTCTTTTTGTGAAAGATTGTGGTGACCCGTGTTGATTATATTTGTAATTTTGCTA
TTGCTGGTTATGAGAGGGAAACGTATTATTTGGCTTGTTTTCTTGTAGCATTTCTTTATA
TCTGGATTATAGCATTATTTTTGAGCGTGTGTGTGGGCGCCCGCTTGTCTGAAAGTGAAG
CTATATGAATTGATTATAGATGGGGAAACATAGTTTTTAACTTGCTTTTCTTGTACCATT
TCTTGGAGTTTTTGTTTTTGTTAATGTCCGAACACCATCATGATGCATCTATCTATCTAT
CTAATATCTATCTATCTATATATATATA
>c644_g1_i2 len=523 path=[83:0-66 150:67-522]
TGGTGAATTATCCTGCTCCTTTTGTATTTTGGGATCCTTGATTTTGTATGTGTGTGTGTT
TAATGTTATCTGTATTGATTCATGTTGTCATTTTGTTATTGCTGGTGATGAGTTTCTGTT
TTTGTTGGCCTCTGAGATGAAGTGGTATACTTATGTTATCGCCCTTATGGAATTATTGGG
GTGAGTGTTTGTGTGTGTGTTTCTTTTTGTGAAAGATTGTGGTGACCCGTGTTGATTATA
TTTGTAATTTTGCTATTGCTGGTTATGAGAGGGAAACGTATTATTTGGCTTGTTTTCTTG
TAGCATTTCTTTATATCTGGATTATAGCATTATTTTTGAGCGTGTGTGTGGGCGCCCGCT
TGTCTGAAAGTGAAGCTATATGAATTGATTATAGATGGGGAAACATAGTTTTTAACTTGC
TTTTCTTGTACCATTTCTTGGAGTTTTTGTTTTTGTTAATGTCCGAACACCATCATGATG
CATCTATCTATCTATCTAATATCTATCTATCTATATATATATA
>c644_g2_i1 len=281 path=[151:0-280]
CTCGACCAGAAATTTCTAGAAGAGGTCATTTGTTAATTCTACCTCATCTTTAACTTTTTT
ACTTCTCCTTGTTTCTCATTTTGCTGATTTTTTTGGTGGGTTTTTCTTGATTTGAAAGTT
TGATTGGTTTACTGTCTAAAGCTTTGTGGATACAGATTGTTACTTTTTTTCTTGTTTGTT
GTTAAGATAGGGAATAAATAGTTTGATTATTTGTGGCCTTTAGATTCTTCACTATCCTTG
TTCATGTTTTCCAATATTCTTGGATTATTATGTGTGTGTGT
>c645_g1_i1 len=259 path=[360:0-182 62:183-258]
CTTTGATTCTGAGTTGCATGGTGGGTTAAGTATATCTTGCTTTATTAATGAACACTGCAA
TTATTATTCTTTGAGATATTTCTAATTGCCATGATTGGTTTAATTAACTAATGGGTTTAG
GGGCGACTGTGATGGACGGTAAGTCAATAAGGTTTGTCTTATATGTATATATGGTTTTTG
TAAGGGAGCTGTGGTGGAACTTGTGGAGCCTTGACATGTAGGTATGAGATTAACACTGGA
ACATAGGACTGGTGCTGAA
>c646_g1_i1 len=520 path=[548:0-519]
AAGCCTATGTTGGAAAATTGAGGTTAGGATTTCCATATGGTAATTCTGGGCATTCAGACA
ACCTTATTTACTTCTTGCTCTTTTTTTAGCAGTAAAATTGGGGCTGCATAGTAATGACTT
TATAAAAAGGTACTTGTTCTCACTGTTGCCGAACTCCCTCTGCCTAGACCCCAATTAGGT
GCCAAGCGACCTTTGCAACTCTTAACTCGTTCTCTAAGATGGGAGCCTGAGTGTAATAAA
GCTTAATTTTGTTATCCATGTGATTGTAAATCAAGTTGTTGGATTCTGAAGTTGCTTCTT
GGAAGGAAGCACTTGTTATTTATAATGACTTTATAAAGCCATGGTAGAACTGGATCCTTT
CCTGCAGTCACTTTATATCTTCTAATTTCATGTATTCCTTTTCACTCGAGACCCTTCTAT
TTGATAAGGAATTTCAGCAGTTCCCGGCAACTGTGAATGATAATAAGTTAATAGCACAAG
TCATTTCTGTTTTGCCAGGTCAGATTTCCTAGGTACCAAT
>c649_g1_i1 len=533 path=[41:0-163 20:164-532]
TTCATCTGCCGCTGCTGCAAAGCGGCACCGGTCGATGCTTCCGAATCAAAAACAGCCATG
TGCGCACTAGACGACAAATCATTCTTGAAATTCTGAATAAACAAACTCTCCTTCTCCGTC
CTCACAATCTTGCCGCCGCCGCCGCCTATCGGGAACGAGAACTTAAAAAAGGCCGAAACC
ACCACCATCGCCAAAAGCAACAAGAAAACTGTACGGCCCATGTTCTTCCTTGATGTCAAA
GAATTGAAAACTCCACACGCACTCAACACACATTCCTCCACGCACAGAACCCAATTCTCC
GGCACCCTCTTCCGCGAAAGCAGATACCGAATCGCCGGGTGGTGGTGGTGCAAACCGTTG
TACTGATACGCGCCGCCTCCGCTGCCGCTGCCATGGCCACTGCCGTTGTTGGACATTGCT
TCCTCATCCGCGTCGCTCTTCGTGTGCTCCAAGGCGGCGGCGATTTGCGCCTGATCGGCG
GGGTTGTTCTTTTCCTTGTCGTTTCTCCTGGCATCTTCAACCCGGCGGGGGGG
>c650_g1_i1 len=2106 path=[29:0-416 28:417-2105]
TCCATGTCTACGACATTTGGGAGCGTTCTCCAATACTTACCATCACCTCCACCGGCTGAA
TACACCGATTGCATCCTGTGTTCAGAACTATGGACGTACTGGACGTAAGCTAGCTGGTCG
GTATGAACGCTGAATCGGTGGAATACCAGCGTTATAGATGATCTGTTTATAAGATTTGCT
GAGTTCGACAGGGGCACTGTACTGTGTAATATTGTAGACATTGTCACCGTACCCATTCGT
TCCAGACTGAAGTTGATCTCTGCTGGAAACAGCAATATTGAATGCTGTGAGGTTCCCTGT
AGTCAAGGTAGGTGACTCGTTTCGTTGCAACCAAATTCCGTTGGCGCCATACGCTGTGTT
ACCATTTACATCGAAGACCGAGTTGCTGATTACATAGTCTCGAGAGCCTTCGTCAGTGTA
GAGTGCAGCTCCACCATGATTTTGAGGAGCATTGCCTGTGTAAATGTAATTGCCTGAGAT
GACGGTGTTAGGACTAGCAGAGAGAGTATAAATTCCTCCAAGATCATTCATGACAAGTCC
AAAATCATGAATTAAGTTGTTGTTGATGATGCCATTCTTTTGAGTGGTAGGTGTGGTGTA
ACGGGGTTGGTAATTGTAAAGCCCTCTATCTTGATATTCGGTACTTCCGCCTGCATCGTT
AGCACCCCAGCCATACCCATAGCAGATTCCACTGTACGGAAGCTGGGACAGATCATTTCG
AAGAACCTGGGAACCCTGGTTGTAGGTGACAAAAAACCCAGCAGCTGAGTTGTAAGTTCG
GCCATTCTTGACAAGGATATTTTCTAAGATGCGATTGTTTCCATTCAACATCCTTGGATC
ATTCGGGTGATGGGCATCTGCTTGGATGCCGCCCATGGTAATCGCGTTGGTACCGGTCTC
GCTGAAGTACAACCCACTGATTACAATGCTTCGTGCGCCGAGTCCCACTCCGCTAGTGTG
CGCATTAGCATCGTTGCCAATTCCGAAACCACCCATCACTGCGACCATGCTGCCGTTCCT
GAACGTGATCTGATTTGACGCGCTTGCTTGGACGGAACCTGGAACTTGCCACCAGAATGG
TCGAGAGGCTGTAAAATCCTGGCGATATGAGATGTTCAAACCAATGTAGCCACCAGTCTG
TTGGTCGGCATATCCTACATTCGATGAGGGATAATTCCATGTTGTGTGCATATAATTTAT
GTTCTCGAACGTCAGGTCATGTACGGGATTATCATACGTGCCAGAAAGTACCAGAACCTG
CTCCAACTTTGCTAGGACGAGGTATTGATCTGAAATTTTGATGCCGACTGGAGGTATGTA
GTATATGGTTCCTGTGGTGGAGTTCAAGTAGTATTCGCCTGGCTCATTCAAAAGACCAAA
GACATTTTCGACAAAGAATCCGTTGTCAAAAAACGGATTATTTATTGTGTCATAGCCGAC
AACGTTATTATCAAATGCAGGTTGAGCCATATTCAGTGAATTGTCACCGACAGAGTCAAT
AGGAATCGATCTATCAGTAAAGGAGTTTATTCCCCGAATTTCGCCATGTTCGACACCTGG
TGTAGTCAAAAGGAAATTGGCAGCATTGTCGACAATCTGATAGCTGCTTTGGCCGACAGA
CAACCAACTTCTCTGCAGGGCTTGACGTGCTCGTTGAACGTGAGCCTGATCTGCATAAAA
GTGTCTCGACTGGAGACCTTTAGGAGTTGGGGCAGAGTATATCCCAAGTTTACTGTCATA
CAGCGTCCAGTTGGTAATTGGTATTCCGCCTGAGAGGTTAGCTCCTTTTGGACCCGTTCC
GCTATAAATGACTCTGAAGCCGTTGTGACCGGAATCAGCACCCGTGAAGTTCAGGGGCTC
GTCTAGATAGTATGTGCCATCCGCAATGTAAACATACAAGTCTGCGGTCATCTTTGGCGC
CAGAGCACGAACAGCACTTTGAGCCTTCTGCATCGTCAGGAATGGAGAAGCCGCTGTGCC
AAGTCCAGTGTCGACACTGTTGGCTATGCCATTTGTTGCGACATAAATGTGCGCAACAGC
GGCACGAACAAAGAGCAGAGCCTCGATAGTACTGAGGAGAAAGTGAGACTTCATGATTGA
GTTTTG
>c651_g1_i1 len=1065 path=[41:0-124 1103:125-1064]
TGCTGCTGCTGTATGATCAGGCTTTGATATGGCTGAGTAGCATTGAGGGCTGCTCTGTGC
TGTCCCCAATGAGTATTCCTCAAAATGGTTGCTGCATGTTCTTGGGCTAATGTCTGTTAT
TGCTGATGGTGATGGTGAGATTTGTTGTTGGTGGTGCTGGTAGTGTTGTTCTTGCTTCGT
GGATGCCCCGTGTGTCGAGACACGGGGCTCCAATCTCTCGTTTTCTGTGTGGTTTGAATA
GCTATTACGGCCTTTTGTAACGGGCTTGTAGTCGCACATGTCCATCTCCACTATCTTGAT
GTTCTCTTCTAGGCCTCTGTCATAATCATGATTGGAGGTTCTAAATCTATTTTCTTGAAG
AGATTTTCTGTGATTGAAGTGCCTTTGATCGTCAAAATTGGTTTCTTGAGCCATTCTGAG
CCTCTGAGCTCTGGCTCTGGCCTGCACCGTCACCAACGCCTGCATACATCGTAGCGTCGC
CGTCGCTTGTTTTCTTACCAAATGCCCTCTTACCAAAGCCTGCAGCTTCACCAATCCTTT
CAATGCATTCAGAGCTTTTCTTGCCAAATACCCGCGAAAAACAGCTTGGATCTTGGATGC
AGCGGCCTCCTCCGCAGCGGAGGCCTTATTAGGGGCCGCGGCCGTTAGTTGGATGACGGC
GGCAGCCGCCTTCGCGGCGGCGACGGCTGCATCAGCAGCGGCTGCAGTGGCCACGGCCAC
CGCCAATGCGTGCTTCTTGGGGTCGCTGTCGAAGTGATGATCCGTGACCGGAGGCGTGCT
GATGGAGATGTTGTCGGAGTCCTGCTTCCCCGGAGCGGTGGCGGAGGAGCGGCGGAAGCT
CCAGCGGCGCTTCTCCCTCGGCGTGGTGGGCTGTGGGATTGAAATGGGAGTTGTTGGACG
ATGCTCATTGCCTGAGATTGGCTGATTATTGCTCTCCTGTTTACTCTCTTTCTCTCTCTC
CCTGTCTTTCTTTCCAGTTAAGAAGTTTCTTATCCATCTACCTGTTTTCCCCATCTCCCT
CTCTCCTTTCACTATCTACAACTCTCTCTCTCTCTCGGTTTATCG
>c651_g1_i2 len=959 path=[1101:0-18 1103:19-958]
ATGATGGTGAGATTTGTTGATGGTGATGGTGAGATTTGTTGTTGGTGGTGCTGGTAGTGT
TGTTCTTGCTTCGTGGATGCCCCGTGTGTCGAGACACGGGGCTCCAATCTCTCGTTTTCT
GTGTGGTTTGAATAGCTATTACGGCCTTTTGTAACGGGCTTGTAGTCGCACATGTCCATC
TCCACTATCTTGATGTTCTCTTCTAGGCCTCTGTCATAATCATGATTGGAGGTTCTAAAT
CTATTTTCTTGAAGAGATTTTCTGTGATTGAAGTGCCTTTGATCGTCAAAATTGGTTTCT
TGAGCCATTCTGAGCCTCTGAGCTCTGGCTCTGGCCTGCACCGTCACCAACGCCTGCATA
CATCGTAGCGTCGCCGTCGCTTGTTTTCTTACCAAATGCCCTCTTACCAAAGCCTGCAGC
TTCACCAATCCTTTCAATGCATTCAGAGCTTTTCTTGCCAAATACCCGCGAAAAACAGCT
TGGATCTTGGATGCAGCGGCCTCCTCCGCAGCGGAGGCCTTATTAGGGGCCGCGGCCGTT
AGTTGGATGACGGCGGCAGCCGCCTTCGCGGCGGCGACGGCTGCATCAGCAGCGGCTGCA
GTGGCCACGGCCACCGCCAATGCGTGCTTCTTGGGGTCGCTGTCGAAGTGATGATCCGTG
ACCGGAGGCGTGCTGATGGAGATGTTGTCGGAGTCCTGCTTCCCCGGAGCGGTGGCGGAG
GAGCGGCGGAAGCTCCAGCGGCGCTTCTCCCTCGGCGTGGTGGGCTGTGGGATTGAAATG
GGAGTTGTTGGACGATGCTCATTGCCTGAGATTGGCTGATTATTGCTCTCCTGTTTACTC
TCTTTCTCTCTCTCCCTGTCTTTCTTTCCAGTTAAGAAGTTTCTTATCCATCTACCTGTT
TTCCCCATCTCCCTCTCTCCTTTCACTATCTACAACTCTCTCTCTCTCTCGGTTTATCG
>c652_g1_i1 len=338 path=[355:0-132 20:133-337]
CCCCCCCTGACGTTGAGACTGTTTTTGAGAATTTTCGCTAATTTTAATAGGGCTTTTAGA
TCTTTCAACTCTGACCTCTTTCCTCCCATTAGTAAATTTTTTTGAAAGTTTTGTGATGTT
CTGTCCTCGATGGCGAGCCAATTTATTTTGGGTATCCTCCAGCTTCTTCTCTGCTTCATC
AAGCTGGGCTTTATAGTAGGTAATGCGCTGGCGCAGGTGCTCGACTTCTTTGGTTCGATG
TTCAATGAGGGCCACCATCGCTTCTTCCTGCTCATTTCTGATTTGCTTTTCCATTTCTTC
ATCATTGTTTTCCTCTTCTGCTTCTTCTTCTTCTTCTT
>c653_g1_i1 len=321 path=[71:0-215 286:216-320]
GGGAGCTAAATCACCTAATTATATCTCTGCAATACTCGGCTTCTGAAGAGGTAGATTGAT
TGCTGGAGTGGAGAGAGATGCAGACGCAGTTAAGGAAATGATTAATTTGGCATCTTTCTT
GATCTAATAACTTCACTTTAGCCAATCCTCTCCTCTCCTCTCACATATCACGTTAATCAG
TCAAATTACGCATCTTCTTTTACCCGATGGATTCTACTTCGTTTTCCGGGATTGTTTTTA
TGTATACGAGTAGAAAAAACATGTAAAGTTAGTCATTTGTTTTCACTTTTTCGAGAGAAG
ATTTCGAATTTAGTAGGCAAA
>c655_g1_i1 len=850 path=[53:0-849]
AAATCCTCCAATATCTTGCTTGATACCAACTACAACGCAAAGCTTTCAGATTTCGGGTTG
GCCAAGGATGGGCCTCTCGATGGCAAAAGCCATGTATCTACAAGAATAATGGGCACCTAC
GGCTATGCAGCTCCAGAGTATATGGCCACAGGCCATCTAACAGCCAGGAGTGACGTGTAT
AGTTTTGGGGTCGTTCTCCTGGAGATGCTGACAGGGAGACGCGTGCTAGACAAGAACCGT
CCCCATGGCGAGCAAAATCTCATTGATTGGGCAAGGCCTTACCTAGCCAGCAAACGAAGA
GTGCTTCGTGTCATGGATGCTCGTATGGAAGGCCAATATACGACAAGTGGGGCATTGCGA
GCAGCGACACTAGCTGTTAAATGCCTAGCCATAGAACCTAAGTACAGGCCGATGATGGAT
GAAATTGTGAAAGCATTAGAACAACTGCAAGACACAGGTAGTGTTAAAACTGAAGAAGCT
CAGAGACATCATGCCATTACAAGTGCAGACCATTCGAGTCGAAAAACTGCTTCCTATCCA
AGACCTTCTGCTTGATTAGAAGGGAAAAATGCAAGATTCGTCGAATTTCGGATTTACTTG
GCCAAAATTCCCTAAAGTTATTGTTCCAAATTGAAATGTAGTTGTGTTTGTAAGTAGTGA
AGGCACAATGAGAAATATAGATTTTACTTTTGTGGGAGTTTATTTGCTTGCACCACCAAT
TTGAGAAATTGTGTACAGTTGAAATTCTTTCCATTTCTCATTGGCAACTTTTGTCTTGAT
TGTTGTATAAATACTTCAATCATTGTGATAACAGTTTTCTTTTGTCAAAAATGAGTAAAA
TAGATATGAG
>c656_g1_i1 len=790 path=[830:0-632 1626:633-789]
AGAGAGAGAGAGAGAGAGAGGAATTTTCTCAACCTCCATAACAATCTGAAACTATACCGT
ACATGCTTCATCCAACAACATGATCAAAAATGGATCATTTCCTATCCTCATCATCCTTCT
TCTCAGCCTACCCTTCCATGGAAGCTCACAAAAGAGCAATCCTAATGGAGAAAAAACCAT
TCTCCTCGGACTCAAACAGCAATGGTCCAATCCCCCCTCCCTCAGCCACTGGACACTGTC
GTCCGACCACTGCACGTGGCCGGAGATCATGTGCACAGGCGGCTCAGTCACGGGGATCAT
GATCATGAACAGAAACATCACGGAGGCAGTCCCGCCGACGATATGTGACCTCAACAACCT
CACCCACATTGATCTCCAACTCAACTACATCCCTGGGTACTTCCCCACTGCCCTCTATAA
CTGTTCCAAGCTTCAGTTTTTGGACCTCTCTTTCAACTATCTCATCGGAAAGTTACCCGA
TGACATAAACCGGCTATCTCCGCAGCTTCAGGTGTTGAACTTGACGAACAACAACTTCAC
CGGCGACATCCCTGCAGCCATCGGTAGGTTGCCAAACCTCAGGAGTCTTCAACTGGTGGC
AAACTTGTTCGATGGCACTTTCCCACCAGAAATAGGCGACCTCTCTAATCTTGAGGAGCT
GGCTTTGAACGCTAACGGATTCGCACCTCAATCAATTCCATCCAGTTTCACTAAACTGAA
GAAGCTTAGGAATCTGTGGATAAAAGAAGCCAATTTGATTGGAGAAATCCCTGATAGCAT
ACTGAATATG
>c657_g1_i1 len=299 path=[357:0-173 25:174-189 41:190-298]
AGGAGTACGGCTGTAGTTAGTTATGTCGGGACGAGAGGCACCTGCAATGTTCCCTTCTCC
TACGTTCAGCAAGACCGGAGTTCCACTGACGGCCGCGTCAGTGAAACTAAACAGATAGAT
GGCATTTACAATGGCGTCAATTGTTACAACTTCAGCTTTGTCGTCGAAAAAACTGTCTCT
CATCCTTGAAGAAGAACGATCCATCCATCATATATATCATATCACGCATTCTTCTCTTTT
GATCATTGCTTGTTTCTCTGCTTTTCCTCAGCCTGCCAGATTAAAAACCCCAAACGCTG
>c658_g1_i1 len=250 path=[31:0-24 30:25-249]
AATTTAATAAACCCTAATTGGGAAGGGTGAACCCTAGTGGAAAATGTCATATCAAATTTA
GCCTCATACTTCGCTCATTTTAGCCTCATTCATTTCTCATTTTAGCACGTTCTGATAAAT
AAAATATAGAACAATGATTTCATTGGAATGAAACACAATACACCTATTTGAGGACAGTAA
ACCCTAATGAGAATCTGATAATTACTAATTGAGATCAGATGAACCCTAATTGGAACGTAA
TAAACCTTAA
>c659_g1_i1 len=292 path=[313:0-196 604:197-291]
ATTGGTTTCTTGAGATCAGCCACTAAGGCACAAAATATGCTCCAGTCAACTCATCCATAA
CTACAACTAGCCTCCAAAACATTGGTTATGTAATCTCAAACAGAAGCAAGACAACTACTA
TCATGGAATTACCATATCCCTACAGTTTGTTACAATCAGACTGCAATATGTTCACACTAA
GAAATCGCACAAATCCAAGAATTTAGACAGAAATCAAAAACTTGAACCATTCCTTTCAAA
GTTCACAGAATCTTTCCAAGTGAATTAATATAAGATCCAGTCAAACAAAAAT
>c661_g1_i1 len=638 path=[53:0-637]
ATCATCATCGTCATCATCATCATTATCATCATCTTCATCAATATCTAGTTGTTGATCTAT
CGAATTTCCAATGTCTCACATCGCAGTGGAGAGAAACCGCCGCAGACAGATGAACGATCA
CCTCAAAGTTCTACGTTCCTTGACCCCATGTTTCTACATCAAACGGGGTGATCAAGCCTC
GATTATAGGTGGTGTGATCGAGTTCATCAAGGAGCTGCATCAAGTTGTGCAGTCGTTGGA
GGCGAAGAAACGTCGGAAGAGTTTGAGCCCTAGCCCGGGACCTAGTCCGAGGCAGATTCA
AACCCCGTTTGCTATGATTCATGACAATAATATTAATTTGAAGGAGGTGGAGCTGGGTGC
TGCTTGCTGCAACTCTCCTATTGCTGATGTTGAGGCCAAGATTTCGGGCTCCAACGTCCT
TCTCAAAACTATGTCGAGGCGAATTCCTGGACAAATCGTCAGGATTATTGGGGTTTTGGA
GAGGCTTTCCTTTGATATTCTTCACTTGAACATTAGTAGCATGGAGGATACTGTTCTTTA
CTCCTTTGTCATCAAGATAGGGTTGGAGTGCCAAGTGAGTGTGGAGGAGCTAGCCCTTGA
AGTTCAGCAGAGTTTCTGCAGTAAGGAACATGCATGCG
>c662_g1_i1 len=272 path=[292:0-91 383:92-92 22:93-271]
GCAAAAAAGGGTTAATTGGGAGCGGAAGAGTTTCTGTTATCCACAATTTTCATCGCTCTC
TCTCTATCTATCATTTTCTCTCTCTACGCCTGTTTTACGATCAATTTAGGGTTTTTCGGA
TTCGTCACCCAGTCGACTTAGCGATGATTTCTGATTCGATCCCCAACGCATCTGTGGCCC
TTGCCTCATCTAACCCCAAAGATTTTGCGAAGAAGAAAAGGGCCAACCGTTCGGCGAAGT
TAAAGCAGTGCAAGCTTGATGCTCGTTTTTTT
>c663_g1_i1 len=299 path=[353:0-240 593:241-254 78:255-298]
GGCATCATCACTCAGAGGGAGGGGATTTTTACTGTTAGTCGTTTGCTATTCTTCAAGAAT
CCGATTCTTCTTCTTCTTCTTCTCAAAAATTTATCATCAATCCCGCTAACAAACTTAGTA
GAGGGCATCATCACTCTGAGGGAGAGCTGATGGCTGCCGTTGATTTACTGGTAATTGTAG
CCCTAACCATTTTTTCGTCAGTGCCGGCGGCGCGTGGGAACTCCGAAGGCGACGCGCTCC
ACGCGCTTCGCCGGGGCTTGACCGACCCGGATAAGGTGCTCCAGAGCTGGGATCCGAAC
>c664_g1_i1 len=501 path=[557:0-310 867:311-325 80:326-500]
TTTTTTTTGAAGTTCAAGGGAAAAATGAAACATTTGCCAAAGAAATTGTGCAGTGTAAAA
ATGAGCTTCAGGAGGTTGTTTCAGAGAGGGTCAAGCTTGAGAATCAGCTTCAGTTATCAA
AAGCTGAGGTTGAAGTTTCTGCTGCTAAAGTTAATGAATTGCAGAATAAACTGGAAATGA
CGCAAGGAGAAATGTCAAGCATATTTTCCGAGCTAGTTGACTGCAGGAATTTGGTGAAAG
CCTTGCAATCTGAAAATGCAAGCTTAAGTGAGAGTTTCGAAGTGATGACTGAGGAGAGAA
ACAAACTTTCAGAGGAGAGTGGAAAATTTTTGCTTGAGAATGAAAAAATGACAGTGGAAG
TAAATCAGCACAAAGCTTCTTTAGAGTCACTCCAGGCTTTGCTACAAGATGAGAGGAAAC
AACTTGAGCAGGAAAATCATGGTACAAATAGGGAGAATAGTAAATTACGTGCAGACTTGG
CAGAGTATAAGAATACAGTGG
>c665_g1_i1 len=239 path=[53:0-238]
TCTTCTGCTGCTGCTGCTGCTGCATGCCTTCCTCTTGCTCTCGTCGCTGCCTGCAGTTCG
ATCTGATGATGAGGCAGATCTACTCCAAGGAATGAACAGCTTCAGGCAGTCAGCAAATGC
TCCTGCTCTAACAAAGCACCATAAGGCGGAATGCGTGGCAGATGAAATAGCAGACAAACT
AGAGGGCAAAAGCTGCGCCTCCAACACTGCATCGTCAGTGCAATCGCAGCTTGTCTCCG
>c666_g1_i1 len=639 path=[675:0-401 1076:402-406 30:407-638]
GCGCGTGCCTACGACGCCGCCGCTCGTGAGTTCCGCGGCTCTAAGGCCAAGACTAACTTC
ACCGTCCACTTCGCCTCGGCGGCCGCCCACAGCCCCCGCCGCAGTAGCACCGTGGAGTCT
TTCGGCGCCGACCTCACCACCCCGCACGCGCCCGTCGAGCTCGACCTCACGCGCCGCCTC
GGCTCCGTTCCCGCCGCTGGGTATCAGTGTTTCCGGCAAGAACCGGGCGTTGGGCAGCAG
CTTTTCTATGTTGAGCCCTACATGCAGCCTGTGGTGGCGGTGGGCTACCCGGGCGGCGGC
GTGCAGAGCGACTCGGATTCCGCCTCGGTCGTGGATGAGAATCAAGTAGATGGATCTGAT
GTGGAGAGAGAGTTGAATCTTGATCTCAATCTGGCGCCGCCTATGGCAGCTTGAAATTTA
CCCAGAGGAGCTGACTTTTGATGTGTAGATATTTAAATTTTTGGAAAATATTGTAATTTC
TCGATCAAAATCGAGTTTTTGACCGGATCGTTTAACTTAATTATTATTATTATGAACTGA
TTTTCTATCAAGATTTCACTTTGAAATTTGTTGGTAGACTTTGTTTTAGAGATGTTAATT
TGGAGCAGCATTAATTATTAGTTAAGTGTGCGCAGTGCG
>c667_g1_i1 len=691 path=[53:0-690]
AAAAATGCGAAAGTAATTAATGAGGATTAGAGCAAGAGTCGAGCAATCTGGTTCCGATCA
TTAATATATCTTCTCTCTTCTCTGTGCTTAGTTTTGATCTCCACAGCACACCGCAATGTT
CTCTCTATTTGGTACCCTCCTCCAATGCTCACTTCTCTCTCTAAATGGCTGCAATAACTC
TCGTAAACACTGACATTGACGTGCAATTTGAACTTGATCAAGAACAAAAAATCAAGCTCC
AGTTTGTTGATCTGGTCGGTTGTCAAGCCCCCAACTCGAGCAAAGTAGGAGTTTCTGTAA
TTCATATCCTCGACATATTTGGATGCCAACATGAGTGTGGTGATGAGCAATCGATGCACA
TTAGTGGGAGCAATCCTAAAGTCGGGATAGAGTTGGCAGAAGCGGTCGATGTATACATAT
GCCACAACGTACACCGACGGTCCGGCTCTCGTGTACCTGAAAATCCTCTCCAAATACGAC
TGGACCGTCAGGTCCGGCGTTTCGCTGCAGTCGAAAACCCCCCCGGTTTTCCACTGCGGC
CATTTGCACTTCTTGATGATCCTCTCATTCCTCGCCAGTGTTCTCTCGATCAGAGAAGCA
ACTACTGAGATCACTAATGGGATGTTTGACTCTTCTTTGTACGAATATGAGTACAGATCA
TATCTCAATTTTCTTGGTGATATAATTAAGG
>c668_g1_i1 len=203 path=[267:0-51 318:52-70 44:71-202]
ATTTTTTTGAGTTAGGTCTTTCATGTCCATGTTTGGCCCAGGAGGTGCGTGAAAAGATAA
AATTCCAAGTTCTTGAAAATTCTGGAATTCGAGAAGAATCGAGTATTAGAGCTGGTGGGG
GAAATGTATCTAGTGTGGCTACATTTTTACCTGGAGATGTTCTGCAGTTCCTAGAATCAA
TGGCCAAATGCCCCCAGTCTGAA
>c671_g1_i1 len=376 path=[354:0-375]
GTCTAAGAAGAGCTTAAAAGCTGGATACTTTCTGTGGGCAATGCTCGCTTATGGTTCAGG
TCTTCTAGTTACATATGTTGCTCTGAACCTGATGGATGGGCATGGCCAGCCAGCTTTACT
TTACATCGTTCCATTCACTCTAGGCACTCTGATAACGTTGGCAAACAAGAGGGGTGATCT
GAAGCATTTGTGGACGAGAGGGGAGCCCTGCAGTTACAGACCCTGTCCACATGTTCGGCT
TCAACAATGACGATTTTCGACGTAACTTTGACGATGTCAGTTGCAGGCTTGCAGCAACTA
CCTTACATTGTATGTAGATCAGAAGAAGAAACTGAGAACGCACAACTGTATGTAACTGTA
TGCTCTCTAACTTGAG
>c672_g1_i1 len=330 path=[348:0-280 629:281-329]
GGGATATATAACTCATCGTCTCATACATGTTAAATGAAAGGTTGCATCATACAGTCATAC
TAGGTAGGTCTCAATAAGAATTAAGAGGGGTGTCTTGTATATTATGGCTGCATGAAAATG
AAATAGCCAATCAATAAGATGATAGACTTGGATAATTTGGGCATTTGAGGACACTCAAGA
GGTGGAAATCCCTGTGTAAAAATAAGACGTCTCGGGTTCAAGATCCACCGTTTCCATTTC
CCAAACTCAAAAATGTAAAATAAAATTCATGTACGGGCACTAGTAGTAGAAAGTAAGTAA
AGTGACTCCAAGAATCAATAAAACCCAACA
>c673_g1_i1 len=587 path=[565:0-126 692:127-586]
CTCAGCTTCACTCTCTTTCTCTCTCCTAAATCTCGAAACAGAATCCCCAAATTCTCCGGC
GAAAACCCTATATTTCCGTCATGGATGAGCTAAACGACGGCGGTTTACTCGGCGGCGCCA
ATTTCAACCCTTTCTCGGTGAATTTCGCCGTCCACTCTGATTCCGACGACGAGGAATCCG
GCGGCGCCGGCGCCGGCGGGAAGGCGGGACTCGACGAAGCGTTGTTGAATCACCAAAAGA
CCCCCAGAGTATTCGACCGATTCTACAACTCGTCGTCGTCGGAAGACGATGAGGATGACG
CCGGCAGCTCCTCCAATTACCAGCGGCGGCTGGATTATATGCTCCAGTTTTTGGACCGGA
AGCTCTCCACCTCGTCGTCTCCGGACCAGCCGATGCAGGAGTTCACCGGTTCCGGCGGCG
GGGCTGGGATTTTCAGGCCGCCGGTTCGGGGGCCGGTGCATCCGAACCGACCGCCGAGCA
TTGAGATTAGGCCGCACCCGCTGAGGGAAACGCAGGTGGGGCGGTTTCTTAGGAGGATTG
TTTCGGTAGATGATGGTAATGGGCCGCAGTTGTGGGCTGGGTCGGAG
>c674_g1_i1 len=223 path=[562:0-44 6:45-68 630:69-222]
TCTTCACTGCTGTGATTCAGGTTTGATGAGGATTTTTTGACATATGGATCTGTGGTGCTT
TCCTTACTTATTTTAACTGATTTCCGATAATTTTACTTATTTGAGTTATGGAGGTTTAGA
TCTGAATTGATTTAATCCAGAAGTAGTGGAATTTGGATTTTTTTAAGGTGAAGTGTAAGT
GAACAAAAGCTGATAAGGGTTCTTTTAATGTGAGGTTGGGTTA
>c674_g1_i2 len=243 path=[562:0-44 6:45-68 30:69-242]
TCTTCACTGCTGTGATTCAGGTTTGATGAGGATTTTTTGACATATGGATCTGTGGTGCTT
TCCTTACTTTAGTTGAATTTCGATAATTTTAACTTGTTAACCAATGAATTTGAGTCAACG
TAATTGAGAAATTAAACCAAGATAGAACCAATGTGTGATTAGAAAATTATATATTTTCTA
TTAATTGAAAATGTTAGATAATGATAGTGATTAATTGCAAAAAGGAAAAAAAATGTAGCA
GTG
>c675_g1_i1 len=575 path=[609:0-360 969:361-364 29:365-574]
CAGTACTAGGAGAAGCTTCAATGTCTCTTGCTATGGCTGGTGATGATTTACGCAAAAAGT
TACTTTATCTTGAAAACAGAGTTGCATTGGCCAACCTCTTATTTCCCATGGAAGCTAAAG
TTGCCATGGATATTGCTCAAGTTGATGAAACATCTGAATTCCATTTAAAAGGAATCAACA
AGAATATTACTGGTTCGCCAAGGACAGAGGTTGACTTGAATGAAGCACCTTTCAAGATCA
AAGAAGAACATTTGAATAGGCTGAGAGCCCTCTCCAAAACTGTGGAACTAGGGAAGCGCT
TCTTCCCCCGTTGTTCATCTGTCCTAAACAAGATCATGGACAGAGATGATTATTCCGAGA
TTGCTCAGATGGGGAATGGTTTCCCTGATGATTGTCCTTTGAAGAAGCAACGGCGGATGG
AAATCGATGAAGTTTTAAGTAAGGCATTTACAGAAGACAAAGAAGAGCTCGACCGGACAA
TGAACTTATCATCATCTTCTTCTTCTTCGTCCGTCGGAATTTTGAGACCAAACGGTACGC
TCCCATTCAAAAGCTAGAACTTAAAAATGGGGGGG
>c676_g1_i1 len=315 path=[409:0-143 552:144-173 110:174-314]
AGAGAGAGAGAGAGAGAGGGGGAGGGAGAGAGAGAATGGGGTAAAGTGAAAATTAGCGGC
TGAAGTGGTTTCATAACAACAGCTGCTGATCAAGCATCTGCTTCTTTGTTTTCAATTTGG
GTGAGATGGTACTAGCCTGGATCGACTAGTGTAGTTGTGTTGCGTGTATACACACTGTTT
TCTCAGAGGGTGAAGGGAGTTGCATTTTTGTTCTTTGCTGGAGTCATGGCGAACTTATCT
CATTCTGAATCTAGACGTTTGTATTCGTGGTGGTGGGACAGCCACAATGCTCCTAAGAAC
TCAAAATGGCTCCAA
>c677_g1_i1 len=460 path=[488:0-459]
AGGCGGCGGCGGCGGCGGAGGGGAGATGCAAAAAGAGCAGCTCCACCGGCTCGAATTCGA
AGAGATGGAAGTTTAAGGACCTGCTGCATAGGAGCCACAGCGACGGAAGCAAGGATGATT
TCGTCATTTTGAGTCCGAGCAACAGCGGGAGAAAGAAACAGAATGAAGACAGAGGGAAGG
TGACGCCGGTCAGTGCTGGTAAAGTTAAGTCCGCGGCGGCGCCACCGCTTCCGCCGCTGT
ACAACCGTGACGGTGGTGAGAAGCGGCGGTCGTACTTGCCCTATAGGCAGGATTTAGTGG
GGTTTTTCGCGAATGTAAATGGACTGAGTAAGAATTTGCAGCCATTTTGATTTTGATTTT
AATTTCTTAGTATTTTATTTGTTTATTAATGAGGTTGAAACTTGGAATTATTTGAGTCGA
TGTGTATGGAATAGTACTGTTAGATTAGATAGTATCTCTG
>c678_g1_i1 len=631 path=[644:0-571 1270:572-630]
AAAAAAAGACGACGCGGCGCTTCGCGTTCTTCTACGGGCAGCCGCGGTGGGTGCAGTCTG
CGCCGATGATGCTGACCTACGCCTTCTCGCCGACGTACGTGATCGACTACGTGGGGATGC
CGGAGATAAGGGCCGCGTTCGCGCGGGCGTTCGAAAGGTGGTCGGCGGCGATTCCGGTGA
ACTTCACGGAGGCGGACGAGTACTCGACGGCGGACATAAGGATCGGGTGGTACAGCGGCG
ACCATGGGGACGGGGAGGCCTTCGACGGCAGACTGGGGGTGCTGGCACACGCCTTCTCGC
CGGAGAACGGGCGGTTCCACCTCGACGCGGCGGAGAGGTGGGCGGTGGACTTCGACGAGG
AGAAGTCGAAGGCGGCGATCGACTTGGAATCGGTGGCGACTCACGAGATTGGGCACGTAC
TCGGCCTGGCTCACTCATCGGTCAAGGAGGCCATCATGTACCCGAGTTTGAGTCCGAGGA
CCAAGAAACTGGAGCTCCGAATGGATGACGTGGAGGGGATCCAGTCGCTATACGGGTCTA
ACCCGAATTTCAGATACGATTCTCGCTTAGAATCGGATCTCTCGTCGGGTCGGGGCATTG
TTTCCGAGAGGAGTGAGGGACTGATGTGGAG
>c679_g1_i1 len=364 path=[1:0-55 706:56-92 94:93-363]
AAAAAAAGCCAGACTCCCATTCTCTCTCATCTCTCTCTCTCCATAACTGCCACAACCGAC
CTCATACCTCCAGAGCTCCTCAGACAAGTTCTGGCAATCGGACAACAAATGGAAACTTGT
TTTGCTAACATAATCAAACATGCCTGCAGGAAGAGTCGTGTTTCTGATTCTTGAAAAACA
ATCACTACTTCCATTTGATGCCAAAACGGCAGCATTATACACGTGCAGAGATCGATTTTG
ATAGAAGATATCTTCAACAACATACTCATTATCAGACAGCCGCAGAAATGGAGTTTCATT
TCTGCAAGTGATCACAAATCCCGGATAACCACAGTAAGATTCTTGGACTCTCGGAACATA
AAAT
>c680_g1_i1 len=298 path=[326:0-297]
GGGGGGGGGTGGTTTTTGCTTTCCCCCCCCGCCGCATCCACCGCCGAAGCCGGCGGAGGA
AATGCCGATTTCCGATCGTTCTAGCTGAGCATGATCCGTTGAGCTTCCGCCGCCGCCGCG
AGTATGAAATAAATTAGTAGCAGCTGCTTATTCTTCTCTCTCTTTTTTTCACCGATGCTC
TGTTTTTTTTTTTTTAACTAGATCTTCGCTTATAGAGATTAATGTAAGCTTCAGATATTT
CAGTAATAGCGCAGAATTACTACTCTTGAGTTCGTGATTTCAGTTGAATGCTTTTTTT
>c681_g1_i1 len=410 path=[388:0-161 550:162-165 554:166-409]
GTAAAATGTAAATAAGACACCTCCAAGCATTCCAGTTAAATCCCTCAGAAACCACTGAAA
TGTGGCCCCAATAACTGTGGCCGATTTCTCACCAACGCCTATAGCACTTAGAAGAGCCTG
GGTGGAAAGCATTGTTCTCACATAAGTTGAAAGGCCCTGCAACGAGTCCCATATTTGAAA
AGGAACATAATCAGACGTCACACTGCTTGGAAATCCCTCAGGAACGAAAGCGTCGAGGAT
TCTCCTCGAAAAATGATTGAAACGGAGGGACGATTTCCGTACGGTGGCTCCGGCGACGGT
GAAGGTGGCAGTCTTGGTGAGCTTCGAGGAAGCGCTGCCGTTCCATTCCTCGATCACCGT
AGAACTGCTATTTCCTTCCATTGCTAATTTGCTGCTGCTTCACAGTCTCA
>c682_g1_i1 len=1333 path=[1384:0-1278 2661:1279-1332]
GCGGAATTAGGGCCGTAACTATTGAAGATCTGAAGATGAATGGTTTTGATATGGAGACTC
AGCTGCATACCTTTGATCAATTGACATCAAAAGTTGCTGGAGTTGTACAGTGTGGGTCCA
GTGCAGGTGAATTTAATGAGGAGTTATGGCTTAACTCTAAGGATCATAGGTCGATGGCCA
GGTTCATAGGCTATGCATTATGTGCTGCCGATGAGGCCCTGAGAGATGCAAATTATATGT
CCACTCAGCAGGATGAGAAGGAAAGAACGGGAGTTTCCATAGGTGCAGGAACTGGTAGCA
TTAGTGACATATTGGATGCTTCAAGAATGATTTGTGAGAAGAAACTACGCCGGCTAAGTC
CATTTTTCATCCCAAGGATACTAATAAACATGGCTTCTGGCCATGTGAGTATGAAGTACG
GATTTCAGGGACCGAACCATGCTGCAGTGACAGCTTGTGCCACTGGGGCACATTCTATTG
GAGATGCTGTGAGGATGATTCAATTTGGTGATGCTGATGTTATGGTTGCTGGGGGAACTG
AGGCAAGCATTGATGCTTTGTCTATAGCAGGATTCTGCAGGTCAAGGGCACTGACAACCA
AGTATAATGATGTACCTGAAGAAGCCTCAAGGCCTTTTGATTGTGGCCGTGATGGTTTTG
TAATCGGTGAAGGTTCCGGCGTCCTGGTCCTTGAGGAACTCGAGCATGCTAGGAAACGAG
GAGCAAAAGTGTACGCAGAGGTCCGTGGTTATGGGATGTCAGGTGACGCATATCACATCA
CCCAACCACATGGTGATGGAAGAGGCGCAGTTTTGGCCATGTCACGTGCTTTAAAACAGT
CTGGCCTGAATTCTGACCAAGTGGATTACGTCAATGCACACGCTACTTCCACTCCTTTGG
GTGATATGGTTGAAGCCAAGGCAATTCAGTCCTTATTTTGCAGTCATGCAGCATCGGGTA
CTTTGGCAGTATCCTCCACAAAGGGTGCCATGGGACACCTTCTTGGGGCGGCTGGAGCTG
TTGAAGCAATATTATCTATATTATCCATTCACCATGGAATCGCACCCTTAACGCTCAACC
TCACTAAACCAGATCCCATTTTTAATGGTGATTTTATGCCTTTGAGTGCTTCGAAGAAGA
TGACTATTAGAGCGACCATGTCCAACTCTTTTGGCTTTGGTGGGACGAATTCGTCGCTGC
TCTTTGCTGCTTTAGATTGAAGACCTCAAATTTGCTGGACTTCTCAACACTTATTTTCAC
TCAGGTTTTGGTGTTTTTGATCATACAATAGTCAGAAATGTCCAGTTTGTCACTCAGGTT
TTGGTGTTTTTTT
>c683_g1_i1 len=489 path=[53:0-488]
GGAAACAGAAAAGGAGGTGGAGAAAATAGTAAGGAAGAATGGACCTACCCCTGCCACTAT
CGCTATTTTGGATGGTGTACCATGCATAGGTTTATCCCTGGAGGAACTTGAGAGGCTCGC
TATTCTAGGAAGAAAAGTGAGAAAGACAGCTTGCAGGGACATTGCGCATGTTGTAGCCAC
CAGAGGGAATGGTGCCACAACTGTTTCGGCAACAATGTTTTTTGCATCCATGGTTGGGAT
TCCAATATTTGTCACTGGTGGTACTGGGGGAGTTCATAGACATGGAGAGAGTACTATGGA
TATTTCTTCTGATCTCGTGGAGTTGGGAAGGACACCCGTCGCTGTAGTTTCTGCTGGTGT
GAAATCAATATTAGATATTCCAAGGACGTTAGAATATTTGGAAACTCAAGGAGTTTGTGT
TGCTGCATATCAGACCAGTCAATTCCCTGCCTTTTTCACTGAAAAGAGTGGTTACAAGGC
ACCTTGTCG
>c684_g1_i1 len=434 path=[251:0-200 125:201-433]
AACTAAAACATAAGAAATTGAAATGAAGAAAAAAAATTGAAAAAAAAATTAAGAAAATCA
AGTGTGTAATACGGAATGCCACACAAAATGTGCAATAGAATATTTCAAATGTGTTGCAGG
CAAAGTGCAGCTCATTATTATTTTGTGTCATCAAATTTATATTTCTTGACTAGTCTGATA
TGCTAATTGATTTACGTACACATATTGTAATTAAGTTATGAAACTGTTCCGTCAGCCTTC
GATTAATCTTTCTTTTCACTTTGGATTTCACTATATATCCAATTCAAAAGTTTTAAAGTT
CATGTTGCAAATTAAAATTTTACATCAACCTATCAATTATGTCAATATTTTAATAATTAT
AATAATATAATAAATTATAACTGGCTAACATTTATTTATAAAAAAAAAAGAAAATTTAAA
AAAAATTAAAAAAA
>c684_g1_i2 len=357 path=[1:0-123 125:124-356]
TATATATATATATATATATATTTCCTCAATTATTCAGTTAATATATTATTATTTTGTGTC
ATCAAAGCTTATATTTCTTGACTAGTACTATACGTCTGATATGCTAATTGATATACGTAC
ATATATATTGTAATTAAGTTATGAAACTGTTCCGTCAGCCTTCGATTAATCTTTCTTTTC
ACTTTGGATTTCACTATATATCCAATTCAAAAGTTTTAAAGTTCATGTTGCAAATTAAAA
TTTTACATCAACCTATCAATTATGTCAATATTTTAATAATTATAATAATATAATAAATTA
TAACTGGCTAACATTTATTTATAAAAAAAAAAGAAAATTTAAAAAAAATTAAAAAAA
>c685_g1_i1 len=375 path=[464:0-70 25:71-101 56:102-374]
TGACAGGGTGGATATGAAATCTGGTGAGGCTGCGTTTTACTTTAATCCTGGGATCTTTAT
AATGACACCACAAAAAAATCATACAGCATAGTTAGTCTCACCTTTTTTTCCAATGCATGG
GTTATATGGCCAGAATGATTGATGTTCACTATGAAATACTTTTGCCTCTATTTTGTTAAC
TAACCTTCGTTGTTACCCGAAACGGGTCTGTGTGAACCTTTTAATGCCCTGCACTTAAAG
TCAATGCAAGAGGTTGTTTTGGGAGGAGAACGCTGTGCTTCTTCATTGCAATTGAAGATA
TAACCAGGAGCAGATAGATTATATCAGTGATTTTCTTGTAAATAAATGTCCATTGGCTTT
GAAGGAAGCCCTTTA
>c687_g1_i1 len=438 path=[89:0-300 389:301-319 88:320-437]
CAAGAAATTTGGAGTAGCTTTGCAATTTGCATTATCTGAGGTTGTATAATTAGCATGATT
TCTCACCGGAAAGGTAGCCTCCGTGCACGTAGCCAGAAAACTTTTCACTGGTGTGTTCGC
CAGTGAAAAATATCCTCCCCACTGGAGCCTTGATGTCGTCTACAAGTTGATGATTCACAT
AAATCGGGTAATTGCTATAGCTACCACGCTGGAAGCGATTATTCCACCAACGTGGTACTA
GTATGTCAGTAGCATCTGGAATGTCATGCCCAAACATGTTTCTTAGCACTTCCATTGCTT
CTATCAGAGTTTCTTGATCTGATTGTGCTTCTATTCTTTTTGATTCTCCGTTTGTCAAAG
TTACGACTAGGATATTGGAACCGGGGTATGCATTTTCCATGTGCTGCCAAAATGTGTAGT
AGCCTCTTCGCTCGTGGG
>c688_g1_i1 len=302 path=[1:0-277 279:278-301]
AAGACAAGAGTGGTATCATATCGGTAGCATATTTATAATTTTATTAGTGCTTGGATCCGA
GTATACGAATCTTGACCCGTGAATGATTCAAAGATTCACAAAGCGACTCCGTTGGAGGTA
GTAAACTGCCCAATCGGTAAGGATCAATTCATAGATTTCCGAAGGCAGGCCAACTGAAAA
ACAGACACATTTAAGTTTTACACGAACAATAGCATATTCTTGATACAACAGTTTCTTGAG
ACACTATTTATTTGAATTACAGTAGAATCACAAACATCAAGAGTAGTAGTAGTAGTAGTA
GT
>c690_g1_i1 len=326 path=[365:0-231 57:232-238 64:239-325]
TACTGGACAATGTGGAAGCTGCCTATGTTTGGATGCACAGATTCATCACAAGTGTTGGAA
GAGCTCGAAGCAGCAAAGAAAGAATACCCACAGGCCTTCATTAGAATCATTGGATTCGAC
AACGTTCGTCAAGTGCAGTGTATCAGTTTCATTGCATACAAGCCACCCGGCCAGTAAACA
TATACTATCATTAATGTTTCATTGCATATCATCCATTCTGTTTCATTTCAAAATTTGAAC
TACTTTTATATTTTTCATTTTAATTTGTTGGTCTTTTCTGTAATTGGTACATGTTTCCGG
GGGCATTGCAAGCAAATGTATGAGGA
>c691_g1_i1 len=382 path=[1:0-381]
TTTTTTTTTTTTTTTTTCTTGAGGAAGAAAAAGAGAAAATTACAACCCAAAATCCAAGAA
ATTCAGCTAGAAAAGGTAGTTATTCTCAGGAGAAAATGTTTACAGAACAGATCTCAAAAT
CAAGAGATTGACACCGGCCATGAATTGATAGAGAGGGGGAGAGAGAGAGAGTGAGAGACA
AGACAATGGATAAAATCTTTCACCAATGAATAACTCATACGCACTCATCATTAAATAGCT
CTGATCAGACTTGCATAGGTATGAGTTGTGAGGAAGAAATTAAAAGACTCAAAACAAAAA
AAAAATTGTTTTCACAATATTCTTTGCTCAACCTCAAACGCTATCTTGGGGAAACATTAC
ACAAAGCAAGACACCATTATAG
>c692_g1_i1 len=299 path=[277:0-298]
GTCCATTCTTACCGCCTCCATCCTGCATATTGGTATATGTGTAAAAGAGAAGCTGAGAAT
AACAAGTTCTTCTGTATCTTAAACAGTTATGCTGATGGTTCGAATGAACGTTTGAAAAGG
CAACGTTGTTTTGCCATCTATAACAACGTCTTGTTTGCTATCAAAGAGGTGCATGACTCA
ATAGCATCCATTTCAACTGCACGTTCTGTGCTATGTACAGGTCCGTATCATCAATATCAG
GTGCCGGTGTGTTTGGAATTGAGGTTGTTGAGGGTACTTGATGCTCTTACAATCCGTTT
>c693_g1_i1 len=702 path=[680:0-196 877:197-207 888:208-701]
GGAACTCTGAATCCCGCGCGTCCAGGCTATGGGCCTAAGTAATTTCCACGCTCCAGCCCA
TAAACGCACGCTCAGGCCCAGCAGGTAATTTCTCGGCACCTCACCCAGGCAGTATGCCCA
TACGGCCTGGCTTCCAGGCAGTATGCCCATACGGCGTGCTTTCCAGACTCTCCAGATTTA
CTTCACTTTTCTCGACTGCAAACTCTCCACAATCTTGGCCAATTCCTTCATATATGTGTT
AATCACCTGAAATCATTCCCAAAACACATTTTCTTCCACAAAACATGATCGTGAGGTAAT
TAACATATCAAAACAATACCAAAAATGGCCCAAAATATGTATGTAAATATTGCCCGATCA
CTTGGGTAATCGAGCTGTTGTCCACATCGGATGTAGTCAGAGAAGTAGCAGTGCTGATTC
AGTGGGCTCCCAGTACTATAACTCGTATGCCGCCATCCAAGATTTGCAGGCGAAGCTATA
GTCACAGGAGGAGCGTTTTCAGTAGCGAGAGCAGACTTGGGACCAGAAACACCAGGAGAT
ATGGATCAGCAGCTTGCTCTCCTCTAGCAGATGCAGGAGATGCAGCGTCGGTTCGGGGAC
GCCGGTGGGTCATCGTCTCAGCCTCCCCCACACATGTAGGATATGGTTATGTTTGATTAT
GTATAATTTTAAAATTGTTATGTTTGATTATATATGATTTTG
>c694_g1_i1 len=785 path=[1:0-784]
GGGCGCTCCTTTGAATACACGCCTACTTGGGTTGTGGCAGTTGTCTGTTTTATCATTGTT
TTCATCTCAGTTCTTGCTGAGCGTGCTCTTCACAAACTTGGGAGGTTCTTCAAGCACAAA
AAGCAGGACCCGCTGTTTGAGTCTTTGCAAAAGCTCAAGGAAGAGCTGATGCTTTTGGGA
TTCATATCGCTTTTGTTGACGGCGTTTCAAGGGTTGATAAGCAATATATGTATGCCTGAA
CATCTCTCCAATACCATGCTTCCATGCAAACTTAAAACTCCACCACATTCTCAAACCGAT
GCCAATTTCGTTTTTACTAATCAAAGAAGGCTTTTGGCTGAAGAAGAATCTTCGTCTAAG
TGTCCAAAGGGACATATCCAATTTCTGTCGTTAGAGGCATTGCATCAGCTGCACATTTTT
ATATTTGTAATGGCAGTGGTTTATGTGTTGTTTTGTGCCACTACCATGGTTCTTGGAGGA
TTCAAGATAAGGGAATGGAGACACTGGGAGCATTCAATCAGGAACGAAGTAACGAAACAT
CACAGAGTTCATGGCCATACTCGAGTTCAATTAGAAGATTTTCTGCAACGTGCTGGCAAA
TATTGGAGAAAATTTACTATTGTTAGTTGGGTGGCGGCCTTCTTCAAACAATTTTATGGG
TCAGTGACCAAGTCCGACTACACAGCACTGCGCTCCGGTTTTATACGCGAGCATTGTCCA
AACAACAAACGTTTTGATTTCTACAAGTATTTGCTCAGGACATTGGAAAAGGATTTCAAG
AAAAT
>c695_g1_i1 len=854 path=[832:0-65 898:66-75 908:76-853]
AAACAAACCAAAAAAGCCATATCCAACCTTAGGGGTCAATACATCCCTAACTGCATTCCT
ATACTTCTCCATCTTTACAGCATACCTAGCCACCAAATTCAGCCTCCTCTTCCCCCGTGC
AGACTCAATCTGATTCAGACGTTTCATCTGCTCACGCTCATGAATTTGCCTGAAATGATT
ATTGAACCTCTCATTATTGTAAAATCTCCTCCCACATACTCGGCATACATACGGTTCATG
CGGCATCACAATGCCCTTGTTTTCCAGTTGATTCAGTGATTTCCTCTCTTTCCTTTGAGA
CTTAATTGCGGGAGGAACATAGCTAAATGCGTGGCGATTAGCATAAGCAATCATGTACTT
AACAAAGCCAAATTGTTGAGCAGCCTTCTTCAATCTAAGTGCCGCATCATATGGAGGAAA
TTCTTTGGGAGGCTTGTTATCCAAGTCCCAAAAAATAGCAACATTTTTGTCTGCAATCCT
CTGCTCCAAACTTTGTGGAGTTTCTGAATCATGATTCTGATTTGAAATTGAAGTAGAATC
ACTCCATCCATAAATTGAACGAGATGTGCCTAAAGCTCGAATCTTTTTGTATAAAGTGAT
CTGGAATTTGATCGAATTCAGCATATTCAGCGGCTCTATTCATTTTGCAATCAAGGAATG
GAGCTCAACTAAGCCCCCAACTTGTCAATTTCCTCCGTTTAGTATAGAGTTTGCCGGAAC
TTTTATGCAATAGCCCCCTGATTTCCGTCGGTAAAAGGGGCTGAATTTGGGGGAGAGCAG
CAGTTGCCGAGCTGTTGAACGATGCTGCTATGCCGGCGGCTAAAAATTTGTAGAAATATA
AAATTGGAGAGGGG
>c696_g1_i1 len=249 path=[257:0-248]
AAAAAAATATCTCATCGGCCCCCTCCTCAAACGATGGGGCGGCTGCCACCGCCTGCCGCG
TGATCCCGTGAGGCCGGCCGGACTTGGCCGCCACAGCCGATAAATCCCCCGGCCTGATCA
AGGTGCAGTAGCTCTCTAGCTCGACAAGTTTTCGTGGGCAAACGATGATTGCTCCAAACT
CTAGAACCCAGAATCTTTGTCCGATTTTGTTAGGCACTGTAGTTTCTAAATCGAAGAAGA
CGATTTCTG
>c697_g1_i1 len=621 path=[649:0-620]
GTTTTTGTGCAAGAGCTCATAGAAATATGCTCGTTATGCTTAGTTACTGAGGCCCTCTTA
TGATGCATGCTGCAAGACCCATGTCCACTAAGAGGAGTCCCACAACATCAACAGCAGAAC
ATAGTTTCCTTACACTCCAGGCAACCCGATATTAGGAAGTCGCCTTTTTTCTTGAGTCGA
AGATTTTTCACAAGTAATTAGATCTAACAAATAGCAAGGCTCATGCAATGTACACACCTT
GGTCTATTACAGGGTATTCCACGGGATCAACCGGGAACTCTGGGTTGAACTTTAGTGAGC
CGTACAAGTGTGAAGGGACGTCGGCTATGAGCTCTTGATTACTGTAACTGAATGGATCTA
TAGTCCCAAGGTAAGGATTTGGTGGATATAAATCAGTTTGAGGAGAGTATTCACTGAATT
CTTCCCCCCACAACCTGAGAGCTGATCCAGTTCCTACAAGAGCGTTTCTGTGCCAAGATT
CCGGGTCATCAAAGAGATTCTGATCCAAACTCTGGTTCTTTGTGTTCCATACAGAACTTG
GCATTGGATCAATGGCATGGCAGTCTGTCAAATGGCTTTCGGGCTGAACAGAAAACAACG
CAGCTGTGCTCTCGACTTTGG
>c698_g1_i1 len=242 path=[573:0-135 547:136-159 732:160-241]
TGCTTCAAGCTTCAAATTAATTAACTACAAAATTAAATTATATTACCATGTGTCACTAAA
CCAAGGTAATTAATTCTTAACCCTTCTCTTGATTTGGTTGTTCTAGTTTATGATTGTACA
TGATATTGTTAGTAGTGCAATTAGTAATTATTGTTATGCTTCCTGCTATTAATTACATAA
TCATGAATTGTTTTCTTCTTCTTTGTATTCCGGTATAATCATTAATTATATATATTGAGA
AG
>c699_g1_i1 len=948 path=[926:0-693 1620:694-947]
GACTAGAGGATTTCATCTCGATATCATGAGACCGAGAGAGTTACATTGCTAAGTCATCAG
AGCAGAAATAATACATCACTGGAACCCAAGCAAAAAACTAATATTTTGTCAGCAAGTGAA
AAATTGCAGCATTCAAATTTCACATTATGCCCAAGTTGAGTGAAGAAGTTCAAAAATTTC
ACTGTCTGCTTCACCAAAAATCATTACAAGAACATGATCCATCTCTAAAATGATGAAATC
TCTTGCTATCTCGTGCAATGATTTCCCTGCCAACTATCTTCGAGATAATCTTAAATACAT
TGTGGCAATCACTACAAACACGAAGATTTTTAATTATACGTACACTGGCACGAGCTGGAG
AGGTCAAGAAACCATGAGCAGCTGCAAGTCTCTCACTATGAGCCATAAGAGCTTCCTCCT
TGGTTTCTTGGTCGACATCATGGAGCACGCATTTCACCTCCGGTACATAGCCGGCCTCTT
TCATCTGCTCCTTCAACCCCCTCAGCAATCCATACAACCTATCATTATCAGGGTGAGATC
GATCTCCAGCTCTATATTCATGAACTTTATGCCTAACATCGAGGGGGCCTTGACCGCTCA
ATTTCTTTTTCTCTTTCTCTTTCTCAAGATCGGAGGCATGCAGTGGTATGAGGCCTTCCC
TCGATTGCTCATGCAGGCACGAGGGATCCAGAAACTGAACAAGCTCGGCACATTGGTCCC
CGAGCACCGTGTTTCCATGTATTCTGCAGAACTTCATCAAGGTTTCCCATATTTCTACAG
ATGGTTTGACTGGCATCTTTTGAATGAATTCTAGAGCTTCATCCAAGCATCCTGCATTTC
CCAGCATCCCCACTATGCTAACATAGTGCTCCATAGTAGGAACAATACCATAGTCATTCA
TCATGGACTCAAACTGCAACATTCCTTCAATAATATAGATCGGGGGGG
>c701_g1_i1 len=201 path=[272:0-116 74:117-140 98:141-200]
CTTAGCGTCTTGAGTTATACTGCAATCATTCAGCAGTCATTTATTGGATTTTGTGAATAC
TAAGTTTTCTTCTTGTGTGCATAGTGTATAAAGTCTCAAACAAGGATTCTGCAATTTGGA
TGTTGAAACTGCTTTAGATTGCATCATAGTGTGAGTTTTCTCCAATATTTATTTATAAGG
TTCATTTCACTTTGTTTCAGG
>c702_g1_i1 len=474 path=[505:0-263 27:264-473]
CAATGGTACACATCACGTTAAAATATAGTAGAGCTAGCAGCAATGGCGGCTTCTATCTTT
ACTCTTAAAACATCATTCTCTTCATCACCCTCAAGAAAGACAGTCTTGAATAGTCTCCCG
GCAAAAACATTGATACTGCAAGTAATGATTTTGAGGTTTAAAGATTCAAAGGCCTCACAT
AACCTTATCATTGTGTCTCTTCTTTTACTGCAAGCCAAGCTCACCACCACCACATTCTCC
CCCATATTCGATACCCTAAACTCTACGACTTCAATAGGGGATGGCTTCTCCATTCTCGAC
CTTTTCGGCTTAGAAGAAAATGTTGTAGTTTCTTGATCCATCTCACAAAATTCAGTATTC
GATTCCAAATTAGAAATTTCAGCTTGAATTCTCCTCTCCTCATCTTGGAGCGATTTTATA
TATTCAATCGCATCTCTAATAATAGATGCTTTGTCCATCTTTGTAATGTTAGGG
>c703_g1_i1 len=232 path=[1:0-231]
AAAGTAAATCGATAGCCACCCTGCCGTACAGAATCCACTTGATACTATCATTGCCTGCTT
GCATTTCAAACTTAATAAGACTCTAACTATGATCTAGCAATTCAATATCCTAGATAATTG
TTGTTGAATACAATTCCTTGGATCCCAACAAACTCACCCCTTTACGGCCTTTGTAATCTG
CAATTGTGCCACATGTGATGGCACCAATCATCGCTCCAACATTCAAAAAAAA
>c703_g2_i1 len=201 path=[419:0-200]
ATAATCTCATCATATAACAAATCCAGATAGACCAAAATCCTCTCAGACATCTCTAAATTT
GATGTTTCTACTGTATCTACTCAGAGTTGGAATGATTCAAGATTCGACTCTTAGCATGTA
TTCTGAACTATTCAATCTTCTATCTTTGCAGTATGCATTGTTCGGCTCCATCTTGAATGT
TGGAGCGATGATTGGGGGGGG
>c705_g1_i1 len=224 path=[53:0-99 26:100-223]
GTTAGAGATGCCAATTAGCAAGACTTTGATAAGGTTGGGAGTTACAAAATTCATGCCTAT
ATATCAAGAAGACGAGTTACATAATGAAGATTTATTGAGTTTCGCGAAATTGGACTTCAA
TATAGTACAAAAGATACATCAAAACGAGCTAAACAATATTACAAGGTGGTGGAAGGATTT
AGACGTTACAAATAAATTCTCTTTTGCAAGAGATAGAGTGGTGG
>c706_g1_i1 len=698 path=[726:0-697]
GGAAAAGACATTCAAAATCAAGATTTTGAACCGTGTCAGACTCTTATCAGAAACCTTCAC
ATTTAAGCATAATTTAGAAACTCCACCAACGCGCATTCTTAATTGAAAGAACGATCACAA
TGATACCGAAAACAATCCTTCTGCTCTCTGCCACAACTTAACCAAGCATGCTTCCCATAA
CAAATCAAGTAATCAAATTATATCAGCTATTGCTATCAAAACCAACTATTTTGCTCTGGT
TTTGCTAACATCTAGCAGTATCAAAAGTATACATCATTTTCTTCTTGAAATTCCTCATCT
TCACTATCCAAAAAGTAATCATCATCATCATCCCCCCCAAAGTTAGCATTAACATTACCT
CCCCGATCCACCCTTGATCCTATCCAATCATCCTCTTCCTCATATTCCTCCTCTCCTTCA
GAAAACAACGAAATCCTCAAGCTGTTAGACTCCATAGCTCCAATGATTTCATCTAAACCC
TGCTCCACAGAAGCTAAATTCCCATCAAACTCACTAACCGAAAATCTCTTATCCCTATCA
CCCCTCTCATCAACAGACTCCCTCCATTCCCTCTTCCTCAATTCCAAATCACTCTCTTTA
ATCTCTCCATTCTCCACACTAATCCACGGCACCCAAACATCAGCATGCCTCCCCAATGAT
CTATCCTGATCCCCCACCACGACGGTCCCCAAATTCGC
>c708_g1_i1 len=300 path=[49:0-225 48:226-299]
GAATAAATTTGCAGCTTAGCTTGTCTGAACCATAGCTGCTGCTGTCCTGAACTCCGTGAT
TCATATCTGAACTGATAATCAATTTTTAATGAAAGTTAAGGACCTTATGAGAGCACTCGT
GTAGGTTTGTGGTACAATGACATCTGATACTGAAAGTGATATTATCTTCTGTGTTCCACT
AAAGCATTCTCTTTCCTCTCATTATTTTTTCTTTCGTTGTGCACAGAGGCCACATGGAAT
ATATACTAAAAGCCTGGGAAGTGGGAATATAAATATGACAAACAAGAAGCGCGTGCTTAT
>c709_g1_i1 len=850 path=[1:0-383 385:384-442 444:443-849]
TAAACCCTATTGTTACGGAACCAAAAGCGTAATTTACTCTTAATTAGTATTAATTTATTC
ATGCATATGCATGGTGTCGATCAATCAATGTAATTATTAATTAATTATATGATGATGATG
ATGATATTAGTTACTATTATTGGCATGCACATGTGTGTGTGTATATATATATATGCACGT
CCCATATCATATCTTGTAAGCTGTGAAATATGTTTGTCATCATACTCAAAAAAATGCTAG
TGATATTTTCCCACGTGATATGGGGTTGGGATTTCCTTCTCCACCAGTCTCCATTCCCGT
CTTCCTCATGCAACCCCCAACTGCTGCAGATGATCGACTCACACAGTCTCAGGCAAACAG
TGTGCACCTCGGATCCAAACGACGACGTCGTGGGTTCGAGCGAATGCGCCGTATGCTTAT
GTAGAATCGCCGTCGGAGACGAAATCAGACGGCTGAAATGCAGCCACGTCTTCCACAGAG
TTTGCTTCGACAGGTGGGCCGGCTACGGGCGATGGACCTGCCCTCTCTGCCGGAATCATC
TCACCAATCTTCGAGGATCAGACGGCGGCCGTCGTGATGCTCGTCGGGAAATTCTCGTTT
TCAGCTTTGCAGAAGTTAGTTCGTCGGAAAATAAGGATTCGTGGTGGCTGCGCTGAAGTC
TGAAGATGGAAGTGCTCCAGAATAGTGTATTATTGTACGTGTTTCTTAATATTTCCTTAA
AAGAAAATGCAACACAAGTGTCACGATTGAAATAGAGAATCTCGTCTCGTAGTTTAATTT
TATGCGTAGACGTTAGAAGAAGGGTTGTTATGTTTCCAAATAATTAAGTAGAGATGTTTG
AGGATTCATG
>c710_g1_i1 len=241 path=[407:0-130 25:131-240]
AAAAAAAGGGTAAAGGAGTGGGAAGGGAATGAAAAGTATGTGCTTGAGAATACGGAATGA
CGATTTGAGTAGTGGGTTCATTCCTCAATTTAGGATAATCTACCATACCCTTCTGTTTTG
GGGGGAATGAGTAATCGCCATTTCCTATTATTTTTTCCTTTTCATTTTGAGACTTTGAGG
CATTTTTTTTCTTTCAGCACCTACGCGCACAATATGATGAGTTATTTCCAGCGTTATCTG
A
>c710_g1_i2 len=208 path=[407:0-130 537:131-207]
AAAAAAAGGGTAAAGGAGTGGGAAGGGAATGAAAAGTATGTGCTTGAGAATACGGAATGA
CGATTTGAGTAGTGGGTTCATTCCTCAATTTAGGATAATCTACCATACCCTTCTGTTTTG
GGGGGAATGAGAGTGATTTCCCCCTATAATTATACCCATTCCTATATTCCCACACCCCCT
TAGTTGAGGATAATTGTTTACCTAATTT
>c711_g1_i1 len=232 path=[276:0-158 434:159-167 68:168-231]
GGAACTACTTAGTTCTTGGTAAAAAAGAACTGGTGTTAGCTACTGGAGCTTGGATTAAAG
CACTGACGTGTTACTTTTGTTACTTGTAATTTGTAGTTCTCAAATCATTCTAGTATCACG
GGAATACGTATTGAAACTTAACTGCTAATGTTGGTTAGTCTTTACTCTGATTTTGATAGT
GGATACGGGATAGCATATATAAGCATCAAGTCATAAGGAGTAGAAAGCAAAG
>c712_g1_i1 len=308 path=[286:0-307]
GAGGTGAAGTGGCCCCCATAAGCTTCACAGCAGGACAAATCGATGAAGCATTCTGCTCAA
GGAACTCACAAGCACTGATGACTACAGGCTCTGAAAATATCACCTCGTCGACGTATTCAT
CAAGATGGGGGTGAACGAATGTGTGAGCGTAGAGCACGTAGGGTTCGGGCCGACCCATGG
TTGAATGTGCCCGGCCCGAATTTAGACGAGTTTGAGCGGGCGGGGAGGAAACTCTTTAGG
GCTTTAGTGTTTTAGTTGCAGAGCAAAATACTGAAGGGAAGTCGGTTAATTAAGAATTGA
TCGGTGAA
>c713_g1_i1 len=274 path=[1:0-134 136:135-273]
GTGGAAGTGAAATTGATGGTGGTTAGCTCCTTCCCTAGGATTTTGGCATTTGGAGTGAAG
AACAGATTGAAACCTTTGGTTGATGAGTTTGTGGATTTGGGTTTCAGCTTAAGTGATGTT
AGGAGAGAGGTGGTCAGAGAACCAAAAGTTCTGGGTTTGGAAAATGGGGAGCTTTCACAG
TGTTTGGAAATGGTGAGGAGTTTGAAATGCCGGGTGGCGATCAAGGAGAAGATTTTTGGG
GGTGGAGAGTTCAGGGCTGGTTACAGAGTGAAAG
>c714_g1_i1 len=243 path=[347:0-80 427:81-119 64:120-242]
ATATGCTCTCACAAGTTTTCAAGGAGCTTCTGGTTTCTTGTGGCTCTGTAGGATTGAGTT
CGTATCTTGTTGTTGCTAGAGGTTTTGCTAAGCAAAATAATCGAGACGTGTTATTGAATG
TTATCAGAGAAGTATGTGAAATGGAATTTCCAAGGATTGATATAGTTTTGAACAGGTTTA
TCTATGCCTTGGCTAAATGTGGGCATCCTGATCATGCCCTGTTTGTATTTGAAAATATGA
AGA
>c715_g1_i1 len=249 path=[227:0-135 363:136-150 378:151-248]
TTTCAAATTTAAATAGTCAACCTGCAGAGGAGATCATAAGGGTAGGGTTGATGTGAATAA
CAAATCCACATTCATATCCCCAAATAACTCAAAACTCGTACCATATGACAGGATCTTGAC
TCGTCAAATGTAGTTGTGCTAATACAGATGCGTTTGCAAAATTCTTCGAATTAACATAAC
CTAAGCCGATGGAAATCGAAAGGAGAGTATGTGTGTCCGTATCCAAACCTGATTGGGGTC
GAGGAGCAG
>c717_g1_i1 len=295 path=[273:0-234 568:235-269 543:270-294]
CTAGGAAATGTTTTCGGGGATAAATTTGATAATTTTGTGAAGAACTTTGAGACATCATTT
CGGAGTACATTGTTGACTTTGCAGTTAATCAGTGGTTCATCTCAAAATGATGGTGAACAA
CTCCAAAGATCAAGATTAGAAGGGTGTTCTTGCTCAGTGACAGGCAACATGACATCTCGC
AACACACATGAGGATTCTCCATGTTCTCTAGAGGATACAGTTATTTCCAAACAACAGCAA
AGAGAGGATTGTACTTTTGAAGCTAGCTCACTCTCATCTCATTATACAATAGGAG
>c718_g1_i1 len=738 path=[91:0-681 772:682-737]
TCTGACTTTTCTCAAGCAAAGATAGAATTTTTTGCAGAAACCCAGATTGAACTGAACTGA
ATTGAACTGGTGGGATAAAAGGGTCAGAAGAAATGTCGGGCGGCGCGGCGGGTGGACTCG
TGGAGCGGGCATTTGAGTCTATGCTCAAGGAATGTTCTAACAAGAAATATAGCACTCTTC
AATCCGCCATACAGACGTATCTGGATGGTGGAAAGAACTTCAACCAGCAGTCAAATATTG
GTGAGACTGAGCAAGCTCTGTCGGCAGCTCCAAAGCAAAGTGGTTCATTTGAATCTGACT
CTGGAGCTGAAAAAAATGAGATGGGATCTGATCATCCGCCTAGAGCTGAATCAGCTTCCG
AGGATGTTGAACCTACAAGCAGCAGTGGATCAATCACGACGGTATCAGAAATTGCAGCTC
ATGCACAAGGAGGAGCAGATGCTGATCTTGTTCTGAGTCCCCTTAGGCTTGCCTTTGAGA
CGAAGAATATTAAATTGGTGGAACTTGCATTGGATTGTTTTCATAAACTCATTGTGTACA
ATCATTTAGAGGGTGATCCTGGTCTTGGCAGTGATAATAATTCAAAATTGTTGACAGACA
TCCTCAACATGGTGTGTGGTTGTGTAGATAATTCGACAACTGACAGTATCACTCTTCAAG
TAATGAAAGTGCTTCTTACTGCTGTAGCATCCACCAAGGTTCGAGTCCACGGTGGGTCAC
TGCTGGGAGCTACTAGGG
>c719_g1_i1 len=298 path=[332:0-107 439:108-111 58:112-297]
GCCCTGCATGACGAGCCAACGCGGTGACTCGGGCATGGCGAGTACGCCGATGGCGATGAA
TACGGAAGGAACCGCGCCGATCCCGAGCATCAATCGCCACCCTAGATTCAGGGGGAGTCC
GGAGAAAGCGAAGTTTGAAACATAGCCTAGTAAAATGCCAAAATTGATAAACACTTCGGG
GAAAGAAGTGAGGAAGCCGCGAGAGGCCGCCGGCGACACCTCCGCCGTGTAGACGGGAGC
TATCATAAGGGCGTAGCCGACGCCGACTCCGGCGACGAAGCGGCCAACCATGAGGAAG
>c720_g1_i1 len=330 path=[1:0-193 697:194-229 231:230-329]
ATTCAGGGGTGTTCCTGTTTCTCTATGCATATTGCTGCTGTTTTCATATCCTTTATCTTT
TTTGTTTAACTATGTGTTGTGAGATCAGGAGTGCTTATTTAATAGTAATTTTTATCAATG
TGAACCATAATTTTTCATATCATAAGGGAAGTTCTTGGCCAAACCATGGTTAAGACTTAA
GAGATTGACCATTGGTGGTTTATTGTAACGTTCTAGGAATGTCAAGGCATTGACTTATGT
TATGTGATTCATATATGTTTGACAACTATCATGATACATGCCATCACTGGTCGATGCAAC
CTGCACCCATGCCTCAGATGTATGCTCGAG
>c721_g1_i1 len=390 path=[368:0-228 758:229-257 626:258-389]
AATTAGTTCAAGAAAATAAGTGTTGCATGATTTTCCCTTCATTTGTAAGCTGCTTTCTTG
TAACTATGAGATGTCTTGTTATTGAAAAAAATGGATTTGCAGGAAGTAGATGACCTGACA
TTGAGAAGGTTTCTTCGTGCTCGTGATCTTGACATCGAGAAAGCTTCTGCAATGTTCATG
AAATACTCAACATGGAGGCGAATGTTCGTTCCAACGGGCTCGATTCCCGCATCGGATGTT
GCAAACCAAGCAGCACAAAACAAGATGTTTATGCAAGGGGTTGATAAGAGAGGGTGCCCA
GTTGCAGTCATTCATGGTGCTAAGCATTTTCCCTAAGAGATCCACTTGTTCGTTGGTCAT
GATGAATGAGTGGGAAATCTCGACAATACA
>c722_g1_i1 len=818 path=[1:0-817]
CAAATCTAGAGGAGCATATTCTGGCAGCAGTGAACTGTTAAAATCTAAACATGCCATGAA
CGGGAATGGCTGAGAGGCATGAACTGTTGTTTTAAGGCCACCTGACTATCAGCTACAAAA
CCCATCATAAATAAAGAGAAGCATATGATATAACTGAAAAGCAGCACAGCAGTTGTAAAA
AATCCAACAGCAGGGAAGTTCTTATAACATCTGTAAAACGAGATGGTGGAGGGATAGGTA
ACGACAGAAAAGCAACAGGGACAAATATTAGAAGGTGAGAGGTCAAAATGGTGAAATCAA
AAGCATGAACAAAATGGTTATCAGTTGCCAAACCCAAAGAATATAACTGCACAAGGATCT
GATTAGGTTGAAAACAAAAGGAAGCAAACTGAACGCAGAACATAAAAAAGAAAGATGCAC
CAAAAACAACTTTTCCCCAAACTATCTCTTTTTCATTAGTTTAATCTCCATTCATAGAGC
ATATAAATTATTGAATCCTGAGCATGATGAAAATATTATCATGTAAGAATTTGTCTCAGG
AATACATTATAAAGGTACCTACACGTAGGATTAAAAATGGAGAAAAAAAAATTATAACAC
TTTTAGAAACAAGGAAGAGATCCACCAAATATTAAAAACACCACATGCTCGATCACAGCA
TGTGAAGCTTCAGGATAAATTCTTATAATAATTTGACAACCATGTTATTTTGATGTTTTA
CATATATACTGTATAACAGCCTCAGCCTGCTATTTAGATAAAATATAGCTTAAGAAAATA
TAGCTTAAGAAAAAGGTACCCAAGGTAGCATAAATAAG
>c723_g1_i1 len=426 path=[53:0-425]
CTTGGATCCATGTATACATAAAGAAGGAAGGTATGAGGTTGAACTGTCACCTTGCCACTG
CATTGATCGACATGTACTCCAAGTGTGGGGATCTAGAGAAGGCGCTCGACGTGTTCAATT
CAATGGATAATAAGGATGTTTTTGTATGGAGCGCGATGATTGCTGGATTCGGCATGCATG
GTTGTGGTGTGTATGCAATGGAGACGTTCGAGAAGATGCACGAAGCTAAGGGTAAGCCCA
CAGCCATTACTTTCACTAATTTACTCTCTGCCTGCAGTCATTCGGGTCTGGTTGAGGAGG
GTAGAGAGTTTTTCCACCTAATGGAGCCAGTATACAACATTGTGCCTGGGGTCGAGCACT
ACGCCTGCATGATCGATGTTCTTGGACGAGCGGGACTGTTGGAGGAGGCCATGGAGTTGA
TCAAGG
>c724_g1_i1 len=231 path=[87:0-55 86:56-230]
ATCAGCCCTGGATTTGGGCTCCGGGAAATCACGAACTCGACTACGCCCCCGAGATTGAGG
AATATATGCCATTCAAACCATACATGCATCGTTATCATGTTCCTTACAAGGCATCTAAGA
GCACATCTCCGCTTTGGTACTCGATTAAGCGTGCATCAACCTACATCATAGTCCTATCAT
CTTATTCGGCTTACGGGAAATACACCCCTCAATACAAGTGGCTCGAACAAG
>c725_g1_i1 len=437 path=[399:0-238 818:239-261 643:262-436]
AGGAGGTGGTGGTGGTGGTGGAGGTGGAGCTGCTGTTGACCCTTGACCTGGAGGAGGAGG
TGGAGGTACTAACAACCCACTCTGTGGAGGTGGAGTAGGAAGTGGTGGAGGAATTGATAC
TGAACCACGATATGGAGGTGGAGCTACTGTTGGACCATGAACTGGAGGCAGTGGAGGTGG
TGGTGGTGTCTTGTTAACACAGCTAACAAGTGATGTTGATGGTGGAATCGGCATATATGA
TGAATGATTTGATCCAAATGACGGTGCAGGTGGTGGGGTAAGTGGAAGGACTTCTCTCTT
ATTGGGTAATGGAGGAGGTGGTGGTGGAGGTGGTACCTGAGGGCCTTGTACAAAACCCAT
GTGTGGTTCACTGGATGGTAATTGTGGTATATTACTGGAACAGATAGGAGGAGGAGGGGG
GGGAAATTCACTAGAAA
>c725_g1_i2 len=419 path=[399:0-238 638:239-243 643:244-418]
AGGAGGTGGTGGTGGTGGTGGAGGTGGAGCTGCTGTTGACCCTTGACCTGGAGGAGGAGG
TGGAGGTACTAACAACCCACTCTGTGGAGGTGGAGTAGGAAGTGGTGGAGGAATTGATAC
TGAACCACGATATGGAGGTGGAGCTACTGTTGGACCATGAACTGGAGGCAGTGGAGGTGG
TGGTGGTGTCTTGTTAACACAGCTAACAAGTGATGTTGATGGTGGAATCGGCATATATGT
TGAAGGTGCAGGTGGTGGGGTAAGTGGAAGGACTTCTCTCTTATTGGGTAATGGAGGAGG
TGGTGGTGGAGGTGGTACCTGAGGGCCTTGTACAAAACCCATGTGTGGTTCACTGGATGG
TAATTGTGGTATATTACTGGAACAGATAGGAGGAGGAGGGGGGGGAAATTCACTAGAAA
>c726_g1_i1 len=243 path=[217:0-87 130:88-173 216:174-242]
TACAAAGGGAAGCTACGGATATATTCAACAACTTAGTTGATAATCTGAGGAACATTCTCC
ACATCACAGTCGATATCAGACCCCCATACCTGCCAAGAGGGCAAAGCAAGTGTTAGGTAA
GTATCGGAACTCTATCACAGTTCAAGCTCAAACGACAATAAAAGAACAAGCTTTCCTTTC
TTCCCCGCTCCTGATAGAGGGCTACTCGACATAGTCCCACTAAAACCAGGACAATGAAAA
AGG
>c728_g1_i1 len=249 path=[111:0-102 213:103-132 55:133-248]
AGAGAGAGAGAGAAGAGAGAGAAGGGGTGAGATCTGAAGTCCGATCATCTCAAAATTCCC
AATCCTTCTCTCCACCACCGTACTCCGCCACCGCCACCGACAAATTTGATTCCCGAAATA
CCCTCCTAAAAACCTCCCACAATCCCAGTCATGTCCCTCAACATGAAAACCTTAACGCAG
GCCTTCGCGAAGGCGTCGGCCGCCATAGAGAAGACCGTACAGACCACAGTGCAAGAAGTT
ACCGGTCTG
>c729_g1_i1 len=348 path=[131:0-125 90:126-165 130:166-347]
AACAGTGCACCCTCTGGAGTCTGATATGAAAAGTAAATGTAAGAGTCAATGTAAGCATAT
TGTGAAAAATCCAACATAACCGCCCGAACTTAGTGAAAATTGAGTGTTTTGTTTACACAC
ATGCATCTATGCATGTCCTAAAGTATATACATCAATACATTTGAGGAGAAGACATAGTAA
GACAGGAGCATGGAAAACAATCAAGAGAGTTTTCTTAGTGGCTATTAATGTAAGCAAAAG
GATTAAAGGAAAGTCTCGCAGTTGAAATAATCCTCTATTCCTTTTTGCAAAAAGATAAGT
ATCAAATAGTTCATCAATTTGGACCTGGTGCAGAGACTTATCAGCATG
>c730_g1_i1 len=797 path=[215:0-690 132:691-796]
GAATTTAAAAAGTTAGGGAGGAAACTGACATACTTAAAATATATGATCAAACTGCACAAC
GTAGCTTACATCACTGAGCTAGTGAACTGCTACTAACAGTAACAACAATCTTCTCAAACA
AAGCATTTGAAGAAGCACCCAACTCTGCTCCCATGCAAACTCAATAGCACATCGAGAAAA
GCTCGCAGTTCTGCACTTGCTTGAGTGAGACAGAAGGGGAGATCTTCCCCAACGCTGTCT
TGAAATCCGCGTCTTTGATGGTCATCGGTACGCTCCAACCTCTATCGAACAATGTCAGTC
GATCAATGGCGGCCGTAGCAGATTCTTTCATCAGAGCAGTTAGATCGGCACCGCTGAAAT
TTTCACAGGCGACATCTTTTCCTAGGGTCATCAGGTCCACCTTGGCATCAATCGGCTTGT
CTCGAGCAAGAGCTTTTAAAATCATCCCTCGTTCTTCCGGACTAGGGAGAGGAACGTGCA
AAAGCTTATCGAACCTTCCTGGCTTGAACATTGCAGGGCTCATTACTTCTGGCCTATTTG
TTGCGCCAATTACATAAACGCCACTTCTCTGTTCTGCATCATCCAACTCTATTAGTAGCT
GTTTCAAGACCTCCCCAACAATCCCTCCCCTTTCATTACCACACGGTGTGGTTAATGCAT
CCACCTCATCAAAGAAAATTATGCAAGGAGAACACATCCTTGCATGACTGAATATTGTCC
GCACCTCCAACTCACGTTGATCAACATATCTATTCAGAAGTTCAGAGCCCTTGATATGTA
TGAAATTAGCTCCTGCT
>c731_g1_i1 len=263 path=[291:0-42 52:43-44 54:45-262]
TCCCAGGTAGAGAGCTTTGAAAGAGAGTTTACAAAGCCATTATAAGTCTGGCAAAAAACT
TAGATACGAGTGGAAATCTCTTGTTTGGGTGCTTGAATTGGATAATGGAGTTATTGTTGG
TTTGGTGCTATAGGCTTCTTGATTTCATGAATGTGGTTGCAGCTACAGGGTATCTGCAGG
TGAACTAGGCTTCTTAGCTTCTAGATTCAAGAATTTAAGAATGAATACGAATTGTGCCAA
CTGCAGGTACTACTCCAATGTCG
>c733_g1_i1 len=654 path=[1:0-207 209:208-251 443:252-609 209:610-653]
TCACAGAATTTAGATTCTTCTCTCTTGAATCTAGCTTCACCAATTGCTGCTCATTTGATT
TTCGCGCCAAATCAACTTCTCTCTGTTTATCTTCAAGTCCCTTTTGCCAAGCCAACAAAG
ACTTTTCCTTCCCTTGAAGTTCCTTTTCCTTAGAAATCAGATTATATTCCTTTTCTGCAA
TCCTCTCTTCTCGTTCCCCAAATTCTTCTGCTTTCAAGTCTGTCTCGTCCATTTTCCTCT
CAACCCAATCACAAATGGATTCTAACTCAGTTTCCTTCAAACCAATCTTCACGGATCTCT
CATGAACTTTTCTTTTCAATGCCTCCACATTATCTTTTGCCAACGATAACCTTTCCAACA
GCTCAAGGCCCAACTTCTCTCGTTCTATCAGCTGCTCATTCCTTAACTCCGCATCCCTCA
TGAGCTCTCTACTCATCACATCCAGTAGCTCCTCACTTGATTTTCGCACCAAATCAAATT
CTTTCTGTTTATCTTCAAGTTCCTTTTCCCAAGCCAACAAAAACTTTTCCTTCCCTTGAA
GTTCATTTTCCTTGGTTATCAGATGATCTTCCTTTTCTCCAATTCTCTCTTCTCGTTCCT
CAAATTCTTTTGCTTTCAAGTCTGTCTCGTCCATTTTCCTCTCAACCCAATCAC
>c734_g1_i1 len=494 path=[522:0-493]
CAACCTTTCAGACCTCACAACGAAACTCCCATTTCTTAACCTCTCCCTGTAGAGAACTGG
ATAGGTTCTTGTAACCCCCACCAAAGTTCTGGGGACTACCCCTCCATTACCCTTGATGCA
TCTGAATGCCAATGGATCACCAGCGCGCTTGCACAATCCCAATCTGTCTGCCCAATGACA
CCTGTACGTGCCATTTATGTGCAATAACAAACTTGCAGTCCGCAATGCCTCAAAAGGTGA
AACAGGCCCAAGCCACCCACAAAGTTTGGCTCCCCAGATCCTGAGCTTCTGGCCCAGAAA
TAACTTCCCTGAAGCAAGCTTCTGAGATAGCAGTTCATCCAACAGAGCTTTCACAGAATA
CCATCCATCAGTTAACTCTATTCTTGAAGCATTAGCATAACCACCTTCCTGAGGAACAGA
CTGATTTCCACACTGTGGATCATAATCTTGACCAATAGAGGAAACACACAGTACCATCAT
TGAAGAAGGTTGTG
>c735_g1_i1 len=671 path=[649:0-670]
TAATGTCGAATTCTTGAAGAGCTGTGGCGTAGCAATGGACCGTGTTCGAATTTTCCTCAA
AGTTTCTCACGGTGCTTGCTACCAGAAGCCTGAAGTGATAAGGGAATCTGCAGAGAAGGC
CAAGAAAATGGGGATCAATGCAGCTTCCAAAGCTTTTATCTACGCAATTCCAACCATTGC
TTCAATGAGCAATGAGGCGTGGGAAGTGAAGCTGCAAGGTTTCCGGGATATGGGGTTTTC
GGATAGCAATATATTGAGTATGTTTAGGAAGTCACCATCTGCATTTGCTGGATCTTCGGA
GAAGATAAAGAAGATAATTGAGGTTCTGGTTGCCACTGGGAAGTTTGATATCTCAACCAT
TGCTGATCATCCTGTAGTTCTAACGTATAGCTTCGAGAAGAGGTATAAGCCGCGGCTGAG
AATCTTGGGAATTCTTCAAAGTAGGAACTTGCTTGAAAATTGGCCTACTCTACGTATGCT
TTCCTCTTCATCAGATGCTGATTTTTTCGAGAGATTTGTGAAGCCCTATTTGAATGAAGT
TGGTGGAGATGACATGAAACCCTTAAGCATTTGCTTCAAGCTCTAGGATCATTTGGTATA
CATTCATGATGTGTGGTTAGATGTTGGCTTTTGTTGATATGTATTTTATTTTATCTCAAC
TTTCTGTGAAG
>c736_g1_i1 len=645 path=[753:0-394 1147:395-435 66:436-644]
GTTTTTCGACGGTGCGTCAAAATGGATCTCAACAAACCCATCGGTTATCGCCACCGCCGA
TCGCCGTCGTCCGACCGATTCATCGGCGTTTTCTCTTCTCCTTCTTTCCACGCCTCATCC
TCCTCCTCCGCCGCCACCGCAGGATACGAGCTCAACGAAGTCGACGTCTTCTACACCAGT
GACTTCTCCTCCGATTCCGAGCCTCCGACCGGCCACTCCACCACTGCCAACCACCGAGGA
TTCCATTACTCCGTACAAAAACCGGAGAAGTTCGGAATCCTCGCCGTGTTGCCGGAGAAA
GACCGAAAAACCGACGTCGTCGTCCAGAAACCAGTGCTCTGCTCCCCGCCGACAACGGCG
TCGTTCGCTCGCGATATTCCTGCGATTCCGAAGCCTCATTCGTCGTCGGAGGCGAAGTAC
ACTCAGTCAATGCCGGTCCGGCGGTTCCAGCAGTCGGCGCCGGTGAACGTTCCGGTGATG
CCGGCGGCGATGATGAGGAGGGCGAGGGATTTGGAGGAGGTTTTGTCGGAAGATGAGGAG
GAGGAGGAGAACGGAGTGATGCTGCCGCCGCACGAGGTGGTGGCGGCGCGGGAGTCGCCG
ATGCTGGCGAACTCGGTGCTGGAGGGGGTGGGGCGGACGCTGAAA
>c738_g1_i1 len=240 path=[218:0-239]
AGAGACCCCAAAAACAGTCGTACTGCTCGTGGATACCCAGAGCAGCAGCCCAGTGAGAAA
GGATTGCAATAAATAATAATCTTAATAAAAGTTGACATAACAAAGTATACTGAATTACAG
AAATTATGTCATGATTGCTGGGATCTAGAATCCTAACCAAAATACTTCAGCTGATAAAAA
AGTAATGATAAATTATGTTAATGAATGCTATGATCTAGAACTTCATTTAACTATTTTTTT
>c739_g1_i1 len=379 path=[539:0-378]
GGGGGGGAATGTGGCTCCAGCTTTGTTTCTGACTGGTCCTTCCAATTTATGTCAATTTTG
AACTCCTCCTCAGTATATGGAAGAGGCATCAGAGAGAAAATATCCTTCATGCTATTTGCG
GGAACCTCGTGCTTCTCTAGATGCCAGTCAATAGGATGCTTCCAACAAATCACTTCCCCT
GGCTGATCAGGAATATGGACCACATGCTCTGGAAATGCGGCACATTTATCATGACATGCT
ATAGGACATCTTATGCATCGCCACAAATGATTCTTTTGCTTACACAGAAAACATGCATGT
TGAGGGCACTTAAATTGTTTTTGCTTTGAAGATGAGAAACCAAGACTCTCTTTAAACATA
TCAGGTGAAAAACACCCTT
>c741_g1_i1 len=207 path=[353:0-105 623:106-118 471:119-140 92:141-206]
TTTTAGTTGTTTTAGTCTAATAAAAGGTAAAAGCCAACTACAGTTGGTGATAATATCATA
AATGATTAATAAGTTAACCTTAAGTCCGAACTACATGCATACTGAAAAATTCTCTAAGTT
AAGTTCGGCTTTTAGAGTTCGAGAAATTCTCTCTTGTTCGGCTTCTAAAGACTAAACCTC
ATGAAAATTGAAATTTTGCCTAAGTCA
>c742_g1_i1 len=337 path=[1:0-336]
GGGGGGGATTAAGATTTTGATTACTTATATTTGAACATTCTGATGAAGCACAAGCATTTG
TGGCCTGAAGTACCGTGTTCTCTGACTGGAGTACGATCCCATTTATCTCAGTTTCCAGAT
TGTCTCCAAGCTCACATTTCCCGTTTTCGCAAATCTCCCTGGTATGGGGCTGTGGCCCGC
CATCCGAAGGATCTTCTGGGTTACCTTTTATACTTTTCACCATGCTGCGAGTTTCACCAT
CATCCACTTGACCATTCAGGTCTCTATTTTCACAACCGTTTGGCACAGTGTCAGATACAG
GCATTTGAACTCTCCTTGATTTCATTCTTTGGGGGGG
>c743_g1_i1 len=236 path=[1:0-13 15:14-235]
GCCGTTTCTTCCGTGGGGGAAGAGGAGGAGCGTGAGCCAGATGGTGGGGCTCTCCATGAG
ACACCAGGCGACCGGCGGCGGGAGGGTGGCGCCCCAGCCGGCACGGTGGTGCTTGCCGTA
AGGGGCGGTGAGGAAGAGAGAGCTTAGGATGGTGGGGGGCGTGATCAAGAAGAGGGAGAG
GAGAATGTAGTCGAACAACTTGTCATCGGAAAACATTTCCTCCGCCGGAATTTTTT
>c744_g1_i1 len=601 path=[89:0-236 325:237-600]
TTTGATTCTTCTTCTACTTGTCCTTCTTCTTCTTCTACTGTAAGCTTGTTACTGCATAAG
GCGTTTAAGTAGTCACATATTCTTCTTCCTCTTCTTCTTTCCCTTCGTCTGTCGACGTTT
CTTCTCATGCTAGTTAATTTCAGTTGGTCTAGAGGGCTTTCAAACTGCGTTGCAAGTTGC
GAAACAATATGGAGTTCCAGTAAATCTTCAAATTTCCAGATTGCCTCTTTAATTTGTTCA
TCCACAACATTCACCTTCTTCCTGCTCTTGCTTTTTCTGGTGCTGTCCAATCTTTGCAGA
ATTTCTTTCAATGGCTGCAGCTCTTTGTATGCGACCTCTATCATCATTTCTGGAACAAAA
GAAATACGAGACGAATCTCGAATATGATCAATTGTATTCTTAAGAGAATTCACTGCAGCA
TAAGCCGCCATCACAGCCCTCTAGATCTGATCTGATCTGATCTCTTTCAGAAATTATTTT
TCACTCCATATCGATTGATGTAATGAACCGGATTGTGTTAGCAGTAGAGTAGAATGGTTA
TCCGAAGACGGCAGGGGAGGTGGTCGGAGAGGACGCAGAGGAAGCCGGAGGGGAGGGGGC
G
>c745_g1_i1 len=224 path=[269:0-189 458:190-223]
GTTCTGGTATGGTTTTACCCGCGAAAAAAGATAATCAACGAAATTCCACCCCTTAAATTC
CGCAATCTCATAAAAGCAAAAATAAAGAGAGAAACAAAGAAAAATCTTGGAGCACTGCTG
CACTAGTAAAGTGGTCAATCATGGGCTTTTGCATTGGAAATTATGCAAACAAGTGGTGCT
AAATATTCCTTCACATTCTTTTTTGGGGAGAGAGAGAGAGAGAG
>c746_g1_i1 len=443 path=[53:0-442]
GGAGCTTGCCACCAAGTGTGAAGGCCACACTTCTTGCCAAATTGAGAGAATATAAAACTG
ATCTGAACAACTTGAAAACAGAAGTGAAGAGAATCACTTCAGCTGATGCCAATCAAACTG
CAAGGGATGATTTGTTGCAATCTGGAATGACAGATACAACGATGGCATCAGCTGATCAAA
GAGCAAGGTTGATTATGTCAACTGGGAGACTAAATCAGTCCGGTGATAGGATCAGGGAAA
GTCGAAAAACAATGCTCGAAACTGAGGAGCTTGGGGTCTCAATTCTTCAAGATCTGCATC
AGCAACGCCAATCACTTCTGCATGCACACAACACTCTTCATGGAGTGGATGACAACATAG
GTCGGAGCAAAAAGATTCTCACTAATATGTCGAGAAGGATGAGCAGAAACAAGTGGCTCA
TTGGAACAATTATTGCAGTCTTG
>c747_g1_i1 len=467 path=[95:0-217 72:218-239 94:240-466]
TAATCAATGGCTGTCTTAAGAATCAAGCTTGTGGCCTGACAGACCACCTCATGATTTTTC
CTGCTGTAACAGGTTACAGGCTTTAGCTGCCTCAAATCACCATATTGTAGAAACTGATAT
AAAAGTCACCTAATTGCAGGTAGCCCATGTTGGGTTAGTGTAGACTGCAGAGTACAGATA
TTTTAATGTTGGCACTTAGTGGCCTAGAATAAATGTTTTGATGCTGAATTTATCTTTACG
TCTTTTACATGTAAGTTTACTTTCAAAATACTCAAAAAGTTAGATCTCTCTTAGGCATCA
TCAAGATAGTTTAGGGACTAATCTTACCCAAAACTAGAACTTAGAATATTTGAAAGAGAA
ACTTGCAAGCCAAGGAGAATCATGAACTTTAGCATTAATGTGAGACTTCCTACAATGCAA
AATAAATGCAAAACAAAACCAACCGGAGTCTTTGCTTCATCCTGTGA
>c748_g1_i1 len=320 path=[1:0-100 102:101-136 138:137-319]
GTGCAGCATTGTGCGCAAAATGGGCTACGGCGATGGTTTCAAATGGGCCTCTCAATATAT
TAAGTAGGGTTGTTGCCAGAAATGTCTAATGGGTATGATCATGACCCATCTTTCTTGAAG
AAGAGAGGAAGAACCGTTCCTCTCCCAGAAGATCAAATGTCAAAGAGATAGAAGATTCAT
TTCTTTCAGGTTGGTTCAGTTTGGTAGTTGTTAAAACTCACATGCTTTGTTCTTTAAGTT
TGTAAGGTGAAATTCCTCTGCATCTGTACAATTTTTATCTGAAATTTGGCTGTCTATGAG
GACTTAGTGCTCGATAAATG
>c749_g1_i1 len=1137 path=[1205:0-277 1482:278-296 92:297-1136]
CCGTTGGTCGGAAACCTACACCAGCTGGGCGTATTACCCCACAGATCGCTCCAGTCATTG
TCCCGGCGCTACGGCCCGCTGATGCTGCTCCATTTCGGCGGCGTGCATGTTGTCGTCGTC
TCCTCAGCGGAGGTGGCGCGTGAGATCATGAAAACCCAGGACTTGATATTCTCAAACAGG
CCCAAATTGAGCATTCCGGGAAGGCTGCTGTACAACTACAAAGACGTGGCGTTCGCGCCG
TATGGAGAGTATTGGAGGCAGATACGCAGCATATGCGTGCTGCAGCTGCTGAGCAACAAA
AGGGTTCAATCTTATCGTGGTGTGAGAGAGGAAGAGACGTCGCTCCTGGTGAAGAAGATC
GAGCAGTTGGGATCTTCGTCGACGGCGGTGAACTTGAGCGACGTGTTGACGTCGCTGACT
AATGATGTGATTTGCAGGGTGGCGTTGGGGAAGAAGTACGATGAAGTGAGCGATTTCAAG
AAGACTTTAGCAGAGTTCGCTCAGTTGATGGGTGCTTCACCCCTCTGGGAATACATTCCT
CTGTTGAATTGGACTAGAAGGTTCGATGGTATGGATGAGAGAATTCAGAGAGTTGCTACA
GCTTTTGATGAGTTTTTGGAGTGCGTGATTGATGATCATAGAGTTCGACTGGAGAGAGAG
AAAGTTGCGGGCTTGGATTTTGTAGAGATATTGCTTGAGTTCCAGAGAGAGAATGAGAGT
AGCTCCCCTATTGAAGATGACACTATCAAAGCTCTCATCTTGGACATGTTCGCTGCTGGA
ACCGATACCACAGTTACAGTTCTTGAGTGGGCAATGGCTGAGCTTATACGAAATCCGGAA
ACCATGAAAACTTTGCAGAACGAAGTGAGAAAAGTAGCCGGAAGCAAGGGAGAAATAGAA
GAGGAAGACTTAGAGAAAATGCCATATCTCAAAGCAGTAATCAAAGAGAGTTTAAGGCTG
CACTCACCAATCCCATTTCTAGTCCCTCGAGAATCAACTCAAGATACAAAAGTACTGGAC
TACGACGTCGTATCTGGCACGCGTGTGGTGATCAATGCTTGGGCGATTGGTAGAGACCCG
TTATTGTGGGAAAACCCCGAAGAATTTCATCCAGAGAGGTTCCTTGATACGGGGGGG
>c750_g1_i1 len=1465 path=[67:0-1262 1329:1263-1464]
TTTCAATTATGCTGTTATTTTCTTGCGCTGACTCTCTGCATTCGCCTTTTTCATACTGGC
TAACATATGCAAGAACTGTGTGTGCATAATATAATTGTATCACATTTAAACTGTAAACTA
GAATTCCCCTTGTTTGTGCAAGTAAAGTTGCAGTCTTGATGCTCGAGAACGATGTCTGTG
AGAAGTGTGCATCTTTGTTGGGTTGTTGCGGTTTGTTGTTTCGGGTTTTTGTGGTTGTCG
GAATCGCAGCAGGTGCCGCAGGTTGAAGTGGATGCGCTCAAACAGATGGCCAACGAGATG
GGTGCAGCAAACTGGATATTTAATGCTGATTTATGTGAATTAGCAATGGCTGCGATTTCA
CGAAATCCTACAAGCAGCGCTGATGGTTATGTCGAATGTAATTGCAATTTTGACAACAAC
ACTGTCTGCCATGTTACAACAATTGTGATTAAGAGTTTCAATCTTCCTGGAGTTCTTCCT
TTGTCAATTATAAAGCTTCCGTATCTTCAACATGTTGATTTTGCCTACAATCTCCTAACT
GGTACAATTCCAGAAGAATGGGCTTCACTGCAACTTAATTTCATCTCTGTCCTCGTAAAC
CGTTTATCTGGACAAATACCAAAGTATCTGGCAAACTTTACTGGCCTTACATACCTGAAC
CTCGAGGGAAACCATTTCTCAGGTGCTATTCCTCCTGACATTGGGAAGATGATAAATTTA
ACGACTCTGATCTTGTCCTCCAACCCACTCACTGGGGAACTACCGAAATCACTTGCAGAT
TTAACAAACTTAAAAGATTTTAGGATAAATGACAACAACCTAAGTGGACCAATACCTGAC
TTTATTCAGAACTGGAAGCAACTTACAAATTTAGAAATGTTTGCCAGCGGCCTGGAGGGG
CCCATTCCCCCGAACATATCTCTTCTGAATATGTTAGAAAATCTGAGAATAAGTGACCTA
AAAGGGCCGTCCCAGGAATTTCCATTGCTGAGGAGCACTACAGGCCTAGTATCATTGATA
TTGAGAAACTGCAGAATTGCTGGGGAAATTCCTGCATATATATGGAAGCTTAGACTTCTG
GCGATGTTGGACGTCAGTTTCAATATGTTAGAGGGCTCGATTCCAGATCACATTGCCAGA
AATCTGAAAGTTGTGTTTGCGACTGGCAACATGCTCAGTGGGAAGATACCTGATGCACTC
TTGAAGGATGGCGGCAATATTGATCTTTCCTACAACAATTTTTCTTTGCAAGGCCCTGAT
GAATCTGCTTGTCGACTAAACATGAATCGAAACGTAAACTTGTTCAAAGGCTCATCTACA
CAGGATACATTAAGACGAACTCTTCCGTGCACAAAAGATATAGCCTGCCCCAAACATAAA
TGTTCATTACAAGTTAATTGTGGCGGGGGCGATTTGCGTGTCAAAGAAGCCGATAGAAAA
AATACATATGAAGGAGATGGGGGGG
>c752_g1_i1 len=362 path=[390:0-361]
GGAGAGAGAAGTAGAGGACGGGGATGTGGAGAGACGGCGGGGAGAGGATGAAGGCGACGT
CGTTCTTGGAGAGGAGGGGTTTGAGGGAGGCGGAGAGGGAGGCGACTTGGCGGAGGAAGG
CGGAGTAGGTGAGGTGGCGGGCAGTGGCGGCATCGATGAGGAAGGGGGTGGTGGAGAGGG
CGGAGGAGGTAGCAGTGGGGGATGAGTGGAGGAGAGAGAGGGTGTATTGGAATATGGAGA
GGGGTTGCGACGGCGGAGGGAGAGGGACGGCGGGGCGGAGGCTGTGGTATATTTTGGTTT
GTGGGCAGAAGCCATTTTTGGGGTTGATGGAGATTGTTTCCGCCATGGAAATGAGCTTTC
AG
>c753_g1_i1 len=584 path=[115:0-346 7:347-370 485:371-396 57:397-583]
CTTCTCTACAGCCATTCCTCGTCTCCCACATAATGAATCGCCGGCGGCTAAAGCTCTTGG
TCCGCTCTTTAAACTCACCGAAGTACACTTGTGGGATGATGGTTCAAGTGAAGTGCCGGA
TTTATCCTACGTTCATGAACCCATTAAACTTATCAGCAGCGACAAGGATTGTGTGAAAAG
TGATCACGTGAGAACTAAGGGGTTCTGTTCATTGTCTGAAGATGTAGATGAAGAACTAGC
CAAACAAATGAATGATTTGGGACTTCCGCTCTCTTTCCGAACTAATAAGGAGGCGAGATA
TTGCATGACTAGTGGAAAAAAGAAGGGCTCAAGAAAGAACAATCAGCAAAGTACAATTGA
AATTGATGATTACATTCTAGATTCAACAAAAGGGAGCGAGGTGGAGAGTAGGTCTCCTGC
TAGTGTACTAAATACTTCTGAAATGCTAGACCAAAGTGATAAACTAAAAAGTGTAATTTT
AGCAGAGCTAGACTGCTTACCTAACCTATCTCTTAAACGGGGGGATTCACCGAGTTCCAC
TGGTTGTGCCAACGCCGTCAGCTATGAACATGAATACAATGGTG
>c755_g1_i1 len=787 path=[815:0-786]
ATAGAGGGCTATTTGTGTTTCCTCTTCAATCAAGAATGACTGGAGCCAGTAACTCGTACC
AATGGATGGCCATGGCGCAGGAACATGGCTGGCATGTCTTGCTCGATGCCTGTGCTTTAG
GGCCGAAGGACATGGACAGCTTTGGCCTTTCCCTTTTCCACCCAGACTTCCTCATTTGCT
CGTTTTACAAAGTGTTTGGGGAGAACCCAACTGGATTTGGATGCCTCTTCGTCAAGAAAT
CTGTCGTACTAATTCTTGAAGCTTCAGCAGGTACAGGAATTGTGTCGATTACACCAACAA
AGAACTTGCTCTCCCGCTTCCCTGAGGATTCTTCAGGTACAGACACAGAACTCGAACAAA
TAGCCAAACTTGGGATAAAGCAGGAAGTTGCTGGTGCATTGTGCGGTATTGCAAGTTCAT
GCTCCGATCAGCACTCAACAAACGCGAAACCTGAAGAAAACGAGGCCTCTGCTCGCACGG
AGGAAAAGCCGGATATTGCTCCATTCCAAGAGAGGCACAAACCAAAAGAAGACTCAAACT
CAAACATCGAGTGCAGATGCTTGGATCATGTTGATTCGTTAGGATTGACACTCATCAGTA
GCAGAAGTAGGTACTTGATCAATTGGCTGATCACTGCACTGATGAAGCTTCAGCATCCAA
ATAGGTTGGACTGCTTCCCCCTCGTCAAAATCTACGGGCCAAAGGTGAAATTTGACCGCG
CACCTGCATTGGCATTCAACATATGTGACTGGAAAGGCGAAATGGTGGAGCCTGCTCTAG
TACAGAA
>c756_g1_i1 len=257 path=[789:0-121 222:122-256]
AAATAATCTACTTGATCAGTACCTTACAAATAAGTTTTGATGATAAATTATTTCCTCCAA
AAAAAAAAAGGTTGCTGACAGAAGAAAATATAATATGAGAAAAGGTTTGCTATTGCTAAT
TTACGCTGAGTACTCCATCTTCCAAATAATTAGGGAGGTCTGTTGTGAAATCTTCCAAAT
TTGGTGCAGCCAAGGTCAAACTTTTCATATTAGGGCACCTTTTAATAGATACTTTCCTCA
ATGAAGGGAACTCAACA
>c756_g1_i2 len=356 path=[1:0-220 222:221-355]
CATCTTCAATCACTTTTACCATCTTATTACAATATGATATAACTAATTCTTCGAGATTGA
CAAGATTTGCTGCAACTGAAGATGAAAATAAACTCATTCTTCCATGATAATTATAAATTG
TAAGCTCTTGCAGTCCATTAAAGAGGGATGCATGAATTTTATAATGATACAATGGATTTT
CATTCCCTCCGATCGTTAAAATCTTGAGGCTGTCGAATGAAACGCTGAGTACTCCATCTT
CCAAATAATTAGGGAGGTCTGTTGTGAAATCTTCCAAATTTGGTGCAGCCAAGGTCAAAC
TTTTCATATTAGGGCACCTTTTAATAGATACTTTCCTCAATGAAGGGAACTCAACA
>c757_g1_i1 len=310 path=[288:0-187 476:188-309]
CTTTGCCGCCGCCGGCGGAGGCGGGATCGTCCCCCGCCGCGATCAAGGAGCATTTCAGGA
AATTCAACGCTGCCTTCGAGGCGGCGTACAGGAAGCAGAGCGCGTGGACCGTGCCGGATC
CGAAGCTCCGCGACGAGATCAAAGTGTCGATCGCGCGGAAGGTGGTGCCGGCGTACCGGC
GGTTCTACGAGAGCTGCTACGTGGCGATTCTGAGCGAGGAGCGAAATCTGGAGCTTCTGG
TCAGGTTTTCGCCGGACAATTTGGGGAATTATTTGTCGGATTTGTTCCATAAAACTGTTG
AGATCTCGGC
>c758_g1_i1 len=598 path=[633:0-240 873:241-597]
GAAAAATCAAGAACTTCATTTTCAGTGTGAAACATTCTTAATTTATCAGATAACAAACAA
TTCTGTTGCTCCTCAAAGATTCATAAACAAAGATTAAGGATGACAAGTGTCGGCTAATTA
CAGCAATTAGCAAAATCTCCAAAAGAAAACACAGATAATCCACTTTCATGCAGCTACGTG
GAACCTCACTTCACCAACCAACCATTTTAGCTACATGCTCACTCCTCAACTGATACATGC
CGCCCTCTATAAAAACTGGCTAGGCTAGGCTCATGTTTCAGCTACGAGAACGCAGACATG
ATCAAGCCAGAGTCGAACGAGGGTGCCGTGCCGAGATATATCGGGGTCAGGAAACGGAAA
TGGGGAAGGTGGGTGTCCGAGATTCGTGAGCCCGGTAAAAAGACAAGAATTTGGCTGGGT
AGTTTTGACACACCTGAGATGGCGGCCGCGGCCTATGATGTCGCTGCATGGTACCTGAAG
GGCTCGGACGCACGCATCAACTTCCCAGAGTTGGTGGAGAGCCTTCCAAAGCCGGCTAGT
GCTGATGCAGACGACGTTCGCCAAGCAGCTCAACAGGCAGCCATGCAGTTGAAAGAAG
>c759_g1_i1 len=484 path=[552:0-105 71:106-126 92:127-483]
GGCCAACAAGGTTTCCAAGATTGCCTAGCTCTAATGGGATTGTGCCTGTCAGCATGTTGT
AGCTCAAGTCAAGGTGGACTAGAGAGCTGGAGCTGAAAATCTCCGCCGGGATTTGACCCG
TAAGACTGTTCTGAGACAATGTGAGGATTTGGAGGGATTTCAGAGTCGAGAGTTGAGGTG
GGATTGTGCCAATGAGTGCAGAATTTGATCTTAGGCTCACTTGCTGGAGAGGGGAGCTCA
AGAGGTTGTTGTGAGGGGGGATTGAGATTCGTGTCGGGGCCTCAGTGAAACACTGGAAAA
TGAAAACTGATTCCAGATTAGGGAGGTGGAAGATGTCTGGAGGGAATGTGGCAGAGTTCT
TGCAAGATGGATTGGGGGAGGTGCCGAAATCGAGCCTGCTGACATGGAGATGGTTGTCGA
GTGCTGAATTCTTGCACTCGATCCCGGGCCAGCCCGAACCGGGTTCGCAGGGATTCGGGG
GGGG
>c760_g1_i1 len=465 path=[1213:0-193 133:194-464]
TTCCAACTCGTTTGCCTCGTAGCTGAAATAGTTGAGAGAAAATATTGTAATATCCAAATC
ATTGGTATAAGAAAATGTCACACAAAAATATCTTATTTTATTTCTTTGCATCCTCTCATA
TAATTATTAATTACCACAAGTTGAAGTAATTAAAAACCACAAACTATATTAAAATGCTAT
ACGAAATAAACGACCCAAGATTTATAGGATCTTGGTGTAGTGATTTTGATCGTGAGTCGC
GACGTTCATTTTTATGTAGTAACTATTATAAGAAGGTCCAATAAAATCCTTCCCAAATCA
AGGAAATCTGTCTTATATGATAATTAACTGTAAAAATGCAAGAGGGAGAGAAAATTTTAA
AAAGTATCAAACATGATAAAATTATCCTATATTCAAAATTATGTTAATCTTTCATTGATA
TATCATTCAGCGACATTGTACGGAAGGTGATTAATTAATCACATC
>c761_g1_i1 len=525 path=[503:0-371 1063:372-383 887:384-524]
TCAGTCAGTGATCAATATCAAAGTCTGAACAAGAGAGAAAAAGAGTAGAAAGCTTAAAGA
GAAATGCCCTCATATATGTTAAATGAACATAAACAAACTCCTTATACATGAAACACAATA
TTAATATATAATGAGAAGGAAAAGGACAATGAGCTCCGCTTCACCCAGGTCCATCCAGAG
GTTCAGTCAGCAGGCTTTGCTCCCCCAATCTGCTCCTCAACTTTCTCACTTCCAGCCATC
TTTTTCCTCAACATAGAATCTTCATTTTGGTCAACTCTAAACCCCCAGGGTTCAGCCAGA
GATGAGGTCCAAGATATCCACCAAACATCAAGATGGAGCTTCAAATGAGAGGAGAAATGG
TGGAGGCCAAAACGAATGGTTTGCTAATGTCGAATCAAACTGCATGGTTTCAATCGGAGA
GGCCATCGACGACAAATCAAATTCAATCAAACTCGTCATAGCAATAGAACAATTTGGTCG
GAAATGGTTAACTCGTGGAAAACGCGAGGAAATTGTTTGCATCAG
>c762_g1_i1 len=457 path=[1:0-344 346:345-456]
AGCTTCTGTCCTGTGGCCCTCTTCTCCCCAGTCCAGCAGTTTAACGGCAACATCCTGGCC
GTCATAAATGCCACGGTGGACGGTCCCAAAAGTGCCACGTGCAATAACACTCTTAATGAT
CAACTTAGAGGGGTCAATCTCCCATTCCTGCCTCTGCCTTCTGGAGGTGGTAGTAACCGC
CGCCGGGGGAGAAACGGCGGCGACGGCGGCGGAAGTGGTGGTGGTGGTGGAGTAATCCTC
TTGATCCTTCTTCTTGTTCTTCTCCATTGTCCACGCCCTGTTCAAGTGCCTCTCGAGCTG
CTCATCTAAGCTTTTCAAATCTATCTGATCTGCCCTCACAAACCCGTCGCCGCTTTTCTC
[truncated: 52,219,068 more chars]
