# Supplementary material for: High-Throughput Sequencing and De Novo Assembly of Red and Green Forms of the Perilla frutescens var. crispa Transcriptome
Source: PLoS One. 2015 Jun 12;10(6):e0129154. doi: 10.1371/journal.pone.0129154 (PMC4466401; doi:10.1371/journal.pone.0129154)
Supplement: S1 Table — (XLSX) [file pone.0129154.s009.xlsx]

## Sheet: S1 Table
S1 Table. Summary of the sequence assembly after Illumina sequencing in green perilla.
	Raw reads	Contigs	Unigenes
Total length (bp)	1240000000	45949783	42894070
Number of contigs	12271756	54445	47840
Average length (bp)	101	843.967	896.615
Median length (bp)	101	517	587
Max length (bp)	101	11369	11369
Min length (bp)	101	201	201
N50 (bp)	101	1368	1399
