# Supplementary material for: High-Throughput Sequencing and De Novo Assembly of Red and Green Forms of the Perilla frutescens var. crispa Transcriptome
Source: PLoS One. 2015 Jun 12;10(6):e0129154. doi: 10.1371/journal.pone.0129154 (PMC4466401; doi:10.1371/journal.pone.0129154)
Supplement: S2 Table — (XLSX) [file pone.0129154.s010.xlsx]

## Sheet: Fukushima et al. S2 Table
S2 Table. List of all annotated unigenes in red perilla.
transcript_id	gene_id	FPKM	Seq. Description	Seq. Length	#Hits	min. eValue	mean Similarity	#GOs	GOs	Enzyme Codes	InterProScan	Reciprocal best hit against f. viridis (green perilla)	Reciprocal best hit against perilla cDNA/ESTs in NCBI GenBank
c10_g1_i1	c10_g1	7.14	protein disulfide-isomerase	748	10	1.56e-87	0.699	3	C:intracellular membrane-bounded organelle; P:oxidation-reduction process; F:thiol oxidase activity	-	IPR017905 (PFAM); IPR017905 (G3DSA:1.20.120.GENE3D); PTHR22897:SF8 (PANTHER); PTHR22897 (PANTHER); TRANSMEMBRANE (PHOBIUS); CYTOPLASMIC_DOMAIN (PHOBIUS); NON_CYTOPLASMIC_DOMAIN (PHOBIUS); IPR017905 (PROSITE_PROFILES); IPR017905 (SUPERFAMILY); TMhelix (TMHMM)	c39909_g1_i1	no hit
c100_g1_i1	c100_g1	11.29		296	0			0	-		NON_CYTOPLASMIC_DOMAIN (PHOBIUS); SIGNAL_PEPTIDE_N_REGION (PHOBIUS); SIGNAL_PEPTIDE_C_REGION (PHOBIUS); SIGNAL_PEPTIDE_H_REGION (PHOBIUS); SIGNAL_PEPTIDE (PHOBIUS)	c40660_g1_i1	no hit
c1000_g1_i1	c1000_g1	2.98	PREDICTED: uncharacterized protein LOC101249630 isoform 1	633	2	7.55e-10	0.585	0	-		NON_CYTOPLASMIC_DOMAIN (PHOBIUS); CYTOPLASMIC_DOMAIN (PHOBIUS); TRANSMEMBRANE (PHOBIUS); TMhelix (TMHMM)	c9699_g1_i1	no hit
c10000_g1_i1	c10000_g1	21.27	casein kinase	235	10	7.91e-45	0.989	3	P:protein phosphorylation; F:ATP binding; F:protein serine/threonine kinase activity	EC:2.7.11	PTHR11909:SF131 (PANTHER); PTHR11909 (PANTHER)	no hit	no hit
c10001_g1_i1	c10001_g1	8.33	PREDICTED: uncharacterized protein LOC101250820	1264	10	1.59e-28	0.423	0	-		no IPS match	no hit	no hit
c10002_g1_i1	c10002_g1	6.72	probable ubiquitin-conjugating enzyme e2 23-like	2130	10	0	0.727	1	F:acid-amino acid ligase activity		SM00212 (SMART); IPR016135 (G3DSA:3.10.110.GENE3D); IPR000608 (PFAM); PTHR24067 (PANTHER); PTHR24067:SF100 (PANTHER); IPR000608 (PROSITE_PROFILES); IPR016135 (SUPERFAMILY)	c10045_g1_i1	no hit
c10003_g1_i1	c10003_g1	11.74	ctd small phosphatase-like	717	10	3.46e-98	0.772	3	P:dephosphorylation; F:phosphatase activity; F:protein binding	EC:3.1.3.41	IPR004274 (SMART); IPR011948 (TIGRFAM); IPR004274 (PFAM); IPR023214 (G3DSA:3.40.50.GENE3D); PTHR12210 (PANTHER); IPR004274 (PROSITE_PROFILES); IPR023214 (SUPERFAMILY)	c8412_g1_i1	no hit
c10004_g1_i1	c10004_g1	15.43	probable beta- -galactosyltransferase 2-like	229	10	1.65e-50	0.965	5	F:galactosylxylosylprotein 3-beta-galactosyltransferase activity; C:Golgi apparatus; P:protein glycosylation; C:integral component of membrane; C:mitochondrion	EC:2.4.1.134	IPR002659 (PFAM); IPR002659 (PANTHER); PTHR11214:SF5 (PANTHER)	no hit	no hit
c10007_g1_i1	c10007_g1	10.11	xh domain-containing family protein	849	10	1.5e-22	0.558	2	P:cellular process; P:regulation of gene expression	-	IPR005379 (PFAM); PTHR21596 (PANTHER)	c4504_g1_i1	no hit
c10008_g1_i1	c10008_g1	4.79	arm repeat superfamily	556	10	2.71e-47	0.742	2	P:multicellular organismal development; P:anatomical structure development	-	no IPS match	c9826_g1_i1	no hit
c10009_g1_i1	c10009_g1	6.18		371	0			0	-		no IPS match	c5986_g1_i1	no hit
c10009_g1_i2	c10009_g1	5.09		387	0			0	-		no IPS match	c5986_g1_i1	no hit
c1001_g1_i1	c1001_g1	6.55		241	0			0	-		no IPS match	no hit	no hit
c10010_g1_i1	c10010_g1	22.06	cold-stress inducible protein c17	506	10	2.33e-12	0.622	3	P:response to stress; C:cell part; P:response to water	-	IPR000167 (PFAM); IPR000167 (PROSITE_PATTERNS); IPR000167 (PROSITE_PATTERNS)	c30121_g1_i1	gi|628262467|gb|JZ583060.1|JZ583060
c10010_g1_i2	c10010_g1	14.37		302	0			2	P:response to water; P:response to stress		IPR000167 (PFAM); IPR000167 (PROSITE_PATTERNS); IPR000167 (PROSITE_PATTERNS)	no hit	no hit
c10011_g1_i1	c10011_g1	9.4		659	0			0	-		no IPS match	c10360_g1_i1	no hit
c10012_g1_i1	c10012_g1	2.47	probable lrr receptor-like serine threonine-protein kinase at3g47570-like	830	10	1.34e-81	0.762	3	P:protein phosphorylation; F:ATP binding; F:protein serine/threonine kinase activity	-	IPR002290 (SMART); IPR000719 (PFAM); G3DSA:1.10.510.10 (GENE3D); PTHR24420 (PANTHER); PTHR24420:SF733 (PANTHER); IPR008271 (PROSITE_PATTERNS); IPR000719 (PROSITE_PROFILES); IPR011009 (SUPERFAMILY)	c25583_g1_i1	no hit
c10012_g1_i2	c10012_g1	6.57	probable lrr receptor-like serine threonine-protein kinase at3g47570-like	621	10	6.61e-79	0.781	4	F:oxidoreductase activity; P:protein phosphorylation; F:ATP binding; F:protein serine/threonine kinase activity	EC:2.7.11	IPR002290 (SMART); G3DSA:1.10.510.10 (GENE3D); IPR000719 (PFAM); PTHR24420 (PANTHER); PTHR24420:SF672 (PANTHER); IPR008271 (PROSITE_PATTERNS); IPR000719 (PROSITE_PROFILES); IPR011009 (SUPERFAMILY)	no hit	no hit
c10013_g1_i1	c10013_g1	4.12		285	0			0	-		no IPS match	no hit	no hit
c10013_g2_i1	c10013_g2	2.46		361	0			0	-		no IPS match	no hit	no hit
c10014_g1_i1	c10014_g1	15.33	hypothetical protein M569_17358	650	10	9.54e-39	0.587	0	-		IPR025322 (PFAM)	c5727_g1_i1	no hit
c10015_g1_i1	c10015_g1	7.45	protein longifolia 1-like	1210	10	1.02e-33	0.546	1	C:plasmodesma		PTHR31680 (PANTHER)	c15086_g1_i1	no hit
c10016_g1_i1	c10016_g1	7.36	hypothetical protein M569_11296, partial	977	10	4.1e-76	0.585	0	-		no IPS match	no hit	no hit
c10017_g1_i1	c10017_g1	389.48	thylakoid membrane phosphoprotein 14 chloroplast	683	10	1.02e-40	0.661	2	C:chloroplast thylakoid membrane; C:chloroplast		IPR025564 (PFAM); CYTOPLASMIC_DOMAIN (PHOBIUS); CYTOPLASMIC_DOMAIN (PHOBIUS); TRANSMEMBRANE (PHOBIUS); TRANSMEMBRANE (PHOBIUS); NON_CYTOPLASMIC_DOMAIN (PHOBIUS); TMhelix (TMHMM); TMhelix (TMHMM)	c12372_g1_i2	no hit
c10018_g1_i1	c10018_g1	17.12	phytochelatin synthetase family protein	627	10	8.52e-53	0.841	7	C:plant-type cell wall; C:Golgi apparatus; P:cellulose microfibril organization; C:anchored component of plasma membrane; C:longitudinal side of cell surface; P:multidimensional cell growth; P:response to salt stress	-	PTHR31673:SF3 (PANTHER); PTHR31673 (PANTHER); CYTOPLASMIC_DOMAIN (PHOBIUS); TRANSMEMBRANE (PHOBIUS); NON_CYTOPLASMIC_DOMAIN (PHOBIUS)	c6301_g1_i1	no hit
c10019_g1_i1	c10019_g1	12.04	protein phloem protein 2-like a1-like	591	10	4.78e-60	0.774	2	F:proteoglycan binding; P:response to insect	-	IPR025886 (PFAM); PTHR32278:SF3 (PANTHER); PTHR32278 (PANTHER)	c10254_g1_i1	no hit
c1002_g1_i1	c1002_g1	0	wall-associated receptor kinase-like 9-like	223	10	4.4e-30	0.928	3	P:protein phosphorylation; F:ATP binding; F:protein serine/threonine kinase activity	EC:2.7.11	G3DSA:1.10.510.10 (GENE3D); IPR001245 (PFAM); PTHR24420:SF526 (PANTHER); PTHR24420 (PANTHER); IPR000719 (PROSITE_PROFILES); IPR011009 (SUPERFAMILY)	no hit	no hit
c10020_g1_i1	c10020_g1	33.39	cytochrome p450 82a3-like	652	10	1.66e-72	0.681	4	F:heme binding; F:oxidoreductase activity, acting on paired donors, with incorporation or reduction of molecular oxygen; P:oxidation-reduction process; F:iron ion binding	-	IPR002401 (PRINTS); IPR001128 (PFAM); IPR001128 (G3DSA:1.10.630.GENE3D); PTHR24298:SF61 (PANTHER); PTHR24298 (PANTHER); TRANSMEMBRANE (PHOBIUS); NON_CYTOPLASMIC_DOMAIN (PHOBIUS); CYTOPLASMIC_DOMAIN (PHOBIUS); IPR001128 (SUPERFAMILY); TMhelix (TMHMM)	no hit	no hit
c10021_g1_i1	c10021_g1	10.1	mitochondrial substrate carrier family protein	805	10	4.42e-132	0.904	6	P:thiamine pyrophosphate transport; F:thiamine pyrophosphate transporter activity; P:transmembrane transport; C:integral component of membrane; P:vitamin transport; C:mitochondrion	-	IPR002067 (PRINTS); IPR018108 (PFAM); IPR023395 (G3DSA:1.50.40.GENE3D); PTHR24089:SF59 (PANTHER); PTHR24089 (PANTHER); IPR018108 (PROSITE_PROFILES); IPR018108 (PROSITE_PROFILES); IPR023395 (SUPERFAMILY)	c9458_g1_i1	no hit
c10022_g1_i1	c10022_g1	8.34	glucosamine 6-phosphate n-	612	10	3.39e-82	0.868	2	F:glucosamine 6-phosphate N-acetyltransferase activity; P:N-acetylglucosamine metabolic process	EC:2.3.1.4	IPR016181 (G3DSA:3.40.630.GENE3D); IPR000182 (PFAM); PTHR13355 (PANTHER); IPR000182 (PROSITE_PROFILES); IPR016181 (SUPERFAMILY)	c1129_g1_i1	no hit
c10022_g1_i2	c10022_g1	0	glucosamine 6-phosphate n-acetyltransferase 1	311	10	2.67e-37	0.876	2	F:glucosamine 6-phosphate N-acetyltransferase activity; P:N-acetylglucosamine metabolic process	EC:2.3.1.4	IPR000182 (PFAM); IPR016181 (G3DSA:3.40.630.GENE3D); PTHR13355:SF5 (PANTHER); PTHR13355 (PANTHER); IPR000182 (PROSITE_PROFILES); IPR016181 (SUPERFAMILY)	c4073_g1_i1	no hit
c10023_g1_i1	c10023_g1	8.03	rna polymerase ii-associated protein	741	10	3.68e-74	0.743	2	P:cell differentiation; C:nucleus		PTHR21483 (PANTHER); PTHR21483:SF18 (PANTHER)	c6694_g1_i1	no hit
c10024_g1_i1	c10024_g1	3.91	hypothetical protein L484_012064	872	10	1.58e-22	0.484	0	-		no IPS match	c12465_g1_i1	no hit
c10025_g1_i1	c10025_g1	7.85	tropomyosin-like isoform x1	639	10	8.72e-38	0.761	1	F:binding	-	no IPS match	no hit	no hit
c10026_g1_i1	c10026_g1	41.51		261	0			0	-		no IPS match	c12481_g2_i2	no hit
c10026_g1_i2	c10026_g1	96.5		203	0			0	-		no IPS match	c12481_g2_i1	no hit
c10027_g1_i1	c10027_g1	5.74	pentatricopeptide repeat-containing partial	887	10	0	0.919	1	F:protein binding		IPR002885 (PFAM); IPR002885 (TIGRFAM); IPR011990 (G3DSA:1.25.40.GENE3D); IPR002885 (PFAM); IPR002885 (PFAM); PTHR24015:SF416 (PANTHER); PTHR24015 (PANTHER); IPR002885 (PROSITE_PROFILES); IPR002885 (PROSITE_PROFILES); IPR002885 (PROSITE_PROFILES); IPR002885 (PROSITE_PROFILES); IPR002885 (PROSITE_PROFILES); IPR002885 (PROSITE_PROFILES); IPR002885 (PROSITE_PROFILES); IPR002885 (PROSITE_PROFILES); IP…	c8585_g1_i1	no hit
c10028_g1_i1	c10028_g1	9.38	atpase family aaa domain-containing protein 1-a	419	10	7.86e-71	0.858	3	F:nucleoside-triphosphatase activity; P:metabolic process; F:ATP binding	EC:3.6.1.15	no IPS match	no hit	no hit
c10028_g1_i2	c10028_g1	8.51	atpase family aaa domain-containing protein 1-a	390	10	1.12e-60	0.872	3	F:nucleoside-triphosphatase activity; P:metabolic process; F:ATP binding	EC:3.6.1.15	no IPS match	no hit	no hit
c10029_g1_i1	c10029_g1	82.75	adp-ribosylation factor	204	3	1.83e-09	0.81	3	F:GTP binding; C:intracellular; P:small GTPase mediated signal transduction	-	no IPS match	c9933_g1_i1	no hit
c1003_g1_i1	c1003_g1	30.42	f-box protein skip23-like	230	10	2.66e-10	0.705	0	-		no IPS match	no hit	no hit
c10030_g1_i1	c10030_g1	7.78	polynucleotidyl ribonuclease h fold protein with hrdc isoform partial	1515	10	0	0.83	6	C:nuclear exosome (RNase complex); P:nucleic acid phosphodiester bond hydrolysis; F:nucleic acid binding; F:3'-5' exonuclease activity; F:nucleotide binding; P:RNA processing	-	Coil (COILS); IPR002121 (SMART); IPR002562 (SMART); IPR002121 (PFAM); IPR002562 (PFAM); IPR012337 (G3DSA:3.30.420.GENE3D); PTHR12124 (PANTHER); PTHR12124:SF42 (PANTHER); IPR002121 (PROSITE_PROFILES); IPR012337 (SUPERFAMILY); IPR010997 (SUPERFAMILY)	c20522_g1_i1	no hit
c10031_g1_i1	c10031_g1	11.92	nudix hydrolase chloroplastic-like	1202	10	1.12e-161	0.802	2	P:metabolic process; F:hydrolase activity	-	IPR015797 (G3DSA:3.90.79.GENE3D); IPR000086 (PFAM); PTHR13622:SF5 (PANTHER); PTHR13622 (PANTHER); IPR000086 (PROSITE_PROFILES); IPR015797 (SUPERFAMILY)	c8173_g1_i1	no hit
c10032_g1_i1	c10032_g1	12.69	PREDICTED: uncharacterized protein LOC101247982	570	10	2.34e-26	0.65	2	C:chloroplast thylakoid membrane; C:chloroplast		NON_CYTOPLASMIC_DOMAIN (PHOBIUS); TRANSMEMBRANE (PHOBIUS); CYTOPLASMIC_DOMAIN (PHOBIUS); TMhelix (TMHMM)	c11593_g1_i1	no hit
c10033_g1_i1	c10033_g1	0		302	0			0	-		SIGNAL_PEPTIDE_C_REGION (PHOBIUS); NON_CYTOPLASMIC_DOMAIN (PHOBIUS); SIGNAL_PEPTIDE (PHOBIUS); SIGNAL_PEPTIDE_H_REGION (PHOBIUS); SIGNAL_PEPTIDE_N_REGION (PHOBIUS); TMhelix (TMHMM)	c1015_g1_i1	no hit
c10034_g1_i1	c10034_g1	11.29		296	0			0	-		no IPS match	c7572_g1_i1	no hit
c10034_g1_i2	c10034_g1	17.89		276	0			0	-		no IPS match	c7572_g1_i2	no hit
c10035_g1_i1	c10035_g1	11.33	lariat debranching enzyme-like	936	10	5.36e-119	0.803	4	P:embryo development; P:RNA phosphodiester bond hydrolysis, endonucleolytic; F:RNA lariat debranching enzyme activity; P:mRNA processing	-	IPR029052 (G3DSA:3.60.21.GENE3D); IPR007708 (PFAM); PTHR12849 (PANTHER); IPR029052 (SUPERFAMILY)	c11391_g1_i1	no hit
c10036_g1_i1	c10036_g1	8.07		458	0			0	-		no IPS match	c30112_g1_i1	no hit
c10036_g1_i2	c10036_g1	4.05		848	0			0	-		no IPS match	no hit	no hit
c10036_g1_i3	c10036_g1	0		571	0			0	-		no IPS match	no hit	no hit
c10039_g1_i1	c10039_g1	4.08	plastid-specific 30s ribosomal protein 1	693	10	7.01e-55	0.794	3	P:primary metabolic process; C:chloroplast thylakoid; C:chloroplast stroma	-	IPR003489 (G3DSA:3.30.160.GENE3D); IPR003489 (PFAM); IPR003489 (SUPERFAMILY)	no hit	no hit
c10039_g1_i2	c10039_g1	5.73	30s ribosomal family protein	601	10	7.01e-71	0.796	1	P:primary metabolic process	-	no IPS match	c5965_g1_i1	no hit
c1004_g1_i1	c1004_g1	7.09		235	0			0	-		no IPS match	no hit	no hit
c10040_g1_i1	c10040_g1	8.06	histidine protein methyltransferase 1 homolog	1132	10	2.47e-128	0.735	0	-		CYTOPLASMIC_DOMAIN (PHOBIUS); TRANSMEMBRANE (PHOBIUS); NON_CYTOPLASMIC_DOMAIN (PHOBIUS)	c12053_g1_i3	gi|628268879|gb|JZ579387.1|JZ579387
c10041_g1_i1	c10041_g1	10.72	hypothetical protein L484_009354	431	10	3.08e-43	0.928	3	C:plasmodesma; F:calcium-dependent phospholipid binding; F:calcium ion binding	-	IPR018502 (G3DSA:1.10.220.GENE3D); PTHR31280 (PANTHER); PTHR31280:SF2 (PANTHER); IPR014772 (PROSITE_PROFILES)	no hit	no hit
c10042_g1_i1	c10042_g1	8.25	40s ribosomal protein s11-like	285	10	1.77e-13	0.922	9	P:RNA methylation; P:translation; C:cell wall; P:histone lysine methylation; C:plasmodesma; F:structural constituent of ribosome; P:regulation of flower development; C:cytosolic small ribosomal subunit; C:membrane	-	IPR000266 (PFAM); IPR012340 (G3DSA:2.40.50.GENE3D); IPR012340 (SUPERFAMILY)	c11266_g1_i1	no hit
c10043_g1_i1	c10043_g1	9.93	pentatricopeptide repeat-containing protein at1g26500-like	1180	10	0	0.798	0	-		IPR002885 (PFAM); IPR002885 (PFAM); IPR002885 (TIGRFAM); PTHR24015:SF342 (PANTHER); PTHR24015 (PANTHER); IPR002885 (PROSITE_PROFILES); IPR002885 (PROSITE_PROFILES); IPR002885 (PROSITE_PROFILES); IPR002885 (PROSITE_PROFILES); IPR002885 (PROSITE_PROFILES); IPR002885 (PROSITE_PROFILES); IPR002885 (PROSITE_PROFILES); IPR002885 (PROSITE_PROFILES)	c34697_g1_i1	no hit
c10044_g1_i1	c10044_g1	9.08	hypothetical protein M569_15336, partial	1273	10	5.7e-112	0.747	0	-		TRANSMEMBRANE (PHOBIUS); TRANSMEMBRANE (PHOBIUS); CYTOPLASMIC_DOMAIN (PHOBIUS); NON_CYTOPLASMIC_DOMAIN (PHOBIUS); CYTOPLASMIC_DOMAIN (PHOBIUS); TRANSMEMBRANE (PHOBIUS); TRANSMEMBRANE (PHOBIUS); NON_CYTOPLASMIC_DOMAIN (PHOBIUS); NON_CYTOPLASMIC_DOMAIN (PHOBIUS); TMhelix (TMHMM); TMhelix (TMHMM); TMhelix (TMHMM); TMhelix (TMHMM)	c13390_g1_i1	no hit
c10045_g1_i1	c10045_g1	0	scar family isoform 2	1485	10	4.67e-16	0.527	2	C:cytoskeleton; P:actin cytoskeleton organization		no IPS match	no hit	no hit
c10045_g1_i2	c10045_g1	8.51	protein scar3-like	2780	10	7.02e-107	0.533	2	P:actin cytoskeleton organization; C:cytoskeleton	-	PTHR12902:SF5 (PANTHER); IPR028288 (PANTHER)	c19797_g2_i1	no hit
c10045_g1_i3	c10045_g1	4.25	protein scar3-like	1029	10	4.09e-89	0.727	2	P:actin cytoskeleton organization; C:cytoskeleton	-	IPR028288 (PANTHER); PTHR12902:SF5 (PANTHER)	no hit	no hit
c10046_g1_i1	c10046_g1	29.96	f-box protein at1g67340-like	510	10	2.62e-42	0.895	0	-		IPR002893 (PFAM); PTHR12298 (PANTHER); IPR002893 (PROSITE_PROFILES); SSF144232 (SUPERFAMILY)	no hit	no hit
c10047_g1_i1	c10047_g1	4.57	PREDICTED: uncharacterized protein LOC101246461	870	10	4.48e-120	0.853	9	F:microtubule binding; P:intracellular signal transduction; P:microtubule severing; F:electron carrier activity; P:cell redox homeostasis; F:protein disulfide oxidoreductase activity; C:katanin complex; P:oxidation-reduction process; C:microtubule	-	no IPS match	c34464_g1_i1	no hit
c10047_g1_i2	c10047_g1	4.83	---NA---	268	0			0	-		no IPS match	no hit	no hit
c10048_g1_i1	c10048_g1	10.14	b3 domain-containing protein os04g0386900-like	624	10	2.03e-15	0.547	4	P:regulation of transcription, DNA-templated; P:transcription, DNA-templated; C:nucleus; F:DNA binding		IPR015300 (G3DSA:2.40.330.GENE3D); IPR015300 (SUPERFAMILY)	c26426_g1_i1	no hit
c10049_g1_i1	c10049_g1	58.22	auxin-induced protein 6b-like	403	10	1.06e-44	0.777	0	-		IPR003676 (PFAM); PTHR31374 (PANTHER); PTHR31374:SF3 (PANTHER)	c18810_g2_i1	no hit
c1005_g1_i1	c1005_g1	6.47	adagio protein 3-like	877	10	8.17e-136	0.841	8	P:regulation of transcription, DNA-templated; P:circadian rhythm; F:signal transducer activity; P:response to blue light; P:positive regulation of flower development; P:signal transduction; F:core promoter binding; F:protein binding	-	G3DSA:1.20.1280.50 (GENE3D); IPR000014 (PFAM); IPR001810 (PFAM); G3DSA:3.30.450.20 (GENE3D); PTHR24351:SF29 (PANTHER); PTHR24351 (PANTHER); IPR000014 (PROSITE_PROFILES); IPR001810 (SUPERFAMILY); IPR000014 (SUPERFAMILY)	no hit	no hit
c10050_g1_i1	c10050_g1	13.15		314	0			0	-			c25590_g1_i1	no hit
c10052_g1_i1	c10052_g1	3.11	beta-glucosidase 12-like	906	10	2.11e-134	0.815	10	C:chloroplast envelope; P:carbohydrate metabolic process; P:defense response by callose deposition in cell wall; F:beta-primeverosidase activity; P:induced systemic resistance; P:defense response to fungus, incompatible interaction; F:thioglucosidase activity; P:indole glucosinolate catabolic process; F:beta-glucosidase activity; C:membrane	EC:3.2.1.21; EC:3.2.1.147; EC:3.2.1.149	IPR001360 (PFAM); IPR013781 (G3DSA:3.20.20.GENE3D); IPR001360 (PANTHER); IPR018120 (PROSITE_PATTERNS); SIGNAL_PEPTIDE_H_REGION (PHOBIUS); SIGNAL_PEPTIDE_C_REGION (PHOBIUS); SIGNAL_PEPTIDE (PHOBIUS); SIGNAL_PEPTIDE_N_REGION (PHOBIUS); NON_CYTOPLASMIC_DOMAIN (PHOBIUS); SignalP-TM (SIGNALP_GRAM_POSITIVE); SignalP-noTM (SIGNALP_EUK); SignalP-noTM (SIGNALP_GRAM_NEGATIVE); IPR017853 (SUPERFAMILY)	no hit	no hit
c10053_g1_i1	c10053_g1	8.78		590	0			0	-		no IPS match	c2207_g1_i1	no hit
c10054_g1_i1	c10054_g1	7.26	kinetochore protein spc25-like	987	10	5.45e-92	0.651	0	-		Coil (COILS); IPR013255 (PFAM); PTHR14281 (PANTHER)	c10246_g1_i1	no hit
c10055_g1_i1	c10055_g1	5.72	upf0533 protein c5orf44 homolog	1205	10	0	0.836	0	-		IPR010378 (PFAM); PTHR13134:SF3 (PANTHER); IPR010378 (PANTHER)	c20260_g1_i2	no hit
c10056_g1_i1	c10056_g1	4.87	e3 ubiquitin-protein ligase rf298-like	1106	10	7.03e-121	0.713	1	F:metal ion binding	-	no IPS match	c13301_g1_i1	no hit
c10057_g1_i1	c10057_g1	11.23	gdsl esterase lipase at1g71691-like	500	10	1.54e-69	0.829	2	P:lipid metabolic process; F:hydrolase activity, acting on ester bonds	-	IPR013831 (G3DSA:3.40.50.GENE3D); IPR001087 (PFAM); PTHR22835 (PANTHER); PTHR22835:SF143 (PANTHER); SIGNAL_PEPTIDE_H_REGION (PHOBIUS); SIGNAL_PEPTIDE_C_REGION (PHOBIUS); SIGNAL_PEPTIDE (PHOBIUS); SIGNAL_PEPTIDE_N_REGION (PHOBIUS); NON_CYTOPLASMIC_DOMAIN (PHOBIUS); SignalP-noTM (SIGNALP_EUK)	c36221_g1_i1	no hit
c10058_g1_i1	c10058_g1	5.14	protein iws1 homolog	442	10	7.66e-25	0.875	4	F:DNA binding; P:brassinosteroid mediated signaling pathway; C:nucleus; P:transcription, DNA-templated	-	no IPS match	c12278_g1_i1	no hit
c10059_g1_i1	c10059_g1	23.07	h aca ribonucleoprotein complex	668	10	2e-81	0.821	4	C:viral nucleocapsid; C:nucleolus; F:RNA binding; C:ribonucleoprotein complex	-	IPR018492 (PRINTS); IPR002415 (PRINTS); IPR004038 (PFAM); IPR029064 (G3DSA:3.30.1330.GENE3D); PTHR23105:SF12 (PANTHER); PTHR23105 (PANTHER); IPR029064 (SUPERFAMILY)	c8365_g1_i1	gi|628268276|gb|JZ582304.1|JZ582304
c1006_g1_i1	c1006_g1	4.87	d-isomer specific 2-hydroxyacid dehydrogenase family protein isoform 5	642	10	1.58e-62	0.809	3	F:phosphoglycerate dehydrogenase activity; F:NAD binding; P:oxidation-reduction process	EC:1.1.1.95	no IPS match	no hit	no hit
c10060_g1_i1	c10060_g1	7.66	calcium ion binding	1772	10	0	0.834	3	C:nuclear outer membrane-endoplasmic reticulum membrane network; C:Golgi apparatus; F:calcium ion binding	-	PTHR31469:SF2 (PANTHER); PTHR31469 (PANTHER); NON_CYTOPLASMIC_DOMAIN (PHOBIUS); TRANSMEMBRANE (PHOBIUS); CYTOPLASMIC_DOMAIN (PHOBIUS); TMhelix (TMHMM)	c18679_g1_i2	no hit
c10061_g1_i1	c10061_g1	0	hydroxycinnamoyltransferase 2	326	10	2.87e-39	0.685	1	F:transferase activity, transferring acyl groups other than amino-acyl groups		IPR003480 (PFAM); IPR023213 (G3DSA:3.30.559.GENE3D); PTHR31642:SF11 (PANTHER); PTHR31642 (PANTHER)	no hit	no hit
c10061_g1_i2	c10061_g1	21.04	rosmarinic acid synthase	887	10	1.99e-107	0.693	1	F:transferase activity, transferring acyl groups other than amino-acyl groups		IPR003480 (PFAM); IPR023213 (G3DSA:3.30.559.GENE3D); IPR023213 (G3DSA:3.30.559.GENE3D); PTHR31642 (PANTHER); PTHR31642:SF11 (PANTHER)	c13163_g1_i1	no hit
c10062_g1_i1	c10062_g1	17.42	cation-chloride cotransporter 1-like	1320	10	2.68e-153	0.791	8	C:endosome; C:Golgi apparatus; C:plasma membrane; P:chloride transmembrane transport; P:cation transport; C:integral component of membrane; F:sodium:potassium:chloride symporter activity; C:trans-Golgi network	-	IPR004841 (PFAM); PTHR11827 (PANTHER); PTHR11827:SF50 (PANTHER); CYTOPLASMIC_DOMAIN (PHOBIUS); NON_CYTOPLASMIC_DOMAIN (PHOBIUS); NON_CYTOPLASMIC_DOMAIN (PHOBIUS); TRANSMEMBRANE (PHOBIUS); CYTOPLASMIC_DOMAIN (PHOBIUS); TRANSMEMBRANE (PHOBIUS); TRANSMEMBRANE (PHOBIUS); TRANSMEMBRANE (PHOBIUS); CYTOPLASMIC_DOMAIN (PHOBIUS); NON_CYTOPLASMIC_DOMAIN (PHOBIUS); TRANSMEMBRANE (PHOBIUS); TMhelix (TMHMM); …	no hit	no hit
c10063_g1_i1	c10063_g1	9.03		327	0			0	-		no IPS match	no hit	no hit
c10064_g1_i1	c10064_g1	7.09	hydroxyproline-rich glycoprotein family protein	1645	10	8.89e-148	0.626	0	-		PTHR31798:SF2 (PANTHER); PTHR31798 (PANTHER)	c7083_g1_i1	no hit
c10066_g1_i1	c10066_g1	3.54		433	0			0	-		no IPS match	no hit	no hit
c10067_g1_i1	c10067_g1	8.64	rnase h domain-containing family protein	334	10	4.31e-12	0.774	1	P:RNA phosphodiester bond hydrolysis	-	PF13456 (PFAM)	no hit	no hit
c10068_g1_i1	c10068_g1	16.56	pescadillo homolog	724	10	2.1e-141	0.912	6	C:nucleolus; C:nucleoplasm; P:maturation of LSU-rRNA from tricistronic rRNA transcript (SSU-rRNA, 5.8S rRNA, LSU-rRNA); P:maturation of 5.8S rRNA from tricistronic rRNA transcript (SSU-rRNA, 5.8S rRNA, LSU-rRNA); F:ribonucleoprotein complex binding; C:preribosome, large subunit precursor	-	IPR010613 (PFAM); PTHR12221 (PANTHER)	no hit	no hit
c10069_g1_i1	c10069_g1	7.76	agamous-like mads-box protein agl27-like	1110	10	3.62e-58	0.692	5	F:protein dimerization activity; F:DNA binding; C:nucleus; F:sequence-specific DNA binding transcription factor activity; P:regulation of transcription, DNA-templated	-	Coil (COILS); IPR002100 (PRINTS); IPR002100 (SMART); IPR002100 (PFAM); IPR002487 (PFAM); PTHR11945:SF143 (PANTHER); PTHR11945 (PANTHER); IPR002487 (PROSITE_PROFILES); IPR002100 (PROSITE_PROFILES); IPR002100 (SUPERFAMILY)	c6763_g1_i1	no hit
c1007_g1_i1	c1007_g1	5.19		261	0			0	-		TMhelix (TMHMM); TMhelix (TMHMM)	c40523_g1_i1	no hit
c10070_g1_i1	c10070_g1	7.49	evi5-like isoform x1	1445	10	0	0.931	2	F:Rab GTPase activator activity; P:positive regulation of Rab GTPase activity	-	Coil (COILS); IPR000195 (SMART); G3DSA:1.10.8.270 (GENE3D); IPR000195 (PFAM); PTHR22957:SF94 (PANTHER); PTHR22957 (PANTHER); NON_CYTOPLASMIC_DOMAIN (PHOBIUS); CYTOPLASMIC_DOMAIN (PHOBIUS); TRANSMEMBRANE (PHOBIUS); CYTOPLASMIC_DOMAIN (PHOBIUS); TRANSMEMBRANE (PHOBIUS); IPR000195 (PROSITE_PROFILES); IPR000195 (SUPERFAMILY); IPR000195 (SUPERFAMILY)	c14855_g1_i1	no hit
c10071_g1_i1	c10071_g1	15.47	cytochrome p450 84a1-like	1201	10	0	0.853	8	P:response to UV-B; F:monooxygenase activity; F:iron ion binding; F:heme binding; F:oxidoreductase activity, acting on paired donors, with incorporation or reduction of molecular oxygen; P:lignin biosynthetic process; C:endoplasmic reticulum; P:oxidation-reduction process	-	IPR002401 (PRINTS); IPR001128 (PRINTS); IPR001128 (PFAM); IPR001128 (G3DSA:1.10.630.GENE3D); PTHR24298 (PANTHER); PTHR24298:SF60 (PANTHER); IPR017972 (PROSITE_PATTERNS); NON_CYTOPLASMIC_DOMAIN (PHOBIUS); TRANSMEMBRANE (PHOBIUS); CYTOPLASMIC_DOMAIN (PHOBIUS); IPR001128 (SUPERFAMILY)	c11080_g1_i1	no hit
c10072_g1_i1	c10072_g1	6.75	peptidyl-trna chloroplastic-like	982	10	1.22e-115	0.869	2	P:metabolic process; F:aminoacyl-tRNA hydrolase activity	EC:3.1.1.29	IPR001328 (G3DSA:3.40.50.GENE3D); IPR001328 (TIGRFAM); IPR001328 (PFAM); IPR001328 (PANTHER); PTHR17224:SF1 (PANTHER); IPR018171 (PROSITE_PATTERNS); IPR018171 (PROSITE_PATTERNS); IPR001328 (HAMAP); IPR001328 (SUPERFAMILY)	c13196_g1_i1	gi|628268083|gb|JZ582111.1|JZ582111
c10073_g1_i1	c10073_g1	14.15	abi3-interacting protein	817	10	3.15e-44	0.505	0	-			no hit	no hit
c10074_g1_i1	c10074_g1	6.63		240	0			0	-		CYTOPLASMIC_DOMAIN (PHOBIUS); TRANSMEMBRANE (PHOBIUS); NON_CYTOPLASMIC_DOMAIN (PHOBIUS); TMhelix (TMHMM)	no hit	no hit
c10075_g1_i1	c10075_g1	5.6		524	0			0	-		no IPS match	c23463_g1_i1	no hit
c10075_g1_i2	c10075_g1	6.64		567	0			0	-		no IPS match	c36965_g1_i1	no hit
c10076_g1_i1	c10076_g1	13.89	probable inactive heme oxygenase chloroplastic-like	1512	10	6.83e-104	0.737	2	P:heme oxidation; F:heme oxygenase (decyclizing) activity	-	IPR016053 (PFAM); IPR016084 (G3DSA:1.20.910.GENE3D); IPR016084 (SUPERFAMILY)	c14001_g1_i1	no hit
c10077_g1_i1	c10077_g1	83.45	peptidyl-prolyl cis-trans isomerase ppic-type family protein	774	10	3.75e-70	0.98	3	P:protein folding; P:protein peptidyl-prolyl isomerization; F:peptidyl-prolyl cis-trans isomerase activity	EC:5.2.1.8	IPR000297 (PFAM); G3DSA:3.10.50.40 (GENE3D); PTHR10657 (PANTHER); IPR023058 (PROSITE_PATTERNS); IPR000297 (PROSITE_PROFILES); SSF54534 (SUPERFAMILY)	c8276_g1_i1	gi|628264827|gb|JZ581098.1|JZ581098
c10078_g1_i1	c10078_g1	50.38	rubisco subunit binding-protein alpha subunit	375	10	6.19e-67	0.967	11	P:protein refolding; C:mitochondrion; C:chloroplast envelope; P:chloroplast organization; C:thylakoid; F:ATP binding; C:chloroplast stroma; C:cytosolic ribosome; C:membrane; P:embryo development; C:apoplast	-	SIGNAL_PEPTIDE (PHOBIUS); SIGNAL_PEPTIDE_N_REGION (PHOBIUS); NON_CYTOPLASMIC_DOMAIN (PHOBIUS); SIGNAL_PEPTIDE_H_REGION (PHOBIUS); SIGNAL_PEPTIDE_C_REGION (PHOBIUS)	no hit	no hit
c10079_g1_i1	c10079_g1	9.64	uncharacterized loc101218710	647	10	3.99e-32	0.699	2	P:phosphatidylinositol biosynthetic process; C:mitochondrion	-	NON_CYTOPLASMIC_DOMAIN (PHOBIUS); SIGNAL_PEPTIDE_H_REGION (PHOBIUS); SIGNAL_PEPTIDE_N_REGION (PHOBIUS); SIGNAL_PEPTIDE (PHOBIUS); SIGNAL_PEPTIDE_C_REGION (PHOBIUS); TMhelix (TMHMM)	c6509_g1_i1	no hit
c10080_g1_i1	c10080_g1	5.36		853	0			0	-		no IPS match	c12028_g2_i1	no hit
c10081_g1_i1	c10081_g1	17.14	PREDICTED: uncharacterized protein LOC102579774 isoform X1	521	10	1.09e-38	0.769	1	P:metabolic process	-	no IPS match	c42173_g1_i1	no hit
c10082_g1_i1	c10082_g1	7.45	pentatricopeptide repeat-containing protein at5g43790-like	906	10	1.7e-72	0.705	2	C:mitochondrion; P:biological_process		IPR002885 (PFAM); IPR002885 (PFAM); PTHR24015 (PANTHER); PTHR24015:SF109 (PANTHER)	c32854_g1_i1	no hit
c10084_g1_i1	c10084_g1	6.46	vhs domain-containing protein at3g16270-like	1228	10	5.84e-118	0.635	1	P:RNA metabolic process	-	PTHR21514:SF0 (PANTHER); PTHR21514 (PANTHER)	c3719_g1_i1	no hit
c10085_g1_i1	c10085_g1	6.99		1084	0			0	-		IPR004312 (PFAM)	c29480_g1_i1	no hit
c10086_g1_i1	c10086_g1	22.6	probable salt tolerance-like protein at1g78600-like isoform x1	458	10	1.22e-19	0.981	2	F:zinc ion binding; C:intracellular	-	no IPS match	c5628_g1_i1	no hit
c10087_g1_i1	c10087_g1	8.12	avr9 elicitor response protein	846	10	1.84e-101	0.829	4	F:beta-1,3-galactosyltransferase activity; C:Golgi apparatus; P:protein glycosylation; C:integral component of membrane	-	IPR025298 (PFAM); IPR002659 (PFAM); IPR002659 (PANTHER); PTHR11214:SF74 (PANTHER); CYTOPLASMIC_DOMAIN (PHOBIUS); TRANSMEMBRANE (PHOBIUS); NON_CYTOPLASMIC_DOMAIN (PHOBIUS); TMhelix (TMHMM)	no hit	no hit
c10087_g2_i1	c10087_g2	10.82	beta- -galactosyltransferase 7-like	1432	10	0	0.886	4	F:beta-1,3-galactosyltransferase activity; C:Golgi apparatus; P:protein glycosylation; C:integral component of membrane	-	IPR002659 (PFAM); IPR025298 (PFAM); PTHR11214:SF74 (PANTHER); IPR002659 (PANTHER); CYTOPLASMIC_DOMAIN (PHOBIUS); NON_CYTOPLASMIC_DOMAIN (PHOBIUS); TRANSMEMBRANE (PHOBIUS); TMhelix (TMHMM)	c17577_g3_i1	no hit
c10088_g1_i1	c10088_g1	8.34	tobamovirus multiplication 1	1262	10	2.94e-160	0.851	3	C:integral component of membrane; P:viral replication complex formation and maintenance; C:plant-type vacuole membrane	-	IPR009457 (PFAM); PTHR31142:SF3 (PANTHER); PTHR31142 (PANTHER); TRANSMEMBRANE (PHOBIUS); CYTOPLASMIC_DOMAIN (PHOBIUS); SIGNAL_PEPTIDE_N_REGION (PHOBIUS); NON_CYTOPLASMIC_DOMAIN (PHOBIUS); NON_CYTOPLASMIC_DOMAIN (PHOBIUS); CYTOPLASMIC_DOMAIN (PHOBIUS); CYTOPLASMIC_DOMAIN (PHOBIUS); NON_CYTOPLASMIC_DOMAIN (PHOBIUS); TRANSMEMBRANE (PHOBIUS); NON_CYTOPLASMIC_DOMAIN (PHOBIUS); TRANSMEMBRANE (PHOBIUS);…	c16377_g1_i1	no hit
c10089_g1_i1	c10089_g1	5.1		444	0			0	-		no IPS match	no hit	no hit
c10089_g1_i2	c10089_g1	8.75		798	0			0	-		TRANSMEMBRANE (PHOBIUS); NON_CYTOPLASMIC_DOMAIN (PHOBIUS); CYTOPLASMIC_DOMAIN (PHOBIUS); TMhelix (TMHMM)	c16215_g1_i2	no hit
c10090_g1_i1	c10090_g1	6.18	clone: rafl24-31-	836	10	4.42e-76	0.618	0	-		Coil (COILS)	c2677_g1_i1	no hit
c10091_g1_i1	c10091_g1	5.03		264	0			0	-		no IPS match	no hit	no hit
c10092_g1_i1	c10092_g1	23.28	hsp40 cysteine-rich domain superfamily protein isoform 1	819	10	2.09e-57	0.881	2	F:unfolded protein binding; F:heat shock protein binding	-	IPR001305 (G3DSA:2.10.230.GENE3D); PTHR15852 (PANTHER); PTHR15852:SF15 (PANTHER); IPR001305 (SUPERFAMILY)	c10180_g1_i1	no hit
c10093_g1_i1	c10093_g1	6.83	mas-binding factor mbf2	509	10	5.94e-43	0.862	6	P:defense response to bacterium; P:response to cold; P:regulation of transcription, DNA-templated; F:sequence-specific DNA binding; F:sequence-specific DNA binding transcription factor activity; C:nucleus	-	PTHR22952:SF94 (PANTHER); PTHR22952 (PANTHER)	c8067_g1_i1	no hit
c10093_g2_i1	c10093_g2	4.3	transcription factor tga1	809	10	3.78e-117	0.836	14	F:calmodulin binding; P:systemic acquired resistance, salicylic acid mediated signaling pathway; P:nitrate transport; P:defense response to bacterium; P:response to cold; P:regulation of transcription, DNA-templated; F:sequence-specific DNA binding; P:response to xenobiotic stimulus; P:endoplasmic reticulum unfolded protein response; F:sequence-specific DNA binding transcription factor activity; …	-	IPR025422 (PFAM); PTHR22952 (PANTHER); PTHR22952:SF94 (PANTHER)	c8067_g2_i1	no hit
c10093_g2_i2	c10093_g2	0	bzip transcription factor bzip52	303	10	3.36e-34	0.803	3	P:regulation of transcription, DNA-templated; F:sequence-specific DNA binding transcription factor activity; F:sequence-specific DNA binding	-	IPR025422 (PFAM); PTHR22952:SF94 (PANTHER); PTHR22952 (PANTHER)	c34709_g1_i1	gi|628262733|gb|JZ583326.1|JZ583326
c10094_g1_i1	c10094_g1	5.87	clathrin adaptor complexes medium subunit family protein isoform 2	2179	10	0	0.831	3	C:clathrin adaptor complex; P:vesicle-mediated transport; P:intracellular protein transport	-	no IPS match	c9953_g1_i1	no hit
c10095_g1_i1	c10095_g1	16.4	Uncharacterized protein isoform 2	976	10	7.08e-16	0.521	0	-		TRANSMEMBRANE (PHOBIUS); SIGNAL_PEPTIDE_N_REGION (PHOBIUS); SIGNAL_PEPTIDE (PHOBIUS); NON_CYTOPLASMIC_DOMAIN (PHOBIUS); CYTOPLASMIC_DOMAIN (PHOBIUS); SIGNAL_PEPTIDE_H_REGION (PHOBIUS); SIGNAL_PEPTIDE_C_REGION (PHOBIUS); SignalP-TM (SIGNALP_GRAM_POSITIVE); TMhelix (TMHMM)	c13234_g1_i1	no hit
c10095_g1_i2	c10095_g1	2.89	Uncharacterized protein isoform 2	967	10	6.79e-16	0.521	0	-		CYTOPLASMIC_DOMAIN (PHOBIUS); TRANSMEMBRANE (PHOBIUS); NON_CYTOPLASMIC_DOMAIN (PHOBIUS); TMhelix (TMHMM)	c13234_g1_i1	no hit
c10096_g1_i1	c10096_g1	1.81	gpn-loop gtpase 2-like	428	10	1.34e-17	0.971	4	P:embryo development; P:cell division; F:nucleotide binding; C:microtubule	-	no IPS match	no hit	no hit
c10096_g2_i1	c10096_g2	5.14	gpn-loop gtpase 2-like	442	10	2.27e-26	0.942	4	P:embryo development; P:cell division; F:nucleotide binding; C:microtubule	-	CYTOPLASMIC_DOMAIN (PHOBIUS); NON_CYTOPLASMIC_DOMAIN (PHOBIUS); TRANSMEMBRANE (PHOBIUS); TMhelix (TMHMM)	no hit	no hit
c10097_g1_i1	c10097_g1	5.25	leucine-rich repeat family protein	1125	10	1.41e-140	0.686	1	F:protein binding		PR00019 (PRINTS); G3DSA:3.80.10.10 (GENE3D); IPR013210 (PFAM); IPR025875 (PFAM); G3DSA:3.80.10.10 (GENE3D); IPR001611 (PFAM); PTHR24420 (PANTHER); SSF52058 (SUPERFAMILY)	c4063_g1_i1	no hit
c10098_g1_i1	c10098_g1	6.7	gdsl esterase lipase at5g33370-like	583	10	5.45e-106	0.863	2	F:lipase activity; P:lipid metabolic process	EC:3.1.1	IPR013831 (G3DSA:3.40.50.GENE3D); IPR001087 (PFAM); PTHR22835 (PANTHER); PTHR22835:SF142 (PANTHER)	c31447_g1_i1	gi|628266300|gb|JZ581839.1|JZ581839
c10099_g1_i1	c10099_g1	9.17	hypothetical protein PRUPE_ppa016716mg	622	10	3.35e-12	0.528	0	-		CYTOPLASMIC_DOMAIN (PHOBIUS); SIGNAL_PEPTIDE_N_REGION (PHOBIUS); NON_CYTOPLASMIC_DOMAIN (PHOBIUS); SIGNAL_PEPTIDE_C_REGION (PHOBIUS); SIGNAL_PEPTIDE_H_REGION (PHOBIUS); TRANSMEMBRANE (PHOBIUS); SIGNAL_PEPTIDE (PHOBIUS); TMhelix (TMHMM); TMhelix (TMHMM)	c12676_g1_i1	no hit
c101_g1_i1	c101_g1	5.83		566	0			0	-		TRANSMEMBRANE (PHOBIUS); TRANSMEMBRANE (PHOBIUS); TRANSMEMBRANE (PHOBIUS); NON_CYTOPLASMIC_DOMAIN (PHOBIUS); CYTOPLASMIC_DOMAIN (PHOBIUS); TRANSMEMBRANE (PHOBIUS); NON_CYTOPLASMIC_DOMAIN (PHOBIUS); CYTOPLASMIC_DOMAIN (PHOBIUS); NON_CYTOPLASMIC_DOMAIN (PHOBIUS); TRANSMEMBRANE (PHOBIUS); CYTOPLASMIC_DOMAIN (PHOBIUS); TMhelix (TMHMM); TMhelix (TMHMM); TMhelix (TMHMM); TMhelix (TMHMM)	c28218_g1_i1	no hit
c1010_g1_i1	c1010_g1	17.72		220	0			0	-		no IPS match	c35286_g1_i1	no hit
c10101_g1_i1	c10101_g1	13.7	hypothetical protein PRUPE_ppa006213mg	739	10	1.07e-93	0.719	1	C:plasma membrane		PTHR31798:SF3 (PANTHER); PTHR31798 (PANTHER)	c14702_g1_i1	no hit
c10102_g1_i1	c10102_g1	7.77	PREDICTED: uncharacterized protein LOC102582285	876	10	1.04e-59	0.544	0	-		no IPS match	c8100_g1_i1	no hit
c10103_g1_i1	c10103_g1	5.51	alpha beta-hydrolase domain-containing protein	670	10	3.41e-108	0.837	3	F:hydrolase activity; P:metabolic process; C:cytoplasm	-	IPR029058 (G3DSA:3.40.50.GENE3D); PF12697 (PFAM); PTHR10992:SF149 (PANTHER); PTHR10992 (PANTHER); IPR029058 (SUPERFAMILY)	c7902_g1_i1	no hit
c10104_g1_i1	c10104_g1	0		411	0			0	-		no IPS match	no hit	no hit
c10104_g1_i2	c10104_g1	3.24		457	0			0	-		no IPS match	c26166_g1_i1	no hit
c10105_g1_i1	c10105_g1	4.44	PREDICTED: uncharacterized protein LOC102587335	687	10	8.87e-99	0.804	3	P:metabolic process; F:pyridoxal phosphate binding; F:catalytic activity	-	IPR009651 (PFAM); IPR015421 (G3DSA:3.40.640.GENE3D); IPR000277 (PANTHER); PTHR11808:SF41 (PANTHER); SIGNAL_PEPTIDE_C_REGION (PHOBIUS); SIGNAL_PEPTIDE (PHOBIUS); SIGNAL_PEPTIDE_N_REGION (PHOBIUS); NON_CYTOPLASMIC_DOMAIN (PHOBIUS); SIGNAL_PEPTIDE_H_REGION (PHOBIUS); SignalP-TM (SIGNALP_GRAM_POSITIVE); IPR015424 (SUPERFAMILY)	no hit	no hit
c10106_g1_i1	c10106_g1	27.76		569	0			0	-		no IPS match	c8694_g1_i1	no hit
c10107_g1_i1	c10107_g1	6.77		310	0			0	-		no IPS match	no hit	no hit
c10108_g1_i1	c10108_g1	5.74	pentatricopeptide repeat-containing	572	10	6.71e-59	0.862	3	C:chloroplast thylakoid membrane; P:metabolic process; F:ligase activity	-	no IPS match	no hit	no hit
c10109_g1_i1	c10109_g1	7.48	uncharacterized loc101214727	1145	10	5.42e-123	0.753	0	-		IPR006502 (PFAM); IPR006502 (TIGRFAM); PTHR31579:SF3 (PANTHER); PTHR31579 (PANTHER)	c14486_g1_i2	no hit
c1011_g1_i1	c1011_g1	11.59		205	0			0	-		SIGNAL_PEPTIDE_H_REGION (PHOBIUS); SIGNAL_PEPTIDE_C_REGION (PHOBIUS); SIGNAL_PEPTIDE_N_REGION (PHOBIUS); NON_CYTOPLASMIC_DOMAIN (PHOBIUS); SIGNAL_PEPTIDE (PHOBIUS)	no hit	no hit
c10110_g1_i1	c10110_g1	2.05	uncharacterized loc101220360	620	10	2.96e-25	0.938	2	P:nucleocytoplasmic transport; C:nuclear pore	-	no IPS match	c33491_g1_i1	no hit
c10111_g1_i1	c10111_g1	8.42		715	0			0	-		no IPS match	c9338_g1_i1	no hit
c10112_g1_i1	c10112_g1	0	u3 small nucleolar rna-associated protein 25-like	276	10	3.95e-13	0.689	3	P:anatomical structure development; P:multicellular organismal development; C:nucleus	-	CYTOPLASMIC_DOMAIN (PHOBIUS); NON_CYTOPLASMIC_DOMAIN (PHOBIUS); TRANSMEMBRANE (PHOBIUS); TMhelix (TMHMM)	no hit	no hit
c10112_g1_i2	c10112_g1	6.91	digestive organ expansion factor homolog	636	10	9.75e-20	0.487	5	C:nucleus; P:rRNA transcription; P:embryo sac development; P:embryo development; C:nucleolus		no IPS match	no hit	no hit
c10112_g2_i1	c10112_g2	12.31		361	0			0	-		no IPS match	no hit	no hit
c10113_g1_i1	c10113_g1	0		698	0			0	-		SIGNAL_PEPTIDE_N_REGION (PHOBIUS); SIGNAL_PEPTIDE_H_REGION (PHOBIUS); SIGNAL_PEPTIDE_C_REGION (PHOBIUS); NON_CYTOPLASMIC_DOMAIN (PHOBIUS); SIGNAL_PEPTIDE (PHOBIUS); SignalP-TM (SIGNALP_GRAM_POSITIVE); SignalP-noTM (SIGNALP_EUK); SignalP-noTM (SIGNALP_GRAM_NEGATIVE)	no hit	no hit
c10113_g1_i2	c10113_g1	16.74		637	0			0	-		SIGNAL_PEPTIDE (PHOBIUS); SIGNAL_PEPTIDE_H_REGION (PHOBIUS); SIGNAL_PEPTIDE_C_REGION (PHOBIUS); NON_CYTOPLASMIC_DOMAIN (PHOBIUS); SIGNAL_PEPTIDE_N_REGION (PHOBIUS); SignalP-TM (SIGNALP_GRAM_POSITIVE); SignalP-noTM (SIGNALP_GRAM_NEGATIVE); SignalP-noTM (SIGNALP_EUK)	no hit	no hit
c10113_g1_i3	c10113_g1	13.01		1255	0			0	-		CYTOPLASMIC_DOMAIN (PHOBIUS); TRANSMEMBRANE (PHOBIUS); NON_CYTOPLASMIC_DOMAIN (PHOBIUS)	c1899_g1_i1	no hit
c10115_g1_i1	c10115_g1	20.32	eid1-like f-box protein 2-like	623	10	2.66e-89	0.922	1	F:protein binding		G3DSA:1.20.1280.50 (GENE3D); PTHR31348 (PANTHER); PTHR31348:SF2 (PANTHER); IPR001810 (SUPERFAMILY)	c8697_g1_i1	no hit
c10116_g1_i1	c10116_g1	13.99	filamentous flower like protein	404	10	1.36e-17	0.882	10	P:abaxial cell fate specification; P:fruit development; P:specification of organ position; P:inflorescence meristem growth; P:regulation of flower development; P:meristem structural organization; P:specification of floral organ identity; P:biosynthetic process; F:pyridoxal phosphate binding; F:catalytic activity	-	IPR004838 (PROSITE_PATTERNS); NON_CYTOPLASMIC_DOMAIN (PHOBIUS); SIGNAL_PEPTIDE (PHOBIUS); SIGNAL_PEPTIDE_H_REGION (PHOBIUS); SIGNAL_PEPTIDE_C_REGION (PHOBIUS); SIGNAL_PEPTIDE_N_REGION (PHOBIUS)	c9868_g1_i1	no hit
c10117_g1_i1	c10117_g1	7.06	PREDICTED: uncharacterized protein LOC101254809	1011	10	3.64e-61	0.677	2	F:protein heterodimerization activity; C:SAGA-type complex		IPR009072 (G3DSA:1.10.20.GENE3D); IPR024738 (PFAM); PTHR21277 (PANTHER); PTHR21277:SF7 (PANTHER)	c15772_g1_i1	no hit
c10118_g1_i1	c10118_g1	281.43	cell wall-associated hydrolase	3347	10	0	0.804	1	C:chloroplast	-	no IPS match	no hit	gi|62147714|emb|CR848038.1|
c10119_g1_i1	c10119_g1	9.86		266	0			0	-		no IPS match	no hit	no hit
c10119_g1_i2	c10119_g1	6.64		382	0			0	-		NON_CYTOPLASMIC_DOMAIN (PHOBIUS); TRANSMEMBRANE (PHOBIUS); CYTOPLASMIC_DOMAIN (PHOBIUS); TMhelix (TMHMM)	no hit	no hit
c10119_g1_i3	c10119_g1	0		547	0			0	-		TRANSMEMBRANE (PHOBIUS); CYTOPLASMIC_DOMAIN (PHOBIUS); NON_CYTOPLASMIC_DOMAIN (PHOBIUS); TMhelix (TMHMM)	c26193_g1_i1	no hit
c1012_g1_i1	c1012_g1	2.84	52 kda repressor of the inhibitor of the protein kinase-like	656	10	5.29e-80	0.713	1	F:nucleic acid binding	-	PTHR11697 (PANTHER); PTHR11697:SF91 (PANTHER); IPR012337 (SUPERFAMILY)	c6708_g1_i1	no hit
c10120_g1_i1	c10120_g1	10.34	importin subunit beta-1-like	484	10	2.91e-44	0.757	5	F:Ran GTPase binding; P:nucleocytoplasmic transport; F:protein transporter activity; P:intracellular protein transport; C:cytosol	-	TRANSMEMBRANE (PHOBIUS); CYTOPLASMIC_DOMAIN (PHOBIUS); NON_CYTOPLASMIC_DOMAIN (PHOBIUS); TMhelix (TMHMM)	no hit	no hit
c10121_g1_i1	c10121_g1	13.95	vesicle-associated membrane	567	10	5.03e-40	0.748	2	P:transport; C:membrane	-	CYTOPLASMIC_DOMAIN (PHOBIUS); TRANSMEMBRANE (PHOBIUS); NON_CYTOPLASMIC_DOMAIN (PHOBIUS); TMhelix (TMHMM)	c10457_g1_i2	no hit
c10122_g1_i1	c10122_g1	24.89	acyl carrier protein mitochondrial-like	723	10	1.01e-56	0.86	2	P:fatty acid biosynthetic process; C:mitochondrial matrix	-	no IPS match	c8824_g1_i1	gi|628264836|gb|JZ581107.1|JZ581107
c10123_g1_i1	c10123_g1	9.74	sc:d0144 protein	1060	10	7.51e-12	0.43	0	-		SIGNAL_PEPTIDE_N_REGION (PHOBIUS); SIGNAL_PEPTIDE_C_REGION (PHOBIUS); NON_CYTOPLASMIC_DOMAIN (PHOBIUS); SIGNAL_PEPTIDE_H_REGION (PHOBIUS); SIGNAL_PEPTIDE (PHOBIUS); TMhelix (TMHMM)	c16842_g1_i1	no hit
c10125_g1_i1	c10125_g1	24.81	stem-specific protein tsjt1-like	670	10	3.88e-117	0.897	4	P:response to abscisic acid; C:cytosol; C:nucleus; C:plasma membrane	-	IPR029055 (G3DSA:3.60.20.GENE3D); IPR024286 (PFAM); PTHR11772 (PANTHER); PTHR11772:SF8 (PANTHER); IPR029055 (SUPERFAMILY)	c9482_g1_i1	gi|628262086|gb|JZ582711.1|JZ582711
c10126_g1_i1	c10126_g1	7.71		293	0			0	-		TRANSMEMBRANE (PHOBIUS); CYTOPLASMIC_DOMAIN (PHOBIUS); NON_CYTOPLASMIC_DOMAIN (PHOBIUS); TMhelix (TMHMM)	no hit	no hit
c10127_g1_i1	c10127_g1	7.13		812	0			0	-		no IPS match	c14522_g1_i1	no hit
c10128_g1_i1	c10128_g1	10.09	transcription factor	703	10	6.15e-89	0.75	8	P:response to acid; P:regulation of cellular metabolic process; P:response to abiotic stimulus; P:response to hormone; F:DNA binding; P:response to oxygen-containing compound; F:chromatin binding; C:nucleus	-	IPR001005 (SMART); IPR001005 (PFAM); IPR009057 (G3DSA:1.10.10.GENE3D); IPR009057 (G3DSA:1.10.10.GENE3D); PTHR10641 (PANTHER); PTHR10641:SF495 (PANTHER); IPR017930 (PROSITE_PROFILES); IPR017930 (PROSITE_PROFILES); IPR009057 (SUPERFAMILY)	c10157_g1_i3	no hit
c10128_g1_i2	c10128_g1	5.6	transcription factor	686	10	1.57e-61	0.941	13	P:response to UV-B; P:response to salicylic acid; P:response to jasmonic acid; P:response to salt stress; P:response to ethylene; P:response to wounding; F:DNA binding; P:regulation of phenylpropanoid metabolic process; P:response to cadmium ion; P:negative regulation of transcription, DNA-templated; F:chromatin binding; P:response to abscisic acid; C:nucleus	-	IPR009057 (G3DSA:1.10.10.GENE3D); PTHR10641:SF495 (PANTHER); PTHR10641 (PANTHER)	no hit	no hit
c10129_g1_i1	c10129_g1	8.29	nuclear inhibitor of protein phosphatase 1-like	1705	10	6.61e-155	0.69	1	F:protein binding		IPR000253 (SMART); IPR000253 (PFAM); IPR000253 (G3DSA:2.60.200.GENE3D); PTHR23308 (PANTHER); PTHR23308:SF27 (PANTHER); IPR000253 (PROSITE_PROFILES); IPR008984 (SUPERFAMILY)	c14629_g1_i1	no hit
c1013_g1_i1	c1013_g1	6.28	wrky transcription factor 5	610	10	3.15e-20	0.658	3	P:regulation of transcription, DNA-templated; F:sequence-specific DNA binding; F:sequence-specific DNA binding transcription factor activity		Coil (COILS)	c4019_g1_i1	gi|628262950|gb|JZ583543.1|JZ583543
c10130_g1_i1	c10130_g1	10.66	ribosomal rna small subunit	602	10	5.28e-81	0.859	2	P:methylation; F:methyltransferase activity	-	IPR023267 (PRINTS); IPR001678 (PFAM); IPR029063 (G3DSA:3.40.50.GENE3D); PTHR22807 (PANTHER); PTHR22807:SF16 (PANTHER); IPR029063 (SUPERFAMILY)	c13078_g1_i1	no hit
c10131_g1_i1	c10131_g1	0		226	0			0	-		no IPS match	no hit	no hit
c10132_g1_i1	c10132_g1	13.44		918	0			0	-		TRANSMEMBRANE (PHOBIUS); CYTOPLASMIC_DOMAIN (PHOBIUS); NON_CYTOPLASMIC_DOMAIN (PHOBIUS); TMhelix (TMHMM)	c10374_g1_i2	no hit
c10133_g1_i1	c10133_g1	9.13	thymidine kinase-like	1218	10	2.64e-108	0.795	7	F:thymidine kinase activity; P:nucleotide biosynthetic process; P:DNA replication; F:identical protein binding; P:deoxyribonucleoside monophosphate biosynthetic process; F:ATP binding; P:phosphorylation	EC:2.7.1.21	G3DSA:3.30.60.20 (GENE3D); IPR027417 (G3DSA:3.40.50.GENE3D); IPR001267 (PFAM); IPR001267 (PANTHER); IPR020633 (PROSITE_PATTERNS); SIGNAL_PEPTIDE_H_REGION (PHOBIUS); SIGNAL_PEPTIDE (PHOBIUS); SIGNAL_PEPTIDE_C_REGION (PHOBIUS); NON_CYTOPLASMIC_DOMAIN (PHOBIUS); SIGNAL_PEPTIDE_N_REGION (PHOBIUS); SignalP-TM (SIGNALP_GRAM_POSITIVE); SignalP-noTM (SIGNALP_GRAM_NEGATIVE); IPR027417 (SUPERFAMILY); SSF57…	c11079_g1_i1	gi|628268273|gb|JZ582301.1|JZ582301
c10134_g1_i1	c10134_g1	8.22	sc35-like splicing factor family protein	1009	10	4.44e-10	0.901	6	P:spermatogenesis; C:nucleosome; F:DNA binding; C:nuclear speck; C:cytosol; F:nucleotide binding	-	IPR012677 (G3DSA:3.30.70.GENE3D); PTHR23147:SF2 (PANTHER); PTHR23147 (PANTHER); SSF54928 (SUPERFAMILY)	c17111_g1_i1	no hit
c10134_g1_i2	c10134_g1	2.35	sc35-like splicing factor family protein	1121	10	5.72e-10	0.901	6	P:spermatogenesis; C:nucleosome; F:DNA binding; C:nuclear speck; C:cytosol; F:nucleotide binding	-	no IPS match	c17111_g1_i1	no hit
c10135_g1_i1	c10135_g1	16.38		225	0			0	-		CYTOPLASMIC_DOMAIN (PHOBIUS); NON_CYTOPLASMIC_DOMAIN (PHOBIUS); TRANSMEMBRANE (PHOBIUS); TMhelix (TMHMM)	no hit	no hit
c10135_g1_i2	c10135_g1	5.55		667	0			0	-		no IPS match	no hit	no hit
c10136_g1_i1	c10136_g1	5.14	death-inducer obliterator 1-like	706	10	3.17e-25	0.491	3	P:translational elongation; F:translation elongation factor activity; P:transcription, DNA-templated		no IPS match	no hit	no hit
c10137_g1_i1	c10137_g1	8.94	polyol transporter 5-like	1341	10	0	0.793	6	C:integral component of membrane; F:substrate-specific transmembrane transporter activity; F:2-alkenal reductase [NAD(P)] activity; P:oxidation-reduction process; P:transmembrane transport; P:carbohydrate transport	EC:1.3.1.74	IPR003663 (PRINTS); IPR003663 (TIGRFAM); G3DSA:1.20.1250.20 (GENE3D); IPR005828 (PFAM); PTHR24063:SF327 (PANTHER); PTHR24063 (PANTHER); IPR005829 (PROSITE_PATTERNS); IPR005829 (PROSITE_PATTERNS); IPR005829 (PROSITE_PATTERNS); NON_CYTOPLASMIC_DOMAIN (PHOBIUS); CYTOPLASMIC_DOMAIN (PHOBIUS); TRANSMEMBRANE (PHOBIUS); TRANSMEMBRANE (PHOBIUS); TRANSMEMBRANE (PHOBIUS); TRANSMEMBRANE (PHOBIUS); NON_CYTOP…	c36214_g1_i1	no hit
c10138_g1_i1	c10138_g1	11.39	bes1 bzr1 homolog protein 4-like isoform x1	416	10	6.03e-39	0.585	0	-		IPR008540 (PFAM); PTHR31506 (PANTHER); PTHR31506:SF2 (PANTHER)	no hit	no hit
c10139_g1_i1	c10139_g1	8.17	protein glutamine dumper 3-like	399	10	8.49e-13	0.585	1	C:cytoplasmic membrane-bounded vesicle		no IPS match	c13842_g1_i1	no hit
c1014_g1_i1	c1014_g1	11.87		559	0			0	-		no IPS match	c6217_g1_i1	gi|628262339|gb|JZ582932.1|JZ582932
c10140_g1_i1	c10140_g1	0	calcineurin b-like protein 10-like	464	10	9.73e-16	0.935	5	P:hyperosmotic salinity response; C:plant-type vacuole membrane; P:regulation of potassium ion transport; F:calcium ion binding; P:regulation of ion homeostasis	-	PTHR23056:SF19 (PANTHER); PTHR23056 (PANTHER)	c28306_g1_i1	no hit
c10141_g1_i1	c10141_g1	4.23		713	0			0	-		no IPS match	c37313_g1_i1	no hit
c10142_g1_i1	c10142_g1	11.21	PREDICTED: uncharacterized protein LOC100254241	944	10	5.25e-73	0.576	0	-		IPR012442 (PFAM)	c33590_g1_i1	no hit
c10143_g1_i1	c10143_g1	3.64	zinc finger protein zat5-like	799	10	1.21e-51	0.561	1	F:metal ion binding		IPR015880 (SMART); PF13912 (PFAM); PTHR26374 (PANTHER); IPR007087 (PROSITE_PATTERNS); IPR007087 (PROSITE_PROFILES); IPR007087 (PROSITE_PROFILES); SSF57667 (SUPERFAMILY)	c7754_g1_i1	no hit
c10144_g1_i1	c10144_g1	155.35	3 -5	1246	10	0	0.883	3	P:nucleic acid phosphodiester bond hydrolysis; F:RNA binding; F:3'-5' exonuclease activity	-	IPR002562 (SMART); IPR004087 (SMART); IPR004088 (G3DSA:3.30.1370.GENE3D); IPR012337 (G3DSA:3.30.420.GENE3D); IPR002562 (PFAM); IPR004088 (PFAM); PTHR12124 (PANTHER); IPR004088 (PROSITE_PROFILES); IPR004088 (SUPERFAMILY); IPR012337 (SUPERFAMILY)	c10442_g1_i1	gi|628261763|gb|JZ580628.1|JZ580628
c10145_g1_i1	c10145_g1	13.11	extra-large guanine nucleotide-binding protein 1-like	592	10	2.72e-16	0.635	4	P:regulation of biological process; P:single-organism cellular process; F:nucleotide binding; P:response to carbohydrate	-	CYTOPLASMIC_DOMAIN (PHOBIUS); NON_CYTOPLASMIC_DOMAIN (PHOBIUS); TRANSMEMBRANE (PHOBIUS)	no hit	no hit
c10146_g1_i1	c10146_g1	11.15		207	0			0	-		no IPS match	no hit	no hit
c10146_g1_i2	c10146_g1	3.89	ap-5 complex subunit zeta-1-like	841	10	1.84e-61	0.729	1	C:AP-5 adaptor complex		IPR028222 (PFAM); CYTOPLASMIC_DOMAIN (PHOBIUS); TRANSMEMBRANE (PHOBIUS); NON_CYTOPLASMIC_DOMAIN (PHOBIUS); NON_CYTOPLASMIC_DOMAIN (PHOBIUS); TRANSMEMBRANE (PHOBIUS)	no hit	no hit
c10146_g1_i3	c10146_g1	5.57	ap-5 complex subunit zeta-1-like	852	10	2.74e-84	0.765	1	C:AP-5 adaptor complex	-	IPR028222 (PFAM); PTHR12181 (PANTHER); PTHR12181:SF29 (PANTHER); NON_CYTOPLASMIC_DOMAIN (PHOBIUS); TRANSMEMBRANE (PHOBIUS); TRANSMEMBRANE (PHOBIUS); NON_CYTOPLASMIC_DOMAIN (PHOBIUS); CYTOPLASMIC_DOMAIN (PHOBIUS); TRANSMEMBRANE (PHOBIUS); CYTOPLASMIC_DOMAIN (PHOBIUS)	no hit	no hit
c10147_g1_i1	c10147_g1	15.03	dna binding	569	10	1.88e-37	0.686	1	F:metal ion binding	-	no IPS match	no hit	no hit
c10148_g1_i1	c10148_g1	6.82	conserved hypothetical protein	443	10	1.32e-55	0.78	0	-		IPR025315 (PFAM); PTHR31325 (PANTHER); PTHR31325:SF0 (PANTHER); CYTOPLASMIC_DOMAIN (PHOBIUS); CYTOPLASMIC_DOMAIN (PHOBIUS); TRANSMEMBRANE (PHOBIUS); NON_CYTOPLASMIC_DOMAIN (PHOBIUS); TRANSMEMBRANE (PHOBIUS); NON_CYTOPLASMIC_DOMAIN (PHOBIUS); TRANSMEMBRANE (PHOBIUS)	c2189_g1_i1	no hit
c10149_g1_i1	c10149_g1	13.22	nudix hydrolase chloroplastic-like	896	10	4.19e-99	0.807	3	F:ATP binding; P:metabolic process; F:bis(5'-nucleosyl)-tetraphosphatase (asymmetrical) activity	EC:3.6.1.17	IPR020476 (PRINTS); IPR000086 (PFAM); IPR015797 (G3DSA:3.90.79.GENE3D); PTHR11839:SF1 (PANTHER); PTHR11839 (PANTHER); IPR020084 (PROSITE_PATTERNS); IPR022927 (HAMAP); IPR000086 (PROSITE_PROFILES); IPR015797 (SUPERFAMILY)	c9009_g1_i1	no hit
c10150_g1_i1	c10150_g1	8.18	mechanosensitive ion channel protein 10-like	343	10	1.56e-21	0.861	2	P:transmembrane transport; C:membrane	-	PTHR31618:SF1 (PANTHER); PTHR31618 (PANTHER)	c30793_g1_i1	no hit
c10151_g1_i1	c10151_g1	14.76	rac-like gtpase partial	515	10	3.23e-24	0.997	4	F:GTP binding; C:intracellular; C:membrane; P:small GTPase mediated signal transduction	-	no IPS match	c21822_g2_i6	no hit
c10151_g1_i2	c10151_g1	0	rac-like gtpase partial	466	10	1.94e-24	0.997	4	F:GTP binding; C:intracellular; C:membrane; P:small GTPase mediated signal transduction	-	IPR001806 (PRINTS); IPR027417 (G3DSA:3.40.50.GENE3D); IPR001806 (PFAM); PTHR24072:SF112 (PANTHER); PTHR24072 (PANTHER); IPR027417 (SUPERFAMILY)	no hit	no hit
c10152_g1_i1	c10152_g1	27.43	dag chloroplast	342	10	7.22e-42	0.655	4	C:mitochondrion; P:endonucleolytic cleavage of tetracistronic rRNA transcript (SSU-rRNA, LSU-rRNA, 4.5S-rRNA, 5S-rRNA); C:chloroplast; P:plastid organization		no IPS match	c2534_g1_i1	gi|628268070|gb|JZ582098.1|JZ582098
c10153_g1_i1	c10153_g1	7.92	---NA---	406	0			0	-		no IPS match	c10070_g1_i1	no hit
c10154_g1_i1	c10154_g1	19.18		508	0			0	-		SIGNAL_PEPTIDE_C_REGION (PHOBIUS); TRANSMEMBRANE (PHOBIUS); SIGNAL_PEPTIDE (PHOBIUS); SIGNAL_PEPTIDE_N_REGION (PHOBIUS); SIGNAL_PEPTIDE_H_REGION (PHOBIUS); CYTOPLASMIC_DOMAIN (PHOBIUS); NON_CYTOPLASMIC_DOMAIN (PHOBIUS); SignalP-noTM (SIGNALP_GRAM_NEGATIVE); SignalP-TM (SIGNALP_GRAM_POSITIVE); SignalP-noTM (SIGNALP_EUK); TMhelix (TMHMM); TMhelix (TMHMM)	c37765_g1_i1	no hit
c10155_g1_i1	c10155_g1	5.49	predicted protein	425	10	6.95e-34	0.908	0	-		no IPS match	c3588_g1_i1	no hit
c10156_g1_i1	c10156_g1	4.19	serine threonine-protein kinase	778	10	4.48e-58	0.829	3	F:protein tyrosine kinase activity; P:peptidyl-tyrosine phosphorylation; F:ATP binding	EC:2.7.10	SIGNAL_PEPTIDE_N_REGION (PHOBIUS); NON_CYTOPLASMIC_DOMAIN (PHOBIUS); SIGNAL_PEPTIDE_H_REGION (PHOBIUS); SIGNAL_PEPTIDE (PHOBIUS); SIGNAL_PEPTIDE_C_REGION (PHOBIUS)	no hit	no hit
c10156_g1_i2	c10156_g1	12.37	serine threonine-protein kinase	669	10	2.22e-76	0.849	3	F:protein tyrosine kinase activity; P:peptidyl-tyrosine phosphorylation; F:ATP binding	EC:2.7.10	G3DSA:1.10.510.10 (GENE3D); IPR000719 (PFAM); PTHR24420:SF734 (PANTHER); PTHR24420 (PANTHER); IPR000719 (PROSITE_PROFILES); IPR011009 (SUPERFAMILY)	c8715_g1_i1	no hit
c10157_g1_i1	c10157_g1	4.14		506	0			0	-		no IPS match	c37713_g1_i1	no hit
c10158_g1_i1	c10158_g1	4.67	lectin-domain containing receptor kinase -like	662	10	3.44e-77	0.704	8	P:response to other organism; P:regulation of biological process; F:protein kinase activity; P:single-organism process; P:response to abscisic acid; P:protein phosphorylation; F:ATP binding; F:carbohydrate binding	-	G3DSA:3.30.200.20 (GENE3D); IPR000719 (PFAM); IPR013320 (G3DSA:2.60.120.GENE3D); IPR001220 (PFAM); PTHR24420 (PANTHER); PTHR24420:SF725 (PANTHER); IPR017441 (PROSITE_PATTERNS); NON_CYTOPLASMIC_DOMAIN (PHOBIUS); TRANSMEMBRANE (PHOBIUS); CYTOPLASMIC_DOMAIN (PHOBIUS); IPR000719 (PROSITE_PROFILES); IPR008985 (SUPERFAMILY); IPR011009 (SUPERFAMILY); TMhelix (TMHMM)	no hit	no hit
c10159_g1_i1	c10159_g1	15.2	PREDICTED: uncharacterized protein LOC100853798	892	10	4.32e-38	0.577	0	-		TRANSMEMBRANE (PHOBIUS); CYTOPLASMIC_DOMAIN (PHOBIUS); NON_CYTOPLASMIC_DOMAIN (PHOBIUS); TMhelix (TMHMM)	c9536_g1_i1	no hit
c1016_g1_i1	c1016_g1	13.29	-norcoclaurine 6-o-methyltransferase-like	416	10	6.94e-26	0.71	2	F:O-methyltransferase activity; F:protein dimerization activity	EC:2.1.1	IPR012967 (PFAM); IPR011991 (G3DSA:1.10.10.GENE3D); SSF46785 (SUPERFAMILY)	no hit	no hit
c10160_g1_i1	c10160_g1	10.96		384	0			0	-		no IPS match	c6220_g1_i1	no hit
c10161_g1_i1	c10161_g1	10.21	zinc finger protein 4	798	10	1.45e-63	0.734	1	F:metal ion binding		PTHR10042 (PANTHER); IPR007087 (PROSITE_PATTERNS); IPR007087 (PROSITE_PROFILES); SSF57667 (SUPERFAMILY)	c40904_g1_i1	no hit
c10162_g1_i1	c10162_g1	7.28	uncharacterized loc101212538	1854	10	3.89e-24	0.615	0	-		CYTOPLASMIC_DOMAIN (PHOBIUS); TRANSMEMBRANE (PHOBIUS); NON_CYTOPLASMIC_DOMAIN (PHOBIUS); TMhelix (TMHMM)	c12851_g1_i1	no hit
c10163_g1_i1	c10163_g1	12.89	ww domain-containing isoform 1	704	10	1.79e-58	0.73	1	F:protein binding		Coil (COILS); IPR001202 (SMART); IPR001202 (PFAM); G3DSA:2.20.70.10 (GENE3D); IPR001202 (PROSITE_PATTERNS); IPR001202 (PROSITE_PROFILES); IPR001202 (SUPERFAMILY)	no hit	no hit
c10164_g1_i1	c10164_g1	6.82		443	0			0	-		no IPS match	c10994_g1_i1	no hit
c10165_g1_i1	c10165_g1	8.16	heat shock family protein	677	10	2.43e-57	0.635	2	P:protein metabolic process; P:response to stress		IPR027417 (G3DSA:3.40.50.GENE3D); PTHR11638 (PANTHER); PTHR11638:SF69 (PANTHER); IPR027417 (SUPERFAMILY)	c14366_g1_i1	no hit
c10166_g1_i1	c10166_g1	5.86		718	0			0	-		no IPS match	c12268_g1_i1	no hit
c10167_g1_i1	c10167_g1	16.7		367	0			0	-		IPR009424 (PFAM); TRANSMEMBRANE (PHOBIUS); CYTOPLASMIC_DOMAIN (PHOBIUS); SIGNAL_PEPTIDE (PHOBIUS); SIGNAL_PEPTIDE_H_REGION (PHOBIUS); SIGNAL_PEPTIDE_N_REGION (PHOBIUS); SIGNAL_PEPTIDE_C_REGION (PHOBIUS); NON_CYTOPLASMIC_DOMAIN (PHOBIUS); TMhelix (TMHMM); TMhelix (TMHMM)	c10091_g1_i1	no hit
c10168_g1_i1	c10168_g1	6.72	pentatricopeptide repeat-containing protein mitochondrial-like	1053	10	6.81e-161	0.819	3	P:RNA polyadenylation; F:polynucleotide adenylyltransferase activity; F:protein binding	EC:2.7.7.19	IPR002885 (TIGRFAM); IPR002885 (PFAM); IPR011990 (G3DSA:1.25.40.GENE3D); IPR002885 (PFAM); PTHR24015 (PANTHER); PTHR24015:SF431 (PANTHER); IPR002885 (PROSITE_PROFILES); IPR002885 (PROSITE_PROFILES); IPR002885 (PROSITE_PROFILES); IPR002885 (PROSITE_PROFILES); IPR002885 (PROSITE_PROFILES); IPR002885 (PROSITE_PROFILES); IPR002885 (PROSITE_PROFILES); IPR002885 (PROSITE_PROFILES); SSF81901 (SUPERFAMIL…	c12823_g1_i1	no hit
c10169_g1_i1	c10169_g1	11.63	pentatricopeptide repeat-containing protein mitochondrial-like	411	10	4.23e-18	0.534	2	P:metabolic process; F:hydrolase activity, acting on acid anhydrides		no IPS match	no hit	no hit
c1017_g1_i1	c1017_g1	6.11	probable fructokinase-1-like	474	10	4.47e-18	0.648	2	P:cellular process; F:transferase activity	-	no IPS match	c13048_g1_i1	no hit
c10170_g1_i1	c10170_g1	257.92	heat shock protein 80 partial	271	10	3.03e-57	0.987	12	P:protein folding; C:Golgi apparatus; C:plasma membrane; P:response to stress; C:cell wall; C:vacuolar membrane; F:ATP binding; C:chloroplast stroma; F:unfolded protein binding; C:nucleus; C:cytosol; C:apoplast	-	no IPS match	c1459_g1_i1	no hit
c10170_g2_i1	c10170_g2	126.73	heat shock protein	223	10	1.52e-37	0.945	13	C:cytosol; C:cell wall; P:protein folding; C:nucleolus; P:response to heat; C:vacuolar membrane; F:ATP binding; P:cellular response to calcium ion; C:chloroplast stroma; F:unfolded protein binding; C:Golgi apparatus; C:plasma membrane; C:apoplast	-	IPR001404 (PFAM); IPR001404 (PANTHER); PTHR11528:SF43 (PANTHER); SSF110942 (SUPERFAMILY)	c6525_g1_i1	no hit
c10172_g1_i1	c10172_g1	9.49	ethylene-responsive transcription factor 12-like	750	10	2.42e-71	0.709	3	P:regulation of transcription, DNA-templated; F:sequence-specific DNA binding transcription factor activity; F:DNA binding		IPR001471 (PRINTS); IPR001471 (SMART); IPR001471 (PFAM); IPR001471 (G3DSA:3.30.730.GENE3D); PTHR31677 (PANTHER); IPR001471 (PROSITE_PROFILES); IPR016177 (SUPERFAMILY)	c1468_g1_i1	gi|628269032|gb|JZ579540.1|JZ579540
c10173_g1_i1	c10173_g1	11.59	dna (cytosine-5)-methyltransferase-like	251	6	8.62e-12	0.8383	3	P:DNA methylation; F:DNA binding; F:methyltransferase activity	-	no IPS match	no hit	no hit
c10173_g1_i2	c10173_g1	5.04	trna (cytosine -c )-methyltransferase-like	985	10	1.09e-142	0.761	4	P:DNA methylation; F:DNA binding; F:transferase activity, transferring acyl groups; F:methyltransferase activity	-	IPR001525 (PRINTS); IPR029063 (G3DSA:3.40.50.GENE3D); IPR001525 (PFAM); G3DSA:3.90.120.10 (GENE3D); IPR001525 (PANTHER); IPR029063 (SUPERFAMILY)	c10623_g1_i1	no hit
c10174_g1_i1	c10174_g1	2.94	filament-like plant protein 7-like	794	10	6.74e-45	0.574	0	-		IPR008587 (PFAM); PTHR31580:SF3 (PANTHER); PTHR31580 (PANTHER)	no hit	no hit
c10175_g1_i1	c10175_g1	8.63		205	0			0	-		no IPS match	no hit	no hit
c10175_g1_i2	c10175_g1	28.33	auxin-induced protein x10a	597	10	1.96e-21	0.655	0	-		IPR003676 (PFAM); PTHR31929:SF1 (PANTHER); PTHR31929 (PANTHER)	c11233_g1_i1	no hit
c10176_g1_i1	c10176_g1	12.96	salt tolerance protein 5-like protein	736	10	9.02e-83	0.645	5	P:shoot system development; P:organ development; P:post-embryonic development; P:single organism reproductive process; P:reproductive structure development	-	IPR008978 (G3DSA:2.60.40.GENE3D); IPR007052 (PFAM); PTHR12356 (PANTHER); IPR007052 (PROSITE_PROFILES); IPR008978 (SUPERFAMILY)	c12822_g1_i1	no hit
c10177_g1_i1	c10177_g1	8.51	auxin transporter-like protein 2-like	603	10	3.53e-142	0.97	18	P:auxin influx; P:transmembrane transport; C:integral component of membrane; P:positive gravitropism; F:auxin influx transmembrane transporter activity; F:symporter activity; P:auxin-activated signaling pathway; C:cell surface; C:endosome; F:auxin binding; P:lateral root formation; P:root cap development; P:root hair cell differentiation; P:establishment of planar polarity; P:response to nematode…	-	IPR013057 (PFAM); PTHR22950 (PANTHER); PTHR22950:SF3 (PANTHER); CYTOPLASMIC_DOMAIN (PHOBIUS); NON_CYTOPLASMIC_DOMAIN (PHOBIUS); NON_CYTOPLASMIC_DOMAIN (PHOBIUS); TRANSMEMBRANE (PHOBIUS); NON_CYTOPLASMIC_DOMAIN (PHOBIUS); TRANSMEMBRANE (PHOBIUS); CYTOPLASMIC_DOMAIN (PHOBIUS); TRANSMEMBRANE (PHOBIUS); TRANSMEMBRANE (PHOBIUS); TMhelix (TMHMM); TMhelix (TMHMM); TMhelix (TMHMM); TMhelix (TMHMM); TMhel…	no hit	no hit
c10177_g1_i2	c10177_g1	0	amino acid	220	10	2.81e-46	0.992	4	P:cotyledon vascular tissue pattern formation; C:integral component of membrane; P:root cap development; P:response to nematode	-	IPR013057 (PFAM); PTHR22950:SF3 (PANTHER); PTHR22950 (PANTHER); CYTOPLASMIC_DOMAIN (PHOBIUS); TRANSMEMBRANE (PHOBIUS); CYTOPLASMIC_DOMAIN (PHOBIUS); NON_CYTOPLASMIC_DOMAIN (PHOBIUS); TRANSMEMBRANE (PHOBIUS); TMhelix (TMHMM); TMhelix (TMHMM)	no hit	no hit
c10177_g1_i3	c10177_g1	2.96	auxin transporter-like protein 3-like	637	10	1.11e-136	0.917	8	F:auxin influx transmembrane transporter activity; P:auxin polar transport; P:transmembrane transport; P:auxin influx; C:integral component of membrane; P:lateral root formation; P:response to auxin; P:root cap development	-	IPR013057 (PFAM); PTHR22950 (PANTHER); PTHR22950:SF3 (PANTHER); NON_CYTOPLASMIC_DOMAIN (PHOBIUS); TRANSMEMBRANE (PHOBIUS); TRANSMEMBRANE (PHOBIUS); CYTOPLASMIC_DOMAIN (PHOBIUS); NON_CYTOPLASMIC_DOMAIN (PHOBIUS); CYTOPLASMIC_DOMAIN (PHOBIUS); TRANSMEMBRANE (PHOBIUS); TMhelix (TMHMM); TMhelix (TMHMM); TMhelix (TMHMM); TMhelix (TMHMM)	c13123_g1_i2	no hit
c10178_g1_i1	c10178_g1	9.16	60s ribosomal protein l2	218	10	2.19e-23	0.922	11	P:translation; F:RNA binding; C:nucleolus; F:structural constituent of ribosome; C:vacuolar membrane; F:protein binding; C:chloroplast; C:cytosolic large ribosomal subunit; C:Golgi apparatus; C:plasma membrane; P:embryo development ending in seed dormancy	-	IPR014722 (G3DSA:2.30.30.GENE3D); IPR022669 (PFAM); IPR002171 (PANTHER); PTHR13691:SF16 (PANTHER); IPR008991 (SUPERFAMILY)	no hit	no hit
c10178_g2_i1	c10178_g2	0	thiamin pyrophosphokinase family protein	358	10	8.28e-45	0.839	7	C:cytosol; P:thiamine metabolic process; F:ATP binding; F:thiamine diphosphokinase activity; P:phosphorylation; F:kinase activity; P:thiamine diphosphate biosynthetic process	EC:2.7.6.2	IPR007371 (PFAM); IPR007371 (G3DSA:3.40.50.GENE3D); PTHR13622 (PANTHER); PTHR13622:SF4 (PANTHER); CYTOPLASMIC_DOMAIN (PHOBIUS); NON_CYTOPLASMIC_DOMAIN (PHOBIUS); TRANSMEMBRANE (PHOBIUS); IPR007371 (SUPERFAMILY)	no hit	no hit
c10178_g2_i2	c10178_g2	5.87	thiamin pyrophosphokinase family protein	563	10	2.5e-46	0.839	6	P:thiamine diphosphate biosynthetic process; P:thiamine metabolic process; F:thiamine diphosphokinase activity; F:kinase activity; P:phosphorylation; F:ATP binding	EC:2.7.6.2	IPR007371 (G3DSA:3.40.50.GENE3D); TRANSMEMBRANE (PHOBIUS); NON_CYTOPLASMIC_DOMAIN (PHOBIUS); CYTOPLASMIC_DOMAIN (PHOBIUS); IPR007371 (SUPERFAMILY)	no hit	no hit
c10179_g1_i1	c10179_g1	13.23		417	0			0	-		no IPS match	no hit	no hit
c1018_g1_i1	c1018_g1	4.53		577	0			0	-		TRANSMEMBRANE (PHOBIUS); CYTOPLASMIC_DOMAIN (PHOBIUS); NON_CYTOPLASMIC_DOMAIN (PHOBIUS); TMhelix (TMHMM)	c7644_g1_i1	no hit
c10180_g1_i1	c10180_g1	14.5	sodium hydrogen exchanger 2-like	521	10	9.86e-31	0.581	4	P:transmembrane transport; P:cation transport; C:integral component of membrane; F:solute:hydrogen antiporter activity	-	IPR018422 (PANTHER); PTHR10110:SF101 (PANTHER); CYTOPLASMIC_DOMAIN (PHOBIUS); NON_CYTOPLASMIC_DOMAIN (PHOBIUS); TRANSMEMBRANE (PHOBIUS); TMhelix (TMHMM)	c7099_g1_i1	no hit
c10181_g1_i1	c10181_g1	4.42		587	0			0	-		no IPS match	c6934_g1_i1	no hit
c10182_g1_i1	c10182_g1	14.39	indole-3-glycerol phosphate chloroplastic-like	555	10	1.36e-81	0.862	6	P:tryptophan metabolic process; F:copper ion binding; C:chloroplast stroma; C:chloroplast thylakoid; F:indole-3-glycerol-phosphate synthase activity; C:cytosol	EC:4.1.1.48	IPR013785 (G3DSA:3.20.20.GENE3D); IPR013798 (PFAM); PTHR22854:SF10 (PANTHER); PTHR22854 (PANTHER); IPR011060 (SUPERFAMILY)	c11408_g1_i1	no hit
c10183_g1_i1	c10183_g1	6.07	endo- -beta-glucanase 2-like	848	10	1.48e-154	0.895	3	F:glucan endo-1,4-beta-glucanase activity, C-3 substituted reducing group; F:glucan endo-1,3-beta-glucanase activity, C-3 substituted reducing group; P:cell wall macromolecule catabolic process	EC:3.2.1.6	IPR005200 (PFAM); PTHR31983 (PANTHER); PTHR31983:SF0 (PANTHER)	c7150_g1_i1	no hit
c10184_g1_i1	c10184_g1	10.59	u-box domain-containing protein 44-like	605	10	6.64e-85	0.835	11	P:negative regulation of abscisic acid biosynthetic process; F:ubiquitin-protein ligase activity; P:protein ubiquitination; P:leaf senescence; C:ubiquitin ligase complex; P:regulation of chlorophyll biosynthetic process; F:transmembrane receptor protein serine/threonine kinase binding; C:cytoplasm; P:regulation of chlorophyll catabolic process; C:nucleus; C:plasma membrane	EC:6.3.2.19	IPR003613 (SMART); IPR011989 (G3DSA:1.25.10.GENE3D); IPR003613 (PFAM); IPR013083 (G3DSA:3.30.40.GENE3D); PTHR22849:SF4 (PANTHER); PTHR22849 (PANTHER); SignalP-noTM (SIGNALP_EUK); IPR016024 (SUPERFAMILY); SSF57850 (SUPERFAMILY)	c8029_g1_i1	no hit
c10185_g1_i1	c10185_g1	14.93	hypothetical protein M569_09207, partial	693	10	3.64e-58	0.83	5	C:integral component of membrane; C:chloroplast; P:transport; C:plasma membrane; F:transporter activity	-	no IPS match	no hit	no hit
c10186_g1_i1	c10186_g1	18.2	protein binding	675	10	8.11e-114	0.859	4	P:oxidation-reduction process; F:zinc ion binding; F:protein-disulfide reductase activity; P:intracellular signal transduction	EC:1.8.1.8	IPR004146 (PFAM); PTHR13871 (PANTHER); SSF57889 (SUPERFAMILY)	c2380_g1_i1	no hit
c10187_g1_i1	c10187_g1	17.69	protein fam63b-like	1098	10	6.2e-97	0.721	1	C:intracellular part	-	Coil (COILS); IPR007518 (PANTHER)	no hit	no hit
c10188_g1_i1	c10188_g1	13.3	leucine-rich repeat-containing	1232	10	3.06e-118	0.7	3	P:metabolic process; F:catalytic activity; F:protein binding	-	SM00364 (SMART); SM00365 (SMART); IPR003591 (SMART); IPR001611 (PFAM); G3DSA:3.80.10.10 (GENE3D); IPR001611 (PFAM); IPR001611 (PFAM); PTHR23155 (PANTHER); IPR001611 (PROSITE_PROFILES); IPR001611 (PROSITE_PROFILES); IPR001611 (PROSITE_PROFILES); IPR001611 (PROSITE_PROFILES); IPR001611 (PROSITE_PROFILES); IPR001611 (PROSITE_PROFILES); IPR001611 (PROSITE_PROFILES); IPR001611 (PROSITE_PROFILES); SSF5…	c11046_g1_i1	gi|628266483|gb|JZ582022.1|JZ582022
c10189_g1_i1	c10189_g1	6.64		382	0			0	-		no IPS match	c15320_g1_i2	no hit
c1019_g1_i1	c1019_g1	19.15		243	0			0	-		no IPS match	no hit	no hit
c10190_g1_i1	c10190_g1	19.84	pre-mrna-splicing factor 38b-like	611	10	8.64e-109	0.943	1	P:response to salt stress	-	IPR005037 (PFAM); PTHR23142:SF2 (PANTHER); IPR005037 (PANTHER)	c5583_g1_i1	no hit
c10191_g1_i1	c10191_g1	3.68	pentatricopeptide repeat-containing protein mitochondrial-like	1161	10	7.27e-165	0.84	1	F:protein binding		IPR011990 (G3DSA:1.25.40.GENE3D); IPR002885 (TIGRFAM); PF14432 (PFAM); IPR002885 (PFAM); PTHR24015:SF376 (PANTHER); PTHR24015 (PANTHER); PS51257 (PROSITE_PROFILES); SSF48452 (SUPERFAMILY); TMhelix (TMHMM)	c22806_g1_i1	no hit
c10192_g1_i1	c10192_g1	12.62	activating signal cointegrator 1 complex subunit 3-like	572	10	1.22e-50	0.711	3	F:nucleotide binding; F:helicase activity; P:metabolic process	-	no IPS match	c26585_g1_i1	no hit
c10193_g1_i1	c10193_g1	5.21	glutamate receptor -like	545	10	4.23e-38	0.613	3	P:single-organism cellular process; P:transport; F:transporter activity	-	G3DSA:3.40.190.10 (GENE3D); IPR001638 (PFAM); PTHR18966 (PANTHER); PTHR18966:SF6 (PANTHER); SSF53850 (SUPERFAMILY)	c26077_g1_i1	no hit
c10193_g1_i2	c10193_g1	4.32	glutamate receptor -like	387	10	8.58e-15	0.57	2	P:single-organism cellular process; P:transport	-	no IPS match	no hit	no hit
c10193_g1_i3	c10193_g1	2.79	glutamate receptor -like	789	10	1.11e-42	0.654	3	F:extracellular ligand-gated ion channel activity; P:transmembrane transport; P:signal transduction	-	no IPS match	c26077_g1_i1	no hit
c10194_g1_i1	c10194_g1	7.59	transcription initiation factor tfiid subunit 1-a-like	1608	10	0	0.823	4	F:zinc ion binding; P:translational initiation; F:translation initiation factor activity; F:transferase activity	-	Coil (COILS); IPR022591 (PFAM); PTHR13900:SF0 (PANTHER); PTHR13900 (PANTHER)	c19014_g1_i1	no hit
c10195_g1_i1	c10195_g1	9.45		513	0			0	-		no IPS match	no hit	no hit
c10196_g1_i1	c10196_g1	5.19		261	0			0	-		no IPS match	c12185_g1_i1	no hit
c10197_g1_i1	c10197_g1	5.58	auxin-induced protein 10a5-like	745	10	4.53e-63	0.7	1	P:positive regulation of leaf senescence		TRANSMEMBRANE (PHOBIUS); SIGNAL_PEPTIDE_H_REGION (PHOBIUS); SIGNAL_PEPTIDE_C_REGION (PHOBIUS); SIGNAL_PEPTIDE (PHOBIUS); SIGNAL_PEPTIDE_N_REGION (PHOBIUS); CYTOPLASMIC_DOMAIN (PHOBIUS); NON_CYTOPLASMIC_DOMAIN (PHOBIUS); SignalP-noTM (SIGNALP_EUK)	c10407_g1_i1	gi|628265828|gb|JZ578727.1|JZ578727
c10198_g1_i1	c10198_g1	9.63	cytochrome p450 87a3-like	1070	10	2.64e-112	0.658	4	F:iron ion binding; F:oxidoreductase activity, acting on paired donors, with incorporation or reduction of molecular oxygen; F:heme binding; P:oxidation-reduction process	-	IPR002401 (PRINTS); IPR001128 (G3DSA:1.10.630.GENE3D); IPR001128 (PFAM); PTHR24286 (PANTHER); PTHR24286:SF11 (PANTHER); IPR017972 (PROSITE_PATTERNS); IPR001128 (SUPERFAMILY)	c7031_g1_i1	no hit
c10199_g1_i1	c10199_g1	17.68	zinc finger ccch domain-containing protein 12-like	536	10	1.14e-94	0.857	1	F:metal ion binding	-	IPR000571 (SMART); IPR000571 (G3DSA:4.10.1000.GENE3D); IPR000571 (PFAM); PTHR12547 (PANTHER); PTHR12547:SF49 (PANTHER); IPR000571 (PROSITE_PROFILES); IPR000571 (PROSITE_PROFILES); SSF90229 (SUPERFAMILY); SSF90229 (SUPERFAMILY)	c12063_g1_i1	no hit
c102_g1_i1	c102_g1	7.72		412	0			0	-		no IPS match	no hit	no hit
c1020_g1_i1	c1020_g1	5.69	leucine-rich repeat and iq domain-containing protein isoform 3	734	10	5.57e-80	0.786	0	-		IPR018939 (PFAM); PTHR15071 (PANTHER); CYTOPLASMIC_DOMAIN (PHOBIUS); TRANSMEMBRANE (PHOBIUS); NON_CYTOPLASMIC_DOMAIN (PHOBIUS); TMhelix (TMHMM)	c9874_g1_i1	no hit
c10200_g1_i1	c10200_g1	6.7	cytokinin riboside 5 -monophosphate phosphoribohydrolase log8-like	1055	10	5.14e-103	0.784	2	C:cytosol; F:protein homodimerization activity	-	G3DSA:3.40.50.450 (GENE3D); IPR005269 (PFAM); IPR005269 (TIGRFAM); PTHR31223:SF4 (PANTHER); PTHR31223 (PANTHER); SSF102405 (SUPERFAMILY)	c8960_g1_i1	no hit
c10201_g1_i1	c10201_g1	9.62	ctr1-like protein kinase	1024	10	2.06e-129	0.7	3	F:protein serine/threonine kinase activity; P:phosphorylation; P:signal transduction	EC:2.7.11	PF14381 (PFAM)	c19046_g1_i1	no hit
c10202_g1_i1	c10202_g1	15.89	hypothetical protein M569_07809, partial	804	10	2.92e-45	0.634	1	P:tail-anchored membrane protein insertion into ER membrane		Coil (COILS); IPR028945 (PFAM); PTHR32339 (PANTHER); CYTOPLASMIC_DOMAIN (PHOBIUS); TRANSMEMBRANE (PHOBIUS); TRANSMEMBRANE (PHOBIUS); CYTOPLASMIC_DOMAIN (PHOBIUS); NON_CYTOPLASMIC_DOMAIN (PHOBIUS); TMhelix (TMHMM); TMhelix (TMHMM)	c21872_g1_i1	no hit
c10203_g1_i1	c10203_g1	2.14		389	0			0	-		no IPS match	c23770_g1_i1	no hit
c10203_g1_i2	c10203_g1	8.86	probable e3 ubiquitin-protein ligase rnf217-like	220	10	2.74e-14	0.757	1	F:zinc ion binding	-	no IPS match	no hit	no hit
c10204_g1_i1	c10204_g1	11.56	conserved hypothetical protein	491	10	1.14e-70	0.758	0	-		IPR019273 (PFAM); PTHR22166 (PANTHER)	no hit	no hit
c10205_g1_i1	c10205_g1	8.87	f-box family protein	892	10	7.31e-134	0.859	3	F:ligase activity; P:metabolic process; C:cytosol	-	no IPS match	c13245_g1_i2	no hit
c10206_g1_i1	c10206_g1	38.04	pyrophosphate-energized vacuolar membrane proton pump 1-like	487	10	1.97e-104	0.984	14	P:transmembrane transport; P:response to water deprivation; C:mitochondrion; P:response to salt stress; P:auxin polar transport; C:chloroplast envelope; C:plant-type vacuole membrane; C:cytoplasmic membrane-bounded vesicle; F:inorganic diphosphatase activity; P:leaf development; P:metabolic process; P:proton transport; F:hydrogen-translocating pyrophosphatase activity; C:Golgi apparatus	EC:3.6.1.1	IPR004131 (PFAM); PTHR31998:SF4 (PANTHER); PTHR31998 (PANTHER)	c12368_g1_i1	no hit
c10207_g1_i1	c10207_g1	14.52	1-(5-phosphoribosyl)-5-	1112	10	8.79e-160	0.886	2	F:1-(5-phosphoribosyl)-5-[(5-phosphoribosylamino)methylideneamino]imidazole-4-carboxamide isomerase activity; P:histidine biosynthetic process	EC:5.3.1.16	IPR013785 (G3DSA:3.20.20.GENE3D); IPR011858 (TIGRFAM); IPR006062 (PFAM); IPR011858 (PANTHER); PTHR21169:SF0 (PANTHER); IPR011060 (SUPERFAMILY)	c14585_g1_i1	no hit
c10208_g1_i1	c10208_g1	257.88	ubiquitin-60s ribosomal protein l40-like	704	10	2.05e-82	0.997	10	P:translation; P:ethylene biosynthetic process; C:nucleolus; C:plasmodesma; F:structural constituent of ribosome; C:cytosolic small ribosomal subunit; C:cytosolic large ribosomal subunit; C:Golgi apparatus; C:plasma membrane; P:embryo development	-	no IPS match	c10210_g1_i1	no hit
c10209_g1_i1	c10209_g1	16.07	protein iq-domain 14-like	825	10	1.59e-57	0.618	0	-		IPR025064 (PFAM); PTHR32295 (PANTHER); PTHR32295:SF5 (PANTHER)	c8187_g1_i1	no hit
c1021_g1_i1	c1021_g1	13.93		470	0			0	-		SignalP-noTM (SIGNALP_EUK)	no hit	no hit
c10210_g1_i1	c10210_g1	10.41		351	0			0	-		no IPS match	c11529_g1_i1	no hit
c10211_g1_i1	c10211_g1	79.7	achain solution structure of the dimerization domain of aux iaa transcription factor ps-iaa4 from pea (pisum sativum)	399	2	1.68e-11	0.835	4	P:auxin-activated signaling pathway; P:regulation of transcription, DNA-templated; F:protein dimerization activity; C:nucleus	-	IPR003311 (PFAM); PTHR31734 (PANTHER); PTHR31734:SF8 (PANTHER); IPR011525 (PROSITE_PROFILES)	c11153_g1_i1	no hit
c10212_g1_i1	c10212_g1	11.71	aconitate hydratase 3	808	10	3.21e-62	0.976	33	C:vacuolar membrane; P:response to misfolded protein; P:photorespiration; P:gluconeogenesis; P:citrate metabolic process; P:water transport; F:4 iron, 4 sulfur cluster binding; P:isocitrate metabolic process; P:response to salt stress; P:photosynthesis; P:proteasome core complex assembly; P:response to iron ion; C:cell wall; P:response to carbohydrate; C:Golgi apparatus; P:hyperosmotic response; …	EC:4.2.1.3	IPR015928 (G3DSA:3.20.19.GENE3D); IPR015934 (PTHR11670:PANTHER); IPR015937 (PANTHER); IPR015928 (SUPERFAMILY)	c3995_g1_i1	no hit
c10212_g1_i2	c10212_g1	4.56	aconitate hydratase	723	10	5.23e-77	0.947	12	P:response to oxidative stress; F:copper ion binding; C:cell wall; P:response to salt stress; C:vacuolar membrane; F:ATP binding; F:aconitate hydratase activity; C:chloroplast stroma; P:isocitrate metabolic process; P:response to cadmium ion; P:response to abscisic acid; P:citrate metabolic process	EC:4.2.1.3	IPR000573 (PFAM); IPR015928 (G3DSA:3.20.19.GENE3D); IPR015934 (PTHR11670:PANTHER); IPR015937 (PANTHER); IPR015928 (SUPERFAMILY)	c3995_g1_i2	no hit
c10212_g1_i3	c10212_g1	2.99	cytoplasmic aconitate hydratase	357	10	2.29e-51	0.758	6	P:response to chemical; P:tricarboxylic acid metabolic process; C:intracellular organelle part; F:ion binding; C:chloroplast; P:response to stress	-	IPR015928 (G3DSA:3.20.19.GENE3D); IPR000573 (PFAM); IPR015934 (PTHR11670:PANTHER); IPR015937 (PANTHER); IPR015928 (SUPERFAMILY)	no hit	no hit
c10213_g1_i1	c10213_g1	13.44	at hook motif-containing family protein	851	10	6.48e-66	0.611	6	F:DNA binding; P:cytokinesis; P:microtubule cytoskeleton organization; F:microtubule binding; P:xylem development; C:nucleus		IPR005175 (PFAM); G3DSA:3.30.1330.80 (GENE3D); PTHR31500 (PANTHER); PTHR31500:SF7 (PANTHER); SSF117856 (SUPERFAMILY)	c13907_g1_i1	no hit
c10215_g1_i1	c10215_g1	7.46	bzip transcription factor 60-like	531	10	9.15e-33	0.87	5	P:regulation of transcription, DNA-templated; P:endoplasmic reticulum unfolded protein response; F:sequence-specific DNA binding transcription factor activity; F:sequence-specific DNA binding; P:response to chitin	-	IPR004827 (SMART); IPR004827 (PFAM); G3DSA:1.20.5.170 (GENE3D); IPR004827 (PROSITE_PATTERNS); IPR004827 (PROSITE_PROFILES); SSF57959 (SUPERFAMILY)	c9980_g1_i2	no hit
c10215_g1_i2	c10215_g1	12.82	bzip transcription factor 60-like	819	10	2.53e-35	0.602	3	F:sequence-specific DNA binding; F:sequence-specific DNA binding transcription factor activity; P:regulation of transcription, DNA-templated		IPR004827 (SMART); IPR004827 (PFAM); G3DSA:1.20.5.170 (GENE3D); IPR004827 (PROSITE_PATTERNS); NON_CYTOPLASMIC_DOMAIN (PHOBIUS); CYTOPLASMIC_DOMAIN (PHOBIUS); TRANSMEMBRANE (PHOBIUS); IPR004827 (PROSITE_PROFILES); SSF57959 (SUPERFAMILY); TMhelix (TMHMM)	c9980_g1_i1	no hit
c10216_g1_i1	c10216_g1	1.66	late blight resistance protein homolog r1b-16-like	1042	10	7.06e-42	0.524	2	P:defense response; F:ADP binding		no IPS match	c7584_g1_i1	no hit
c10216_g1_i2	c10216_g1	8.2	late blight resistance protein homolog r1b-16-like	775	10	7.44e-29	0.611	2	P:defense response; F:ADP binding		no IPS match	c7584_g1_i1	no hit
c10217_g1_i1	c10217_g1	20.16	tlp domain class transcription factor	402	10	5.08e-59	0.798	8	P:pollen development; C:plasma membrane; F:hydrolase activity; P:metabolic process; C:nucleus; C:cytosol; C:plastid; P:response to fungus	-	IPR000007 (PRINTS); IPR000007 (G3DSA:3.20.90.GENE3D); IPR000007 (PFAM); PTHR16517:SF30 (PANTHER); PTHR16517 (PANTHER); IPR018066 (PROSITE_PATTERNS); IPR025659 (SUPERFAMILY)	no hit	no hit
c10219_g1_i1	c10219_g1	8.51	lysine-specific demethylase 3b	975	10	7.93e-120	0.656	2	F:protein binding; F:zinc ion binding		IPR018866 (PFAM); IPR014977 (PFAM); PTHR12549 (PANTHER); IPR014977 (PROSITE_PROFILES); IPR001841 (PROSITE_PROFILES)	no hit	no hit
c10219_g1_i2	c10219_g1	0	lysine-specific demethylase 3b	960	10	2.33e-114	0.645	2	F:protein binding; F:zinc ion binding		IPR018866 (PFAM); IPR014977 (PFAM); IPR014977 (PROSITE_PROFILES); IPR001841 (PROSITE_PROFILES)	no hit	no hit
c1022_g1_i1	c1022_g1	6.84	upf0420 protein c16orf58 homolog	1433	10	0	0.867	4	C:chloroplast envelope; P:response to UV-B; P:auxin polar transport; C:mitochondrion	-	NON_CYTOPLASMIC_DOMAIN (PHOBIUS); TRANSMEMBRANE (PHOBIUS); CYTOPLASMIC_DOMAIN (PHOBIUS)	c11407_g1_i1	no hit
c10220_g1_i1	c10220_g1	7.7	phd finger	1000	10	3.99e-116	0.738	4	P:histone methylation; C:nucleus; F:zinc ion binding; F:methyltransferase activity	-	IPR002999 (SMART); IPR000313 (SMART); IPR000313 (PFAM); G3DSA:2.30.30.160 (GENE3D); IPR000313 (PROSITE_PROFILES); SSF63748 (SUPERFAMILY); SSF63748 (SUPERFAMILY)	c15682_g1_i1	no hit
c10221_g1_i1	c10221_g1	11.78	lysine-specific histone demethylase 1 homolog 1-like	792	10	1.61e-81	0.796	4	F:oxidoreductase activity; F:DNA binding; P:oxidation-reduction process; F:protein binding	-	IPR007526 (PFAM); IPR002937 (PFAM); G3DSA:3.50.50.60 (GENE3D); IPR011991 (G3DSA:1.10.10.GENE3D); PTHR10742 (PANTHER); PTHR10742:SF246 (PANTHER); IPR007526 (PROSITE_PROFILES); IPR009057 (SUPERFAMILY); SSF51905 (SUPERFAMILY)	no hit	no hit
c10222_g1_i1	c10222_g1	5.12	brefeldin a-inhibited guanine nucleotide-exchange protein 2-like	1228	10	0	0.915	5	F:ARF guanyl-nucleotide exchange factor activity; P:regulation of ARF protein signal transduction; P:regulation of GTPase activity; P:megagametogenesis; C:nucleus	-	PF12783 (PFAM); PTHR10663:SF42 (PANTHER); PTHR10663 (PANTHER)	c11490_g1_i1	no hit
c10222_g1_i2	c10222_g1	6.3	brefeldin a-inhibited guanine nucleotide-exchange protein 2-like	974	10	4.12e-160	0.837	5	F:ARF guanyl-nucleotide exchange factor activity; P:regulation of ARF protein signal transduction; P:regulation of GTPase activity; P:megagametogenesis; C:nucleus	-	PF12783 (PFAM); PTHR10663:SF42 (PANTHER); PTHR10663 (PANTHER)	no hit	no hit
c10223_g1_i1	c10223_g1	14.06	Uncharacterized protein isoform 1	564	10	3.66e-20	0.64	1	C:chloroplast		no IPS match	c13229_g1_i1	no hit
c10224_g1_i1	c10224_g1	24.68	mitochondrial import inner membrane translocase subunit tim13-like	581	10	3.08e-26	0.77	6	F:copper ion binding; P:cell fate commitment; P:response to hormone; C:mitochondrion; P:protein transport; P:epidermal cell differentiation	-	IPR004217 (PFAM); IPR004217 (G3DSA:1.10.287.GENE3D); PTHR19338 (PANTHER); IPR004217 (SUPERFAMILY)	c11673_g1_i1	no hit
c10225_g1_i1	c10225_g1	14.84	glutathione peroxidase 4 family protein	951	10	4.31e-95	0.907	5	P:response to oxidative stress; P:embryo development ending in seed dormancy; C:plasma membrane; F:glutathione peroxidase activity; P:oxidation-reduction process	EC:1.11.1.9	IPR000889 (PRINTS); IPR000889 (PIRSF); IPR000889 (PFAM); IPR012336 (G3DSA:3.40.30.GENE3D); IPR000889 (PANTHER); PTHR11592:SF17 (PANTHER); IPR029760 (PROSITE_PATTERNS); IPR029759 (PROSITE_PATTERNS); IPR000889 (PROSITE_PROFILES); IPR012336 (SUPERFAMILY)	c20193_g2_i1	no hit
c10225_g1_i2	c10225_g1	16.28	glutathione peroxidase 4 family protein	973	10	5.72e-95	0.907	5	P:response to oxidative stress; P:embryo development ending in seed dormancy; C:plasma membrane; F:glutathione peroxidase activity; P:oxidation-reduction process	EC:1.11.1.9	IPR000889 (PRINTS); IPR000889 (PIRSF); IPR000889 (PFAM); IPR012336 (G3DSA:3.40.30.GENE3D); IPR000889 (PANTHER); PTHR11592:SF17 (PANTHER); IPR029759 (PROSITE_PATTERNS); IPR029760 (PROSITE_PATTERNS); IPR000889 (PROSITE_PROFILES); IPR012336 (SUPERFAMILY)	c20193_g2_i2	no hit
c10226_g1_i1	c10226_g1	13.14	obp3-responsive gene 4 isoform 1	694	10	7.39e-104	0.919	2	P:response to salicylic acid; C:chloroplast	-	CYTOPLASMIC_DOMAIN (PHOBIUS); TRANSMEMBRANE (PHOBIUS); NON_CYTOPLASMIC_DOMAIN (PHOBIUS); TMhelix (TMHMM)	c15979_g1_i1	no hit
c10227_g1_i1	c10227_g1	6.36	hypothetical protein M569_00424	960	3	1.45e-17	0.5667	0	-		no IPS match	no hit	no hit
c10228_g1_i1	c10228_g1	25.61	autophagy-related protein 8c-like isoform x1	743	10	1.57e-71	0.958	7	P:postreplication repair; F:microtubule binding; P:cellular response to starvation; P:phosphatidylinositol biosynthetic process; C:autophagic vacuole; C:chloroplast; P:autophagy	-	NON_CYTOPLASMIC_DOMAIN (PHOBIUS); CYTOPLASMIC_DOMAIN (PHOBIUS); TRANSMEMBRANE (PHOBIUS)	c13995_g1_i1	no hit
c10229_g1_i1	c10229_g1	7.2	polyprotein	1182	10	0	0.98	9	P:viral genome replication; F:RNA binding; F:RNA-directed RNA polymerase activity; P:proteolysis; F:cysteine-type endopeptidase activity; F:ATP binding; P:transcription, RNA-templated; F:RNA helicase activity; P:transcription, DNA-templated	EC:3.4.22; EC:2.7.7.48; EC:2.7.7	G3DSA:2.40.10.10 (GENE3D); IPR000199 (PFAM); IPR001205 (PFAM); SSF56672 (SUPERFAMILY); IPR009003 (SUPERFAMILY)	no hit	no hit
c10230_g1_i1	c10230_g1	9.32	skp1-like protein 21 isoform 1	1051	10	4.07e-36	0.554	2	P:ubiquitin-dependent protein catabolic process; F:ligase activity		no IPS match	c12215_g1_i1	no hit
c10231_g1_i1	c10231_g1	5.97	PREDICTED: uncharacterized protein LOC101267966	658	10	1.31e-26	0.504	0	-		IPR025520 (PFAM); SIGNAL_PEPTIDE_C_REGION (PHOBIUS); SIGNAL_PEPTIDE (PHOBIUS); TRANSMEMBRANE (PHOBIUS); SIGNAL_PEPTIDE_H_REGION (PHOBIUS); NON_CYTOPLASMIC_DOMAIN (PHOBIUS); CYTOPLASMIC_DOMAIN (PHOBIUS); SIGNAL_PEPTIDE_N_REGION (PHOBIUS); TMhelix (TMHMM); TMhelix (TMHMM)	c12720_g1_i1	gi|628261280|gb|JZ580145.1|JZ580145
c10231_g1_i2	c10231_g1	14.59		256	0			0	-		no IPS match	no hit	no hit
c10232_g1_i1	c10232_g1	9.47		270	0			0	-		no IPS match	c8423_g1_i1	no hit
c10233_g1_i1	c10233_g1	6.59	abc transporter a family member 7-like	1619	10	0	0.864	3	P:ATP catabolic process; F:ATP binding; F:ATPase activity	EC:3.6.1.3	IPR003593 (SMART); IPR027417 (G3DSA:3.40.50.GENE3D); IPR003439 (PFAM); IPR026082 (PANTHER); IPR017871 (PROSITE_PATTERNS); CYTOPLASMIC_DOMAIN (PHOBIUS); TRANSMEMBRANE (PHOBIUS); NON_CYTOPLASMIC_DOMAIN (PHOBIUS); IPR003439 (PROSITE_PROFILES); IPR027417 (SUPERFAMILY)	c29136_g1_i1	no hit
c10234_g1_i1	c10234_g1	3.42	uncharacterized loc101220191	707	10	2.99e-61	0.842	0	-		IPR018790 (PFAM); SSF54427 (SUPERFAMILY)	c2553_g1_i1	no hit
c10235_g1_i1	c10235_g1	3.95		1895	0			0	-		no IPS match	c37146_g1_i1	no hit
c10236_g1_i1	c10236_g1	12.49		721	0			0	-		no IPS match	c8661_g1_i1	no hit
c10237_g1_i1	c10237_g1	4.94	uncharacterized loc101218541	561	10	3.71e-15	0.734	0	-		no IPS match	no hit	no hit
c10237_g1_i2	c10237_g1	5.93	uncharacterized loc101218541	622	7	1.39e-13	0.8043	0	-		no IPS match	c11763_g1_i1	no hit
c10238_g1_i1	c10238_g1	13.29	cytochrome p450 86b1-like	416	10	1.49e-40	0.718	4	F:heme binding; P:oxidation-reduction process; F:iron ion binding; F:oxidoreductase activity, acting on paired donors, with incorporation or reduction of molecular oxygen	-	IPR001128 (G3DSA:1.10.630.GENE3D); PTHR24296:SF1 (PANTHER); PTHR24296 (PANTHER); NON_CYTOPLASMIC_DOMAIN (PHOBIUS); CYTOPLASMIC_DOMAIN (PHOBIUS); TRANSMEMBRANE (PHOBIUS); IPR001128 (SUPERFAMILY); TMhelix (TMHMM)	no hit	no hit
c10239_g1_i1	c10239_g1	10.75	cytosolic enolase 3-like	893	10	2.97e-74	0.906	5	C:phosphopyruvate hydratase complex; F:phosphopyruvate hydratase activity; F:magnesium ion binding; P:glycolysis; C:nucleus	EC:4.2.1.11	IPR000941 (PRINTS); IPR020810 (PFAM); IPR029065 (G3DSA:3.20.20.GENE3D); PTHR11902:SF11 (PANTHER); IPR000941 (PANTHER); IPR020809 (PROSITE_PATTERNS); IPR029065 (SUPERFAMILY)	c16236_g1_i1	no hit
c10240_g1_i1	c10240_g1	0	myb-like transcription factor	469	10	1.04e-41	0.968	9	P:response to salicylic acid; F:DNA binding; P:response to cadmium ion; P:response to chitin; F:chromatin binding; P:response to gibberellin; C:nucleus; P:response to ethylene; P:response to jasmonic acid	-	IPR001005 (PFAM); IPR009057 (G3DSA:1.10.10.GENE3D); PTHR10641:SF484 (PANTHER); PTHR10641 (PANTHER); IPR017930 (PROSITE_PROFILES); IPR009057 (SUPERFAMILY)	c10005_g1_i2	no hit
c10240_g1_i2	c10240_g1	7.32	myb-like transcription factor	530	10	5.81e-33	0.949	9	P:response to salicylic acid; F:DNA binding; P:response to cadmium ion; P:response to chitin; F:chromatin binding; P:response to gibberellin; C:nucleus; P:response to ethylene; P:response to jasmonic acid	-	no IPS match	no hit	gi|628268763|gb|JZ579271.1|JZ579271
c10240_g1_i3	c10240_g1	10.11	myb-like transcription factor	370	10	1.04e-41	0.903	14	P:regulation of transcription, DNA-templated; F:sequence-specific DNA binding transcription factor activity; P:response to salicylic acid; F:DNA binding; P:response to cadmium ion; P:response to chitin; F:chromatin binding; P:response to gibberellin; C:nucleus; P:response to auxin; P:response to ethylene; P:response to salt stress; P:response to abscisic acid; P:response to jasmonic acid	-	IPR009057 (G3DSA:1.10.10.GENE3D); IPR009057 (G3DSA:1.10.10.GENE3D); IPR001005 (PFAM); PTHR10641:SF484 (PANTHER); PTHR10641 (PANTHER); IPR017877 (PROSITE_PROFILES); IPR017930 (PROSITE_PROFILES); IPR009057 (SUPERFAMILY)	c10005_g1_i1	no hit
c10241_g1_i1	c10241_g1	4.1	dna (cytosine-5)-methyltransferase 1b-like	1942	10	0	0.766	3	P:DNA methylation on cytosine; F:methyltransferase activity; P:embryo development ending in seed dormancy	-	IPR022702 (PFAM); PTHR10629:SF11 (PANTHER); IPR001525 (PANTHER)	c5202_g1_i1	no hit
c10242_g1_i1	c10242_g1	7.47		297	0			0	-		no IPS match	c21942_g4_i1	no hit
c10243_g1_i1	c10243_g1	29.37	casein kinase i isoform delta-like	886	10	5.83e-139	0.977	4	C:plasma membrane; P:protein phosphorylation; F:ATP binding; F:protein serine/threonine kinase activity	EC:2.7.11	IPR002290 (SMART); G3DSA:3.30.200.20 (GENE3D); IPR000719 (PFAM); G3DSA:1.10.510.10 (GENE3D); PTHR11909 (PANTHER); PTHR11909:SF69 (PANTHER); IPR008271 (PROSITE_PATTERNS); IPR017441 (PROSITE_PATTERNS); IPR000719 (PROSITE_PROFILES); IPR011009 (SUPERFAMILY)	no hit	no hit
c10244_g1_i1	c10244_g1	29.8	PREDICTED: uncharacterized protein LOC101251647	618	10	8.09e-18	0.578	0	-		no IPS match	c10421_g1_i1	no hit
c10245_g1_i1	c10245_g1	17.93	glutaredoxin family	985	10	2.81e-84	0.652	3	F:protein disulfide oxidoreductase activity; P:cell redox homeostasis; F:electron carrier activity		IPR012336 (G3DSA:3.40.30.GENE3D); IPR002109 (PFAM); PTHR10168:SF68 (PANTHER); PTHR10168 (PANTHER); IPR002109 (PROSITE_PROFILES); IPR012336 (SUPERFAMILY)	c14409_g1_i1	no hit
c10246_g1_i1	c10246_g1	7.03	nuclear factor 1 a-type isoform 1	435	10	8.07e-58	0.881	2	P:response to abscisic acid; P:response to salt stress	-	no IPS match	no hit	no hit
c10246_g1_i2	c10246_g1	9.96	nuclear factor 1 a-type isoform 2	904	10	2.19e-138	0.831	2	P:response to abscisic acid; P:response to salt stress	-	IPR010410 (PFAM); PTHR31317 (PANTHER); PTHR31317:SF4 (PANTHER)	c16900_g1_i1	no hit
c10247_g1_i1	c10247_g1	0		297	0			0	-		TRANSMEMBRANE (PHOBIUS); NON_CYTOPLASMIC_DOMAIN (PHOBIUS); CYTOPLASMIC_DOMAIN (PHOBIUS); TMhelix (TMHMM)	no hit	no hit
c10247_g1_i2	c10247_g1	0		220	0			0	-		no IPS match	no hit	no hit
c10247_g1_i3	c10247_g1	16.29	small nuclear ribonucleoprotein	844	10	4.9e-44	0.844	2	C:viral nucleocapsid; C:ribonucleoprotein complex	-	no IPS match	c12304_g1_i1	gi|628265195|gb|JZ581466.1|JZ581466
c10248_g1_i1	c10248_g1	33.38	frigida-like protein isoform 1	774	10	1.07e-107	0.788	0	-		Coil (COILS); IPR012474 (PFAM); PTHR31791:SF4 (PANTHER); PTHR31791 (PANTHER)	c20073_g1_i5	no hit
c10249_g1_i1	c10249_g1	25.86		242	0			0	-		no IPS match	no hit	no hit
c10249_g2_i1	c10249_g2	9.83	dol-p-man:man c -pp-dol alpha- -mannosyltransferase-like	1420	10	0	0.769	4	P:mannosylation; C:integral component of membrane; C:endoplasmic reticulum; F:alpha-1,3-mannosyltransferase activity	EC:2.4.1	IPR007873 (PFAM); IPR007873 (PANTHER); PTHR12646:SF0 (PANTHER); CYTOPLASMIC_DOMAIN (PHOBIUS); TRANSMEMBRANE (PHOBIUS); NON_CYTOPLASMIC_DOMAIN (PHOBIUS); TRANSMEMBRANE (PHOBIUS); TRANSMEMBRANE (PHOBIUS); TRANSMEMBRANE (PHOBIUS); TRANSMEMBRANE (PHOBIUS); CYTOPLASMIC_DOMAIN (PHOBIUS); NON_CYTOPLASMIC_DOMAIN (PHOBIUS); NON_CYTOPLASMIC_DOMAIN (PHOBIUS); NON_CYTOPLASMIC_DOMAIN (PHOBIUS); CYTOPLASMIC_DO…	c12795_g1_i2	no hit
c1025_g1_i1	c1025_g1	31.61		210	0			0	-		no IPS match	c968_g1_i1	no hit
c10250_g1_i1	c10250_g1	5.1	protein spinster homolog 2-like	2129	10	0	0.765	2	P:transmembrane transport; C:integral component of membrane		G3DSA:1.20.1250.20 (GENE3D); IPR011701 (PFAM); PTHR24003 (PANTHER); PTHR24003:SF451 (PANTHER); NON_CYTOPLASMIC_DOMAIN (PHOBIUS); SIGNAL_PEPTIDE_C_REGION (PHOBIUS); TRANSMEMBRANE (PHOBIUS); NON_CYTOPLASMIC_DOMAIN (PHOBIUS); NON_CYTOPLASMIC_DOMAIN (PHOBIUS); TRANSMEMBRANE (PHOBIUS); SIGNAL_PEPTIDE (PHOBIUS); TRANSMEMBRANE (PHOBIUS); TRANSMEMBRANE (PHOBIUS); NON_CYTOPLASMIC_DOMAIN (PHOBIUS); TRANSME…	c11356_g1_i1	no hit
c10251_g1_i1	c10251_g1	10.05	cellulose synthase a catalytic subunit 4	1662	10	0	0.821	7	C:integral component of membrane; F:zinc ion binding; P:cellulose biosynthetic process; P:defense response to bacterium; P:secondary cell wall biogenesis; F:cellulose synthase (UDP-forming) activity; P:defense response to fungus	EC:2.4.1.12	IPR005150 (PFAM); PTHR13301 (PANTHER); PTHR13301:SF26 (PANTHER); CYTOPLASMIC_DOMAIN (PHOBIUS); NON_CYTOPLASMIC_DOMAIN (PHOBIUS); TRANSMEMBRANE (PHOBIUS); TRANSMEMBRANE (PHOBIUS); TRANSMEMBRANE (PHOBIUS); TRANSMEMBRANE (PHOBIUS); TRANSMEMBRANE (PHOBIUS); CYTOPLASMIC_DOMAIN (PHOBIUS); TRANSMEMBRANE (PHOBIUS); NON_CYTOPLASMIC_DOMAIN (PHOBIUS); CYTOPLASMIC_DOMAIN (PHOBIUS); NON_CYTOPLASMIC_DOMAIN (PH…	c15713_g1_i1	no hit
c10252_g1_i1	c10252_g1	20.01	piriformospora indica-insensitive protein 2-like isoform x1	312	10	2.04e-17	0.703	3	C:chloroplast; P:symbiosis, encompassing mutualism through parasitism; P:response to symbiotic fungus		no IPS match	c7524_g1_i1	no hit
c10253_g1_i1	c10253_g1	12.94	protein chloroplast import apparatus 2-like	1156	10	8.33e-61	0.567	1	F:protein binding		IPR010402 (PFAM); PTHR31874 (PANTHER); IPR010402 (PROSITE_PROFILES); SignalP-TM (SIGNALP_GRAM_POSITIVE)	c9508_g1_i1	no hit
c10254_g1_i1	c10254_g1	5.35	membrane protein	1277	10	3.22e-137	0.672	2	C:integral component of membrane; P:transport	-	IPR009262 (PFAM); PTHR23051 (PANTHER); PTHR23051:SF1 (PANTHER); CYTOPLASMIC_DOMAIN (PHOBIUS); CYTOPLASMIC_DOMAIN (PHOBIUS); TRANSMEMBRANE (PHOBIUS); NON_CYTOPLASMIC_DOMAIN (PHOBIUS); TRANSMEMBRANE (PHOBIUS); NON_CYTOPLASMIC_DOMAIN (PHOBIUS); TRANSMEMBRANE (PHOBIUS); TRANSMEMBRANE (PHOBIUS); NON_CYTOPLASMIC_DOMAIN (PHOBIUS); CYTOPLASMIC_DOMAIN (PHOBIUS); CYTOPLASMIC_DOMAIN (PHOBIUS); NON_CYTOPLASM…	c7613_g1_i1	gi|628265250|gb|JZ581521.1|JZ581521
c10255_g1_i1	c10255_g1	10.03	reticuline oxidase	1710	10	0	0.8	9	F:flavin adenine dinucleotide binding; P:response to oxidative stress; F:UDP-N-acetylmuramate dehydrogenase activity; P:embryo development ending in seed dormancy; C:plasmodesma; P:polar nucleus fusion; C:cell wall; F:reticuline oxidase activity; P:oxidation-reduction process	EC:1.21.3.3; EC:1.1.1.158	IPR012951 (PFAM); IPR016167 (G3DSA:3.30.43.GENE3D); IPR006094 (PFAM); IPR016169 (G3DSA:3.30.465.GENE3D); PTHR32448 (PANTHER); SIGNAL_PEPTIDE_C_REGION (PHOBIUS); NON_CYTOPLASMIC_DOMAIN (PHOBIUS); SIGNAL_PEPTIDE_H_REGION (PHOBIUS); SIGNAL_PEPTIDE_N_REGION (PHOBIUS); SIGNAL_PEPTIDE (PHOBIUS); IPR016166 (PROSITE_PROFILES); SignalP-noTM (SIGNALP_EUK); SignalP-noTM (SIGNALP_GRAM_NEGATIVE); IPR016166 (S…	c26840_g1_i1	no hit
c10256_g1_i1	c10256_g1	23.37	probable xyloglucan endotransglucosylase hydrolase protein 15-like	913	10	5.66e-143	0.806	5	F:hydrolase activity, hydrolyzing O-glycosyl compounds; P:cellular glucan metabolic process; C:apoplast; C:cell wall; F:xyloglucan:xyloglucosyl transferase activity	EC:2.4.1.207	IPR008264 (PRINTS); IPR016455 (PIRSF); IPR010713 (PFAM); IPR013320 (G3DSA:2.60.120.GENE3D); IPR000757 (PFAM); PTHR31062:SF20 (PANTHER); PTHR31062 (PANTHER); IPR008263 (PROSITE_PATTERNS); SIGNAL_PEPTIDE_N_REGION (PHOBIUS); SIGNAL_PEPTIDE (PHOBIUS); SIGNAL_PEPTIDE_C_REGION (PHOBIUS); SIGNAL_PEPTIDE_H_REGION (PHOBIUS); NON_CYTOPLASMIC_DOMAIN (PHOBIUS); SignalP-noTM (SIGNALP_GRAM_NEGATIVE); SignalP-T…	c3228_g1_i1	gi|628263011|gb|JZ583604.1|JZ583604
c10257_g1_i1	c10257_g1	31.42	Uncharacterized protein TCM_042052	581	10	2.92e-23	0.59	0	-		TRANSMEMBRANE (PHOBIUS); SIGNAL_PEPTIDE (PHOBIUS); NON_CYTOPLASMIC_DOMAIN (PHOBIUS); SIGNAL_PEPTIDE_C_REGION (PHOBIUS); SIGNAL_PEPTIDE_N_REGION (PHOBIUS); SIGNAL_PEPTIDE_H_REGION (PHOBIUS); CYTOPLASMIC_DOMAIN (PHOBIUS); SignalP-noTM (SIGNALP_GRAM_NEGATIVE); SignalP-TM (SIGNALP_GRAM_POSITIVE); SignalP-noTM (SIGNALP_EUK); TMhelix (TMHMM)	c10987_g1_i1	no hit
c10258_g1_i1	c10258_g1	7.8	calcium ion binding	642	10	4.6e-73	0.818	3	F:molecular_function; P:biological_process; C:cellular_component		no IPS match	c22752_g1_i1	no hit
c10259_g1_i1	c10259_g1	14.65	probable inactive receptor kinase at5g67200-like	857	10	3.34e-73	0.768	3	P:phosphorylation; F:protein kinase activity; F:protein binding	-	G3DSA:3.80.10.10 (GENE3D); IPR001611 (PFAM); PTHR24420:SF630 (PANTHER); PTHR24420 (PANTHER); SIGNAL_PEPTIDE_N_REGION (PHOBIUS); NON_CYTOPLASMIC_DOMAIN (PHOBIUS); SIGNAL_PEPTIDE_H_REGION (PHOBIUS); SIGNAL_PEPTIDE_C_REGION (PHOBIUS); SIGNAL_PEPTIDE (PHOBIUS); SignalP-TM (SIGNALP_GRAM_POSITIVE); SignalP-noTM (SIGNALP_EUK); SignalP-noTM (SIGNALP_GRAM_NEGATIVE); SSF52058 (SUPERFAMILY)	c12503_g1_i1	no hit
c1026_g1_i1	c1026_g1	4.49	beta- -glucanase	681	10	1.07e-80	0.694	2	F:hydrolase activity, hydrolyzing O-glycosyl compounds; P:carbohydrate metabolic process	-	IPR000490 (PFAM); IPR013781 (G3DSA:3.20.20.GENE3D); PTHR32227 (PANTHER); NON_CYTOPLASMIC_DOMAIN (PHOBIUS); SIGNAL_PEPTIDE (PHOBIUS); SIGNAL_PEPTIDE_N_REGION (PHOBIUS); SIGNAL_PEPTIDE_C_REGION (PHOBIUS); SIGNAL_PEPTIDE_H_REGION (PHOBIUS); SignalP-noTM (SIGNALP_EUK); IPR017853 (SUPERFAMILY)	no hit	no hit
c10260_g1_i1	c10260_g1	641.32		365	0			0	-		no IPS match	c21280_g2_i1	no hit
c10260_g2_i1	c10260_g2	246.64		314	0			0	-		no IPS match	c21280_g1_i1	no hit
c10261_g1_i1	c10261_g1	8.5	cleavage stimulation factor subunit 3-like isoform x2	1826	10	0	0.874	6	F:mRNA binding; P:RNA 3'-end processing; P:negative regulation of transcription, DNA-templated; P:mRNA processing; C:nucleus; F:protein binding	-	IPR003107 (SMART); IPR011990 (G3DSA:1.25.40.GENE3D); IPR008847 (PFAM); PTHR19980 (PANTHER); IPR013026 (PROSITE_PROFILES); IPR019734 (PROSITE_PROFILES); SSF48452 (SUPERFAMILY)	c17288_g1_i1	no hit
c10262_g1_i1	c10262_g1	8.16	heparanase-like protein 1-like	843	10	3.03e-88	0.792	5	C:membrane; C:plant-type cell wall; F:hydrolase activity, acting on glycosyl bonds; P:metabolic process; P:unidimensional cell growth	-	IPR005199 (PFAM); IPR005199 (PANTHER); PTHR14363:SF11 (PANTHER); SIGNAL_PEPTIDE_H_REGION (PHOBIUS); NON_CYTOPLASMIC_DOMAIN (PHOBIUS); SIGNAL_PEPTIDE_C_REGION (PHOBIUS); SIGNAL_PEPTIDE (PHOBIUS); SIGNAL_PEPTIDE_N_REGION (PHOBIUS); SignalP-noTM (SIGNALP_EUK); SignalP-TM (SIGNALP_GRAM_POSITIVE); SignalP-noTM (SIGNALP_GRAM_NEGATIVE); IPR017853 (SUPERFAMILY)	c19847_g1_i1	no hit
c10262_g1_i2	c10262_g1	0		229	0			0	-		no IPS match	no hit	no hit
c10263_g1_i1	c10263_g1	41.18	auxin-repressed protein	716	10	3e-45	0.73	0	-		IPR008406 (PFAM)	c7646_g1_i1	gi|628266478|gb|JZ582017.1|JZ582017
c10264_g1_i1	c10264_g1	5.41	auxin response factor 18-like	1181	10	2.05e-102	0.742	8	P:auxin-activated signaling pathway; P:regulation of transcription, DNA-templated; P:cell division; F:DNA binding; P:root cap development; F:protein dimerization activity; P:pattern specification process; C:nucleus	-	IPR003311 (PFAM); PTHR31384:SF6 (PANTHER); PTHR31384 (PANTHER); IPR011525 (PROSITE_PROFILES)	c9001_g1_i1	no hit
c10265_g1_i1	c10265_g1	20.16	mitochondrial outer membrane protein porin of 36 kda-like	334	10	6.81e-54	0.85	6	F:porin activity; F:voltage-gated anion channel activity; P:regulation of ion transmembrane transport; P:regulation of anion transport; C:mitochondrial outer membrane; C:pore complex	-	IPR027246 (PFAM); IPR023614 (G3DSA:2.40.160.GENE3D); PTHR11743 (PANTHER)	c11189_g1_i1	no hit
c10266_g1_i1	c10266_g1	15.39	guanine nucleotide-binding protein subunit gamma 1-like	768	10	4.99e-20	0.6	3	P:G-protein coupled receptor signaling pathway; F:signal transducer activity; C:heterotrimeric G-protein complex		Coil (COILS); IPR015898 (PFAM); NON_CYTOPLASMIC_DOMAIN (PHOBIUS); TRANSMEMBRANE (PHOBIUS); CYTOPLASMIC_DOMAIN (PHOBIUS); TMhelix (TMHMM)	c13089_g1_i1	gi|628263156|gb|JZ583749.1|JZ583749
c10266_g1_i2	c10266_g1	3.18	guanine nucleotide-binding protein subunit gamma 1-like	1018	10	1.61e-10	0.803	3	F:signal transducer activity; P:G-protein coupled receptor signaling pathway; C:heterotrimeric G-protein complex	-	Coil (COILS); NON_CYTOPLASMIC_DOMAIN (PHOBIUS); TRANSMEMBRANE (PHOBIUS); CYTOPLASMIC_DOMAIN (PHOBIUS); TMhelix (TMHMM)	no hit	no hit
c10267_g1_i1	c10267_g1	137.08		821	0			0	-		no IPS match	c8912_g1_i1	no hit
c10267_g1_i2	c10267_g1	51.08		807	0			0	-		no IPS match	no hit	no hit
c10268_g1_i1	c10268_g1	17.23	calmodulin-binding protein isoform 1	598	10	1.16e-66	0.672	1	F:calmodulin binding		IPR012416 (PFAM); PTHR31713 (PANTHER); PTHR31713:SF1 (PANTHER)	no hit	no hit
c10269_g1_i1	c10269_g1	5.71	mediator of rna polymerase ii transcription subunit 23-like	2157	10	0	0.877	1	C:mediator complex	-	IPR021629 (PFAM); PTHR12691 (PANTHER); PTHR12691:SF10 (PANTHER); TRANSMEMBRANE (PHOBIUS); NON_CYTOPLASMIC_DOMAIN (PHOBIUS); CYTOPLASMIC_DOMAIN (PHOBIUS); TRANSMEMBRANE (PHOBIUS); TRANSMEMBRANE (PHOBIUS); NON_CYTOPLASMIC_DOMAIN (PHOBIUS); CYTOPLASMIC_DOMAIN (PHOBIUS)	c10162_g1_i1	no hit
c10270_g1_i1	c10270_g1	9.49	snf2 domain-containing protein classy 1-like isoform x1	845	10	1.8e-46	0.627	2	F:heterocyclic compound binding; F:organic cyclic compound binding	-	no IPS match	no hit	no hit
c10271_g1_i1	c10271_g1	16.24	iq domain-containing protein	1737	10	4.87e-52	0.461	1	F:protein binding		IPR000048 (SMART); IPR025064 (PFAM); IPR000048 (PFAM); PTHR32295:SF8 (PANTHER); PTHR32295 (PANTHER); IPR000048 (PROSITE_PROFILES); IPR000048 (PROSITE_PROFILES); IPR027417 (SUPERFAMILY)	c10299_g1_i1	no hit
c10272_g1_i1	c10272_g1	12.96	homeobox-leucine zipper protein athb-52	693	10	5.7e-53	0.641	2	F:sequence-specific DNA binding; P:regulation of transcription, DNA-templated	-	Coil (COILS); IPR001356 (SMART); IPR009057 (G3DSA:1.10.10.GENE3D); IPR001356 (PFAM); PTHR24326 (PANTHER); PTHR24326:SF171 (PANTHER); IPR017970 (PROSITE_PATTERNS); IPR001356 (PROSITE_PROFILES); IPR009057 (SUPERFAMILY)	no hit	no hit
c10272_g1_i2	c10272_g1	4.15	homeobox-leucine zipper protein athb-52	640	10	1.12e-45	0.799	6	P:regulation of transcription, DNA-templated; F:sequence-specific DNA binding transcription factor activity; P:response to absence of light; P:response to blue light; F:transcription regulatory region sequence-specific DNA binding; C:nucleus	-	SIGNAL_PEPTIDE_H_REGION (PHOBIUS); NON_CYTOPLASMIC_DOMAIN (PHOBIUS); SIGNAL_PEPTIDE_C_REGION (PHOBIUS); SIGNAL_PEPTIDE_N_REGION (PHOBIUS); SIGNAL_PEPTIDE (PHOBIUS); SignalP-noTM (SIGNALP_EUK)	no hit	no hit
c10273_g1_i1	c10273_g1	0	ultraviolet n-glycosylase ap lyase	280	10	9.43e-28	0.737	3	F:endonuclease activity; F:lyase activity; P:DNA repair	-	IPR023170 (G3DSA:1.10.1670.GENE3D); IPR011257 (SUPERFAMILY)	c40056_g1_i1	no hit
c10274_g1_i1	c10274_g1	49.59	orf able to induce hr-like lesions	733	10	5.33e-87	0.863	2	C:Golgi apparatus; C:endoplasmic reticulum	-	IPR008637 (PFAM); PTHR31474:SF1 (PANTHER); PTHR31474 (PANTHER); TRANSMEMBRANE (PHOBIUS); TRANSMEMBRANE (PHOBIUS); CYTOPLASMIC_DOMAIN (PHOBIUS); CYTOPLASMIC_DOMAIN (PHOBIUS); NON_CYTOPLASMIC_DOMAIN (PHOBIUS); TRANSMEMBRANE (PHOBIUS); NON_CYTOPLASMIC_DOMAIN (PHOBIUS); TRANSMEMBRANE (PHOBIUS); CYTOPLASMIC_DOMAIN (PHOBIUS); SignalP-noTM (SIGNALP_EUK); TMhelix (TMHMM); TMhelix (TMHMM)	c11177_g1_i1	no hit
c10274_g1_i2	c10274_g1	3.64	orf able to induce hr-like lesions	815	10	1.04e-61	0.854	2	C:Golgi apparatus; C:endoplasmic reticulum	-	IPR008637 (PFAM); PTHR31474:SF1 (PANTHER); PTHR31474 (PANTHER); TRANSMEMBRANE (PHOBIUS); TRANSMEMBRANE (PHOBIUS); NON_CYTOPLASMIC_DOMAIN (PHOBIUS); CYTOPLASMIC_DOMAIN (PHOBIUS); CYTOPLASMIC_DOMAIN (PHOBIUS); SignalP-noTM (SIGNALP_EUK); TMhelix (TMHMM); TMhelix (TMHMM)	no hit	no hit
c10275_g1_i1	c10275_g1	10.89		718	0			0	-		NON_CYTOPLASMIC_DOMAIN (PHOBIUS); SIGNAL_PEPTIDE_N_REGION (PHOBIUS); SIGNAL_PEPTIDE_H_REGION (PHOBIUS); SIGNAL_PEPTIDE (PHOBIUS); SIGNAL_PEPTIDE_C_REGION (PHOBIUS); SignalP-noTM (SIGNALP_EUK)	c36486_g1_i1	no hit
c10275_g1_i2	c10275_g1	0		203	0			0	-		no IPS match	no hit	no hit
c10276_g1_i1	c10276_g1	12.35	aldehyde oxidase 4-like	4349	10	0	0.797	10	P:glucosinolate metabolic process; F:ubiquitin protein ligase binding; F:flavin adenine dinucleotide binding; F:electron carrier activity; F:iron ion binding; F:2 iron, 2 sulfur cluster binding; F:oxidoreductase activity, acting on CH-OH group of donors; F:aryl-aldehyde oxidase activity; C:cytosol; P:oxidation-reduction process	EC:1.2.3.9	IPR000674 (SMART); IPR005107 (SMART); IPR016208 (PIRSF); IPR012675 (G3DSA:3.10.20.GENE3D); IPR000674 (G3DSA:3.90.1170.GENE3D); IPR001041 (PFAM); G3DSA:3.30.390.50 (GENE3D); IPR008274 (PFAM); IPR008274 (G3DSA:3.30.365.GENE3D); IPR008274 (G3DSA:3.30.365.GENE3D); IPR002346 (PFAM); IPR002888 (PFAM); IPR016169 (G3DSA:3.30.465.GENE3D); IPR000674 (PFAM); IPR002888 (G3DSA:1.10.150.GENE3D); IPR005107 (PFA…	c6135_g1_i1	no hit
c10277_g1_i1	c10277_g1	5.33	hypothetical protein POPTR_0008s03460g	687	10	4.34e-42	0.717	0	-		no IPS match	c16185_g1_i4	no hit
c10278_g1_i1	c10278_g1	93.55	nadh-ubiquinone oxidoreductase 11 kda subunit	642	10	2.88e-45	0.856	6	P:ubiquitin-dependent protein catabolic process; C:mitochondrial respiratory chain complex I; P:response to misfolded protein; P:proteasome core complex assembly; P:photorespiration; C:nucleus	-	CYTOPLASMIC_DOMAIN (PHOBIUS); TRANSMEMBRANE (PHOBIUS); NON_CYTOPLASMIC_DOMAIN (PHOBIUS)	c10414_g1_i1	gi|628265969|gb|JZ578868.1|JZ578868
c10279_g1_i1	c10279_g1	104.13		660	0			0	-		SIGNAL_PEPTIDE_H_REGION (PHOBIUS); SIGNAL_PEPTIDE_C_REGION (PHOBIUS); NON_CYTOPLASMIC_DOMAIN (PHOBIUS); SIGNAL_PEPTIDE_N_REGION (PHOBIUS); SIGNAL_PEPTIDE (PHOBIUS); SignalP-noTM (SIGNALP_EUK)	c9021_g1_i1	no hit
c10280_g1_i1	c10280_g1	5.15	upf0481 protein at3g02645-like	577	10	4.91e-23	0.655	0	-		IPR004158 (PFAM); PTHR31549 (PANTHER); PTHR31549:SF2 (PANTHER)	c9509_g1_i1	no hit
c10280_g1_i2	c10280_g1	4.1	upf0481 protein at3g02645-like	1110	10	2.03e-40	0.477	0	-		IPR004158 (PFAM); PTHR31549:SF2 (PANTHER); PTHR31549 (PANTHER)	c10291_g1_i1	no hit
c10281_g1_i1	c10281_g1	15.48		408	0			0	-		no IPS match	c6069_g1_i2	no hit
c10281_g1_i2	c10281_g1	8.28		840	0			0	-		CYTOPLASMIC_DOMAIN (PHOBIUS); TRANSMEMBRANE (PHOBIUS); NON_CYTOPLASMIC_DOMAIN (PHOBIUS); TMhelix (TMHMM)	c6069_g1_i1	no hit
c10282_g1_i1	c10282_g1	11.69	beta- -mannosyl-glycoprotein 4-beta-n-acetylglucosaminyltransferase-like	1145	10	0	0.896	3	F:beta-1,4-mannosylglycoprotein 4-beta-N-acetylglucosaminyltransferase activity; C:membrane; P:protein N-linked glycosylation	EC:2.4.1.144	IPR006813 (PFAM); IPR006813 (PANTHER); PTHR12224:SF1 (PANTHER); TRANSMEMBRANE (PHOBIUS); CYTOPLASMIC_DOMAIN (PHOBIUS); NON_CYTOPLASMIC_DOMAIN (PHOBIUS); TMhelix (TMHMM)	c19303_g2_i1	no hit
c10283_g1_i1	c10283_g1	6.12	atp-dependent dna helicase 2 subunit ku80-like	917	10	1.27e-165	0.873	11	P:DNA duplex unwinding; F:damaged DNA binding; P:DNA recombination; P:double-strand break repair via nonhomologous end joining; F:telomeric DNA binding; C:Ku70:Ku80 complex; P:telomere maintenance; P:response to heat; F:double-stranded DNA binding; F:ATP-dependent DNA helicase activity; P:ATP catabolic process	-	IPR006164 (SMART); IPR005160 (G3DSA:1.10.1600.GENE3D); IPR005160 (PFAM); IPR016194 (G3DSA:2.40.290.GENE3D); IPR006164 (PFAM); PTHR12604 (PANTHER); IPR024193 (PTHR12604:PANTHER); IPR016194 (SUPERFAMILY)	no hit	no hit
c10284_g1_i1	c10284_g1	8.21	otu domain-containing protein ddb_g0284757-like isoform x1	1554	10	1.27e-171	0.758	0	-		IPR003323 (PFAM); PTHR12419 (PANTHER); PTHR12419:SF3 (PANTHER); IPR003323 (PROSITE_PROFILES); SSF54001 (SUPERFAMILY)	c13067_g1_i3	no hit
c10285_g1_i1	c10285_g1	17.38		438	0			0	-		TRANSMEMBRANE (PHOBIUS); CYTOPLASMIC_DOMAIN (PHOBIUS); NON_CYTOPLASMIC_DOMAIN (PHOBIUS); TMhelix (TMHMM)	c16144_g1_i1	no hit
c10286_g1_i1	c10286_g1	4.42	ras gtpase-activating protein-binding protein 2-like	1207	10	1.44e-130	0.675	3	F:nucleotide binding; P:transport; C:intracellular		IPR012677 (G3DSA:3.30.70.GENE3D); G3DSA:3.10.450.50 (GENE3D); IPR002075 (PFAM); PTHR10693 (PANTHER); PTHR10693:SF20 (PANTHER); IPR018222 (PROSITE_PROFILES); SSF54427 (SUPERFAMILY); SSF54928 (SUPERFAMILY)	c13148_g1_i1	no hit
c10286_g1_i2	c10286_g1	4	ras gtpase-activating protein-binding protein 2-like	850	10	3.77e-83	0.682	2	C:intracellular; P:transport		IPR002075 (PFAM); G3DSA:3.10.450.50 (GENE3D); PTHR10693 (PANTHER); PTHR10693:SF20 (PANTHER); IPR018222 (PROSITE_PROFILES); SSF54427 (SUPERFAMILY)	no hit	no hit
c10287_g1_i1	c10287_g1	5.64	xylogalacturonan beta- -xylosyltransferase-like isoform x1	1460	10	0	0.833	0	-		IPR004263 (PFAM); IPR004263 (PANTHER); PTHR11062:SF51 (PANTHER)	c1440_g1_i1	no hit
c10288_g1_i1	c10288_g1	12.62	golgin candidate 6-like	608	10	5.54e-81	0.832	8	C:Golgi membrane; P:vesicle fusion with Golgi apparatus; C:Golgi stack; P:post-embryonic development; F:protein transporter activity; C:cytosol; P:protein exit from endoplasmic reticulum; F:binding	-	IPR011989 (G3DSA:1.25.10.GENE3D); IPR024095 (PANTHER); IPR016024 (SUPERFAMILY)	c10934_g1_i1	no hit
c10289_g1_i1	c10289_g1	7.93	pentatricopeptide repeat-containing protein mitochondrial-like	1318	10	3.39e-173	0.849	0	-		IPR002885 (PFAM); IPR002885 (TIGRFAM); PTHR24015:SF342 (PANTHER); PTHR24015 (PANTHER); IPR002885 (PROSITE_PROFILES); IPR002885 (PROSITE_PROFILES); IPR002885 (PROSITE_PROFILES); IPR002885 (PROSITE_PROFILES); IPR002885 (PROSITE_PROFILES); IPR002885 (PROSITE_PROFILES); IPR002885 (PROSITE_PROFILES); SignalP-TM (SIGNALP_GRAM_POSITIVE)	no hit	no hit
c1029_g1_i1	c1029_g1	19.84	calcineurin b-like protein 2 isoform 2	497	10	4.42e-23	0.909	4	C:cytosolic ribosome; C:plant-type vacuole membrane; P:potassium ion homeostasis; F:calcium ion binding	-	no IPS match	no hit	no hit
c10290_g1_i1	c10290_g1	13.64	uncharacterized rna-binding	642	10	3.15e-37	0.644	1	F:zinc ion binding		SignalP-TM (SIGNALP_GRAM_POSITIVE)	c21884_g1_i1	no hit
c10291_g1_i1	c10291_g1	12.31	cold-regulated 413 inner membrane protein chloroplastic-like	876	10	1.21e-61	0.713	6	P:response to acid; P:response to cold; P:cellular response to stress; C:chloroplast envelope; P:response to oxygen-containing compound; C:membrane	-	IPR008892 (PFAM); CYTOPLASMIC_DOMAIN (PHOBIUS); TRANSMEMBRANE (PHOBIUS); TRANSMEMBRANE (PHOBIUS); NON_CYTOPLASMIC_DOMAIN (PHOBIUS); NON_CYTOPLASMIC_DOMAIN (PHOBIUS); CYTOPLASMIC_DOMAIN (PHOBIUS); TRANSMEMBRANE (PHOBIUS); CYTOPLASMIC_DOMAIN (PHOBIUS); TRANSMEMBRANE (PHOBIUS); TRANSMEMBRANE (PHOBIUS); NON_CYTOPLASMIC_DOMAIN (PHOBIUS); TMhelix (TMHMM); TMhelix (TMHMM); TMhelix (TMHMM); TMhelix (TMHM…	c12855_g1_i1	no hit
c10292_g1_i1	c10292_g1	61.62	duf246 domain-containing protein at1g04910-like	262	10	3.91e-29	0.782	0	-		PTHR31933:SF3 (PANTHER); PTHR31933 (PANTHER)	no hit	no hit
c10293_g1_i1	c10293_g1	11.89		329	0			0	-		no IPS match	no hit	no hit
c10294_g1_i1	c10294_g1	71.81	probable protein pop3-like	688	10	6.33e-49	0.828	4	P:defense response to fungus; C:cytosol; P:defense response to bacterium; C:plasma membrane	-	IPR013097 (SMART); G3DSA:3.30.70.900 (GENE3D); IPR013097 (PFAM); IPR013097 (PROSITE_PROFILES); IPR011008 (SUPERFAMILY)	c7953_g1_i1	no hit
c10295_g1_i1	c10295_g1	2.68	cysteine histidine-rich c1 domain family	346	10	1.44e-10	0.421	5	F:metal ion binding; P:oxidation-reduction process; F:protein-disulfide reductase activity; F:zinc ion binding; P:intracellular signal transduction		IPR013083 (G3DSA:3.30.40.GENE3D); IPR004146 (PFAM); IPR019786 (PROSITE_PATTERNS); SSF57889 (SUPERFAMILY)	no hit	no hit
c10295_g1_i2	c10295_g1	2.63	cysteine histidine-rich c1 domain family	349	10	9.55e-08	0.406	2	F:protein-disulfide reductase activity; P:oxidation-reduction process		IPR011424 (PFAM); IPR019786 (PROSITE_PATTERNS); SSF57889 (SUPERFAMILY)	no hit	no hit
c10296_g1_i1	c10296_g1	21.84	af385728_1at3g47831 t23j7	592	10	7.46e-21	0.816	0	-		TMhelix (TMHMM)	c12129_g1_i1	no hit
c10297_g1_i1	c10297_g1	8.54	probable leucine-rich repeat receptor-like protein kinase at5g49770-like	1713	10	0	0.85	4	P:protein phosphorylation; F:ATP binding; C:integral component of membrane; F:protein serine/threonine kinase activity	EC:2.7.11	SIGNAL_PEPTIDE_H_REGION (PHOBIUS); TRANSMEMBRANE (PHOBIUS); SIGNAL_PEPTIDE_N_REGION (PHOBIUS); NON_CYTOPLASMIC_DOMAIN (PHOBIUS); SIGNAL_PEPTIDE (PHOBIUS); SIGNAL_PEPTIDE_C_REGION (PHOBIUS); CYTOPLASMIC_DOMAIN (PHOBIUS)	c14163_g1_i1	no hit
c10298_g1_i1	c10298_g1	2066.28	photosystem ii 5 kd family protein	869	10	4.53e-27	0.602	4	P:response to stimulus; C:thylakoid; C:membrane; C:plastid	-	CYTOPLASMIC_DOMAIN (PHOBIUS); TRANSMEMBRANE (PHOBIUS); NON_CYTOPLASMIC_DOMAIN (PHOBIUS)	c13035_g1_i1	no hit
c10299_g1_i1	c10299_g1	34.18		522	0			0	-		no IPS match	c13769_g1_i1	no hit
c103_g1_i1	c103_g1	10.85	dna polymerase	678	10	4.31e-108	0.876	6	P:DNA-dependent DNA replication; F:DNA-directed DNA polymerase activity; P:response to UV-B; F:damaged DNA binding; P:UV protection; P:error-prone translesion synthesis	EC:2.7.7.7	IPR001126 (PFAM); G3DSA:3.30.70.270 (GENE3D); PTHR11076 (PANTHER); IPR017963 (PROSITE_PROFILES); SSF56672 (SUPERFAMILY)	c1657_g1_i1	no hit
c1030_g1_i1	c1030_g1	3.86		293	0			0	-		CYTOPLASMIC_DOMAIN (PHOBIUS); NON_CYTOPLASMIC_DOMAIN (PHOBIUS); TRANSMEMBRANE (PHOBIUS); TMhelix (TMHMM)	no hit	no hit
c10300_g1_i1	c10300_g1	16.53	flavonol synthase flavanone 3-hydroxylase-like	1026	10	9.03e-150	0.769	3	P:flavonol biosynthetic process; P:oxidation-reduction process; F:flavonol synthase activity	EC:1.14.11.23	IPR027443 (G3DSA:2.60.120.GENE3D); IPR026992 (PFAM); IPR005123 (PFAM); PTHR10209 (PANTHER); IPR005123 (PROSITE_PROFILES); SSF51197 (SUPERFAMILY)	c12728_g1_i1	gi|628264829|gb|JZ581100.1|JZ581100
c10301_g1_i1	c10301_g1	43.51		354	0			0	-		CYTOPLASMIC_DOMAIN (PHOBIUS); TRANSMEMBRANE (PHOBIUS); NON_CYTOPLASMIC_DOMAIN (PHOBIUS)	no hit	no hit
c10302_g1_i1	c10302_g1	9.9	transcription factor e2fb-like	1000	10	2.5e-94	0.736	3	P:regulation of transcription, DNA-templated; P:positive regulation of cellular process; C:intracellular part	-	Coil (COILS); IPR015633 (PANTHER); PTHR12081:SF39 (PANTHER); SSF144074 (SUPERFAMILY)	c2090_g1_i1	no hit
c10303_g1_i1	c10303_g1	7.59	uncharacterized loc101210456	2442	10	0	0.671	0	-		IPR006868 (PFAM); IPR006867 (PFAM); PTHR21450:SF4 (PANTHER); PTHR21450 (PANTHER)	c4165_g1_i1	no hit
c10304_g1_i1	c10304_g1	26.38	hypothetical protein M569_04134, partial	658	10	2.75e-20	0.888	0	-		IPR018625 (PFAM); NON_CYTOPLASMIC_DOMAIN (PHOBIUS); TRANSMEMBRANE (PHOBIUS); CYTOPLASMIC_DOMAIN (PHOBIUS); TMhelix (TMHMM)	c14131_g1_i1	no hit
c10305_g1_i1	c10305_g1	4.41	phosphoglycerate kinase-like	1305	10	3.29e-125	0.662	4	P:tRNA modification; P:RNA methylation; P:glycolysis; F:phosphoglycerate kinase activity	-	IPR001576 (PRINTS); IPR001576 (PFAM); IPR015824 (G3DSA:3.40.50.GENE3D); IPR015901 (G3DSA:3.40.50.GENE3D); IPR001576 (PANTHER); PTHR11406:SF0 (PANTHER); IPR001576 (SUPERFAMILY)	c3993_g1_i1	no hit
c10306_g1_i1	c10306_g1	9.91	hypothetical protein PRUPE_ppa010657mg	771	10	1.35e-88	0.747	0	-		IPR018971 (PFAM); SignalP-TM (SIGNALP_GRAM_POSITIVE)	c11333_g1_i1	no hit
c10307_g1_i1	c10307_g1	10.56	centrin-2-like isoform x2	1163	10	1.61e-66	0.577	1	F:calcium ion binding		IPR011992 (PFAM); IPR011992 (G3DSA:1.10.238.GENE3D); PTHR10891:SF553 (PANTHER); PTHR10891 (PANTHER); IPR018247 (PROSITE_PATTERNS); IPR002048 (PROSITE_PROFILES); IPR002048 (PROSITE_PROFILES); IPR003903 (PROSITE_PROFILES); SSF47473 (SUPERFAMILY)	c9501_g1_i1	no hit
c10308_g1_i1	c10308_g1	11.95	nua4 complex subunit eaf3 homolog	1416	10	2.34e-157	0.812	1	C:nucleus	-	IPR017398 (PIRSF); G3DSA:2.30.30.270 (GENE3D); IPR026541 (PFAM); IPR025995 (PFAM); PTHR10880:SF15 (PANTHER); IPR008676 (PANTHER); IPR026541 (PROSITE_PROFILES); IPR016197 (SUPERFAMILY)	c15507_g1_i1	no hit
c10308_g1_i2	c10308_g1	16.4	chromatin binding	875	10	2.68e-94	0.804	1	C:nucleus	-	no IPS match	no hit	no hit
c10309_g1_i1	c10309_g1	10.65	brefeldin a-inhibited guanine nucleotide-exchange protein 2-like	1112	10	8.33e-128	0.771	5	F:ARF guanyl-nucleotide exchange factor activity; P:regulation of ARF protein signal transduction; P:regulation of GTPase activity; P:megagametogenesis; C:nucleus	-	PTHR10663:SF42 (PANTHER); PTHR10663 (PANTHER)	c16961_g2_i1	no hit
c1031_g1_i1	c1031_g1	4.75	hydrolyzing o-glycosyl	1225	10	1.96e-172	0.82	5	P:carbohydrate metabolic process; C:membrane; C:plasmodesma; C:plant-type cell wall; F:beta-glucosidase activity	EC:3.2.1.21	TRANSMEMBRANE (PHOBIUS); NON_CYTOPLASMIC_DOMAIN (PHOBIUS); CYTOPLASMIC_DOMAIN (PHOBIUS); TMhelix (TMHMM)	c12418_g1_i1	no hit
c10310_g1_i1	c10310_g1	17.34	prolyl 4-hydroxylase-like	1093	10	2.52e-116	0.802	6	P:peptidyl-proline hydroxylation to 4-hydroxy-L-proline; C:Golgi apparatus; F:L-ascorbic acid binding; F:iron ion binding; F:procollagen-proline 4-dioxygenase activity; P:oxidation-reduction process	EC:1.14.11.2	no IPS match	c6084_g1_i1	no hit
c10310_g1_i2	c10310_g1	0	prolyl 4-hydroxylase-like	321	10	2.44e-13	0.635	1	F:oxidoreductase activity, acting on paired donors, with incorporation or reduction of molecular oxygen	-	CYTOPLASMIC_DOMAIN (PHOBIUS); NON_CYTOPLASMIC_DOMAIN (PHOBIUS); TRANSMEMBRANE (PHOBIUS); TMhelix (TMHMM)	no hit	no hit
c10310_g1_i3	c10310_g1	9.72	prolyl 4-hydroxylase-like	1197	10	1.96e-128	0.919	6	P:peptidyl-proline hydroxylation to 4-hydroxy-L-proline; C:Golgi apparatus; F:L-ascorbic acid binding; F:iron ion binding; F:procollagen-proline 4-dioxygenase activity; P:oxidation-reduction process	EC:1.14.11.2	no IPS match	no hit	no hit
c10311_g1_i1	c10311_g1	3.44	down syndrome critical region protein 3 homolog isoform x1	598	10	1.19e-54	0.822	2	C:retromer complex; P:vacuolar transport	-	no IPS match	no hit	no hit
c10311_g1_i2	c10311_g1	22.73	down syndrome critical region protein 3 homolog isoform x1	206	10	1.69e-33	0.905	2	C:retromer complex; P:vacuolar transport	-	no IPS match	no hit	no hit
c10311_g1_i3	c10311_g1	4.43	down syndrome critical region protein 3 homolog isoform x1	567	10	1.05e-63	0.835	2	C:retromer complex; P:vacuolar transport	-	IPR028934 (PFAM); PTHR12233 (PANTHER); PTHR12233:SF2 (PANTHER)	no hit	no hit
c10312_g1_i1	c10312_g1	9.1	dna gyrase subunit chloroplastic mitochondrial-like	3108	10	0	0.836	10	C:nucleoid; C:mediator complex; C:chloroplast; P:DNA topological change; C:chromosome; F:DNA binding; P:ATP catabolic process; F:ATP binding; F:DNA topoisomerase type II (ATP-hydrolyzing) activity; C:mitochondrion	EC:5.99.1.3	NON_CYTOPLASMIC_DOMAIN (PHOBIUS); CYTOPLASMIC_DOMAIN (PHOBIUS); CYTOPLASMIC_DOMAIN (PHOBIUS); TRANSMEMBRANE (PHOBIUS); TRANSMEMBRANE (PHOBIUS)	c11474_g1_i1	no hit
c10313_g1_i1	c10313_g1	47.67		231	0			0	-		no IPS match	no hit	no hit
c10313_g1_i2	c10313_g1	28.35		209	0			0	-		no IPS match	no hit	no hit
c10313_g2_i1	c10313_g2	23.02		314	0			0	-		NON_CYTOPLASMIC_DOMAIN (PHOBIUS); TRANSMEMBRANE (PHOBIUS); CYTOPLASMIC_DOMAIN (PHOBIUS); TMhelix (TMHMM)	c7306_g1_i1	no hit
c10314_g1_i1	c10314_g1	9.94	wd repeat-containing protein 26-like	724	10	4.38e-103	0.84	1	F:protein binding		IPR001680 (SMART); IPR001680 (PFAM); IPR015943 (G3DSA:2.130.10.GENE3D); PTHR22838:SF0 (PANTHER); PTHR22838 (PANTHER); IPR017986 (PROSITE_PROFILES); IPR001680 (PROSITE_PROFILES); IPR017986 (SUPERFAMILY)	c13314_g1_i1	no hit
c10315_g1_i1	c10315_g1	2.09		826	0			0	-		NON_CYTOPLASMIC_DOMAIN (PHOBIUS); CYTOPLASMIC_DOMAIN (PHOBIUS); TRANSMEMBRANE (PHOBIUS)	c23853_g1_i1	no hit
c10315_g2_i1	c10315_g2	44.42	chloroplastic mitochondrial-like	575	10	1.89e-52	0.798	3	F:sulfiredoxin activity; F:ATP binding; P:oxidation-reduction process	EC:1.8.98.2	CYTOPLASMIC_DOMAIN (PHOBIUS); NON_CYTOPLASMIC_DOMAIN (PHOBIUS); TRANSMEMBRANE (PHOBIUS); TMhelix (TMHMM)	c12044_g1_i1	no hit
c10316_g1_i1	c10316_g1	14.22	pentatricopeptide repeat-containing protein mitochondrial-like	1863	10	0	0.775	2	C:nucleus; F:RNA binding	-	no IPS match	c11393_g1_i1	no hit
c10317_g1_i1	c10317_g1	28	PREDICTED: uncharacterized protein LOC102589244	614	10	6.67e-34	0.712	0	-		TRANSMEMBRANE (PHOBIUS); CYTOPLASMIC_DOMAIN (PHOBIUS); NON_CYTOPLASMIC_DOMAIN (PHOBIUS); TMhelix (TMHMM)	c11667_g1_i1	no hit
c10318_g1_i1	c10318_g1	6.25	peroxisome biogenesis protein 12-like	1698	10	0	0.81	8	F:zinc ion binding; P:embryonic morphogenesis; P:protein import into peroxisome matrix; C:integral component of peroxisomal membrane; F:protein C-terminus binding; P:protein monoubiquitination; F:ubiquitin-protein ligase activity; P:fatty acid beta-oxidation	EC:6.3.2.19	IPR017375 (PIRSF); IPR006845 (PFAM); IPR013083 (G3DSA:3.30.40.GENE3D); IPR017375 (PANTHER); PTHR12888:SF0 (PANTHER); SSF57850 (SUPERFAMILY)	c7228_g1_i1	gi|628261900|gb|JZ580765.1|JZ580765
c10319_g1_i1	c10319_g1	13.92	dnaj homolog subfamily b member 1-like	1120	10	8e-170	0.802	2	P:protein folding; F:unfolded protein binding	-	IPR001623 (PRINTS); IPR001623 (SMART); G3DSA:2.60.260.20 (GENE3D); IPR001623 (PFAM); G3DSA:2.60.260.20 (GENE3D); IPR002939 (PFAM); IPR001623 (G3DSA:1.10.287.GENE3D); PTHR24077 (PANTHER); PTHR24077:SF213 (PANTHER); IPR018253 (PROSITE_PATTERNS); IPR001623 (PROSITE_PROFILES); IPR008971 (SUPERFAMILY); IPR001623 (SUPERFAMILY); IPR008971 (SUPERFAMILY)	c14555_g1_i1	no hit
c1032_g1_i1	c1032_g1	8.59		335	0			0	-		no IPS match	c41030_g1_i1	no hit
c10320_g1_i1	c10320_g1	5.29	PREDICTED: uncharacterized protein LOC100252790 isoform 1	520	10	1.14e-44	0.629	1	P:response to salt stress		CYTOPLASMIC_DOMAIN (PHOBIUS); NON_CYTOPLASMIC_DOMAIN (PHOBIUS); TRANSMEMBRANE (PHOBIUS); SignalP-noTM (SIGNALP_EUK)	c10950_g1_i1	no hit
c10321_g1_i1	c10321_g1	31.15	hypothetical protein L484_016882	686	10	5.38e-79	0.792	8	P:methionine biosynthetic process; P:vacuolar sequestering of sodium ion; P:hyperosmotic salinity response; C:endosome; C:trans-Golgi network; P:RNA splicing, via endonucleolytic cleavage and ligation; C:endoplasmic reticulum; C:Golgi apparatus	-	no IPS match	c10810_g1_i1	no hit
c10322_g1_i1	c10322_g1	34.96	ring-h2 finger protein atl33-like	566	10	2.81e-39	0.578	2	F:protein binding; F:zinc ion binding		IPR001841 (SMART); IPR001841 (PFAM); IPR013083 (G3DSA:3.30.40.GENE3D); PTHR14155 (PANTHER); TRANSMEMBRANE (PHOBIUS); CYTOPLASMIC_DOMAIN (PHOBIUS); NON_CYTOPLASMIC_DOMAIN (PHOBIUS); IPR001841 (PROSITE_PROFILES); SSF57850 (SUPERFAMILY); TMhelix (TMHMM)	c12710_g1_i2	gi|628268336|gb|JZ582364.1|JZ582364
c10323_g1_i1	c10323_g1	6.11	PREDICTED: uncharacterized protein LOC102602172	1288	10	1.87e-169	0.773	2	F:hydrolase activity; P:metabolic process		no IPS match	c11770_g1_i1	no hit
c10324_g1_i1	c10324_g1	18.43	ribosomal l1 domain-containing protein 1-like	1061	10	5.49e-50	0.614	4	F:RNA binding; C:membrane; C:nucleolus; C:nucleus		no IPS match	c12158_g1_i2	gi|628261158|gb|JZ580023.1|JZ580023
c10325_g1_i1	c10325_g1	5.9		638	0			0	-		no IPS match	c30386_g1_i1	no hit
c10326_g1_i1	c10326_g1	5.38	exosome component 10-like	598	10	1.21e-63	0.683	5	F:heterocyclic compound binding; F:organic cyclic compound binding; F:catalytic activity; C:nuclear exosome (RNase complex); P:RNA processing	-	IPR012588 (PFAM)	c8131_g1_i1	no hit
c10327_g1_i1	c10327_g1	28.46		448	0			0	-		no IPS match	c11344_g1_i1	gi|628262424|gb|JZ583017.1|JZ583017
c10328_g1_i1	c10328_g1	12.53	probable acyl-activating enzyme 6-like	611	10	2.4e-101	0.833	2	P:metabolic process; F:o-succinylbenzoate-CoA ligase activity	EC:6.2.1.26	G3DSA:3.40.50.980 (GENE3D); IPR000873 (PFAM); G3DSA:2.30.38.10 (GENE3D); PTHR24095:SF122 (PANTHER); PTHR24095 (PANTHER); SSF56801 (SUPERFAMILY)	no hit	no hit
c10329_g1_i1	c10329_g1	10.42	multiple c2 and transmembrane domain-containing protein 2-like	742	10	2.47e-76	0.645	1	F:protein binding		IPR000008 (SMART); IPR000008 (PFAM); IPR000008 (G3DSA:2.60.40.GENE3D); PTHR10024:SF201 (PANTHER); PTHR10024 (PANTHER); IPR000008 (PROSITE_PROFILES); IPR000008 (SUPERFAMILY)	no hit	no hit
c1033_g1_i1	c1033_g1	10.12		356	0			0	-		SIGNAL_PEPTIDE_C_REGION (PHOBIUS); SIGNAL_PEPTIDE_H_REGION (PHOBIUS); SIGNAL_PEPTIDE (PHOBIUS); SIGNAL_PEPTIDE_N_REGION (PHOBIUS); NON_CYTOPLASMIC_DOMAIN (PHOBIUS); TMhelix (TMHMM)	no hit	no hit
c1033_g1_i2	c1033_g1	13.8		440	0			0	-		NON_CYTOPLASMIC_DOMAIN (PHOBIUS); SIGNAL_PEPTIDE (PHOBIUS); SIGNAL_PEPTIDE_N_REGION (PHOBIUS); SIGNAL_PEPTIDE_C_REGION (PHOBIUS); SIGNAL_PEPTIDE_H_REGION (PHOBIUS); TMhelix (TMHMM)	no hit	no hit
c10330_g1_i1	c10330_g1	0	protein tri1-like	894	10	8.79e-54	0.73	1	F:protein binding		IPR019835 (SMART); IPR003121 (G3DSA:1.10.245.GENE3D); IPR003121 (PFAM); PTHR13844:SF8 (PANTHER); PTHR13844 (PANTHER); SIGNAL_PEPTIDE (PHOBIUS); SIGNAL_PEPTIDE_N_REGION (PHOBIUS); SIGNAL_PEPTIDE_C_REGION (PHOBIUS); SIGNAL_PEPTIDE_H_REGION (PHOBIUS); NON_CYTOPLASMIC_DOMAIN (PHOBIUS); IPR003121 (SUPERFAMILY)	no hit	gi|628261331|gb|JZ580196.1|JZ580196
c10330_g1_i2	c10330_g1	21.06	protein tri1-like	865	10	6.43e-54	0.73	1	F:protein binding		IPR019835 (SMART); IPR003121 (G3DSA:1.10.245.GENE3D); IPR003121 (PFAM); PTHR13844 (PANTHER); PTHR13844:SF8 (PANTHER); NON_CYTOPLASMIC_DOMAIN (PHOBIUS); SIGNAL_PEPTIDE (PHOBIUS); SIGNAL_PEPTIDE_C_REGION (PHOBIUS); SIGNAL_PEPTIDE_H_REGION (PHOBIUS); SIGNAL_PEPTIDE_N_REGION (PHOBIUS); IPR003121 (SUPERFAMILY)	c19532_g2_i1	gi|628261331|gb|JZ580196.1|JZ580196
c10331_g1_i1	c10331_g1	6.83		509	0			0	-		no IPS match	c12691_g1_i1	no hit
c10331_g2_i1	c10331_g2	2.7		681	0			0	-		no IPS match	no hit	no hit
c10332_g1_i1	c10332_g1	10.86	vesicle-associated membrane protein 724-like	886	10	1.22e-122	0.856	2	C:integral component of membrane; P:vesicle-mediated transport	-	no IPS match	c8268_g1_i1	gi|628265799|gb|JZ578698.1|JZ578698
c10333_g1_i1	c10333_g1	10.57	lysine-specific histone demethylase 1 homolog 3-like	1547	10	0	0.68	4	P:oxidation-reduction process; F:oxidoreductase activity; F:protein binding; F:DNA binding		IPR002937 (PFAM); IPR011991 (G3DSA:1.10.10.GENE3D); IPR007526 (PFAM); G3DSA:3.50.50.60 (GENE3D); PTHR10742 (PANTHER); PTHR10742:SF260 (PANTHER); IPR007526 (PROSITE_PROFILES); SSF51905 (SUPERFAMILY); IPR009057 (SUPERFAMILY)	no hit	no hit
c10334_g1_i1	c10334_g1	7.63		415	0			0	-		CYTOPLASMIC_DOMAIN (PHOBIUS); NON_CYTOPLASMIC_DOMAIN (PHOBIUS); TRANSMEMBRANE (PHOBIUS); TMhelix (TMHMM)	no hit	no hit
c10334_g1_i2	c10334_g1	0		430	0			0	-		no IPS match	no hit	no hit
c10335_g1_i1	c10335_g1	4.06	uncharacterized partial	1069	10	8.32e-79	0.563	0	-		no IPS match	c19302_g1_i1	no hit
c10336_g1_i1	c10336_g1	7.64	lob domain-containing protein 4-like	660	10	2.43e-75	0.8	0	-		Coil (COILS); IPR004883 (PFAM); PTHR31301 (PANTHER); PTHR31301:SF7 (PANTHER); IPR004883 (PROSITE_PROFILES)	c10244_g1_i1	gi|628268123|gb|JZ582151.1|JZ582151
c10336_g1_i2	c10336_g1	5.75	lob domain-containing protein 4-like	796	10	5.32e-36	0.698	0	-		IPR004883 (PFAM); PTHR31301:SF1 (PANTHER); PTHR31301 (PANTHER); IPR004883 (PROSITE_PROFILES)	c10244_g1_i2	no hit
c10337_g1_i1	c10337_g1	11.35	protein dehydration-induced 19 homolog 4-like	1253	10	3.75e-42	0.57	0	-		IPR008598 (PFAM); IPR027935 (PFAM); PTHR31875 (PANTHER); PTHR31875:SF0 (PANTHER)	c12985_g1_i1	no hit
c10338_g1_i1	c10338_g1	23.63	hypothetical protein M569_11141, partial	733	10	2.09e-26	0.611	0	-		IPR007650 (PFAM)	c6022_g1_i1	gi|628265581|gb|JZ578480.1|JZ578480
c10339_g1_i1	c10339_g1	8.18	alpha -glycosyltransferase-like protein	2056	10	0	0.654	2	C:Golgi apparatus; F:transferase activity, transferring glycosyl groups	-	IPR007577 (PFAM); IPR007652 (PFAM); PTHR12042:SF13 (PANTHER); PTHR12042 (PANTHER); NON_CYTOPLASMIC_DOMAIN (PHOBIUS); CYTOPLASMIC_DOMAIN (PHOBIUS); TRANSMEMBRANE (PHOBIUS); IPR029044 (SUPERFAMILY); TMhelix (TMHMM)	c5767_g1_i1	no hit
c1034_g1_i1	c1034_g1	12.35		1557	0			0	-		TRANSMEMBRANE (PHOBIUS); NON_CYTOPLASMIC_DOMAIN (PHOBIUS); CYTOPLASMIC_DOMAIN (PHOBIUS); TMhelix (TMHMM)	c22351_g1_i1	no hit
c1034_g1_i2	c1034_g1	6.7		471	0			0	-		SignalP-TM (SIGNALP_GRAM_POSITIVE)	c1544_g1_i1	no hit
c10340_g1_i1	c10340_g1	11.49	f-box protein skp2a-like	965	10	0	0.871	10	P:cellular response to auxin stimulus; P:heat acclimation; C:SCF ubiquitin ligase complex; P:negative regulation of lateral root development; P:lateral root formation; F:ubiquitin-protein ligase activity; P:protein ubiquitination; P:positive regulation of cell division; P:SCF-dependent proteasomal ubiquitin-dependent protein catabolic process; F:protein binding	EC:6.3.2.19	IPR001810 (SMART); IPR006553 (SMART); G3DSA:3.80.10.10 (GENE3D); PF13516 (PFAM); IPR001810 (PFAM); PTHR23125:SF245 (PANTHER); PTHR23125 (PANTHER); IPR001810 (SUPERFAMILY); SSF52047 (SUPERFAMILY)	c15638_g1_i2	no hit
c10341_g1_i1	c10341_g1	5.98	alcohol oxidase-related family protein	794	10	3.24e-118	0.849	6	P:alcohol metabolic process; F:flavin adenine dinucleotide binding; F:long-chain-alcohol oxidase activity; C:intracellular membrane-bounded organelle; C:membrane; P:oxidation-reduction process	EC:1.1.3.20	G3DSA:3.50.50.60 (GENE3D); IPR007867 (PFAM); PTHR10668:SF4 (PANTHER); PTHR10668 (PANTHER); SSF51905 (SUPERFAMILY)	c7080_g1_i1	no hit
c10341_g1_i2	c10341_g1	7.75	alcohol oxidase-related family protein	794	10	1.57e-119	0.858	6	P:alcohol metabolic process; F:flavin adenine dinucleotide binding; F:long-chain-alcohol oxidase activity; C:intracellular membrane-bounded organelle; C:membrane; P:oxidation-reduction process	EC:1.1.3.20	G3DSA:3.50.50.60 (GENE3D); IPR007867 (PFAM); PTHR10668:SF4 (PANTHER); PTHR10668 (PANTHER); SSF51905 (SUPERFAMILY)	no hit	no hit
c10341_g1_i3	c10341_g1	0.6	long-chain-alcohol oxidase fao1-like isoform x2	398	10	1.2e-43	0.868	6	P:alcohol metabolic process; F:flavin adenine dinucleotide binding; F:long-chain-alcohol oxidase activity; C:intracellular membrane-bounded organelle; C:membrane; P:oxidation-reduction process	EC:1.1.3.20	G3DSA:3.50.50.60 (GENE3D); IPR007867 (PFAM); PTHR11552 (PANTHER); PTHR11552:SF92 (PANTHER); SSF51905 (SUPERFAMILY)	no hit	no hit
c10342_g1_i1	c10342_g1	3.5	glucose-6-phosphate 1-epimerase	1083	10	1.63e-37	0.916	3	F:carbohydrate binding; P:carbohydrate metabolic process; F:isomerase activity	-	IPR008183 (PFAM); IPR014718 (G3DSA:2.70.98.GENE3D); PTHR11122 (PANTHER); PTHR11122:SF10 (PANTHER); IPR011013 (SUPERFAMILY)	c20896_g1_i1	no hit
c10343_g1_i1	c10343_g1	17.7	arginine serine-rich coiled coil	717	10	2.92e-48	0.665	0	-		no IPS match	c16012_g1_i1	no hit
c10343_g1_i2	c10343_g1	1.41	arginine serine-rich coiled coil	786	10	7.41e-43	0.579	0	-		no IPS match	no hit	no hit
c10344_g1_i1	c10344_g1	6.41	aminoacylase family protein	672	10	2.28e-64	0.899	8	C:vacuole; C:Golgi apparatus; F:aminoacylase activity; P:response to zinc ion; P:cellular amino acid metabolic process; P:proteolysis; C:endoplasmic reticulum; F:metallopeptidase activity	EC:3.5.1.14	G3DSA:3.40.630.10 (GENE3D); IPR002933 (PFAM); PTHR11014:SF8 (PANTHER); PTHR11014 (PANTHER); SSF53187 (SUPERFAMILY)	no hit	no hit
c10345_g1_i1	c10345_g1	13.01	proteasome assembly chaperone 4-like	595	10	7.9e-59	0.809	0	-		TRANSMEMBRANE (PHOBIUS); CYTOPLASMIC_DOMAIN (PHOBIUS); NON_CYTOPLASMIC_DOMAIN (PHOBIUS); TMhelix (TMHMM)	no hit	no hit
c10346_g1_i1	c10346_g1	10.71	PREDICTED: uncharacterized protein LOC101261868	1275	10	4.53e-105	0.678	0	-		G3DSA:2.80.10.50 (GENE3D); IPR007679 (PFAM); PTHR31205 (PANTHER); PTHR31205:SF2 (PANTHER); IPR008999 (SUPERFAMILY)	c10812_g1_i2	no hit
c10346_g1_i2	c10346_g1	0	PREDICTED: uncharacterized protein LOC101261868	1296	10	5.72e-105	0.678	0	-		G3DSA:2.80.10.50 (GENE3D); IPR007679 (PFAM); PTHR31205 (PANTHER); PTHR31205:SF2 (PANTHER); IPR008999 (SUPERFAMILY)	c10812_g1_i1	no hit
c10347_g1_i1	c10347_g1	2.74	probable phospholipase a2 homolog 1-like	932	10	9.26e-52	0.885	8	P:pollen germination; P:pollen development; F:phospholipase A2 activity; P:lipid catabolic process; P:phospholipid metabolic process; F:calcium ion binding; C:extracellular region; P:pollen tube growth	EC:3.1.1.4	TRANSMEMBRANE (PHOBIUS); CYTOPLASMIC_DOMAIN (PHOBIUS); NON_CYTOPLASMIC_DOMAIN (PHOBIUS); SignalP-noTM (SIGNALP_EUK)	no hit	no hit
c10347_g1_i2	c10347_g1	7.92	probable phospholipase a2 homolog 1-like	945	10	2.17e-69	0.834	8	P:pollen germination; P:pollen development; F:phospholipase A2 activity; P:lipid catabolic process; P:phospholipid metabolic process; F:calcium ion binding; C:extracellular region; P:pollen tube growth	EC:3.1.1.4	IPR016090 (G3DSA:1.20.90.GENE3D); IPR013090 (PROSITE_PATTERNS); SIGNAL_PEPTIDE_C_REGION (PHOBIUS); SIGNAL_PEPTIDE (PHOBIUS); SIGNAL_PEPTIDE_N_REGION (PHOBIUS); NON_CYTOPLASMIC_DOMAIN (PHOBIUS); SIGNAL_PEPTIDE_H_REGION (PHOBIUS); SignalP-TM (SIGNALP_GRAM_POSITIVE); SignalP-noTM (SIGNALP_EUK); IPR016090 (SUPERFAMILY); TMhelix (TMHMM)	c13337_g2_i1	gi|628261166|gb|JZ580031.1|JZ580031
c10348_g1_i1	c10348_g1	21.45	heat shock factor protein hsf24-like	705	10	2.06e-57	0.59	7	F:sequence-specific DNA binding transcription factor activity; P:regulation of transcription, DNA-templated; C:nucleus; F:sequence-specific DNA binding; P:DNA recombination; P:double-strand break repair; P:response to heat		Coil (COILS); IPR000232 (SMART); IPR014751 (G3DSA:1.20.5.GENE3D); IPR000232 (PFAM); IPR011991 (G3DSA:1.10.10.GENE3D); IPR027709 (PTHR10015:PANTHER); IPR027725 (PANTHER); SSF46785 (SUPERFAMILY)	c10399_g1_i1	no hit
c10349_g1_i1	c10349_g1	8.82	ac091627_10hsp20 alpha crystallin family protein	710	10	6.77e-33	0.543	0	-		IPR008978 (G3DSA:2.60.40.GENE3D); IPR002068 (PFAM); PTHR11527 (PANTHER); PTHR11527:SF98 (PANTHER); CYTOPLASMIC_DOMAIN (PHOBIUS); TRANSMEMBRANE (PHOBIUS); NON_CYTOPLASMIC_DOMAIN (PHOBIUS); IPR002068 (PROSITE_PROFILES); IPR008978 (SUPERFAMILY); TMhelix (TMHMM)	c12190_g1_i1	no hit
c10349_g1_i2	c10349_g1	13.39	kda class iv heat shock protein	773	10	1.15e-36	0.554	1	P:response to stress		IPR008978 (G3DSA:2.60.40.GENE3D); IPR002068 (PFAM); PTHR11527:SF98 (PANTHER); PTHR11527 (PANTHER); CYTOPLASMIC_DOMAIN (PHOBIUS); NON_CYTOPLASMIC_DOMAIN (PHOBIUS); TRANSMEMBRANE (PHOBIUS); IPR002068 (PROSITE_PROFILES); IPR008978 (SUPERFAMILY); TMhelix (TMHMM)	c12190_g1_i2	no hit
c1035_g1_i1	c1035_g1	5.6		254	0			0	-		no IPS match	no hit	no hit
c1035_g1_i2	c1035_g1	0		234	0			0	-		no IPS match	no hit	no hit
c10350_g1_i1	c10350_g1	7.43	tbc1 domain family member 15-like	1699	10	0	0.836	3	F:Rab GTPase activator activity; P:positive regulation of Rab GTPase activity; C:mitochondrion	-	no IPS match	c12906_g1_i1	no hit
c10351_g1_i1	c10351_g1	44.78	60s ribosomal protein l44-like	559	10	7.16e-59	0.847	3	F:structural constituent of ribosome; C:cytosolic large ribosomal subunit; P:translation	-	IPR000552 (PFAM); IPR000552 (G3DSA:3.10.450.GENE3D); IPR000552 (PANTHER); PTHR10369:SF3 (PANTHER); IPR000552 (PROSITE_PATTERNS); IPR011332 (SUPERFAMILY)	c12227_g1_i2	no hit
c10351_g1_i2	c10351_g1	78.71	60s ribosomal protein l44-like	553	10	6.65e-59	0.854	3	F:structural constituent of ribosome; C:cytosolic large ribosomal subunit; P:translation	-	IPR000552 (G3DSA:3.10.450.GENE3D); IPR000552 (PFAM); PTHR10369:SF3 (PANTHER); IPR000552 (PANTHER); IPR000552 (PROSITE_PATTERNS); IPR011332 (SUPERFAMILY)	c12227_g1_i1	no hit
c10352_g1_i1	c10352_g1	4.74	auxin-induced protein	270	10	5.29e-08	0.58	0	-		no IPS match	c13171_g2_i1	no hit
c10352_g1_i2	c10352_g1	2.57	auxin-induced protein 10a5-like	353	1	7.63e-06	0.58	0	-		NON_CYTOPLASMIC_DOMAIN (PHOBIUS); CYTOPLASMIC_DOMAIN (PHOBIUS); TRANSMEMBRANE (PHOBIUS)	c13171_g1_i3	no hit
c10352_g1_i3	c10352_g1	0		250	0			0	-		no IPS match	no hit	no hit
c10353_g1_i1	c10353_g1	8.82	remorin-1 protein	1562	10	0	0.704	1	C:plasma membrane		PTHR31471 (PANTHER); PTHR31471:SF2 (PANTHER)	c17858_g1_i1	no hit
c10354_g1_i1	c10354_g1	17.87	pectate lyase	380	10	1.85e-54	0.933	3	F:pectate lyase activity; P:metabolic process; C:membrane	EC:4.2.2.2	IPR018082 (PRINTS); IPR012334 (G3DSA:2.160.20.GENE3D); PTHR31683 (PANTHER); PTHR31683:SF5 (PANTHER); SIGNAL_PEPTIDE_C_REGION (PHOBIUS); NON_CYTOPLASMIC_DOMAIN (PHOBIUS); SIGNAL_PEPTIDE_N_REGION (PHOBIUS); SIGNAL_PEPTIDE_H_REGION (PHOBIUS); SIGNAL_PEPTIDE (PHOBIUS); SignalP-TM (SIGNALP_GRAM_POSITIVE); SignalP-noTM (SIGNALP_EUK); SignalP-TM (SIGNALP_GRAM_NEGATIVE); IPR011050 (SUPERFAMILY); TMhelix …	no hit	no hit
c10355_g1_i1	c10355_g1	5.3	trab domain-containing	1201	10	2.88e-152	0.817	1	C:integral component of mitochondrial outer membrane	-	no IPS match	c17397_g1_i2	gi|628265114|gb|JZ581385.1|JZ581385
c10355_g1_i2	c10355_g1	0	family protein	230	10	3.32e-36	0.943	0	-		IPR002816 (PFAM); PTHR21530 (PANTHER); PTHR21530:SF0 (PANTHER)	no hit	no hit
c10356_g1_i1	c10356_g1	10.26	PREDICTED: uncharacterized protein LOC101216469	1015	10	1.92e-147	0.923	0	-		no IPS match	c8355_g1_i1	no hit
c10356_g2_i1	c10356_g2	10.49	PREDICTED: uncharacterized protein LOC101216469	695	10	1.94e-89	0.86	0	-		PF13398 (PFAM); TRANSMEMBRANE (PHOBIUS); NON_CYTOPLASMIC_DOMAIN (PHOBIUS); CYTOPLASMIC_DOMAIN (PHOBIUS); CYTOPLASMIC_DOMAIN (PHOBIUS); NON_CYTOPLASMIC_DOMAIN (PHOBIUS); TRANSMEMBRANE (PHOBIUS); TRANSMEMBRANE (PHOBIUS); TRANSMEMBRANE (PHOBIUS); CYTOPLASMIC_DOMAIN (PHOBIUS); TMhelix (TMHMM); TMhelix (TMHMM); TMhelix (TMHMM); TMhelix (TMHMM)	c13179_g1_i2	no hit
c10357_g1_i1	c10357_g1	11.22	methylglutaconyl- mitochondrial	1024	10	1.85e-141	0.826	2	P:metabolic process; F:methylglutaconyl-CoA hydratase activity	EC:4.2.1.18	no IPS match	c12447_g1_i1	no hit
c10358_g1_i1	c10358_g1	2.4		404	0			0	-		no IPS match	no hit	no hit
c10358_g1_i2	c10358_g1	6.79		483	0			0	-		no IPS match	no hit	no hit
c10358_g1_i3	c10358_g1	2.58		391	0			0	-		no IPS match	no hit	no hit
c10358_g1_i4	c10358_g1	0		260	0			0	-		no IPS match	no hit	no hit
c10359_g1_i1	c10359_g1	26.88	bel1 homeotic	311	10	4.04e-31	0.96	5	P:leaf morphogenesis; P:regulation of transcription, DNA-templated; F:sequence-specific DNA binding transcription factor activity; F:sequence-specific DNA binding; C:nucleus	-	IPR006563 (SMART); IPR006563 (PFAM); PTHR11850:SF66 (PANTHER); PTHR11850 (PANTHER)	c11101_g1_i1	no hit
c1036_g1_i1	c1036_g1	6.72	uncharacterized calcium-binding protein at1g02270-like	311	10	1.42e-54	0.912	1	F:calcium ion binding	-	PTHR12121 (PANTHER); PTHR12121:SF31 (PANTHER); IPR005135 (SUPERFAMILY)	c9808_g1_i1	no hit
c10360_g1_i1	c10360_g1	4.31		592	0			0	-		no IPS match	c1806_g1_i1	no hit
c10360_g1_i2	c10360_g1	6.95	PREDICTED: uncharacterized protein LOC100249959	442	2	8.55e-06	0.72	0	-		NON_CYTOPLASMIC_DOMAIN (PHOBIUS); CYTOPLASMIC_DOMAIN (PHOBIUS); TRANSMEMBRANE (PHOBIUS); TMhelix (TMHMM)	no hit	no hit
c10361_g1_i1	c10361_g1	3.98	methylesterase chloroplastic-like	973	10	6.17e-127	0.894	2	F:polyneuridine-aldehyde esterase activity; P:metabolic process	EC:3.1.1.78	PF12697 (PFAM); IPR029058 (G3DSA:3.40.50.GENE3D); PTHR10992 (PANTHER); PTHR10992:SF597 (PANTHER); IPR029058 (SUPERFAMILY)	c16217_g1_i1	no hit
c10362_g1_i1	c10362_g1	11.84	peroxisomal adenine nucleotide carrier 1 isoform 1	1209	10	2.9e-161	0.882	2	P:transmembrane transport; C:integral component of membrane	-	IPR023395 (G3DSA:1.50.40.GENE3D); IPR018108 (PFAM); PTHR24089:SF100 (PANTHER); PTHR24089 (PANTHER); TRANSMEMBRANE (PHOBIUS); NON_CYTOPLASMIC_DOMAIN (PHOBIUS); CYTOPLASMIC_DOMAIN (PHOBIUS); NON_CYTOPLASMIC_DOMAIN (PHOBIUS); TRANSMEMBRANE (PHOBIUS); IPR018108 (PROSITE_PROFILES); IPR018108 (PROSITE_PROFILES); IPR018108 (PROSITE_PROFILES); IPR023395 (SUPERFAMILY)	c16330_g1_i1	no hit
c10363_g1_i1	c10363_g1	17.62	PREDICTED: uncharacterized protein LOC100853421	871	6	1.43e-19	0.4417	0	-		no IPS match	c6450_g1_i1	no hit
c10364_g1_i1	c10364_g1	10.72		258	0			0	-		no IPS match	c2066_g1_i2	no hit
c10364_g2_i1	c10364_g2	10.99	coiled-coil domain-containing protein 18-like	450	10	2.99e-16	0.663	0	-		Coil (COILS); Coil (COILS); SIGNAL_PEPTIDE (PHOBIUS); SIGNAL_PEPTIDE_N_REGION (PHOBIUS); SIGNAL_PEPTIDE_C_REGION (PHOBIUS); SIGNAL_PEPTIDE_H_REGION (PHOBIUS); NON_CYTOPLASMIC_DOMAIN (PHOBIUS); SignalP-noTM (SIGNALP_EUK); SignalP-TM (SIGNALP_GRAM_POSITIVE); SSF161270 (SUPERFAMILY)	no hit	no hit
c10364_g2_i2	c10364_g2	8.03	tropomyosin-like isoform x1	1100	10	1.94e-78	0.693	0	-		Coil (COILS); Coil (COILS); Coil (COILS); CYTOPLASMIC_DOMAIN (PHOBIUS); SIGNAL_PEPTIDE_H_REGION (PHOBIUS); TRANSMEMBRANE (PHOBIUS); SIGNAL_PEPTIDE_C_REGION (PHOBIUS); SIGNAL_PEPTIDE_N_REGION (PHOBIUS); SIGNAL_PEPTIDE (PHOBIUS); NON_CYTOPLASMIC_DOMAIN (PHOBIUS); SignalP-TM (SIGNALP_GRAM_POSITIVE); SignalP-noTM (SIGNALP_EUK); TMhelix (TMHMM)	c7015_g1_i1	no hit
c10365_g1_i1	c10365_g1	109.85	glyceraldehyde-3-phosphate cytosolic-like	602	10	1.86e-90	0.889	16	P:response to oxidative stress; F:NAD binding; F:copper ion binding; C:cell wall; P:oxidation-reduction process; F:zinc ion binding; C:mitochondrion; C:nucleolus; P:defense response to bacterium; C:plasmodesma; F:glyceraldehyde-3-phosphate dehydrogenase (NAD+) (phosphorylating) activity; P:glycolysis; F:NADP binding; C:chloroplast; P:response to cadmium ion; C:plasma membrane	EC:1.2.1.12	IPR020831 (PRINTS); IPR020828 (SMART); IPR020828 (PFAM); IPR016040 (G3DSA:3.40.50.GENE3D); IPR020831 (PANTHER); PTHR10836:SF30 (PANTHER); SSF51735 (SUPERFAMILY)	c9385_g1_i1	no hit
c10366_g1_i1	c10366_g1	673	protein curvature thylakoid chloroplastic-like	1056	10	1.03e-50	0.756	1	C:chloroplast thylakoid	-	CYTOPLASMIC_DOMAIN (PHOBIUS); TRANSMEMBRANE (PHOBIUS); NON_CYTOPLASMIC_DOMAIN (PHOBIUS)	c12043_g1_i1	no hit
c10367_g1_i1	c10367_g1	5.95	atp binding	1165	10	3.16e-109	0.678	3	F:ATP binding; P:circadian rhythm; P:protein metabolic process		IPR027417 (G3DSA:3.40.50.GENE3D); PTHR11638 (PANTHER); PTHR11638:SF81 (PANTHER); IPR027417 (SUPERFAMILY)	c22089_g1_i1	no hit
c10368_g1_i1	c10368_g1	32.3	lysine decarboxylase family protein isoform 1	514	10	1.65e-56	0.947	0	-		NON_CYTOPLASMIC_DOMAIN (PHOBIUS); SIGNAL_PEPTIDE_N_REGION (PHOBIUS); SIGNAL_PEPTIDE_C_REGION (PHOBIUS); SIGNAL_PEPTIDE_H_REGION (PHOBIUS); SIGNAL_PEPTIDE (PHOBIUS)	c7505_g1_i1	gi|628264747|gb|JZ581018.1|JZ581018
c10369_g1_i1	c10369_g1	9.39	pentatricopeptide repeat-containing protein mitochondrial-like	1285	10	0	0.807	0	-		PTHR24015 (PANTHER); PTHR24015:SF312 (PANTHER)	c10703_g1_i1	no hit
c1037_g1_i1	c1037_g1	12.72		498	0			0	-		no IPS match	c57_g1_i2	no hit
c10370_g1_i1	c10370_g1	48.61	deoxyuridine 5 -triphosphate nucleotidohydrolase-like	429	10	4.87e-20	0.848	7	C:cytosol; P:DNA repair; F:dUTP diphosphatase activity; P:DNA-dependent DNA replication; F:identical protein binding; P:dUTP metabolic process; F:magnesium ion binding	EC:3.6.1.23	IPR029054 (G3DSA:2.70.40.GENE3D); IPR008180 (PFAM); PTHR11241 (PANTHER); PTHR11241:SF0 (PANTHER); IPR029054 (SUPERFAMILY)	c10128_g1_i1	no hit
c10371_g1_i1	c10371_g1	18.08		428	0			0	-		SIGNAL_PEPTIDE (PHOBIUS); SIGNAL_PEPTIDE_H_REGION (PHOBIUS); SIGNAL_PEPTIDE_N_REGION (PHOBIUS); SIGNAL_PEPTIDE_C_REGION (PHOBIUS); NON_CYTOPLASMIC_DOMAIN (PHOBIUS)	no hit	no hit
c10372_g1_i1	c10372_g1	18.54	coatomer subunit zeta-1-like	861	10	4.47e-92	0.846	2	P:protein transport; C:membrane	-	IPR022775 (PFAM); G3DSA:3.30.450.60 (GENE3D); PTHR11043 (PANTHER); IPR011012 (SUPERFAMILY)	c13094_g2_i1	gi|628265411|gb|JZ581682.1|JZ581682
c10373_g1_i1	c10373_g1	9.27	serine-threonine protein plant-	1202	10	4.11e-134	0.674	2	F:catalytic activity; F:protein binding	-	PR00019 (PRINTS); IPR003591 (SMART); SM00365 (SMART); IPR013210 (PFAM); IPR001611 (PFAM); IPR001611 (PFAM); G3DSA:3.80.10.10 (GENE3D); PTHR24420 (PANTHER); SIGNAL_PEPTIDE_H_REGION (PHOBIUS); NON_CYTOPLASMIC_DOMAIN (PHOBIUS); SIGNAL_PEPTIDE (PHOBIUS); SIGNAL_PEPTIDE_N_REGION (PHOBIUS); SIGNAL_PEPTIDE_C_REGION (PHOBIUS); SignalP-noTM (SIGNALP_EUK); SSF52058 (SUPERFAMILY)	c37745_g1_i1	no hit
c10374_g1_i1	c10374_g1	10.8	hippocampus abundant transcript 1	1434	10	0	0.816	4	C:integral component of membrane; C:plasma membrane; P:transmembrane transport; F:transporter activity	-	IPR001958 (PRINTS); G3DSA:1.20.1250.20 (GENE3D); IPR011701 (PFAM); PTHR24003 (PANTHER); TRANSMEMBRANE (PHOBIUS); TRANSMEMBRANE (PHOBIUS); CYTOPLASMIC_DOMAIN (PHOBIUS); TRANSMEMBRANE (PHOBIUS); TRANSMEMBRANE (PHOBIUS); TRANSMEMBRANE (PHOBIUS); CYTOPLASMIC_DOMAIN (PHOBIUS); CYTOPLASMIC_DOMAIN (PHOBIUS); TRANSMEMBRANE (PHOBIUS); NON_CYTOPLASMIC_DOMAIN (PHOBIUS); TRANSMEMBRANE (PHOBIUS); NON_CYTOPLAS…	c6328_g1_i1	no hit
c10375_g1_i1	c10375_g1	163.96	ubiquitin-40s ribosomal protein s27a	337	10	4.41e-18	0.982	6	C:ribosome; C:vacuole; P:response to salicylic acid; P:response to UV-B; F:structural constituent of ribosome; P:translation	-	TRANSMEMBRANE (PHOBIUS); NON_CYTOPLASMIC_DOMAIN (PHOBIUS); CYTOPLASMIC_DOMAIN (PHOBIUS); TRANSMEMBRANE (PHOBIUS); NON_CYTOPLASMIC_DOMAIN (PHOBIUS); TMhelix (TMHMM)	c5804_g1_i1	no hit
c10376_g1_i1	c10376_g1	7.11	arm repeat superfamily protein isoform 1	1322	10	5.91e-151	0.766	1	F:binding		Coil (COILS); G3DSA:1.20.120.520 (GENE3D); PTHR21576:SF2 (PANTHER); PTHR21576 (PANTHER); IPR016024 (SUPERFAMILY)	c15813_g1_i1	no hit
c10377_g1_i1	c10377_g1	10.28		486	0			0	-		no IPS match	c2805_g1_i1	no hit
c10377_g1_i2	c10377_g1	0		474	0			0	-		no IPS match	no hit	no hit
c10378_g1_i1	c10378_g1	34.99	nodulin-related protein	669	10	1.6e-17	0.564	0	-		no IPS match	c21129_g1_i1	no hit
c10379_g1_i1	c10379_g1	5.95		710	0			0	-		TRANSMEMBRANE (PHOBIUS); NON_CYTOPLASMIC_DOMAIN (PHOBIUS); TRANSMEMBRANE (PHOBIUS); CYTOPLASMIC_DOMAIN (PHOBIUS); NON_CYTOPLASMIC_DOMAIN (PHOBIUS); TMhelix (TMHMM); TMhelix (TMHMM)	c13763_g1_i1	no hit
c1038_g1_i1	c1038_g1	4.56	hypothetical protein L484_001626	674	7	5.35e-08	0.5971	8	F:nucleic acid binding; F:zinc ion binding; P:nucleobase-containing compound metabolic process; P:cellular response to DNA damage stimulus; P:DNA repair; C:cytoplasm; F:hydrolase activity, acting on ester bonds; P:DNA recombination		PF12874 (PFAM); SSF57667 (SUPERFAMILY)	c18527_g1_i1	no hit
c10380_g1_i1	c10380_g1	11.59	methyltransferase-like protein 13-like	205	10	1.85e-17	0.706	1	F:catalytic activity	-	no IPS match	no hit	no hit
c10380_g2_i1	c10380_g2	8.28	methyltransferase-like protein 13-like	1215	10	3.2e-138	0.699	2	F:methyltransferase activity; P:metabolic process		Coil (COILS); IPR013216 (PFAM); IPR029063 (G3DSA:3.40.50.GENE3D); PTHR12176 (PANTHER); PTHR12176:SF13 (PANTHER); IPR029063 (SUPERFAMILY)	no hit	no hit
c10381_g1_i1	c10381_g1	26.6	60s ribosomal protein l13	503	10	6.6e-25	0.903	8	C:nucleolus; F:structural constituent of ribosome; C:plasmodesma; C:plasma membrane; C:cell wall; C:vacuolar membrane; C:cytosolic large ribosomal subunit; P:translation	-	IPR001380 (PFAM); PTHR11722:SF0 (PANTHER); IPR001380 (PANTHER)	c16488_g2_i2	no hit
c10381_g1_i2	c10381_g1	21.24	60s ribosomal protein l13	516	10	7.75e-25	0.903	8	C:nucleolus; F:structural constituent of ribosome; C:plasmodesma; C:plasma membrane; C:cell wall; C:vacuolar membrane; C:cytosolic large ribosomal subunit; P:translation	-	IPR001380 (PFAM); PTHR11722:SF0 (PANTHER); IPR001380 (PANTHER)	c16488_g2_i1	no hit
c10382_g1_i1	c10382_g1	0	cytochrome c oxidase subunit mitochondrial-like	648	10	2.17e-37	0.665	3	P:transmembrane transport; P:cation transport; C:mitochondrion	-	no IPS match	no hit	no hit
c10382_g1_i2	c10382_g1	176.06	cytochrome c oxidase subunit mitochondrial-like	743	10	5.63e-37	0.666	3	P:transmembrane transport; P:cation transport; C:mitochondrion	-	no IPS match	c11036_g2_i1	gi|628268319|gb|JZ582347.1|JZ582347
c10383_g1_i1	c10383_g1	13.54	kinesin-3-like isoform x1	378	10	1.42e-29	0.669	3	C:intracellular organelle; F:binding; P:single-organism cellular process	-	no IPS match	c21812_g1_i11	no hit
c10384_g1_i1	c10384_g1	19.43	#NAME?	946	10	6.42e-113	0.856	1	C:chloroplast envelope	-	SIGNAL_PEPTIDE_N_REGION (PHOBIUS); SIGNAL_PEPTIDE_H_REGION (PHOBIUS); NON_CYTOPLASMIC_DOMAIN (PHOBIUS); SIGNAL_PEPTIDE (PHOBIUS); SIGNAL_PEPTIDE_C_REGION (PHOBIUS)	c14875_g1_i2	no hit
c10385_g1_i1	c10385_g1	16.68		449	0			0	-		CYTOPLASMIC_DOMAIN (PHOBIUS); TRANSMEMBRANE (PHOBIUS); NON_CYTOPLASMIC_DOMAIN (PHOBIUS); TMhelix (TMHMM)	c11112_g1_i1	no hit
c10385_g1_i2	c10385_g1	5.26		436	0			0	-		NON_CYTOPLASMIC_DOMAIN (PHOBIUS); TRANSMEMBRANE (PHOBIUS); CYTOPLASMIC_DOMAIN (PHOBIUS); TMhelix (TMHMM)	no hit	no hit
c10386_g1_i1	c10386_g1	10.64	bifunctional dethiobiotin synthetase -diamino-pelargonic acid mitochondrial-like	1070	10	4.58e-52	0.58	8	F:ATP binding; P:biotin biosynthetic process; F:magnesium ion binding; F:dethiobiotin synthase activity; F:catalytic activity; F:pyridoxal phosphate binding; F:transaminase activity; P:metabolic process		PF13500 (PFAM); IPR027417 (G3DSA:3.40.50.GENE3D)	no hit	no hit
c10387_g1_i1	c10387_g1	24.17	late blight resistance protein homolog r1a-10-like	627	10	8.1e-19	0.47	2	P:defense response; F:ADP binding		no IPS match	c6903_g1_i1	no hit
c10388_g1_i1	c10388_g1	221.69	60s ribosomal protein l24	798	10	6.29e-69	0.907	6	P:gynoecium development; C:nucleolus; P:auxin-activated signaling pathway; C:chloroplast; C:cytosolic large ribosomal subunit; C:plasma membrane	-	Coil (COILS); IPR011017 (SMART); IPR023441 (G3DSA:2.30.170.GENE3D); IPR000988 (PFAM); IPR000988 (PANTHER); PTHR10792:SF1 (PANTHER); IPR023442 (PROSITE_PATTERNS); SSF57716 (SUPERFAMILY)	c10102_g1_i1	no hit
c10389_g1_i1	c10389_g1	63.95	monogalactosyldiacylglycerol synthase chloroplastic-like	482	10	3.39e-53	0.84	7	P:glycolipid biosynthetic process; F:carbohydrate binding; P:cellular response to phosphate starvation; P:galactolipid metabolic process; P:lipid glycosylation; P:fatty acid metabolic process; F:transferase activity, transferring hexosyl groups	-	no IPS match	c11683_g1_i1	no hit
c10390_g1_i1	c10390_g1	31.1	lipid transfer protein	425	10	1.14e-36	0.639	2	F:lipid binding; P:lipid transport	-	IPR000528 (PRINTS); IPR016140 (SMART); IPR016140 (PFAM); G3DSA:1.10.110.10 (GENE3D); CYTOPLASMIC_DOMAIN (PHOBIUS); TRANSMEMBRANE (PHOBIUS); NON_CYTOPLASMIC_DOMAIN (PHOBIUS); IPR016140 (SUPERFAMILY); TMhelix (TMHMM)	c9800_g1_i1	gi|628262468|gb|JZ583061.1|JZ583061
c10391_g1_i1	c10391_g1	10.25	tubby-like protein 8-like	1281	10	3.52e-170	0.819	3	C:cytosol; P:response to fungus; C:nucleus	-	IPR000007 (PRINTS); IPR000007 (PFAM); IPR000007 (G3DSA:3.20.90.GENE3D); PTHR16517:SF27 (PANTHER); PTHR16517 (PANTHER); IPR025659 (SUPERFAMILY)	c11531_g1_i1	no hit
c10392_g1_i1	c10392_g1	9.26	PREDICTED: uncharacterized protein LOC100259485	959	10	5.2e-74	0.612	3	F:structural constituent of ribosome; C:ribosome; P:translation		PTHR10759:SF2 (PANTHER); IPR008195 (PANTHER); TRANSMEMBRANE (PHOBIUS); TRANSMEMBRANE (PHOBIUS); NON_CYTOPLASMIC_DOMAIN (PHOBIUS); CYTOPLASMIC_DOMAIN (PHOBIUS); CYTOPLASMIC_DOMAIN (PHOBIUS); TMhelix (TMHMM); TMhelix (TMHMM)	c6021_g1_i1	no hit
c10393_g1_i1	c10393_g1	10.11	hypothetical protein POPTR_0014s17150g	1341	10	7e-96	0.7	0	-		IPR028155 (PFAM); IPR028158 (PFAM); IPR028159 (PFAM); PTHR31742:SF1 (PANTHER); IPR028156 (PANTHER)	c13340_g1_i1	gi|628264589|gb|JZ583821.1|JZ583821
c10394_g1_i1	c10394_g1	0	protein transparent testa 12-like	1054	10	3.94e-75	0.778	4	P:drug transmembrane transport; C:integral component of membrane; F:antiporter activity; F:drug transmembrane transporter activity	-	IPR002528 (PFAM); PTHR11206 (PANTHER); PTHR11206:SF102 (PANTHER); NON_CYTOPLASMIC_DOMAIN (PHOBIUS); CYTOPLASMIC_DOMAIN (PHOBIUS); TRANSMEMBRANE (PHOBIUS); TRANSMEMBRANE (PHOBIUS); CYTOPLASMIC_DOMAIN (PHOBIUS); TRANSMEMBRANE (PHOBIUS); NON_CYTOPLASMIC_DOMAIN (PHOBIUS); TMhelix (TMHMM); TMhelix (TMHMM); TMhelix (TMHMM)	no hit	no hit
c10394_g1_i2	c10394_g1	30.32	protein transparent testa 12-like	954	10	1.42e-87	0.792	4	P:drug transmembrane transport; C:integral component of membrane; F:antiporter activity; F:drug transmembrane transporter activity	-	IPR002528 (PFAM); PTHR11206 (PANTHER); PTHR11206:SF102 (PANTHER); TRANSMEMBRANE (PHOBIUS); CYTOPLASMIC_DOMAIN (PHOBIUS); NON_CYTOPLASMIC_DOMAIN (PHOBIUS); NON_CYTOPLASMIC_DOMAIN (PHOBIUS); TRANSMEMBRANE (PHOBIUS); CYTOPLASMIC_DOMAIN (PHOBIUS); NON_CYTOPLASMIC_DOMAIN (PHOBIUS); TRANSMEMBRANE (PHOBIUS); TRANSMEMBRANE (PHOBIUS); TRANSMEMBRANE (PHOBIUS); CYTOPLASMIC_DOMAIN (PHOBIUS); TMhelix (TMHMM);…	c1742_g1_i1	no hit
c10394_g1_i3	c10394_g1	6.65		379	0			0	-		no IPS match	no hit	no hit
c10395_g1_i1	c10395_g1	5.95	uncharacterized membrane protein at3g27390-like	862	10	1.63e-61	0.659	1	C:plasma membrane		PTHR31133:SF3 (PANTHER); PTHR31133 (PANTHER); CYTOPLASMIC_DOMAIN (PHOBIUS); TRANSMEMBRANE (PHOBIUS); TRANSMEMBRANE (PHOBIUS); CYTOPLASMIC_DOMAIN (PHOBIUS); CYTOPLASMIC_DOMAIN (PHOBIUS); NON_CYTOPLASMIC_DOMAIN (PHOBIUS); TRANSMEMBRANE (PHOBIUS); TRANSMEMBRANE (PHOBIUS); NON_CYTOPLASMIC_DOMAIN (PHOBIUS); TMhelix (TMHMM); TMhelix (TMHMM); TMhelix (TMHMM); TMhelix (TMHMM)	c12257_g1_i1	no hit
c10396_g1_i1	c10396_g1	4.88	chaperonin 60 subunit alpha chloroplastic-like	2215	10	0	0.873	3	C:cytoplasm; F:ATP binding; P:protein refolding	-	IPR017998 (PRINTS); IPR027413 (G3DSA:1.10.560.GENE3D); IPR002423 (PFAM); PTHR11353:SF11 (PANTHER); IPR002423 (PANTHER); IPR002423 (SUPERFAMILY)	c11221_g1_i2	no hit
c10397_g1_i1	c10397_g1	5.59	late blight resistance protein homolog r1b-12-like	430	10	1.29e-19	0.585	2	P:defense response; F:ADP binding		G3DSA:3.80.10.10 (GENE3D); SSF52058 (SUPERFAMILY)	no hit	no hit
c10397_g1_i2	c10397_g1	4.34	late blight resistance protein homolog r1b-12-like	374	10	9.58e-20	0.587	2	P:defense response; F:ADP binding		G3DSA:3.80.10.10 (GENE3D); SSF52058 (SUPERFAMILY)	c6289_g1_i1	no hit
c10398_g1_i1	c10398_g1	10.28	probable histone-lysine n- h3 lysine-9 specific suvh9-like	1277	10	8.78e-167	0.81	8	P:DNA mediated transformation; P:histone lysine methylation; F:histone binding; F:histone-lysine N-methyltransferase activity; P:peptidyl-lysine methylation; C:chromosome; C:nucleus; F:zinc ion binding	EC:2.1.1.43	NON_CYTOPLASMIC_DOMAIN (PHOBIUS); CYTOPLASMIC_DOMAIN (PHOBIUS); TRANSMEMBRANE (PHOBIUS); TRANSMEMBRANE (PHOBIUS); CYTOPLASMIC_DOMAIN (PHOBIUS); TMhelix (TMHMM); TMhelix (TMHMM)	c10798_g1_i1	no hit
c10399_g1_i1	c10399_g1	13.28		757	0			0	-		no IPS match	c10539_g1_i1	no hit
c104_g1_i1	c104_g1	3.57	kinase family protein	684	10	7.63e-87	0.757	3	F:protein kinase activity; P:protein phosphorylation; F:ATP binding	-	G3DSA:1.10.510.10 (GENE3D); IPR000719 (PFAM); PTHR11909 (PANTHER); PTHR11909:SF7 (PANTHER); IPR000719 (PROSITE_PROFILES); IPR011009 (SUPERFAMILY)	c5738_g1_i1	no hit
c1040_g1_i1	c1040_g1	0		223	0			0	-		TRANSMEMBRANE (PHOBIUS); NON_CYTOPLASMIC_DOMAIN (PHOBIUS); CYTOPLASMIC_DOMAIN (PHOBIUS); TMhelix (TMHMM)	no hit	no hit
c10400_g1_i1	c10400_g1	18.02	e3 ubiquitin-protein ligase ring1-like isoform x1	755	10	2.19e-69	0.647	1	F:metal ion binding	-	PF14369 (PFAM)	c15364_g1_i1	no hit
c10401_g1_i1	c10401_g1	7.14	cytoplasmic trna 2-thiolation protein 2-like	1507	10	0	0.776	5	C:cytoplasm; P:tRNA thio-modification; F:nucleotidyltransferase activity; P:tRNA wobble uridine modification; P:protein urmylation	-	CYTOPLASMIC_DOMAIN (PHOBIUS); NON_CYTOPLASMIC_DOMAIN (PHOBIUS); TRANSMEMBRANE (PHOBIUS)	c17398_g1_i1	no hit
c10401_g1_i2	c10401_g1	0	cytoplasmic trna 2-thiolation protein 2-like	967	10	3.25e-162	0.816	8	C:cytoplasm; P:tRNA thio-modification; F:protein kinase activity; P:protein phosphorylation; F:nucleotidyltransferase activity; P:tRNA wobble uridine modification; P:protein urmylation; F:tRNA binding	-	IPR014729 (G3DSA:3.40.50.GENE3D); IPR019407 (PFAM); PTHR20882 (PANTHER); SSF52402 (SUPERFAMILY)	no hit	no hit
c10402_g1_i1	c10402_g1	13.11	nucleic acid binding	730	10	7.39e-22	0.478	0	-		Coil (COILS)	c9767_g1_i1	gi|628261555|gb|JZ580420.1|JZ580420
c10403_g1_i1	c10403_g1	40.51	---NA---	457	0			0	-		no IPS match	c22266_g1_i1	no hit
c10403_g2_i1	c10403_g2	8.74	uncharacterized membrane protein at1g16860-like	1523	10	1.43e-153	0.646	0	-		CYTOPLASMIC_DOMAIN (PHOBIUS); TRANSMEMBRANE (PHOBIUS); CYTOPLASMIC_DOMAIN (PHOBIUS); TRANSMEMBRANE (PHOBIUS); NON_CYTOPLASMIC_DOMAIN (PHOBIUS); TMhelix (TMHMM); TMhelix (TMHMM)	c1132_g1_i1	no hit
c10404_g1_i1	c10404_g1	4.11	phospholipid-transporting atpase 1-like	1827	10	0	0.82	10	P:phospholipid translocation; F:cation-transporting ATPase activity; P:cation transport; F:magnesium ion binding; C:integral component of membrane; P:ion transmembrane transport; F:phospholipid-translocating ATPase activity; P:ATP catabolic process; C:plasma membrane; F:ATP binding	EC:3.6.3.1	no IPS match	c10008_g1_i1	no hit
c10405_g1_i1	c10405_g1	189.13	fimbriata-associated protein	790	10	2.29e-73	0.743	1	P:ubiquitin-dependent protein catabolic process		IPR016897 (PIRSF); IPR001232 (SMART); IPR011333 (G3DSA:3.30.710.GENE3D); IPR016073 (PFAM); IPR016072 (PFAM); IPR001232 (PANTHER); IPR011333 (SUPERFAMILY); IPR016072 (SUPERFAMILY)	c10699_g1_i1	no hit
c10406_g1_i1	c10406_g1	10.93	transcriptional corepressor seuss-like	1129	10	1.3e-59	0.532	7	F:binding, bridging; P:ovule development; P:gynoecium development; P:regulation of flower development; F:protein heterodimerization activity; P:embryo development; F:DNA binding		no IPS match	c19811_g3_i1	no hit
c10407_g1_i1	c10407_g1	8.37	nbs-coding resistance gene analog	826	10	3.84e-27	0.638	2	P:defense response; F:ADP binding		no IPS match	no hit	no hit
c10408_g1_i1	c10408_g1	8.23		614	0			0	-		no IPS match	c14887_g1_i2	no hit
c10408_g1_i2	c10408_g1	0.22		299	0			0	-		no IPS match	c14887_g1_i1	no hit
c10409_g1_i1	c10409_g1	9.26	thaumatin-like protein 1-like isoform x1	1398	10	1.1e-138	0.797	0	-		IPR001938 (PRINTS); IPR001938 (SMART); IPR001938 (PIRSF); IPR001938 (G3DSA:2.60.110.GENE3D); IPR001938 (PFAM); IPR001938 (PANTHER); PTHR31048:SF3 (PANTHER); IPR017949 (PROSITE_PATTERNS); SIGNAL_PEPTIDE_H_REGION (PHOBIUS); NON_CYTOPLASMIC_DOMAIN (PHOBIUS); SIGNAL_PEPTIDE_C_REGION (PHOBIUS); SIGNAL_PEPTIDE (PHOBIUS); SIGNAL_PEPTIDE_N_REGION (PHOBIUS); IPR001938 (PROSITE_PROFILES); SignalP-noTM (SIG…	c10277_g1_i1	no hit
c1041_g1_i1	c1041_g1	5.12		354	0			0	-		no IPS match	c2729_g1_i1	no hit
c1041_g1_i2	c1041_g1	0		384	0			0	-		no IPS match	c2729_g1_i2	no hit
c10410_g1_i1	c10410_g1	13.11	rna polymerase ii elongation factor ell3 isoform 1	902	10	4.19e-79	0.705	0	-		TRANSMEMBRANE (PHOBIUS); CYTOPLASMIC_DOMAIN (PHOBIUS); NON_CYTOPLASMIC_DOMAIN (PHOBIUS); TRANSMEMBRANE (PHOBIUS); NON_CYTOPLASMIC_DOMAIN (PHOBIUS); TRANSMEMBRANE (PHOBIUS); CYTOPLASMIC_DOMAIN (PHOBIUS); TMhelix (TMHMM); TMhelix (TMHMM); TMhelix (TMHMM)	c14141_g1_i1	no hit
c10411_g1_i1	c10411_g1	18.38	cation-transporting atpase	793	10	4.2e-137	0.861	11	F:protein self-association; P:response to nematode; F:metal ion binding; C:integral component of membrane; F:calcium-transporting ATPase activity; C:plasmodesma; P:calcium ion transmembrane transport; P:ATP catabolic process; C:plasma membrane; F:calmodulin binding; F:ATP binding	EC:3.6.3.8	IPR001757 (PRINTS); PR00121 (PRINTS); IPR023299 (G3DSA:3.40.1110.GENE3D); IPR023214 (G3DSA:3.40.50.GENE3D); PF13246 (PFAM); PTHR24093:SF254 (PANTHER); PTHR24093 (PANTHER); IPR018303 (PROSITE_PATTERNS); IPR023299 (SUPERFAMILY); IPR023214 (SUPERFAMILY)	c11896_g1_i1	no hit
c10412_g1_i1	c10412_g1	7.95		227	0			0	-		no IPS match	no hit	no hit
c10413_g1_i1	c10413_g1	3.24		316	0			0	-		no IPS match	no hit	no hit
c10413_g1_i2	c10413_g1	6.85	protein samhd1 homolog	640	10	5.71e-87	0.838	3	F:metal ion binding; P:metabolic process; F:phosphoric diester hydrolase activity	-	IPR006674 (G3DSA:1.10.3210.GENE3D); PTHR11373 (PANTHER); PTHR11373:SF4 (PANTHER); SSF109604 (SUPERFAMILY)	no hit	no hit
c10414_g1_i1	c10414_g1	6.62	saga-associated factor 73-like	653	10	4.76e-40	0.872	2	F:zinc ion binding; C:intracellular	-	IPR000315 (SMART); IPR000315 (G3DSA:4.10.45.GENE3D); IPR000315 (PFAM); PTHR31717 (PANTHER); IPR000315 (PROSITE_PROFILES)	c5697_g2_i1	no hit
c10414_g1_i2	c10414_g1	27.17	saga-associated factor 73-like	678	10	6.37e-40	0.872	2	F:zinc ion binding; C:intracellular	-	IPR000315 (SMART); IPR000315 (G3DSA:4.10.45.GENE3D); IPR000315 (PFAM); PTHR31717 (PANTHER); IPR000315 (PROSITE_PROFILES)	c5697_g2_i1	gi|628265844|gb|JZ578743.1|JZ578743
c10415_g1_i1	c10415_g1	28.53	dynamin family protein	796	10	2.46e-72	0.873	3	P:GTP catabolic process; F:GTPase activity; F:GTP binding	-	Coil (COILS); IPR003130 (PFAM); IPR022812 (PANTHER); PTHR11566:SF57 (PANTHER); IPR020850 (PROSITE_PROFILES)	no hit	gi|628262070|gb|JZ582695.1|JZ582695
c10416_g1_i1	c10416_g1	6.21	subtilisin-like protease-like	833	10	4.77e-113	0.714	3	F:oxidoreductase activity; P:proteolysis; F:serine-type endopeptidase activity	-	IPR000209 (PFAM); IPR000209 (G3DSA:3.40.50.GENE3D); PTHR10795:SF328 (PANTHER); IPR015500 (PANTHER); IPR000209 (SUPERFAMILY)	no hit	no hit
c10417_g1_i1	c10417_g1	14.07	polyadenylation factor	628	10	1.65e-51	0.768	3	F:transferase activity, transferring acyl groups; P:metabolic process; F:protein binding	-	Coil (COILS); Coil (COILS); IPR006594 (SMART); IPR013720 (PFAM); PTHR22846 (PANTHER); PTHR22846:SF2 (PANTHER); IPR006594 (PROSITE_PROFILES)	c8866_g1_i1	no hit
c10418_g1_i1	c10418_g1	6.88	protease do-like 9-like	1690	10	0	0.943	7	C:nucleolus; P:regulation of transcription, DNA-templated; F:serine-type endopeptidase activity; F:DNA binding; C:chloroplast; P:proteolysis; F:protein binding	EC:3.4.21	IPR001940 (PRINTS); IPR001254 (PFAM); G3DSA:2.40.10.10 (GENE3D); IPR001478 (PFAM); IPR001478 (G3DSA:2.30.42.GENE3D); PTHR22939 (PANTHER); PTHR22939:SF67 (PANTHER); NON_CYTOPLASMIC_DOMAIN (PHOBIUS); CYTOPLASMIC_DOMAIN (PHOBIUS); TRANSMEMBRANE (PHOBIUS); IPR001478 (SUPERFAMILY); IPR009003 (SUPERFAMILY)	c15491_g1_i1	no hit
c10419_g1_i1	c10419_g1	10.42		589	0			0	-		no IPS match	c12423_g1_i2	no hit
c10419_g1_i2	c10419_g1	16.23		331	0			0	-		no IPS match	c12423_g1_i1	no hit
c1042_g1_i1	c1042_g1	2.99		401	0			0	-		no IPS match	no hit	no hit
c1042_g1_i2	c1042_g1	3.3		386	0			0	-		no IPS match	no hit	no hit
c10420_g1_i1	c10420_g1	4.99	dormancy auxin associated family protein	874	10	2.14e-21	0.509	0	-		IPR008406 (PFAM)	c13581_g1_i1	gi|628266042|gb|JZ578941.1|JZ578941
c10420_g1_i2	c10420_g1	3.39	dormancy auxin associated family protein	620	10	8.58e-18	0.473	0	-		no IPS match	no hit	no hit
c10421_g1_i1	c10421_g1	11.56		882	0			0	-		SIGNAL_PEPTIDE_H_REGION (PHOBIUS); SIGNAL_PEPTIDE_N_REGION (PHOBIUS); SIGNAL_PEPTIDE (PHOBIUS); SIGNAL_PEPTIDE_C_REGION (PHOBIUS); NON_CYTOPLASMIC_DOMAIN (PHOBIUS); SignalP-TM (SIGNALP_GRAM_POSITIVE)	c8678_g1_i1	no hit
c10422_g1_i1	c10422_g1	6.69	2-oxoglutarate and fe -dependent oxygenase superfamily protein isoform 1	1327	10	0	0.889	0	-		IPR027443 (G3DSA:2.60.120.GENE3D); SSF51197 (SUPERFAMILY)	c8676_g1_i1	no hit
c10423_g1_i1	c10423_g1	29.77	hypothetical protein VITISV_043282	375	10	5.98e-12	0.876	0	-		no IPS match	no hit	no hit
c10424_g1_i1	c10424_g1	56.52	PREDICTED: uncharacterized protein At1g15400-like	826	10	6.27e-36	0.637	2	P:stomatal complex patterning; C:plasma membrane		Coil (COILS)	c13897_g1_i1	gi|628261836|gb|JZ580701.1|JZ580701
c10425_g1_i1	c10425_g1	12.26	helicase sant- isoform 1	842	10	6.9e-83	0.646	2	F:chromatin binding; F:DNA binding		no IPS match	no hit	no hit
c10426_g1_i1	c10426_g1	6.71	alpha-l-fucosidase 2-like	2131	10	0	0.812	2	P:metabolic process; F:alpha-L-fucosidase activity	EC:3.2.1.51	IPR012341 (G3DSA:1.50.10.GENE3D); PTHR31084:SF0 (PANTHER); PTHR31084 (PANTHER); IPR008928 (SUPERFAMILY)	c16829_g1_i1	gi|628262247|gb|JZ582840.1|JZ582840
c10427_g1_i1	c10427_g1	16.46	phosphate phosphoenolpyruvate translocator precursor	342	10	4.3e-49	0.907	9	P:carbohydrate transmembrane transport; C:integral component of membrane; F:phosphoglycerate transmembrane transporter activity; F:phosphoenolpyruvate:phosphate antiporter activity; C:mitochondrion; P:phosphoglycerate transport; C:chloroplast envelope; P:ion transmembrane transport; P:phosphoenolpyruvate transport	-	IPR000620 (PFAM); PTHR11132:SF42 (PANTHER); PTHR11132 (PANTHER); TRANSMEMBRANE (PHOBIUS); TRANSMEMBRANE (PHOBIUS); CYTOPLASMIC_DOMAIN (PHOBIUS); CYTOPLASMIC_DOMAIN (PHOBIUS); TRANSMEMBRANE (PHOBIUS); NON_CYTOPLASMIC_DOMAIN (PHOBIUS); NON_CYTOPLASMIC_DOMAIN (PHOBIUS); SSF103481 (SUPERFAMILY); TMhelix (TMHMM); TMhelix (TMHMM); TMhelix (TMHMM)	c6333_g1_i1	no hit
c10429_g1_i1	c10429_g1	7.93	esophageal cancer associated	976	10	1.06e-101	0.723	0	-		IPR029705 (PANTHER); IPR029707 (PTHR13673:PANTHER)	c36744_g1_i1	no hit
c1043_g1_i1	c1043_g1	0	at1g74600-like protein	233	10	5.03e-30	0.837	3	P:mitochondrial mRNA modification; P:sugar mediated signaling pathway; C:mitochondrion	-	IPR002885 (TIGRFAM); IPR002885 (PFAM); PTHR24015 (PANTHER); PTHR24015:SF75 (PANTHER)	no hit	no hit
c10430_g1_i1	c10430_g1	18.22		351	0			0	-		no IPS match	no hit	no hit
c10431_g1_i1	c10431_g1	11.46	wrky dna-binding protein 2 isoform 1	1204	10	8.21e-95	0.636	6	P:regulation of transcription, DNA-templated; F:sequence-specific DNA binding; F:sequence-specific DNA binding transcription factor activity; P:establishment of cell polarity; P:longitudinal axis specification; F:DNA binding		no IPS match	c12646_g1_i2	no hit
c10432_g1_i1	c10432_g1	10.15	zinc finger ccch domain-containing protein 30-like	2138	10	0	0.724	2	C:intracellular part; F:metal ion binding	-	IPR000571 (SMART); IPR000571 (G3DSA:4.10.1000.GENE3D); IPR000571 (PFAM); PTHR14493 (PANTHER); PTHR14493:SF38 (PANTHER); IPR000571 (PROSITE_PROFILES)	c15976_g1_i1	gi|628264699|gb|JZ580970.1|JZ580970
c10433_g1_i1	c10433_g1	7.47	fyve finger-containing phosphoinositide	2176	10	0	0.742	6	P:phosphatidylinositol metabolic process; F:phosphatidylinositol phosphate kinase activity; P:phosphorylation; P:cellular component organization; F:ATP binding; P:cellular protein metabolic process	EC:2.7.1	IPR027409 (G3DSA:3.50.7.GENE3D); IPR002423 (PFAM); PTHR11353:SF73 (PANTHER); IPR002423 (PANTHER); IPR027409 (SUPERFAMILY)	c16321_g1_i1	no hit
c10434_g1_i1	c10434_g1	23.99	at-rich interactive domain-containing protein 5-like	781	10	1.27e-88	0.867	2	C:nucleus; F:DNA binding	-	SIGNAL_PEPTIDE_C_REGION (PHOBIUS); NON_CYTOPLASMIC_DOMAIN (PHOBIUS); SIGNAL_PEPTIDE_N_REGION (PHOBIUS); SIGNAL_PEPTIDE_H_REGION (PHOBIUS); SIGNAL_PEPTIDE (PHOBIUS); SignalP-noTM (SIGNALP_EUK)	no hit	gi|628262071|gb|JZ582696.1|JZ582696
c10435_g1_i1	c10435_g1	4.8	rna binding	2345	10	0	0.653	2	F:nucleic acid binding; F:nucleotide binding		no IPS match	c10573_g1_i1	no hit
c10436_g1_i1	c10436_g1	16.82	2-isopropylmalate synthase b-like	1011	10	3.19e-139	0.883	4	C:chloroplast envelope; F:2-isopropylmalate synthase activity; C:chloroplast stroma; P:leucine biosynthetic process	EC:2.3.3.13	no IPS match	c11328_g1_i1	no hit
c10437_g1_i1	c10437_g1	8.13		344	0			0	-		no IPS match	c14592_g1_i1	no hit
c10438_g1_i1	c10438_g1	17.63	developmentally regulated g-protein 2-like	1588	10	0	0.96	3	F:phosphatidic acid binding; F:GDP binding; F:GTP binding	-	IPR006073 (PRINTS); IPR005225 (TIGRFAM); IPR027417 (G3DSA:3.40.50.GENE3D); IPR006073 (PFAM); IPR004095 (PFAM); PTHR11702 (PANTHER); PTHR11702:SF26 (PANTHER); IPR006074 (PROSITE_PATTERNS); IPR012676 (SUPERFAMILY); IPR027417 (SUPERFAMILY)	c9987_g1_i1	gi|628261971|gb|JZ580836.1|JZ580836
c10439_g1_i1	c10439_g1	3.51	asparagine synthetase domain-containing protein 1-like	1632	10	0	0.729	2	F:asparagine synthase (glutamine-hydrolyzing) activity; P:asparagine biosynthetic process	-	IPR001962 (PFAM); IPR014729 (G3DSA:3.40.50.GENE3D); PTHR11772:SF3 (PANTHER); PTHR11772 (PANTHER); SSF52402 (SUPERFAMILY)	c16656_g1_i2	no hit
c10439_g1_i2	c10439_g1	2.54	asparagine synthetase domain-containing protein 1-like	1551	10	0	0.77	2	P:asparagine biosynthetic process; F:asparagine synthase (glutamine-hydrolyzing) activity	-	IPR014729 (G3DSA:3.40.50.GENE3D); IPR001962 (PFAM); PTHR11772:SF3 (PANTHER); PTHR11772 (PANTHER); SSF52402 (SUPERFAMILY)	c16656_g1_i1	no hit
c1044_g1_i1	c1044_g1	8.55		281	0			0	-		CYTOPLASMIC_DOMAIN (PHOBIUS); TRANSMEMBRANE (PHOBIUS); NON_CYTOPLASMIC_DOMAIN (PHOBIUS)	no hit	no hit
c10440_g1_i1	c10440_g1	6.15	scarecrow-like 1 family protein	986	10	1.37e-180	0.868	1	P:regulation of transcription, DNA-templated	-	IPR005202 (PFAM); PTHR31636 (PANTHER); PTHR31636:SF10 (PANTHER); IPR005202 (PROSITE_PROFILES)	c10664_g1_i1	no hit
c10441_g1_i1	c10441_g1	13.02	hypothetical protein M569_00775	699	10	2.04e-24	0.616	1	C:mitochondrion	-	no IPS match	c14134_g1_i1	no hit
c10442_g1_i1	c10442_g1	5.68	nuclear inhibitor of protein phosphatase 1	1689	10	2.03e-58	0.476	1	F:protein binding		IPR000253 (SMART); IPR000253 (G3DSA:2.60.200.GENE3D); IPR000253 (PFAM); PTHR23308 (PANTHER); PTHR23308:SF2 (PANTHER); IPR000253 (PROSITE_PROFILES); IPR008984 (SUPERFAMILY)	c11040_g1_i1	no hit
c10443_g1_i1	c10443_g1	4.4	gtpase der-like	1003	10	3.18e-147	0.856	2	F:GTP binding; F:GTPase activity	-	PF14714 (PFAM); IPR015946 (G3DSA:3.30.300.GENE3D); IPR000795 (PFAM); IPR027417 (G3DSA:3.40.50.GENE3D); IPR016484 (PTHR11649:PANTHER); PTHR11649 (PANTHER); IPR027417 (SUPERFAMILY)	c12722_g1_i1	no hit
c10443_g1_i2	c10443_g1	1.35	gtpase der-like	838	10	2.64e-81	0.853	1	F:GTP binding	-	PF14714 (PFAM); IPR015946 (G3DSA:3.30.300.GENE3D); IPR027417 (G3DSA:3.40.50.GENE3D); IPR016484 (PTHR11649:PANTHER); PTHR11649 (PANTHER); IPR027417 (SUPERFAMILY)	no hit	no hit
c10444_g1_i1	c10444_g1	6.73		514	0			0	-		no IPS match	no hit	no hit
c10445_g1_i1	c10445_g1	15.85		406	0			0	-		no IPS match	c2405_g1_i1	gi|628262482|gb|JZ583075.1|JZ583075
c10445_g1_i2	c10445_g1	10.4		395	0			0	-		no IPS match	c2405_g1_i2	no hit
c10446_g1_i1	c10446_g1	12.56		1006	0			0	-		PR01217 (PRINTS); TRANSMEMBRANE (PHOBIUS); CYTOPLASMIC_DOMAIN (PHOBIUS); NON_CYTOPLASMIC_DOMAIN (PHOBIUS)	c20532_g2_i1	no hit
c10447_g1_i1	c10447_g1	10.86	ap-3 complex subunit mu-1	1468	10	0	0.925	5	P:protein targeting to vacuole; P:vesicle-mediated transport; P:gravitropism; C:clathrin adaptor complex; F:protein binding	-	IPR001392 (PRINTS); IPR001392 (PIRSF); G3DSA:2.60.40.1170 (GENE3D); G3DSA:3.30.450.60 (GENE3D); IPR008968 (PFAM); PTHR11998 (PANTHER); PTHR11998:SF4 (PANTHER); IPR018240 (PROSITE_PATTERNS); IPR028565 (PROSITE_PROFILES); IPR011012 (SUPERFAMILY); IPR028565 (SUPERFAMILY)	c15886_g1_i1	no hit
c10448_g1_i1	c10448_g1	2.64		691	0			0	-		no IPS match	c36797_g1_i1	no hit
c10449_g1_i1	c10449_g1	14.65	atp-dependent zinc metalloprotease ftsh mitochondrial-like	1906	10	0	0.867	8	F:nucleoside-triphosphatase activity; C:integral component of membrane; F:zinc ion binding; C:mitochondrion; F:metalloendopeptidase activity; P:proteolysis; F:ATP binding; C:chloroplast thylakoid membrane	EC:3.4.24; EC:3.6.1.15	IPR003593 (SMART); IPR005936 (TIGRFAM); IPR027417 (G3DSA:3.40.50.GENE3D); G3DSA:1.10.8.60 (GENE3D); IPR003959 (PFAM); IPR000642 (PFAM); PTHR23076 (PANTHER); PTHR23076:SF50 (PANTHER); IPR003960 (PROSITE_PATTERNS); NON_CYTOPLASMIC_DOMAIN (PHOBIUS); CYTOPLASMIC_DOMAIN (PHOBIUS); TRANSMEMBRANE (PHOBIUS); IPR005936 (HAMAP); SSF140990 (SUPERFAMILY); IPR027417 (SUPERFAMILY)	c14161_g1_i1	gi|628268654|gb|JZ579162.1|JZ579162
c1045_g1_i1	c1045_g1	11.15		207	0			0	-		CYTOPLASMIC_DOMAIN (PHOBIUS); TRANSMEMBRANE (PHOBIUS); NON_CYTOPLASMIC_DOMAIN (PHOBIUS); TMhelix (TMHMM)	no hit	no hit
c10450_g1_i1	c10450_g1	26.4	transcription factor divaricata-like	1000	10	1.05e-82	0.62	3	P:response to organic substance; F:chromatin binding; F:DNA binding	-	IPR001005 (SMART); IPR009057 (G3DSA:1.10.10.GENE3D); IPR006447 (TIGRFAM); IPR001005 (PFAM); PTHR25040 (PANTHER); PTHR25040:SF70 (PANTHER); IPR017930 (PROSITE_PROFILES); IPR017877 (PROSITE_PROFILES); IPR009057 (SUPERFAMILY); IPR009057 (SUPERFAMILY)	c9690_g1_i1	gi|628264780|gb|JZ581051.1|JZ581051
c10451_g1_i1	c10451_g1	12.2	aspartic proteinase nepenthesin-2-like	993	10	2.39e-103	0.659	2	F:aspartic-type endopeptidase activity; P:proteolysis	-	IPR001461 (PRINTS); IPR021109 (G3DSA:2.40.70.GENE3D); PF14543 (PFAM); IPR021109 (G3DSA:2.40.70.GENE3D); IPR001461 (PANTHER); PTHR13683:SF225 (PANTHER); SIGNAL_PEPTIDE_C_REGION (PHOBIUS); SIGNAL_PEPTIDE_H_REGION (PHOBIUS); SIGNAL_PEPTIDE (PHOBIUS); NON_CYTOPLASMIC_DOMAIN (PHOBIUS); SIGNAL_PEPTIDE_N_REGION (PHOBIUS); SignalP-noTM (SIGNALP_EUK); IPR021109 (SUPERFAMILY)	c9528_g1_i1	no hit
c10452_g1_i1	c10452_g1	17.56	calcium-dependent protein kinase 13	487	10	1.65e-41	0.864	5	F:calmodulin-dependent protein kinase activity; C:plasma membrane; P:protein autophosphorylation; F:calcium ion binding; F:ATP binding	EC:2.7.11.17	no IPS match	no hit	no hit
c10453_g1_i1	c10453_g1	15.75	udp-glycosyltransferase 83a1	580	10	6.25e-47	0.694	3	P:metabolic process; F:transferase activity, transferring hexosyl groups; F:transferase activity		no IPS match	c36708_g1_i1	gi|628268469|gb|JZ582497.1|JZ582497
c10454_g1_i1	c10454_g1	4.58	chlororespiratory reduction isoform 1	516	10	5.53e-26	0.71	2	C:chloroplast; C:membrane	-	SignalP-TM (SIGNALP_GRAM_POSITIVE)	c11779_g1_i2	no hit
c10454_g1_i2	c10454_g1	7.7	chlororespiratory reduction isoform 1	458	10	1.67e-38	0.692	2	C:chloroplast; C:membrane	-	TRANSMEMBRANE (PHOBIUS); NON_CYTOPLASMIC_DOMAIN (PHOBIUS); CYTOPLASMIC_DOMAIN (PHOBIUS); TMhelix (TMHMM)	no hit	no hit
c10454_g1_i3	c10454_g1	65.38	chlororespiratory reduction isoform 1	564	10	5.72e-38	0.654	2	C:chloroplast; C:membrane	-	CYTOPLASMIC_DOMAIN (PHOBIUS); NON_CYTOPLASMIC_DOMAIN (PHOBIUS); TRANSMEMBRANE (PHOBIUS); SignalP-TM (SIGNALP_GRAM_POSITIVE); TMhelix (TMHMM)	c11779_g1_i1	no hit
c10455_g1_i1	c10455_g1	2.39		367	0			0	-		SIGNAL_PEPTIDE (PHOBIUS); SIGNAL_PEPTIDE_H_REGION (PHOBIUS); SIGNAL_PEPTIDE_N_REGION (PHOBIUS); SIGNAL_PEPTIDE_C_REGION (PHOBIUS); NON_CYTOPLASMIC_DOMAIN (PHOBIUS)	c11678_g1_i1	no hit
c10456_g1_i1	c10456_g1	61.73	nucleoside diphosphate kinase chloroplastic-like	947	10	2.66e-100	0.742	9	C:chloroplast part; P:response to chemical; P:signal transduction; P:UTP biosynthetic process; F:nucleoside diphosphate kinase activity; P:CTP biosynthetic process; P:GTP biosynthetic process; F:ATP binding; P:nucleoside diphosphate phosphorylation	-	IPR001564 (PRINTS); IPR001564 (SMART); IPR001564 (G3DSA:3.30.70.GENE3D); IPR001564 (PFAM); PTHR11349:SF44 (PANTHER); PTHR11349 (PANTHER); IPR023005 (PROSITE_PATTERNS); NON_CYTOPLASMIC_DOMAIN (PHOBIUS); SIGNAL_PEPTIDE_H_REGION (PHOBIUS); SIGNAL_PEPTIDE_C_REGION (PHOBIUS); SIGNAL_PEPTIDE (PHOBIUS); SIGNAL_PEPTIDE_N_REGION (PHOBIUS); IPR001564 (HAMAP); IPR001564 (SUPERFAMILY)	c9326_g1_i1	no hit
c10457_g1_i1	c10457_g1	15.53		352	0			0	-		no IPS match	c13225_g1_i1	no hit
c10458_g1_i1	c10458_g1	9.51	wat1-related protein at5g07050-like	1081	10	0	0.86	1	C:membrane	-	IPR000620 (PFAM); PTHR31218:SF9 (PANTHER); PTHR31218 (PANTHER); TRANSMEMBRANE (PHOBIUS); TRANSMEMBRANE (PHOBIUS); TRANSMEMBRANE (PHOBIUS); TRANSMEMBRANE (PHOBIUS); NON_CYTOPLASMIC_DOMAIN (PHOBIUS); TRANSMEMBRANE (PHOBIUS); CYTOPLASMIC_DOMAIN (PHOBIUS); TRANSMEMBRANE (PHOBIUS); CYTOPLASMIC_DOMAIN (PHOBIUS); NON_CYTOPLASMIC_DOMAIN (PHOBIUS); TRANSMEMBRANE (PHOBIUS); NON_CYTOPLASMIC_DOMAIN (PHOBIUS)…	c17390_g1_i2	no hit
c10458_g1_i2	c10458_g1	0	wat1-related protein at5g07050-like	1080	10	0	0.864	1	C:membrane	-	IPR000620 (PFAM); PTHR31218:SF9 (PANTHER); PTHR31218 (PANTHER); NON_CYTOPLASMIC_DOMAIN (PHOBIUS); CYTOPLASMIC_DOMAIN (PHOBIUS); TRANSMEMBRANE (PHOBIUS); TRANSMEMBRANE (PHOBIUS); NON_CYTOPLASMIC_DOMAIN (PHOBIUS); TRANSMEMBRANE (PHOBIUS); TRANSMEMBRANE (PHOBIUS); NON_CYTOPLASMIC_DOMAIN (PHOBIUS); TRANSMEMBRANE (PHOBIUS); TRANSMEMBRANE (PHOBIUS); CYTOPLASMIC_DOMAIN (PHOBIUS); NON_CYTOPLASMIC_DOMAIN …	no hit	no hit
c10459_g1_i1	c10459_g1	11.72	hypothetical protein CICLE_v10013031mg	641	10	6.35e-30	0.593	0	-		no IPS match	c11700_g1_i1	no hit
c1046_g1_i1	c1046_g1	5.19		261	0			0	-		CYTOPLASMIC_DOMAIN (PHOBIUS); TRANSMEMBRANE (PHOBIUS); NON_CYTOPLASMIC_DOMAIN (PHOBIUS); TMhelix (TMHMM)	c9250_g1_i1	no hit
c10460_g1_i1	c10460_g1	0	f-box lrr-repeat protein 7-like	252	10	5.44e-16	0.825	0	-		G3DSA:3.80.10.10 (GENE3D); PF13516 (PFAM); SSF52047 (SUPERFAMILY)	no hit	no hit
c10460_g1_i2	c10460_g1	7.98	f-box lrr-repeat	858	10	4.17e-87	0.679	0	-		no IPS match	c11042_g1_i1	no hit
c10461_g1_i1	c10461_g1	14.49	kinesin motor family protein	268	10	2.67e-28	0.796	7	F:microtubule binding; P:microtubule-based movement; F:ATP binding; P:metabolic process; C:kinesin complex; F:microtubule motor activity; C:microtubule	-	Coil (COILS)	no hit	no hit
c10461_g2_i1	c10461_g2	7	di-glucose binding protein with kinesin motor domain	1147	10	1.36e-103	0.605	5	P:covalent chromatin modification; P:chromatin silencing; C:intracellular part; P:macromolecule methylation; P:single-organism organelle organization	-	Coil (COILS); IPR021720 (PFAM); PTHR13460 (PANTHER)	no hit	no hit
c10462_g1_i1	c10462_g1	18.37	PREDICTED: uncharacterized protein LOC100245337	818	10	4.73e-34	0.645	0	-		CYTOPLASMIC_DOMAIN (PHOBIUS); TRANSMEMBRANE (PHOBIUS); NON_CYTOPLASMIC_DOMAIN (PHOBIUS); TRANSMEMBRANE (PHOBIUS); CYTOPLASMIC_DOMAIN (PHOBIUS); TMhelix (TMHMM); TMhelix (TMHMM)	c6900_g2_i1	no hit
c10463_g1_i1	c10463_g1	8.53	aspartic proteinase pcs1-like	1821	10	0	0.839	2	F:aspartic-type endopeptidase activity; P:proteolysis	EC:3.4.23	no IPS match	c30174_g1_i1	no hit
c10464_g1_i1	c10464_g1	7.98	zinc finger protein chloroplastic-like	1481	10	1.99e-157	0.659	1	F:zinc ion binding		no IPS match	c14516_g1_i1	gi|628261777|gb|JZ580642.1|JZ580642
c10465_g1_i1	c10465_g1	9.68	protein transport protein sec24-like at4g32640-like	832	10	8.69e-65	0.706	4	C:COPII vesicle coat; P:intracellular protein transport; P:ER to Golgi vesicle-mediated transport; F:zinc ion binding	-	IPR006895 (PFAM); G3DSA:2.60.40.1670 (GENE3D); PTHR13803 (PANTHER); PTHR13803:SF9 (PANTHER); IPR006895 (SUPERFAMILY); SSF81995 (SUPERFAMILY)	c6231_g1_i1	no hit
c10466_g1_i1	c10466_g1	10.97		549	0			0	-		no IPS match	c15136_g1_i2	no hit
c10466_g1_i2	c10466_g1	0		248	0			0	-		no IPS match	no hit	no hit
c10467_g1_i1	c10467_g1	11.25	uncharacterized partial	419	10	3.18e-17	0.936	0	-		CYTOPLASMIC_DOMAIN (PHOBIUS); NON_CYTOPLASMIC_DOMAIN (PHOBIUS); TRANSMEMBRANE (PHOBIUS); TMhelix (TMHMM)	c5375_g1_i1	no hit
c10468_g1_i1	c10468_g1	24.15		515	0			0	-		no IPS match	c11806_g1_i1	gi|628269300|gb|JZ579789.1|JZ579789
c10469_g1_i1	c10469_g1	9.97	duf21 domain-containing protein at2g14520-like	586	10	5.97e-57	0.803	2	F:adenyl nucleotide binding; C:plasma membrane	-	PTHR12064:SF24 (PANTHER); PTHR12064 (PANTHER)	no hit	no hit
c1047_g1_i1	c1047_g1	0	uncharacterized loc101212310	233	9	4.87e-09	0.5533	2	C:extracellular region; P:pathogenesis		G3DSA:2.80.10.50 (GENE3D); IPR008998 (SUPERFAMILY)	no hit	no hit
c10470_g1_i1	c10470_g1	4.82	ubiquitin carboxyl-terminal hydrolase 12	647	10	6.9e-133	0.914	6	C:plasmodesma; P:ubiquitin-dependent protein catabolic process; F:ubiquitin thiolesterase activity; C:cytosol; F:cysteine-type peptidase activity; F:protein binding	EC:3.1.2.15; EC:3.4	G3DSA:2.60.210.10 (GENE3D); IPR001394 (PFAM); IPR002083 (PFAM); PTHR24619:SF121 (PANTHER); PTHR24619 (PANTHER); IPR018200 (PROSITE_PATTERNS); IPR002083 (PROSITE_PROFILES); IPR028889 (PROSITE_PROFILES); SSF54001 (SUPERFAMILY); IPR008974 (SUPERFAMILY)	no hit	no hit
c10471_g1_i1	c10471_g1	49.58		369	0			0	-		no IPS match	c10864_g1_i1	gi|628265231|gb|JZ581502.1|JZ581502
c10472_g1_i1	c10472_g1	7.79	lysophospholipid acyltransferase lpeat1-like isoform x2	1571	10	2.71e-178	0.773	2	P:metabolic process; F:transferase activity, transferring acyl groups		Coil (COILS); IPR002123 (SMART); IPR002123 (PFAM); G3DSA:3.40.1130.10 (GENE3D); PTHR23063 (PANTHER); PTHR23063:SF1 (PANTHER); CYTOPLASMIC_DOMAIN (PHOBIUS); NON_CYTOPLASMIC_DOMAIN (PHOBIUS); TRANSMEMBRANE (PHOBIUS); SSF69593 (SUPERFAMILY); TMhelix (TMHMM); TMhelix (TMHMM)	c11604_g1_i1	no hit
c10473_g1_i1	c10473_g1	12.56	why2 protein	970	10	2.6e-40	0.694	3	P:cellular response to DNA damage stimulus; F:DNA binding; P:regulation of transcription, DNA-templated	-	IPR013742 (PFAM); IPR009044 (G3DSA:2.30.31.GENE3D); PTHR31745:SF1 (PANTHER); PTHR31745 (PANTHER); IPR009044 (SUPERFAMILY)	no hit	gi|628264599|gb|JZ583831.1|JZ583831
c10474_g1_i1	c10474_g1	20.02	mitochondrial substrate carrier family protein	1646	10	7.3e-171	0.815	3	C:integral component of membrane; C:chloroplast envelope; P:transmembrane transport	-	IPR002067 (PRINTS); IPR023395 (G3DSA:1.50.40.GENE3D); IPR018108 (PFAM); PTHR24089 (PANTHER); PTHR24089:SF206 (PANTHER); TRANSMEMBRANE (PHOBIUS); CYTOPLASMIC_DOMAIN (PHOBIUS); NON_CYTOPLASMIC_DOMAIN (PHOBIUS); IPR018108 (PROSITE_PROFILES); IPR018108 (PROSITE_PROFILES); IPR018108 (PROSITE_PROFILES); IPR023395 (SUPERFAMILY)	c11818_g1_i1	no hit
c10475_g1_i1	c10475_g1	10.63	dnaj heat shock n-terminal domain-containing family protein	1156	10	3.71e-63	0.457	2	F:DNA binding; P:response to stress		IPR001623 (PFAM); IPR001623 (G3DSA:1.10.287.GENE3D); PTHR25040 (PANTHER); PTHR25040:SF134 (PANTHER); IPR001623 (PROSITE_PROFILES); IPR001623 (SUPERFAMILY)	c6304_g1_i1	no hit
c10476_g1_i1	c10476_g1	12.92	carbon catabolite repressor protein 4 homolog 5-like	703	10	3.7e-38	0.596	0	-		IPR005135 (PFAM); PTHR12121 (PANTHER); PTHR12121:SF29 (PANTHER); IPR005135 (SUPERFAMILY)	c13524_g1_i1	no hit
c10477_g1_i1	c10477_g1	7.71	uncharacterized loc101204187	1409	10	1.81e-130	0.777	1	C:chloroplast	-	IPR009577 (PFAM); CYTOPLASMIC_DOMAIN (PHOBIUS); TRANSMEMBRANE (PHOBIUS); TRANSMEMBRANE (PHOBIUS); CYTOPLASMIC_DOMAIN (PHOBIUS); TRANSMEMBRANE (PHOBIUS); NON_CYTOPLASMIC_DOMAIN (PHOBIUS); NON_CYTOPLASMIC_DOMAIN (PHOBIUS); NON_CYTOPLASMIC_DOMAIN (PHOBIUS); TRANSMEMBRANE (PHOBIUS); TRANSMEMBRANE (PHOBIUS); TRANSMEMBRANE (PHOBIUS); CYTOPLASMIC_DOMAIN (PHOBIUS); CYTOPLASMIC_DOMAIN (PHOBIUS); TMhelix (…	c17741_g1_i1	no hit
c10478_g1_i1	c10478_g1	6.46	3at_perfr ame: full=anthocyanidin 3-o-glucoside 6 -o-acyltransferase short=3at	878	10	1.05e-99	0.656	2	P:anthocyanin-containing compound biosynthetic process; F:anthocyanin 5-O-glucoside 6'''-O-malonyltransferase activity	EC:2.3.1.172	IPR023213 (G3DSA:3.30.559.GENE3D)	c18803_g3_i1	no hit
c10479_g1_i1	c10479_g1	17.6	hypothetical protein PRUPE_ppa026813mg	409	10	4.31e-28	0.775	0	-		no IPS match	c7817_g1_i1	no hit
c10479_g1_i2	c10479_g1	16.28	hypothetical protein M569_16374	372	10	9.77e-24	0.945	0	-		SIGNAL_PEPTIDE (PHOBIUS); SIGNAL_PEPTIDE_C_REGION (PHOBIUS); NON_CYTOPLASMIC_DOMAIN (PHOBIUS); SIGNAL_PEPTIDE_N_REGION (PHOBIUS); SIGNAL_PEPTIDE_H_REGION (PHOBIUS); SignalP-noTM (SIGNALP_EUK)	no hit	no hit
c10480_g1_i1	c10480_g1	13.39	amino acid permease 6	448	10	1.78e-83	0.876	10	P:aspartate transport; P:response to nematode; P:amino acid transmembrane transport; F:neutral amino acid transmembrane transporter activity; P:neutral amino acid transport; P:amino acid import; F:acidic amino acid transmembrane transporter activity; C:plasma membrane; P:tryptophan transport; C:integral component of membrane	-	IPR013057 (PFAM); PTHR22950:SF208 (PANTHER); PTHR22950 (PANTHER); CYTOPLASMIC_DOMAIN (PHOBIUS); CYTOPLASMIC_DOMAIN (PHOBIUS); NON_CYTOPLASMIC_DOMAIN (PHOBIUS); TRANSMEMBRANE (PHOBIUS); CYTOPLASMIC_DOMAIN (PHOBIUS); NON_CYTOPLASMIC_DOMAIN (PHOBIUS); TRANSMEMBRANE (PHOBIUS); TRANSMEMBRANE (PHOBIUS); TRANSMEMBRANE (PHOBIUS); TMhelix (TMHMM); TMhelix (TMHMM); TMhelix (TMHMM)	no hit	no hit
c10481_g1_i1	c10481_g1	23.3	PREDICTED: uncharacterized protein LOC102597749 isoform X1	799	10	1e-35	0.686	0	-		no IPS match	c41493_g1_i1	gi|628269270|gb|JZ579759.1|JZ579759
c10482_g1_i1	c10482_g1	19.19	60s ribosomal protein l35a	366	10	3.56e-25	0.976	3	C:ribosome; F:structural constituent of ribosome; P:translation	-	no IPS match	c15209_g1_i2	gi|628261789|gb|JZ580654.1|JZ580654
c10483_g1_i1	c10483_g1	18.06	3-mercaptopyruvate sulfurtransferase	275	10	3.07e-18	0.677	11	P:organic substance biosynthetic process; P:primary metabolic process; P:single-organism cellular process; F:thiosulfate sulfurtransferase activity; C:mitochondrion; P:sulfur compound biosynthetic process; P:single-organism biosynthetic process; P:nitrogen compound metabolic process; F:3-mercaptopyruvate sulfurtransferase activity; C:chloroplast; P:embryo development ending in seed dormancy	EC:2.8.1.2; EC:2.8.1.1	no IPS match	no hit	no hit
c10484_g1_i1	c10484_g1	9.07	PREDICTED: uncharacterized protein LOC101265640	1623	10	0	0.808	0	-		IPR008528 (PFAM); PTHR31280:SF4 (PANTHER); PTHR31280 (PANTHER); IPR014770 (PROSITE_PROFILES); IPR014772 (PROSITE_PROFILES)	c11056_g1_i1	no hit
c10485_g1_i1	c10485_g1	3.82	ring finger protein	1110	10	4.11e-138	0.859	1	F:zinc ion binding	-	no IPS match	c2700_g1_i2	no hit
c10485_g1_i2	c10485_g1	5.09	ring finger protein	1078	10	2.61e-95	0.791	1	F:zinc ion binding	-	PTHR15315:SF20 (PANTHER); PTHR15315 (PANTHER)	c2700_g1_i1	no hit
c10486_g1_i1	c10486_g1	27.09		257	0			0	-		NON_CYTOPLASMIC_DOMAIN (PHOBIUS); SIGNAL_PEPTIDE_C_REGION (PHOBIUS); SIGNAL_PEPTIDE_H_REGION (PHOBIUS); SIGNAL_PEPTIDE_N_REGION (PHOBIUS); SIGNAL_PEPTIDE (PHOBIUS); SignalP-noTM (SIGNALP_EUK); TMhelix (TMHMM)	no hit	no hit
c10486_g1_i2	c10486_g1	18.92		244	0			0	-		SIGNAL_PEPTIDE (PHOBIUS); NON_CYTOPLASMIC_DOMAIN (PHOBIUS); SIGNAL_PEPTIDE_H_REGION (PHOBIUS); SIGNAL_PEPTIDE_N_REGION (PHOBIUS); SIGNAL_PEPTIDE_C_REGION (PHOBIUS)	no hit	no hit
c10487_g1_i1	c10487_g1	38.13	cinnamate 4- partial	292	10	1.69e-12	0.835	5	P:oxidation-reduction process; F:helicase activity; F:heme binding; F:trans-cinnamate 4-monooxygenase activity; F:iron ion binding	EC:1.14.13.11	IPR001128 (G3DSA:1.10.630.GENE3D); PTHR24298 (PANTHER); PTHR24298:SF56 (PANTHER); SIGNAL_PEPTIDE (PHOBIUS); SIGNAL_PEPTIDE_H_REGION (PHOBIUS); SIGNAL_PEPTIDE_C_REGION (PHOBIUS); NON_CYTOPLASMIC_DOMAIN (PHOBIUS); SIGNAL_PEPTIDE_N_REGION (PHOBIUS); SignalP-noTM (SIGNALP_EUK); IPR001128 (SUPERFAMILY)	no hit	no hit
c10487_g1_i2	c10487_g1	31.34	cinnamate 4- partial	309	10	7.07e-12	0.837	5	P:oxidation-reduction process; F:helicase activity; F:heme binding; F:trans-cinnamate 4-monooxygenase activity; F:iron ion binding	EC:1.14.13.11	IPR001128 (G3DSA:1.10.630.GENE3D); PTHR24298 (PANTHER); PTHR24298:SF56 (PANTHER); SIGNAL_PEPTIDE_N_REGION (PHOBIUS); SIGNAL_PEPTIDE_C_REGION (PHOBIUS); NON_CYTOPLASMIC_DOMAIN (PHOBIUS); SIGNAL_PEPTIDE (PHOBIUS); SIGNAL_PEPTIDE_H_REGION (PHOBIUS); SignalP-noTM (SIGNALP_EUK); IPR001128 (SUPERFAMILY)	no hit	no hit
c10488_g1_i1	c10488_g1	146.87	basic blue protein	569	10	1.17e-50	0.736	4	F:copper ion binding; P:multicellular organismal process; P:reproductive process; F:electron carrier activity	-	IPR008972 (G3DSA:2.60.40.GENE3D); IPR003245 (PFAM); NON_CYTOPLASMIC_DOMAIN (PHOBIUS); CYTOPLASMIC_DOMAIN (PHOBIUS); TRANSMEMBRANE (PHOBIUS); IPR003245 (PROSITE_PROFILES); SignalP-TM (SIGNALP_GRAM_POSITIVE); SignalP-TM (SIGNALP_EUK); IPR008972 (SUPERFAMILY); TMhelix (TMHMM)	c11671_g1_i1	no hit
c10489_g1_i1	c10489_g1	5.93	cytochrome p450 76c4-like	788	10	6.83e-97	0.777	5	F:heme binding; F:oxidoreductase activity, acting on paired donors, with incorporation or reduction of molecular oxygen; F:monooxygenase activity; F:iron ion binding; P:oxidation-reduction process	-	IPR001128 (PRINTS); IPR002401 (PRINTS); IPR001128 (G3DSA:1.10.630.GENE3D); IPR001128 (PFAM); PTHR24298 (PANTHER); PTHR24298:SF49 (PANTHER); IPR017972 (PROSITE_PATTERNS); IPR001128 (SUPERFAMILY)	c11661_g1_i1	no hit
c1049_g1_i1	c1049_g1	0	protein yif1b-like isoform x1	327	10	2.1e-68	0.948	2	C:Golgi apparatus; C:endoplasmic reticulum	-	IPR005578 (PFAM); IPR005578 (PANTHER); NON_CYTOPLASMIC_DOMAIN (PHOBIUS); TRANSMEMBRANE (PHOBIUS); CYTOPLASMIC_DOMAIN (PHOBIUS); NON_CYTOPLASMIC_DOMAIN (PHOBIUS); TRANSMEMBRANE (PHOBIUS); TMhelix (TMHMM); TMhelix (TMHMM)	c30019_g1_i1	gi|628265815|gb|JZ578714.1|JZ578714
c10490_g1_i1	c10490_g1	194.46	histone h4	328	10	2.4e-17	1	13	C:cytosol; C:nucleosome; P:response to water deprivation; C:nucleolus; C:plasmodesma; F:DNA binding; C:vacuolar membrane; C:thylakoid; P:nucleosome assembly; F:protein heterodimerization activity; C:chloroplast; C:Golgi apparatus; C:plasma membrane	-	IPR001951 (PRINTS); IPR001951 (SMART); IPR007125 (PFAM); IPR009072 (G3DSA:1.10.20.GENE3D); PTHR10484 (PANTHER); IPR009072 (SUPERFAMILY)	c10172_g1_i1	no hit
c10491_g1_i1	c10491_g1	10.46	ribonuclease h2 subunit a-like	999	10	2.36e-178	0.897	3	F:RNA-DNA hybrid ribonuclease activity; F:RNA binding; P:RNA phosphodiester bond hydrolysis, endonucleolytic	EC:3.1.26.4	IPR004649 (TIGRFAM); IPR024567 (PFAM); IPR023160 (G3DSA:1.10.10.GENE3D); IPR012337 (G3DSA:3.30.420.GENE3D); PTHR10954:SF7 (PANTHER); IPR001352 (PANTHER); IPR012337 (SUPERFAMILY)	c11554_g1_i1	no hit
c10492_g1_i1	c10492_g1	8.59	protein argonaute 18-like isoform x2	652	10	9.21e-61	0.856	2	F:nucleic acid binding; C:cytosol	-	IPR008383 (PFAM); IPR002775 (G3DSA:3.30.110.GENE3D); IPR002775 (PFAM); PTHR13516 (PANTHER); PTHR13516:SF3 (PANTHER); IPR002775 (SUPERFAMILY)	c5962_g1_i1	no hit
c10493_g1_i1	c10493_g1	57.55	60s ribosomal protein l35-like	508	10	4.5e-57	0.973	3	C:ribosome; F:structural constituent of ribosome; P:translation	-	IPR001854 (PFAM); G3DSA:1.10.240.10 (GENE3D); IPR001854 (G3DSA:1.10.287.GENE3D); IPR001854 (TIGRFAM); PTHR13872 (PANTHER); IPR001854 (SUPERFAMILY)	c11636_g1_i1	gi|628265776|gb|JZ578675.1|JZ578675
c10494_g1_i1	c10494_g1	5.56	PREDICTED: uncharacterized protein LOC101249630 isoform 1	619	1	8.54e-13	0.38	0	-		NON_CYTOPLASMIC_DOMAIN (PHOBIUS); TRANSMEMBRANE (PHOBIUS); CYTOPLASMIC_DOMAIN (PHOBIUS); TMhelix (TMHMM)	c8464_g1_i1	no hit
c10494_g1_i2	c10494_g1	4.16		675	0			0	-		CYTOPLASMIC_DOMAIN (PHOBIUS); NON_CYTOPLASMIC_DOMAIN (PHOBIUS); TRANSMEMBRANE (PHOBIUS); TMhelix (TMHMM)	no hit	no hit
c10495_g1_i1	c10495_g1	39.02		572	0			0	-		CYTOPLASMIC_DOMAIN (PHOBIUS); TRANSMEMBRANE (PHOBIUS); NON_CYTOPLASMIC_DOMAIN (PHOBIUS); TMhelix (TMHMM)	c7027_g2_i1	no hit
c10495_g2_i1	c10495_g2	106.25		995	0			0	-		CYTOPLASMIC_DOMAIN (PHOBIUS); TRANSMEMBRANE (PHOBIUS); NON_CYTOPLASMIC_DOMAIN (PHOBIUS); TMhelix (TMHMM)	c7027_g1_i1	no hit
c10496_g1_i1	c10496_g1	5.6	transmembrane protein 209-like	743	10	1.03e-25	0.438	0	-		IPR019176 (PFAM); TRANSMEMBRANE (PHOBIUS); CYTOPLASMIC_DOMAIN (PHOBIUS); NON_CYTOPLASMIC_DOMAIN (PHOBIUS); CYTOPLASMIC_DOMAIN (PHOBIUS); TRANSMEMBRANE (PHOBIUS); TMhelix (TMHMM); TMhelix (TMHMM)	c4514_g1_i1	no hit
c10497_g1_i1	c10497_g1	17.34	unnamed protein product	856	10	4.52e-85	0.714	1	C:plasma membrane		PTHR31798 (PANTHER); PTHR31798:SF3 (PANTHER)	no hit	no hit
c10498_g1_i1	c10498_g1	43.39	casein kinase	699	10	4.68e-93	0.956	3	P:protein phosphorylation; F:ATP binding; F:protein serine/threonine kinase activity	EC:2.7.11	PTHR11909:SF131 (PANTHER); PTHR11909 (PANTHER)	no hit	no hit
c10499_g1_i1	c10499_g1	12.28	probably inactive leucine-rich repeat receptor-like protein kinase imk2-like	620	10	4.59e-83	0.83	5	F:cyclin-dependent protein serine/threonine kinase activity; P:cell cycle; P:protein phosphorylation; F:ATP binding; C:integral component of membrane	EC:2.7.11.22	IPR013210 (PFAM); G3DSA:3.80.10.10 (GENE3D); PTHR24420:SF723 (PANTHER); PTHR24420 (PANTHER); SSF52058 (SUPERFAMILY)	no hit	no hit
c105_g1_i1	c105_g1	6.01	scarecrow-like transcription factor pat1-like	780	10	3.43e-84	0.909	4	P:regulation of transcription, DNA-templated; F:signal transducer activity; P:signal transduction; P:photomorphogenesis	-	IPR005202 (PFAM); PTHR31636 (PANTHER); PTHR31636:SF17 (PANTHER); IPR005202 (PROSITE_PROFILES)	c3754_g1_i1	no hit
c10500_g1_i1	c10500_g1	9.57	glutamine-dependent nad(+) synthetase-like	1131	10	0	0.936	5	C:cytosol; F:hydrolase activity, acting on carbon-nitrogen (but not peptide) bonds; P:NAD biosynthetic process; F:NAD+ synthase (glutamine-hydrolyzing) activity; F:ATP binding	EC:6.3.5.1	IPR003010 (G3DSA:3.60.110.GENE3D); IPR003010 (PFAM); PTHR23090 (PANTHER); PTHR23090:SF9 (PANTHER); CYTOPLASMIC_DOMAIN (PHOBIUS); TRANSMEMBRANE (PHOBIUS); NON_CYTOPLASMIC_DOMAIN (PHOBIUS); IPR003010 (PROSITE_PROFILES); IPR003010 (SUPERFAMILY); TMhelix (TMHMM)	c17691_g1_i2	no hit
c10500_g1_i2	c10500_g1	1.33	glutamine-dependent nad(+) synthetase-like	1145	10	2.17e-160	0.934	5	C:cytosol; F:hydrolase activity, acting on carbon-nitrogen (but not peptide) bonds; P:NAD biosynthetic process; F:NAD+ synthase (glutamine-hydrolyzing) activity; F:ATP binding	EC:6.3.5.1	TRANSMEMBRANE (PHOBIUS); NON_CYTOPLASMIC_DOMAIN (PHOBIUS); CYTOPLASMIC_DOMAIN (PHOBIUS); NON_CYTOPLASMIC_DOMAIN (PHOBIUS); TRANSMEMBRANE (PHOBIUS); TMhelix (TMHMM); TMhelix (TMHMM)	no hit	no hit
c10501_g1_i1	c10501_g1	15.63		554	0			0	-		no IPS match	no hit	no hit
c10502_g1_i1	c10502_g1	4.61	zinc finger family protein	891	10	1.02e-61	0.632	1	F:metal ion binding	-	no IPS match	c8563_g1_i1	no hit
c10502_g1_i2	c10502_g1	6.7	zinc finger family protein	1037	10	4.59e-61	0.632	2	F:protein binding; F:zinc ion binding	-	IPR001841 (SMART); IPR013083 (G3DSA:3.30.40.GENE3D); IPR001841 (PFAM); PTHR22763 (PANTHER); IPR001841 (PROSITE_PROFILES); SSF57850 (SUPERFAMILY)	c8563_g1_i1	no hit
c10503_g1_i1	c10503_g1	23.19	cytochrome p450	490	10	3.66e-36	0.853	5	F:heme binding; F:oxidoreductase activity, acting on paired donors, with incorporation or reduction of molecular oxygen; F:monooxygenase activity; F:iron ion binding; P:oxidation-reduction process	-	no IPS match	no hit	no hit
c10504_g1_i1	c10504_g1	10.64	transcription factor bhlh79-like	1355	10	1.57e-86	0.648	1	F:protein dimerization activity		Coil (COILS); IPR011598 (SMART); IPR011598 (G3DSA:4.10.280.GENE3D); IPR011598 (PFAM); PTHR12565 (PANTHER); PTHR12565:SF70 (PANTHER); IPR011598 (PROSITE_PROFILES); IPR011598 (SUPERFAMILY)	no hit	no hit
c10504_g1_i2	c10504_g1	0.18	transcription factor bpe-like	923	10	1.06e-77	0.8	2	P:petal morphogenesis; F:protein dimerization activity	-	Coil (COILS); IPR011598 (SMART); IPR011598 (PFAM); IPR011598 (G3DSA:4.10.280.GENE3D); PTHR12565 (PANTHER); PTHR12565:SF70 (PANTHER); IPR011598 (PROSITE_PROFILES); IPR011598 (SUPERFAMILY)	c12585_g2_i1	no hit
c10505_g1_i1	c10505_g1	12.84	suppressor protein srp40-like	1305	10	4.43e-88	0.554	0	-		IPR012442 (PFAM)	c10188_g1_i1	no hit
c10506_g1_i1	c10506_g1	0	laccase 17	295	10	6.79e-54	0.951	5	F:copper ion binding; F:hydroquinone:oxygen oxidoreductase activity; C:apoplast; P:lignin catabolic process; P:oxidation-reduction process	EC:1.10.3.2	no IPS match	no hit	no hit
c10506_g1_i2	c10506_g1	6.85	laccase-17- partial	574	10	2.47e-124	0.951	5	F:copper ion binding; F:hydroquinone:oxygen oxidoreductase activity; C:apoplast; P:lignin catabolic process; P:oxidation-reduction process	EC:1.10.3.2	IPR001117 (PFAM); IPR008972 (G3DSA:2.60.40.GENE3D); IPR008972 (G3DSA:2.60.40.GENE3D); IPR011707 (PFAM); PTHR11709:SF25 (PANTHER); PTHR11709 (PANTHER); IPR008972 (SUPERFAMILY); IPR008972 (SUPERFAMILY)	no hit	no hit
c10507_g1_i1	c10507_g1	51.44	nhp2-like protein 1-like	362	10	1.78e-22	1	4	C:nucleolus; F:RNA binding; C:ribonucleoprotein complex; P:ribosome biogenesis	-	no IPS match	no hit	no hit
c10508_g1_i1	c10508_g1	6.01	dna-directed rna polymerase i subunit rpa43-like isoform x1	479	10	5.75e-36	0.674	3	F:DNA-directed RNA polymerase activity; P:metabolic process; P:RNA biosynthetic process		no IPS match	c9273_g1_i1	no hit
c10509_g1_i1	c10509_g1	55.23	centrosome and spindle pole-associated protein 1-like	661	9	5.91e-08	0.65	3	P:positive regulation of transcription, DNA-templated; P:regulation of defense response; P:chloroplast organization		Coil (COILS)	c8860_g1_i1	gi|628261528|gb|JZ580393.1|JZ580393
c1051_g1_i1	c1051_g1	9.11	PREDICTED: uncharacterized protein LOC101315236	376	10	9.83e-60	0.867	0	-		IPR025521 (PFAM); IPR004314 (PFAM); PTHR31589 (PANTHER); PTHR31589:SF3 (PANTHER)	c24032_g1_i1	no hit
c10510_g1_i1	c10510_g1	3.03	protein gar2-like	415	10	2.35e-14	0.613	0	-		Coil (COILS)	c13939_g1_i1	no hit
c10510_g1_i2	c10510_g1	6.87	protein gar2-like	534	10	2.02e-13	0.594	0	-		Coil (COILS)	c13939_g1_i2	no hit
c10511_g1_i1	c10511_g1	8.23	l-ascorbate oxidase homolog	1716	10	0	0.858	5	F:copper ion binding; C:plasmodesma; C:plant-type cell wall; F:L-ascorbate oxidase activity; P:oxidation-reduction process	EC:1.10.3.3	IPR001117 (PFAM); IPR011706 (PFAM); IPR008972 (G3DSA:2.60.40.GENE3D); IPR008972 (G3DSA:2.60.40.GENE3D); IPR008972 (G3DSA:2.60.40.GENE3D); IPR011707 (PFAM); PTHR11709 (PANTHER); PTHR11709:SF11 (PANTHER); SIGNAL_PEPTIDE_H_REGION (PHOBIUS); SIGNAL_PEPTIDE_N_REGION (PHOBIUS); NON_CYTOPLASMIC_DOMAIN (PHOBIUS); SIGNAL_PEPTIDE (PHOBIUS); SIGNAL_PEPTIDE_C_REGION (PHOBIUS); SignalP-noTM (SIGNALP_EUK); IPR…	c4316_g1_i1	no hit
c10512_g1_i1	c10512_g1	3.88		411	0			0	-		TMhelix (TMHMM)	c19385_g1_i4	no hit
c10513_g1_i1	c10513_g1	6.04	mitochondrial fission protein elm1-like	1301	10	0	0.874	1	P:mitochondrial fission	-	IPR009367 (PFAM); SSF53756 (SUPERFAMILY)	c14010_g1_i1	no hit
c10514_g1_i1	c10514_g1	18.82	cyclic nucleotide-gated ion channel 2-like	296	10	5.11e-48	0.89	9	C:integral component of membrane; P:regulation of ion transmembrane transport; P:calcium ion transmembrane transport; P:plant-type hypersensitive response; F:calcium channel activity; P:nitric oxide mediated signal transduction; F:intracellular cAMP activated cation channel activity; P:potassium ion transmembrane transport; F:inward rectifier potassium channel activity	-	IPR000595 (PFAM); IPR014710 (G3DSA:2.60.120.GENE3D); PTHR10217 (PANTHER); PTHR10217:SF476 (PANTHER); IPR000595 (PROSITE_PROFILES); IPR018490 (SUPERFAMILY)	c8282_g1_i1	no hit
c10515_g1_i1	c10515_g1	7.49	leucine-rich repeat transmembrane protein kinase isoform 1	1385	10	0	0.842	3	P:protein phosphorylation; F:ATP binding; F:protein serine/threonine kinase activity	EC:2.7.11	IPR002290 (SMART); G3DSA:1.10.510.10 (GENE3D); IPR013320 (G3DSA:2.60.120.GENE3D); IPR001245 (PFAM); IPR021720 (PFAM); G3DSA:3.30.200.20 (GENE3D); PTHR24420:SF661 (PANTHER); PTHR24420 (PANTHER); IPR017441 (PROSITE_PATTERNS); IPR008271 (PROSITE_PATTERNS); TRANSMEMBRANE (PHOBIUS); NON_CYTOPLASMIC_DOMAIN (PHOBIUS); CYTOPLASMIC_DOMAIN (PHOBIUS); IPR000719 (PROSITE_PROFILES); IPR011009 (SUPERFAMILY); T…	c17082_g1_i1	no hit
c10516_g1_i1	c10516_g1	16.48	cyclase family protein	1138	10	9.47e-125	0.841	5	C:chloroplast; C:Golgi apparatus; C:endoplasmic reticulum; F:arylformamidase activity; P:tryptophan catabolic process to kynurenine	-	G3DSA:3.50.30.50 (GENE3D); IPR007325 (PFAM); PTHR31118 (PANTHER); NON_CYTOPLASMIC_DOMAIN (PHOBIUS); SIGNAL_PEPTIDE_C_REGION (PHOBIUS); SIGNAL_PEPTIDE (PHOBIUS); SIGNAL_PEPTIDE_H_REGION (PHOBIUS); SIGNAL_PEPTIDE_N_REGION (PHOBIUS); SignalP-noTM (SIGNALP_EUK); SSF102198 (SUPERFAMILY)	c8981_g1_i1	no hit
c10516_g1_i2	c10516_g1	0	kynurenine formamidase-like	600	10	5.61e-16	0.933	0	-		no IPS match	no hit	no hit
c10517_g1_i1	c10517_g1	7.99	isoform 1	857	10	2.68e-36	0.724	1	F:nucleic acid binding	-	PTHR32166:SF14 (PANTHER); PTHR32166 (PANTHER)	c1016_g1_i1	no hit
c10518_g1_i1	c10518_g1	73.18		456	0			0	-		no IPS match	no hit	no hit
c10519_g1_i1	c10519_g1	9.7	protein titan9	941	10	4.98e-57	0.537	2	P:endosperm development; P:embryo development ending in seed dormancy	-	Coil (COILS); G3DSA:1.20.5.170 (GENE3D)	no hit	no hit
c10519_g1_i2	c10519_g1	7.3	isoform 1	636	10	5.5e-36	0.675	1	P:seed development	-	no IPS match	c10819_g2_i1	no hit
c10519_g1_i3	c10519_g1	0	isoform 1	664	10	7.58e-36	0.708	1	P:seed development	-	TRANSMEMBRANE (PHOBIUS); CYTOPLASMIC_DOMAIN (PHOBIUS); NON_CYTOPLASMIC_DOMAIN (PHOBIUS)	no hit	no hit
c10519_g1_i4	c10519_g1	3.2	isoform 1	636	10	5.5e-36	0.698	1	P:seed development	-	no IPS match	c10819_g2_i3	no hit
c1052_g1_i1	c1052_g1	3.48		306	0			0	-		TRANSMEMBRANE (PHOBIUS); NON_CYTOPLASMIC_DOMAIN (PHOBIUS); CYTOPLASMIC_DOMAIN (PHOBIUS)	no hit	no hit
c10520_g1_i1	c10520_g1	5.58	cyclin-h1-1-like isoform x1	1620	10	5.24e-169	0.82	10	P:stomatal opening; F:protein kinase activity; P:regulation of cyclin-dependent protein serine/threonine kinase activity; P:regulation of stomatal movement; P:reactive oxygen species metabolic process; P:regulation of transcription, DNA-templated; C:TFIIK complex; P:regulation of response to water deprivation; F:protein kinase binding; F:cyclin-dependent protein serine/threonine kinase regulator …	EC:2.7.1	SIGNAL_PEPTIDE_C_REGION (PHOBIUS); SIGNAL_PEPTIDE_H_REGION (PHOBIUS); NON_CYTOPLASMIC_DOMAIN (PHOBIUS); SIGNAL_PEPTIDE_N_REGION (PHOBIUS); SIGNAL_PEPTIDE (PHOBIUS)	no hit	no hit
c10520_g1_i2	c10520_g1	2.67	cyclin-h1-1-like isoform x1	1395	10	3.56e-170	0.82	10	P:stomatal opening; F:protein kinase activity; P:regulation of cyclin-dependent protein serine/threonine kinase activity; P:regulation of stomatal movement; P:reactive oxygen species metabolic process; P:regulation of transcription, DNA-templated; C:TFIIK complex; P:regulation of response to water deprivation; F:protein kinase binding; F:cyclin-dependent protein serine/threonine kinase regulator …	EC:2.7.1	SIGNAL_PEPTIDE_C_REGION (PHOBIUS); SIGNAL_PEPTIDE_N_REGION (PHOBIUS); SIGNAL_PEPTIDE (PHOBIUS); NON_CYTOPLASMIC_DOMAIN (PHOBIUS); SIGNAL_PEPTIDE_H_REGION (PHOBIUS)	c30670_g1_i1	no hit
c10521_g1_i1	c10521_g1	3.56	hypothetical protein M569_04853	1574	10	1.26e-47	0.52	0	-		IPR000313 (SMART); IPR000313 (PFAM); G3DSA:2.30.30.160 (GENE3D); IPR000313 (PROSITE_PROFILES); SSF63748 (SUPERFAMILY)	c5320_g1_i1	no hit
c10522_g1_i1	c10522_g1	8.26	gpi transamidase component pig-t-like	1437	10	0	0.763	2	C:GPI-anchor transamidase complex; P:attachment of GPI anchor to protein	-	IPR007245 (PFAM); PTHR12959:SF11 (PANTHER); IPR007245 (PANTHER); NON_CYTOPLASMIC_DOMAIN (PHOBIUS); SIGNAL_PEPTIDE (PHOBIUS); SIGNAL_PEPTIDE_H_REGION (PHOBIUS); SIGNAL_PEPTIDE_C_REGION (PHOBIUS); SIGNAL_PEPTIDE_N_REGION (PHOBIUS); SignalP-TM (SIGNALP_GRAM_POSITIVE); SignalP-noTM (SIGNALP_GRAM_NEGATIVE); SignalP-noTM (SIGNALP_EUK)	c17585_g1_i3	no hit
c10523_g1_i1	c10523_g1	4.77		367	0			0	-		no IPS match	c21909_g1_i3	no hit
c10523_g2_i1	c10523_g2	16.55		341	0			0	-		no IPS match	no hit	no hit
c10524_g1_i1	c10524_g1	21.15	nucleolar protein 58-like	969	10	4.68e-51	0.692	0	-		Coil (COILS); Coil (COILS)	c11561_g1_i1	no hit
c10525_g1_i1	c10525_g1	7.69	protein phytochrome kinase substrate 4-like	1823	10	1.31e-50	0.503	3	P:phototropism; F:kinase activity; P:phosphorylation		no IPS match	c9117_g1_i1	no hit
c10527_g1_i1	c10527_g1	12.03	calcineurin b-like protein-interacting protein kinase	742	10	8.75e-98	0.929	7	P:sodium ion transport; P:protein phosphorylation; P:hyperosmotic salinity response; F:ATP binding; P:signal transduction; P:defense response to fungus; F:calmodulin-dependent protein kinase activity	EC:2.7.11.17	IPR002290 (SMART); IPR000719 (PFAM); G3DSA:3.30.200.20 (GENE3D); G3DSA:1.10.510.10 (GENE3D); IPR020636 (PANTHER); PTHR24347:SF167 (PANTHER); IPR017441 (PROSITE_PATTERNS); IPR008271 (PROSITE_PATTERNS); IPR000719 (PROSITE_PROFILES); IPR011009 (SUPERFAMILY)	c10372_g1_i2	no hit
c10528_g1_i1	c10528_g1	19.5	myb-like transcription factor	665	10	6.32e-22	0.452	1	P:response to chemical	-	IPR017930 (PROSITE_PROFILES)	c10575_g1_i1	no hit
c10529_g1_i1	c10529_g1	13.61	low molecular weight protein-tyrosine-phosphatase slr0328-like	643	10	1.63e-94	0.874	2	F:protein tyrosine phosphatase activity; P:peptidyl-tyrosine dephosphorylation	EC:3.1.3.48	IPR000106 (PRINTS); IPR023485 (SMART); G3DSA:3.40.50.270 (GENE3D); IPR023485 (PFAM); IPR017867 (PTHR11717:PANTHER); PTHR11717 (PANTHER); NON_CYTOPLASMIC_DOMAIN (PHOBIUS); SIGNAL_PEPTIDE (PHOBIUS); SIGNAL_PEPTIDE_C_REGION (PHOBIUS); SIGNAL_PEPTIDE_H_REGION (PHOBIUS); SIGNAL_PEPTIDE_N_REGION (PHOBIUS); SignalP-TM (SIGNALP_GRAM_POSITIVE); IPR023485 (SUPERFAMILY)	c12252_g1_i1	no hit
c1053_g1_i1	c1053_g1	5.94		406	0			0	-		no IPS match	no hit	no hit
c10530_g1_i1	c10530_g1	6.01	cyclin family protein	1607	10	7.52e-171	0.785	5	C:cytoplasm; P:regulation of cyclin-dependent protein serine/threonine kinase activity; F:protein kinase binding; C:nucleus; P:cell division	-	IPR014400 (PIRSF); IPR013763 (SMART); IPR006671 (PFAM); IPR004367 (PFAM); IPR013763 (G3DSA:1.10.472.GENE3D); IPR013763 (G3DSA:1.10.472.GENE3D); PTHR10177 (PANTHER); IPR029507 (PTHR10177:PANTHER); IPR006671 (PROSITE_PATTERNS); IPR013763 (SUPERFAMILY); IPR013763 (SUPERFAMILY)	c16807_g1_i1	no hit
c10531_g1_i1	c10531_g1	0	late blight resistance protein homolog r1a-10-like	250	10	4.46e-09	0.515	2	P:defense response; F:ADP binding		no IPS match	no hit	no hit
c10532_g1_i1	c10532_g1	16.37	uncharacterized loc101208874	1117	10	3.79e-116	0.687	1	F:metal ion binding		Coil (COILS); G3DSA:1.20.120.520 (GENE3D); IPR012312 (PFAM)	c16050_g2_i1	no hit
c10533_g1_i1	c10533_g1	54.1	acyl carrier protein	395	10	9.56e-30	0.763	1	P:fatty acid biosynthetic process	-	IPR009081 (G3DSA:1.10.1200.GENE3D); PTHR20863:SF29 (PANTHER); PTHR20863 (PANTHER); IPR009081 (PROSITE_PROFILES)	c8708_g1_i1	no hit
c10533_g2_i1	c10533_g2	19.81	e3 ubiquitin-protein ligase herc2-like	2072	10	0	0.764	0	-		IPR000408 (PRINTS); IPR009091 (G3DSA:2.130.10.GENE3D); IPR000408 (PFAM); PTHR22870:SF155 (PANTHER); PTHR22870 (PANTHER); IPR000408 (PROSITE_PATTERNS); IPR000408 (PROSITE_PATTERNS); IPR000408 (PROSITE_PROFILES); IPR000408 (PROSITE_PROFILES); IPR000408 (PROSITE_PROFILES); IPR000408 (PROSITE_PROFILES); IPR000408 (PROSITE_PROFILES); IPR000408 (PROSITE_PROFILES); IPR009091 (SUPERFAMILY); IPR009091 (SU…	c11059_g1_i1	no hit
c10534_g1_i1	c10534_g1	47.47	protein wvd2-like 1-like	740	5	3.99e-11	0.53	0	-		no IPS match	no hit	no hit
c10535_g1_i1	c10535_g1	14.02	gpcr-type g protein 1-like	1371	10	0	0.923	5	C:intracellular membrane-bounded organelle; F:GTPase binding; P:response to abscisic acid; P:vegetative to reproductive phase transition of meristem; F:abscisic acid binding	-	Coil (COILS); IPR025969 (PFAM); IPR022535 (PFAM); IPR015672 (PANTHER); NON_CYTOPLASMIC_DOMAIN (PHOBIUS); NON_CYTOPLASMIC_DOMAIN (PHOBIUS); CYTOPLASMIC_DOMAIN (PHOBIUS); TRANSMEMBRANE (PHOBIUS); CYTOPLASMIC_DOMAIN (PHOBIUS); TRANSMEMBRANE (PHOBIUS); TRANSMEMBRANE (PHOBIUS); NON_CYTOPLASMIC_DOMAIN (PHOBIUS); CYTOPLASMIC_DOMAIN (PHOBIUS); TRANSMEMBRANE (PHOBIUS); TRANSMEMBRANE (PHOBIUS); CYTOPLASMIC…	c10012_g1_i1	no hit
c10536_g1_i1	c10536_g1	37.03	dna polymerase delta subunit 4 family protein	642	10	6.42e-35	0.667	2	P:DNA replication; C:nucleus		no IPS match	c13278_g1_i1	gi|628262516|gb|JZ583109.1|JZ583109
c10537_g1_i1	c10537_g1	9.49	condensin complex subunit 3-like	1607	10	0	0.757	4	C:condensin complex; C:plasmodesma; P:mitotic chromosome condensation; F:binding	-	IPR025977 (PFAM); PTHR14418:SF5 (PANTHER); IPR027165 (PANTHER); IPR016024 (SUPERFAMILY)	c13491_g1_i1	no hit
c10538_g1_i1	c10538_g1	4.49	zinc finger mynd domain-containing protein 15-like	1029	10	7.49e-96	0.736	2	F:metal ion binding; C:nucleus		no IPS match	c7480_g1_i2	no hit
c10538_g1_i2	c10538_g1	2.47	zinc finger mynd domain-containing protein 15	1011	10	1.88e-97	0.742	2	F:metal ion binding; C:nucleus		no IPS match	c7480_g1_i1	no hit
c10539_g1_i1	c10539_g1	12.03	major facilitator superfamily protein isoform 2	742	10	7.9e-120	0.859	2	P:transmembrane transport; C:integral component of membrane	-	G3DSA:1.20.1250.20 (GENE3D); IPR011701 (PFAM); PTHR21576:SF21 (PANTHER); PTHR21576 (PANTHER); TRANSMEMBRANE (PHOBIUS); TRANSMEMBRANE (PHOBIUS); CYTOPLASMIC_DOMAIN (PHOBIUS); CYTOPLASMIC_DOMAIN (PHOBIUS); TRANSMEMBRANE (PHOBIUS); TRANSMEMBRANE (PHOBIUS); TRANSMEMBRANE (PHOBIUS); CYTOPLASMIC_DOMAIN (PHOBIUS); NON_CYTOPLASMIC_DOMAIN (PHOBIUS); NON_CYTOPLASMIC_DOMAIN (PHOBIUS); NON_CYTOPLASMIC_DOMAIN…	c37322_g1_i1	no hit
c10540_g1_i1	c10540_g1	11.76	myosin-2 heavy chain-like	524	10	6.73e-43	0.76	1	C:plasmodesma	-	IPR019460 (PFAM)	c9453_g1_i1	no hit
c10541_g1_i1	c10541_g1	2211.28	photosystem i reaction center subunit n	884	10	3.03e-67	0.723	2	C:chloroplast thylakoid; C:thylakoid membrane	-	no IPS match	c15521_g1_i2	no hit
c10542_g1_i1	c10542_g1	5.08	hypothetical protein PRUPE_ppb018444mg, partial	445	10	6.05e-12	0.62	2	P:proteolysis; F:cysteine-type peptidase activity		no IPS match	c21530_g2_i3	no hit
c10542_g1_i2	c10542_g1	7.76	PREDICTED: uncharacterized protein LOC102629700	644	10	1.25e-24	0.582	2	P:proteolysis; F:cysteine-type peptidase activity		TRANSMEMBRANE (PHOBIUS); TRANSMEMBRANE (PHOBIUS); CYTOPLASMIC_DOMAIN (PHOBIUS); CYTOPLASMIC_DOMAIN (PHOBIUS); NON_CYTOPLASMIC_DOMAIN (PHOBIUS); TMhelix (TMHMM)	no hit	no hit
c10543_g1_i1	c10543_g1	34.56	alpha- partial	492	10	6.73e-31	0.982	16	P:microtubule cytoskeleton organization; P:cellular response to gravity; C:vacuole; C:tubulin complex; P:response to salt stress; F:GTP binding; C:cell wall; P:GTP catabolic process; C:nucleolus; C:cytosol; C:microtubule; P:protein polymerization; C:plasmodesma; F:GTPase activity; C:plasma membrane; F:structural constituent of cytoskeleton	-	no IPS match	c11861_g1_i1	no hit
c10544_g1_i1	c10544_g1	0.72	PREDICTED: uncharacterized protein LOC101298274	1329	10	1.88e-37	0.466	0	-		no IPS match	c5075_g1_i1	no hit
c10544_g1_i2	c10544_g1	1	hypothetical protein VITISV_017818	1159	10	1.29e-22	0.439	0	-		no IPS match	c5075_g1_i1	no hit
c10545_g1_i1	c10545_g1	13.25	hypothetical protein M569_08241, partial	997	10	1.17e-137	0.838	0	-		PTHR31110 (PANTHER); PTHR31110:SF2 (PANTHER)	c21041_g1_i1	no hit
c10546_g1_i1	c10546_g1	6.64		382	0			0	-		no IPS match	no hit	no hit
c10547_g1_i1	c10547_g1	9.54	receptor-like serine threonine-protein kinase at2g45590-like	889	10	1.45e-92	0.721	3	P:protein phosphorylation; F:ATP binding; F:protein serine/threonine kinase activity	EC:2.7.11	IPR002290 (SMART); IPR000719 (PFAM); IPR013320 (G3DSA:2.60.120.GENE3D); G3DSA:3.30.200.20 (GENE3D); G3DSA:1.10.510.10 (GENE3D); PTHR24420:SF585 (PANTHER); PTHR24420 (PANTHER); IPR017441 (PROSITE_PATTERNS); IPR008271 (PROSITE_PATTERNS); NON_CYTOPLASMIC_DOMAIN (PHOBIUS); TRANSMEMBRANE (PHOBIUS); CYTOPLASMIC_DOMAIN (PHOBIUS); IPR000719 (PROSITE_PROFILES); IPR011009 (SUPERFAMILY); TMhelix (TMHMM)	c17769_g1_i1	no hit
c10548_g1_i1	c10548_g1	9.35	formin-like protein 11-like	565	10	2.31e-32	0.482	2	C:actin filament; P:actin nucleation		TRANSMEMBRANE (PHOBIUS); NON_CYTOPLASMIC_DOMAIN (PHOBIUS); CYTOPLASMIC_DOMAIN (PHOBIUS); SignalP-TM (SIGNALP_GRAM_POSITIVE); TMhelix (TMHMM)	c8581_g1_i1	no hit
c10549_g1_i1	c10549_g1	13.3	eukaryotic translation initiation factor 4g-like	688	10	1.2e-81	0.85	4	P:translational initiation; F:translation initiation factor activity; P:response to virus; P:response to abscisic acid	-	IPR003891 (PFAM); IPR016021 (G3DSA:1.25.40.GENE3D); PTHR23253 (PANTHER); PTHR23253:SF26 (PANTHER); IPR003891 (PROSITE_PROFILES); IPR016024 (SUPERFAMILY)	no hit	no hit
c10550_g1_i1	c10550_g1	6.45	dna glycosylase superfamily protein isoform 1	1300	10	8.44e-130	0.692	2	F:DNA-3-methyladenine glycosylase activity; P:base-excision repair	-	IPR011257 (G3DSA:1.10.340.GENE3D); IPR005019 (PFAM); PTHR31116:SF1 (PANTHER); PTHR31116 (PANTHER); IPR011257 (SUPERFAMILY)	c12758_g1_i1	gi|628262366|gb|JZ582959.1|JZ582959
c10551_g1_i1	c10551_g1	8.25	dna damage response protein wss1-like isoform x1	1329	10	2.6e-171	0.752	1	F:zinc ion binding		IPR001876 (SMART); IPR001876 (PFAM); IPR013536 (PFAM); PTHR23153:SF37 (PANTHER); PTHR23153 (PANTHER); IPR001876 (PROSITE_PATTERNS); IPR001876 (PROSITE_PATTERNS); IPR001876 (PROSITE_PROFILES); IPR001876 (PROSITE_PROFILES); IPR013536 (PROSITE_PROFILES); SSF90209 (SUPERFAMILY)	c10055_g1_i1	no hit
c10552_g1_i1	c10552_g1	21.46	probable ubiquitin-conjugating enzyme e2 16-like	494	10	3.66e-41	0.98	5	P:leaf morphogenesis; F:acid-amino acid ligase activity; P:response to gibberellin; P:ubiquitin-dependent protein catabolic process; P:negative regulation of flower development	-	no IPS match	c16694_g1_i3	no hit
c10552_g1_i2	c10552_g1	26.49	probable ubiquitin-conjugating enzyme e2 16-like	451	10	2.2e-41	0.98	5	P:leaf morphogenesis; F:acid-amino acid ligase activity; P:response to gibberellin; P:ubiquitin-dependent protein catabolic process; P:negative regulation of flower development	-	no IPS match	c16694_g1_i1	no hit
c10553_g1_i1	c10553_g1	3.55	10 kda chaperonin-like	560	10	2.59e-50	0.908	3	P:protein folding; F:copper ion binding; C:mitochondrion	-	IPR020818 (PRINTS); IPR020818 (SMART); IPR020818 (G3DSA:2.30.33.GENE3D); IPR020818 (PFAM); PTHR10772:SF5 (PANTHER); IPR020818 (PANTHER); IPR011032 (SUPERFAMILY)	c5823_g1_i1	gi|628262546|gb|JZ583139.1|JZ583139
c10554_g1_i1	c10554_g1	22.03	Uncharacterized protein TCM_042131	650	10	1.05e-11	0.577	0	-		SIGNAL_PEPTIDE_C_REGION (PHOBIUS); SIGNAL_PEPTIDE_H_REGION (PHOBIUS); NON_CYTOPLASMIC_DOMAIN (PHOBIUS); SIGNAL_PEPTIDE (PHOBIUS); SIGNAL_PEPTIDE_N_REGION (PHOBIUS); SignalP-noTM (SIGNALP_GRAM_NEGATIVE); SignalP-TM (SIGNALP_GRAM_POSITIVE); SignalP-noTM (SIGNALP_EUK); TMhelix (TMHMM)	c12802_g1_i1	no hit
c10555_g1_i1	c10555_g1	16.58	alpha beta-hydrolases superfamily protein	778	10	3.18e-97	0.898	5	P:response to osmotic stress; F:hydrolase activity; C:plant extracellular matrix; P:cutin biosynthetic process; P:regulation of abscisic acid biosynthetic process	-	IPR029058 (G3DSA:3.40.50.GENE3D); PTHR10992:SF217 (PANTHER); PTHR10992 (PANTHER); IPR029058 (SUPERFAMILY)	no hit	no hit
c10556_g1_i1	c10556_g1	24.79	thionin-like protein 2-like	634	10	5.46e-41	0.674	0	-		SIGNAL_PEPTIDE_H_REGION (PHOBIUS); SIGNAL_PEPTIDE (PHOBIUS); SIGNAL_PEPTIDE_C_REGION (PHOBIUS); NON_CYTOPLASMIC_DOMAIN (PHOBIUS); SIGNAL_PEPTIDE_N_REGION (PHOBIUS); TMhelix (TMHMM)	c8793_g1_i1	no hit
c10557_g1_i1	c10557_g1	73.4	late embryogenesis abundant protein lea5-d	677	10	1.69e-23	0.657	1	P:response to stress	-	IPR004926 (PFAM)	c11492_g1_i1	gi|628266396|gb|JZ581935.1|JZ581935
c10558_g1_i1	c10558_g1	26.6	probable mitochondrial-processing peptidase subunit beta-like	637	10	2.22e-120	0.894	3	F:metal ion binding; F:metalloendopeptidase activity; P:proteolysis	EC:3.4.24	Coil (COILS); IPR011237 (G3DSA:3.30.830.GENE3D); IPR007863 (PFAM); IPR011237 (G3DSA:3.30.830.GENE3D); IPR011765 (PFAM); PTHR11851 (PANTHER); PTHR11851:SF103 (PANTHER); IPR011249 (SUPERFAMILY)	c10273_g1_i1	no hit
c10559_g1_i1	c10559_g1	5.26	probable serine threonine-protein kinase wnk2-like	694	10	2.6e-08	0.618	5	F:ATP binding; F:protein kinase activity; P:protein phosphorylation; F:transferase activity, transferring phosphorus-containing groups; F:protein serine/threonine kinase activity		CYTOPLASMIC_DOMAIN (PHOBIUS); NON_CYTOPLASMIC_DOMAIN (PHOBIUS); TRANSMEMBRANE (PHOBIUS); TMhelix (TMHMM)	no hit	no hit
c1056_g1_i1	c1056_g1	7.9	ankyrin repeat-containing	349	10	1.86e-24	0.613	0	-		IPR020683 (G3DSA:1.25.40.GENE3D); IPR020683 (PROSITE_PROFILES); IPR020683 (SUPERFAMILY)	c26082_g1_i1	no hit
c10560_g1_i1	c10560_g1	9.94		451	0			0	-		TRANSMEMBRANE (PHOBIUS); NON_CYTOPLASMIC_DOMAIN (PHOBIUS); CYTOPLASMIC_DOMAIN (PHOBIUS); TRANSMEMBRANE (PHOBIUS); CYTOPLASMIC_DOMAIN (PHOBIUS)	c6890_g1_i1	no hit
c10561_g1_i1	c10561_g1	6.96	phospholipid:diacylglycerol acyltransferase 2-like isoform x1	957	10	8e-158	0.793	3	F:lipase activity; P:lipid metabolic process; F:O-acyltransferase activity	EC:2.3.1; EC:3.1.1	IPR003386 (PFAM); PTHR11440:SF4 (PANTHER); PTHR11440 (PANTHER)	c1647_g1_i1	no hit
c10562_g1_i1	c10562_g1	64.58	histone h4	614	10	1.12e-43	1	14	C:cytosol; C:nucleosome; P:response to water deprivation; C:mitochondrion; C:nucleolus; C:plasmodesma; F:DNA binding; C:vacuolar membrane; C:thylakoid; P:nucleosome assembly; F:protein heterodimerization activity; C:chloroplast; C:Golgi apparatus; C:plasma membrane	-	IPR001951 (PRINTS); IPR001951 (SMART); IPR009072 (G3DSA:1.10.20.GENE3D); IPR007125 (PFAM); PTHR10484 (PANTHER); IPR019809 (PROSITE_PATTERNS); IPR009072 (SUPERFAMILY)	c12314_g1_i1	no hit
c10562_g1_i2	c10562_g1	106.52	histone h4	665	10	1.97e-43	1	14	C:cytosol; C:nucleosome; P:response to water deprivation; C:mitochondrion; C:nucleolus; C:plasmodesma; F:DNA binding; C:vacuolar membrane; C:thylakoid; P:nucleosome assembly; F:protein heterodimerization activity; C:chloroplast; C:Golgi apparatus; C:plasma membrane	-	IPR001951 (PRINTS); IPR001951 (SMART); IPR009072 (G3DSA:1.10.20.GENE3D); IPR007125 (PFAM); PTHR10484 (PANTHER); IPR019809 (PROSITE_PATTERNS); IPR009072 (SUPERFAMILY)	c12314_g1_i2	gi|628268817|gb|JZ579325.1|JZ579325
c10563_g1_i1	c10563_g1	11.08	cytosolic enolase 3-like	1076	10	0	0.913	4	C:phosphopyruvate hydratase complex; F:phosphopyruvate hydratase activity; F:magnesium ion binding; P:glycolysis	EC:4.2.1.11	IPR000941 (PRINTS); IPR020810 (PFAM); IPR029017 (G3DSA:3.30.390.GENE3D); IPR029065 (G3DSA:3.20.20.GENE3D); IPR020811 (PFAM); PTHR11902:SF11 (PANTHER); IPR000941 (PANTHER); IPR029017 (SUPERFAMILY); IPR029065 (SUPERFAMILY)	c12924_g1_i1	no hit
c10564_g1_i1	c10564_g1	17.82	rna recognition motif-containing family protein	990	10	1.22e-36	0.836	10	P:leaf senescence; P:ethylene biosynthetic process; P:defense response; C:viral nucleocapsid; P:cell death; C:ribonucleoprotein complex; C:nucleus; C:cytosol; F:nucleotide binding; F:AU-rich element binding	-	CYTOPLASMIC_DOMAIN (PHOBIUS); TRANSMEMBRANE (PHOBIUS); NON_CYTOPLASMIC_DOMAIN (PHOBIUS)	c13294_g2_i1	no hit
c10565_g1_i1	c10565_g1	13.45	protein af-9 homolog	1478	10	1.51e-100	0.704	3	P:regulation of macromolecule metabolic process; P:regulation of primary metabolic process; P:regulation of cellular metabolic process	-	TRANSMEMBRANE (PHOBIUS); NON_CYTOPLASMIC_DOMAIN (PHOBIUS); CYTOPLASMIC_DOMAIN (PHOBIUS)	c3812_g1_i1	no hit
c10565_g1_i2	c10565_g1	13.28	protein af-9 homolog	938	10	1.01e-82	0.754	2	P:regulation of transcription, DNA-templated; C:nucleus	-	SIGNAL_PEPTIDE_H_REGION (PHOBIUS); SIGNAL_PEPTIDE_N_REGION (PHOBIUS); SIGNAL_PEPTIDE_C_REGION (PHOBIUS); NON_CYTOPLASMIC_DOMAIN (PHOBIUS); SIGNAL_PEPTIDE (PHOBIUS)	no hit	no hit
c10566_g1_i1	c10566_g1	3419.73	oxygen-evolving enhancer protein 3-1	868	10	2.65e-101	0.771	8	C:photosystem II oxygen evolving complex; C:thylakoid lumen; C:extrinsic component of membrane; F:calcium ion binding; C:chloroplast stroma; C:chloroplast thylakoid; C:apoplast; P:photosynthesis	-	IPR023222 (G3DSA:1.20.120.GENE3D); IPR008797 (PFAM); IPR023222 (SUPERFAMILY)	c13061_g1_i1	no hit
c10567_g1_i1	c10567_g1	7.57	dna mismatch repair protein	596	10	9.65e-115	0.931	9	F:damaged DNA binding; C:MutSalpha complex; F:mismatched DNA binding; C:MutSbeta complex; P:pyrimidine dimer repair; F:ATP binding; P:mismatch repair; P:negative regulation of reciprocal meiotic recombination; C:plasma membrane	-	Coil (COILS); IPR000432 (SMART); IPR000432 (PFAM); IPR027417 (G3DSA:3.40.50.GENE3D); PTHR11361 (PANTHER); PTHR11361:SF35 (PANTHER); IPR007696 (SUPERFAMILY); IPR027417 (SUPERFAMILY)	c10332_g1_i1	no hit
c10568_g1_i1	c10568_g1	14.35	zeatin o-glucosyltransferase-like	493	10	7.75e-49	0.657	1	F:transferase activity	-	NON_CYTOPLASMIC_DOMAIN (PHOBIUS); CYTOPLASMIC_DOMAIN (PHOBIUS); TRANSMEMBRANE (PHOBIUS)	no hit	gi|628268889|gb|JZ579397.1|JZ579397
c10569_g1_i1	c10569_g1	3.41	f-box lrr-repeat protein at5g02930-like	709	10	1.64e-25	0.531	5	P:phosphorylation; F:hydrolase activity; P:metabolic process; P:riboflavin biosynthetic process; F:riboflavin kinase activity		G3DSA:3.80.10.10 (GENE3D); PTHR32212:SF56 (PANTHER); PTHR32212 (PANTHER); SSF52047 (SUPERFAMILY)	c37379_g1_i1	no hit
c1057_g1_i1	c1057_g1	0		238	0			0	-		no IPS match	c17509_g1_i1	no hit
c10570_g1_i1	c10570_g1	12.77	zinc finger	603	5	1.41e-07	0.872	2	F:metal ion binding; F:nucleic acid binding	-	PTHR10593 (PANTHER); PTHR10593:SF20 (PANTHER)	no hit	no hit
c10571_g1_i1	c10571_g1	7.62	alkaline neutral invertase cinv2-like	1364	10	4.17e-173	0.804	3	F:beta-fructofuranosidase activity; P:metabolic process; F:glycopeptide alpha-N-acetylgalactosaminidase activity	EC:3.2.1.26; EC:3.2.1.97	IPR024746 (PFAM); PTHR31916 (PANTHER); PTHR31916:SF2 (PANTHER); SignalP-TM (SIGNALP_GRAM_POSITIVE); IPR008928 (SUPERFAMILY)	c18461_g1_i2	no hit
c10572_g1_i1	c10572_g1	6.61	hypothetical protein M569_12979, partial	1204	10	4.5e-89	0.63	0	-		IPR019358 (PFAM); PTHR31587 (PANTHER); PTHR31587:SF3 (PANTHER); TRANSMEMBRANE (PHOBIUS); TRANSMEMBRANE (PHOBIUS); TRANSMEMBRANE (PHOBIUS); CYTOPLASMIC_DOMAIN (PHOBIUS); TRANSMEMBRANE (PHOBIUS); NON_CYTOPLASMIC_DOMAIN (PHOBIUS); CYTOPLASMIC_DOMAIN (PHOBIUS); CYTOPLASMIC_DOMAIN (PHOBIUS); NON_CYTOPLASMIC_DOMAIN (PHOBIUS); TRANSMEMBRANE (PHOBIUS); NON_CYTOPLASMIC_DOMAIN (PHOBIUS); TMhelix (TMHMM); T…	c8389_g1_i1	no hit
c10572_g2_i1	c10572_g2	0	hypothetical protein M569_12979, partial	286	10	4.81e-40	0.764	0	-		IPR019358 (PFAM); PTHR31587:SF3 (PANTHER); PTHR31587 (PANTHER); TRANSMEMBRANE (PHOBIUS); NON_CYTOPLASMIC_DOMAIN (PHOBIUS); CYTOPLASMIC_DOMAIN (PHOBIUS); TMhelix (TMHMM)	no hit	no hit
c10573_g1_i1	c10573_g1	19.87		313	0			0	-		no IPS match	c10160_g1_i1	no hit
c10574_g1_i1	c10574_g1	13.56	e3 ubiquitin-protein ligase ubr7-like	1178	10	2.84e-135	0.702	6	F:metal ion binding; C:cytoplasm; P:metabolic process; F:zinc ion binding; P:protein ubiquitination; F:ubiquitin-protein ligase activity		NON_CYTOPLASMIC_DOMAIN (PHOBIUS); TRANSMEMBRANE (PHOBIUS); CYTOPLASMIC_DOMAIN (PHOBIUS); TRANSMEMBRANE (PHOBIUS); NON_CYTOPLASMIC_DOMAIN (PHOBIUS); TMhelix (TMHMM); TMhelix (TMHMM)	c13843_g1_i1	no hit
c10576_g1_i1	c10576_g1	8.37		647	0			0	-		no IPS match	no hit	no hit
c10576_g1_i2	c10576_g1	3.97		670	0			0	-		no IPS match	c6325_g2_i1	gi|628261209|gb|JZ580074.1|JZ580074
c10577_g1_i1	c10577_g1	0		267	0			0	-		no IPS match	no hit	no hit
c10577_g2_i1	c10577_g2	9.86		266	0			0	-		no IPS match	c12837_g1_i2	no hit
c10577_g2_i2	c10577_g2	0		246	0			0	-		no IPS match	no hit	no hit
c10577_g3_i1	c10577_g3	3.49	cysteine histidine-rich c1 domain-containing protein	437	10	8.76e-14	0.457	5	P:oxidation-reduction process; P:intracellular signal transduction; F:protein-disulfide reductase activity; F:zinc ion binding; C:nucleus		IPR004146 (PFAM); IPR013083 (G3DSA:3.30.40.GENE3D); PTHR32410 (PANTHER); SSF57889 (SUPERFAMILY); SSF57889 (SUPERFAMILY)	c27446_g1_i1	no hit
c10578_g1_i1	c10578_g1	13.98	lysosomal acid lipase cholesteryl ester hydrolase-like	1601	10	0	0.734	1	P:lipid metabolic process		IPR029058 (G3DSA:3.40.50.GENE3D); IPR006693 (PFAM); PTHR11005:SF17 (PANTHER); PTHR11005 (PANTHER); CYTOPLASMIC_DOMAIN (PHOBIUS); NON_CYTOPLASMIC_DOMAIN (PHOBIUS); TRANSMEMBRANE (PHOBIUS); IPR029058 (SUPERFAMILY); TMhelix (TMHMM)	c18606_g1_i1	no hit
c10579_g1_i1	c10579_g1	23.56	PREDICTED: uncharacterized protein At4g28440-like	350	10	4.43e-22	0.948	2	C:cytosol; C:plasma membrane	-	no IPS match	c9056_g1_i1	gi|628268914|gb|JZ579422.1|JZ579422
c1058_g1_i1	c1058_g1	29.81	vacuolar invertase	313	3	1.01e-21	0.59	1	F:sucrose alpha-glucosidase activity	-	IPR021792 (PFAM); CYTOPLASMIC_DOMAIN (PHOBIUS); NON_CYTOPLASMIC_DOMAIN (PHOBIUS); TRANSMEMBRANE (PHOBIUS); TMhelix (TMHMM)	no hit	no hit
c10580_g1_i1	c10580_g1	23.17		822	0			0	-		no IPS match	no hit	no hit
c10581_g1_i1	c10581_g1	3.22	mlo-like protein 13-like	1021	10	2.02e-35	0.451	5	P:response to biotic stimulus; P:defense response; C:integral component of membrane; C:membrane; F:calmodulin binding		no IPS match	no hit	no hit
c10582_g1_i1	c10582_g1	0	small rna degrading nuclease 5-like isoform x2	936	10	1.22e-113	0.79	5	F:exonuclease activity; P:regulation of transcription, DNA-templated; F:sequence-specific DNA binding transcription factor activity; F:sequence-specific DNA binding; P:nucleic acid phosphodiester bond hydrolysis	-	IPR012337 (G3DSA:3.30.420.GENE3D); PTHR12801 (PANTHER); PTHR12801:SF51 (PANTHER)	c7003_g1_i1	no hit
c10582_g1_i2	c10582_g1	7.27	small rna degrading nuclease 5-like	1795	10	0	0.855	5	P:regulation of transcription, DNA-templated; F:sequence-specific DNA binding transcription factor activity; F:sequence-specific DNA binding; P:RNA phosphodiester bond hydrolysis, exonucleolytic; F:exoribonuclease II activity	EC:3.1.13.1	IPR006055 (SMART); IPR012337 (G3DSA:3.30.420.GENE3D); IPR013520 (PFAM); PTHR12801 (PANTHER); PTHR12801:SF51 (PANTHER); SignalP-noTM (SIGNALP_EUK); IPR012337 (SUPERFAMILY)	c6688_g2_i1	no hit
c10583_g1_i1	c10583_g1	73.42		566	0			0	-		TRANSMEMBRANE (PHOBIUS); CYTOPLASMIC_DOMAIN (PHOBIUS); NON_CYTOPLASMIC_DOMAIN (PHOBIUS); TRANSMEMBRANE (PHOBIUS); CYTOPLASMIC_DOMAIN (PHOBIUS); TRANSMEMBRANE (PHOBIUS); NON_CYTOPLASMIC_DOMAIN (PHOBIUS); TMhelix (TMHMM); TMhelix (TMHMM); TMhelix (TMHMM)	c11694_g1_i1	no hit
c10584_g1_i1	c10584_g1	7.9	ap3-complex subunit beta-a-like	1379	10	0	0.793	6	P:Golgi to vacuole transport; P:lytic vacuole organization; P:intracellular protein transport; P:regulation of intracellular pH; C:AP-3 adaptor complex; F:binding	-	IPR002553 (PFAM); IPR011989 (G3DSA:1.25.10.GENE3D); IPR026740 (PTHR11134:PANTHER); IPR026739 (PANTHER); NON_CYTOPLASMIC_DOMAIN (PHOBIUS); CYTOPLASMIC_DOMAIN (PHOBIUS); TRANSMEMBRANE (PHOBIUS); IPR016024 (SUPERFAMILY)	no hit	no hit
c10585_g1_i1	c10585_g1	9.25	cytidine deoxycytidylate deaminase family protein	1253	10	1.68e-35	0.514	4	F:hydrolase activity; P:metabolic process; F:catalytic activity; F:zinc ion binding		Coil (COILS)	c6395_g1_i1	no hit
c10586_g1_i1	c10586_g1	25.58	54s ribosomal protein mitochondrial-like	726	10	4e-83	0.847	3	C:ribosome; F:structural constituent of ribosome; P:translation	-	no IPS match	c11631_g1_i1	no hit
c10587_g1_i1	c10587_g1	28.9	hypothetical protein CICLE_v10013268mg	381	10	7.35e-18	0.873	0	-		CYTOPLASMIC_DOMAIN (PHOBIUS); NON_CYTOPLASMIC_DOMAIN (PHOBIUS); TRANSMEMBRANE (PHOBIUS); TMhelix (TMHMM)	c12602_g1_i1	no hit
c10588_g1_i1	c10588_g1	3.51	mixed-lineage leukemia	1208	10	7.96e-23	0.417	10	P:protein methylation; F:transferase activity; P:methylation; F:methyltransferase activity; F:zinc ion binding; F:histone-lysine N-methyltransferase activity; P:histone methylation; P:peptidyl-lysine methylation; P:histone lysine methylation; F:metal ion binding		no IPS match	c34180_g1_i1	no hit
c10588_g2_i1	c10588_g2	5.07	mixed-lineage leukemia	802	10	6.29e-76	0.747	3	P:histone methylation; F:metal ion binding; F:methyltransferase activity	-	G3DSA:2.170.270.10 (GENE3D); PTHR22884 (PANTHER); SSF82199 (SUPERFAMILY)	c2692_g1_i1	no hit
c10589_g1_i1	c10589_g1	30.39	calcium-dependent calmodulin-independent protein kinase	550	10	6.09e-56	0.746	9	C:cytosol; P:protein autophosphorylation; F:protein serine/threonine kinase activity; F:calcium ion binding; P:regulation of anion channel activity; P:regulation of stomatal movement; P:abscisic acid-activated signaling pathway; F:ATP binding; C:plasma membrane	EC:2.7.11	IPR000719 (PFAM); G3DSA:3.30.200.20 (GENE3D); PTHR24349:SF83 (PANTHER); PTHR24349 (PANTHER); IPR000719 (PROSITE_PROFILES); IPR011009 (SUPERFAMILY)	c8923_g1_i1	no hit
c10590_g1_i1	c10590_g1	8.65		1014	0			0	-		CYTOPLASMIC_DOMAIN (PHOBIUS); NON_CYTOPLASMIC_DOMAIN (PHOBIUS); CYTOPLASMIC_DOMAIN (PHOBIUS); TRANSMEMBRANE (PHOBIUS); TRANSMEMBRANE (PHOBIUS); TMhelix (TMHMM); TMhelix (TMHMM)	c26017_g1_i1	no hit
c10591_g1_i1	c10591_g1	7.36	atp binding cassette subfamily b4 isoform 2	915	10	9.93e-130	0.847	16	P:gravitropism; P:response to cytokinin; F:auxin influx transmembrane transporter activity; P:auxin influx; P:root hair elongation; F:auxin efflux transmembrane transporter activity; P:drug transmembrane transport; P:basipetal auxin transport; P:auxin efflux; F:xenobiotic-transporting ATPase activity; C:integral component of membrane; C:plasmodesma; P:ATP catabolic process; C:plasma membrane; F:A…	EC:3.6.3.44	G3DSA:1.20.1560.10 (GENE3D); IPR001140 (PFAM); PTHR24221:SF149 (PANTHER); PTHR24221 (PANTHER); NON_CYTOPLASMIC_DOMAIN (PHOBIUS); CYTOPLASMIC_DOMAIN (PHOBIUS); NON_CYTOPLASMIC_DOMAIN (PHOBIUS); CYTOPLASMIC_DOMAIN (PHOBIUS); TRANSMEMBRANE (PHOBIUS); TRANSMEMBRANE (PHOBIUS); TRANSMEMBRANE (PHOBIUS); TRANSMEMBRANE (PHOBIUS); CYTOPLASMIC_DOMAIN (PHOBIUS); IPR011527 (PROSITE_PROFILES); IPR011527 (SUPER…	c1895_g1_i2	no hit
c10592_g1_i1	c10592_g1	105.76	probable nadh dehydrogenase	815	10	4.9e-99	0.888	5	F:cobalt ion binding; F:electron carrier activity; F:NADH dehydrogenase (ubiquinone) activity; C:mitochondrial respiratory chain complex I; P:oxidation-reduction process	EC:1.6.5.3	no IPS match	c21515_g2_i1	no hit
c10593_g1_i1	c10593_g1	11.48		294	0			0	-		TMhelix (TMHMM)	c6072_g1_i1	no hit
c10594_g1_i1	c10594_g1	9.06	leucine-rich repeat-containing protein ddb_g0290503-like isoform x2	1126	10	4.94e-29	0.431	1	C:plasma membrane		Coil (COILS); PTHR31593 (PANTHER); PTHR31593:SF0 (PANTHER)	c13015_g1_i1	no hit
c10595_g1_i1	c10595_g1	9.96	scarecrow-like protein 8-like	1222	10	3.23e-116	0.614	3	P:regulation of transcription, DNA-templated; C:cytoplasm; P:transcription, DNA-templated		Coil (COILS); IPR005202 (PFAM); PTHR31636 (PANTHER); PTHR31636:SF4 (PANTHER); IPR005202 (PROSITE_PROFILES)	c12147_g1_i1	no hit
c10596_g1_i1	c10596_g1	7.97	ribosomal protein	972	10	4.45e-117	0.869	3	C:ribosome; F:structural constituent of ribosome; P:translation	-	IPR014721 (G3DSA:3.30.230.GENE3D); IPR000754 (PFAM); IPR000754 (PANTHER); PTHR21569:SF1 (PANTHER); IPR020574 (PROSITE_PATTERNS); IPR023035 (HAMAP); IPR020568 (SUPERFAMILY)	c15484_g1_i1	no hit
c10596_g1_i2	c10596_g1	0	28s ribosomal protein mitochondrial-like	245	10	3.46e-30	0.896	3	C:ribosome; F:structural constituent of ribosome; P:translation	-	no IPS match	no hit	no hit
c10597_g1_i1	c10597_g1	1.76		1113	0			0	-		no IPS match	c7992_g1_i1	no hit
c10597_g1_i2	c10597_g1	1.26		306	0			0	-		no IPS match	no hit	no hit
c10598_g1_i1	c10598_g1	12.93	uncharacterized serine-rich	1576	10	1.26e-92	0.521	0	-		no IPS match	c13703_g1_i1	no hit
c10599_g1_i1	c10599_g1	27.15		483	0			0	-		no IPS match	c11296_g1_i1	no hit
c10599_g1_i2	c10599_g1	13.73		464	0			0	-		no IPS match	no hit	no hit
c106_g1_i1	c106_g1	20.01	atp binding	630	10	7.93e-71	0.947	3	F:ATP binding; P:activation of MAPKK activity; F:MAP kinase kinase kinase activity	EC:2.7.11.25; EC:2.7.11	IPR000719 (PFAM); G3DSA:3.30.200.20 (GENE3D); G3DSA:1.10.510.10 (GENE3D); PTHR24362:SF218 (PANTHER); PTHR24362 (PANTHER); IPR017441 (PROSITE_PATTERNS); IPR000719 (PROSITE_PROFILES); IPR011009 (SUPERFAMILY)	no hit	no hit
c10600_g1_i1	c10600_g1	14.89	PREDICTED: uncharacterized protein LOC100241871	664	10	5.51e-61	0.621	1	C:chloroplast		no IPS match	c11766_g1_i1	no hit
c10601_g1_i1	c10601_g1	4.91	dna binding	731	10	2.65e-44	0.678	1	F:binding	-	PTHR32166 (PANTHER); PTHR32166:SF11 (PANTHER)	c11784_g1_i1	no hit
c10602_g1_i1	c10602_g1	8.98	ras-related protein rabh1b-like	732	10	4.41e-61	0.857	11	P:small GTPase mediated signal transduction; C:plasmodesma; P:secretion by cell; C:endosome; C:vacuolar membrane; C:trans-Golgi network; P:metabolic process; F:hydrolase activity; P:protein transport; F:GTP binding; C:plasma membrane	-	no IPS match	c10528_g1_i1	no hit
c10603_g1_i1	c10603_g1	7.21	signal peptidase	868	10	1.21e-42	0.603	8	F:molecular_function; C:chloroplast; P:biological_process; P:proteolysis; F:serine-type peptidase activity; F:hydrolase activity; C:integral component of membrane; C:membrane		SIGNAL_PEPTIDE_C_REGION (PHOBIUS); SIGNAL_PEPTIDE (PHOBIUS); SIGNAL_PEPTIDE_N_REGION (PHOBIUS); NON_CYTOPLASMIC_DOMAIN (PHOBIUS); SIGNAL_PEPTIDE_H_REGION (PHOBIUS); SignalP-noTM (SIGNALP_EUK)	c11386_g1_i1	no hit
c10604_g1_i1	c10604_g1	18.76		271	0			0	-		CYTOPLASMIC_DOMAIN (PHOBIUS); NON_CYTOPLASMIC_DOMAIN (PHOBIUS); TRANSMEMBRANE (PHOBIUS); TMhelix (TMHMM)	c68_g1_i1	no hit
c10605_g1_i1	c10605_g1	9.05	stomatin-like protein mitochondrial-like	1676	10	0	0.783	3	C:membrane; C:mitochondrion; F:zinc ion binding	-	IPR001972 (PRINTS); IPR001107 (SMART); IPR001107 (PFAM); IPR001972 (PANTHER); PTHR10264:SF27 (PANTHER); PS51257 (PROSITE_PROFILES); SSF117892 (SUPERFAMILY)	c16077_g1_i1	no hit
c10606_g1_i1	c10606_g1	7.34		510	0			0	-		CYTOPLASMIC_DOMAIN (PHOBIUS); TRANSMEMBRANE (PHOBIUS); NON_CYTOPLASMIC_DOMAIN (PHOBIUS); TMhelix (TMHMM)	c11953_g1_i1	no hit
c10606_g1_i2	c10606_g1	11.21		606	0			0	-		SIGNAL_PEPTIDE_N_REGION (PHOBIUS); SIGNAL_PEPTIDE_H_REGION (PHOBIUS); NON_CYTOPLASMIC_DOMAIN (PHOBIUS); CYTOPLASMIC_DOMAIN (PHOBIUS); SIGNAL_PEPTIDE_C_REGION (PHOBIUS); TRANSMEMBRANE (PHOBIUS); SIGNAL_PEPTIDE (PHOBIUS); SignalP-TM (SIGNALP_EUK); TMhelix (TMHMM); TMhelix (TMHMM)	c11953_g1_i2	no hit
c10607_g1_i1	c10607_g1	118.47	60s ribosomal protein l36-2-like	782	10	2.25e-52	0.845	5	F:structural constituent of ribosome; C:plasmodesma; C:vacuolar membrane; C:cytosolic large ribosomal subunit; P:translation	-	SIGNAL_PEPTIDE_H_REGION (PHOBIUS); SIGNAL_PEPTIDE_N_REGION (PHOBIUS); SIGNAL_PEPTIDE_C_REGION (PHOBIUS); NON_CYTOPLASMIC_DOMAIN (PHOBIUS); SIGNAL_PEPTIDE (PHOBIUS); SignalP-TM (SIGNALP_EUK); SignalP-TM (SIGNALP_GRAM_POSITIVE); SignalP-noTM (SIGNALP_GRAM_NEGATIVE)	c13550_g3_i1	no hit
c10607_g1_i2	c10607_g1	54.15	60s ribosomal protein l36	443	10	2.71e-59	0.94	5	F:structural constituent of ribosome; C:plasmodesma; C:vacuolar membrane; C:cytosolic large ribosomal subunit; P:translation	-	IPR000509 (PFAM); IPR000509 (PANTHER); IPR000509 (PROSITE_PATTERNS)	c13550_g1_i1	gi|628261296|gb|JZ580161.1|JZ580161
c10609_g1_i1	c10609_g1	5.61	alanine aminotransferase mitochondrial-like	662	10	1.75e-134	0.94	8	P:response to hypoxia; F:transaminase activity; P:biosynthetic process; F:ATP binding; P:L-alanine catabolic process, by transamination; C:chloroplast; P:response to cadmium ion; F:pyridoxal phosphate binding	-	Coil (COILS); IPR004839 (PFAM); IPR015421 (G3DSA:3.40.640.GENE3D); PTHR11751 (PANTHER); PTHR11751:SF29 (PANTHER); IPR015424 (SUPERFAMILY)	c19790_g1_i1	no hit
c1061_g1_i1	c1061_g1	6.44	protein tesmin tso1-like cxc 5-like	529	10	1.2e-60	0.7	0	-		PTHR12446:SF14 (PANTHER); IPR028307 (PANTHER)	c5109_g1_i1	no hit
c10610_g1_i1	c10610_g1	10.19	nicotinamidase 1 isoform 2	932	10	3.34e-129	0.836	3	F:nicotinamidase activity; P:pyridine nucleotide salvage; P:response to abscisic acid	EC:3.5.1.19	IPR000868 (G3DSA:3.40.50.GENE3D); IPR000868 (PFAM); PTHR11080:SF24 (PANTHER); PTHR11080 (PANTHER); IPR000868 (SUPERFAMILY)	c9315_g1_i1	no hit
c10611_g1_i1	c10611_g1	13.04	group 2 isoform 1	665	10	1.11e-75	0.811	0	-		no IPS match	c14039_g1_i2	no hit
c10611_g1_i2	c10611_g1	14.34	group 2 isoform 1	681	10	3.8e-83	0.781	0	-		no IPS match	c14039_g1_i1	no hit
c10612_g1_i1	c10612_g1	1.95	disease resistance protein	938	10	2.76e-13	0.442	7	P:defense response; F:ADP binding; F:ATP binding; C:cytoplasm; P:plant-type hypersensitive response; F:nucleotide binding; C:membrane		no IPS match	c38909_g1_i1	no hit
c10612_g1_i2	c10612_g1	4.9	late blight resistance protein homolog r1b-23-like	1075	10	1.84e-11	0.467	2	P:defense response; F:ADP binding		IPR027417 (SUPERFAMILY)	c37706_g1_i1	no hit
c10612_g2_i1	c10612_g2	6.57	late blight resistance protein homolog r1b-17-like	797	10	3.61e-08	0.532	1	F:ADP binding		Coil (COILS); IPR002182 (PFAM); IPR027417 (G3DSA:3.40.50.GENE3D); PTHR23155:SF458 (PANTHER); PTHR23155 (PANTHER); IPR027417 (SUPERFAMILY)	c29355_g1_i1	no hit
c10613_g1_i1	c10613_g1	8.34	protein tprxl-like	1100	10	5.38e-101	0.742	0	-		no IPS match	c3510_g1_i1	no hit
c10614_g1_i1	c10614_g1	11.87	hypothetical protein M569_17167, partial	559	10	5.01e-45	0.745	1	F:DNA binding		IPR009057 (G3DSA:1.10.10.GENE3D); PTHR14000 (PANTHER); IPR009057 (SUPERFAMILY)	c37506_g1_i1	gi|628265466|gb|JZ581737.1|JZ581737
c10615_g1_i1	c10615_g1	16.7	casp-like protein os03g0767900-like	557	10	4.33e-43	0.695	1	C:membrane	-	IPR006702 (PFAM); PTHR32021:SF2 (PANTHER); PTHR32021 (PANTHER); CYTOPLASMIC_DOMAIN (PHOBIUS); CYTOPLASMIC_DOMAIN (PHOBIUS); NON_CYTOPLASMIC_DOMAIN (PHOBIUS); NON_CYTOPLASMIC_DOMAIN (PHOBIUS); TRANSMEMBRANE (PHOBIUS); TRANSMEMBRANE (PHOBIUS); TRANSMEMBRANE (PHOBIUS); NON_CYTOPLASMIC_DOMAIN (PHOBIUS); TRANSMEMBRANE (PHOBIUS); TMhelix (TMHMM); TMhelix (TMHMM); TMhelix (TMHMM); TMhelix (TMHMM)	c8337_g1_i1	no hit
c10616_g1_i1	c10616_g1	81.15	copper ion binding isoform 1	724	10	6.36e-40	0.71	4	C:mitochondrion; P:regulation of metabolic process; C:intracellular organelle part; C:membrane	-	no IPS match	c11247_g1_i1	no hit
c10617_g1_i1	c10617_g1	7.67	tbcc domain-containing protein 1-like	1239	10	0	0.834	3	P:cell morphogenesis; P:cytoskeleton organization; F:actin binding	-	IPR016098 (G3DSA:2.160.20.GENE3D); IPR012945 (PFAM); PTHR16052 (PANTHER); IPR017901 (PROSITE_PROFILES)	c34943_g1_i1	no hit
c10618_g1_i1	c10618_g1	14.36	PREDICTED: uncharacterized protein ycf36-like	902	10	2.78e-106	0.76	2	P:chlorophyll catabolic process; C:chloroplast	-	IPR009631 (PFAM); TRANSMEMBRANE (PHOBIUS); NON_CYTOPLASMIC_DOMAIN (PHOBIUS); CYTOPLASMIC_DOMAIN (PHOBIUS); CYTOPLASMIC_DOMAIN (PHOBIUS); TRANSMEMBRANE (PHOBIUS); TRANSMEMBRANE (PHOBIUS); NON_CYTOPLASMIC_DOMAIN (PHOBIUS); TMhelix (TMHMM); TMhelix (TMHMM); TMhelix (TMHMM)	c12685_g1_i1	gi|628262241|gb|JZ582834.1|JZ582834
c10619_g1_i1	c10619_g1	16.59	hypothetical protein PRUPE_ppa012317mg	723	10	9.83e-31	0.63	2	C:plastid; C:mitochondrion		SIGNAL_PEPTIDE_C_REGION (PHOBIUS); SIGNAL_PEPTIDE_N_REGION (PHOBIUS); SIGNAL_PEPTIDE (PHOBIUS); SIGNAL_PEPTIDE_H_REGION (PHOBIUS); NON_CYTOPLASMIC_DOMAIN (PHOBIUS); TMhelix (TMHMM)	c10507_g1_i1	gi|628268938|gb|JZ579446.1|JZ579446
c10620_g1_i1	c10620_g1	7.58	mediator of rna polymerase ii transcription subunit 13-like	834	10	7.52e-116	0.794	3	P:regulation of transcription from RNA polymerase II promoter; F:RNA polymerase II transcription cofactor activity; C:mediator complex	-	no IPS match	no hit	no hit
c10621_g1_i1	c10621_g1	1.76	late blight resistance protein homolog r1a-10-like	2180	10	7.74e-109	0.53	2	P:defense response; F:ADP binding		no IPS match	c4509_g1_i1	no hit
c10621_g1_i2	c10621_g1	4.2	late blight resistance protein homolog r1a-10-like	2138	10	5.53e-108	0.522	2	P:defense response; F:ADP binding		no IPS match	c4509_g1_i1	no hit
c10622_g1_i1	c10622_g1	14.94	protein radialis-like 6-like	444	10	9.63e-37	0.784	3	C:nucleus; F:chromatin binding; F:DNA binding	-	Coil (COILS); IPR001005 (SMART); IPR009057 (G3DSA:1.10.10.GENE3D); IPR001005 (PFAM); PTHR25040 (PANTHER); PTHR25040:SF70 (PANTHER); IPR017884 (PROSITE_PROFILES); IPR009057 (SUPERFAMILY)	c12759_g1_i1	no hit
c10622_g1_i2	c10622_g1	4.91	protein radialis-like 6-like	381	10	1.8e-36	0.775	3	C:nucleus; F:chromatin binding; F:DNA binding	-	Coil (COILS); IPR001005 (SMART); IPR009057 (G3DSA:1.10.10.GENE3D); IPR001005 (PFAM); PTHR25040:SF70 (PANTHER); PTHR25040 (PANTHER); IPR017884 (PROSITE_PROFILES); SignalP-TM (SIGNALP_GRAM_POSITIVE); IPR009057 (SUPERFAMILY)	no hit	no hit
c10623_g1_i1	c10623_g1	0	protein kinase chloroplastic-like	687	10	3.95e-63	0.796	3	P:protein phosphorylation; F:ATP binding; F:protein serine/threonine kinase activity	EC:2.7.11	no IPS match	no hit	no hit
c10623_g1_i2	c10623_g1	9.4	protein kinase chloroplastic-like	707	10	1.7e-85	0.79	3	P:protein phosphorylation; F:ATP binding; F:protein serine/threonine kinase activity	EC:2.7.11	no IPS match	c13740_g1_i3	no hit
c10624_g1_i1	c10624_g1	45.88	50s ribosomal protein l33-like	444	10	3.02e-30	0.835	3	C:ribosome; F:structural constituent of ribosome; P:translation	-	IPR001705 (PFAM); IPR001705 (TIGRFAM); PTHR15238 (PANTHER); PTHR15238:SF1 (PANTHER); NON_CYTOPLASMIC_DOMAIN (PHOBIUS); CYTOPLASMIC_DOMAIN (PHOBIUS); TRANSMEMBRANE (PHOBIUS); IPR011332 (SUPERFAMILY); TMhelix (TMHMM)	c11775_g1_i1	no hit
c10625_g1_i1	c10625_g1	9.64		1116	0			0	-		SignalP-TM (SIGNALP_GRAM_POSITIVE)	c31530_g1_i1	no hit
c10626_g1_i1	c10626_g1	0		215	0			0	-		no IPS match	no hit	no hit
c10626_g1_i2	c10626_g1	12.11	fc receptor-like isoform 2	612	10	1.7e-17	0.643	2	F:metal ion binding; P:metal ion transport		TRANSMEMBRANE (PHOBIUS); TRANSMEMBRANE (PHOBIUS); NON_CYTOPLASMIC_DOMAIN (PHOBIUS); NON_CYTOPLASMIC_DOMAIN (PHOBIUS); CYTOPLASMIC_DOMAIN (PHOBIUS); NON_CYTOPLASMIC_DOMAIN (PHOBIUS); TRANSMEMBRANE (PHOBIUS); CYTOPLASMIC_DOMAIN (PHOBIUS); TRANSMEMBRANE (PHOBIUS); TMhelix (TMHMM); TMhelix (TMHMM); TMhelix (TMHMM); TMhelix (TMHMM)	c13315_g1_i2	no hit
c10626_g1_i3	c10626_g1	15.63	pollen-specific leucine-rich repeat extensin-like protein 1-like	594	10	1.88e-19	0.6	3	F:metal ion binding; P:metal ion transport; C:plasmodesma		NON_CYTOPLASMIC_DOMAIN (PHOBIUS); TRANSMEMBRANE (PHOBIUS); TRANSMEMBRANE (PHOBIUS); NON_CYTOPLASMIC_DOMAIN (PHOBIUS); CYTOPLASMIC_DOMAIN (PHOBIUS); TMhelix (TMHMM); TMhelix (TMHMM); TMhelix (TMHMM); TMhelix (TMHMM)	c13315_g1_i1	no hit
c10627_g1_i1	c10627_g1	16.68	dnaj heat shock family protein	666	10	4.09e-53	0.836	4	P:protein folding; F:unfolded protein binding; P:response to stress; F:DNA binding	-	IPR001623 (PRINTS); IPR001623 (SMART); IPR001623 (PFAM); IPR001623 (G3DSA:1.10.287.GENE3D); PTHR24077 (PANTHER); PTHR24077:SF213 (PANTHER); IPR018253 (PROSITE_PATTERNS); IPR001623 (PROSITE_PROFILES); IPR001623 (SUPERFAMILY)	no hit	no hit
c10628_g1_i1	c10628_g1	34.99		292	0			0	-		no IPS match	no hit	no hit
c10629_g1_i1	c10629_g1	14.63	curved dna-binding protein	1105	10	1.04e-117	0.845	1	F:DNA binding	-	no IPS match	c12281_g1_i1	no hit
c1063_g1_i1	c1063_g1	5.67	pumilio homolog 1-like	417	10	7.76e-12	0.714	1	F:RNA binding		no IPS match	no hit	no hit
c10630_g1_i1	c10630_g1	7.77	ubiquitin domain-containing protein 1-like	647	10	4.79e-51	0.76	0	-		PTHR13609:SF9 (PANTHER); PTHR13609 (PANTHER)	c536_g1_i1	no hit
c10630_g1_i2	c10630_g1	6.91	ubiquitin domain-containing protein 1-like	698	10	1.02e-51	0.782	0	-		PTHR13609 (PANTHER); PTHR13609:SF9 (PANTHER)	c14485_g1_i2	no hit
c10631_g1_i1	c10631_g1	14.61	8-oxoguanine dna	859	10	3.69e-87	0.798	4	P:base-excision repair; F:damaged DNA binding; P:nucleotide-excision repair; F:oxidized purine nucleobase lesion DNA N-glycosylase activity	EC:3.2.2.23	IPR003265 (SMART); IPR023170 (G3DSA:1.10.1670.GENE3D); IPR003265 (PFAM); IPR011257 (G3DSA:1.10.340.GENE3D); PTHR10242:SF2 (PANTHER); PTHR10242 (PANTHER); IPR011257 (SUPERFAMILY)	c39919_g1_i1	gi|628266145|gb|JZ579044.1|JZ579044
c10632_g1_i1	c10632_g1	5.58	f-box lrr-repeat protein at3g03360-like	1070	10	5.45e-35	0.482	1	F:protein binding		G3DSA:3.80.10.10 (GENE3D); PTHR32212:SF56 (PANTHER); PTHR32212 (PANTHER); CYTOPLASMIC_DOMAIN (PHOBIUS); NON_CYTOPLASMIC_DOMAIN (PHOBIUS); TRANSMEMBRANE (PHOBIUS); IPR001810 (PROSITE_PROFILES); IPR001810 (SUPERFAMILY); SSF52047 (SUPERFAMILY)	c23101_g1_i1	no hit
c10632_g1_i2	c10632_g1	0	f-box lrr-repeat protein at5g02930-like	615	10	2.16e-11	0.507	0	-		no IPS match	no hit	no hit
c10633_g1_i1	c10633_g1	215.26	atp-dependent zinc metalloprotease ftsh chloroplastic-like	533	10	3.56e-37	0.946	14	F:nucleoside-triphosphatase activity; C:integral component of membrane; C:thylakoid lumen; F:zinc ion binding; C:chloroplast envelope; P:reactive oxygen species metabolic process; P:cell division; P:thylakoid membrane organization; F:metalloendopeptidase activity; P:proteolysis; F:ATP binding; C:chloroplast thylakoid membrane; P:photoinhibition; P:photosystem II repair	EC:3.4.24; EC:3.6.1.15	no IPS match	no hit	no hit
c10634_g1_i1	c10634_g1	11.22	ccr4-not transcription complex subunit 10-like	742	10	2.02e-91	0.729	1	F:protein binding		IPR011990 (G3DSA:1.25.40.GENE3D); PTHR12979 (PANTHER); PTHR12979:SF5 (PANTHER); SSF48452 (SUPERFAMILY)	c7625_g1_i1	no hit
c10635_g1_i1	c10635_g1	7.65	u-box domain-containing protein 5-like	2188	10	4.06e-61	0.647	4	C:ubiquitin ligase complex; P:protein ubiquitination; F:ubiquitin-protein ligase activity; F:ligase activity		PTHR22849:SF8 (PANTHER); PTHR22849 (PANTHER)	c8414_g1_i1	no hit
c10636_g1_i1	c10636_g1	5.48	cytokinin riboside 5 -monophosphate phosphoribohydrolase log3	594	10	2.08e-69	0.889	2	F:lyase activity; P:metabolic process	-	no IPS match	no hit	no hit
c10636_g1_i2	c10636_g1	4.01	cytokinin riboside 5 -monophosphate phosphoribohydrolase log3	625	10	7.64e-101	0.822	2	F:lyase activity; P:metabolic process	-	no IPS match	c8643_g1_i1	no hit
c10637_g1_i1	c10637_g1	12.15	ring-h2 finger protein atl56-like	513	10	2.48e-24	0.665	2	F:zinc ion binding; F:protein binding	-	IPR001841 (SMART); IPR001841 (PFAM); IPR013083 (G3DSA:3.30.40.GENE3D); PTHR14155 (PANTHER); IPR001841 (PROSITE_PROFILES); SSF57850 (SUPERFAMILY)	c9719_g1_i1	gi|628262862|gb|JZ583455.1|JZ583455
c10638_g1_i1	c10638_g1	9.45	opa3-like protein	800	10	1.57e-86	0.875	0	-		Coil (COILS); IPR010754 (PFAM); PTHR12499:SF0 (PANTHER); IPR010754 (PANTHER)	c26054_g1_i1	no hit
c10639_g1_i1	c10639_g1	13.05	biogenesis of lysosome-related organelles complex 1 subunit 2-like	871	10	9.5e-56	0.866	0	-		no IPS match	c13312_g1_i1	gi|628265345|gb|JZ581616.1|JZ581616
c1064_g1_i1	c1064_g1	0	c2 domain-containing family protein	201	10	2.12e-21	0.803	0	-		no IPS match	c5148_g1_i1	no hit
c10640_g1_i1	c10640_g1	23.65	alba dna rna-binding protein	388	10	7.13e-20	0.866	4	C:cytosol; F:nucleic acid binding; C:nucleus; C:plasma membrane	-	IPR002775 (G3DSA:3.30.110.GENE3D); PTHR31947:SF1 (PANTHER); PTHR31947 (PANTHER)	c12104_g1_i2	no hit
c10640_g1_i2	c10640_g1	0	alba dna rna-binding protein	520	10	2.57e-13	0.844	4	C:cytosol; F:nucleic acid binding; C:nucleus; C:plasma membrane	-	IPR002775 (G3DSA:3.30.110.GENE3D)	c12104_g1_i1	no hit
c10641_g1_i1	c10641_g1	9.28	ino80 complex subunit d-like	1055	10	4.51e-92	0.651	0	-		no IPS match	c6524_g1_i1	no hit
c10642_g1_i1	c10642_g1	10.09	monoglyceride lipase-like	1432	10	3.28e-146	0.799	4	C:cytoplasm; F:aminoacyl-tRNA ligase activity; F:ATP binding; P:tRNA aminoacylation for protein translation	EC:6.1.1	IPR000073 (PRINTS); IPR029058 (G3DSA:3.40.50.GENE3D); IPR000801 (PFAM); IPR022742 (PFAM); PTHR11614 (PANTHER); PTHR11614:SF94 (PANTHER); IPR029058 (SUPERFAMILY)	c15475_g1_i1	gi|628264782|gb|JZ581053.1|JZ581053
c10643_g1_i1	c10643_g1	60.93	zinc finger ccch domain-containing protein 14-like	255	10	2.13e-27	0.986	2	F:metal ion binding; F:RNA binding	-	IPR004088 (PFAM); IPR004088 (G3DSA:3.30.1370.GENE3D); PTHR10288:SF5 (PANTHER); PTHR10288 (PANTHER); IPR004088 (PROSITE_PROFILES); IPR004088 (SUPERFAMILY)	no hit	no hit
c10643_g1_i2	c10643_g1	27.69	zinc finger ccch domain-containing protein 14-like	255	10	3e-27	0.947	2	F:metal ion binding; F:RNA binding	-	IPR004088 (PFAM); IPR004088 (G3DSA:3.30.1370.GENE3D); PTHR10288:SF5 (PANTHER); PTHR10288 (PANTHER); IPR004088 (PROSITE_PROFILES); IPR004088 (SUPERFAMILY)	no hit	no hit
c10644_g1_i1	c10644_g1	146.67	6-phosphogluconate dehydrogenase	1944	10	0	0.954	3	F:NADP binding; P:pentose-phosphate shunt; F:phosphogluconate dehydrogenase (decarboxylating) activity	EC:1.1.1.44	PR00076 (PRINTS); IPR006113 (PIRSF); IPR006115 (PFAM); IPR006113 (TIGRFAM); IPR013328 (G3DSA:1.10.1040.GENE3D); IPR016040 (G3DSA:3.40.50.GENE3D); IPR012284 (G3DSA:1.20.5.GENE3D); IPR006114 (PFAM); PTHR11811:SF27 (PANTHER); PTHR11811 (PANTHER); SSF51735 (SUPERFAMILY); IPR008927 (SUPERFAMILY)	c10787_g1_i1	no hit
c10645_g1_i1	c10645_g1	16.03	vacuolar protein sorting 55 containing protein	855	10	5.19e-78	0.948	3	C:cytoplasmic membrane-bounded vesicle; C:membrane; C:vacuole	-	IPR007262 (PFAM); PTHR12050:SF1 (PANTHER); IPR007262 (PANTHER); TRANSMEMBRANE (PHOBIUS); CYTOPLASMIC_DOMAIN (PHOBIUS); CYTOPLASMIC_DOMAIN (PHOBIUS); TRANSMEMBRANE (PHOBIUS); NON_CYTOPLASMIC_DOMAIN (PHOBIUS); TRANSMEMBRANE (PHOBIUS); TRANSMEMBRANE (PHOBIUS); CYTOPLASMIC_DOMAIN (PHOBIUS); NON_CYTOPLASMIC_DOMAIN (PHOBIUS); TMhelix (TMHMM); TMhelix (TMHMM); TMhelix (TMHMM); TMhelix (TMHMM)	c10022_g1_i1	no hit
c10646_g1_i1	c10646_g1	9.35	probable wrky transcription factor 4-like	1193	10	1.88e-146	0.737	3	F:sequence-specific DNA binding; F:sequence-specific DNA binding transcription factor activity; P:regulation of transcription, DNA-templated	-	IPR003657 (SMART); IPR003657 (G3DSA:2.20.25.GENE3D); IPR003657 (PFAM); PTHR31221 (PANTHER); PTHR31221:SF1 (PANTHER); IPR003657 (PROSITE_PROFILES); IPR003657 (PROSITE_PROFILES); IPR003657 (SUPERFAMILY); IPR003657 (SUPERFAMILY)	c12876_g1_i1	no hit
c10646_g2_i1	c10646_g2	8.16	dna binding protein wrky2	566	10	3.95e-20	0.505	4	P:regulation of transcription, DNA-templated; F:sequence-specific DNA binding; F:sequence-specific DNA binding transcription factor activity; F:DNA binding		no IPS match	no hit	no hit
c10647_g1_i1	c10647_g1	11.45	vacuolar protein sorting-associated protein 55 homolog	849	10	4.47e-69	0.849	1	C:vacuole	-	SIGNAL_PEPTIDE_N_REGION (PHOBIUS); SIGNAL_PEPTIDE_H_REGION (PHOBIUS); SIGNAL_PEPTIDE (PHOBIUS); NON_CYTOPLASMIC_DOMAIN (PHOBIUS); SIGNAL_PEPTIDE_C_REGION (PHOBIUS); SignalP-noTM (SIGNALP_EUK); TMhelix (TMHMM)	c12072_g1_i1	gi|628265151|gb|JZ581422.1|JZ581422
c10648_g1_i1	c10648_g1	9.52	u1 small nuclear ribonucleoprotein a-like	1080	10	8.12e-126	0.795	2	F:nucleic acid binding; F:nucleotide binding	-	IPR000504 (SMART); IPR000504 (PFAM); IPR012677 (G3DSA:3.30.70.GENE3D); IPR012677 (G3DSA:3.30.70.GENE3D); PTHR12742:SF0 (PANTHER); PTHR12742 (PANTHER); IPR000504 (PROSITE_PROFILES); IPR000504 (PROSITE_PROFILES); SSF54928 (SUPERFAMILY)	c9308_g1_i1	no hit
c10649_g1_i1	c10649_g1	7.12	glucan endo- -beta-glucosidase 8-like	1701	10	0	0.865	4	F:hydrolase activity, hydrolyzing O-glycosyl compounds; P:carbohydrate metabolic process; C:plasmodesma; C:anchored component of plasma membrane	-	IPR012946 (SMART); IPR012946 (PFAM); IPR000490 (PFAM); IPR013781 (G3DSA:3.20.20.GENE3D); PTHR32227 (PANTHER); PTHR32227:SF55 (PANTHER); IPR000490 (PROSITE_PATTERNS); SIGNAL_PEPTIDE_C_REGION (PHOBIUS); SIGNAL_PEPTIDE (PHOBIUS); NON_CYTOPLASMIC_DOMAIN (PHOBIUS); CYTOPLASMIC_DOMAIN (PHOBIUS); SIGNAL_PEPTIDE_N_REGION (PHOBIUS); TRANSMEMBRANE (PHOBIUS); SIGNAL_PEPTIDE_H_REGION (PHOBIUS); SignalP-noTM …	c10345_g1_i1	no hit
c10650_g1_i1	c10650_g1	44.41		626	0			0	-		no IPS match	c20919_g1_i1	gi|628264866|gb|JZ581137.1|JZ581137
c10651_g1_i1	c10651_g1	4.38	lrr and nb-arc domains-containing disease resistance protein isoform 1	798	10	1.54e-105	0.749	2	P:defense response; F:ADP binding	-	IPR011989 (G3DSA:1.25.10.GENE3D); PTHR19851 (PANTHER); PTHR19851:SF7 (PANTHER); IPR016024 (SUPERFAMILY)	no hit	no hit
c10651_g2_i1	c10651_g2	1.67	lrr and nb-arc domains-containing disease resistance protein isoform 1	449	10	1.18e-49	0.714	1	F:binding		IPR011989 (G3DSA:1.25.10.GENE3D); PTHR19851:SF7 (PANTHER); PTHR19851 (PANTHER); IPR016024 (SUPERFAMILY)	c1106_g1_i1	no hit
c10652_g1_i1	c10652_g1	6.67	glyoxysomal fatty acid beta-oxidation multifunctional protein mfp-a	2279	10	0	0.711	4	F:coenzyme binding; P:oxidation-reduction process; F:3-hydroxyacyl-CoA dehydrogenase activity; P:fatty acid metabolic process	-	IPR001753 (PFAM); IPR013328 (G3DSA:1.10.1040.GENE3D); IPR013328 (G3DSA:1.10.1040.GENE3D); IPR006108 (PFAM); IPR006176 (PFAM); IPR029045 (G3DSA:3.90.226.GENE3D); IPR016040 (G3DSA:3.40.50.GENE3D); PTHR23309:SF1 (PANTHER); PTHR23309 (PANTHER); IPR018376 (PROSITE_PATTERNS); TRANSMEMBRANE (PHOBIUS); CYTOPLASMIC_DOMAIN (PHOBIUS); NON_CYTOPLASMIC_DOMAIN (PHOBIUS); IPR029045 (SUPERFAMILY); IPR008927 (SUP…	c11220_g1_i1	gi|628265621|gb|JZ578520.1|JZ578520
c10653_g1_i1	c10653_g1	14.29		526	0			0	-		no IPS match	c21752_g1_i3	no hit
c10654_g1_i1	c10654_g1	9.13	probable inactive leucine-rich repeat receptor-like protein kinase at1g66830-like	871	10	2.91e-106	0.798	6	F:protein kinase activity; P:protein phosphorylation; F:ATP binding; F:2-alkenal reductase [NAD(P)] activity; C:integral component of membrane; P:oxidation-reduction process	EC:1.3.1.74	G3DSA:3.30.200.20 (GENE3D); G3DSA:1.10.510.10 (GENE3D); IPR001245 (PFAM); PTHR24420:SF729 (PANTHER); PTHR24420 (PANTHER); IPR000719 (PROSITE_PROFILES); IPR011009 (SUPERFAMILY)	c13062_g1_i1	no hit
c10655_g1_i1	c10655_g1	10.8	ribonuclease p protein component 3	1099	10	6.69e-120	0.908	0	-		IPR021920 (PFAM)	c15759_g1_i1	no hit
c10656_g1_i1	c10656_g1	15.69	tbc1 domain family member 8b	495	10	8.12e-43	0.599	2	P:regulation of GTPase activity; P:positive regulation of catalytic activity	-	Coil (COILS)	no hit	no hit
c10657_g1_i1	c10657_g1	8.48	kh domain-containing protein at4g18375-like	1651	10	1.5e-96	0.577	1	F:RNA binding		IPR004087 (SMART); IPR004088 (PFAM); IPR004088 (G3DSA:3.30.1370.GENE3D); IPR004088 (G3DSA:3.30.1370.GENE3D); IPR004088 (G3DSA:3.30.1370.GENE3D); PTHR10288:SF130 (PANTHER); PTHR10288 (PANTHER); IPR004088 (PROSITE_PROFILES); IPR004088 (PROSITE_PROFILES); IPR004088 (PROSITE_PROFILES); IPR004088 (SUPERFAMILY); IPR004088 (SUPERFAMILY); IPR004088 (SUPERFAMILY)	c15238_g1_i1	no hit
c10657_g1_i2	c10657_g1	4.4	kh domain-containing protein at4g18375-like	627	10	5.44e-64	0.683	1	F:RNA binding		IPR004087 (SMART); IPR004088 (PFAM); IPR004088 (G3DSA:3.30.1370.GENE3D); PTHR10288:SF130 (PANTHER); PTHR10288 (PANTHER); IPR004088 (PROSITE_PROFILES); IPR004088 (SUPERFAMILY)	no hit	no hit
c10658_g1_i1	c10658_g1	7.52	two-component response regulator arr14-like	1020	10	2.93e-24	0.445	3	F:chromatin binding; C:nucleus; F:DNA binding		no IPS match	c5605_g1_i1	no hit
c10659_g1_i1	c10659_g1	62.63	cytochrome c oxidase copper chaperone-related family protein	604	10	2.54e-35	0.821	5	C:mitochondrial intermembrane space; P:copper ion transport; P:response to copper ion; P:response to bacterium; F:copper chaperone activity	-	no IPS match	c10715_g1_i1	no hit
c1066_g1_i1	c1066_g1	5.84		286	0			0	-		no IPS match	c3823_g1_i1	no hit
c1066_g1_i2	c1066_g1	7.2		201	0			0	-		no IPS match	no hit	no hit
c10660_g1_i1	c10660_g1	3.64	gpi inositol-deacylase	1019	10	1.28e-98	0.646	3	F:hydrolase activity, acting on ester bonds; P:GPI anchor metabolic process; P:intracellular protein transport		PTHR15495:SF7 (PANTHER); PTHR15495 (PANTHER); TRANSMEMBRANE (PHOBIUS); SIGNAL_PEPTIDE_H_REGION (PHOBIUS); TRANSMEMBRANE (PHOBIUS); NON_CYTOPLASMIC_DOMAIN (PHOBIUS); NON_CYTOPLASMIC_DOMAIN (PHOBIUS); TRANSMEMBRANE (PHOBIUS); SIGNAL_PEPTIDE_N_REGION (PHOBIUS); TRANSMEMBRANE (PHOBIUS); SIGNAL_PEPTIDE_C_REGION (PHOBIUS); CYTOPLASMIC_DOMAIN (PHOBIUS); SIGNAL_PEPTIDE (PHOBIUS); CYTOPLASMIC_DOMAIN (PHOB…	no hit	no hit
c10660_g1_i2	c10660_g1	5.35	gpi inositol-deacylase	1043	10	5.55e-96	0.651	3	F:hydrolase activity, acting on ester bonds; P:GPI anchor metabolic process; P:intracellular protein transport		PTHR15495 (PANTHER); PTHR15495:SF7 (PANTHER); NON_CYTOPLASMIC_DOMAIN (PHOBIUS); TRANSMEMBRANE (PHOBIUS); CYTOPLASMIC_DOMAIN (PHOBIUS); TRANSMEMBRANE (PHOBIUS); TRANSMEMBRANE (PHOBIUS); TRANSMEMBRANE (PHOBIUS); SIGNAL_PEPTIDE (PHOBIUS); CYTOPLASMIC_DOMAIN (PHOBIUS); SIGNAL_PEPTIDE_N_REGION (PHOBIUS); TRANSMEMBRANE (PHOBIUS); SIGNAL_PEPTIDE_H_REGION (PHOBIUS); NON_CYTOPLASMIC_DOMAIN (PHOBIUS); TRAN…	no hit	no hit
c10661_g1_i1	c10661_g1	7.38	probable s-acyltransferase at5g04270-like	1158	10	9.35e-108	0.69	7	F:metal ion binding; F:transferase activity; C:integral component of membrane; P:metabolic process; C:membrane; F:zinc ion binding; F:transferase activity, transferring acyl groups		no IPS match	c10526_g1_i1	no hit
c10662_g1_i1	c10662_g1	7.51	unnamed protein product	1202	10	1.2e-53	0.494	0	-		no IPS match	c15819_g1_i2	no hit
c10663_g1_i1	c10663_g1	3.13		652	0			0	-		SIGNAL_PEPTIDE_N_REGION (PHOBIUS); SIGNAL_PEPTIDE_H_REGION (PHOBIUS); SIGNAL_PEPTIDE (PHOBIUS); SIGNAL_PEPTIDE_C_REGION (PHOBIUS); NON_CYTOPLASMIC_DOMAIN (PHOBIUS)	c8398_g1_i1	no hit
c10663_g1_i2	c10663_g1	0.99		504	0			0	-		no IPS match	c8398_g1_i1	no hit
c10664_g1_i1	c10664_g1	24.13	mitochondria fission 1	815	10	9.16e-73	0.816	6	F:kinase activity; P:mitochondrial fission; P:peroxisome fission; P:phosphorylation; C:chloroplast; F:protein binding	-	IPR016543 (PIRSF); IPR011990 (G3DSA:1.25.40.GENE3D); IPR028061 (PFAM); IPR028058 (PFAM); IPR016543 (PANTHER); PTHR13247:SF0 (PANTHER); CYTOPLASMIC_DOMAIN (PHOBIUS); TRANSMEMBRANE (PHOBIUS); NON_CYTOPLASMIC_DOMAIN (PHOBIUS); SSF48452 (SUPERFAMILY); TMhelix (TMHMM)	c12772_g1_i1	no hit
c10665_g1_i1	c10665_g1	12.24	protein fra10ac1-like	715	10	3.45e-30	0.852	0	-		no IPS match	c6992_g1_i1	no hit
c10665_g1_i2	c10665_g1	7.61		230	0			0	-		no IPS match	no hit	no hit
c10665_g1_i3	c10665_g1	3.16	protein fra10ac1-like	818	10	2.09e-17	0.816	0	-		no IPS match	c11291_g1_i1	no hit
c10666_g1_i1	c10666_g1	14.48	ataxin-7-like protein 3-like	896	10	2.01e-65	0.692	1	C:nucleus		IPR013246 (PFAM); PTHR15117 (PANTHER); PTHR15117:SF3 (PANTHER)	c8527_g1_i2	no hit
c10667_g1_i1	c10667_g1	4.24	unnamed protein product	818	2	3.82e-10	0.505	0	-		no IPS match	c11624_g1_i1	no hit
c10668_g1_i1	c10668_g1	126.97	duf246 domain-containing protein at1g04910-like	584	10	2.93e-54	0.945	0	-		no IPS match	no hit	no hit
c10669_g1_i1	c10669_g1	11.67	PREDICTED: uncharacterized protein LOC101257138	759	10	1.06e-107	0.793	3	C:endosome; C:trans-Golgi network; C:Golgi apparatus	-	SIGNAL_PEPTIDE_C_REGION (PHOBIUS); SIGNAL_PEPTIDE_H_REGION (PHOBIUS); NON_CYTOPLASMIC_DOMAIN (PHOBIUS); SIGNAL_PEPTIDE (PHOBIUS); SIGNAL_PEPTIDE_N_REGION (PHOBIUS); SignalP-noTM (SIGNALP_EUK); SignalP-TM (SIGNALP_GRAM_POSITIVE); IPR029044 (SUPERFAMILY)	no hit	no hit
c1067_g1_i1	c1067_g1	11.15		207	0			0	-		no IPS match	no hit	no hit
c10670_g1_i1	c10670_g1	13.3	PREDICTED: uncharacterized protein LOC101247385	722	10	5.17e-13	0.57	1	C:plastid	-	IPR019180 (PFAM); PTHR11698:SF0 (PANTHER); PTHR11698 (PANTHER)	c10602_g1_i1	no hit
c10671_g1_i1	c10671_g1	12.97	methyl- -binding domain-containing protein 5	666	10	4.12e-14	0.487	2	F:DNA binding; C:nucleus		IPR001739 (PFAM); IPR001739 (G3DSA:3.30.890.GENE3D); IPR001739 (PROSITE_PROFILES); IPR001739 (PROSITE_PROFILES); IPR016177 (SUPERFAMILY)	no hit	no hit
c10672_g1_i1	c10672_g1	8.56	nucleoporin nup43-like	1181	10	7.41e-139	0.71	2	C:intracellular membrane-bounded organelle; F:protein binding	-	IPR015943 (G3DSA:2.130.10.GENE3D); PTHR22652 (PANTHER); PTHR22652:SF0 (PANTHER); IPR017986 (SUPERFAMILY)	c12649_g1_i1	no hit
c10673_g1_i1	c10673_g1	12.65	achain crystal structure of double-stranded telomeric repeat binding factor from nicotiana tabacum	327	10	3.32e-19	0.921	3	C:nucleus; F:chromatin binding; F:DNA binding	-	no IPS match	no hit	no hit
c10673_g1_i2	c10673_g1	8.01	telomere repeat-binding protein 3-like isoform x1	392	10	1.89e-34	0.894	6	F:DNA binding, bending; F:double-stranded telomeric DNA binding; F:chromatin binding; C:chromosome, telomeric region; C:nucleus; P:response to abscisic acid	-	PTHR21717:SF12 (PANTHER); PTHR21717 (PANTHER)	no hit	no hit
c10674_g1_i1	c10674_g1	4.74	lipid phosphate phosphatase 2 isoform 2	1323	10	7.56e-170	0.852	4	F:phosphatidate phosphatase activity; P:dephosphorylation; P:abscisic acid-activated signaling pathway; C:plasma membrane	EC:3.1.3.4	no IPS match	c7019_g1_i1	no hit
c10675_g1_i1	c10675_g1	6.55	late blight resistance protein homolog r1b-14-like	1420	10	1.32e-93	0.611	2	P:defense response; F:ADP binding		G3DSA:3.80.10.10 (GENE3D); PTHR23155:SF419 (PANTHER); PTHR23155 (PANTHER); SSF52058 (SUPERFAMILY)	c11025_g1_i1	no hit
c10676_g1_i1	c10676_g1	9.87	flowering time control protein fca-like	1323	10	9.75e-102	0.641	3	F:nucleic acid binding; F:nucleotide binding; F:protein binding	-	Coil (COILS); IPR001202 (SMART); IPR000504 (SMART); IPR000504 (PFAM); IPR012677 (G3DSA:3.30.70.GENE3D); G3DSA:2.20.70.10 (GENE3D); IPR001202 (PFAM); PTHR24011:SF212 (PANTHER); PTHR24011 (PANTHER); IPR001202 (PROSITE_PATTERNS); IPR000504 (PROSITE_PROFILES); IPR001202 (PROSITE_PROFILES); IPR000504 (PROSITE_PROFILES); IPR001202 (SUPERFAMILY); SSF54928 (SUPERFAMILY); SSF54928 (SUPERFAMILY)	c3078_g1_i1	no hit
c10677_g1_i1	c10677_g1	10.65	transcription elongation factor 1	390	10	2.63e-27	0.946	5	P:regulation of transcription, DNA-templated; F:metal ion binding; F:translation elongation factor activity; C:nucleus; P:translational elongation	-	IPR007808 (PFAM); IPR007808 (PANTHER); PTHR20934:SF0 (PANTHER); SSF57783 (SUPERFAMILY)	c10007_g1_i1	no hit
c10678_g1_i1	c10678_g1	13.93	probable receptor-like protein kinase at1g67000-like	470	10	2.74e-10	0.698	3	P:protein phosphorylation; F:ATP binding; F:protein serine/threonine kinase activity	EC:2.7.11	PTHR24420:SF561 (PANTHER); PTHR24420 (PANTHER)	c13268_g1_i1	no hit
c10678_g1_i2	c10678_g1	4.66	probable receptor-like protein kinase at1g67000-like	469	10	1.05e-10	0.686	1	F:transferase activity, transferring phosphorus-containing groups	-	G3DSA:1.10.510.10 (GENE3D); PTHR24420 (PANTHER); PTHR24420:SF561 (PANTHER)	no hit	no hit
c10679_g1_i1	c10679_g1	8.19	verticillium wilt disease resistance protein	454	10	1.39e-26	0.697	0	-		IPR013210 (PFAM); G3DSA:3.80.10.10 (GENE3D); PTHR24420:SF695 (PANTHER); PTHR24420 (PANTHER); NON_CYTOPLASMIC_DOMAIN (PHOBIUS); CYTOPLASMIC_DOMAIN (PHOBIUS); TRANSMEMBRANE (PHOBIUS); TMhelix (TMHMM)	no hit	no hit
c10679_g1_i2	c10679_g1	7.66	receptor-like protein 12-like	414	10	4.7e-20	0.595	0	-		IPR013210 (PFAM); G3DSA:3.80.10.10 (GENE3D); PTHR24420 (PANTHER); NON_CYTOPLASMIC_DOMAIN (PHOBIUS); SIGNAL_PEPTIDE (PHOBIUS); SIGNAL_PEPTIDE_N_REGION (PHOBIUS); SIGNAL_PEPTIDE_C_REGION (PHOBIUS); SIGNAL_PEPTIDE_H_REGION (PHOBIUS); TMhelix (TMHMM)	c30662_g1_i1	no hit
c10679_g2_i1	c10679_g2	6.9	receptor-like protein 12-like	374	10	5.97e-33	0.638	0	-		IPR013210 (PFAM); G3DSA:3.80.10.10 (GENE3D); PTHR24420 (PANTHER); PTHR24420:SF637 (PANTHER); SIGNAL_PEPTIDE_C_REGION (PHOBIUS); SIGNAL_PEPTIDE (PHOBIUS); NON_CYTOPLASMIC_DOMAIN (PHOBIUS); SIGNAL_PEPTIDE_N_REGION (PHOBIUS); SIGNAL_PEPTIDE_H_REGION (PHOBIUS); SSF52058 (SUPERFAMILY); TMhelix (TMHMM)	c9869_g1_i1	no hit
c10680_g1_i1	c10680_g1	22	kinase family protein	1226	10	0	0.945	10	P:protein phosphorylation; F:protein kinase activity; C:plasmodesma; F:ATP binding; P:N-terminal protein myristoylation; F:protein binding; P:brassinosteroid mediated signaling pathway; C:vacuole; P:response to abscisic acid; C:plasma membrane	-	no IPS match	c14065_g1_i1	no hit
c10681_g1_i1	c10681_g1	46.89	ubiquitin-conjugating enzyme 19 family protein	718	10	1.13e-99	0.962	4	P:cell proliferation; P:protein ubiquitination; P:ubiquitin-dependent protein catabolic process; F:ubiquitin-protein ligase activity	EC:6.3.2.19	no IPS match	c11469_g1_i1	no hit
c10682_g1_i1	c10682_g1	14.93	e3 ubiquitin-protein ligase cop1-like	814	10	1.33e-92	0.755	2	P:response to red or far red light; F:oxidoreductase activity	-	no IPS match	c13704_g1_i1	no hit
c10683_g1_i1	c10683_g1	6.85	zinc finger c-x8-c-x5-c-x3-h type family isoform 1	970	5	5.02e-21	0.422	1	F:metal ion binding		no IPS match	c9106_g1_i1	no hit
c10684_g1_i1	c10684_g1	14.46	hypothetical protein M569_04305, partial	468	10	7.33e-10	0.665	2	C:vacuolar membrane; C:vacuole		NON_CYTOPLASMIC_DOMAIN (PHOBIUS); TRANSMEMBRANE (PHOBIUS); CYTOPLASMIC_DOMAIN (PHOBIUS); TMhelix (TMHMM)	c12708_g1_i1	no hit
c10684_g1_i2	c10684_g1	40.82	hypothetical protein M569_04305, partial	283	10	1.17e-10	0.666	2	C:vacuolar membrane; C:vacuole		CYTOPLASMIC_DOMAIN (PHOBIUS); CYTOPLASMIC_DOMAIN (PHOBIUS); TRANSMEMBRANE (PHOBIUS); TRANSMEMBRANE (PHOBIUS); NON_CYTOPLASMIC_DOMAIN (PHOBIUS); TMhelix (TMHMM)	no hit	no hit
c10685_g1_i1	c10685_g1	8.44	histidine triad nucleotide-binding protein 3-like	767	10	7.97e-76	0.848	5	P:sulfur compound metabolic process; F:adenylylsulfatase activity; C:peroxisome; P:purine ribonucleotide metabolic process; F:sulfate adenylyltransferase (ADP) activity	EC:2.7.7.5; EC:3.6.2.1	IPR001310 (PRINTS); IPR011146 (G3DSA:3.30.428.GENE3D); PF11969 (PFAM); IPR001310 (PANTHER); PTHR12486:SF5 (PANTHER); SIGNAL_PEPTIDE (PHOBIUS); SIGNAL_PEPTIDE_H_REGION (PHOBIUS); SIGNAL_PEPTIDE_C_REGION (PHOBIUS); SIGNAL_PEPTIDE_N_REGION (PHOBIUS); NON_CYTOPLASMIC_DOMAIN (PHOBIUS); IPR011146 (PROSITE_PROFILES); PS51257 (PROSITE_PROFILES); SignalP-TM (SIGNALP_GRAM_POSITIVE); IPR011146 (SUPERFAMILY)	c10533_g1_i1	gi|628266444|gb|JZ581983.1|JZ581983
c10686_g1_i1	c10686_g1	10.19	hypothetical protein CICLE_v10012101mg	799	10	2.3e-39	0.5	0	-		no IPS match	c5651_g1_i1	no hit
c10687_g1_i1	c10687_g1	22.1	uncharacterized loc101203220	976	10	1.4e-123	0.93	3	P:pollen development; C:plasma membrane; P:response to oxidative stress	-	no IPS match	c10218_g1_i1	no hit
c10687_g1_i2	c10687_g1	0	uncharacterized loc101203220	890	10	4.72e-124	0.93	3	P:pollen development; C:plasma membrane; P:response to oxidative stress	-	SIGNAL_PEPTIDE (PHOBIUS); TRANSMEMBRANE (PHOBIUS); SIGNAL_PEPTIDE_N_REGION (PHOBIUS); SIGNAL_PEPTIDE_H_REGION (PHOBIUS); NON_CYTOPLASMIC_DOMAIN (PHOBIUS); CYTOPLASMIC_DOMAIN (PHOBIUS); SIGNAL_PEPTIDE_C_REGION (PHOBIUS); SignalP-noTM (SIGNALP_EUK); TMhelix (TMHMM); TMhelix (TMHMM)	no hit	no hit
c10688_g1_i1	c10688_g1	23.87	nucleotide-binding site leucine-rich repeat partial	386	10	4.67e-48	0.702	2	P:defense response; F:ADP binding	-	IPR027417 (G3DSA:3.40.50.GENE3D); IPR002182 (PFAM); PTHR23155 (PANTHER); PTHR23155:SF461 (PANTHER); IPR027417 (SUPERFAMILY)	c19081_g1_i1	no hit
c10689_g1_i1	c10689_g1	12.3	transcription initiation factor tfiid subunit 11-like isoform x1	766	10	1.03e-77	0.72	3	P:transcription initiation from RNA polymerase II promoter; C:nucleus; F:protein heterodimerization activity	-	IPR009072 (G3DSA:1.10.20.GENE3D); IPR006809 (PFAM); IPR006809 (PANTHER); IPR009072 (SUPERFAMILY)	c9342_g1_i1	gi|628262772|gb|JZ583365.1|JZ583365
c10690_g1_i1	c10690_g1	120.1	rhodanese-like domain-containing protein chloroplastic-like	754	10	1.84e-55	0.613	4	C:chloroplast thylakoid membrane; C:chloroplast thylakoid; P:photosynthetic electron transport in photosystem II; P:defense response to bacterium		IPR001763 (G3DSA:3.40.250.GENE3D); PTHR11177 (PANTHER); PTHR11177:SF138 (PANTHER)	c12101_g1_i1	gi|628268297|gb|JZ582325.1|JZ582325
c10691_g1_i1	c10691_g1	5.38	wd repeat-containing protein 25-like	1187	10	2.32e-141	0.854	1	F:protein binding		IPR001680 (SMART); IPR001680 (PFAM); IPR015943 (G3DSA:2.130.10.GENE3D); PTHR19852:SF14 (PANTHER); PTHR19852 (PANTHER); IPR019775 (PROSITE_PATTERNS); IPR017986 (PROSITE_PROFILES); IPR001680 (PROSITE_PROFILES); IPR017986 (SUPERFAMILY)	c12378_g1_i1	no hit
c10692_g1_i1	c10692_g1	18	transcription factor bhlh14	632	10	1.2e-70	0.894	1	C:mitochondrion	-	no IPS match	no hit	no hit
c10692_g1_i2	c10692_g1	8.86	transcription factor bhlh14	583	10	6.6e-71	0.894	1	C:mitochondrion	-	CYTOPLASMIC_DOMAIN (PHOBIUS); TRANSMEMBRANE (PHOBIUS); NON_CYTOPLASMIC_DOMAIN (PHOBIUS); TMhelix (TMHMM)	c12753_g1_i2	gi|628265035|gb|JZ581306.1|JZ581306
c10693_g1_i1	c10693_g1	5.58	PREDICTED: uncharacterized protein LOC101251529 isoform 2	1797	10	0	0.803	3	P:GPI anchor metabolic process; F:hydrolase activity, acting on ester bonds; P:intracellular protein transport	-	IPR012908 (PFAM); PTHR15495 (PANTHER); PTHR15495:SF7 (PANTHER); TRANSMEMBRANE (PHOBIUS); NON_CYTOPLASMIC_DOMAIN (PHOBIUS); CYTOPLASMIC_DOMAIN (PHOBIUS); TRANSMEMBRANE (PHOBIUS); NON_CYTOPLASMIC_DOMAIN (PHOBIUS); TRANSMEMBRANE (PHOBIUS); CYTOPLASMIC_DOMAIN (PHOBIUS); TMhelix (TMHMM); TMhelix (TMHMM); TMhelix (TMHMM)	c13132_g1_i1	no hit
c10694_g1_i1	c10694_g1	13.8	rar1 protein	997	10	2.35e-111	0.758	4	P:defense response to bacterium; P:single-organism process; F:binding; P:defense response, incompatible interaction	-	IPR007051 (PFAM); PTHR12621:SF8 (PANTHER); PTHR12621 (PANTHER); IPR007051 (PROSITE_PROFILES); IPR007051 (PROSITE_PROFILES); IPR007051 (PROSITE_PROFILES)	c10521_g1_i1	no hit
c10695_g1_i1	c10695_g1	127.54	adp-ribosylation factor	529	10	1.42e-50	1	11	P:vesicle-mediated transport; P:small GTPase mediated signal transduction; C:plasmodesma; P:protein ADP-ribosylation; F:transporter activity; P:intracellular protein transport; C:vacuole; P:response to cadmium ion; C:Golgi apparatus; F:GTP binding; C:plasma membrane	-	no IPS match	c11719_g1_i1	no hit
c10697_g1_i1	c10697_g1	282.41	#NAME?	262	10	6.95e-39	0.826	14	C:chloroplast envelope; C:membrane; F:microtubule-severing ATPase activity; C:thylakoid lumen; P:cell division; F:metalloendopeptidase activity; P:photosystem II repair; P:reactive oxygen species metabolic process; P:proteolysis; C:chloroplast thylakoid; P:ATP catabolic process; F:ATP binding; P:thylakoid membrane organization; P:photoinhibition	EC:3.6.4.3; EC:3.4.24	G3DSA:1.10.8.60 (GENE3D); PTHR23076:SF54 (PANTHER); PTHR23076 (PANTHER); IPR027417 (SUPERFAMILY)	c11054_g1_i1	no hit
c10698_g1_i1	c10698_g1	7.76	cop1-interactive protein 1	1168	10	4.81e-43	0.597	0	-		Coil (COILS); Coil (COILS); Coil (COILS); Coil (COILS); Coil (COILS); Coil (COILS)	c11256_g1_i1	no hit
c10699_g1_i1	c10699_g1	6.36	transporter associated with antigen processing protein 2 isoform 1	1031	10	5.71e-160	0.833	8	C:plant-type vacuole; P:response to aluminum ion; P:drug transmembrane transport; F:xenobiotic-transporting ATPase activity; C:integral component of membrane; P:ATP catabolic process; F:ATP binding; P:xenobiotic transport	EC:3.6.3.44	IPR001140 (PFAM); G3DSA:1.20.1560.10 (GENE3D); PTHR24221 (PANTHER); PTHR24221:SF127 (PANTHER); CYTOPLASMIC_DOMAIN (PHOBIUS); TRANSMEMBRANE (PHOBIUS); TRANSMEMBRANE (PHOBIUS); NON_CYTOPLASMIC_DOMAIN (PHOBIUS); CYTOPLASMIC_DOMAIN (PHOBIUS); TRANSMEMBRANE (PHOBIUS); NON_CYTOPLASMIC_DOMAIN (PHOBIUS); IPR011527 (PROSITE_PROFILES); IPR011527 (SUPERFAMILY); TMhelix (TMHMM); TMhelix (TMHMM); TMhelix (TMH…	c9196_g1_i1	no hit
c107_g1_i1	c107_g1	19.56	uncharacterized loc101205778	409	10	4.71e-47	0.768	0	-		no IPS match	c9191_g1_i1	no hit
c1070_g1_i1	c1070_g1	3.2	p-loop containing nucleoside triphosphate hydrolases superfamily protein isoform 1	744	10	2.93e-29	0.769	4	F:phosphotransferase activity, alcohol group as acceptor; F:ATP binding; P:nucleoside phosphate biosynthetic process; F:kinase activity	-	TRANSMEMBRANE (PHOBIUS); SIGNAL_PEPTIDE_C_REGION (PHOBIUS); NON_CYTOPLASMIC_DOMAIN (PHOBIUS); SIGNAL_PEPTIDE (PHOBIUS); SIGNAL_PEPTIDE_N_REGION (PHOBIUS); CYTOPLASMIC_DOMAIN (PHOBIUS); SIGNAL_PEPTIDE_H_REGION (PHOBIUS)	no hit	no hit
c10700_g1_i1	c10700_g1	7.73	uncharacterized loc101209442	2107	10	0	0.601	2	F:nucleic acid binding; F:nucleotide binding		IPR000504 (SMART); IPR000504 (PFAM); IPR012677 (G3DSA:3.30.70.GENE3D); IPR000504 (PROSITE_PROFILES); SSF54928 (SUPERFAMILY)	c13154_g2_i1	no hit
c10701_g1_i1	c10701_g1	6.35		534	0			0	-		NON_CYTOPLASMIC_DOMAIN (PHOBIUS); SIGNAL_PEPTIDE_N_REGION (PHOBIUS); SIGNAL_PEPTIDE_H_REGION (PHOBIUS); SIGNAL_PEPTIDE_C_REGION (PHOBIUS); SIGNAL_PEPTIDE (PHOBIUS); SignalP-TM (SIGNALP_GRAM_POSITIVE); SignalP-noTM (SIGNALP_EUK); TMhelix (TMHMM)	c6530_g1_i1	gi|628266202|gb|JZ579101.1|JZ579101
c10702_g1_i1	c10702_g1	8.62	mediator of rna polymerase ii transcription subunit 18-like	1122	10	5.27e-131	0.923	9	P:sepal development; P:carpel development; P:regulation of timing of transition from vegetative to reproductive phase; P:regulation of vernalization response; P:petal development; P:stamen development; P:specification of floral organ number; C:mediator complex; P:negative regulation of transcription, DNA-templated	-	PTHR13321:SF2 (PANTHER); PTHR13321 (PANTHER)	c11913_g1_i1	no hit
c10703_g1_i1	c10703_g1	10.87	probable beta- -galactosyltransferase 19-like	1717	10	0	0.795	5	C:Golgi apparatus; F:carbohydrate binding; F:galactosyltransferase activity; P:protein glycosylation; C:integral component of membrane	EC:2.4.1	IPR001079 (SMART); IPR001079 (PFAM); IPR013320 (G3DSA:2.60.120.GENE3D); IPR002659 (PFAM); PTHR11214:SF92 (PANTHER); IPR002659 (PANTHER); IPR001079 (PROSITE_PROFILES); IPR008985 (SUPERFAMILY)	c10909_g1_i1	no hit
c10704_g1_i1	c10704_g1	60.94	peptidyl-prolyl cis-trans isomerase fkbp12-like	737	10	7.04e-68	0.916	4	P:protein folding; P:protein peptidyl-prolyl isomerization; C:cytosol; F:peptidyl-prolyl cis-trans isomerase activity	EC:5.2.1.8	IPR001179 (PFAM); G3DSA:3.10.50.40 (GENE3D); IPR023566 (PANTHER); PTHR10516:SF214 (PANTHER); IPR001179 (PROSITE_PROFILES); SSF54534 (SUPERFAMILY)	c11907_g1_i1	no hit
c10704_g1_i2	c10704_g1	67.01	peptidyl-prolyl cis-trans isomerase fkbp12-like	756	10	7.33e-67	0.914	4	P:protein folding; P:protein peptidyl-prolyl isomerization; C:cytosol; F:peptidyl-prolyl cis-trans isomerase activity	EC:5.2.1.8	G3DSA:3.10.50.40 (GENE3D); IPR001179 (PFAM); PTHR10516:SF214 (PANTHER); IPR023566 (PANTHER); IPR001179 (PROSITE_PROFILES); SSF54534 (SUPERFAMILY)	no hit	no hit
c10705_g1_i1	c10705_g1	11.63	PREDICTED: uncharacterized protein LOC101507971	761	1	5.21e-07	0.61	0	-		no IPS match	c12563_g1_i1	no hit
c10706_g1_i1	c10706_g1	22.96	lipase family partial	1064	10	7.38e-125	0.845	1	P:lipid metabolic process	-	no IPS match	no hit	no hit
c10707_g1_i1	c10707_g1	8.57	rab proteins geranylgeranyltransferase component a	1127	10	4.71e-28	0.7	1	C:cytoplasm	-	no IPS match	c16801_g1_i1	no hit
c10708_g1_i1	c10708_g1	1.44	PREDICTED: uncharacterized protein LOC100241410	492	10	4.16e-44	0.883	1	C:vacuole	-	IPR007493 (G3DSA:2.30.240.GENE3D); IPR007493 (PFAM); PTHR31676:SF8 (PANTHER); PTHR31676 (PANTHER); SIGNAL_PEPTIDE_N_REGION (PHOBIUS); SIGNAL_PEPTIDE_H_REGION (PHOBIUS); NON_CYTOPLASMIC_DOMAIN (PHOBIUS); SIGNAL_PEPTIDE (PHOBIUS); SIGNAL_PEPTIDE_C_REGION (PHOBIUS); SignalP-noTM (SIGNALP_EUK); IPR007493 (SUPERFAMILY)	c33231_g1_i1	no hit
c10708_g2_i1	c10708_g2	2.77		505	0			0	-		SignalP-noTM (SIGNALP_EUK)	c8917_g1_i1	no hit
c10709_g1_i1	c10709_g1	14.74	50s ribosomal protein l24-like	853	10	1.9e-102	0.955	3	C:ribosome; F:structural constituent of ribosome; P:translation	-	IPR005824 (SMART); IPR003256 (TIGRFAM); IPR014722 (G3DSA:2.30.30.GENE3D); IPR005824 (PFAM); IPR003256 (PANTHER); IPR005825 (PROSITE_PATTERNS); IPR003256 (HAMAP); IPR008991 (SUPERFAMILY)	c15622_g1_i2	no hit
c1071_g1_i1	c1071_g1	14.18		235	0			0	-		no IPS match	c25483_g1_i1	no hit
c10710_g1_i1	c10710_g1	10.77	PREDICTED: uncharacterized protein LOC102586844	682	10	7.91e-92	0.815	0	-		SIGNAL_PEPTIDE (PHOBIUS); SIGNAL_PEPTIDE_N_REGION (PHOBIUS); SIGNAL_PEPTIDE_H_REGION (PHOBIUS); NON_CYTOPLASMIC_DOMAIN (PHOBIUS); SIGNAL_PEPTIDE_C_REGION (PHOBIUS); SignalP-noTM (SIGNALP_EUK); SignalP-TM (SIGNALP_GRAM_POSITIVE); IPR014044 (SUPERFAMILY)	c18960_g1_i1	no hit
c10711_g1_i1	c10711_g1	29.33	glutathione s-	918	10	6.15e-88	0.712	2	F:lyase activity; F:protein binding	-	IPR004045 (PFAM); IPR004046 (PFAM); IPR010987 (G3DSA:1.20.1050.GENE3D); IPR012336 (G3DSA:3.40.30.GENE3D); PTHR11260 (PANTHER); PTHR11260:SF39 (PANTHER); SIGNAL_PEPTIDE_C_REGION (PHOBIUS); NON_CYTOPLASMIC_DOMAIN (PHOBIUS); SIGNAL_PEPTIDE (PHOBIUS); SIGNAL_PEPTIDE_H_REGION (PHOBIUS); SIGNAL_PEPTIDE_N_REGION (PHOBIUS); IPR004045 (PROSITE_PROFILES); IPR010987 (PROSITE_PROFILES); IPR012336 (SUPERFAMIL…	c11684_g1_i1	no hit
c10712_g1_i1	c10712_g1	7.78	replication factor c dna polymerase iii gamma-tau	701	10	2.23e-102	0.807	6	P:DNA-dependent DNA replication; F:DNA-directed DNA polymerase activity; F:DNA binding; C:DNA polymerase III complex; F:ATP binding; F:nucleoside-triphosphatase activity	EC:3.6.1.15; EC:2.7.7.7	G3DSA:1.10.8.60 (GENE3D); IPR027417 (G3DSA:3.40.50.GENE3D); PF13177 (PFAM); PTHR11669 (PANTHER); PTHR11669:SF3 (PANTHER); IPR027417 (SUPERFAMILY)	no hit	no hit
c10713_g1_i1	c10713_g1	8.72	wd repeat-containing protein 5-like	1215	10	0	0.903	5	F:myosin heavy chain kinase activity; F:histone binding; P:protein phosphorylation; C:Set1C/COMPASS complex; P:vegetative to reproductive phase transition of meristem	EC:2.7.11.7	IPR020472 (PRINTS); IPR001680 (SMART); IPR015943 (G3DSA:2.130.10.GENE3D); IPR001680 (PFAM); PTHR22847:SF308 (PANTHER); PTHR22847 (PANTHER); IPR019775 (PROSITE_PATTERNS); IPR019775 (PROSITE_PATTERNS); IPR019775 (PROSITE_PATTERNS); IPR019775 (PROSITE_PATTERNS); IPR001680 (PROSITE_PROFILES); IPR001680 (PROSITE_PROFILES); IPR001680 (PROSITE_PROFILES); IPR001680 (PROSITE_PROFILES); IPR001680 (PROSITE_…	c10314_g1_i1	gi|628262829|gb|JZ583422.1|JZ583422
c10714_g1_i1	c10714_g1	3.45		440	0			0	-		no IPS match	c23852_g1_i1	no hit
c10714_g2_i1	c10714_g2	19.93	e3 ubiquitin-protein ligase ring1-like	677	10	7.79e-34	0.477	2	F:zinc ion binding; F:protein binding		IPR001841 (SMART); IPR013083 (G3DSA:3.30.40.GENE3D); IPR001841 (PFAM); PTHR14155 (PANTHER); IPR001841 (PROSITE_PROFILES); SSF57850 (SUPERFAMILY)	c13065_g1_i1	gi|628265749|gb|JZ578648.1|JZ578648
c10715_g1_i1	c10715_g1	0		272	0			0	-		no IPS match	no hit	no hit
c10715_g1_i2	c10715_g1	4.03	---NA---	963	0			0	-		no IPS match	c27043_g1_i1	no hit
c10715_g1_i3	c10715_g1	2.4		366	0			0	-		no IPS match	c11641_g1_i2	no hit
c10716_g1_i1	c10716_g1	11.42	probable sugar phosphate phosphate translocator at3g11320-like	1049	10	4.43e-150	0.97	2	C:integral component of membrane; C:Golgi apparatus	-	IPR004853 (PFAM); PTHR11132 (PANTHER); PTHR11132:SF41 (PANTHER); CYTOPLASMIC_DOMAIN (PHOBIUS); TRANSMEMBRANE (PHOBIUS); TRANSMEMBRANE (PHOBIUS); CYTOPLASMIC_DOMAIN (PHOBIUS); NON_CYTOPLASMIC_DOMAIN (PHOBIUS); SIGNAL_PEPTIDE_C_REGION (PHOBIUS); SIGNAL_PEPTIDE_N_REGION (PHOBIUS); CYTOPLASMIC_DOMAIN (PHOBIUS); TRANSMEMBRANE (PHOBIUS); TRANSMEMBRANE (PHOBIUS); SIGNAL_PEPTIDE_H_REGION (PHOBIUS); SIGNA…	c6249_g1_i1	no hit
c10717_g1_i1	c10717_g1	19.05	serine threonine-protein phosphatase 2a activator-like	890	10	1.07e-144	0.771	2	F:phosphatase activator activity; P:positive regulation of catalytic activity	-	IPR004327 (PFAM); IPR004327 (PANTHER); SSF140984 (SUPERFAMILY)	no hit	no hit
c10718_g1_i1	c10718_g1	6.26		467	0			0	-		no IPS match	c21408_g1_i3	no hit
c10719_g1_i1	c10719_g1	5.5	rb1-inducible coiled-coil protein isoform 1	1247	10	1.03e-68	0.556	0	-		PF14383 (PFAM)	c18287_g1_i1	no hit
c1072_g1_i1	c1072_g1	0		263	0			0	-		no IPS match	no hit	no hit
c10720_g1_i1	c10720_g1	8.25	cyclin delta-1 family protein	452	10	2.32e-41	0.633	1	C:nucleus		IPR004367 (PFAM)	c10875_g1_i1	no hit
c10721_g1_i1	c10721_g1	5.76	PREDICTED: uncharacterized protein LOC101250274	1668	10	9.97e-117	0.592	1	P:gene silencing by RNA		no IPS match	c11047_g1_i1	no hit
c10722_g1_i1	c10722_g1	10.85		577	0			0	-		no IPS match	no hit	no hit
c10722_g1_i2	c10722_g1	7.77		901	0			0	-		no IPS match	no hit	no hit
c10723_g1_i1	c10723_g1	2	heme-binding-like protein chloroplastic-like	921	10	6.43e-73	0.638	0	-		no IPS match	no hit	no hit
c10723_g1_i2	c10723_g1	8.9	heme-binding-like protein chloroplastic-like	824	10	3.54e-107	0.816	0	-		IPR006917 (PFAM); PTHR11220:SF22 (PANTHER); IPR006917 (PANTHER); IPR011256 (SUPERFAMILY); IPR011256 (SUPERFAMILY)	c9512_g1_i1	no hit
c10723_g2_i1	c10723_g2	0	protein with unknown function	268	1	3.79e-07	0.72	0	-		IPR006917 (PFAM); IPR011256 (SUPERFAMILY)	no hit	no hit
c10723_g2_i2	c10723_g2	9.56	soul heme-binding family protein	269	10	3.51e-18	0.849	1	C:chloroplast thylakoid membrane	-	IPR006917 (PFAM); IPR006917 (PANTHER); PTHR11220:SF22 (PANTHER); IPR011256 (SUPERFAMILY)	no hit	no hit
c10724_g1_i1	c10724_g1	5.65	btb poz domain-containing protein dot3- partial	1057	10	7.93e-161	0.779	3	P:system development; P:xylem and phloem pattern formation; F:protein binding	-	IPR000210 (SMART); IPR027356 (PFAM); IPR013069 (PFAM); IPR011333 (G3DSA:3.30.710.GENE3D); PTHR32370:SF6 (PANTHER); PTHR32370 (PANTHER); IPR000210 (PROSITE_PROFILES); IPR027356 (PROSITE_PROFILES); IPR011333 (SUPERFAMILY)	c17912_g1_i1	no hit
c10724_g1_i2	c10724_g1	4.12	root phototropism	1279	10	5.11e-146	0.767	2	P:system development; P:xylem and phloem pattern formation	-	IPR027356 (PFAM); PTHR32370:SF6 (PANTHER); PTHR32370 (PANTHER); IPR027356 (PROSITE_PROFILES)	no hit	no hit
c10725_g1_i1	c10725_g1	13.69	snf7 family protein	1169	10	3.1e-87	0.547	1	P:protein transport		Coil (COILS); Coil (COILS); G3DSA:1.10.3090.10 (GENE3D); IPR005024 (PFAM); PTHR22761 (PANTHER); PTHR22761:SF7 (PANTHER)	c14738_g1_i1	no hit
c10726_g1_i1	c10726_g1	8.26	c-jun-amino-terminal kinase-interacting protein	1547	10	1.25e-69	0.533	0	-		no IPS match	c20205_g1_i1	no hit
c10727_g1_i1	c10727_g1	15.17	tyrosine-specific transport	804	10	5.82e-72	0.673	1	P:amino acid transmembrane transport		Coil (COILS); IPR018227 (PFAM); PTHR32195 (PANTHER); PTHR32195:SF10 (PANTHER); TRANSMEMBRANE (PHOBIUS); CYTOPLASMIC_DOMAIN (PHOBIUS); NON_CYTOPLASMIC_DOMAIN (PHOBIUS); TRANSMEMBRANE (PHOBIUS); TRANSMEMBRANE (PHOBIUS); TRANSMEMBRANE (PHOBIUS); NON_CYTOPLASMIC_DOMAIN (PHOBIUS); TRANSMEMBRANE (PHOBIUS); CYTOPLASMIC_DOMAIN (PHOBIUS); NON_CYTOPLASMIC_DOMAIN (PHOBIUS); CYTOPLASMIC_DOMAIN (PHOBIUS); TMh…	no hit	no hit
c10728_g1_i1	c10728_g1	198.06		541	0			0	-		no IPS match	c10152_g1_i1	no hit
c10729_g1_i1	c10729_g1	2.4		366	0			0	-		no IPS match	no hit	no hit
c10729_g1_i2	c10729_g1	4.38	ubiquitin carboxyl-terminal hydrolase 17-like	488	5	3.48e-11	0.706	0	-		no IPS match	c21496_g2_i1	no hit
c10729_g1_i3	c10729_g1	0	hypothetical protein M569_14936	477	1	1.67e-10	0.79	0	-		no IPS match	no hit	no hit
c10729_g1_i4	c10729_g1	0		377	0			0	-		no IPS match	no hit	no hit
c1073_g1_i1	c1073_g1	10.3	eukaryotic translation initiation factor isoform 4g-1-like isoform x2	308	10	1.27e-50	0.9	4	P:translational initiation; F:translation initiation factor activity; C:nucleus; C:cytosol	-	IPR016021 (G3DSA:1.25.40.GENE3D); PTHR23253 (PANTHER); IPR016024 (SUPERFAMILY)	c27810_g1_i1	no hit
c1073_g1_i2	c1073_g1	0	eukaryotic translation initiation factor isoform 4g-1-like isoform x2	221	10	6.37e-33	0.941	5	P:translational initiation; F:translation initiation factor activity; C:nucleus; C:cytosol; F:protein binding	-	IPR016021 (G3DSA:1.25.40.GENE3D); IPR003890 (PFAM); PTHR23253 (PANTHER); IPR016024 (SUPERFAMILY)	no hit	no hit
c10730_g1_i1	c10730_g1	46.99	heat shock protein	890	10	3.28e-59	0.81	6	P:protein folding; P:response to high light intensity; F:unfolded protein binding; P:response to hydrogen peroxide; P:hyperosmotic response; P:response to heat	-	IPR008978 (G3DSA:2.60.40.GENE3D); IPR002068 (PFAM); PTHR11527 (PANTHER); PTHR11527:SF93 (PANTHER); IPR002068 (PROSITE_PROFILES); IPR008978 (SUPERFAMILY)	c13783_g1_i1	gi|628264734|gb|JZ581005.1|JZ581005
c10731_g1_i1	c10731_g1	43.83	transcription factor apfi family protein	1230	10	3.12e-153	0.912	1	C:mitochondrial respiratory chain complex I	-	IPR001451 (PFAM); G3DSA:2.160.10.10 (GENE3D); PTHR13061 (PANTHER); PTHR13061:SF0 (PANTHER); IPR011004 (SUPERFAMILY)	c8911_g1_i1	no hit
c10732_g1_i1	c10732_g1	0	protein clec16a partial	1344	10	7.8e-131	0.723	0	-		PTHR21481 (PANTHER)	no hit	no hit
c10732_g1_i2	c10732_g1	8.74	protein clec16a partial	1212	10	1.16e-137	0.835	0	-		IPR019155 (PFAM); PTHR21481 (PANTHER)	no hit	no hit
c10733_g1_i1	c10733_g1	16.62	desi-like protein at4g17486-like	1293	10	3.47e-129	0.787	0	-		IPR008580 (PFAM); PTHR12378 (PANTHER); PTHR12378:SF4 (PANTHER)	c11374_g1_i1	no hit
c10734_g1_i1	c10734_g1	5.12	Os01g0802400	708	10	3.95e-18	0.596	2	F:protein dimerization activity; F:nucleic acid binding	-	Coil (COILS); IPR008906 (PFAM); PTHR23272 (PANTHER); IPR012337 (SUPERFAMILY)	c17222_g1_i1	no hit
c10735_g1_i1	c10735_g1	17.86	mitochondrial thiamine pyrophosphate carrier-like	659	10	1.09e-61	0.863	6	P:thiamine pyrophosphate transport; F:thiamine pyrophosphate transporter activity; P:transmembrane transport; C:integral component of membrane; P:vitamin transport; C:mitochondrion	-	no IPS match	c13762_g1_i1	no hit
c10736_g1_i1	c10736_g1	44.61	PREDICTED: uncharacterized protein LOC100263463	624	10	1.85e-42	0.717	2	F:amino acid binding; P:metabolic process		Coil (COILS)	c7507_g1_i1	no hit
c10737_g1_i1	c10737_g1	25.9	Uncharacterized protein TCM_015942	597	10	1.38e-18	0.988	1	C:Golgi apparatus	-	no IPS match	c13209_g1_i3	no hit
c10737_g1_i2	c10737_g1	2.68		346	0			0	-		no IPS match	c13209_g1_i2	no hit
c10738_g1_i1	c10738_g1	2.58	probable rna-dependent rna polymerase 3-like	745	10	1.44e-28	0.575	3	P:metabolic process; F:RNA-directed RNA polymerase activity; P:transcription, RNA-templated		no IPS match	no hit	no hit
c10738_g1_i2	c10738_g1	3.67	probable rna-dependent rna polymerase 3-like	765	10	1.77e-28	0.575	1	F:RNA-directed RNA polymerase activity		PTHR23079:SF9 (PANTHER); IPR007855 (PANTHER)	no hit	no hit
c10739_g1_i1	c10739_g1	11.33	probable serine threonine-protein kinase abkc-like	896	10	3.23e-100	0.923	2	F:transferase activity, transferring phosphorus-containing groups; P:metabolic process	-	PTHR10566 (PANTHER); PTHR10566:SF6 (PANTHER)	c5107_g1_i1	no hit
c1074_g1_i1	c1074_g1	10.73		209	0			0	-		no IPS match	c7727_g1_i1	no hit
c10740_g1_i1	c10740_g1	956.23		318	0			0	-		NON_CYTOPLASMIC_DOMAIN (PHOBIUS); SIGNAL_PEPTIDE_H_REGION (PHOBIUS); SIGNAL_PEPTIDE_C_REGION (PHOBIUS); SIGNAL_PEPTIDE_N_REGION (PHOBIUS); SIGNAL_PEPTIDE (PHOBIUS); SignalP-TM (SIGNALP_EUK); TMhelix (TMHMM)	no hit	no hit
c10741_g1_i1	c10741_g1	8.38		339	0			0	-		no IPS match	no hit	no hit
c10741_g1_i2	c10741_g1	7.47		359	0			0	-		no IPS match	no hit	no hit
c10742_g1_i1	c10742_g1	12.56	late embryogenesis abundant hydroxyproline-rich glycofamily	682	10	4.08e-62	0.666	0	-		IPR013783 (G3DSA:2.60.40.GENE3D); IPR004864 (PFAM); PTHR31852:SF3 (PANTHER); PTHR31852 (PANTHER); CYTOPLASMIC_DOMAIN (PHOBIUS); TRANSMEMBRANE (PHOBIUS); NON_CYTOPLASMIC_DOMAIN (PHOBIUS); TMhelix (TMHMM)	c9422_g1_i1	gi|628269372|gb|JZ579861.1|JZ579861
c10743_g1_i1	c10743_g1	9.21	cytochrome c subunit vib family protein isoform 1	669	10	6.51e-57	0.863	4	P:hydrogen ion transmembrane transport; C:mitochondrion; P:oxidation-reduction process; F:cytochrome-c oxidase activity	EC:1.9.3.1	no IPS match	c8454_g1_i1	no hit
c10744_g1_i1	c10744_g1	9.04	ubiquitin fusion degradaton	778	10	6.76e-132	0.835	1	P:ubiquitin-dependent protein catabolic process	-	PTHR12555:SF14 (PANTHER); IPR004854 (PANTHER)	c16335_g1_i1	no hit
c10745_g1_i1	c10745_g1	8.83	duplicated homeodomain-like superfamily protein isoform 1	1202	10	8.29e-49	0.497	3	F:chromatin binding; C:nucleus; F:DNA binding		no IPS match	no hit	no hit
c10746_g1_i1	c10746_g1	15.41	transcriptional corepressor seuss-like	383	10	1.02e-21	0.809	2	F:binding; P:gynoecium development	-	no IPS match	c10082_g1_i1	no hit
c10747_g1_i1	c10747_g1	8.31	clathrin assembly protein at2g25430-like	450	10	9.16e-42	0.916	7	F:1-phosphatidylinositol binding; C:plasma membrane; C:clathrin coat; F:clathrin binding; P:clathrin coat assembly; C:nucleus; C:cytosol	-	no IPS match	no hit	no hit
c10748_g1_i1	c10748_g1	12	probable atp-dependent rna helicase dhx36-like	743	10	1.02e-121	0.862	4	F:nucleic acid binding; F:ATP-dependent helicase activity; P:ATP catabolic process; F:ATP binding	-	IPR027417 (G3DSA:3.40.50.GENE3D); PTHR18934:SF103 (PANTHER); PTHR18934 (PANTHER); IPR027417 (SUPERFAMILY)	c21458_g2_i2	no hit
c10749_g1_i1	c10749_g1	5.98	PREDICTED: uncharacterized protein LOC102605156	1010	10	6.89e-27	0.478	0	-		no IPS match	c33148_g1_i1	no hit
c1075_g1_i1	c1075_g1	8.59		335	0			0	-		SIGNAL_PEPTIDE (PHOBIUS); SIGNAL_PEPTIDE_N_REGION (PHOBIUS); NON_CYTOPLASMIC_DOMAIN (PHOBIUS); SIGNAL_PEPTIDE_H_REGION (PHOBIUS); SIGNAL_PEPTIDE_C_REGION (PHOBIUS)	c4564_g1_i1	no hit
c10750_g1_i1	c10750_g1	17.98	swr1-complex protein 4-like isoform x2	530	10	1.04e-09	0.928	1	C:plasma membrane	-	CYTOPLASMIC_DOMAIN (PHOBIUS); NON_CYTOPLASMIC_DOMAIN (PHOBIUS); TRANSMEMBRANE (PHOBIUS); TMhelix (TMHMM)	c11134_g1_i1	no hit
c10751_g1_i1	c10751_g1	17.07		999	0			0	-		CYTOPLASMIC_DOMAIN (PHOBIUS); NON_CYTOPLASMIC_DOMAIN (PHOBIUS); TRANSMEMBRANE (PHOBIUS); TMhelix (TMHMM)	c22609_g1_i1	gi|628262457|gb|JZ583050.1|JZ583050
c10752_g1_i1	c10752_g1	8.65	cytochrome p450	1171	10	2.18e-129	0.727	4	F:oxidoreductase activity, acting on paired donors, with incorporation or reduction of molecular oxygen, NAD(P)H as one donor, and incorporation of one atom of oxygen; P:oxidation-reduction process; F:iron ion binding; F:heme binding	EC:1.14.13	IPR002401 (PRINTS); IPR001128 (PRINTS); IPR001128 (G3DSA:1.10.630.GENE3D); IPR001128 (PFAM); PTHR24298:SF58 (PANTHER); PTHR24298 (PANTHER); IPR017972 (PROSITE_PATTERNS); IPR001128 (SUPERFAMILY)	c6966_g1_i1	no hit
c10753_g1_i1	c10753_g1	13.03	elf4-like 4	525	10	3.96e-38	0.828	0	-		Coil (COILS); IPR009741 (PFAM)	c21628_g1_i1	no hit
c10754_g1_i1	c10754_g1	7.86	dynamin-related protein 3a-like	753	10	3.98e-102	0.771	3	P:metabolic process; F:GTP binding; F:GTPase activity	-	IPR000375 (PFAM); IPR003130 (PFAM); IPR022812 (PANTHER); PTHR11566:SF21 (PANTHER); IPR020850 (PROSITE_PROFILES)	c18827_g1_i2	no hit
c10755_g1_i1	c10755_g1	13.17	phosphopantothenoylcysteine decarboxylase	1036	10	4.05e-122	0.886	4	C:cytosol; P:coenzyme A biosynthetic process; F:phosphopantothenoylcysteine decarboxylase activity; P:hyperosmotic salinity response	EC:4.1.1.36	no IPS match	c11131_g1_i1	no hit
c10756_g1_i1	c10756_g1	7.75	metacaspase 9	995	10	1.67e-132	0.757	2	F:cysteine-type endopeptidase activity; P:proteolysis		IPR011600 (PFAM); IPR029030 (G3DSA:3.40.50.GENE3D); PTHR31810:SF2 (PANTHER); PTHR31810 (PANTHER); SSF52129 (SUPERFAMILY)	c30432_g1_i1	no hit
c10757_g1_i1	c10757_g1	5.17	proline-rich receptor-like protein kinase perk2-like	1195	2	9.04e-06	0.46	0	-		SignalP-TM (SIGNALP_GRAM_POSITIVE)	c22231_g1_i1	no hit
c10757_g1_i2	c10757_g1	3.22	proline-rich receptor-like protein kinase perk2-like	1213	2	9.35e-06	0.46	0	-		SignalP-TM (SIGNALP_GRAM_POSITIVE)	no hit	no hit
c10758_g1_i1	c10758_g1	7.24		413	0			0	-		TRANSMEMBRANE (PHOBIUS); CYTOPLASMIC_DOMAIN (PHOBIUS); NON_CYTOPLASMIC_DOMAIN (PHOBIUS); CYTOPLASMIC_DOMAIN (PHOBIUS); TRANSMEMBRANE (PHOBIUS); TMhelix (TMHMM)	no hit	no hit
c10758_g1_i2	c10758_g1	0	aha1 domain-containing protein isoform 1	1082	5	3.49e-06	0.632	6	F:ATPase activator activity; P:regulation of catalytic activity; P:positive regulation of ATPase activity; P:response to stress; F:chaperone binding; P:positive regulation of catalytic activity		SIGNAL_PEPTIDE_N_REGION (PHOBIUS); TRANSMEMBRANE (PHOBIUS); NON_CYTOPLASMIC_DOMAIN (PHOBIUS); SIGNAL_PEPTIDE (PHOBIUS); SIGNAL_PEPTIDE_H_REGION (PHOBIUS); CYTOPLASMIC_DOMAIN (PHOBIUS); SIGNAL_PEPTIDE_C_REGION (PHOBIUS); TMhelix (TMHMM)	no hit	no hit
c10758_g1_i3	c10758_g1	4.17		798	0			0	-		CYTOPLASMIC_DOMAIN (PHOBIUS); CYTOPLASMIC_DOMAIN (PHOBIUS); TRANSMEMBRANE (PHOBIUS); TRANSMEMBRANE (PHOBIUS); NON_CYTOPLASMIC_DOMAIN (PHOBIUS); TMhelix (TMHMM)	no hit	no hit
c10758_g1_i4	c10758_g1	9.02		426	0			0	-		NON_CYTOPLASMIC_DOMAIN (PHOBIUS); CYTOPLASMIC_DOMAIN (PHOBIUS); TRANSMEMBRANE (PHOBIUS); CYTOPLASMIC_DOMAIN (PHOBIUS); TRANSMEMBRANE (PHOBIUS); TMhelix (TMHMM)	c8677_g1_i2	no hit
c10758_g1_i5	c10758_g1	10.46	hypothetical protein M569_03115	636	1	9.81e-06	0.62	6	F:ATPase activator activity; P:regulation of catalytic activity; P:positive regulation of ATPase activity; P:response to stress; F:chaperone binding; P:positive regulation of catalytic activity		no IPS match	no hit	no hit
c10758_g1_i6	c10758_g1	2.91	---NA---	1244	0			0	-		CYTOPLASMIC_DOMAIN (PHOBIUS); CYTOPLASMIC_DOMAIN (PHOBIUS); TRANSMEMBRANE (PHOBIUS); TRANSMEMBRANE (PHOBIUS); NON_CYTOPLASMIC_DOMAIN (PHOBIUS); TMhelix (TMHMM)	no hit	no hit
c10758_g1_i7	c10758_g1	5.65		426	0			0	-		no IPS match	c7738_g1_i2	no hit
c10759_g1_i1	c10759_g1	12.08	transcription factor myc2-like	627	10	1.03e-32	0.821	13	P:positive regulation of transcription, DNA-templated; P:regulation of defense response to insect; P:response to jasmonic acid; F:bHLH transcription factor binding; P:anthocyanin-containing compound biosynthetic process; P:response to desiccation; P:response to wounding; P:positive regulation of flavonoid biosynthetic process; P:response to chitin; F:protein dimerization activity; P:regulation of…	-	PTHR11514:SF28 (PANTHER); PTHR11514 (PANTHER)	c10982_g1_i1	no hit
c1076_g1_i1	c1076_g1	7.02	1-aminocyclopropane-1-carboxylate synthase-like	305	10	1.31e-48	0.867	10	F:identical protein binding; F:pyridoxal phosphate binding; P:response to wounding; P:response to oxidative stress; P:response to mechanical stimulus; P:1-aminocyclopropane-1-carboxylate biosynthetic process; P:cellular response to iron ion; F:1-aminocyclopropane-1-carboxylate synthase activity; P:response to auxin; P:response to jasmonic acid	EC:4.4.1.14	IPR004839 (PFAM); IPR015422 (G3DSA:3.90.1150.GENE3D); PTHR11751 (PANTHER); PTHR11751:SF284 (PANTHER); IPR015424 (SUPERFAMILY)	no hit	no hit
c10760_g1_i1	c10760_g1	13.2	plastid division protein chloroplastic-like	1685	10	0	0.821	2	F:protein self-association; P:chloroplast fission	-	no IPS match	c20680_g1_i1	no hit
c10761_g1_i1	c10761_g1	5.15	desi-like protein at4g17486-like	705	10	1.05e-94	0.839	0	-		IPR008580 (PFAM); PTHR12378:SF8 (PANTHER); PTHR12378 (PANTHER)	c11403_g1_i1	gi|628268545|gb|JZ582573.1|JZ582573
c10762_g1_i1	c10762_g1	22.44	quinone-oxidoreductase chloroplastic-like isoform 2	581	10	1.07e-75	0.907	7	C:chloroplast envelope; C:vacuole; F:oxidoreductase activity; C:plasma membrane; F:zinc ion binding; C:chloroplast thylakoid membrane; P:oxidation-reduction process	-	IPR016040 (G3DSA:3.40.50.GENE3D); PF13602 (PFAM); PTHR11695:SF412 (PANTHER); IPR002085 (PANTHER); SSF51735 (SUPERFAMILY)	c17375_g2_i1	no hit
c10763_g1_i1	c10763_g1	58.67	PREDICTED: uncharacterized protein LOC102596532	494	10	3.12e-33	0.85	1	C:mitochondrion	-	IPR016340 (PFAM)	c12249_g1_i1	gi|628262423|gb|JZ583016.1|JZ583016
c10764_g1_i1	c10764_g1	39.93	fag s 1 pollen allergen	808	10	6.8e-55	0.688	2	P:response to biotic stimulus; P:defense response		CYTOPLASMIC_DOMAIN (PHOBIUS); TRANSMEMBRANE (PHOBIUS); NON_CYTOPLASMIC_DOMAIN (PHOBIUS)	no hit	no hit
c10764_g1_i2	c10764_g1	179.68	bet v 1 allergen	808	10	1.69e-55	0.68	2	P:defense response; P:response to biotic stimulus		IPR024949 (PRINTS); IPR000916 (PFAM); IPR023393 (G3DSA:3.30.530.GENE3D); PTHR31213 (PANTHER); PTHR31213:SF5 (PANTHER); IPR024949 (PROSITE_PATTERNS); SSF55961 (SUPERFAMILY)	c13406_g1_i1	no hit
c10765_g1_i1	c10765_g1	13.42	probable transmembrane ascorbate ferrireductase 2-like	852	10	4.44e-111	0.795	2	C:integral component of membrane; C:Golgi apparatus	-	IPR006593 (SMART); IPR004877 (PFAM); PTHR10106 (PANTHER); CYTOPLASMIC_DOMAIN (PHOBIUS); NON_CYTOPLASMIC_DOMAIN (PHOBIUS); TRANSMEMBRANE (PHOBIUS); TRANSMEMBRANE (PHOBIUS); NON_CYTOPLASMIC_DOMAIN (PHOBIUS); NON_CYTOPLASMIC_DOMAIN (PHOBIUS); TRANSMEMBRANE (PHOBIUS); CYTOPLASMIC_DOMAIN (PHOBIUS); TRANSMEMBRANE (PHOBIUS); CYTOPLASMIC_DOMAIN (PHOBIUS); TRANSMEMBRANE (PHOBIUS); TRANSMEMBRANE (PHOBIUS);…	c8970_g1_i1	no hit
c10766_g1_i1	c10766_g1	17.99		756	0			0	-		CYTOPLASMIC_DOMAIN (PHOBIUS); NON_CYTOPLASMIC_DOMAIN (PHOBIUS); TRANSMEMBRANE (PHOBIUS)	c21042_g1_i1	no hit
c10766_g1_i2	c10766_g1	3.36		311	0			0	-		no IPS match	no hit	no hit
c10767_g1_i1	c10767_g1	15.59	PREDICTED: uncharacterized protein LOC100267519	613	10	1.73e-97	0.884	0	-		IPR006873 (PFAM); PTHR31300:SF1 (PANTHER); PTHR31300 (PANTHER)	c9689_g1_i1	no hit
c10768_g1_i1	c10768_g1	20.11	anaphase promoting complex subunit 10 family protein	1010	10	1.6e-112	0.886	7	C:nuclear body; P:phloem or xylem histogenesis; P:negative regulation of DNA endoreduplication; P:anaphase-promoting complex-dependent proteasomal ubiquitin-dependent protein catabolic process; P:regulation of mitotic metaphase/anaphase transition; P:cell proliferation; C:anaphase-promoting complex	-	no IPS match	c17525_g1_i3	no hit
c10769_g1_i1	c10769_g1	13.83	outer envelope pore protein chloroplastic-like	897	10	1.23e-69	0.758	1	C:chloroplast envelope	-	no IPS match	c15740_g1_i1	no hit
c1077_g1_i1	c1077_g1	0		242	0			0	-		no IPS match	c23980_g1_i1	no hit
c1077_g1_i2	c1077_g1	13.27		240	0			0	-		no IPS match	no hit	no hit
c10770_g1_i1	c10770_g1	11.43	amp dependent	1602	10	0	0.83	3	F:Photinus-luciferin 4-monooxygenase (ATP-hydrolyzing) activity; F:4-coumarate-CoA ligase activity; P:oxidation-reduction process	EC:1.13.12.7; EC:6.2.1.12	no IPS match	c16521_g1_i1	no hit
c10771_g1_i1	c10771_g1	6	late blight resistance protein homolog r1b-14-like isoform x1	630	10	1.15e-35	0.511	2	P:defense response; F:ADP binding		G3DSA:3.80.10.10 (GENE3D); PTHR23155 (PANTHER); PTHR23155:SF419 (PANTHER); SSF52058 (SUPERFAMILY)	c38050_g1_i1	no hit
c10771_g1_i2	c10771_g1	0	late blight resistance protein homolog r1b-14-like	324	10	4.92e-14	0.521	2	P:defense response; F:ADP binding		no IPS match	no hit	no hit
c10772_g1_i1	c10772_g1	3.68		670	0			0	-		no IPS match	c10540_g1_i2	no hit
c10773_g1_i1	c10773_g1	2.92	s-like rnase	1047	10	1.59e-81	0.77	3	F:RNA binding; F:ribonuclease T2 activity; P:RNA phosphodiester bond hydrolysis, endonucleolytic	EC:3.1.27.1	no IPS match	c15556_g1_i1	no hit
c10773_g1_i2	c10773_g1	3.51	s-like rnase	743	10	5.12e-75	0.878	3	F:RNA binding; F:ribonuclease T2 activity; P:RNA phosphodiester bond hydrolysis, endonucleolytic	EC:3.1.27.1	no IPS match	no hit	no hit
c10774_g1_i1	c10774_g1	22.24	stearoyl-acp desaturase	991	10	9.71e-142	0.942	5	P:fatty acid biosynthetic process; F:metal ion binding; F:acyl-[acyl-carrier-protein] desaturase activity; C:chloroplast; P:oxidation-reduction process	EC:1.14.19.2	NON_CYTOPLASMIC_DOMAIN (PHOBIUS); SIGNAL_PEPTIDE_N_REGION (PHOBIUS); SIGNAL_PEPTIDE (PHOBIUS); SIGNAL_PEPTIDE_C_REGION (PHOBIUS); SIGNAL_PEPTIDE_H_REGION (PHOBIUS)	c9020_g1_i1	no hit
c10775_g1_i1	c10775_g1	7.15		684	0			0	-		NON_CYTOPLASMIC_DOMAIN (PHOBIUS); CYTOPLASMIC_DOMAIN (PHOBIUS); TRANSMEMBRANE (PHOBIUS); TMhelix (TMHMM)	c2479_g1_i1	no hit
c10776_g1_i1	c10776_g1	16.5	cap-gly domain-containing linker protein 1-like	781	10	1.04e-35	0.664	0	-		no IPS match	c11607_g1_i1	no hit
c10777_g1_i1	c10777_g1	4.72	exportin-1 isoform 2	945	10	5.72e-145	0.923	9	C:cytosol; F:Ran GTPase binding; C:plasmodesma; P:embryo sac development; P:pollen tube growth; P:pollen development; P:intracellular protein transport; P:pollen germination; C:nucleus	-	IPR001494 (SMART); IPR013598 (PFAM); IPR011989 (G3DSA:1.25.10.GENE3D); IPR001494 (PFAM); PTHR11223:SF2 (PANTHER); PTHR11223 (PANTHER); CYTOPLASMIC_DOMAIN (PHOBIUS); TRANSMEMBRANE (PHOBIUS); NON_CYTOPLASMIC_DOMAIN (PHOBIUS); IPR001494 (PROSITE_PROFILES); IPR016024 (SUPERFAMILY)	no hit	no hit
c10778_g1_i1	c10778_g1	16.85	sequence-specific dna binding transcription	717	10	2.37e-43	0.634	1	F:protein dimerization activity		IPR011598 (SUPERFAMILY)	c10486_g1_i1	no hit
c10778_g1_i2	c10778_g1	10.11	transcription factor bhlh148-like	800	10	6.92e-41	0.618	1	F:protein dimerization activity		CYTOPLASMIC_DOMAIN (PHOBIUS); NON_CYTOPLASMIC_DOMAIN (PHOBIUS); TRANSMEMBRANE (PHOBIUS); IPR011598 (SUPERFAMILY); TMhelix (TMHMM)	c10486_g1_i2	gi|628266213|gb|JZ579112.1|JZ579112
c10779_g1_i1	c10779_g1	4.59		671	0			0	-		no IPS match	c39381_g1_i1	no hit
c1078_g1_i1	c1078_g1	3.28	trna guanylyltransferase 1-like	454	10	5.95e-78	0.866	3	P:tRNA modification; F:magnesium ion binding; F:tRNA guanylyltransferase activity	EC:2.7.7	IPR024956 (PFAM); IPR007537 (PANTHER); PTHR12729:SF1 (PANTHER)	c38780_g1_i1	no hit
c1078_g1_i2	c1078_g1	0	trnahis guanylyltransferase	471	10	3.27e-59	0.876	5	F:hydrolase activity, hydrolyzing O-glycosyl compounds; P:carbohydrate metabolic process; P:tRNA modification; F:magnesium ion binding; F:tRNA guanylyltransferase activity	EC:2.7.7	IPR024956 (PFAM); PTHR12729:SF1 (PANTHER); IPR007537 (PANTHER)	c38780_g1_i1	no hit
c10780_g1_i1	c10780_g1	81.1	h chain improved model of plant photosystem i	259	10	1.68e-37	0.828	5	C:plastoglobule; C:photosystem I reaction center; C:integral component of membrane; P:photosynthesis; C:chloroplast thylakoid membrane	-	no IPS match	no hit	no hit
c10780_g1_i2	c10780_g1	179.88	h chain improved model of plant photosystem i	314	10	5.98e-38	0.841	5	C:plastoglobule; C:photosystem I reaction center; C:integral component of membrane; P:photosynthesis; C:chloroplast thylakoid membrane	-	no IPS match	no hit	no hit
c10781_g1_i1	c10781_g1	19.74	mitogen-activated protein kinase 5	865	10	2.28e-145	0.96	16	P:jasmonic acid and ethylene-dependent systemic resistance; P:response to fungus; P:systemic acquired resistance, salicylic acid mediated signaling pathway; P:response to indolebutyric acid; P:cortical microtubule organization; P:hyperosmotic response; C:cytosol; P:protein phosphorylation; P:MAPK cascade; P:hypotonic salinity response; F:MAP kinase activity; P:pollen development; P:response to co…	EC:2.7.11.24	IPR002290 (SMART); G3DSA:1.10.510.10 (GENE3D); IPR000719 (PFAM); PTHR24055:SF180 (PANTHER); PTHR24055 (PANTHER); IPR008271 (PROSITE_PATTERNS); IPR000719 (PROSITE_PROFILES); IPR011009 (SUPERFAMILY)	c10653_g1_i1	no hit
c10782_g1_i1	c10782_g1	14.82		422	0			0	-		no IPS match	c33339_g1_i1	no hit
c10783_g1_i1	c10783_g1	3.14	p-loop containing nucleoside triphosphate hydrolases superfamily protein isoform 1	898	10	4.37e-146	0.829	4	F:ATP binding; F:nucleoside-triphosphatase activity; P:metabolic process; C:chloroplast	EC:3.6.1.15	IPR027417 (G3DSA:3.40.50.GENE3D); PTHR20953 (PANTHER); PTHR20953:SF1 (PANTHER); IPR027417 (SUPERFAMILY)	no hit	no hit
c10783_g2_i1	c10783_g2	12.92	p-loop containing nucleoside triphosphate hydrolases superfamily protein isoform 2	703	10	3.61e-74	0.933	4	F:ATP binding; F:nucleoside-triphosphatase activity; P:metabolic process; C:chloroplast	EC:3.6.1.15	IPR027417 (G3DSA:3.40.50.GENE3D); PTHR20953:SF1 (PANTHER); PTHR20953 (PANTHER)	c9726_g1_i1	no hit
c10784_g1_i1	c10784_g1	13.89	protein lurp-one-related 12	471	10	2.13e-35	0.749	0	-		IPR007612 (PFAM); PTHR31087 (PANTHER); PTHR31087:SF2 (PANTHER); IPR025659 (SUPERFAMILY)	no hit	gi|628265331|gb|JZ581602.1|JZ581602
c10784_g2_i1	c10784_g2	9.23	protein lurp-one-related 12-like	472	10	1.95e-35	0.676	0	-		no IPS match	c13330_g1_i1	gi|628268177|gb|JZ582205.1|JZ582205
c10785_g1_i1	c10785_g1	13.67		466	0			0	-		no IPS match	c21895_g1_i17	no hit
c10785_g1_i2	c10785_g1	2.37		424	0			0	-		no IPS match	c21895_g1_i11	no hit
c10786_g1_i1	c10786_g1	2.55	swi snf-related matrix-associated actin-dependent regulator of chromatin subfamily a member 3-like 2-like	355	10	4.02e-10	0.706	8	F:zinc ion binding; P:DNA mediated transformation; P:double-strand break repair via synthesis-dependent strand annealing; P:DNA-dependent DNA replication; F:DNA binding; F:ATP binding; F:helicase activity; C:nucleus	-	no IPS match	c3910_g1_i1	no hit
c10787_g1_i1	c10787_g1	7.45	PREDICTED: uncharacterized protein LOC102596852	1755	10	1.14e-58	0.443	0	-		IPR022212 (PFAM)	c15020_g1_i1	no hit
c10788_g1_i1	c10788_g1	8.19	hypothetical protein CARUB_v10018062mg, partial	785	10	1.73e-81	0.843	0	-		no IPS match	c11919_g1_i1	no hit
c10789_g1_i1	c10789_g1	6.75	probable serine threonine-protein kinase at1g18390-like	1115	10	3.14e-97	0.596	3	F:ATP binding; P:protein phosphorylation; F:protein kinase activity	-	PF14380 (PFAM); G3DSA:3.30.200.20 (GENE3D); PTHR24420:SF615 (PANTHER); PTHR24420 (PANTHER); IPR017441 (PROSITE_PATTERNS); SIGNAL_PEPTIDE_N_REGION (PHOBIUS); SIGNAL_PEPTIDE_H_REGION (PHOBIUS); TRANSMEMBRANE (PHOBIUS); SIGNAL_PEPTIDE_C_REGION (PHOBIUS); SIGNAL_PEPTIDE (PHOBIUS); NON_CYTOPLASMIC_DOMAIN (PHOBIUS); CYTOPLASMIC_DOMAIN (PHOBIUS); IPR000719 (PROSITE_PROFILES); SignalP-noTM (SIGNALP_EUK);…	c10807_g1_i1	no hit
c1079_g1_i1	c1079_g1	10.3	hypothetical protein M569_15054	308	1	4.4e-15	0.55	0	-		PTHR31234 (PANTHER); PTHR31234:SF0 (PANTHER)	no hit	no hit
c1079_g2_i1	c1079_g2	14.18	late embryogenesis abundant hydroxyproline-rich glycoprotein	235	7	1.48e-10	0.65	0	-		SignalP-noTM (SIGNALP_EUK); TMhelix (TMHMM)	no hit	no hit
c10790_g1_i1	c10790_g1	17.91		354	0			0	-		no IPS match	no hit	no hit
c10791_g1_i1	c10791_g1	117.15	PREDICTED: uncharacterized protein C6C3.02c	919	10	1.42e-48	0.735	0	-		no IPS match	c10799_g1_i1	no hit
c10792_g1_i1	c10792_g1	6.91	nucleic acid binding	1290	10	9.14e-40	0.433	0	-		no IPS match	c13687_g1_i1	no hit
c10793_g1_i1	c10793_g1	10.18	coiled-coil domain-containing protein 109a isoform 2	1197	10	1.32e-123	0.828	0	-		IPR006769 (PFAM); PTHR13462 (PANTHER); CYTOPLASMIC_DOMAIN (PHOBIUS); TRANSMEMBRANE (PHOBIUS); NON_CYTOPLASMIC_DOMAIN (PHOBIUS); CYTOPLASMIC_DOMAIN (PHOBIUS); TRANSMEMBRANE (PHOBIUS); TMhelix (TMHMM); TMhelix (TMHMM)	no hit	no hit
c10793_g1_i2	c10793_g1	7.05	coiled-coil domain-containing protein 109a isoform 2	1143	10	6.94e-124	0.828	0	-		no IPS match	c10213_g1_i1	no hit
c10794_g1_i1	c10794_g1	16.72	receptor-like cytosolic serine threonine-protein kinase rbk1-like	1746	10	7.58e-174	0.658	1	F:kinase activity	-	no IPS match	c16413_g1_i1	no hit
c10795_g1_i1	c10795_g1	10.31	hypothetical protein M569_14973, partial	397	10	2.6e-31	0.67	2	C:intracellular; F:protein binding	-	IPR001440 (PFAM); IPR011990 (G3DSA:1.25.40.GENE3D); PTHR26312:SF53 (PANTHER); PTHR26312 (PANTHER); SSF48452 (SUPERFAMILY)	c15938_g1_i1	no hit
c10796_g1_i1	c10796_g1	8.06	gda1 cd39 nucleoside phosphatase family protein isoform 1	1693	10	0	0.729	2	P:anatomical structure development; P:multicellular organismal development	-	no IPS match	c9372_g1_i1	no hit
c10797_g1_i1	c10797_g1	14.93	copper ion binding	935	10	7.35e-38	0.79	0	-		SIGNAL_PEPTIDE_C_REGION (PHOBIUS); SIGNAL_PEPTIDE_H_REGION (PHOBIUS); SIGNAL_PEPTIDE_N_REGION (PHOBIUS); NON_CYTOPLASMIC_DOMAIN (PHOBIUS); SIGNAL_PEPTIDE (PHOBIUS); TMhelix (TMHMM)	c14180_g1_i1	no hit
c10798_g1_i1	c10798_g1	17.21	3-ketoacyl- thiolase peroxisomal-like	940	10	0	0.93	8	C:nucleolus; F:transferase activity, transferring acyl groups other than amino-acyl groups; P:glyoxysome organization; C:vacuolar membrane; P:positive regulation of abscisic acid-activated signaling pathway; P:metabolic process; C:chloroplast; C:mitochondrion	-	IPR016038 (G3DSA:3.40.47.GENE3D); IPR020616 (PFAM); IPR016038 (G3DSA:3.40.47.GENE3D); IPR020617 (PFAM); IPR002155 (TIGRFAM); PTHR18919:SF69 (PANTHER); PTHR18919 (PANTHER); IPR020615 (PROSITE_PATTERNS); IPR016039 (SUPERFAMILY); IPR016039 (SUPERFAMILY)	c16561_g2_i1	no hit
c10799_g1_i1	c10799_g1	86.92	hypothetical protein VITISV_023275	589	10	1.25e-29	0.683	0	-		CYTOPLASMIC_DOMAIN (PHOBIUS); TRANSMEMBRANE (PHOBIUS); NON_CYTOPLASMIC_DOMAIN (PHOBIUS); TMhelix (TMHMM)	c12399_g1_i1	no hit
c108_g1_i1	c108_g1	8.85	udp-glucuronate:xylan alpha-glucuronosyltransferase 3-like	1813	10	0	0.884	5	F:glucuronosyltransferase activity; C:endosome; P:xylan biosynthetic process; P:secondary cell wall biogenesis; C:trans-Golgi network	EC:2.4.1.17	IPR029044 (G3DSA:3.90.550.GENE3D); PTHR11183:SF44 (PANTHER); PTHR11183 (PANTHER)	c14321_g1_i1	gi|628262953|gb|JZ583546.1|JZ583546
c1080_g1_i1	c1080_g1	4.45	pentatricopeptide repeat-containing protein at5g55840-like	483	10	1.72e-72	0.829	0	-		IPR002885 (PFAM); IPR002885 (PFAM); IPR002885 (TIGRFAM); PTHR24015 (PANTHER); PTHR24015:SF416 (PANTHER); IPR002885 (PROSITE_PROFILES); IPR002885 (PROSITE_PROFILES); IPR002885 (PROSITE_PROFILES); IPR002885 (PROSITE_PROFILES); IPR002885 (PROSITE_PROFILES)	c39007_g1_i1	no hit
c10800_g1_i1	c10800_g1	7.72	polyadenylate-binding family protein	939	10	8.84e-102	0.7	5	P:regulation of macromolecule metabolic process; F:nucleic acid binding; P:regulation of primary metabolic process; P:regulation of cellular metabolic process; F:nucleotide binding	-	IPR000504 (SMART); IPR012677 (G3DSA:3.30.70.GENE3D); IPR012677 (G3DSA:3.30.70.GENE3D); IPR000504 (PFAM); IPR012677 (G3DSA:3.30.70.GENE3D); PTHR24011 (PANTHER); PTHR24011:SF258 (PANTHER); IPR000504 (PROSITE_PROFILES); IPR000504 (PROSITE_PROFILES); SSF54928 (SUPERFAMILY); SSF54928 (SUPERFAMILY)	c14955_g1_i2	no hit
c10801_g1_i1	c10801_g1	116.57	lipid binding	430	10	2.43e-55	0.851	4	P:lipid transport; C:nucleus; C:plasma membrane; F:lipid binding	-	IPR000528 (PRINTS); IPR016140 (SMART); IPR016140 (PFAM); G3DSA:1.10.110.10 (GENE3D); NON_CYTOPLASMIC_DOMAIN (PHOBIUS); SIGNAL_PEPTIDE_N_REGION (PHOBIUS); SIGNAL_PEPTIDE_H_REGION (PHOBIUS); SIGNAL_PEPTIDE (PHOBIUS); SIGNAL_PEPTIDE_C_REGION (PHOBIUS); SignalP-noTM (SIGNALP_EUK); IPR016140 (SUPERFAMILY); TMhelix (TMHMM)	no hit	no hit
c10802_g1_i1	c10802_g1	7.62	65-kda microtubule-associated protein 3-like	653	10	1.14e-25	0.588	1	P:single-organism cellular process	-	Coil (COILS)	c9365_g1_i1	no hit
c10803_g1_i1	c10803_g1	12.93	p-loop containing nucleoside triphosphate hydrolases superfamily protein	1716	10	0	0.768	1	P:metabolic process	-	no IPS match	c10402_g1_i1	no hit
c10804_g1_i1	c10804_g1	8.23	protein rer1a	455	10	2.08e-39	0.63	3	C:Golgi apparatus; P:retrograde vesicle-mediated transport, Golgi to ER; C:integral component of membrane	-	IPR004932 (PFAM); PTHR10743:SF1 (PANTHER); IPR004932 (PANTHER); TRANSMEMBRANE (PHOBIUS); TRANSMEMBRANE (PHOBIUS); CYTOPLASMIC_DOMAIN (PHOBIUS); NON_CYTOPLASMIC_DOMAIN (PHOBIUS); CYTOPLASMIC_DOMAIN (PHOBIUS); TMhelix (TMHMM); TMhelix (TMHMM)	c10155_g1_i1	gi|628265750|gb|JZ578649.1|JZ578649
c10804_g1_i2	c10804_g1	20.32	protein rer1a	444	10	1.5e-38	0.634	2	C:Golgi apparatus; P:retrograde vesicle-mediated transport, Golgi to ER	-	no IPS match	no hit	no hit
c10805_g1_i1	c10805_g1	3.38		310	0			0	-		no IPS match	c858_g1_i1	no hit
c10806_g1_i1	c10806_g1	16.81	transcription initiation factor tfiid subunit 11-like	743	10	4.84e-12	0.456	0	-		no IPS match	c13029_g1_i1	gi|628268187|gb|JZ582215.1|JZ582215
c10807_g1_i1	c10807_g1	19.49	mediator of rna polymerase ii transcription subunit 6-like	1129	10	6.24e-111	0.817	3	P:regulation of transcription from RNA polymerase II promoter; F:RNA polymerase II transcription cofactor activity; C:mediator complex	-	IPR016820 (PIRSF); IPR007018 (PFAM); IPR007018 (PANTHER); PTHR13104:SF0 (PANTHER)	c11145_g1_i1	no hit
c10808_g1_i1	c10808_g1	25.02	u6 snrna-associated sm-like protein lsm5-like	684	10	1.08e-52	0.987	2	P:response to water deprivation; P:response to abscisic acid	-	IPR006649 (SMART); IPR001163 (PFAM); G3DSA:2.30.30.100 (GENE3D); PTHR20971 (PANTHER); IPR010920 (SUPERFAMILY)	c11151_g1_i1	no hit
c10809_g1_i1	c10809_g1	10.26	trihelix transcription factor gt-2-like	707	10	2.67e-55	0.536	2	F:chromatin binding; F:DNA binding		Coil (COILS); PTHR21654 (PANTHER); PTHR21654:SF0 (PANTHER)	no hit	no hit
c1081_g1_i1	c1081_g1	2.69	phytochrome partial	514	10	1.59e-110	0.949	5	P:regulation of transcription, DNA-templated; P:detection of visible light; P:protein-chromophore linkage; P:signal transduction; F:photoreceptor activity	-	IPR001294 (PRINTS); IPR013515 (PFAM); PTHR24423:SF414 (PANTHER); PTHR24423 (PANTHER); IPR016132 (PROSITE_PROFILES); IPR029016 (SUPERFAMILY); IPR029016 (SUPERFAMILY)	c39755_g1_i1	no hit
c10810_g1_i1	c10810_g1	12.12	trithorax group protein osa-like isoform x1	775	10	5.97e-39	0.54	2	F:metal ion binding; F:zinc ion binding		no IPS match	c20684_g1_i1	no hit
c10811_g1_i1	c10811_g1	9.46	abc transporter a family member 1-like	2328	10	0	0.821	4	P:ATP catabolic process; C:vacuolar membrane; F:ATP binding; F:ATPase activity	EC:3.6.1.3	IPR003593 (SMART); IPR003439 (PFAM); PF12698 (PFAM); IPR027417 (G3DSA:3.40.50.GENE3D); IPR026082 (PANTHER); PTHR19229:SF36 (PANTHER); IPR017871 (PROSITE_PATTERNS); TRANSMEMBRANE (PHOBIUS); CYTOPLASMIC_DOMAIN (PHOBIUS); TRANSMEMBRANE (PHOBIUS); TRANSMEMBRANE (PHOBIUS); NON_CYTOPLASMIC_DOMAIN (PHOBIUS); TRANSMEMBRANE (PHOBIUS); CYTOPLASMIC_DOMAIN (PHOBIUS); NON_CYTOPLASMIC_DOMAIN (PHOBIUS); TRANSME…	c18968_g1_i1	no hit
c10812_g1_i1	c10812_g1	22.67	PREDICTED: uncharacterized protein LOC102582031	577	10	4.38e-19	0.552	0	-		no IPS match	c10662_g1_i1	no hit
c10813_g1_i1	c10813_g1	32.23	dna-damage-repair toleration protein chloroplastic-like	669	10	3.1e-34	0.561	3	P:DNA repair; C:cytoplasm; C:nucleus	-	Coil (COILS); SignalP-TM (SIGNALP_GRAM_POSITIVE)	no hit	no hit
c10814_g1_i1	c10814_g1	0	down syndrome critical region protein 3 homolog	745	10	1.12e-42	0.874	2	C:retromer complex; P:vacuolar transport	-	SIGNAL_PEPTIDE_H_REGION (PHOBIUS); NON_CYTOPLASMIC_DOMAIN (PHOBIUS); SIGNAL_PEPTIDE (PHOBIUS); SIGNAL_PEPTIDE_N_REGION (PHOBIUS); SIGNAL_PEPTIDE_C_REGION (PHOBIUS)	c17096_g1_i4	no hit
c10814_g1_i2	c10814_g1	8.34	down syndrome critical region protein 3 homolog	666	10	1.15e-59	0.876	2	C:retromer complex; P:vacuolar transport	-	NON_CYTOPLASMIC_DOMAIN (PHOBIUS); SIGNAL_PEPTIDE_N_REGION (PHOBIUS); SIGNAL_PEPTIDE_H_REGION (PHOBIUS); SIGNAL_PEPTIDE (PHOBIUS); SIGNAL_PEPTIDE_C_REGION (PHOBIUS)	c17096_g1_i1	no hit
c10815_g1_i1	c10815_g1	5.37	notchless protein homolog	1776	10	0	0.886	5	P:embryo sac development; F:myosin heavy chain kinase activity; P:ribosome biogenesis; P:protein phosphorylation; C:nucleus	EC:2.7.11.7	no IPS match	c12784_g1_i1	no hit
c10816_g1_i1	c10816_g1	33.29	hydroxyproline-rich glycoprotein family protein	480	10	7.09e-23	0.805	0	-		no IPS match	c10375_g1_i1	no hit
c10816_g1_i2	c10816_g1	6.2	hydroxyproline-rich glycoprotein family protein	379	10	2.33e-23	0.779	0	-		no IPS match	no hit	no hit
c10817_g1_i1	c10817_g1	7.84		291	0			0	-		no IPS match	c14660_g1_i2	no hit
c10817_g1_i2	c10817_g1	0		315	0			0	-		no IPS match	no hit	no hit
c10817_g1_i3	c10817_g1	6.67		312	0			0	-		no IPS match	no hit	no hit
c10818_g1_i1	c10818_g1	18.57	28s ribosomal protein mitochondrial-like	665	10	2.94e-17	0.455	4	F:structural constituent of ribosome; P:translation; C:ribonucleoprotein complex; C:ribosome		SIGNAL_PEPTIDE_N_REGION (PHOBIUS); SIGNAL_PEPTIDE (PHOBIUS); SIGNAL_PEPTIDE_H_REGION (PHOBIUS); NON_CYTOPLASMIC_DOMAIN (PHOBIUS); SIGNAL_PEPTIDE_C_REGION (PHOBIUS)	no hit	no hit
c10819_g1_i1	c10819_g1	32.88		838	0			0	-		TRANSMEMBRANE (PHOBIUS); CYTOPLASMIC_DOMAIN (PHOBIUS); NON_CYTOPLASMIC_DOMAIN (PHOBIUS); TMhelix (TMHMM)	c9246_g1_i1	no hit
c1082_g1_i1	c1082_g1	5.24		260	0			0	-		no IPS match	no hit	no hit
c10820_g1_i1	c10820_g1	6.21	swim zinc finger family protein isoform 3	1052	10	2.31e-100	0.777	1	F:zinc ion binding	-	IPR007527 (PROSITE_PROFILES)	c15419_g1_i1	no hit
c10821_g1_i1	c10821_g1	10.52	e3 ubiquitin-protein ligase keg-like	1596	10	0	0.754	8	P:response to stimulus; P:single-organism transport; P:establishment of localization in cell; F:protein binding; F:zinc ion binding; P:protein phosphorylation; F:ATP binding; F:protein kinase activity	-	IPR001841 (SMART); G3DSA:1.10.510.10 (GENE3D); IPR000719 (PFAM); IPR013083 (G3DSA:3.30.40.GENE3D); IPR027370 (PFAM); G3DSA:3.30.200.20 (GENE3D); PTHR22967:SF54 (PANTHER); PTHR22967 (PANTHER); IPR017907 (PROSITE_PATTERNS); IPR001841 (PROSITE_PROFILES); IPR000719 (PROSITE_PROFILES); SSF57850 (SUPERFAMILY); IPR011009 (SUPERFAMILY)	no hit	no hit
c10822_g1_i1	c10822_g1	22.86	dna double-strand break repair rad50 atpase	534	10	7.33e-33	0.875	1	C:mitochondrial respiratory chain complex I	-	NON_CYTOPLASMIC_DOMAIN (PHOBIUS); CYTOPLASMIC_DOMAIN (PHOBIUS); TRANSMEMBRANE (PHOBIUS); TMhelix (TMHMM)	c12308_g1_i1	gi|628261657|gb|JZ580522.1|JZ580522
c10823_g1_i1	c10823_g1	7.41	potassium channel	1398	10	0	0.823	6	F:voltage-gated potassium channel activity; P:regulation of ion transmembrane transport; P:potassium ion transmembrane transport; C:integral component of membrane; P:metabolic process; F:lysophospholipase activity	EC:3.1.1.5	IPR003938 (PRINTS); IPR000595 (SMART); G3DSA:1.10.287.630 (GENE3D); G3DSA:1.10.287.70 (GENE3D); IPR000595 (PFAM); IPR014710 (G3DSA:2.60.120.GENE3D); IPR005821 (PFAM); PTHR10217:SF478 (PANTHER); PTHR10217 (PANTHER); IPR018488 (PROSITE_PATTERNS); NON_CYTOPLASMIC_DOMAIN (PHOBIUS); TRANSMEMBRANE (PHOBIUS); NON_CYTOPLASMIC_DOMAIN (PHOBIUS); CYTOPLASMIC_DOMAIN (PHOBIUS); CYTOPLASMIC_DOMAIN (PHOBIUS); T…	c29971_g1_i1	no hit
c10824_g1_i1	c10824_g1	5.48	protein iws1 homolog	1333	10	8.73e-116	0.596	3	C:nucleus; P:transcription, DNA-templated; F:DNA binding		Coil (COILS); IPR017923 (PFAM); PTHR22908 (PANTHER); PTHR22908:SF54 (PANTHER); IPR017923 (PROSITE_PROFILES)	c12988_g1_i1	no hit
c10825_g1_i1	c10825_g1	19.57	truncated hemoglobin	640	10	1.42e-93	0.834	6	F:heme binding; F:oxygen transporter activity; P:oxygen transport; F:iron ion binding; P:response to hypoxia; F:oxygen binding	-	no IPS match	c11332_g1_i2	gi|628269245|gb|JZ579734.1|JZ579734
c10826_g1_i1	c10826_g1	10.21	protein sda1 homolog	1861	10	0	0.698	3	P:ribosomal large subunit biogenesis; P:actin cytoskeleton organization; P:ribosomal large subunit export from nucleus	-	IPR007949 (PFAM); PTHR12730 (PANTHER); IPR027312 (PTHR12730:PANTHER); TRANSMEMBRANE (PHOBIUS); CYTOPLASMIC_DOMAIN (PHOBIUS); NON_CYTOPLASMIC_DOMAIN (PHOBIUS)	c15995_g1_i1	no hit
c10827_g1_i1	c10827_g1	7.96	galactoside 2-alpha-l-fucosyltransferase-like	405	10	3.32e-12	0.565	3	C:membrane; F:galactoside 2-alpha-L-fucosyltransferase activity; P:cell wall biogenesis		IPR004938 (PFAM); CYTOPLASMIC_DOMAIN (PHOBIUS); NON_CYTOPLASMIC_DOMAIN (PHOBIUS); TRANSMEMBRANE (PHOBIUS); TMhelix (TMHMM)	no hit	no hit
c10828_g1_i1	c10828_g1	13.34	PREDICTED: uncharacterized protein LOC102593527	517	10	8.29e-33	0.614	0	-		no IPS match	c11920_g2_i1	gi|628266371|gb|JZ581910.1|JZ581910
c10829_g1_i1	c10829_g1	9.57	cyclin- isoform 3	792	10	4.87e-33	0.535	0	-		no IPS match	c1407_g1_i1	no hit
c1083_g1_i1	c1083_g1	13.8		341	0			0	-		no IPS match	no hit	no hit
c10830_g1_i1	c10830_g1	11.66	electron transfer flavoprotein subunit mitochondrial-like	915	10	1.32e-150	0.928	3	P:chlorophyll catabolic process; F:electron carrier activity; P:leucine catabolic process	-	no IPS match	c10146_g1_i1	no hit
c10831_g1_i1	c10831_g1	4.48		417	0			0	-		NON_CYTOPLASMIC_DOMAIN (PHOBIUS); TRANSMEMBRANE (PHOBIUS); TRANSMEMBRANE (PHOBIUS); CYTOPLASMIC_DOMAIN (PHOBIUS); CYTOPLASMIC_DOMAIN (PHOBIUS); TMhelix (TMHMM); TMhelix (TMHMM)	no hit	no hit
c10831_g1_i2	c10831_g1	7.62		393	0			0	-		TRANSMEMBRANE (PHOBIUS); CYTOPLASMIC_DOMAIN (PHOBIUS); NON_CYTOPLASMIC_DOMAIN (PHOBIUS); TRANSMEMBRANE (PHOBIUS); CYTOPLASMIC_DOMAIN (PHOBIUS); TMhelix (TMHMM); TMhelix (TMHMM)	no hit	no hit
c10832_g1_i1	c10832_g1	11.59	cytochrome p450	490	10	5.26e-77	0.829	4	F:heme binding; F:iron ion binding; P:oxidation-reduction process; F:taxane 13-alpha-hydroxylase activity	EC:1.14.13.77	IPR001128 (G3DSA:1.10.630.GENE3D); PTHR24286:SF27 (PANTHER); PTHR24286 (PANTHER); IPR001128 (SUPERFAMILY)	c9446_g1_i1	no hit
c10832_g1_i2	c10832_g1	11.59	cytochrome p450	490	10	7.29e-97	0.917	4	F:heme binding; F:iron ion binding; P:oxidation-reduction process; F:taxane 13-alpha-hydroxylase activity	EC:1.14.13.77	IPR001128 (G3DSA:1.10.630.GENE3D); PTHR24286 (PANTHER); PTHR24286:SF27 (PANTHER); IPR001128 (SUPERFAMILY)	c9446_g2_i1	no hit
c10833_g1_i1	c10833_g1	11.08	18s pre-ribosomal assembly protein gar2- isoform 2	1933	10	4.72e-44	0.46	0	-		NON_CYTOPLASMIC_DOMAIN (PHOBIUS); TRANSMEMBRANE (PHOBIUS); CYTOPLASMIC_DOMAIN (PHOBIUS)	c15435_g1_i1	no hit
c10834_g1_i1	c10834_g1	0	protein fam32a-like	452	10	1.23e-27	0.802	1	C:cytoplasmic membrane-bounded vesicle	-	IPR013865 (PANTHER); PTHR13282:SF6 (PANTHER)	no hit	no hit
c10834_g1_i2	c10834_g1	11.59	protein fam32a-like	490	10	6.07e-38	0.65	1	C:cytoplasmic membrane-bounded vesicle		IPR013865 (PFAM); IPR013865 (PANTHER); PTHR13282:SF6 (PANTHER)	c12335_g2_i1	no hit
c10835_g1_i1	c10835_g1	5.6	histone deacetylase 5-like	501	10	6.15e-30	0.801	5	F:histone deacetylase activity; P:root epidermal cell differentiation; P:histone deacetylation; P:regulation of epidermal cell differentiation; C:cytoplasm	EC:3.5.1	no IPS match	no hit	no hit
c10836_g1_i1	c10836_g1	35.35	probable fatty acid methyltransferase- partial	664	10	3.81e-104	0.935	1	P:lipid biosynthetic process	-	IPR003333 (PFAM); IPR029063 (G3DSA:3.40.50.GENE3D); PTHR10108:SF243 (PANTHER); PTHR10108 (PANTHER); IPR029063 (SUPERFAMILY)	no hit	no hit
c10837_g1_i1	c10837_g1	10.49	xyloglucan endotransglucosylase hydrolase protein 2	523	10	2.64e-78	0.792	6	F:xyloglucan:xyloglucosyl transferase activity; C:cell wall; P:cellular glucan metabolic process; F:xyloglucan-specific endo-beta-1,4-glucanase activity; C:apoplast; P:cell wall macromolecule catabolic process	EC:3.2.1.151; EC:2.4.1.207	IPR013320 (G3DSA:2.60.120.GENE3D); IPR000757 (PFAM); IPR010713 (PFAM); PTHR31062:SF18 (PANTHER); PTHR31062 (PANTHER); IPR008985 (SUPERFAMILY)	c8861_g1_i2	gi|628264634|gb|JZ580905.1|JZ580905
c10838_g1_i1	c10838_g1	12.45	ac013427_14 ests gb	759	10	7.13e-54	0.864	3	P:protein targeting to mitochondrion; P:regulation of transcription, DNA-templated; C:H4/H2A histone acetyltransferase complex	-	Coil (COILS); IPR012423 (PFAM); PTHR13581:SF4 (PANTHER); IPR012423 (PANTHER)	c12730_g1_i1	no hit
c10839_g1_i1	c10839_g1	23.18		205	0			0	-		no IPS match	no hit	no hit
c1084_g1_i1	c1084_g1	0	cationic amino acid transporter chloroplastic-like	238	10	1.28e-24	0.794	5	P:response to nematode; P:amino acid transmembrane transport; C:plasma membrane; F:amino acid transmembrane transporter activity; C:integral component of membrane	-	no IPS match	no hit	no hit
c10840_g1_i1	c10840_g1	10.15	cationic amino acid transporter 3 family protein	1024	10	1.7e-54	0.616	2	P:single-organism process; C:membrane	-	no IPS match	c10927_g1_i1	no hit
c10841_g1_i1	c10841_g1	5.48	small rna 2 -o-methyltransferase-like	920	10	5.42e-95	0.646	7	P:posttranscriptional gene silencing by RNA; P:response to stimulus; P:regionalization; P:RNA processing; P:RNA methylation; F:RNA methyltransferase activity; F:O-methyltransferase activity	-	IPR026610 (PANTHER); PTHR21404:SF1 (PANTHER)	c9243_g1_i1	no hit
c10842_g1_i1	c10842_g1	11.01	general transcription factor iie subunit 1-like	999	10	1.44e-95	0.693	2	P:transcription initiation from RNA polymerase II promoter; F:sequence-specific DNA binding		PTHR13097 (PANTHER)	c10675_g1_i1	no hit
c10843_g1_i1	c10843_g1	8.11	o-fucosyltransferase family protein isoform 1	2241	10	0	0.826	0	-		IPR024709 (PIRSF); IPR019378 (PFAM); PTHR31741:SF3 (PANTHER); PTHR31741 (PANTHER); CYTOPLASMIC_DOMAIN (PHOBIUS); TRANSMEMBRANE (PHOBIUS); NON_CYTOPLASMIC_DOMAIN (PHOBIUS); TMhelix (TMHMM)	c10003_g1_i1	no hit
c10844_g1_i1	c10844_g1	9.8	serine threonine-protein kinase nek5-like	870	10	5.53e-99	0.972	3	P:protein phosphorylation; F:ATP binding; F:protein serine/threonine kinase activity	EC:2.7.11	IPR002290 (SMART); IPR000719 (PFAM); G3DSA:3.30.200.20 (GENE3D); G3DSA:1.10.510.10 (GENE3D); PTHR24362:SF218 (PANTHER); PTHR24362 (PANTHER); IPR017441 (PROSITE_PATTERNS); IPR008271 (PROSITE_PATTERNS); IPR000719 (PROSITE_PROFILES); IPR011009 (SUPERFAMILY)	c1863_g1_i1	no hit
c10845_g1_i1	c10845_g1	6.48	swim zinc finger family protein isoform 2	1295	10	0	0.86	1	F:zinc ion binding	-	no IPS match	c1046_g1_i1	no hit
c10846_g1_i1	c10846_g1	15.57	protein tesmin tso1-like cxc 2-like	846	10	8.28e-78	0.643	3	P:floral organ morphogenesis; P:regulation of cell division; P:regulation of meristem structural organization		IPR005172 (PFAM); IPR028307 (PANTHER); PTHR12446:SF21 (PANTHER); IPR005172 (PROSITE_PROFILES)	c17949_g1_i3	no hit
c10847_g1_i1	c10847_g1	4.65	conserved hypothetical protein	762	10	1.47e-46	0.612	1	F:zinc ion binding		IPR012866 (PFAM); PTHR31197 (PANTHER); PTHR31197:SF4 (PANTHER)	c5345_g1_i1	no hit
c10848_g1_i1	c10848_g1	93.45	uncharacterized gpi-anchored protein at1g27950-like	836	10	8.11e-46	0.711	2	P:lipid transport; C:anchored component of plasma membrane	-	IPR016140 (SMART); G3DSA:1.10.110.10 (GENE3D); IPR016140 (PFAM); CYTOPLASMIC_DOMAIN (PHOBIUS); NON_CYTOPLASMIC_DOMAIN (PHOBIUS); SIGNAL_PEPTIDE (PHOBIUS); SIGNAL_PEPTIDE_H_REGION (PHOBIUS); TRANSMEMBRANE (PHOBIUS); SIGNAL_PEPTIDE_C_REGION (PHOBIUS); SIGNAL_PEPTIDE_N_REGION (PHOBIUS); SignalP-noTM (SIGNALP_EUK); SignalP-TM (SIGNALP_GRAM_POSITIVE); SignalP-TM (SIGNALP_GRAM_NEGATIVE); IPR016140 (SUP…	c16273_g2_i1	gi|628265652|gb|JZ578551.1|JZ578551
c10849_g1_i1	c10849_g1	10.87	f-box and wd40 domain	1218	10	3.41e-69	0.514	6	P:transport; P:single-organism process; F:transferase activity; P:metabolic process; F:zinc ion binding; F:protein binding	-	IPR001841 (SMART); IPR001841 (PFAM); IPR013083 (G3DSA:3.30.40.GENE3D); PTHR13139 (PANTHER); IPR001841 (PROSITE_PROFILES); SSF57850 (SUPERFAMILY)	c11173_g1_i1	no hit
c1085_g1_i1	c1085_g1	0	mate efflux family protein 9-like	341	10	2.82e-58	0.897	4	P:drug transmembrane transport; C:integral component of membrane; F:antiporter activity; F:drug transmembrane transporter activity	-	IPR002528 (PFAM); PTHR11206 (PANTHER); PTHR11206:SF87 (PANTHER); TRANSMEMBRANE (PHOBIUS); CYTOPLASMIC_DOMAIN (PHOBIUS); NON_CYTOPLASMIC_DOMAIN (PHOBIUS); TRANSMEMBRANE (PHOBIUS); NON_CYTOPLASMIC_DOMAIN (PHOBIUS); TRANSMEMBRANE (PHOBIUS); CYTOPLASMIC_DOMAIN (PHOBIUS); TMhelix (TMHMM); TMhelix (TMHMM)	c27460_g1_i1	no hit
c10850_g1_i1	c10850_g1	18.19		326	0			0	-		no IPS match	c20050_g1_i1	no hit
c10850_g2_i1	c10850_g2	15.19	amino acid binding	386	10	1.94e-30	0.951	2	P:metabolic process; F:amino acid binding	-	no IPS match	no hit	no hit
c10851_g1_i1	c10851_g1	6.69	g-type lectin s-receptor-like serine threonine-protein kinase sd3-1-like	651	10	2.03e-49	0.637	3	F:protein kinase activity; F:ATP binding; P:protein phosphorylation	-	G3DSA:1.10.510.10 (GENE3D); IPR000719 (PFAM); PTHR24420 (PANTHER); PTHR24420:SF583 (PANTHER); IPR000719 (PROSITE_PROFILES); IPR011009 (SUPERFAMILY)	c8813_g1_i2	no hit
c10852_g1_i1	c10852_g1	12.15	protein fam63b-like	1331	10	1.34e-110	0.644	3	C:cytosol; C:plasma membrane; C:nucleus		IPR007518 (PFAM); IPR007518 (PANTHER)	c15105_g1_i1	no hit
c10853_g1_i1	c10853_g1	91.44	protein fam210b-like	979	10	5.52e-73	0.909	1	C:chloroplast thylakoid membrane	-	IPR009688 (PFAM); PTHR21377 (PANTHER); PTHR21377:SF0 (PANTHER); NON_CYTOPLASMIC_DOMAIN (PHOBIUS); CYTOPLASMIC_DOMAIN (PHOBIUS); TRANSMEMBRANE (PHOBIUS)	c11361_g1_i1	gi|628261774|gb|JZ580639.1|JZ580639
c10854_g1_i1	c10854_g1	7.28	magnesium ion binding	861	10	5.18e-89	0.804	3	F:holo-[acyl-carrier-protein] synthase activity; F:magnesium ion binding; P:macromolecule biosynthetic process	EC:2.7.8.7	IPR008278 (G3DSA:3.90.470.GENE3D); IPR008278 (G3DSA:3.90.470.GENE3D); IPR008278 (PFAM); PTHR12215 (PANTHER); PTHR12215:SF10 (PANTHER); IPR008278 (SUPERFAMILY); IPR008278 (SUPERFAMILY)	c8541_g1_i1	no hit
c10855_g1_i1	c10855_g1	5.83		1573	0			0	-		no IPS match	c140_g1_i1	no hit
c10856_g1_i1	c10856_g1	25.8	PREDICTED: uncharacterized protein LOC102578890 isoform X3	546	10	6.06e-19	0.685	0	-		no IPS match	c8274_g1_i1	no hit
c10857_g1_i1	c10857_g1	0	ubiquitin carboxyl-terminal hydrolase 27-like	1811	10	2.19e-89	0.675	2	P:ubiquitin-dependent protein catabolic process; F:ubiquitinyl hydrolase activity	-	IPR001394 (PFAM); PTHR24006 (PANTHER); IPR028889 (PROSITE_PROFILES); SSF54001 (SUPERFAMILY)	c8351_g1_i1	no hit
c10857_g1_i2	c10857_g1	4.66	ubiquitin carboxyl-terminal hydrolase 27-like	1575	10	1.31e-104	0.667	2	P:ubiquitin-dependent protein catabolic process; F:ubiquitinyl hydrolase activity	-	IPR001394 (PFAM); PTHR24006 (PANTHER); IPR028889 (PROSITE_PROFILES); SSF54001 (SUPERFAMILY)	no hit	no hit
c10857_g1_i3	c10857_g1	4.25	ubiquitin carboxyl-terminal hydrolase 27-like	1731	10	1.05e-89	0.675	2	F:ubiquitinyl hydrolase activity; P:ubiquitin-dependent protein catabolic process	-	IPR001394 (PFAM); PTHR24006 (PANTHER); IPR028889 (PROSITE_PROFILES); SSF54001 (SUPERFAMILY)	c8351_g1_i2	no hit
c10858_g1_i1	c10858_g1	3.65	f-box protein at1g61340-like	993	10	1.74e-49	0.672	0	-			c13545_g1_i1	no hit
c10858_g1_i2	c10858_g1	10.18	f-box protein at1g61340-like	463	10	4.29e-17	0.742	0	-		no IPS match	no hit	no hit
c10859_g1_i1	c10859_g1	6.61	snf2 domain-containing protein helicase domain-containing isoform 1	2710	10	0	0.713	6	P:response to stimulus; P:cellular macromolecule metabolic process; P:nucleic acid metabolic process; P:regulation of gene expression, epigenetic; F:DNA binding; F:ATP binding	-	IPR001650 (SMART); IPR014001 (SMART); IPR001650 (PFAM); IPR027417 (G3DSA:3.40.50.GENE3D); IPR027417 (G3DSA:3.40.50.GENE3D); IPR000330 (PFAM); PTHR10799 (PANTHER); PTHR10799:SF41 (PANTHER); IPR001650 (PROSITE_PROFILES); IPR014001 (PROSITE_PROFILES); IPR027417 (SUPERFAMILY); IPR027417 (SUPERFAMILY)	c2659_g1_i1	no hit
c1086_g1_i1	c1086_g1	17.31	50s ribosomal protein l20	622	10	2.78e-77	0.937	4	C:ribosome; F:structural constituent of ribosome; P:translation; F:rRNA binding	-	TRANSMEMBRANE (PHOBIUS); NON_CYTOPLASMIC_DOMAIN (PHOBIUS); CYTOPLASMIC_DOMAIN (PHOBIUS); TMhelix (TMHMM)	c9785_g1_i1	gi|628262785|gb|JZ583378.1|JZ583378
c10860_g1_i1	c10860_g1	0		559	0			0	-		no IPS match	c6865_g1_i1	no hit
c10860_g1_i2	c10860_g1	7.16		620	0			0	-		no IPS match	c6865_g1_i1	no hit
c10861_g1_i1	c10861_g1	61.42	glyceraldehyde-3-phosphate dehydrogenase	324	10	2.47e-65	0.963	19	F:NAD binding; F:copper ion binding; P:seed development; P:oxidation-reduction process; P:response to salt stress; P:response to heat; P:response to redox state; C:vacuolar membrane; F:glyceraldehyde-3-phosphate dehydrogenase (NADP+) (non-phosphorylating) activity; P:response to sucrose; F:glyceraldehyde-3-phosphate dehydrogenase (NAD+) (phosphorylating) activity; P:glycolysis; F:NADP binding; C:…	EC:1.2.1.9; EC:1.2.1.12	IPR020831 (PRINTS); IPR020829 (PFAM); G3DSA:3.30.360.10 (GENE3D); IPR020831 (PANTHER); SSF55347 (SUPERFAMILY)	c10536_g1_i1	no hit
c10862_g1_i1	c10862_g1	12.95	nuclear pore complex protein nup205-like	1295	10	3.63e-152	0.717	1	C:nuclear pore	-	IPR021827 (PFAM); PTHR31344:SF0 (PANTHER); PTHR31344 (PANTHER); TRANSMEMBRANE (PHOBIUS); CYTOPLASMIC_DOMAIN (PHOBIUS); NON_CYTOPLASMIC_DOMAIN (PHOBIUS)	c13070_g1_i1	no hit
c10863_g1_i1	c10863_g1	12.54	dna binding	755	10	4.55e-51	0.611	1	F:transferase activity, transferring phosphorus-containing groups	-	PTHR24056:SF176 (PANTHER); PTHR24056 (PANTHER)	no hit	no hit
c10864_g1_i1	c10864_g1	8.28	protein o-linked-mannose beta- -n-acetylglucosaminyltransferase 2-like	1488	10	0	0.77	2	F:transferase activity, transferring glycosyl groups; P:metabolic process	-	IPR007657 (PFAM); PTHR20961 (PANTHER); PTHR20961:SF5 (PANTHER)	c14347_g1_i1	gi|628261547|gb|JZ580412.1|JZ580412
c10865_g1_i1	c10865_g1	8.13	#NAME?	845	10	3.84e-155	0.887	5	F:GTP diphosphokinase activity; P:response to wounding; C:chloroplast; P:response to abscisic acid; P:guanosine tetraphosphate metabolic process	EC:2.7.6.5	IPR003607 (SMART); IPR007685 (SMART); G3DSA:3.30.460.10 (GENE3D); PF13328 (PFAM); IPR007685 (PFAM); PTHR21262:SF0 (PANTHER); PTHR21262 (PANTHER); SSF81301 (SUPERFAMILY); SSF109604 (SUPERFAMILY)	c14431_g1_i1	no hit
c10866_g1_i1	c10866_g1	6	late blight resistance protein homolog r1b-16-like	781	10	1.14e-70	0.641	1	F:ADP binding		IPR002182 (PFAM); PTHR23155:SF445 (PANTHER); PTHR23155 (PANTHER); IPR027417 (SUPERFAMILY)	c18696_g1_i3	no hit
c10866_g2_i1	c10866_g2	5.06	late blight resistance protein homolog r1b-17-like	625	10	3.19e-30	0.543	2	P:defense response; F:ADP binding		G3DSA:3.80.10.10 (GENE3D); SSF52058 (SUPERFAMILY)	no hit	no hit
c10867_g1_i1	c10867_g1	11.57	broad-range acid phosphatase det1-like	1194	10	6.94e-157	0.828	2	F:catalytic activity; P:metabolic process	-	no IPS match	c15593_g1_i1	no hit
c10868_g1_i1	c10868_g1	9842.1	chlorophyll a b binding protein	601	10	6.87e-115	0.951	8	F:metal ion binding; P:photosynthesis, light harvesting; C:photosystem II; P:protein-chromophore linkage; F:chlorophyll binding; C:integral component of membrane; C:photosystem I; C:chloroplast thylakoid membrane	-	IPR023329 (G3DSA:1.10.3460.GENE3D); IPR022796 (PFAM); PTHR21649:SF8 (PANTHER); IPR001344 (PANTHER); IPR023329 (SUPERFAMILY)	c12415_g1_i1	no hit
c10869_g1_i1	c10869_g1	8.22	abc transporter g family member 25-like	1003	10	2.25e-150	0.889	6	F:molybdate transmembrane-transporting ATPase activity; P:ATP catabolic process; F:ATP binding; P:molybdate ion transport; P:ion transmembrane transport; C:membrane	EC:3.6.3.29	no IPS match	c7327_g1_i1	no hit
c1087_g1_i1	c1087_g1	37.95		295	0			0	-		no IPS match	c4452_g1_i1	no hit
c10870_g1_i1	c10870_g1	8.68	electron transport complex protein isoform 1	3252	10	1.81e-53	0.453	0	-		Coil (COILS)	c10176_g1_i1	no hit
c10871_g1_i1	c10871_g1	0	protein far1-related sequence 6-like	221	10	6.92e-29	0.816	1	F:zinc ion binding	-	IPR018289 (PFAM); PTHR31669 (PANTHER); PTHR31669:SF3 (PANTHER)	no hit	no hit
c10871_g2_i1	c10871_g2	4.94	protein far1-related sequence 6-like	910	10	2.86e-143	0.766	1	F:zinc ion binding		IPR006564 (SMART); IPR007527 (PFAM); IPR018289 (PFAM); PTHR31669:SF3 (PANTHER); PTHR31669 (PANTHER); IPR007527 (PROSITE_PROFILES)	c42560_g1_i1	no hit
c10872_g1_i1	c10872_g1	8.99	tbc1 domain family member 13-like	1887	10	0	0.895	2	F:Rab GTPase activator activity; P:positive regulation of Rab GTPase activity	-	no IPS match	c10342_g1_i1	no hit
c10873_g1_i1	c10873_g1	7.56	myosin heavy non-muscle-like	1075	10	5.9e-87	0.524	1	F:protein binding		Coil (COILS); Coil (COILS); Coil (COILS); IPR011990 (G3DSA:1.25.40.GENE3D); SSF48452 (SUPERFAMILY)	c14764_g1_i1	no hit
c10874_g1_i1	c10874_g1	24.65		558	0			0	-		no IPS match	no hit	no hit
c10874_g1_i2	c10874_g1	17.3		473	0			0	-		no IPS match	no hit	no hit
c10875_g1_i1	c10875_g1	10.31		485	0			0	-		no IPS match	c10968_g1_i1	no hit
c10875_g2_i1	c10875_g2	0		202	0			0	-		no IPS match	no hit	no hit
c10876_g1_i1	c10876_g1	13.06		315	0			0	-		no IPS match	c22002_g1_i1	no hit
c10877_g1_i1	c10877_g1	6.54	signal peptidase	869	10	3.06e-48	0.609	5	P:proteolysis; F:serine-type peptidase activity; F:hydrolase activity; C:integral component of membrane; C:membrane		no IPS match	no hit	no hit
c10878_g1_i1	c10878_g1	12.02	protein smg7-like isoform x1	968	10	1.17e-114	0.849	0	-		IPR019458 (PFAM); IPR018834 (PFAM); PTHR15696 (PANTHER); PTHR15696:SF0 (PANTHER); SSF48452 (SUPERFAMILY)	c14382_g1_i1	no hit
c10879_g1_i1	c10879_g1	23.04	probable protein phosphatase 2c 9-like	492	10	3.1e-44	0.943	3	P:metabolic process; C:plasma membrane; F:catalytic activity	-	no IPS match	c12427_g1_i1	no hit
c10880_g1_i1	c10880_g1	9.86	aspartyl protease family protein	507	10	4.82e-33	0.614	7	P:response to L-ascorbic acid; P:response to light stimulus; P:polysaccharide metabolic process; P:plant-type cell wall organization; C:Golgi apparatus; F:aspartic-type endopeptidase activity; P:proteolysis	-	PF14543 (PFAM); IPR021109 (G3DSA:2.40.70.GENE3D); IPR001461 (PANTHER); PTHR13683:SF248 (PANTHER); NON_CYTOPLASMIC_DOMAIN (PHOBIUS); SIGNAL_PEPTIDE_N_REGION (PHOBIUS); SIGNAL_PEPTIDE (PHOBIUS); SIGNAL_PEPTIDE_H_REGION (PHOBIUS); SIGNAL_PEPTIDE_C_REGION (PHOBIUS); SignalP-noTM (SIGNALP_EUK); IPR021109 (SUPERFAMILY); TMhelix (TMHMM)	no hit	no hit
c10880_g1_i2	c10880_g1	15.44	aspartyl protease family protein	495	10	2.15e-33	0.629	7	P:response to L-ascorbic acid; P:response to light stimulus; P:polysaccharide metabolic process; P:plant-type cell wall organization; C:Golgi apparatus; F:aspartic-type endopeptidase activity; P:proteolysis	-	IPR021109 (G3DSA:2.40.70.GENE3D); PF14543 (PFAM); IPR001461 (PANTHER); PTHR13683:SF248 (PANTHER); SIGNAL_PEPTIDE_C_REGION (PHOBIUS); SIGNAL_PEPTIDE_N_REGION (PHOBIUS); SIGNAL_PEPTIDE_H_REGION (PHOBIUS); NON_CYTOPLASMIC_DOMAIN (PHOBIUS); SIGNAL_PEPTIDE (PHOBIUS); SignalP-noTM (SIGNALP_EUK); IPR021109 (SUPERFAMILY); TMhelix (TMHMM)	no hit	no hit
c10881_g1_i1	c10881_g1	18.19	cbs domain protein	526	10	2.29e-71	0.852	4	P:cell redox homeostasis; F:adenyl nucleotide binding; P:response to salt stress; F:cobalt ion binding	-	IPR000644 (PFAM); G3DSA:3.10.580.10 (GENE3D); PTHR11911 (PANTHER); PTHR11911:SF54 (PANTHER); IPR000644 (PROSITE_PROFILES); SSF54631 (SUPERFAMILY)	c11502_g1_i2	no hit
c10881_g1_i2	c10881_g1	0	cbs domain-containing protein mitochondrial-like	274	10	3.05e-25	0.994	4	P:cell redox homeostasis; F:adenyl nucleotide binding; P:response to salt stress; F:cobalt ion binding	-	G3DSA:3.10.580.10 (GENE3D); PTHR11911 (PANTHER); PTHR11911:SF54 (PANTHER); CYTOPLASMIC_DOMAIN (PHOBIUS); NON_CYTOPLASMIC_DOMAIN (PHOBIUS); TRANSMEMBRANE (PHOBIUS); SSF54631 (SUPERFAMILY); TMhelix (TMHMM)	no hit	no hit
c10882_g1_i1	c10882_g1	18.47	dnaj homolog subfamily b member 11-like	692	10	1.46e-84	0.793	5	P:protein folding; C:endoplasmic reticulum lumen; F:unfolded protein binding; P:pathogen-associated molecular pattern dependent induction by symbiont of host innate immune response; C:plasma membrane	-	IPR001623 (PRINTS); IPR001623 (SMART); IPR001623 (PFAM); IPR001623 (G3DSA:1.10.287.GENE3D); G3DSA:2.60.260.20 (GENE3D); PTHR24077 (PANTHER); PTHR24077:SF210 (PANTHER); IPR018253 (PROSITE_PATTERNS); SIGNAL_PEPTIDE_C_REGION (PHOBIUS); SIGNAL_PEPTIDE_H_REGION (PHOBIUS); NON_CYTOPLASMIC_DOMAIN (PHOBIUS); SIGNAL_PEPTIDE_N_REGION (PHOBIUS); SIGNAL_PEPTIDE (PHOBIUS); IPR001623 (PROSITE_PROFILES); Signal…	c10501_g1_i1	no hit
c10883_g1_i1	c10883_g1	7.47	major facilitator superfamily protein isoform 1	783	10	5.56e-99	0.865	18	P:amino acid transport; P:jasmonic acid mediated signaling pathway; P:plant-type cell wall modification; F:nicotinate transporter activity; P:regulation of plant-type hypersensitive response; F:N-methylnicotinate transporter activity; P:ethylene biosynthetic process; P:N-methylnicotinate transport; P:nitrate transport; P:protein targeting to membrane; P:nicotinate transport; F:sugar:hydrogen symp…	-	IPR011701 (PFAM); G3DSA:1.20.1250.20 (GENE3D); PTHR24064:SF172 (PANTHER); PTHR24064 (PANTHER); IPR005829 (PROSITE_PATTERNS); NON_CYTOPLASMIC_DOMAIN (PHOBIUS); TRANSMEMBRANE (PHOBIUS); CYTOPLASMIC_DOMAIN (PHOBIUS); CYTOPLASMIC_DOMAIN (PHOBIUS); TRANSMEMBRANE (PHOBIUS); TRANSMEMBRANE (PHOBIUS); NON_CYTOPLASMIC_DOMAIN (PHOBIUS); TRANSMEMBRANE (PHOBIUS); NON_CYTOPLASMIC_DOMAIN (PHOBIUS); IPR020846 (P…	c11222_g1_i1	no hit
c10884_g1_i1	c10884_g1	8.46	hypothetical protein M569_05009, partial	445	10	2.11e-29	0.581	0	-		IPR008480 (PFAM)	c8945_g1_i1	gi|628263059|gb|JZ583652.1|JZ583652
c10885_g1_i1	c10885_g1	10.15	auxin-induced protein 5ng4-like	1158	10	4.11e-143	0.795	1	C:membrane	-	IPR000620 (PFAM); PTHR31218:SF9 (PANTHER); PTHR31218 (PANTHER); TRANSMEMBRANE (PHOBIUS); CYTOPLASMIC_DOMAIN (PHOBIUS); NON_CYTOPLASMIC_DOMAIN (PHOBIUS); TRANSMEMBRANE (PHOBIUS); CYTOPLASMIC_DOMAIN (PHOBIUS); NON_CYTOPLASMIC_DOMAIN (PHOBIUS); CYTOPLASMIC_DOMAIN (PHOBIUS); CYTOPLASMIC_DOMAIN (PHOBIUS); TRANSMEMBRANE (PHOBIUS); TRANSMEMBRANE (PHOBIUS); NON_CYTOPLASMIC_DOMAIN (PHOBIUS); CYTOPLASMIC_D…	c9503_g1_i1	no hit
c10886_g1_i1	c10886_g1	9.99	hypothetical protein CICLE_v10009066mg	721	10	6.1e-40	0.688	0	-		NON_CYTOPLASMIC_DOMAIN (PHOBIUS); NON_CYTOPLASMIC_DOMAIN (PHOBIUS); TRANSMEMBRANE (PHOBIUS); CYTOPLASMIC_DOMAIN (PHOBIUS); TRANSMEMBRANE (PHOBIUS); TRANSMEMBRANE (PHOBIUS); CYTOPLASMIC_DOMAIN (PHOBIUS); TMhelix (TMHMM); TMhelix (TMHMM); TMhelix (TMHMM)	c13708_g1_i1	no hit
c10887_g1_i1	c10887_g1	14.84	lipase class 3 family protein	635	10	2.47e-45	0.722	2	F:hydrolase activity; P:lipid metabolic process	-	PTHR21493 (PANTHER); PTHR21493:SF16 (PANTHER)	c13683_g1_i2	no hit
c10888_g1_i1	c10888_g1	72.93	mitochondrial pyruvate carrier 2-like	705	10	5.6e-66	0.928	6	P:mitochondrial pyruvate transport; P:protein targeting to vacuole; C:mitochondrial inner membrane; P:aerobic respiration; P:glycolysis; P:response to cadmium ion	-	IPR005336 (PFAM); PTHR14154:SF2 (PANTHER); PTHR14154 (PANTHER)	no hit	no hit
c10889_g1_i1	c10889_g1	2.07	wuschel-related homeobox 1-like	935	10	7.25e-80	0.737	2	F:DNA binding; C:intracellular part	-	IPR001356 (SMART); IPR009057 (G3DSA:1.10.10.GENE3D); IPR001356 (PFAM); PTHR24326:SF115 (PANTHER); PTHR24326 (PANTHER); IPR001356 (PROSITE_PROFILES); IPR009057 (SUPERFAMILY)	no hit	gi|628266261|gb|JZ581800.1|JZ581800
c10889_g1_i2	c10889_g1	12.96	wuschel-related homeobox 1-like	1417	10	6.83e-96	0.569	1	F:DNA binding		IPR001356 (SMART); IPR009057 (G3DSA:1.10.10.GENE3D); IPR001356 (PFAM); PTHR24326 (PANTHER); PTHR24326:SF115 (PANTHER); IPR001356 (PROSITE_PROFILES); IPR009057 (SUPERFAMILY)	c8438_g1_i1	gi|628266261|gb|JZ581800.1|JZ581800
c1089_g1_i1	c1089_g1	7.64		355	0			0	-		no IPS match	no hit	no hit
c10890_g1_i1	c10890_g1	14.66	auxin-induced protein 15a-like	579	10	2.82e-34	0.914	0	-		IPR003676 (PFAM); PTHR31929 (PANTHER); PTHR31929:SF1 (PANTHER)	c13784_g1_i1	no hit
c10890_g1_i2	c10890_g1	0		219	0			0	-		no IPS match	no hit	no hit
c10891_g1_i1	c10891_g1	5.74		808	0			0	-		SignalP-noTM (SIGNALP_EUK)	c14726_g1_i4	no hit
c10892_g1_i1	c10892_g1	10.39	atp binding	639	10	3.08e-23	0.46	2	F:RNA binding; F:identical protein binding		no IPS match	no hit	no hit
c10892_g1_i2	c10892_g1	5.22	atp binding	1079	10	5.19e-106	0.601	2	F:RNA binding; F:identical protein binding		IPR007854 (PFAM); PTHR13484 (PANTHER)	no hit	no hit
c10893_g1_i1	c10893_g1	9.99	methyl- -binding domain-containing protein 7-like	1128	10	6.65e-77	0.531	2	F:DNA binding; C:nucleus		IPR001739 (PFAM); IPR001739 (G3DSA:3.30.890.GENE3D); IPR001739 (PROSITE_PROFILES); IPR001739 (PROSITE_PROFILES); IPR016177 (SUPERFAMILY); IPR016177 (SUPERFAMILY)	c13133_g1_i1	no hit
c10894_g1_i1	c10894_g1	13.35	aminoacylase family protein	1736	10	0	0.818	5	F:aminoacylase activity; P:cellular amino acid metabolic process; P:proteolysis; C:endoplasmic reticulum; F:metallopeptidase activity	EC:3.5.1.14	IPR010159 (PIRSF); IPR010159 (TIGRFAM); IPR002933 (PFAM); G3DSA:3.40.630.10 (GENE3D); IPR011650 (G3DSA:3.30.70.GENE3D); IPR011650 (PFAM); PTHR11014 (PANTHER); PTHR11014:SF56 (PANTHER); NON_CYTOPLASMIC_DOMAIN (PHOBIUS); SIGNAL_PEPTIDE (PHOBIUS); SIGNAL_PEPTIDE_N_REGION (PHOBIUS); SIGNAL_PEPTIDE_H_REGION (PHOBIUS); SIGNAL_PEPTIDE_C_REGION (PHOBIUS); SignalP-noTM (SIGNALP_EUK); SignalP-noTM (SIGNALP…	c13385_g1_i1	no hit
c10896_g1_i1	c10896_g1	10.3	PREDICTED: uncharacterized protein At5g39865-like	1231	10	2.21e-127	0.65	3	F:protein disulfide oxidoreductase activity; F:electron carrier activity; P:cell redox homeostasis		Coil (COILS); IPR012336 (G3DSA:3.40.30.GENE3D); IPR002109 (PFAM); PTHR10168 (PANTHER); PTHR10168:SF44 (PANTHER); IPR002109 (PROSITE_PROFILES); IPR012336 (SUPERFAMILY)	c14559_g1_i1	no hit
c10897_g1_i1	c10897_g1	19.7	PREDICTED: uncharacterized protein LOC100815607	361	10	7e-11	0.845	0	-		no IPS match	c10813_g1_i1	no hit
c10898_g1_i1	c10898_g1	44.95	26s protease regulatory	520	10	2.15e-75	0.995	10	F:peptidase activity; C:cytosol; C:proteasome complex; P:ATP catabolic process; P:proteolysis; F:ATP binding; F:microtubule-severing ATPase activity; P:protein catabolic process; C:nucleus; C:plasma membrane	EC:3.6.4.3	IPR003959 (PFAM); G3DSA:1.10.8.60 (GENE3D); IPR027417 (G3DSA:3.40.50.GENE3D); PTHR23073 (PANTHER); PTHR23073:SF13 (PANTHER); IPR027417 (SUPERFAMILY)	c11249_g1_i1	no hit
c10899_g1_i1	c10899_g1	13.45	calcium-dependent calmodulin-independent protein kinase	615	10	2.81e-19	0.967	9	C:cytosol; P:protein autophosphorylation; F:protein serine/threonine kinase activity; F:calcium ion binding; P:regulation of anion channel activity; P:regulation of stomatal movement; P:abscisic acid-activated signaling pathway; F:ATP binding; C:plasma membrane	EC:2.7.11	no IPS match	c502_g1_i1	no hit
c109_g1_i1	c109_g1	3.63	dnaj homolog subfamily b member 6-like	740	10	4.04e-34	0.664	1	P:response to stress		Coil (COILS); IPR001623 (PRINTS); IPR001623 (SMART); IPR001623 (PFAM); IPR001623 (G3DSA:1.10.287.GENE3D); PTHR24076:SF83 (PANTHER); PTHR24076 (PANTHER); IPR018253 (PROSITE_PATTERNS); IPR001623 (PROSITE_PROFILES); IPR001623 (SUPERFAMILY)	c33027_g1_i1	no hit
c109_g1_i2	c109_g1	6.05		439	0			0	-		Coil (COILS)	no hit	no hit
c1090_g1_i1	c1090_g1	12.31		202	0			0	-		no IPS match	c21471_g1_i2	no hit
c10900_g1_i1	c10900_g1	6.99	tobamovirus multiplication protein 1-like	637	10	3.04e-52	0.795	0	-		IPR009457 (PFAM); PTHR31142:SF4 (PANTHER); PTHR31142 (PANTHER); TRANSMEMBRANE (PHOBIUS); SIGNAL_PEPTIDE_C_REGION (PHOBIUS); SIGNAL_PEPTIDE_N_REGION (PHOBIUS); SIGNAL_PEPTIDE_H_REGION (PHOBIUS); CYTOPLASMIC_DOMAIN (PHOBIUS); NON_CYTOPLASMIC_DOMAIN (PHOBIUS); SIGNAL_PEPTIDE (PHOBIUS); SignalP-TM (SIGNALP_GRAM_POSITIVE); TMhelix (TMHMM); TMhelix (TMHMM)	c14547_g1_i1	no hit
c10900_g1_i2	c10900_g1	5.6	tobamovirus multiplication protein 1-like isoform x1	493	10	2.09e-55	0.81	0	-		IPR009457 (PFAM); PTHR31142 (PANTHER); PTHR31142:SF4 (PANTHER); SIGNAL_PEPTIDE_H_REGION (PHOBIUS); CYTOPLASMIC_DOMAIN (PHOBIUS); NON_CYTOPLASMIC_DOMAIN (PHOBIUS); SIGNAL_PEPTIDE (PHOBIUS); TRANSMEMBRANE (PHOBIUS); SIGNAL_PEPTIDE_C_REGION (PHOBIUS); SIGNAL_PEPTIDE_N_REGION (PHOBIUS); SignalP-TM (SIGNALP_GRAM_POSITIVE); TMhelix (TMHMM); TMhelix (TMHMM)	no hit	no hit
c10901_g1_i1	c10901_g1	17.85	two-component response regulator	558	10	3.78e-32	0.656	3	F:chromatin binding; C:nucleus; F:DNA binding		Coil (COILS); PTHR31003 (PANTHER)	no hit	no hit
c10902_g1_i1	c10902_g1	3.09	forkhead-associated domain-containing family protein	658	10	3.86e-46	0.86	0	-		no IPS match	no hit	no hit
c10902_g1_i2	c10902_g1	23.78	forkhead-associated domain-containing family protein	572	10	4.88e-63	0.771	0	-		no IPS match	c9146_g1_i2	no hit
c10903_g1_i1	c10903_g1	13.38	exostosin family protein	1631	10	0	0.806	3	C:endosome; C:trans-Golgi network; C:Golgi apparatus	-	IPR004263 (PFAM); IPR004263 (PANTHER); PTHR11062:SF44 (PANTHER)	c11445_g1_i1	no hit
c10904_g1_i1	c10904_g1	37.11	e3 ubiquitin-protein ligase cop1-like	446	10	8.98e-45	0.778	9	P:regulation of biological process; P:primary metabolic process; P:single-organism metabolic process; F:zinc ion binding; P:cellular macromolecule metabolic process; F:ligase activity; P:post-embryonic development; P:response to red or far red light; F:protein binding	-	IPR001841 (SMART); IPR013083 (G3DSA:3.30.40.GENE3D); IPR018957 (PFAM); PTHR22847:SF369 (PANTHER); PTHR22847 (PANTHER); IPR017907 (PROSITE_PATTERNS); IPR001841 (PROSITE_PROFILES); SSF57850 (SUPERFAMILY)	no hit	no hit
c10905_g1_i1	c10905_g1	2.7	auxin-responsive protein iaa29-like	694	10	6.78e-37	0.666	4	P:response to stimulus; C:nucleus; P:regulation of transcription, DNA-templated; F:protein dimerization activity	-	IPR003311 (PFAM); PTHR31734:SF6 (PANTHER); PTHR31734 (PANTHER); IPR011525 (PROSITE_PROFILES); SSF54277 (SUPERFAMILY)	c3695_g1_i1	no hit
c10905_g1_i2	c10905_g1	7.45	auxin-responsive protein iaa29-like	611	10	5.13e-37	0.653	4	P:response to stimulus; C:nucleus; P:regulation of transcription, DNA-templated; F:protein dimerization activity	-	IPR003311 (PFAM); PTHR31734 (PANTHER); PTHR31734:SF6 (PANTHER); IPR011525 (PROSITE_PROFILES); SSF54277 (SUPERFAMILY)	c27566_g1_i1	no hit
c10905_g1_i3	c10905_g1	9.05	auxin-responsive protein iaa29-like	467	10	3.28e-19	0.605	4	P:response to stimulus; P:regulation of transcription, DNA-templated; C:nucleus; F:protein dimerization activity	-	IPR003311 (PFAM); PTHR31734 (PANTHER); IPR011525 (PROSITE_PROFILES)	c27566_g1_i1	no hit
c10906_g1_i1	c10906_g1	9.48	root phototropism	941	10	1.22e-135	0.802	1	F:protein binding		IPR000210 (SMART); IPR011333 (G3DSA:3.30.710.GENE3D); IPR013069 (PFAM); IPR027356 (PFAM); PTHR32370 (PANTHER); PTHR32370:SF5 (PANTHER); IPR000210 (PROSITE_PROFILES); IPR027356 (PROSITE_PROFILES); IPR011333 (SUPERFAMILY)	c15014_g1_i1	no hit
c10906_g2_i1	c10906_g2	11.1	btb poz domain-containing protein at3g08570-like	830	10	4.08e-135	0.83	0	-		Coil (COILS); Coil (COILS); IPR027356 (PFAM); PTHR32370:SF5 (PANTHER); PTHR32370 (PANTHER); SIGNAL_PEPTIDE_C_REGION (PHOBIUS); SIGNAL_PEPTIDE (PHOBIUS); NON_CYTOPLASMIC_DOMAIN (PHOBIUS); SIGNAL_PEPTIDE_H_REGION (PHOBIUS); SIGNAL_PEPTIDE_N_REGION (PHOBIUS); IPR027356 (PROSITE_PROFILES); SignalP-noTM (SIGNALP_EUK)	no hit	no hit
c10907_g1_i1	c10907_g1	5.85	far1-related sequence isoform 1	1028	10	6.65e-137	0.662	1	F:zinc ion binding		IPR018289 (PFAM); PTHR31669 (PANTHER); PTHR31669:SF3 (PANTHER)	c16051_g1_i1	no hit
c10908_g1_i1	c10908_g1	42.91	upf0182 protein	473	10	2.84e-16	0.598	3	F:transferase activity; F:transferase activity, transferring acyl groups, acyl groups converted into alkyl on transfer; P:cellular carbohydrate metabolic process		CYTOPLASMIC_DOMAIN (PHOBIUS); TRANSMEMBRANE (PHOBIUS); NON_CYTOPLASMIC_DOMAIN (PHOBIUS); TMhelix (TMHMM)	c10736_g1_i1	no hit
c10909_g1_i1	c10909_g1	23.93		556	0			0	-		no IPS match	c11149_g1_i1	no hit
c1091_g1_i1	c1091_g1	0		231	0			0	-		no IPS match	c415_g1_i1	no hit
c1091_g1_i2	c1091_g1	3.34		312	0			0	-		no IPS match	c39652_g1_i1	no hit
c10910_g1_i1	c10910_g1	16.22	myb-like transcription factor 6	531	10	1.23e-47	0.955	3	C:nucleus; F:chromatin binding; F:DNA binding	-	IPR001005 (SMART); IPR009057 (G3DSA:1.10.10.GENE3D); IPR001005 (PFAM); PTHR10641:SF495 (PANTHER); PTHR10641 (PANTHER); IPR017930 (PROSITE_PROFILES); IPR009057 (SUPERFAMILY)	no hit	gi|4519203|dbj|AB024053.1|
c10910_g1_i2	c10910_g1	107.59	myb-like transcription factor 6	598	10	3.59e-67	0.901	12	P:proanthocyanidin biosynthetic process; P:response to salicylic acid; P:response to jasmonic acid; P:response to gibberellin; P:response to salt stress; P:anthocyanin-containing compound biosynthetic process; P:response to ethylene; F:DNA binding; P:response to cadmium ion; F:chromatin binding; P:response to abscisic acid; C:nucleus	-	IPR001005 (SMART); IPR009057 (G3DSA:1.10.10.GENE3D); IPR001005 (PFAM); PTHR10641:SF495 (PANTHER); PTHR10641 (PANTHER); IPR017930 (PROSITE_PROFILES); IPR009057 (SUPERFAMILY)	c1373_g1_i1	gi|4519203|dbj|AB024053.1|
c10910_g1_i3	c10910_g1	41.9	r2r3-myb transcription	416	10	1.4e-06	0.763	11	F:chromatin binding; C:nucleus; F:DNA binding; P:response to wounding; P:response to abscisic acid; P:response to osmotic stress; P:response to salt stress; P:response to jasmonic acid; P:response to ethylene; P:response to cadmium ion; P:response to salicylic acid		TRANSMEMBRANE (PHOBIUS); NON_CYTOPLASMIC_DOMAIN (PHOBIUS); CYTOPLASMIC_DOMAIN (PHOBIUS); CYTOPLASMIC_DOMAIN (PHOBIUS); TRANSMEMBRANE (PHOBIUS); TMhelix (TMHMM); TMhelix (TMHMM)	no hit	no hit
c10910_g1_i4	c10910_g1	14.55	myb transcription factor family protein	468	10	1.4e-34	0.966	12	P:proanthocyanidin biosynthetic process; P:response to salicylic acid; P:response to jasmonic acid; P:response to gibberellin; P:response to salt stress; P:anthocyanin-containing compound biosynthetic process; P:response to ethylene; F:DNA binding; P:response to cadmium ion; F:chromatin binding; P:response to abscisic acid; C:nucleus	-	no IPS match	no hit	no hit
c10911_g1_i1	c10911_g1	13.88	---NA---	634	0			0	-		PR01217 (PRINTS); SIGNAL_PEPTIDE_H_REGION (PHOBIUS); SIGNAL_PEPTIDE_N_REGION (PHOBIUS); SIGNAL_PEPTIDE (PHOBIUS); NON_CYTOPLASMIC_DOMAIN (PHOBIUS); SIGNAL_PEPTIDE_C_REGION (PHOBIUS); TMhelix (TMHMM)	c16476_g1_i1	no hit
c10912_g1_i1	c10912_g1	8.81	patatin group a-3-like	1358	10	0	0.812	2	F:hydrolase activity; P:lipid metabolic process	-	IPR002641 (PFAM); G3DSA:3.40.1090.10 (GENE3D); PTHR32176 (PANTHER); SIGNAL_PEPTIDE (PHOBIUS); NON_CYTOPLASMIC_DOMAIN (PHOBIUS); SIGNAL_PEPTIDE_H_REGION (PHOBIUS); SIGNAL_PEPTIDE_N_REGION (PHOBIUS); SIGNAL_PEPTIDE_C_REGION (PHOBIUS); SignalP-noTM (SIGNALP_EUK); SignalP-TM (SIGNALP_GRAM_POSITIVE); SignalP-noTM (SIGNALP_GRAM_NEGATIVE); IPR016035 (SUPERFAMILY)	c2114_g1_i1	gi|628269519|gb|JZ580008.1|JZ580008
c10913_g1_i1	c10913_g1	42.5	pith domain-containing protein	944	10	1.12e-98	0.946	5	P:cell redox homeostasis; C:cytoplasm; F:protein disulfide oxidoreductase activity; P:glycerol ether metabolic process; P:oxidation-reduction process	-	IPR010400 (G3DSA:2.60.120.GENE3D); IPR010400 (PFAM); PTHR10438:SF223 (PANTHER); IPR005746 (PANTHER); IPR010400 (PROSITE_PROFILES); IPR008979 (SUPERFAMILY)	c10584_g1_i1	no hit
c10914_g1_i1	c10914_g1	41.68	outer envelope pore protein chloroplastic-like	883	10	4.62e-118	0.867	2	C:mitochondrion; C:chloroplast envelope	-	no IPS match	c14819_g1_i1	gi|628263116|gb|JZ583709.1|JZ583709
c10915_g1_i1	c10915_g1	25.36	ring-box protein	998	10	8.29e-73	0.858	5	C:SCF ubiquitin ligase complex; C:Cul3-RING ubiquitin ligase complex; F:zinc ion binding; P:response to auxin; F:protein binding	-	IPR024766 (PFAM); IPR013083 (G3DSA:3.30.40.GENE3D); PTHR11210 (PANTHER); PTHR11210:SF20 (PANTHER); IPR001841 (PROSITE_PROFILES); SSF57850 (SUPERFAMILY)	c12424_g1_i1	no hit
c10916_g1_i1	c10916_g1	7.98	zinc-finger domain of monoamine-oxidase a repressor r1 protein	1424	10	3.38e-122	0.597	3	F:molecular_function; P:biological_process; C:nucleus		Coil (COILS); IPR018500 (SMART); IPR018866 (PFAM); IPR028942 (PFAM); PTHR31169 (PANTHER); PTHR31169:SF1 (PANTHER); IPR018501 (PROSITE_PROFILES)	c17823_g1_i2	no hit
c10916_g1_i2	c10916_g1	0	unnamed protein product	946	10	6.48e-60	0.638	2	F:ligase activity; P:metabolic process		Coil (COILS); IPR018500 (SMART); IPR028942 (PFAM); IPR018501 (PROSITE_PROFILES)	no hit	no hit
c10917_g1_i1	c10917_g1	7.68	transducin family protein wd-40 repeat family isoform 1	1414	10	0	0.806	1	F:protein binding		IPR001680 (SMART); IPR015943 (G3DSA:2.130.10.GENE3D); IPR001680 (PFAM); PTHR13950 (PANTHER); IPR017986 (PROSITE_PROFILES); IPR001680 (PROSITE_PROFILES); IPR017986 (SUPERFAMILY)	c19153_g1_i1	no hit
c10918_g1_i1	c10918_g1	26.28	hypothetical protein M569_07353, partial	763	10	4.02e-32	0.579	0	-		no IPS match	c13849_g1_i1	no hit
c10919_g1_i1	c10919_g1	11.01	stress response protein nst1-like	712	10	3.33e-72	0.874	0	-		no IPS match	c6042_g1_i1	no hit
c10920_g1_i1	c10920_g1	100.02		326	0			0	-		no IPS match	c11541_g1_i1	no hit
c10921_g1_i1	c10921_g1	9.07	calmodulin-binding partial	377	10	5.98e-29	0.896	1	F:calmodulin binding	-	PTHR31713:SF1 (PANTHER); PTHR31713 (PANTHER)	c8877_g1_i1	no hit
c10922_g1_i1	c10922_g1	4.53	cation-transporting atpase	1475	10	2.04e-70	0.525	12	C:integral component of membrane; C:membrane; P:cation transport; P:ATP catabolic process; F:nucleotide binding; F:ATP binding; F:cation-transporting ATPase activity; F:calcium-transporting ATPase activity; F:metal ion binding; P:metabolic process; P:calcium ion transmembrane transport; F:hydrolase activity		CYTOPLASMIC_DOMAIN (PHOBIUS); TRANSMEMBRANE (PHOBIUS); NON_CYTOPLASMIC_DOMAIN (PHOBIUS)	c10175_g1_i1	no hit
c10923_g1_i1	c10923_g1	0	dna (cytosine-5)-methyltransferase cmt2-like	1597	10	1.42e-120	0.784	2	P:DNA methylation; F:methyltransferase activity	-	G3DSA:3.90.120.10 (GENE3D); IPR001525 (PFAM); IPR001525 (PANTHER); PTHR10629:SF28 (PANTHER); IPR029063 (SUPERFAMILY)	c16003_g1_i2	no hit
c10923_g1_i2	c10923_g1	5.39	dna (cytosine-5)-methyltransferase cmt2-like	1605	10	1.52e-120	0.784	2	P:DNA methylation; F:methyltransferase activity	-	G3DSA:3.90.120.10 (GENE3D); IPR001525 (PFAM); PTHR10629:SF28 (PANTHER); IPR001525 (PANTHER); IPR029063 (SUPERFAMILY)	c16003_g1_i1	no hit
c10924_g1_i1	c10924_g1	8.5	probable dolichyl pyrophosphate glc1man9 c2 alpha- -glucosyltransferase-like	1348	10	0	0.761	3	P:metabolic process; C:endoplasmic reticulum membrane; F:transferase activity, transferring hexosyl groups	-	IPR004856 (PFAM); IPR004856 (PANTHER); PTHR12413:SF2 (PANTHER); TRANSMEMBRANE (PHOBIUS); TRANSMEMBRANE (PHOBIUS); TRANSMEMBRANE (PHOBIUS); NON_CYTOPLASMIC_DOMAIN (PHOBIUS); TRANSMEMBRANE (PHOBIUS); CYTOPLASMIC_DOMAIN (PHOBIUS); TRANSMEMBRANE (PHOBIUS); NON_CYTOPLASMIC_DOMAIN (PHOBIUS); NON_CYTOPLASMIC_DOMAIN (PHOBIUS); TRANSMEMBRANE (PHOBIUS); NON_CYTOPLASMIC_DOMAIN (PHOBIUS); TRANSMEMBRANE (PHOB…	c13873_g1_i1	no hit
c10925_g1_i1	c10925_g1	5.45	glutamate receptor -like	1173	10	1.05e-155	0.856	7	P:ion transmembrane transport; F:extracellular-glutamate-gated ion channel activity; F:ionotropic glutamate receptor activity; P:G-protein coupled receptor signaling pathway; C:integral component of membrane; P:ionotropic glutamate receptor signaling pathway; F:G-protein coupled GABA receptor activity	-	IPR001320 (SMART); G3DSA:1.10.287.70 (GENE3D); IPR001638 (PFAM); G3DSA:3.40.190.10 (GENE3D); IPR001320 (PFAM); PTHR18966:SF153 (PANTHER); PTHR18966 (PANTHER); NON_CYTOPLASMIC_DOMAIN (PHOBIUS); TRANSMEMBRANE (PHOBIUS); CYTOPLASMIC_DOMAIN (PHOBIUS); TRANSMEMBRANE (PHOBIUS); CYTOPLASMIC_DOMAIN (PHOBIUS); SSF53850 (SUPERFAMILY); TMhelix (TMHMM); TMhelix (TMHMM); TMhelix (TMHMM)	no hit	no hit
c10926_g1_i1	c10926_g1	6.84	alkylated dna repair protein alkb homolog 8-like isoform 1	1434	10	1.94e-165	0.785	3	P:tRNA methylation; F:tRNA methyltransferase activity; P:tRNA wobble uridine modification	EC:2.1.1	no IPS match	c14682_g1_i1	gi|628264613|gb|JZ583845.1|JZ583845
c10927_g1_i1	c10927_g1	12.56		574	0			0	-		no IPS match	c5446_g1_i1	no hit
c10928_g1_i1	c10928_g1	15.51	desi-like protein at4g17486-like	732	10	1.59e-98	0.784	1	C:plasma membrane	-	IPR008580 (PFAM); PTHR12378:SF8 (PANTHER); PTHR12378 (PANTHER); SignalP-TM (SIGNALP_GRAM_POSITIVE)	c14157_g1_i2	no hit
c10929_g1_i1	c10929_g1	6.58	golgi-body localization protein domain isoform partial	1002	10	5.23e-115	0.727	0	-		no IPS match	no hit	no hit
c1093_g1_i1	c1093_g1	7.06	short-chain dehydrogenase reductase family 42e member 1-like	434	10	4.1e-44	0.805	5	P:steroid biosynthetic process; F:3-beta-hydroxy-delta5-steroid dehydrogenase activity; F:sterol-4-alpha-carboxylate 3-dehydrogenase (decarboxylating) activity; C:endoplasmic reticulum; P:oxidation-reduction process	EC:1.1.1.145; EC:1.1.1.170	IPR028110 (PFAM); TRANSMEMBRANE (PHOBIUS); NON_CYTOPLASMIC_DOMAIN (PHOBIUS); TRANSMEMBRANE (PHOBIUS); CYTOPLASMIC_DOMAIN (PHOBIUS); CYTOPLASMIC_DOMAIN (PHOBIUS); TRANSMEMBRANE (PHOBIUS); NON_CYTOPLASMIC_DOMAIN (PHOBIUS); TMhelix (TMHMM); TMhelix (TMHMM); TMhelix (TMHMM)	no hit	no hit
c10930_g1_i1	c10930_g1	0	c2h2 type zinc finger protein	1361	10	1.05e-125	0.698	3	F:metal ion binding; F:NAD+ ADP-ribosyltransferase activity; P:metabolic process	EC:2.4.2.30	IPR012317 (G3DSA:3.90.228.GENE3D); PTHR31681:SF3 (PANTHER); PTHR31681 (PANTHER); IPR007087 (PROSITE_PATTERNS); SSF56399 (SUPERFAMILY)	c13773_g1_i1	no hit
c10930_g1_i2	c10930_g1	10.18	c2h2 type zinc finger protein	1377	10	1.29e-125	0.698	3	F:metal ion binding; F:NAD+ ADP-ribosyltransferase activity; P:metabolic process	EC:2.4.2.30	no IPS match	c13773_g1_i2	no hit
c10931_g1_i1	c10931_g1	26.1	probable acyl-activating enzyme peroxisomal-like	663	10	2.65e-100	0.869	2	F:catalytic activity; P:metabolic process	-	IPR000873 (PFAM); G3DSA:3.30.300.30 (GENE3D); G3DSA:2.30.38.10 (GENE3D); IPR025110 (PFAM); PTHR24095 (PANTHER); PTHR24095:SF122 (PANTHER); SSF56801 (SUPERFAMILY)	c10538_g1_i1	no hit
c10932_g1_i1	c10932_g1	16.47	rna-binding protein pno1-like	919	10	5.23e-130	0.914	1	F:RNA binding	-	IPR004087 (SMART); IPR004088 (G3DSA:3.30.1370.GENE3D); IPR004088 (PFAM); PTHR12826 (PANTHER); IPR004088 (SUPERFAMILY)	c19028_g1_i1	gi|628264664|gb|JZ580935.1|JZ580935
c10933_g1_i1	c10933_g1	24.14	rac-like gtp-binding protein arac1	746	10	1.26e-88	0.876	18	P:regulation of actin filament depolymerization; P:regulation of exocytosis; P:establishment of vesicle localization; F:GTPase activating protein binding; F:GTP binding; C:phragmoplast; F:sphingomyelin phosphodiesterase activity; P:regulation of actin filament polymerization; C:nucleolus; C:spindle; P:small GTPase mediated signal transduction; P:auxin-activated signaling pathway; C:apical part of…	EC:3.1.4.12	IPR001806 (PRINTS); IPR020849 (SMART); IPR003579 (SMART); IPR003578 (SMART); IPR027417 (G3DSA:3.40.50.GENE3D); IPR005225 (TIGRFAM); IPR001806 (PFAM); PTHR24072:SF112 (PANTHER); PTHR24072 (PANTHER); IPR003578 (PROSITE_PROFILES); IPR027417 (SUPERFAMILY)	c10511_g1_i1	no hit
c10933_g1_i2	c10933_g1	5.46	rac-like gtp-binding protein arac1	648	10	1.85e-26	0.727	9	F:GTP binding; C:phragmoplast; C:spindle; P:actin filament organization; P:auxin-activated signaling pathway; P:abscisic acid-activated signaling pathway; C:plasma membrane; C:nucleus; P:small GTPase mediated signal transduction	-	IPR003578 (SMART); IPR001806 (PFAM); IPR027417 (G3DSA:3.40.50.GENE3D); PTHR24072 (PANTHER); PTHR24072:SF112 (PANTHER); NON_CYTOPLASMIC_DOMAIN (PHOBIUS); SIGNAL_PEPTIDE_H_REGION (PHOBIUS); SIGNAL_PEPTIDE (PHOBIUS); SIGNAL_PEPTIDE_N_REGION (PHOBIUS); SIGNAL_PEPTIDE_C_REGION (PHOBIUS); SignalP-noTM (SIGNALP_EUK); IPR027417 (SUPERFAMILY)	no hit	no hit
c10934_g1_i1	c10934_g1	38.15	nucleotide-sugar transporter family protein	901	10	1.99e-81	0.863	6	F:organic anion transmembrane transporter activity; C:trans-Golgi network; C:integral component of membrane; C:Golgi apparatus; C:endosome; C:plasma membrane	-	no IPS match	no hit	no hit
c10935_g1_i1	c10935_g1	5.74	cdp-diacylglycerol--glycerol-3-phosphate 3-phosphatidyltransferase-like	572	10	4.32e-21	0.842	5	C:chloroplast envelope; F:CDP-diacylglycerol-glycerol-3-phosphate 3-phosphatidyltransferase activity; P:phospholipid biosynthetic process; C:integral component of membrane; C:mitochondrion	EC:2.7.8.5	CYTOPLASMIC_DOMAIN (PHOBIUS); NON_CYTOPLASMIC_DOMAIN (PHOBIUS); TRANSMEMBRANE (PHOBIUS); TRANSMEMBRANE (PHOBIUS); NON_CYTOPLASMIC_DOMAIN (PHOBIUS); TMhelix (TMHMM); TMhelix (TMHMM)	c4913_g1_i1	no hit
c10936_g1_i1	c10936_g1	7.04	c2 domain-containing family protein	756	10	1.18e-130	0.823	0	-		IPR013583 (PFAM); PTHR31425:SF3 (PANTHER); PTHR31425 (PANTHER); CYTOPLASMIC_DOMAIN (PHOBIUS); TRANSMEMBRANE (PHOBIUS); TRANSMEMBRANE (PHOBIUS); NON_CYTOPLASMIC_DOMAIN (PHOBIUS); NON_CYTOPLASMIC_DOMAIN (PHOBIUS); TRANSMEMBRANE (PHOBIUS); CYTOPLASMIC_DOMAIN (PHOBIUS); TMhelix (TMHMM); TMhelix (TMHMM); TMhelix (TMHMM)	c19111_g1_i1	no hit
c10937_g1_i1	c10937_g1	4.67	protein transport protein sec24-like at4g32640-like	565	10	5.04e-24	0.557	1	P:transport	-	PR01217 (PRINTS)	c8237_g1_i1	no hit
c10938_g1_i1	c10938_g1	16.12	hypothetical protein M569_08258	739	10	1.32e-80	0.778	5	F:copper ion binding; F:hydroquinone:oxygen oxidoreductase activity; C:apoplast; P:lignin catabolic process; P:oxidation-reduction process	EC:1.10.3.2	IPR011707 (PFAM); IPR008972 (G3DSA:2.60.40.GENE3D); PTHR11709:SF24 (PANTHER); PTHR11709 (PANTHER); TRANSMEMBRANE (PHOBIUS); NON_CYTOPLASMIC_DOMAIN (PHOBIUS); CYTOPLASMIC_DOMAIN (PHOBIUS); IPR008972 (SUPERFAMILY); TMhelix (TMHMM)	no hit	gi|628265880|gb|JZ578779.1|JZ578779
c10939_g1_i1	c10939_g1	2.28	dna helicase mcm8-like	1026	10	0	0.924	4	P:DNA replication; F:DNA binding; F:ATP binding; F:nucleoside-triphosphatase activity	EC:3.6.1.15	Coil (COILS); IPR001208 (PRINTS); IPR001208 (SMART); IPR027417 (G3DSA:3.40.50.GENE3D); IPR001208 (PFAM); PTHR11630 (PANTHER); PTHR11630:SF47 (PANTHER); IPR001208 (PROSITE_PROFILES); IPR027417 (SUPERFAMILY)	c3319_g1_i1	no hit
c10939_g1_i2	c10939_g1	2.57	dna helicase mcm8-like	832	10	3.3e-149	0.91	8	F:nucleoside-triphosphatase activity; P:DNA replication; P:double-strand break repair via homologous recombination; F:DNA binding; P:female meiosis; F:ATP binding; P:pollen development; P:male meiosis	EC:3.6.1.15	IPR027417 (G3DSA:3.40.50.GENE3D); IPR001208 (PFAM); PTHR11630 (PANTHER); PTHR11630:SF47 (PANTHER); IPR001208 (PROSITE_PROFILES); IPR027417 (SUPERFAMILY)	no hit	no hit
c1094_g1_i1	c1094_g1	2.54	low quality protein: ribonucleases p mrp protein subunit pop1-like	890	10	3.38e-65	0.763	3	P:RNA phosphodiester bond hydrolysis, endonucleolytic; P:tRNA 5'-leader removal; F:ribonuclease P activity	EC:3.1.26.5	no IPS match	c8395_g1_i1	no hit
c10940_g1_i1	c10940_g1	18.76	mate efflux family protein 9-like	636	10	2.69e-75	0.768	7	P:cadmium ion transport; P:response to wounding; F:drug transmembrane transporter activity; P:drug transmembrane transport; P:sequestering of metal ion; C:integral component of membrane; F:antiporter activity	-	no IPS match	c2796_g1_i1	no hit
c10941_g1_i1	c10941_g1	115.06	vacuolar atp synthase subunit g 2 family protein	637	10	2.11e-43	0.749	5	P:transmembrane transport; P:proton transport; P:metabolic process; C:vacuolar proton-transporting V-type ATPase complex; F:hydrolase activity, acting on acid anhydrides, catalyzing transmembrane movement of substances	-	TRANSMEMBRANE (PHOBIUS); CYTOPLASMIC_DOMAIN (PHOBIUS); NON_CYTOPLASMIC_DOMAIN (PHOBIUS)	c10588_g1_i2	gi|628262549|gb|JZ583142.1|JZ583142
c10941_g1_i2	c10941_g1	209.37	vacuolar atp synthase subunit g 2 family protein	619	10	2.44e-43	0.748	5	P:transmembrane transport; P:proton transport; P:metabolic process; C:vacuolar proton-transporting V-type ATPase complex; F:hydrolase activity, acting on acid anhydrides, catalyzing transmembrane movement of substances	-	no IPS match	c10588_g1_i1	no hit
c10942_g1_i1	c10942_g1	322.75	copper ion binding	828	10	2.63e-40	0.632	0	-		no IPS match	c10643_g1_i1	no hit
c10943_g1_i1	c10943_g1	11.55	f-box protein pp2-a12-like	1078	10	2.48e-150	0.827	1	F:protein binding		IPR025886 (PFAM); G3DSA:1.20.1280.50 (GENE3D); PTHR31960 (PANTHER); PTHR31960:SF2 (PANTHER); IPR001810 (PROSITE_PROFILES); IPR001810 (SUPERFAMILY)	c13517_g1_i1	no hit
c10944_g1_i1	c10944_g1	5.8	agenet domain-containing family protein	1580	10	7.67e-97	0.552	0	-		IPR014002 (SMART); IPR005491 (PFAM); IPR008395 (PFAM); PTHR31917 (PANTHER); PTHR31917:SF5 (PANTHER); IPR005491 (PROSITE_PROFILES); SSF158639 (SUPERFAMILY)	c7205_g1_i1	no hit
c10945_g1_i1	c10945_g1	10.96	#NAME?	673	10	1.32e-127	0.895	6	F:alpha,alpha-trehalose-phosphate synthase (UDP-forming) activity; P:cell division; P:trehalose biosynthetic process; P:plant-type cell wall biogenesis; P:sugar mediated signaling pathway; P:embryo development ending in seed dormancy	EC:2.4.1.15	IPR003337 (PFAM); IPR023214 (G3DSA:3.40.50.GENE3D); PTHR10788:SF6 (PANTHER); PTHR10788 (PANTHER); IPR023214 (SUPERFAMILY)	c8939_g1_i1	no hit
c10946_g1_i1	c10946_g1	8.87	sucrose synthase 7-like	1859	10	0	0.864	4	F:sucrose synthase activity; P:biosynthetic process; P:callose deposition in phloem sieve plate; P:sucrose metabolic process	EC:2.4.1.13	G3DSA:3.40.50.2000 (GENE3D); IPR001296 (PFAM); IPR012820 (TIGRFAM); IPR000368 (PFAM); PTHR12526 (PANTHER); IPR012820 (PTHR12526:PANTHER); SignalP-noTM (SIGNALP_EUK); SSF53756 (SUPERFAMILY)	c27278_g1_i1	no hit
c10947_g1_i1	c10947_g1	60.93		255	0			0	-		no IPS match	c7104_g1_i1	no hit
c10948_g1_i1	c10948_g1	10.86	PREDICTED: uncharacterized protein LOC102605161	719	10	7.45e-12	0.433	0	-		no IPS match	c10948_g1_i1	no hit
c10949_g1_i1	c10949_g1	21.42	nuclear transport factor 2-like	410	10	9.28e-39	0.954	4	C:cytoplasm; P:protein import into nucleus; F:Ran GTPase binding; C:nuclear envelope	-	no IPS match	c5721_g1_i1	no hit
c1095_g1_i1	c1095_g1	7.11	methionine adenosyltransferase 2 subunit beta-like	496	10	2.55e-67	0.856	4	P:extracellular polysaccharide biosynthetic process; F:transferase activity; P:oxidation-reduction process; F:dTDP-4-dehydrorhamnose reductase activity	EC:1.1.1.133	IPR016040 (G3DSA:3.40.50.GENE3D); IPR005913 (PFAM); PTHR10491 (PANTHER); PTHR10491:SF4 (PANTHER); SSF51735 (SUPERFAMILY)	c8174_g1_i1	no hit
c10950_g1_i1	c10950_g1	10.42	serine threonine-protein kinase ht1-like	272	10	9.57e-30	0.852	5	P:protein phosphorylation; P:root epidermal cell differentiation; F:protein serine/threonine kinase activity; C:mitochondrion; F:ATP binding	EC:2.7.11	NON_CYTOPLASMIC_DOMAIN (PHOBIUS); TRANSMEMBRANE (PHOBIUS); CYTOPLASMIC_DOMAIN (PHOBIUS); TMhelix (TMHMM)	c4581_g1_i1	no hit
c10950_g1_i2	c10950_g1	7.42	serine threonine-protein kinase ht1-like	590	10	1.56e-28	0.839	5	P:protein phosphorylation; P:root epidermal cell differentiation; F:protein serine/threonine kinase activity; C:mitochondrion; F:ATP binding	EC:2.7.11	TRANSMEMBRANE (PHOBIUS); NON_CYTOPLASMIC_DOMAIN (PHOBIUS); CYTOPLASMIC_DOMAIN (PHOBIUS); TMhelix (TMHMM)	c28894_g1_i1	no hit
c10951_g1_i1	c10951_g1	32.46	high chlorophyll fluorescence 153 protein	582	10	1.13e-22	0.645	2	P:cytochrome b6f complex assembly; C:thylakoid membrane	-	Coil (COILS); NON_CYTOPLASMIC_DOMAIN (PHOBIUS); CYTOPLASMIC_DOMAIN (PHOBIUS); TRANSMEMBRANE (PHOBIUS); TMhelix (TMHMM)	c12562_g1_i1	no hit
c10952_g1_i1	c10952_g1	11.8	glucan -beta-glucosidase a-like	1634	10	0	0.832	4	F:hydrolase activity, hydrolyzing O-glycosyl compounds; F:protein binding, bridging; P:carbohydrate metabolic process; F:actin filament binding	-	no IPS match	c14541_g1_i1	gi|628265367|gb|JZ581638.1|JZ581638
c10953_g1_i1	c10953_g1	19.6	nicotianamine synthase	1193	10	3.98e-80	0.807	9	P:cellular response to iron ion; P:cellular response to ethylene stimulus; P:phloem transport; P:nicotianamine biosynthetic process; P:pollen tube growth; P:pollen development; F:nicotianamine synthase activity; P:response to zinc ion; P:cellular response to nitric oxide	EC:2.5.1.43	IPR029063 (G3DSA:3.40.50.GENE3D); IPR004298 (PFAM); PTHR32266:SF9 (PANTHER); PTHR32266 (PANTHER); NON_CYTOPLASMIC_DOMAIN (PHOBIUS); SIGNAL_PEPTIDE (PHOBIUS); SIGNAL_PEPTIDE_C_REGION (PHOBIUS); SIGNAL_PEPTIDE_N_REGION (PHOBIUS); SIGNAL_PEPTIDE_H_REGION (PHOBIUS); IPR004298 (PROSITE_PROFILES); IPR029063 (SUPERFAMILY)	c9876_g1_i1	no hit
c10954_g1_i1	c10954_g1	2.72		511	0			0	-		no IPS match	no hit	no hit
c10954_g1_i2	c10954_g1	4.33		491	0			0	-		no IPS match	no hit	no hit
c10955_g1_i1	c10955_g1	20	acyl-coenzyme a thioesterase 13-like	698	10	5.46e-57	0.749	1	C:peroxisome		no IPS match	c14193_g1_i2	gi|628264765|gb|JZ581036.1|JZ581036
c10956_g1_i1	c10956_g1	0	non-specific phospholipase c6-like	557	10	2.85e-47	0.905	2	P:metabolic process; F:phosphatidylcholine phospholipase C activity	EC:3.1.4.3	no IPS match	no hit	no hit
c10956_g1_i2	c10956_g1	8.29	phosphoesterase family protein	669	10	3.36e-94	0.91	2	P:metabolic process; F:phosphatidylcholine phospholipase C activity	EC:3.1.4.3	PTHR31956 (PANTHER); PTHR31956:SF2 (PANTHER)	c6904_g1_i1	no hit
c10957_g1_i1	c10957_g1	187.69	ubiquitin extension protein	496	10	4.11e-47	0.766	3	C:ribosome; F:structural constituent of ribosome; P:translation	-	IPR002906 (PFAM); G3DSA:3.10.20.90 (GENE3D); PTHR10666 (PANTHER); PTHR10666:SF87 (PANTHER); IPR011332 (SUPERFAMILY); IPR029071 (SUPERFAMILY)	c13558_g1_i1	no hit
c10958_g1_i1	c10958_g1	8.65	f-box and wd40 domain	1171	10	1.37e-151	0.777	3	P:phosphorylation; F:transferase activity; F:protein binding	-	IPR020472 (PRINTS); IPR001680 (SMART); IPR015943 (G3DSA:2.130.10.GENE3D); IPR001680 (PFAM); PTHR22844:SF128 (PANTHER); PTHR22844 (PANTHER); IPR019775 (PROSITE_PATTERNS); IPR001680 (PROSITE_PROFILES); IPR001680 (PROSITE_PROFILES); IPR001680 (PROSITE_PROFILES); IPR017986 (PROSITE_PROFILES); IPR017986 (SUPERFAMILY)	c5747_g1_i2	no hit
c10959_g1_i1	c10959_g1	8.25	molybdenum cofactor synthesis family protein	671	10	1.01e-32	0.805	6	P:Mo-molybdopterin cofactor biosynthetic process; P:auxin-activated signaling pathway; C:molybdopterin synthase complex; P:molybdenum incorporation into molybdenum-molybdopterin complex; C:cytoplasm; F:molybdopterin synthase activity	EC:2.8.1.12	no IPS match	c10572_g1_i1	no hit
c1096_g1_i1	c1096_g1	3.01		629	0			0	-		no IPS match	no hit	no hit
c10960_g1_i1	c10960_g1	9.43	rna polymerase ii c-terminal domain phosphatase-like 3-like	1185	10	1.71e-131	0.669	1	F:protein binding		IPR004274 (SMART); IPR023214 (G3DSA:3.40.50.GENE3D); IPR004274 (PFAM); PTHR23081 (PANTHER); PTHR23081:SF2 (PANTHER); IPR004274 (PROSITE_PROFILES); IPR023214 (SUPERFAMILY)	c17089_g1_i1	no hit
c10961_g1_i1	c10961_g1	12.18	g patch domain and ankyrin repeat-containing protein 1-like	735	10	3.03e-33	0.659	1	F:nucleic acid binding		IPR000467 (SMART); IPR000467 (PFAM); PTHR23106 (PANTHER); IPR000467 (PROSITE_PROFILES)	c11927_g2_i1	no hit
c10961_g1_i2	c10961_g1	5.87	g patch domain-containing protein 11-like	486	10	5.53e-21	0.765	1	F:nucleic acid binding	-	IPR000467 (SMART); IPR000467 (PFAM); PTHR23106 (PANTHER); IPR000467 (PROSITE_PROFILES)	c11927_g1_i1	no hit
c10962_g1_i1	c10962_g1	7.49	purine permease 3	1083	10	1.05e-147	0.737	5	P:single-organism transport; P:nitrogen compound transport; C:membrane; F:nucleobase-containing compound transmembrane transporter activity; P:organic substance transport	-	no IPS match	c11981_g1_i1	no hit
c10963_g1_i1	c10963_g1	6.98	rna recognition motif-containing family protein	1538	10	2.01e-98	0.628	1	P:mRNA processing		IPR002483 (G3DSA:1.20.1390.GENE3D); IPR002483 (PFAM); PTHR23365 (PANTHER); PTHR23365:SF5 (PANTHER)	c13203_g1_i1	no hit
c10964_g1_i1	c10964_g1	10.23	PREDICTED: uncharacterized protein LOC100260985 isoform 2	664	10	4.09e-25	0.637	0	-		no IPS match	c12236_g1_i1	gi|628269312|gb|JZ579801.1|JZ579801
c10965_g1_i1	c10965_g1	0	isoform 1	1695	10	0	0.831	3	P:embryo sac development; P:pollen development; P:rRNA processing	-	IPR007955 (PFAM); PTHR12821:SF0 (PANTHER); IPR007955 (PANTHER)	no hit	no hit
c10965_g1_i2	c10965_g1	8.04	isoform 1	1696	10	0	0.826	3	P:embryo sac development; P:pollen development; P:rRNA processing	-	IPR007955 (PFAM); PTHR12821:SF0 (PANTHER); IPR007955 (PANTHER)	c15404_g1_i1	no hit
c10966_g1_i1	c10966_g1	27.8	hypothetical protein M569_12205	487	10	4.92e-16	0.572	3	F:molecular_function; C:chloroplast; P:biological_process		no IPS match	c10080_g1_i1	gi|628268298|gb|JZ582326.1|JZ582326
c10967_g1_i1	c10967_g1	13.52		479	0			0	-		CYTOPLASMIC_DOMAIN (PHOBIUS); TRANSMEMBRANE (PHOBIUS); NON_CYTOPLASMIC_DOMAIN (PHOBIUS); TMhelix (TMHMM)	c11402_g1_i1	no hit
c10968_g1_i1	c10968_g1	18.87		393	0			0	-		no IPS match	c33122_g1_i1	no hit
c10968_g1_i2	c10968_g1	11.63		293	0			0	-		no IPS match	no hit	no hit
c10969_g1_i1	c10969_g1	170.04	protein translation factor sui1 homolog isoform 1	763	10	5.27e-70	0.956	2	P:translational initiation; F:translation initiation factor activity	-	IPR005874 (PIRSF); IPR005874 (TIGRFAM); IPR001950 (G3DSA:3.30.780.GENE3D); IPR001950 (PFAM); PTHR10388 (PANTHER); IPR001950 (PROSITE_PROFILES); IPR001950 (SUPERFAMILY)	c10182_g1_i1	no hit
c1097_g1_i1	c1097_g1	5.42	alpha-glucosidase 2-like	512	10	1.58e-38	0.767	4	F:hydrolase activity, hydrolyzing O-glycosyl compounds; P:carbohydrate metabolic process; F:carbohydrate binding; C:chloroplast	-	no IPS match	c5594_g1_i1	no hit
c10970_g1_i1	c10970_g1	5.48	polyadenylate-binding protein	811	10	9.07e-54	0.702	2	F:nucleic acid binding; F:nucleotide binding		IPR000504 (SMART); IPR003954 (SMART); IPR000504 (PFAM); IPR012677 (G3DSA:3.30.70.GENE3D); PTHR21245 (PANTHER); PTHR21245:SF1 (PANTHER); IPR000504 (PROSITE_PROFILES); SSF54928 (SUPERFAMILY)	c9076_g1_i1	no hit
c10970_g1_i2	c10970_g1	12.87	polyadenylate-binding protein	822	10	9.24e-38	0.957	2	F:nucleic acid binding; F:nucleotide binding	-	IPR012677 (G3DSA:3.30.70.GENE3D); SSF54928 (SUPERFAMILY)	c9076_g1_i1	no hit
c10971_g1_i1	c10971_g1	12.38	eukaryotic translation initiation factor 3 subunit l-like	653	10	3.74e-70	0.918	9	F:translation initiation factor activity; P:formation of translation preinitiation complex; C:cytosol; C:eukaryotic 43S preinitiation complex; C:plasmodesma; C:eukaryotic translation initiation factor 3 complex; C:eukaryotic 48S preinitiation complex; P:regulation of translational initiation; C:plasma membrane	-	IPR019382 (PFAM); IPR019382 (PANTHER)	c12975_g1_i1	no hit
c10972_g1_i1	c10972_g1	4.6		273	0			0	-		no IPS match	no hit	no hit
c10972_g2_i1	c10972_g2	8.32		284	0			0	-		no IPS match	c27449_g1_i1	gi|628262278|gb|JZ582871.1|JZ582871
c10972_g2_i2	c10972_g2	0		231	0			0	-		no IPS match	c27449_g1_i1	no hit
c10972_g3_i1	c10972_g3	10.71		346	0			0	-		no IPS match	c9074_g1_i1	no hit
c10972_g3_i2	c10972_g3	0		216	0			0	-		no IPS match	no hit	no hit
c10973_g1_i1	c10973_g1	14.26	alkaline neutral invertase cinv2-like	1066	10	2.54e-180	0.822	7	P:circadian rhythm; F:sucrose alpha-glucosidase activity; P:regulation of timing of transition from vegetative to reproductive phase; P:metabolic process; P:regulation of seed germination; C:mitochondrion; F:glycopeptide alpha-N-acetylgalactosaminidase activity	EC:3.2.1.26; EC:3.2.1.97; EC:3.2.1.48	IPR024746 (PFAM); PTHR31916:SF2 (PANTHER); PTHR31916 (PANTHER); IPR008928 (SUPERFAMILY)	c18650_g1_i1	no hit
c10974_g1_i1	c10974_g1	20.7	late embryogenesis abundant hydroxyproline-rich glycofamily protein	352	10	6.82e-32	0.637	0	-		no IPS match	c15242_g1_i3	no hit
c10975_g1_i1	c10975_g1	13.86	transmembrane protein	1287	10	8.31e-150	0.83	1	C:integral component of membrane	-	IPR006904 (PFAM); PTHR16007:SF18 (PANTHER); IPR006904 (PANTHER); TRANSMEMBRANE (PHOBIUS); CYTOPLASMIC_DOMAIN (PHOBIUS); TRANSMEMBRANE (PHOBIUS); TRANSMEMBRANE (PHOBIUS); TRANSMEMBRANE (PHOBIUS); TRANSMEMBRANE (PHOBIUS); NON_CYTOPLASMIC_DOMAIN (PHOBIUS); TRANSMEMBRANE (PHOBIUS); NON_CYTOPLASMIC_DOMAIN (PHOBIUS); TRANSMEMBRANE (PHOBIUS); CYTOPLASMIC_DOMAIN (PHOBIUS); NON_CYTOPLASMIC_DOMAIN (PHOBIUS…	c8421_g1_i1	no hit
c10976_g1_i1	c10976_g1	30.24	at3g21550 mil23_11	311	10	7.77e-37	0.804	2	C:endoplasmic reticulum; C:plant-type vacuole membrane	-	IPR007770 (PFAM); PTHR31621 (PANTHER); PTHR31621:SF2 (PANTHER); TMhelix (TMHMM)	no hit	no hit
c10977_g1_i1	c10977_g1	9.48	short-chain dehydrogenase tic chloroplastic-like	1132	10	3.01e-152	0.789	2	F:protochlorophyllide reductase activity; P:oxidation-reduction process	EC:1.3.1.33	IPR002198 (PRINTS); IPR002347 (PRINTS); IPR016040 (G3DSA:3.40.50.GENE3D); IPR002198 (PFAM); PTHR24320 (PANTHER); PTHR24320:SF44 (PANTHER); SSF51735 (SUPERFAMILY)	c41512_g1_i1	no hit
c10978_g1_i1	c10978_g1	7.24	leucine-rich repeat-containing protein isoform 2	1801	10	1.03e-139	0.603	0	-		Coil (COILS); Coil (COILS); Coil (COILS); Coil (COILS); SSF57997 (SUPERFAMILY)	c12997_g1_i1	no hit
c10979_g1_i1	c10979_g1	5.37	probable receptor-like protein kinase at1g67000-like	852	10	6.91e-82	0.773	3	P:protein phosphorylation; F:ATP binding; F:protein serine/threonine kinase activity	EC:2.7.11	IPR002290 (SMART); G3DSA:1.10.510.10 (GENE3D); IPR000719 (PFAM); PTHR24420:SF561 (PANTHER); PTHR24420 (PANTHER); IPR008271 (PROSITE_PATTERNS); IPR000719 (PROSITE_PROFILES); IPR011009 (SUPERFAMILY)	c40770_g1_i1	no hit
c1098_g1_i1	c1098_g1	4.97	anaphase-promoting complex subunit 2-like	724	10	1.32e-132	0.902	5	F:ubiquitin protein ligase binding; C:cullin-RING ubiquitin ligase complex; P:ubiquitin-dependent protein catabolic process; C:spindle; P:megagametogenesis	-	IPR016158 (SMART); G3DSA:4.10.1030.10 (GENE3D); IPR001373 (PFAM); G3DSA:1.20.1310.10 (GENE3D); PTHR11932:SF5 (PANTHER); PTHR11932 (PANTHER); IPR016158 (PROSITE_PROFILES); IPR016158 (SUPERFAMILY)	c3276_g1_i1	no hit
c10980_g1_i1	c10980_g1	9.86		266	0			0	-		no IPS match	c21915_g2_i1	no hit
c10981_g1_i1	c10981_g1	6.02	probable lrr receptor-like serine threonine-protein kinase at4g26540-like	1529	10	0	0.758	4	P:phosphorylation; F:protein kinase activity; C:membrane; F:nucleotide binding	-	IPR003591 (SMART); G3DSA:3.80.10.10 (GENE3D); IPR025875 (PFAM); G3DSA:3.80.10.10 (GENE3D); IPR013210 (PFAM); PTHR24420 (PANTHER); SIGNAL_PEPTIDE_H_REGION (PHOBIUS); SIGNAL_PEPTIDE_C_REGION (PHOBIUS); NON_CYTOPLASMIC_DOMAIN (PHOBIUS); SIGNAL_PEPTIDE_N_REGION (PHOBIUS); SIGNAL_PEPTIDE (PHOBIUS); SignalP-noTM (SIGNALP_EUK); SSF52047 (SUPERFAMILY); TMhelix (TMHMM)	c35795_g1_i1	no hit
c10982_g1_i1	c10982_g1	60.51	cytochrome p450 98a3 family protein	716	10	1.86e-162	0.967	12	F:identical protein binding; P:flavonoid biosynthetic process; C:plasma membrane; F:iron ion binding; F:heme binding; F:p-coumarate 3-hydroxylase activity; F:oxidoreductase activity, acting on paired donors, with incorporation or reduction of molecular oxygen; P:lignin biosynthetic process; P:coumarin biosynthetic process; C:endoplasmic reticulum; C:mitochondrion; P:oxidation-reduction process	-	IPR002401 (PRINTS); IPR001128 (PFAM); IPR001128 (G3DSA:1.10.630.GENE3D); PTHR24298:SF0 (PANTHER); PTHR24298 (PANTHER); IPR001128 (SUPERFAMILY)	c14433_g1_i1	no hit
c10983_g1_i1	c10983_g1	7.09	cytochrome p450 724b1-like	1900	10	0	0.867	4	F:heme binding; F:iron ion binding; P:oxidation-reduction process; F:taxane 13-alpha-hydroxylase activity	EC:1.14.13.77	IPR001128 (PRINTS); IPR002401 (PRINTS); IPR001128 (G3DSA:1.10.630.GENE3D); IPR001128 (PFAM); PTHR24286 (PANTHER); PTHR24286:SF29 (PANTHER); IPR017972 (PROSITE_PATTERNS); TRANSMEMBRANE (PHOBIUS); NON_CYTOPLASMIC_DOMAIN (PHOBIUS); CYTOPLASMIC_DOMAIN (PHOBIUS); IPR001128 (SUPERFAMILY); TMhelix (TMHMM)	c14035_g1_i1	no hit
c10984_g1_i1	c10984_g1	7.11	PREDICTED: uncharacterized protein LOC102587537	1196	10	2.39e-97	0.57	1	F:DNA binding	-	IPR003656 (SMART); IPR003656 (PFAM); IPR003656 (PROSITE_PROFILES); SSF57667 (SUPERFAMILY)	c10877_g1_i1	no hit
c10985_g1_i1	c10985_g1	16.86	calmodulin-binding protein of 25	929	10	3.95e-40	0.533	5	P:response to water deprivation; P:response to salt stress; P:regulation of salicylic acid metabolic process; F:calmodulin binding; C:nucleus		IPR008889 (PFAM)	c14895_g1_i1	gi|628262363|gb|JZ582956.1|JZ582956
c10986_g1_i1	c10986_g1	7.2	aluminum-activated malate transporter 4-like	1999	10	0	0.728	1	P:malate transport	-	CYTOPLASMIC_DOMAIN (PHOBIUS); TRANSMEMBRANE (PHOBIUS); NON_CYTOPLASMIC_DOMAIN (PHOBIUS)	c6595_g1_i1	no hit
c10987_g1_i1	c10987_g1	7.57	pentatricopeptide repeat-containing protein at4g20090-like	775	10	1.51e-51	0.561	0	-		IPR002885 (PFAM)	c22895_g1_i1	no hit
c10987_g1_i2	c10987_g1	0	pentatricopeptide repeat-containing protein at4g20090-like	276	8	1.41e-13	0.61	0	-		no IPS match	c22360_g1_i1	no hit
c10988_g1_i1	c10988_g1	3.67	late blight resistance protein homolog r1b-16-like	1040	10	9.46e-44	0.51	1	F:ADP binding		IPR002182 (PFAM); PTHR23155:SF461 (PANTHER); PTHR23155 (PANTHER); IPR027417 (SUPERFAMILY)	c20302_g1_i1	no hit
c10989_g1_i1	c10989_g1	5.39	cation calcium exchanger 4	1101	10	1.22e-125	0.71	5	C:mitochondrion; F:metal ion transmembrane transporter activity; P:ion transmembrane transport; P:metal ion transport; C:integral component of membrane	-	IPR004837 (PFAM); PTHR12266 (PANTHER); PTHR12266:SF0 (PANTHER); CYTOPLASMIC_DOMAIN (PHOBIUS); TRANSMEMBRANE (PHOBIUS); NON_CYTOPLASMIC_DOMAIN (PHOBIUS); CYTOPLASMIC_DOMAIN (PHOBIUS); NON_CYTOPLASMIC_DOMAIN (PHOBIUS); TRANSMEMBRANE (PHOBIUS); NON_CYTOPLASMIC_DOMAIN (PHOBIUS); TRANSMEMBRANE (PHOBIUS); NON_CYTOPLASMIC_DOMAIN (PHOBIUS); TRANSMEMBRANE (PHOBIUS); TRANSMEMBRANE (PHOBIUS); TRANSMEMBRANE …	c3075_g1_i1	no hit
c10990_g1_i1	c10990_g1	22.66	o-fucosyltransferase family protein isoform 2	597	10	5.25e-130	0.95	0	-		IPR019378 (PFAM); PTHR31741 (PANTHER); PTHR31741:SF5 (PANTHER)	c12519_g1_i1	no hit
c10991_g1_i1	c10991_g1	6.01	transferase family protein	1381	10	3.94e-167	0.682	1	F:transferase activity, transferring acyl groups other than amino-acyl groups	-	IPR023213 (G3DSA:3.30.559.GENE3D); IPR023213 (G3DSA:3.30.559.GENE3D); IPR003480 (PFAM); PTHR31147 (PANTHER); PTHR31147:SF1 (PANTHER)	c10638_g1_i1	no hit
c10992_g1_i1	c10992_g1	73.16	monodehydroascorbate reductase	487	10	1.75e-96	0.922	16	C:cytosol; P:oxidation-reduction process; P:response to jasmonic acid; P:response to water deprivation; P:response to salt stress; P:response to symbiotic fungus; P:cell redox homeostasis; F:monodehydroascorbate reductase (NADH) activity; F:flavin adenine dinucleotide binding; C:chloroplast stroma; P:regulation of symbiosis, encompassing mutualism through parasitism; P:response to zinc ion; P:res…	EC:1.6.5.4	IPR013027 (PRINTS); PR00411 (PRINTS); G3DSA:3.50.50.60 (GENE3D); IPR023753 (PFAM); IPR001327 (PFAM); PTHR22912 (PANTHER); PTHR22912:SF113 (PANTHER); SSF51905 (SUPERFAMILY)	c12928_g1_i1	no hit
c10993_g1_i1	c10993_g1	9.5	c-8 sterol	1273	10	4.7e-111	0.645	1	P:lipid transport		IPR006716 (PFAM); PTHR10868:SF1 (PANTHER); IPR028545 (PANTHER); NON_CYTOPLASMIC_DOMAIN (PHOBIUS); CYTOPLASMIC_DOMAIN (PHOBIUS); TRANSMEMBRANE (PHOBIUS); TMhelix (TMHMM)	c6039_g1_i1	no hit
c10994_g1_i1	c10994_g1	9.21	homolog subfamily c member 7	914	10	1.48e-26	0.798	0	-		no IPS match	c9777_g1_i1	no hit
c10995_g1_i1	c10995_g1	9.59	coatomer subunit alpha-1-like	1592	10	0	0.953	7	C:plasma membrane; P:vesicle-mediated transport; P:intracellular protein transport; C:cytosol; C:COPI vesicle coat; F:structural molecule activity; F:protein binding	-	IPR015943 (G3DSA:2.130.10.GENE3D); IPR006692 (PFAM); PTHR19876:SF1 (PANTHER); PTHR19876 (PANTHER); SSF82171 (SUPERFAMILY)	c13432_g1_i1	no hit
c10996_g1_i1	c10996_g1	36.59	homeobox-leucine zipper protein athb-16	524	10	2.38e-29	0.662	1	F:DNA binding	-	IPR001356 (SMART); IPR001356 (PFAM); IPR009057 (G3DSA:1.10.10.GENE3D); PTHR24326 (PANTHER); PTHR24326:SF176 (PANTHER); IPR001356 (PROSITE_PROFILES); IPR009057 (SUPERFAMILY)	c9763_g1_i1	gi|628266075|gb|JZ578974.1|JZ578974
c10997_g1_i1	c10997_g1	8.25	pentatricopeptide repeat-containing protein at2g15820-like	671	10	5.36e-70	0.676	2	F:endonuclease activity; P:nucleic acid phosphodiester bond hydrolysis	-	PTHR24015:SF203 (PANTHER); PTHR24015 (PANTHER)	no hit	no hit
c10998_g1_i1	c10998_g1	2.46	elmo domain-containing protein a	893	10	5.09e-100	0.899	2	C:cytoskeleton; P:phagocytosis	-	IPR006816 (PFAM); PTHR12771:SF20 (PANTHER); PTHR12771 (PANTHER); IPR006816 (PROSITE_PROFILES)	c11643_g1_i1	no hit
c10998_g1_i2	c10998_g1	4.35	elmo domain-containing protein a	904	10	5.89e-100	0.899	2	C:cytoskeleton; P:phagocytosis	-	IPR006816 (PFAM); PTHR12771 (PANTHER); PTHR12771:SF20 (PANTHER); IPR006816 (PROSITE_PROFILES)	no hit	no hit
c10998_g1_i3	c10998_g1	20.96		263	0			0	-		no IPS match	no hit	no hit
c10998_g1_i4	c10998_g1	5.73		252	0			0	-		no IPS match	no hit	no hit
c10999_g1_i1	c10999_g1	12.15	raffinose synthase	922	10	7.98e-151	0.845	3	P:metabolic process; F:galactinol-raffinose galactosyltransferase activity; F:galactinol-sucrose galactosyltransferase activity	EC:2.4.1.67; EC:2.4.1.82	IPR008811 (PFAM); IPR013785 (G3DSA:3.20.20.GENE3D); PTHR31268 (PANTHER); PTHR31268:SF2 (PANTHER); IPR017853 (SUPERFAMILY)	c18305_g1_i1	no hit
c11_g1_i1	c11_g1	8.68	thromboxane-a synthase-like	699	10	3.33e-134	0.894	8	P:regulation of meristem structural organization; F:iron ion binding; P:auxin polar transport; F:heme binding; P:secondary shoot formation; P:positive regulation of flavonoid biosynthetic process; F:aromatase activity; P:oxidation-reduction process	EC:1.14.14.1	IPR002401 (PRINTS); IPR001128 (PRINTS); IPR001128 (G3DSA:1.10.630.GENE3D); IPR001128 (PFAM); PTHR24301:SF2 (PANTHER); PTHR24301 (PANTHER); NON_CYTOPLASMIC_DOMAIN (PHOBIUS); SIGNAL_PEPTIDE (PHOBIUS); SIGNAL_PEPTIDE_N_REGION (PHOBIUS); SIGNAL_PEPTIDE_C_REGION (PHOBIUS); SIGNAL_PEPTIDE_H_REGION (PHOBIUS); IPR001128 (SUPERFAMILY)	c9981_g1_i1	no hit
c110_g1_i1	c110_g1	6.95	hypothetical protein L484_009728	438	10	5.73e-41	0.81	4	C:trans-Golgi network; F:heme binding; C:Golgi apparatus; C:endosome	-	NON_CYTOPLASMIC_DOMAIN (PHOBIUS); TRANSMEMBRANE (PHOBIUS); CYTOPLASMIC_DOMAIN (PHOBIUS)	no hit	no hit
c1100_g1_i1	c1100_g1	3.71		1352	0			0	-		CYTOPLASMIC_DOMAIN (PHOBIUS); CYTOPLASMIC_DOMAIN (PHOBIUS); NON_CYTOPLASMIC_DOMAIN (PHOBIUS); TRANSMEMBRANE (PHOBIUS); TRANSMEMBRANE (PHOBIUS); TMhelix (TMHMM); TMhelix (TMHMM)	c25542_g1_i1	no hit
c1100_g1_i2	c1100_g1	1.15		715	0			0	-		NON_CYTOPLASMIC_DOMAIN (PHOBIUS); CYTOPLASMIC_DOMAIN (PHOBIUS); TRANSMEMBRANE (PHOBIUS); TRANSMEMBRANE (PHOBIUS); CYTOPLASMIC_DOMAIN (PHOBIUS); TMhelix (TMHMM); TMhelix (TMHMM)	c25542_g1_i1	no hit
c11000_g1_i1	c11000_g1	19.73	dolichyl-phosphate beta-d-mannosyltransferase family protein	957	10	5.48e-158	0.961	10	P:cellulose biosynthetic process; C:dolichol-phosphate-mannose synthase complex; F:elongation factor-2 kinase activity; F:dolichyl-phosphate beta-D-mannosyltransferase activity; P:mannosylation; P:protein glycosylation; P:Golgi vesicle transport; P:response to ammonium ion; C:endoplasmic reticulum; C:plasma membrane	EC:2.7.11.20; EC:2.4.1.83	IPR001173 (PFAM); IPR029044 (G3DSA:3.90.550.GENE3D); PTHR10859 (PANTHER); IPR029044 (SUPERFAMILY)	c10600_g1_i1	no hit
c11000_g1_i2	c11000_g1	0	dolichyl-phosphate beta-d-mannosyltransferase family protein	755	10	1.16e-105	0.979	5	C:endoplasmic reticulum; P:metabolic process; P:response to ammonium ion; C:dolichol-phosphate-mannose synthase complex; F:transferase activity, transferring glycosyl groups	-	IPR001173 (PFAM); IPR029044 (G3DSA:3.90.550.GENE3D); PTHR10859 (PANTHER); PTHR10859:SF37 (PANTHER); IPR029044 (SUPERFAMILY)	no hit	no hit
c11001_g1_i1	c11001_g1	0		403	0			0	-		no IPS match	no hit	no hit
c11001_g1_i2	c11001_g1	2.49		359	0			0	-		no IPS match	c19978_g1_i1	no hit
c11001_g1_i3	c11001_g1	4.39		278	0			0	-		no IPS match	no hit	no hit
c11002_g1_i1	c11002_g1	18.22		351	0			0	-		no IPS match	c10015_g1_i1	no hit
c11003_g1_i1	c11003_g1	14.82	dual specificity protein phosphatase 12-like	1368	10	0	0.809	3	F:protein tyrosine phosphatase activity; F:protein tyrosine/serine/threonine phosphatase activity; P:peptidyl-tyrosine dephosphorylation	EC:3.1.3.48; EC:3.1.3	CYTOPLASMIC_DOMAIN (PHOBIUS); TRANSMEMBRANE (PHOBIUS); NON_CYTOPLASMIC_DOMAIN (PHOBIUS)	c13855_g1_i1	no hit
c11004_g1_i1	c11004_g1	5.07	solute carrier family 25 member 44-like	1158	10	4.71e-102	0.784	2	P:transmembrane transport; C:integral component of membrane	-	IPR023395 (G3DSA:1.50.40.GENE3D); IPR018108 (PFAM); PTHR24089 (PANTHER); PTHR24089:SF191 (PANTHER); NON_CYTOPLASMIC_DOMAIN (PHOBIUS); CYTOPLASMIC_DOMAIN (PHOBIUS); TRANSMEMBRANE (PHOBIUS); IPR018108 (PROSITE_PROFILES); IPR018108 (PROSITE_PROFILES); IPR023395 (SUPERFAMILY); TMhelix (TMHMM); TMhelix (TMHMM)	no hit	no hit
c11004_g1_i2	c11004_g1	0	solute carrier family 25 member 44-like	1169	10	5.41e-102	0.784	2	P:transmembrane transport; C:integral component of membrane	-	IPR018108 (PFAM); IPR023395 (G3DSA:1.50.40.GENE3D); PTHR24089 (PANTHER); PTHR24089:SF191 (PANTHER); CYTOPLASMIC_DOMAIN (PHOBIUS); TRANSMEMBRANE (PHOBIUS); NON_CYTOPLASMIC_DOMAIN (PHOBIUS); IPR018108 (PROSITE_PROFILES); IPR018108 (PROSITE_PROFILES); IPR023395 (SUPERFAMILY); TMhelix (TMHMM); TMhelix (TMHMM)	c11336_g1_i1	no hit
c11005_g1_i1	c11005_g1	4.75		559	0			0	-		no IPS match	c5792_g1_i1	no hit
c11006_g1_i1	c11006_g1	20.55	plastid-targeted protein 2	397	10	4.57e-28	0.624	0	-		NON_CYTOPLASMIC_DOMAIN (PHOBIUS); CYTOPLASMIC_DOMAIN (PHOBIUS); TRANSMEMBRANE (PHOBIUS); TMhelix (TMHMM)	no hit	no hit
c11006_g1_i2	c11006_g1	14.73	plastid-targeted protein 2	701	10	1.47e-27	0.624	0	-		TMhelix (TMHMM)	c15547_g1_i1	no hit
c11007_g1_i1	c11007_g1	17.52	pra1 family protein d-like	720	10	5.8e-40	0.557	3	P:vesicle-mediated transport; C:cytoplasm; C:endoplasmic reticulum		no IPS match	c12358_g1_i1	no hit
c11008_g1_i1	c11008_g1	26.9	major intrinsic protein 1-like protein	951	10	9.42e-179	0.949	6	P:response to water deprivation; P:water transport; P:transmembrane transport; C:integral component of membrane; F:water channel activity; C:chloroplast	-	IPR000425 (PRINTS); IPR000425 (TIGRFAM); IPR023271 (G3DSA:1.20.1080.GENE3D); IPR000425 (PFAM); IPR000425 (PANTHER); PTHR19139:SF90 (PANTHER); IPR022357 (PROSITE_PATTERNS); CYTOPLASMIC_DOMAIN (PHOBIUS); NON_CYTOPLASMIC_DOMAIN (PHOBIUS); TRANSMEMBRANE (PHOBIUS); NON_CYTOPLASMIC_DOMAIN (PHOBIUS); TRANSMEMBRANE (PHOBIUS); NON_CYTOPLASMIC_DOMAIN (PHOBIUS); TRANSMEMBRANE (PHOBIUS); TRANSMEMBRANE (PHOBI…	c12545_g1_i1	gi|628264731|gb|JZ581002.1|JZ581002
c11009_g1_i1	c11009_g1	23.49	yippee family zinc-binding isoform 1	486	10	1.17e-44	0.814	0	-		IPR004910 (PFAM); PTHR13847:SF153 (PANTHER); PTHR13847 (PANTHER)	c6010_g1_i1	no hit
c1101_g1_i1	c1101_g1	5.64	abc transporter b family member 8-like	659	10	4.53e-82	0.854	6	C:integral component of membrane; P:xenobiotic transport; F:xenobiotic-transporting ATPase activity; P:drug transmembrane transport; P:ATP catabolic process; F:ATP binding	EC:3.6.3.44	G3DSA:1.20.1560.10 (GENE3D); IPR001140 (PFAM); PTHR24221:SF149 (PANTHER); PTHR24221 (PANTHER); CYTOPLASMIC_DOMAIN (PHOBIUS); NON_CYTOPLASMIC_DOMAIN (PHOBIUS); CYTOPLASMIC_DOMAIN (PHOBIUS); TRANSMEMBRANE (PHOBIUS); TRANSMEMBRANE (PHOBIUS); IPR011527 (PROSITE_PROFILES); IPR011527 (SUPERFAMILY); TMhelix (TMHMM); TMhelix (TMHMM)	no hit	no hit
c11010_g1_i1	c11010_g1	0	gdsl esterase lipase	662	10	1.83e-59	0.805	2	P:lipid metabolic process; F:hydrolase activity, acting on ester bonds	-	IPR013831 (G3DSA:3.40.50.GENE3D)	no hit	no hit
c11010_g1_i2	c11010_g1	29.01	gdsl esterase lipase at5g45920-like	1004	10	7.94e-119	0.805	2	P:lipid metabolic process; F:hydrolase activity, acting on ester bonds	-	IPR001087 (PFAM); IPR013831 (G3DSA:3.40.50.GENE3D); PTHR14209 (PANTHER); PTHR14209:SF2 (PANTHER); SSF52266 (SUPERFAMILY)	c19532_g1_i1	gi|628261930|gb|JZ580795.1|JZ580795
c11011_g1_i1	c11011_g1	11.46	dna-binding family protein	888	10	2.31e-111	0.737	6	P:response to hormone; F:chromatin binding; C:nucleus; P:nucleosome assembly; F:DNA binding; C:nucleosome	-	IPR001005 (SMART); IPR005818 (SMART); IPR001005 (PFAM); IPR011991 (G3DSA:1.10.10.GENE3D); IPR009057 (G3DSA:1.10.10.GENE3D); IPR005818 (PFAM); PTHR21717 (PANTHER); IPR017930 (PROSITE_PROFILES); IPR005818 (PROSITE_PROFILES); IPR009057 (SUPERFAMILY); SSF46785 (SUPERFAMILY)	c2031_g1_i1	no hit
c11011_g2_i1	c11011_g2	6.63	dna-binding family protein	792	10	9.44e-78	0.65	5	P:response to hormone; C:nucleus; F:DNA binding; P:nucleosome assembly; C:nucleosome	-	Coil (COILS); IPR005818 (SMART); IPR005818 (PFAM); IPR011991 (G3DSA:1.10.10.GENE3D); PTHR11467:SF27 (PANTHER); PTHR11467 (PANTHER); IPR005818 (PROSITE_PROFILES); SSF46785 (SUPERFAMILY)	c27071_g1_i1	no hit
c11012_g1_i1	c11012_g1	8.46	tudor pwwp mbt superfamily	1300	10	6.4e-112	0.657	0	-		IPR000313 (SMART); G3DSA:2.30.30.160 (GENE3D); IPR000313 (PFAM); PTHR10688:SF0 (PANTHER); PTHR10688 (PANTHER); IPR000313 (PROSITE_PROFILES); SSF63748 (SUPERFAMILY)	c8311_g1_i1	no hit
c11013_g1_i1	c11013_g1	6.19	retinitis pigmentosa 1-like 1	1090	10	2.88e-89	0.617	0	-		Coil (COILS); Coil (COILS)	c16010_g1_i1	no hit
c11013_g1_i2	c11013_g1	5.06	retinitis pigmentosa 1-like 1	581	10	1.11e-35	0.719	0	-		no IPS match	no hit	no hit
c11014_g1_i1	c11014_g1	82.78	40s ribosomal protein s2-4-like	462	10	9.65e-44	0.977	9	C:nucleolus; F:structural constituent of ribosome; C:plasmodesma; C:plasma membrane; F:RNA binding; C:cell wall; C:cytosolic small ribosomal subunit; C:chloroplast; P:translation	-	no IPS match	c10842_g1_i1	no hit
c11015_g1_i1	c11015_g1	42.98	u6 snrna-associated sm-like protein lsm2-like	704	10	3.37e-59	0.988	4	C:viral nucleocapsid; C:cytosol; C:ribonucleoprotein complex; P:mRNA processing	-	IPR006649 (SMART); IPR016654 (PIRSF); G3DSA:2.30.30.100 (GENE3D); IPR001163 (PFAM); IPR016654 (PANTHER); IPR010920 (SUPERFAMILY)	c11711_g1_i1	no hit
c11016_g1_i1	c11016_g1	15.64	calcium binding protein	1045	10	1.39e-63	0.683	3	P:trichome branching; F:protein binding; F:calcium ion binding	-	IPR002048 (SMART); IPR011992 (G3DSA:1.10.238.GENE3D); IPR011992 (PFAM); IPR011992 (G3DSA:1.10.238.GENE3D); IPR002048 (PFAM); PTHR10891 (PANTHER); IPR018247 (PROSITE_PATTERNS); IPR018247 (PROSITE_PATTERNS); IPR002048 (PROSITE_PROFILES); IPR002048 (PROSITE_PROFILES); IPR002048 (PROSITE_PROFILES); SSF47473 (SUPERFAMILY)	c5700_g1_i1	gi|628265203|gb|JZ581474.1|JZ581474
c11017_g1_i1	c11017_g1	8.92		533	0			0	-		no IPS match	c42922_g1_i1	gi|628261997|gb|JZ580862.1|JZ580862
c11017_g1_i2	c11017_g1	0		293	0			0	-		no IPS match	no hit	no hit
c11017_g2_i1	c11017_g2	13.69		409	0			0	-		no IPS match	c11037_g1_i2	no hit
c11018_g1_i1	c11018_g1	7.55	prolyl 3-hydroxylase 1	657	10	5.66e-44	0.623	1	F:oxidoreductase activity	-	no IPS match	c6366_g1_i1	no hit
c11019_g1_i1	c11019_g1	6.47	serine-threonine protein kinase	1481	10	1.31e-90	0.529	1	F:protein binding		IPR001611 (PFAM); IPR025875 (PFAM); G3DSA:3.80.10.10 (GENE3D); PTHR24420 (PANTHER); SSF52047 (SUPERFAMILY)	c1393_g1_i2	no hit
c11019_g1_i2	c11019_g1	6.35	leucine-rich repeat protein kinase family	1696	10	9.47e-114	0.513	2	F:transferase activity; F:protein binding	-	IPR013210 (PFAM); G3DSA:3.80.10.10 (GENE3D); IPR025875 (PFAM); IPR001611 (PFAM); IPR001611 (PFAM); PTHR24420:SF733 (PANTHER); PTHR24420 (PANTHER); SIGNAL_PEPTIDE_H_REGION (PHOBIUS); SIGNAL_PEPTIDE_N_REGION (PHOBIUS); NON_CYTOPLASMIC_DOMAIN (PHOBIUS); SIGNAL_PEPTIDE_C_REGION (PHOBIUS); SIGNAL_PEPTIDE (PHOBIUS); SignalP-noTM (SIGNALP_GRAM_NEGATIVE); SignalP-noTM (SIGNALP_EUK); SSF52047 (SUPERFAMILY…	c1393_g1_i1	no hit
c1102_g1_i1	c1102_g1	6.96	u-box domain-containing protein 10-like	503	10	1.09e-26	0.87	5	P:response to chitin; P:protein ubiquitination; F:ubiquitin-protein ligase activity; C:ubiquitin ligase complex; F:binding	EC:6.3.2.19	IPR011989 (G3DSA:1.25.10.GENE3D); PTHR23315:SF52 (PANTHER); PTHR23315 (PANTHER); IPR016024 (SUPERFAMILY)	c6610_g1_i1	no hit
c11020_g1_i1	c11020_g1	8.65	probable e3 ubiquitin-protein ligase ari1-like	544	10	2.22e-85	0.823	2	F:zinc ion binding; F:protein binding	-	PF13923 (PFAM); IPR013083 (G3DSA:3.30.40.GENE3D); PTHR11685 (PANTHER); PTHR11685:SF119 (PANTHER); IPR001841 (PROSITE_PROFILES); SSF57850 (SUPERFAMILY)	c9885_g2_i1	no hit
c11020_g2_i1	c11020_g2	7.23	ring u-box superfamily protein isoform 1	616	10	3.14e-102	0.862	2	F:zinc ion binding; F:protein binding	-	IPR013083 (G3DSA:3.30.40.GENE3D); PF13923 (PFAM); PTHR11685:SF119 (PANTHER); PTHR11685 (PANTHER); IPR001841 (PROSITE_PROFILES); SSF57850 (SUPERFAMILY)	c9885_g1_i1	no hit
c11021_g1_i1	c11021_g1	8.7	beta- -n-acetylglucosaminyl transferase-like protein	279	10	3.43e-14	0.832	4	C:plasmodesma; P:metabolic process; C:membrane; F:acetylglucosaminyltransferase activity	EC:2.4.1	PTHR31042 (PANTHER); PTHR31042:SF4 (PANTHER)	no hit	no hit
c11022_g1_i1	c11022_g1	11.27	acyl-coenzyme a oxidase peroxisomal-like	820	10	1.72e-116	0.84	12	F:acyl-CoA dehydrogenase activity; P:proteasome assembly; P:root hair elongation; P:proteasome-mediated ubiquitin-dependent protein catabolic process; C:peroxisome; F:acyl-CoA oxidase activity; P:response to misfolded protein; P:fatty acid beta-oxidation; F:flavin adenine dinucleotide binding; P:long-chain fatty acid metabolic process; P:response to cytokinin; C:nucleus	EC:1.3.3.6; EC:1.3.99.3	IPR006091 (G3DSA:2.40.110.GENE3D); IPR013786 (G3DSA:1.10.540.GENE3D); IPR006091 (PFAM); PTHR10909:SF194 (PANTHER); PTHR10909 (PANTHER); IPR009100 (SUPERFAMILY)	c7002_g1_i1	no hit
c11023_g1_i1	c11023_g1	4.31	phox domain-containing isoform 1	807	10	3.01e-69	0.721	2	F:phosphatidylinositol binding; P:cell communication		IPR025258 (PFAM); PTHR12326 (PANTHER)	no hit	no hit
c11024_g1_i1	c11024_g1	27.38	atp-dependent rna helicase dbp73d isoform 1	921	10	2.15e-66	0.781	1	C:plasma membrane	-	no IPS match	c15069_g1_i1	no hit
c11025_g1_i1	c11025_g1	6.79	atp-dependent dna helicase q-like 5-like	576	10	8.47e-72	0.803	6	P:DNA recombination; F:nucleic acid binding; F:ATP-dependent helicase activity; P:ATP catabolic process; F:ATP binding; P:cellular response to water deprivation	-	PTHR13710:SF1 (PANTHER); PTHR13710 (PANTHER)	c9644_g1_i1	no hit
c11025_g1_i2	c11025_g1	1.84	atp-dependent dna helicase q-like 5-like	920	10	5.34e-70	0.803	6	P:DNA recombination; F:nucleic acid binding; F:ATP-dependent helicase activity; P:ATP catabolic process; F:ATP binding; P:cellular response to water deprivation	-	PTHR13710 (PANTHER); PTHR13710:SF1 (PANTHER)	no hit	no hit
c11026_g1_i1	c11026_g1	19.16	e3 ubiquitin-protein ligase at3g02290-like	1169	10	8e-110	0.746	1	F:metal ion binding	-	no IPS match	c10337_g1_i1	no hit
c11026_g1_i2	c11026_g1	0	e3 ubiquitin-protein ligase at3g02290-like	805	10	2.24e-72	0.58	2	F:metal ion binding; F:zinc ion binding		no IPS match	no hit	no hit
c11027_g1_i1	c11027_g1	8.03	laccase family protein	910	10	1.23e-152	0.828	6	F:copper ion binding; F:hydroquinone:oxygen oxidoreductase activity; F:L-ascorbate oxidase activity; C:apoplast; P:lignin catabolic process; P:oxidation-reduction process	EC:1.10.3.2; EC:1.10.3.3	IPR008972 (G3DSA:2.60.40.GENE3D); IPR008972 (G3DSA:2.60.40.GENE3D); IPR011706 (PFAM); PTHR11709:SF25 (PANTHER); PTHR11709 (PANTHER); IPR002355 (PROSITE_PATTERNS); IPR002355 (PROSITE_PATTERNS); IPR008972 (SUPERFAMILY)	c16467_g1_i1	no hit
c11028_g1_i1	c11028_g1	15.56	protein trigalactosyldiacylglycerol chloroplastic-like	1485	10	8.21e-163	0.849	6	P:ATP catabolic process; P:lipid transport; F:ATP binding; F:ATPase activity; F:transporter activity; C:chloroplast	EC:3.6.1.3	IPR003593 (SMART); IPR003439 (PFAM); IPR027417 (G3DSA:3.40.50.GENE3D); PTHR24220:SF382 (PANTHER); PTHR24220 (PANTHER); IPR017871 (PROSITE_PATTERNS); IPR003439 (PROSITE_PROFILES); IPR027417 (SUPERFAMILY)	c12645_g1_i1	no hit
c11029_g1_i1	c11029_g1	1.65	pentatricopeptide repeat-containing protein mitochondrial-like	452	10	3.65e-42	0.698	1	F:protein binding		IPR002885 (PFAM); IPR002885 (TIGRFAM); IPR011990 (G3DSA:1.25.40.GENE3D); IPR002885 (PFAM); PTHR24015 (PANTHER); IPR002885 (PROSITE_PROFILES); IPR002885 (PROSITE_PROFILES); IPR002885 (PROSITE_PROFILES); IPR002885 (PROSITE_PROFILES)	no hit	no hit
c1103_g1_i1	c1103_g1	6.48	abc transporter b family member 8-like	457	10	1e-64	0.909	6	C:integral component of membrane; P:xenobiotic transport; F:xenobiotic-transporting ATPase activity; P:drug transmembrane transport; P:ATP catabolic process; F:ATP binding	EC:3.6.3.44	IPR001140 (PFAM); G3DSA:1.20.1560.10 (GENE3D); PTHR24221:SF149 (PANTHER); PTHR24221 (PANTHER); CYTOPLASMIC_DOMAIN (PHOBIUS); NON_CYTOPLASMIC_DOMAIN (PHOBIUS); CYTOPLASMIC_DOMAIN (PHOBIUS); TRANSMEMBRANE (PHOBIUS); TRANSMEMBRANE (PHOBIUS); NON_CYTOPLASMIC_DOMAIN (PHOBIUS); TRANSMEMBRANE (PHOBIUS); IPR011527 (PROSITE_PROFILES); IPR011527 (SUPERFAMILY); TMhelix (TMHMM); TMhelix (TMHMM); TMhelix (TMH…	no hit	no hit
c11030_g1_i1	c11030_g1	11.43	transferase family protein	1147	10	2.05e-93	0.615	1	F:transferase activity, transferring acyl groups other than amino-acyl groups		IPR023213 (G3DSA:3.30.559.GENE3D); IPR003480 (PFAM); PTHR31642:SF4 (PANTHER); PTHR31642 (PANTHER)	no hit	no hit
c11030_g1_i2	c11030_g1	3.31	transferase family protein	1204	10	4.82e-94	0.613	1	F:transferase activity, transferring acyl groups other than amino-acyl groups		IPR023213 (G3DSA:3.30.559.GENE3D); IPR003480 (PFAM); PTHR31642:SF4 (PANTHER); PTHR31642 (PANTHER)	c16439_g1_i1	no hit
c11031_g1_i1	c11031_g1	12.21	transducin-related family protein	1585	10	0	0.808	8	P:embryo development; P:regulation of auxin polar transport; P:leaf vascular tissue pattern formation; P:leaf development; P:meristem maintenance; P:root meristem growth; P:lateral root formation; C:nucleus	-	no IPS match	c17251_g1_i1	no hit
c11032_g1_i1	c11032_g1	124.52	flavin-containing monooxygenase-related family protein	483	10	4.08e-55	0.719	4	F:N,N-dimethylaniline monooxygenase activity; F:flavin adenine dinucleotide binding; P:oxidation-reduction process; F:NADP binding	-	PR00419 (PRINTS); G3DSA:3.50.50.60 (GENE3D); IPR020946 (PFAM); PTHR23023:SF4 (PANTHER); PTHR23023 (PANTHER); SSF51905 (SUPERFAMILY)	c11246_g1_i1	no hit
c11033_g1_i1	c11033_g1	1.34	udp-rhamnose:rhamnosyltransferase 1	1274	10	1.44e-124	0.577	2	F:transferase activity, transferring hexosyl groups; P:metabolic process		G3DSA:3.40.50.2000 (GENE3D); IPR002213 (PFAM); IPR002213 (PANTHER); PTHR11926:SF145 (PANTHER); SSF53756 (SUPERFAMILY)	c15661_g1_i1	no hit
c11033_g1_i2	c11033_g1	5.03	udp-glycosyltransferase superfamily	357	10	4.21e-16	0.844	3	P:metabolic process; F:transferase activity, transferring hexosyl groups; C:plastid	-	SIGNAL_PEPTIDE_N_REGION (PHOBIUS); SIGNAL_PEPTIDE_C_REGION (PHOBIUS); NON_CYTOPLASMIC_DOMAIN (PHOBIUS); SIGNAL_PEPTIDE_H_REGION (PHOBIUS); SIGNAL_PEPTIDE (PHOBIUS)	no hit	no hit
c11033_g1_i3	c11033_g1	3.38	udp-rhamnose:rhamnosyltransferase 1	1268	10	9.06e-128	0.576	2	F:transferase activity, transferring hexosyl groups; P:metabolic process		IPR002213 (PFAM); G3DSA:3.40.50.2000 (GENE3D); PTHR11926:SF145 (PANTHER); IPR002213 (PANTHER); SSF53756 (SUPERFAMILY)	no hit	no hit
c11033_g1_i4	c11033_g1	2.1	udp-rhamnose:rhamnosyltransferase 1	741	10	5.54e-49	0.636	2	F:transferase activity, transferring hexosyl groups; P:metabolic process		PTHR11926:SF145 (PANTHER); IPR002213 (PANTHER); SSF53756 (SUPERFAMILY)	no hit	no hit
c11034_g1_i1	c11034_g1	34.49	PREDICTED: uncharacterized protein At5g64816 isoform 1	650	10	2.53e-78	0.932	3	F:molecular_function; P:biological_process; C:cellular_component		SIGNAL_PEPTIDE_H_REGION (PHOBIUS); SIGNAL_PEPTIDE (PHOBIUS); SIGNAL_PEPTIDE_C_REGION (PHOBIUS); NON_CYTOPLASMIC_DOMAIN (PHOBIUS); SIGNAL_PEPTIDE_N_REGION (PHOBIUS); SignalP-noTM (SIGNALP_EUK); TMhelix (TMHMM)	c11875_g1_i1	gi|628268530|gb|JZ582558.1|JZ582558
c11035_g1_i1	c11035_g1	2.65	Uncharacterized protein TCM_032655	519	10	1.09e-08	0.534	0	-		no IPS match	no hit	no hit
c11035_g1_i2	c11035_g1	8.85	protoheme ix mitochondrial-like	1097	10	1.02e-96	0.69	1	F:transferase activity	-	PTHR11048:SF3 (PANTHER); PTHR11048 (PANTHER); CYTOPLASMIC_DOMAIN (PHOBIUS); TRANSMEMBRANE (PHOBIUS); NON_CYTOPLASMIC_DOMAIN (PHOBIUS); TRANSMEMBRANE (PHOBIUS); NON_CYTOPLASMIC_DOMAIN (PHOBIUS); NON_CYTOPLASMIC_DOMAIN (PHOBIUS); TRANSMEMBRANE (PHOBIUS); TRANSMEMBRANE (PHOBIUS); CYTOPLASMIC_DOMAIN (PHOBIUS); TMhelix (TMHMM)	no hit	gi|628261204|gb|JZ580069.1|JZ580069
c11036_g1_i1	c11036_g1	2.2	hypothetical protein PRUPE_ppa005288mg	988	10	9.53e-94	0.74	0	-		no IPS match	no hit	no hit
c11036_g1_i2	c11036_g1	6.89	PREDICTED: uncharacterized protein LOC100266005	970	10	7.55e-123	0.77	0	-		CYTOPLASMIC_DOMAIN (PHOBIUS); TRANSMEMBRANE (PHOBIUS); NON_CYTOPLASMIC_DOMAIN (PHOBIUS); TMhelix (TMHMM)	c21729_g3_i1	no hit
c11037_g1_i1	c11037_g1	9.52	hypothetical protein MTR_4g032200	1119	10	1.37e-17	0.9	0	-		no IPS match	no hit	no hit
c11037_g1_i2	c11037_g1	53.25	hypothetical protein MTR_4g032200	655	10	1.05e-18	0.9	0	-		no IPS match	c8791_g1_i1	no hit
c11038_g1_i1	c11038_g1	19.61		547	0			0	-		no IPS match	no hit	no hit
c11038_g2_i1	c11038_g2	14.73		1559	0			0	-		TRANSMEMBRANE (PHOBIUS); CYTOPLASMIC_DOMAIN (PHOBIUS); NON_CYTOPLASMIC_DOMAIN (PHOBIUS); TMhelix (TMHMM)	no hit	no hit
c11039_g1_i1	c11039_g1	5.74	pti1-like tyrosine-protein kinase at3g15890-like	651	10	6.98e-41	0.77	3	F:protein kinase activity; P:metabolic process; F:nucleotide binding	-	PTHR24420 (PANTHER); PTHR24420:SF611 (PANTHER)	c11551_g1_i1	gi|628269141|gb|JZ579630.1|JZ579630
c1104_g1_i1	c1104_g1	9.95	calmodulin binding	405	10	5.23e-64	0.829	0	-		PTHR31250 (PANTHER); PTHR31250:SF3 (PANTHER)	no hit	no hit
c11040_g1_i1	c11040_g1	25.55	pseudouridine synthase and archaeosine transglycosylase domain-containing family protein	992	10	4.11e-111	0.92	2	C:cytosol; F:RNA binding	-	IPR002478 (SMART); IPR016437 (PIRSF); IPR002478 (PFAM); IPR004521 (TIGRFAM); IPR015947 (G3DSA:2.30.130.GENE3D); IPR016437 (PANTHER); IPR002478 (PROSITE_PROFILES); IPR015947 (SUPERFAMILY)	c10611_g1_i1	no hit
[truncated: 53,073 more rows]
