# Supplementary material for: High-Throughput Sequencing and De Novo Assembly of Red and Green Forms of the Perilla frutescens var. crispa Transcriptome
Source: PLoS One. 2015 Jun 12;10(6):e0129154. doi: 10.1371/journal.pone.0129154 (PMC4466401; doi:10.1371/journal.pone.0129154)
Supplement: S3 Table — (XLSX) [file pone.0129154.s011.xlsx]

## Sheet: Fukushima et al. S3 Table
S3 Table. List of all annotated unigenes in green perilla.
transcript_id	gene_id	FPKM	Seq. Description	Seq. Length	#Hits	min. eValue	mean Similarity	#GOs	GOs	Enzyme Codes	InterProScan	Reciprocal best hit against f. purpurea (red perilla)	Reciprocal best hit against perilla cDNA/ESTs in NCBI GenBank
c0_g1_i1	c0_g1	2.72	low quality protein: uncharacterized partial	338	10	3.33e-50	0.804	0	-		no IPS match	c43673_g1_i1	no hit
c10_g1_i1	c10_g1	7.84	protein root primordium defective 1-like isoform x2	402	10	5.2e-51	0.809	0	-		IPR021099 (PFAM); PTHR31476 (PANTHER); PTHR31476:SF7 (PANTHER)	no hit	no hit
c100_g1_i1	c100_g1	9.21		269	0			0	-		no IPS match	no hit	no hit
c1000_g1_i1	c1000_g1	3.64	sieve element occlusion c	296	10	4.32e-25	0.72	0	-		IPR027942 (PFAM)	no hit	no hit
c1000_g2_i1	c1000_g2	5.28	sieve element occlusion a	343	10	8.63e-39	0.744	0	-		no IPS match	c798_g1_i1	no hit
c10000_g1_i1	c10000_g1	31.26	upf0690 protein c1orf52 homolog	785	10	7.71e-59	0.696	0	-		PTHR31833 (PANTHER); PTHR31833:SF2 (PANTHER)	c13657_g1_i1	no hit
c10001_g1_i1	c10001_g1	21.96	homocysteine s-methyltransferase 1 family protein	1083	10	0	0.884	3	F:metal ion binding; F:homocysteine S-methyltransferase activity; P:methylation	EC:2.1.1.10	IPR003726 (PFAM); IPR003726 (G3DSA:3.20.20.GENE3D); PTHR21091:SF83 (PANTHER); PTHR21091 (PANTHER); IPR003726 (PROSITE_PROFILES); IPR003726 (SUPERFAMILY)	c15726_g1_i1	gi|628263045|gb|JZ583638.1|JZ583638
c10002_g1_i1	c10002_g1	9.86	dehydrodolichyl diphosphate synthase 6-like isoform 1	1253	10	2.4e-124	0.752	1	F:transferase activity, transferring alkyl or aryl (other than methyl) groups	-	IPR001441 (TIGRFAM); IPR001441 (G3DSA:3.40.1180.GENE3D); IPR001441 (PFAM); IPR001441 (PANTHER); PTHR10291:SF3 (PANTHER); IPR018520 (PROSITE_PATTERNS); IPR001441 (HAMAP); IPR001441 (SUPERFAMILY)	c4437_g1_i1	no hit
c10003_g1_i1	c10003_g1	9.72	o-fucosyltransferase family protein isoform 1	2133	10	0	0.828	0	-		IPR024709 (PIRSF); IPR019378 (PFAM); PTHR31741 (PANTHER); PTHR31741:SF3 (PANTHER); NON_CYTOPLASMIC_DOMAIN (PHOBIUS); TRANSMEMBRANE (PHOBIUS); CYTOPLASMIC_DOMAIN (PHOBIUS); TMhelix (TMHMM)	c10843_g1_i1	no hit
c10004_g1_i1	c10004_g1	16.92	homeobox-leucine zipper protein hat5-like	621	10	6.3e-33	0.544	4	C:nucleus; F:sequence-specific DNA binding; P:regulation of transcription, DNA-templated; F:sequence-specific DNA binding transcription factor activity		Coil (COILS); IPR003106 (PFAM); IPR009057 (G3DSA:1.10.10.GENE3D); PTHR24326:SF171 (PANTHER); PTHR24326 (PANTHER); IPR001356 (PROSITE_PROFILES)	c11542_g2_i1	no hit
c10005_g1_i1	c10005_g1	0	myb-like transcription factor	613	10	3.01e-30	0.898	9	P:response to salicylic acid; F:DNA binding; P:response to cadmium ion; P:response to chitin; F:chromatin binding; P:response to gibberellin; C:nucleus; P:response to ethylene; P:response to jasmonic acid	-	IPR009057 (G3DSA:1.10.10.GENE3D); PF13921 (PFAM); PTHR10641:SF484 (PANTHER); PTHR10641 (PANTHER); IPR017930 (PROSITE_PROFILES); IPR017877 (PROSITE_PROFILES); IPR009057 (SUPERFAMILY)	c10240_g1_i3	no hit
c10005_g1_i2	c10005_g1	5.17	myb-like transcription factor	776	10	5.51e-58	0.678	5	P:response to hormone; P:response to oxygen-containing compound; P:response to acid; F:DNA binding; F:chromatin binding	-	IPR009057 (G3DSA:1.10.10.GENE3D); IPR001005 (PFAM); PTHR10641 (PANTHER); PTHR10641:SF484 (PANTHER); IPR017930 (PROSITE_PROFILES); IPR009057 (SUPERFAMILY)	c10240_g1_i1	gi|628268763|gb|JZ579271.1|JZ579271
c10006_g1_i1	c10006_g1	24.99	ubiquitin-conjugating enzyme e2 36-like	743	10	1.56e-102	0.989	2	P:protein deubiquitination; F:ubiquitin-protein ligase activity	EC:6.3.2.19	SM00212 (SMART); IPR000608 (PFAM); IPR016135 (G3DSA:3.10.110.GENE3D); PTHR24067 (PANTHER); PTHR24067:SF79 (PANTHER); IPR023313 (PROSITE_PATTERNS); IPR000608 (PROSITE_PROFILES); IPR016135 (SUPERFAMILY)	c13050_g1_i2	no hit
c10007_g1_i1	c10007_g1	11.09	transcription elongation factor 1	335	10	1.36e-27	0.946	5	P:regulation of transcription, DNA-templated; F:metal ion binding; F:translation elongation factor activity; C:nucleus; P:translational elongation	-	TMhelix (TMHMM)	c10677_g1_i1	no hit
c10008_g1_i1	c10008_g1	7.85	phospholipid-transporting atpase 1-like	1303	10	0	0.8	10	P:phospholipid translocation; F:cation-transporting ATPase activity; P:cation transport; F:magnesium ion binding; C:integral component of membrane; P:ion transmembrane transport; F:phospholipid-translocating ATPase activity; P:ATP catabolic process; C:plasma membrane; F:ATP binding	EC:3.6.3.1	IPR006539 (TIGRFAM); IPR023214 (G3DSA:3.40.50.GENE3D); IPR023214 (PFAM); IPR001757 (TIGRFAM); IPR026871 (PTHR24092:PANTHER); IPR006539 (PANTHER); TRANSMEMBRANE (PHOBIUS); TRANSMEMBRANE (PHOBIUS); CYTOPLASMIC_DOMAIN (PHOBIUS); NON_CYTOPLASMIC_DOMAIN (PHOBIUS); CYTOPLASMIC_DOMAIN (PHOBIUS); CYTOPLASMIC_DOMAIN (PHOBIUS); TRANSMEMBRANE (PHOBIUS); NON_CYTOPLASMIC_DOMAIN (PHOBIUS); TRANSMEMBRANE (PHOBI…	c10404_g1_i1	no hit
c10009_g1_i1	c10009_g1	14.44	g-type lectin s-receptor-like serine threonine-protein kinase sd2-2-like	1004	10	9.42e-147	0.698	4	F:protein kinase activity; P:protein phosphorylation; P:recognition of pollen; F:ATP binding	-	IPR001245 (PFAM); G3DSA:3.30.200.20 (GENE3D); IPR000858 (PFAM); IPR013227 (PFAM); IPR013320 (G3DSA:2.60.120.GENE3D); PTHR24420 (PANTHER); PTHR24420:SF582 (PANTHER); IPR017441 (PROSITE_PATTERNS); CYTOPLASMIC_DOMAIN (PHOBIUS); NON_CYTOPLASMIC_DOMAIN (PHOBIUS); TRANSMEMBRANE (PHOBIUS); IPR003609 (PROSITE_PROFILES); IPR000719 (PROSITE_PROFILES); IPR011009 (SUPERFAMILY); TMhelix (TMHMM)	c17178_g1_i1	no hit
c1001_g1_i1	c1001_g1	8.58	histone-lysine n-methyltransferase ashh2-like isoform x1	330	10	2.22e-58	0.877	5	P:histone lysine methylation; F:histone-lysine N-methyltransferase activity; P:peptidyl-lysine methylation; C:nucleus; F:zinc ion binding	EC:2.1.1.43	IPR006560 (SMART); G3DSA:2.170.270.10 (GENE3D); PTHR22884:SF304 (PANTHER); PTHR22884 (PANTHER); IPR006560 (PROSITE_PROFILES); SSF82199 (SUPERFAMILY)	c7638_g1_i2	no hit
c10010_g1_i1	c10010_g1	4.8	pentatricopeptide repeat-containing family protein	1282	10	4.93e-62	0.717	0	-		IPR002885 (TIGRFAM); IPR002885 (PFAM); PTHR24015:SF430 (PANTHER); PTHR24015 (PANTHER); IPR002885 (PROSITE_PROFILES); IPR002885 (PROSITE_PROFILES); IPR002885 (PROSITE_PROFILES)	c9021_g1_i1	no hit
c10011_g1_i1	c10011_g1	44.38	conserved hypothetical protein	954	10	3.49e-77	0.732	1	C:chloroplast	-	no IPS match	c14594_g1_i1	no hit
c10012_g1_i1	c10012_g1	16.34	gpcr-type g protein 1-like	1341	10	0	0.923	5	C:intracellular membrane-bounded organelle; F:GTPase binding; P:response to abscisic acid; P:vegetative to reproductive phase transition of meristem; F:abscisic acid binding	-	Coil (COILS); IPR025969 (PFAM); IPR022535 (PFAM); IPR015672 (PANTHER); NON_CYTOPLASMIC_DOMAIN (PHOBIUS); CYTOPLASMIC_DOMAIN (PHOBIUS); TRANSMEMBRANE (PHOBIUS); CYTOPLASMIC_DOMAIN (PHOBIUS); NON_CYTOPLASMIC_DOMAIN (PHOBIUS); TRANSMEMBRANE (PHOBIUS); TRANSMEMBRANE (PHOBIUS); NON_CYTOPLASMIC_DOMAIN (PHOBIUS); CYTOPLASMIC_DOMAIN (PHOBIUS); TRANSMEMBRANE (PHOBIUS); NON_CYTOPLASMIC_DOMAIN (PHOBIUS); TR…	c10535_g1_i1	no hit
c10013_g1_i1	c10013_g1	7.22		789	0			0	-		no IPS match	c7701_g1_i1	no hit
c10014_g1_i1	c10014_g1	21.61	catalase	545	10	9.98e-69	0.929	6	F:metal ion binding; P:hydrogen peroxide catabolic process; C:peroxisome; F:heme binding; F:catalase activity; P:oxidation-reduction process	EC:1.11.1.6	IPR010582 (PFAM); PTHR11465:SF3 (PANTHER); IPR018028 (PANTHER); IPR020835 (SUPERFAMILY)	c13246_g1_i1	gi|628262444|gb|JZ583037.1|JZ583037
c10015_g1_i1	c10015_g1	14.61		388	0			0	-		NON_CYTOPLASMIC_DOMAIN (PHOBIUS); SIGNAL_PEPTIDE_H_REGION (PHOBIUS); SIGNAL_PEPTIDE (PHOBIUS); SIGNAL_PEPTIDE_C_REGION (PHOBIUS); SIGNAL_PEPTIDE_N_REGION (PHOBIUS); TMhelix (TMHMM)	c11002_g1_i1	no hit
c10015_g2_i1	c10015_g2	5.1		259	0			0	-		no IPS match	no hit	no hit
c10016_g1_i1	c10016_g1	22.79	e3 ubiquitin-protein ligase rnf149-like	720	10	5.2e-17	0.426	6	F:metal ion binding; F:zinc ion binding; P:gravitropism; P:protein ubiquitination; F:ubiquitin-protein ligase activity; C:amyloplast		SIGNAL_PEPTIDE (PHOBIUS); SIGNAL_PEPTIDE_C_REGION (PHOBIUS); SIGNAL_PEPTIDE_H_REGION (PHOBIUS); SIGNAL_PEPTIDE_N_REGION (PHOBIUS); NON_CYTOPLASMIC_DOMAIN (PHOBIUS)	no hit	no hit
c10017_g1_i1	c10017_g1	70.81	dehydration-responsive element-binding protein 3-like	920	10	6.71e-61	0.587	3	F:sequence-specific DNA binding transcription factor activity; P:regulation of transcription, DNA-templated; F:DNA binding		IPR001471 (PRINTS); IPR001471 (SMART); IPR001471 (G3DSA:3.30.730.GENE3D); IPR001471 (PFAM); PTHR31985:SF5 (PANTHER); PTHR31985 (PANTHER); IPR001471 (PROSITE_PROFILES); IPR016177 (SUPERFAMILY)	c13319_g1_i1	gi|628261708|gb|JZ580573.1|JZ580573
c10018_g1_i1	c10018_g1	9.96	udp-n-acetylglucosamine transferase subunit alg14 homolog	976	10	5.14e-106	0.759	2	F:transferase activity; P:metabolic process		IPR013969 (PFAM); G3DSA:3.40.50.2000 (GENE3D); IPR013969 (PANTHER); PTHR12154:SF2 (PANTHER); NON_CYTOPLASMIC_DOMAIN (PHOBIUS); CYTOPLASMIC_DOMAIN (PHOBIUS); CYTOPLASMIC_DOMAIN (PHOBIUS); TRANSMEMBRANE (PHOBIUS); NON_CYTOPLASMIC_DOMAIN (PHOBIUS); TRANSMEMBRANE (PHOBIUS); TRANSMEMBRANE (PHOBIUS); TMhelix (TMHMM); TMhelix (TMHMM); TMhelix (TMHMM)	c8677_g1_i2	no hit
c10019_g1_i1	c10019_g1	12.41	snf1-related protein kinase kin10	354	10	1.47e-29	0.915	11	P:protein autophosphorylation; P:primary root development; F:protein serine/threonine kinase activity; P:detection of nutrient; P:vegetative phase change; P:abscisic acid-activated signaling pathway; F:ATP binding; P:developmental process involved in reproduction; P:organ senescence; P:sugar mediated signaling pathway; C:nuclear ubiquitin ligase complex	EC:2.7.11	IPR000719 (PFAM); G3DSA:3.30.200.20 (GENE3D); PTHR24343:SF15 (PANTHER); PTHR24343 (PANTHER); IPR017441 (PROSITE_PATTERNS); IPR000719 (PROSITE_PROFILES); IPR011009 (SUPERFAMILY)	c18605_g2_i1	no hit
c1002_g1_i1	c1002_g1	10.38		432	0			0	-		no IPS match	c9143_g1_i1	no hit
c10020_g1_i1	c10020_g1	34.74	hypothetical protein PRUPE_ppa014467mg	477	10	5.67e-27	0.855	1	C:mitochondrion	-	CYTOPLASMIC_DOMAIN (PHOBIUS); TRANSMEMBRANE (PHOBIUS); NON_CYTOPLASMIC_DOMAIN (PHOBIUS); TMhelix (TMHMM)	no hit	no hit
c10020_g1_i2	c10020_g1	23.14	hypothetical protein PRUPE_ppa014467mg	490	10	9.18e-27	0.891	1	C:mitochondrion	-	CYTOPLASMIC_DOMAIN (PHOBIUS); TRANSMEMBRANE (PHOBIUS); NON_CYTOPLASMIC_DOMAIN (PHOBIUS); TMhelix (TMHMM)	c9490_g1_i1	no hit
c10022_g1_i1	c10022_g1	18.45	vacuolar protein sorting 55 containing protein	944	10	1.44e-77	0.948	3	C:cytoplasmic membrane-bounded vesicle; C:membrane; C:vacuole	-	IPR007262 (PFAM); IPR007262 (PANTHER); PTHR12050:SF1 (PANTHER); CYTOPLASMIC_DOMAIN (PHOBIUS); CYTOPLASMIC_DOMAIN (PHOBIUS); NON_CYTOPLASMIC_DOMAIN (PHOBIUS); CYTOPLASMIC_DOMAIN (PHOBIUS); TRANSMEMBRANE (PHOBIUS); NON_CYTOPLASMIC_DOMAIN (PHOBIUS); TRANSMEMBRANE (PHOBIUS); TRANSMEMBRANE (PHOBIUS); TRANSMEMBRANE (PHOBIUS); TMhelix (TMHMM); TMhelix (TMHMM); TMhelix (TMHMM); TMhelix (TMHMM)	c10645_g1_i1	no hit
c10023_g1_i1	c10023_g1	12.57		420	0			0	-		no IPS match	no hit	no hit
c10023_g1_i2	c10023_g1	20.18		397	0			0	-		no IPS match	no hit	no hit
c10024_g1_i1	c10024_g1	13.57	probable receptor-like serine threonine-protein kinase at4g34500-like	535	10	4.86e-46	0.851	3	P:protein phosphorylation; F:ATP binding; F:protein serine/threonine kinase activity	EC:2.7.11	G3DSA:1.10.510.10 (GENE3D); PTHR24420 (PANTHER); PTHR24420:SF557 (PANTHER); IPR011009 (SUPERFAMILY)	c9213_g1_i1	no hit
c10025_g1_i1	c10025_g1	4.78		1381	0			0	-		no IPS match	c12157_g1_i1	no hit
c10026_g1_i1	c10026_g1	7.58	adp-glucose pyrophosphorylase family protein	1111	10	0	0.855	2	F:mannose-1-phosphate guanylyltransferase activity; P:biosynthetic process	EC:2.7.7.13	G3DSA:2.160.10.10 (GENE3D); IPR005835 (PFAM); IPR001451 (PFAM); IPR029044 (G3DSA:3.90.550.GENE3D); PTHR22572:SF85 (PANTHER); PTHR22572 (PANTHER); IPR029044 (SUPERFAMILY)	c5617_g1_i1	no hit
c10027_g1_i1	c10027_g1	11.91	vacuolar protein sorting-associated protein 18 homolog	548	10	9.06e-98	0.851	3	P:vesicle-mediated transport; P:intracellular protein transport; F:zinc ion binding	-	IPR007810 (PFAM); PTHR23323:SF26 (PANTHER); PTHR23323 (PANTHER)	c27300_g1_i1	no hit
c10027_g2_i1	c10027_g2	11.56	vacuolar protein sorting-associated protein 18 homolog	521	10	1.63e-81	0.911	3	P:vesicle-mediated transport; P:intracellular protein transport; F:zinc ion binding	-	PTHR23323:SF26 (PANTHER); PTHR23323 (PANTHER)	c4264_g1_i1	no hit
c10028_g1_i1	c10028_g1	6.08	mitochondrial transcription termination factor family	1268	10	3.12e-52	0.608	0	-		IPR003690 (SMART); IPR003690 (PFAM); PTHR13068 (PANTHER); PTHR13068:SF9 (PANTHER)	c11564_g1_i1	no hit
c10029_g1_i1	c10029_g1	114.52	heat shock factor-binding protein 1-like	586	10	2.88e-40	0.86	6	P:cellular heat acclimation; C:Golgi apparatus; F:heat shock protein binding; C:nucleus; C:cytosol; P:seed development	-	Coil (COILS); IPR009643 (PFAM); IPR012351 (G3DSA:1.20.1250.GENE3D); IPR009643 (PANTHER)	c11307_g1_i1	no hit
c1003_g1_i1	c1003_g1	7.7	hypothetical protein MTR_3g029970	226	5	1.46e-17	0.74	0	-		no IPS match	no hit	no hit
c10030_g1_i1	c10030_g1	19.85	secretory carrier-associated membrane protein 1-like	399	10	2.73e-20	0.658	3	C:endomembrane system; C:cytoplasmic part; C:intracellular membrane-bounded organelle	-	no IPS match	c8460_g1_i1	no hit
c10031_g1_i1	c10031_g1	49.58	camp-regulated phosphoprotein 19-related protein isoform 1	453	10	3.49e-44	0.843	0	-		IPR006760 (PFAM); SIGNAL_PEPTIDE (PHOBIUS); SIGNAL_PEPTIDE_C_REGION (PHOBIUS); SIGNAL_PEPTIDE_H_REGION (PHOBIUS); SIGNAL_PEPTIDE_N_REGION (PHOBIUS); NON_CYTOPLASMIC_DOMAIN (PHOBIUS); SignalP-noTM (SIGNALP_EUK)	c12585_g1_i1	no hit
c10032_g1_i1	c10032_g1	6.55	receptor kinase	2033	10	0	0.683	2	F:kinase activity; P:cellular process	-	NON_CYTOPLASMIC_DOMAIN (PHOBIUS); CYTOPLASMIC_DOMAIN (PHOBIUS); TRANSMEMBRANE (PHOBIUS); TRANSMEMBRANE (PHOBIUS); NON_CYTOPLASMIC_DOMAIN (PHOBIUS); PS51257 (PROSITE_PROFILES); TMhelix (TMHMM)	c22083_g1_i1	no hit
c10032_g1_i2	c10032_g1	1.77	receptor kinase	2060	10	0	0.677	4	F:ATP binding; P:protein phosphorylation; P:recognition of pollen; F:protein serine/threonine kinase activity	-	IPR003609 (SMART); IPR002290 (SMART); IPR001245 (PFAM); IPR013320 (G3DSA:2.60.120.GENE3D); IPR000858 (PFAM); IPR013227 (PFAM); G3DSA:3.30.200.20 (GENE3D); G3DSA:1.10.510.10 (GENE3D); PTHR24420:SF718 (PANTHER); PTHR24420 (PANTHER); IPR008271 (PROSITE_PATTERNS); CYTOPLASMIC_DOMAIN (PHOBIUS); TRANSMEMBRANE (PHOBIUS); NON_CYTOPLASMIC_DOMAIN (PHOBIUS); IPR000719 (PROSITE_PROFILES); IPR003609 (PROSITE_…	c22083_g1_i1	no hit
c10032_g2_i1	c10032_g2	1.38	g-type lectin s-receptor-like serine threonine-protein kinase	497	10	3.56e-32	0.865	6	F:carbohydrate binding; C:plasma membrane; P:recognition of pollen; P:protein phosphorylation; F:ATP binding; F:protein serine/threonine kinase activity	EC:2.7.11	no IPS match	no hit	no hit
c10033_g1_i1	c10033_g1	13.21	abc transporter g family member 24-like	1516	10	0	0.8	6	P:xenobiotic transport; F:xenobiotic-transporting ATPase activity; P:drug transmembrane transport; P:ATP catabolic process; F:ATP binding; C:plasma membrane	EC:3.6.3.44	PTHR19241 (PANTHER); PTHR19241:SF176 (PANTHER); NON_CYTOPLASMIC_DOMAIN (PHOBIUS); TRANSMEMBRANE (PHOBIUS); CYTOPLASMIC_DOMAIN (PHOBIUS); TRANSMEMBRANE (PHOBIUS); NON_CYTOPLASMIC_DOMAIN (PHOBIUS); CYTOPLASMIC_DOMAIN (PHOBIUS); CYTOPLASMIC_DOMAIN (PHOBIUS); TRANSMEMBRANE (PHOBIUS); TRANSMEMBRANE (PHOBIUS); CYTOPLASMIC_DOMAIN (PHOBIUS); TRANSMEMBRANE (PHOBIUS); NON_CYTOPLASMIC_DOMAIN (PHOBIUS); TRAN…	c16368_g1_i1	no hit
c10034_g1_i1	c10034_g1	9.36	atp binding	1311	10	0	0.842	3	F:nucleoside-triphosphatase activity; P:metabolic process; F:ATP binding	EC:3.6.1.15	IPR003593 (SMART); IPR003959 (PFAM); IPR025753 (PFAM); IPR027417 (G3DSA:3.40.50.GENE3D); PTHR23070 (PANTHER); PTHR23070:SF5 (PANTHER); IPR003960 (PROSITE_PATTERNS); NON_CYTOPLASMIC_DOMAIN (PHOBIUS); SIGNAL_PEPTIDE_N_REGION (PHOBIUS); SIGNAL_PEPTIDE_H_REGION (PHOBIUS); SIGNAL_PEPTIDE (PHOBIUS); SIGNAL_PEPTIDE_C_REGION (PHOBIUS); SignalP-noTM (SIGNALP_EUK); IPR027417 (SUPERFAMILY)	c656_g1_i1	no hit
c10035_g1_i1	c10035_g1	0		208	0			0	-		no IPS match	no hit	no hit
c10036_g1_i1	c10036_g1	13.94	phd finger protein ing1-like	843	10	7.8e-114	0.797	2	F:methylated histone residue binding; F:zinc ion binding	-	no IPS match	c11089_g1_i1	no hit
c10037_g1_i1	c10037_g1	16.43	u-box domain-containing protein 27-like	742	10	5.54e-43	0.551	1	F:binding		IPR011989 (G3DSA:1.25.10.GENE3D); PTHR22849:SF5 (PANTHER); PTHR22849 (PANTHER); IPR016024 (SUPERFAMILY)	c14702_g1_i1	gi|628268371|gb|JZ582399.1|JZ582399
c10038_g1_i1	c10038_g1	7.61	mitochondrial carrier	1049	10	6.99e-116	0.816	2	P:transmembrane transport; C:integral component of membrane	-	IPR002067 (PRINTS); IPR018108 (PFAM); IPR023395 (G3DSA:1.50.40.GENE3D); PTHR24089 (PANTHER); PTHR24089:SF45 (PANTHER); NON_CYTOPLASMIC_DOMAIN (PHOBIUS); CYTOPLASMIC_DOMAIN (PHOBIUS); TRANSMEMBRANE (PHOBIUS); TRANSMEMBRANE (PHOBIUS); CYTOPLASMIC_DOMAIN (PHOBIUS); IPR018108 (PROSITE_PROFILES); IPR018108 (PROSITE_PROFILES); IPR018108 (PROSITE_PROFILES); IPR023395 (SUPERFAMILY); TMhelix (TMHMM); TMhe…	c8767_g1_i1	no hit
c10039_g1_i1	c10039_g1	6.92	---NA---	432	0			0	-		no IPS match	c9613_g1_i1	no hit
c1004_g1_i1	c1004_g1	9.53	glutelin type-a	1244	10	0	0.888	6	F:copper ion binding; C:cytosol; C:plasmodesma; C:Golgi apparatus; F:nutrient reservoir activity; F:zinc ion binding	-	IPR006044 (PRINTS); IPR006045 (SMART); IPR014710 (G3DSA:2.60.120.GENE3D); IPR014710 (G3DSA:2.60.120.GENE3D); IPR006045 (PFAM); PTHR31189:SF0 (PANTHER); PTHR31189 (PANTHER); IPR011051 (SUPERFAMILY)	c5745_g1_i1	gi|628266382|gb|JZ581921.1|JZ581921
c10040_g1_i1	c10040_g1	11.68	hypothetical protein PHAVU_011G145600g	631	4	1.3e-09	0.445	0	-		SIGNAL_PEPTIDE_C_REGION (PHOBIUS); SIGNAL_PEPTIDE_H_REGION (PHOBIUS); NON_CYTOPLASMIC_DOMAIN (PHOBIUS); SIGNAL_PEPTIDE_N_REGION (PHOBIUS); SIGNAL_PEPTIDE (PHOBIUS)	c13029_g1_i1	no hit
c10041_g1_i1	c10041_g1	19.66		514	0			0	-		no IPS match	c16482_g1_i2	no hit
c10042_g1_i1	c10042_g1	5.04	arm repeat superfamily	1933	10	9.32e-129	0.653	1	F:binding		IPR016024 (SUPERFAMILY)	c14973_g1_i2	gi|628269307|gb|JZ579796.1|JZ579796
c10043_g1_i1	c10043_g1	3.84	glutamate receptor precursor family protein	685	10	1.45e-93	0.843	7	F:G-protein coupled receptor activity; P:ion transmembrane transport; F:extracellular-glutamate-gated ion channel activity; F:ionotropic glutamate receptor activity; P:G-protein coupled receptor signaling pathway; C:integral component of membrane; P:ionotropic glutamate receptor signaling pathway	-	IPR001320 (SMART); IPR001638 (PFAM); IPR001320 (PFAM); G3DSA:1.10.287.70 (GENE3D); PTHR18966 (PANTHER); PTHR18966:SF153 (PANTHER); TRANSMEMBRANE (PHOBIUS); CYTOPLASMIC_DOMAIN (PHOBIUS); CYTOPLASMIC_DOMAIN (PHOBIUS); TRANSMEMBRANE (PHOBIUS); NON_CYTOPLASMIC_DOMAIN (PHOBIUS); TRANSMEMBRANE (PHOBIUS); NON_CYTOPLASMIC_DOMAIN (PHOBIUS); SSF53850 (SUPERFAMILY); TMhelix (TMHMM); TMhelix (TMHMM); TMhelix…	c15204_g1_i2	no hit
c10043_g1_i2	c10043_g1	10.2	glutamate receptor 3	1200	10	5.18e-140	0.762	6	F:transmembrane signaling receptor activity; P:cell surface receptor signaling pathway; F:extracellular ligand-gated ion channel activity; P:transmembrane transport; P:ion transport; C:membrane	-	no IPS match	c15204_g1_i1	no hit
c10044_g1_i1	c10044_g1	5.6	probable pectinesterase pectinesterase inhibitor 12-like	730	10	6.37e-130	0.863	7	P:cell wall modification; C:cell wall; F:pectinesterase activity; F:aspartyl esterase activity; F:enzyme inhibitor activity; P:negative regulation of catalytic activity; P:pectin catabolic process	EC:3.1.1.11	NON_CYTOPLASMIC_DOMAIN (PHOBIUS); NON_CYTOPLASMIC_DOMAIN (PHOBIUS); TRANSMEMBRANE (PHOBIUS); CYTOPLASMIC_DOMAIN (PHOBIUS); TRANSMEMBRANE (PHOBIUS)	c22764_g1_i1	no hit
c10045_g1_i1	c10045_g1	9.08	ubiquitin-conjugating enzyme 23 isoform 2	2661	10	0	0.69	1	F:acid-amino acid ligase activity		SM00212 (SMART); IPR000608 (PFAM); IPR016135 (G3DSA:3.10.110.GENE3D); PTHR24067 (PANTHER); PTHR24067:SF100 (PANTHER); IPR000608 (PROSITE_PROFILES); IPR016135 (SUPERFAMILY)	c10002_g1_i1	no hit
c10046_g1_i1	c10046_g1	12.69	f-box protein skip19-like	1327	10	1.46e-100	0.68	1	F:protein binding		IPR006553 (SMART); PF13516 (PFAM); G3DSA:3.80.10.10 (GENE3D); IPR001810 (PFAM); PTHR23125 (PANTHER); PTHR23125:SF279 (PANTHER); IPR001810 (PROSITE_PROFILES); SSF52047 (SUPERFAMILY); IPR001810 (SUPERFAMILY)	c12540_g1_i1	gi|628266319|gb|JZ581858.1|JZ581858
c10047_g1_i1	c10047_g1	5.22	cw7 protein isoform 1	1108	10	2.98e-94	0.897	0	-		IPR019141 (PFAM); PTHR21477:SF13 (PANTHER); PTHR21477 (PANTHER)	c11625_g1_i2	no hit
c10048_g1_i1	c10048_g1	244.07	elongation factor 1-	346	10	3.96e-74	0.985	14	C:vacuolar membrane; F:sulfate adenylyltransferase (ATP) activity; F:translation elongation factor activity; P:translational elongation; F:GTP binding; C:chloroplast; P:GTP catabolic process; C:nucleolus; C:cytosol; P:response to cadmium ion; C:plasmodesma; F:GTPase activity; C:plasma membrane; C:mitochondrion	EC:2.7.7.4	IPR004161 (PFAM); G3DSA:2.40.30.10 (GENE3D); PTHR23115:SF109 (PANTHER); PTHR23115 (PANTHER); IPR009000 (SUPERFAMILY)	c13655_g1_i1	no hit
c10049_g1_i1	c10049_g1	39.34	ankyrin repeat-containing protein at2g01680-like	435	10	2.12e-46	0.714	1	F:protein binding		IPR002110 (SMART); IPR020683 (G3DSA:1.25.40.GENE3D); IPR020683 (PFAM); PTHR24128:SF13 (PANTHER); PTHR24128 (PANTHER); IPR002110 (PROSITE_PROFILES); IPR002110 (PROSITE_PROFILES); IPR020683 (PROSITE_PROFILES); IPR002110 (PROSITE_PROFILES); IPR020683 (SUPERFAMILY)	no hit	no hit
c1005_g1_i1	c1005_g1	11.83	cation h(+) antiporter 18	438	10	9.88e-68	0.912	6	C:integral component of membrane; P:protein targeting to vacuole; P:hydrogen ion transmembrane transport; C:late endosome; F:solute:hydrogen antiporter activity; P:regulation of pH	-	IPR006153 (PFAM); PTHR32468 (PANTHER); PTHR32468:SF0 (PANTHER); SIGNAL_PEPTIDE_H_REGION (PHOBIUS); SIGNAL_PEPTIDE (PHOBIUS); CYTOPLASMIC_DOMAIN (PHOBIUS); NON_CYTOPLASMIC_DOMAIN (PHOBIUS); NON_CYTOPLASMIC_DOMAIN (PHOBIUS); SIGNAL_PEPTIDE_N_REGION (PHOBIUS); TRANSMEMBRANE (PHOBIUS); TRANSMEMBRANE (PHOBIUS); SIGNAL_PEPTIDE_C_REGION (PHOBIUS); TMhelix (TMHMM); TMhelix (TMHMM); TMhelix (TMHMM)	c697_g1_i1	no hit
c10050_g1_i1	c10050_g1	6.88	peptidyl-trna hydrolase family protein isoform 3	543	10	2.62e-13	0.848	2	P:metabolic process; F:aminoacyl-tRNA hydrolase activity	EC:3.1.1.29	no IPS match	no hit	no hit
c10050_g1_i2	c10050_g1	2.91	peptidyl-trna hydrolase family protein isoform 3	678	10	5.89e-50	0.891	2	P:metabolic process; F:aminoacyl-tRNA hydrolase activity	EC:3.1.1.29	IPR001328 (PFAM); IPR001328 (G3DSA:3.40.50.GENE3D); PTHR17224:SF4 (PANTHER); IPR001328 (PANTHER); IPR001328 (SUPERFAMILY)	c13433_g1_i4	no hit
c10051_g1_i1	c10051_g1	14.41	40s ribosomal protein s11-like	360	10	1.39e-17	0.929	6	F:structural constituent of ribosome; C:plasmodesma; C:cell wall; C:cytosolic small ribosomal subunit; C:membrane; P:translation	-	IPR000266 (PFAM); IPR012340 (G3DSA:2.40.50.GENE3D); IPR000266 (PANTHER); IPR019979 (PROSITE_PATTERNS); IPR012340 (SUPERFAMILY)	no hit	no hit
c10052_g1_i1	c10052_g1	15.47	sec14 cytosolic factor-like	1349	10	0	0.847	0	-		IPR001251 (SMART); IPR011074 (SMART); IPR011074 (PFAM); IPR001251 (PFAM); IPR001251 (G3DSA:3.40.525.GENE3D); G3DSA:1.10.8.20 (GENE3D); PTHR23324:SF47 (PANTHER); PTHR23324 (PANTHER); IPR001251 (PROSITE_PROFILES); IPR011074 (SUPERFAMILY); IPR001251 (SUPERFAMILY)	c7612_g1_i1	no hit
c10052_g1_i2	c10052_g1	0	sec14 cytosolic factor-like	1030	10	2.01e-133	0.869	0	-		IPR001251 (SMART); IPR001251 (G3DSA:3.40.525.GENE3D); IPR001251 (PFAM); PTHR23324:SF47 (PANTHER); PTHR23324 (PANTHER); IPR001251 (PROSITE_PROFILES); IPR001251 (SUPERFAMILY)	no hit	no hit
c10053_g1_i1	c10053_g1	26.47		678	0			0	-		no IPS match	c8471_g1_i1	no hit
c10053_g2_i1	c10053_g2	33.78		648	0			0	-		TRANSMEMBRANE (PHOBIUS); NON_CYTOPLASMIC_DOMAIN (PHOBIUS); CYTOPLASMIC_DOMAIN (PHOBIUS); TMhelix (TMHMM)	c8471_g2_i1	no hit
c10054_g1_i1	c10054_g1	27.3	zinc finger	614	10	5.35e-54	0.79	6	C:nucleolus; P:regulation of transcription, DNA-templated; F:metal ion binding; F:5S rDNA binding; F:sequence-specific DNA binding transcription factor activity; F:5S rRNA binding	-	IPR015880 (SMART); IPR013087 (G3DSA:3.30.160.GENE3D); IPR007087 (PROSITE_PATTERNS); IPR007087 (PROSITE_PATTERNS); IPR007087 (PROSITE_PROFILES); SSF57667 (SUPERFAMILY)	c21386_g2_i1	no hit
c10055_g1_i1	c10055_g1	4.8	dna damage response protein wss1-like isoform x1	1190	10	3.86e-173	0.751	1	F:zinc ion binding		CYTOPLASMIC_DOMAIN (PHOBIUS); NON_CYTOPLASMIC_DOMAIN (PHOBIUS); TRANSMEMBRANE (PHOBIUS); PS51257 (PROSITE_PROFILES); TMhelix (TMHMM)	c10551_g1_i1	no hit
c10056_g1_i1	c10056_g1	0	nac domain-containing	618	10	1.63e-21	0.535	6	P:regulation of transcription, DNA-templated; F:DNA binding; P:negative regulation of cell size; P:response to chitin; P:leaf morphogenesis; P:inflorescence morphogenesis		no IPS match	c14383_g1_i2	no hit
c10056_g1_i2	c10056_g1	6.98	nac domain-containing	1064	10	1.25e-113	0.721	3	P:shoot system morphogenesis; P:regulation of transcription, DNA-templated; F:DNA binding	-	IPR003441 (PFAM); PTHR31989 (PANTHER); PTHR31989:SF2 (PANTHER); IPR003441 (PROSITE_PROFILES); IPR003441 (SUPERFAMILY)	c14383_g1_i3	no hit
c10057_g1_i1	c10057_g1	46.61	patellin-3- partial	746	10	6.6e-10	0.862	11	P:transport; C:integral component of membrane; C:plasmodesma; F:protease binding; P:pollen tube growth; F:transporter activity; C:chloroplast; C:vacuole; C:Golgi apparatus; C:plasma membrane; C:apoplast	-	no IPS match	c13077_g1_i1	no hit
c10058_g1_i1	c10058_g1	16.13	transcription factor bhlh80-like	725	10	2.09e-49	0.643	1	F:protein dimerization activity		Coil (COILS); IPR011598 (SMART); IPR011598 (PFAM); IPR011598 (G3DSA:4.10.280.GENE3D); PTHR16223:SF13 (PANTHER); PTHR16223 (PANTHER); IPR011598 (PROSITE_PROFILES); IPR011598 (SUPERFAMILY)	c14587_g1_i1	no hit
c10059_g1_i1	c10059_g1	18.42	heat stress transcription factor b-	705	5	1.01e-07	0.464	0	-		no IPS match	c8645_g1_i1	no hit
c10060_g1_i1	c10060_g1	23.82	probable quinone oxidoreductase-like	455	10	1.14e-43	0.876	5	P:response to high light intensity; C:cytosol; P:oxidation-reduction process; F:zinc ion binding; F:NADPH:quinone reductase activity	EC:1.6.5.5	IPR016040 (G3DSA:3.40.50.GENE3D); PF13602 (PFAM); PTHR11695:SF450 (PANTHER); IPR002085 (PANTHER)	c15396_g1_i2	no hit
c10061_g1_i1	c10061_g1	27.13	chalcone synthase	682	10	7.61e-94	0.729	2	F:transferase activity, transferring acyl groups other than amino-acyl groups; P:biosynthetic process	-	IPR016038 (G3DSA:3.40.47.GENE3D); IPR001099 (PFAM); IPR012328 (PFAM); IPR016038 (G3DSA:3.40.47.GENE3D); PTHR11877:SF14 (PANTHER); PTHR11877 (PANTHER); CYTOPLASMIC_DOMAIN (PHOBIUS); TRANSMEMBRANE (PHOBIUS); NON_CYTOPLASMIC_DOMAIN (PHOBIUS); IPR016039 (SUPERFAMILY); IPR016039 (SUPERFAMILY); TMhelix (TMHMM)	c27921_g1_i1	no hit
c10062_g1_i1	c10062_g1	10.39	zeatin o-glucosyltransferase-like	1326	10	0	0.716	2	F:transferase activity, transferring hexosyl groups; P:metabolic process	-	G3DSA:3.40.50.2000 (GENE3D); IPR002213 (PFAM); IPR002213 (PANTHER); PTHR11926:SF159 (PANTHER); SSF53756 (SUPERFAMILY)	c34282_g1_i1	no hit
c10062_g2_i1	c10062_g2	3.27	zeatin o-glucosyltransferase-like	310	10	6.74e-17	0.621	1	F:transferase activity	-	TRANSMEMBRANE (PHOBIUS); CYTOPLASMIC_DOMAIN (PHOBIUS); NON_CYTOPLASMIC_DOMAIN (PHOBIUS)	no hit	no hit
c10063_g1_i1	c10063_g1	7.89		569	0			0	-		SIGNAL_PEPTIDE (PHOBIUS); NON_CYTOPLASMIC_DOMAIN (PHOBIUS); SIGNAL_PEPTIDE_C_REGION (PHOBIUS); SIGNAL_PEPTIDE_H_REGION (PHOBIUS); SIGNAL_PEPTIDE_N_REGION (PHOBIUS)	no hit	no hit
c10063_g1_i2	c10063_g1	3.45		433	0			0	-		NON_CYTOPLASMIC_DOMAIN (PHOBIUS); SIGNAL_PEPTIDE_N_REGION (PHOBIUS); SIGNAL_PEPTIDE_H_REGION (PHOBIUS); SIGNAL_PEPTIDE_C_REGION (PHOBIUS); SIGNAL_PEPTIDE (PHOBIUS)	no hit	no hit
c10064_g1_i1	c10064_g1	28.56		346	0			0	-		no IPS match	no hit	no hit
c10065_g1_i1	c10065_g1	2.25		570	0			0	-		TRANSMEMBRANE (PHOBIUS); TRANSMEMBRANE (PHOBIUS); CYTOPLASMIC_DOMAIN (PHOBIUS); CYTOPLASMIC_DOMAIN (PHOBIUS); NON_CYTOPLASMIC_DOMAIN (PHOBIUS); TMhelix (TMHMM)	no hit	no hit
c10066_g1_i1	c10066_g1	5.91	kinesin heavy	325	10	2.7e-39	0.831	9	F:microtubule binding; P:microtubule-based movement; P:regulation of defense response; F:ATP binding; P:metabolic process; F:zinc ion binding; C:kinesin complex; F:microtubule motor activity; C:microtubule	-	Coil (COILS); IPR027640 (PANTHER); PTHR24115:SF386 (PANTHER)	no hit	no hit
c10067_g1_i1	c10067_g1	7.53	hypothetical protein M569_16374	470	10	8.52e-23	0.935	0	-		IPR021775 (PFAM); TRANSMEMBRANE (PHOBIUS); CYTOPLASMIC_DOMAIN (PHOBIUS); NON_CYTOPLASMIC_DOMAIN (PHOBIUS); TRANSMEMBRANE (PHOBIUS); NON_CYTOPLASMIC_DOMAIN (PHOBIUS); TMhelix (TMHMM); TMhelix (TMHMM)	c581_g1_i1	no hit
c10068_g1_i1	c10068_g1	108.44	beta- partial	560	10	7.15e-51	0.991	14	C:apoplast; P:microtubule-based process; F:GTP binding; C:cell wall; P:GTP catabolic process; C:Golgi apparatus; C:cytosol; C:microtubule; P:protein polymerization; C:chloroplast stroma; C:plasmodesma; F:GTPase activity; C:plasma membrane; F:structural constituent of cytoskeleton	-	Coil (COILS); IPR002453 (PRINTS); IPR018316 (G3DSA:3.30.1330.GENE3D); IPR023123 (G3DSA:1.10.287.GENE3D); IPR018316 (PFAM); IPR000217 (PANTHER); PTHR11588:SF66 (PANTHER); IPR008280 (SUPERFAMILY)	c16250_g1_i1	no hit
c10069_g1_i1	c10069_g1	10.1	thump domain-containing family protein	1315	10	6.73e-127	0.696	1	F:RNA binding		IPR004114 (SMART); IPR004114 (PFAM); PTHR13452 (PANTHER); PTHR13452:SF6 (PANTHER); IPR004114 (PROSITE_PROFILES); SSF143437 (SUPERFAMILY)	c12245_g1_i1	no hit
c1007_g1_i1	c1007_g1	9.57	gamma-tubulin complex component 3 homolog	731	10	1.8e-125	0.834	5	C:nuclear envelope; C:gamma-tubulin complex; C:spindle pole; C:cytoplasmic side of plasma membrane; P:microtubule nucleation	-	Coil (COILS); IPR007259 (PFAM); IPR007259 (PANTHER); IPR015697 (PTHR19302:PANTHER)	c22539_g1_i1	no hit
c10070_g1_i1	c10070_g1	14.48	---NA---	482	0			0	-		no IPS match	c10153_g1_i1	no hit
c10071_g1_i1	c10071_g1	18.07	ras-related protein raba5b-like	271	10	5.63e-28	0.949	3	F:GTP binding; P:small GTPase mediated signal transduction; P:protein transport	-	IPR001806 (PRINTS); IPR003579 (SMART); IPR001806 (PFAM); IPR027417 (G3DSA:3.40.50.GENE3D); IPR005225 (TIGRFAM); PTHR24073 (PANTHER); PTHR24073:SF430 (PANTHER); PS51419 (PROSITE_PROFILES); IPR027417 (SUPERFAMILY)	c7802_g1_i1	no hit
c10072_g1_i1	c10072_g1	14.09	hypothetical protein POPTR_0010s02840g	679	10	3.25e-71	0.728	2	C:cytoplasmic part; C:intracellular membrane-bounded organelle	-	IPR007770 (PFAM); PTHR31621:SF2 (PANTHER); PTHR31621 (PANTHER); TRANSMEMBRANE (PHOBIUS); CYTOPLASMIC_DOMAIN (PHOBIUS); TRANSMEMBRANE (PHOBIUS); NON_CYTOPLASMIC_DOMAIN (PHOBIUS); CYTOPLASMIC_DOMAIN (PHOBIUS); TMhelix (TMHMM); TMhelix (TMHMM)	c8219_g1_i1	gi|628268474|gb|JZ582502.1|JZ582502
c10073_g1_i1	c10073_g1	56.06	aquaporin pip2-2-like	650	10	5.38e-100	0.848	3	C:integral component of membrane; P:transport; F:transporter activity	-	no IPS match	c12113_g1_i1	no hit
c10074_g1_i1	c10074_g1	10.01	dehydration responsive element binding protein	1281	10	3.68e-53	0.453	3	F:sequence-specific DNA binding transcription factor activity; P:regulation of transcription, DNA-templated; F:DNA binding		IPR001471 (PRINTS); IPR001471 (SMART); IPR001471 (PFAM); IPR001471 (G3DSA:3.30.730.GENE3D); PTHR31241:SF2 (PANTHER); PTHR31241 (PANTHER); IPR001471 (PROSITE_PROFILES); IPR016177 (SUPERFAMILY)	c6014_g1_i1	no hit
c10075_g1_i1	c10075_g1	26.24	pentatricopeptide repeat-containing protein at3g46870-like	598	10	3.48e-62	0.748	1	P:cellular process	-	no IPS match	c13602_g1_i1	gi|628266218|gb|JZ579117.1|JZ579117
c10076_g1_i1	c10076_g1	3.39	methyltransferase at1g22800-like	583	10	2.15e-68	0.81	2	P:methylation; F:methyltransferase activity	-	IPR029063 (G3DSA:3.40.50.GENE3D); PTHR13090 (PANTHER)	c14760_g2_i1	no hit
c10076_g1_i2	c10076_g1	3.03	methyltransferase at1g22800-like	599	10	1.28e-50	0.825	2	P:methylation; F:methyltransferase activity	-	no IPS match	c14760_g2_i1	no hit
c10077_g1_i1	c10077_g1	10.23	subtilisin-like protease-like	782	10	5.15e-116	0.774	2	F:serine-type endopeptidase activity; P:proteolysis	-	IPR015500 (PRINTS); IPR000209 (G3DSA:3.40.50.GENE3D); IPR000209 (PFAM); IPR015500 (PANTHER); PTHR10795:SF335 (PANTHER); IPR022398 (PROSITE_PATTERNS); IPR000209 (SUPERFAMILY)	c35692_g1_i1	no hit
c10078_g1_i1	c10078_g1	5.95	3-oxo-5-alpha-steroid 4-dehydrogenase family protein	324	10	1.49e-34	0.715	3	P:single-organism metabolic process; C:membrane; C:cytoplasm	-	TRANSMEMBRANE (PHOBIUS); NON_CYTOPLASMIC_DOMAIN (PHOBIUS); CYTOPLASMIC_DOMAIN (PHOBIUS); SignalP-TM (SIGNALP_EUK); TMhelix (TMHMM)	c34393_g1_i1	no hit
c10078_g2_i1	c10078_g2	5.29	3-oxo-5-alpha-steroid 4-dehydrogenase family protein	511	10	1.78e-39	0.677	3	P:single-organism metabolic process; C:membrane; C:cytoplasm	-	TRANSMEMBRANE (PHOBIUS); CYTOPLASMIC_DOMAIN (PHOBIUS); NON_CYTOPLASMIC_DOMAIN (PHOBIUS); NON_CYTOPLASMIC_DOMAIN (PHOBIUS); TRANSMEMBRANE (PHOBIUS); TMhelix (TMHMM); TMhelix (TMHMM)	c3007_g1_i1	gi|628266421|gb|JZ581960.1|JZ581960
c1008_g1_i1	c1008_g1	8.44	pentatricopeptide repeat-containing protein mitochondrial-like	491	10	9.68e-63	0.742	0	-		IPR002885 (PFAM); PTHR24015:SF430 (PANTHER); PTHR24015 (PANTHER); IPR002885 (PROSITE_PROFILES); IPR002885 (PROSITE_PROFILES); IPR002885 (PROSITE_PROFILES)	c41868_g1_i1	no hit
c10080_g1_i1	c10080_g1	36.04	hypothetical protein M569_12205	471	10	4.13e-16	0.549	3	F:molecular_function; C:chloroplast; P:biological_process		no IPS match	c10966_g1_i1	gi|628268298|gb|JZ582326.1|JZ582326
c10081_g1_i1	c10081_g1	9.33	t-box transcription factor isoform 1	1030	10	3.56e-73	0.637	0	-		no IPS match	no hit	no hit
c10082_g1_i1	c10082_g1	15.33	transcriptional corepressor seuss-like	378	10	9.46e-22	0.809	2	F:binding; P:gynoecium development	-	no IPS match	c10746_g1_i1	no hit
c10083_g1_i1	c10083_g1	9.98	major facilitator superfamily domain-containing protein	620	10	2.52e-61	0.651	0	-		IPR008509 (PFAM); CYTOPLASMIC_DOMAIN (PHOBIUS); NON_CYTOPLASMIC_DOMAIN (PHOBIUS); TRANSMEMBRANE (PHOBIUS); TRANSMEMBRANE (PHOBIUS); TRANSMEMBRANE (PHOBIUS); NON_CYTOPLASMIC_DOMAIN (PHOBIUS); CYTOPLASMIC_DOMAIN (PHOBIUS); TRANSMEMBRANE (PHOBIUS); TRANSMEMBRANE (PHOBIUS); NON_CYTOPLASMIC_DOMAIN (PHOBIUS); CYTOPLASMIC_DOMAIN (PHOBIUS); IPR016196 (SUPERFAMILY); TMhelix (TMHMM); TMhelix (TMHMM); TMhel…	c9959_g1_i1	no hit
c10084_g1_i1	c10084_g1	8.15	f-box lrr-repeat protein at3g48880-like isoform x1	774	10	5.09e-73	0.854	0	-		G3DSA:3.80.10.10 (GENE3D); SSF52047 (SUPERFAMILY)	c11059_g1_i1	no hit
c10084_g2_i1	c10084_g2	11.26	f-box lrr-repeat protein at3g48880-like isoform x1	805	10	2.73e-113	0.906	1	F:protein binding		G3DSA:3.80.10.10 (GENE3D); IPR001810 (PFAM); PTHR23125 (PANTHER); PTHR23125:SF258 (PANTHER); IPR001810 (SUPERFAMILY)	no hit	no hit
c10085_g1_i1	c10085_g1	15.09	calcium-binding ef hand family protein	1525	10	4.75e-162	0.8	1	F:calcium ion binding	-	IPR002048 (PFAM); IPR011992 (G3DSA:1.10.238.GENE3D); IPR018247 (PROSITE_PATTERNS); IPR002048 (PROSITE_PROFILES); IPR002048 (PROSITE_PROFILES); SSF47473 (SUPERFAMILY)	c16017_g1_i1	gi|628268724|gb|JZ579232.1|JZ579232
c10086_g1_i1	c10086_g1	10.46	PREDICTED: uncharacterized protein LOC100264995	557	10	3.75e-77	0.73	1	C:chloroplast		IPR006869 (PFAM); PTHR23054:SF15 (PANTHER); PTHR23054 (PANTHER); TRANSMEMBRANE (PHOBIUS); CYTOPLASMIC_DOMAIN (PHOBIUS); NON_CYTOPLASMIC_DOMAIN (PHOBIUS); SignalP-TM (SIGNALP_GRAM_POSITIVE)	no hit	no hit
c10087_g1_i1	c10087_g1	13.58		437	0			0	-		no IPS match	no hit	no hit
c10087_g1_i2	c10087_g1	9.39	albino3-like protein mitochondrial-like	459	10	1.7e-22	0.641	1	C:membrane	-	CYTOPLASMIC_DOMAIN (PHOBIUS); TRANSMEMBRANE (PHOBIUS); NON_CYTOPLASMIC_DOMAIN (PHOBIUS)	c5519_g1_i1	no hit
c10088_g1_i1	c10088_g1	15.02	signal peptidase complex subunit 3b-like	795	10	2.03e-101	0.914	6	F:peptidase activity; C:plasmodesma; P:signal peptide processing; C:cell wall; C:integral component of membrane; C:signal peptidase complex	-	IPR007653 (PIRSF); IPR007653 (PFAM); IPR007653 (PANTHER); SIGNAL_PEPTIDE_N_REGION (PHOBIUS); NON_CYTOPLASMIC_DOMAIN (PHOBIUS); SIGNAL_PEPTIDE_H_REGION (PHOBIUS); SIGNAL_PEPTIDE (PHOBIUS); SIGNAL_PEPTIDE_C_REGION (PHOBIUS); SignalP-TM (SIGNALP_GRAM_POSITIVE); SignalP-TM (SIGNALP_EUK); TMhelix (TMHMM)	c11648_g1_i1	no hit
c10089_g1_i1	c10089_g1	8.39	f-box kelch-repeat protein at3g23880-like	1126	10	6.94e-47	0.465	1	F:protein binding		IPR001810 (SMART); IPR013187 (PFAM); G3DSA:1.20.1280.50 (GENE3D); IPR017451 (TIGRFAM); IPR001810 (PFAM); PTHR31790 (PANTHER); IPR001810 (SUPERFAMILY)	c8576_g1_i1	no hit
c1009_g1_i1	c1009_g1	0		638	0			0	-		NON_CYTOPLASMIC_DOMAIN (PHOBIUS); CYTOPLASMIC_DOMAIN (PHOBIUS); TRANSMEMBRANE (PHOBIUS); TMhelix (TMHMM)	no hit	no hit
c1009_g1_i2	c1009_g1	9.23		656	0			0	-		no IPS match	c9172_g1_i1	no hit
c10090_g1_i1	c10090_g1	12.22	xylem serine proteinase 1	2541	10	0	0.731	2	F:serine-type endopeptidase activity; P:proteolysis	-	IPR015500 (PRINTS); IPR010259 (PFAM); IPR000209 (G3DSA:3.40.50.GENE3D); IPR003137 (PFAM); IPR000209 (PFAM); PTHR10795:SF316 (PANTHER); IPR015500 (PANTHER); IPR023828 (PROSITE_PATTERNS); SIGNAL_PEPTIDE_N_REGION (PHOBIUS); NON_CYTOPLASMIC_DOMAIN (PHOBIUS); SIGNAL_PEPTIDE_C_REGION (PHOBIUS); SIGNAL_PEPTIDE_H_REGION (PHOBIUS); SIGNAL_PEPTIDE (PHOBIUS); SignalP-noTM (SIGNALP_EUK); IPR000209 (SUPERFAMI…	c22009_g1_i1	no hit
c10090_g1_i2	c10090_g1	13.09	xylem serine proteinase 1	2464	10	0	0.747	2	P:proteolysis; F:serine-type endopeptidase activity	-	IPR000209 (G3DSA:3.40.50.GENE3D); IPR003137 (PFAM); IPR000209 (PFAM); PTHR10795:SF316 (PANTHER); IPR015500 (PANTHER); IPR023828 (PROSITE_PATTERNS); IPR000209 (SUPERFAMILY)	no hit	no hit
c10091_g1_i1	c10091_g1	39.56		366	0			0	-		IPR009424 (PFAM); SIGNAL_PEPTIDE_C_REGION (PHOBIUS); NON_CYTOPLASMIC_DOMAIN (PHOBIUS); SIGNAL_PEPTIDE_H_REGION (PHOBIUS); TRANSMEMBRANE (PHOBIUS); SIGNAL_PEPTIDE_N_REGION (PHOBIUS); SIGNAL_PEPTIDE (PHOBIUS); CYTOPLASMIC_DOMAIN (PHOBIUS); TMhelix (TMHMM); TMhelix (TMHMM)	c10167_g1_i1	no hit
c10092_g1_i1	c10092_g1	14.06	leucine-rich repeat receptor-like serine threonine-protein kinase bam1-like	869	10	4.29e-111	0.933	4	P:protein phosphorylation; F:ATP binding; C:integral component of membrane; F:protein serine/threonine kinase activity	EC:2.7.11	IPR002290 (SMART); IPR000719 (PFAM); G3DSA:1.10.510.10 (GENE3D); PTHR24420 (PANTHER); PTHR24420:SF584 (PANTHER); IPR008271 (PROSITE_PATTERNS); IPR000719 (PROSITE_PROFILES); IPR011009 (SUPERFAMILY)	no hit	no hit
c10093_g1_i1	c10093_g1	2	wall-associated receptor kinase 2-like	841	10	1.15e-14	0.466	2	P:cellular process; F:transferase activity	-	no IPS match	c16594_g1_i1	no hit
c10094_g1_i1	c10094_g1	17.17	myb-like protein h-like	563	10	7.71e-23	0.9	0	-		CYTOPLASMIC_DOMAIN (PHOBIUS); NON_CYTOPLASMIC_DOMAIN (PHOBIUS); TRANSMEMBRANE (PHOBIUS); TMhelix (TMHMM); TMhelix (TMHMM)	c12893_g1_i1	gi|628265511|gb|JZ578429.1|JZ578429
c10095_g1_i1	c10095_g1	69.29		226	0			0	-		no IPS match	c14876_g1_i2	no hit
c10096_g1_i1	c10096_g1	5.05	receptor-like serine threonine-protein kinase sd1-8-like	2279	10	0	0.625	1	F:transferase activity, transferring phosphorus-containing groups	-	no IPS match	c2697_g1_i1	no hit
c10097_g1_i1	c10097_g1	7.49	morpheus molecule family protein	531	10	2.79e-23	0.593	2	F:nucleic acid binding; F:metal ion binding	-	Coil (COILS); Coil (COILS); G3DSA:1.20.1000.10 (GENE3D)	no hit	no hit
c10098_g1_i1	c10098_g1	8.91	btb poz domain-containing protein at3g19850-like	1021	10	5.34e-126	0.698	0	-		IPR027356 (PFAM); IPR011333 (G3DSA:3.30.710.GENE3D); PTHR32370:SF15 (PANTHER); PTHR32370 (PANTHER); IPR027356 (PROSITE_PROFILES); IPR011333 (SUPERFAMILY)	c21946_g1_i1	no hit
c10099_g1_i1	c10099_g1	43.19	PREDICTED: glutaredoxin-C1	617	10	1.27e-46	0.765	4	P:metabolic process; P:cell redox homeostasis; F:protein disulfide oxidoreductase activity; F:electron carrier activity	-	IPR014025 (PRINTS); IPR011899 (TIGRFAM); IPR002109 (PFAM); IPR012336 (G3DSA:3.40.30.GENE3D); PTHR10168 (PANTHER); PTHR10168:SF60 (PANTHER); IPR002109 (PROSITE_PROFILES); IPR012336 (SUPERFAMILY)	c9133_g1_i1	gi|628265647|gb|JZ578546.1|JZ578546
c1010_g1_i1	c1010_g1	5.71	serine threonine-protein kinase atm-like	796	10	9.56e-108	0.781	9	P:single-organism metabolic process; P:DNA metabolic process; P:chromosome organization; F:phosphotransferase activity, alcohol group as acceptor; P:single-organism organelle organization; F:nucleotide binding; P:phosphorylation; F:kinase activity; P:cellular response to DNA damage stimulus	-	PTHR11139 (PANTHER)	c37205_g1_i1	no hit
c10100_g1_i1	c10100_g1	10.45	isochorismatase family protein	896	10	1.01e-137	0.852	3	F:nicotinamidase activity; P:pyridine nucleotide salvage; P:response to abscisic acid	EC:3.5.1.19	Coil (COILS); IPR000868 (G3DSA:3.40.50.GENE3D); IPR000868 (PFAM); PTHR11080:SF24 (PANTHER); PTHR11080 (PANTHER); IPR000868 (SUPERFAMILY)	c13487_g1_i2	no hit
c10101_g1_i1	c10101_g1	3.96	glucan -beta-glucosidase	1891	10	0	0.851	4	F:hydrolase activity, hydrolyzing O-glycosyl compounds; F:protein binding, bridging; P:carbohydrate metabolic process; F:actin filament binding	-	G3DSA:2.80.10.50 (GENE3D); IPR001547 (PFAM); IPR013781 (G3DSA:3.20.20.GENE3D); IPR010431 (PANTHER); PTHR10551:SF9 (PANTHER); IPR018087 (PROSITE_PATTERNS); SIGNAL_PEPTIDE_N_REGION (PHOBIUS); NON_CYTOPLASMIC_DOMAIN (PHOBIUS); SIGNAL_PEPTIDE_H_REGION (PHOBIUS); SIGNAL_PEPTIDE_C_REGION (PHOBIUS); SIGNAL_PEPTIDE (PHOBIUS); SignalP-noTM (SIGNALP_EUK); IPR017853 (SUPERFAMILY); IPR008999 (SUPERFAMILY); T…	c11869_g1_i4	no hit
c10101_g1_i2	c10101_g1	3.69	glucan -beta-glucosidase	1933	10	0	0.826	4	F:hydrolase activity, hydrolyzing O-glycosyl compounds; F:protein binding, bridging; P:carbohydrate metabolic process; F:actin filament binding	-	G3DSA:2.80.10.50 (GENE3D); IPR013781 (G3DSA:3.20.20.GENE3D); IPR010431 (PANTHER); PTHR10551:SF9 (PANTHER); SIGNAL_PEPTIDE_N_REGION (PHOBIUS); SIGNAL_PEPTIDE (PHOBIUS); SIGNAL_PEPTIDE_C_REGION (PHOBIUS); SIGNAL_PEPTIDE_H_REGION (PHOBIUS); NON_CYTOPLASMIC_DOMAIN (PHOBIUS); SignalP-noTM (SIGNALP_EUK); IPR017853 (SUPERFAMILY); IPR008999 (SUPERFAMILY); TMhelix (TMHMM)	no hit	no hit
c10102_g1_i1	c10102_g1	306.27	60s ribosomal protein l24	893	10	1.87e-68	0.907	6	P:gynoecium development; C:nucleolus; P:auxin-activated signaling pathway; C:chloroplast; C:cytosolic large ribosomal subunit; C:plasma membrane	-	Coil (COILS); IPR011017 (SMART); IPR023441 (G3DSA:2.30.170.GENE3D); IPR000988 (PFAM); PTHR10792:SF1 (PANTHER); IPR000988 (PANTHER); IPR023442 (PROSITE_PATTERNS); SSF57716 (SUPERFAMILY)	c10388_g1_i1	no hit
c10103_g1_i1	c10103_g1	11.72	cytochrome p450 94a1	1535	10	0	0.78	6	P:response to wounding; F:iron ion binding; F:heme binding; C:intracellular membrane-bounded organelle; F:alkane 1-monooxygenase activity; P:oxidation-reduction process	EC:1.14.15.3	IPR002401 (PRINTS); IPR001128 (PRINTS); IPR001128 (G3DSA:1.10.630.GENE3D); IPR001128 (PFAM); PTHR24296 (PANTHER); PTHR24296:SF7 (PANTHER); TRANSMEMBRANE (PHOBIUS); CYTOPLASMIC_DOMAIN (PHOBIUS); NON_CYTOPLASMIC_DOMAIN (PHOBIUS); TRANSMEMBRANE (PHOBIUS); CYTOPLASMIC_DOMAIN (PHOBIUS); TRANSMEMBRANE (PHOBIUS); NON_CYTOPLASMIC_DOMAIN (PHOBIUS); IPR001128 (SUPERFAMILY); TMhelix (TMHMM); TMhelix (TMHMM)	c2240_g1_i1	no hit
c10104_g1_i1	c10104_g1	21.92		459	0			0	-		NON_CYTOPLASMIC_DOMAIN (PHOBIUS); TRANSMEMBRANE (PHOBIUS); CYTOPLASMIC_DOMAIN (PHOBIUS); SignalP-noTM (SIGNALP_EUK)	c9483_g1_i1	no hit
c10105_g1_i1	c10105_g1	39.92	glutaredoxin-c6-like	520	10	1.3e-55	0.711	4	P:metabolic process; F:protein disulfide oxidoreductase activity; F:electron carrier activity; P:cell redox homeostasis	-	IPR014025 (PRINTS); IPR002109 (PFAM); IPR011905 (TIGRFAM); IPR012336 (G3DSA:3.40.30.GENE3D); PTHR10168 (PANTHER); PTHR10168:SF56 (PANTHER); IPR002109 (PROSITE_PROFILES); IPR012336 (SUPERFAMILY)	c15986_g2_i1	no hit
c10106_g1_i1	c10106_g1	7.53	cancer-related nucleoside-triphosphatase homolog	705	10	2.55e-100	0.87	4	P:dephosphorylation; F:nucleotide phosphatase activity, acting on free nucleotides; F:ATP binding; F:nucleoside-triphosphatase activity	EC:3.6.1.15	IPR027417 (G3DSA:3.40.50.GENE3D); IPR004948 (PFAM); PTHR20953:SF0 (PANTHER); PTHR20953 (PANTHER); IPR004948 (HAMAP); IPR027417 (SUPERFAMILY)	c9544_g1_i1	no hit
c10107_g1_i1	c10107_g1	7.89	dof zinc finger protein	482	10	5.86e-17	0.994	3	P:response to chitin; P:regulation of transcription, DNA-templated; F:DNA binding	-	IPR003851 (PFAM); PTHR31992 (PANTHER); IPR003851 (PROSITE_PROFILES)	c12220_g1_i2	no hit
c10107_g1_i2	c10107_g1	3.56	dof zinc finger protein	494	10	6.58e-17	0.994	3	P:response to chitin; P:regulation of transcription, DNA-templated; F:DNA binding	-	IPR003851 (PFAM); PTHR31992 (PANTHER); IPR003851 (PROSITE_PROFILES)	no hit	no hit
c10108_g1_i1	c10108_g1	9.23		416	0			0	-		G3DSA:2.30.27.10 (GENE3D)	no hit	no hit
c10109_g1_i1	c10109_g1	13.26	dna (cytosine-5)-methyltransferase drm2-like	577	10	9.41e-20	0.621	3	P:cellular process; P:methylation; F:protein binding	-	G3DSA:1.10.8.10 (GENE3D); IPR009060 (SUPERFAMILY)	c8468_g2_i1	no hit
c10109_g1_i2	c10109_g1	0		211	0			0	-		no IPS match	c8468_g1_i1	no hit
c1011_g1_i1	c1011_g1	21.13		207	0			0	-		no IPS match	c25784_g1_i1	no hit
c10110_g1_i1	c10110_g1	11.35		291	0			0	-		NON_CYTOPLASMIC_DOMAIN (PHOBIUS); SIGNAL_PEPTIDE_N_REGION (PHOBIUS); SIGNAL_PEPTIDE_H_REGION (PHOBIUS); SIGNAL_PEPTIDE (PHOBIUS); SIGNAL_PEPTIDE_C_REGION (PHOBIUS)	c3232_g1_i1	no hit
c10110_g2_i1	c10110_g2	7.04	u-box domain-containing protein 3-like isoform 1	1684	10	5.97e-179	0.695	1	F:protein binding		IPR000225 (SMART); IPR011989 (G3DSA:1.25.10.GENE3D); IPR000225 (PFAM); PTHR23315 (PANTHER); PTHR23315:SF69 (PANTHER); IPR000225 (PROSITE_PROFILES); IPR000225 (PROSITE_PROFILES); IPR000225 (PROSITE_PROFILES); IPR016024 (SUPERFAMILY)	c9714_g1_i1	no hit
c10111_g1_i1	c10111_g1	2.3		368	0			0	-		no IPS match	c33916_g1_i1	no hit
c10112_g1_i1	c10112_g1	54.52	60s ribosomal protein l15-like	436	10	6.55e-61	0.801	6	C:nucleolus; F:structural constituent of ribosome; C:plasma membrane; C:vacuolar membrane; C:cytosolic large ribosomal subunit; P:translation	-	IPR000439 (PFAM); IPR024794 (G3DSA:3.40.1120.GENE3D); IPR000439 (PANTHER); IPR020925 (PROSITE_PATTERNS); IPR012678 (SUPERFAMILY)	c7843_g1_i1	gi|628266432|gb|JZ581971.1|JZ581971
c10113_g1_i1	c10113_g1	30.73	nitrate excretion transporter 1-like	594	10	2.34e-40	0.619	5	P:oligopeptide transport; C:integral component of membrane; C:membrane; P:transport; F:transporter activity		CYTOPLASMIC_DOMAIN (PHOBIUS); CYTOPLASMIC_DOMAIN (PHOBIUS); NON_CYTOPLASMIC_DOMAIN (PHOBIUS); TRANSMEMBRANE (PHOBIUS); TRANSMEMBRANE (PHOBIUS)	c12016_g1_i2	gi|628262045|gb|JZ582670.1|JZ582670
c10114_g1_i1	c10114_g1	18.39	dead box atp-dependent rna	441	10	3.82e-19	1	10	C:cell wall; F:single-stranded DNA binding; C:nucleolus; P:response to cadmium ion; C:plasmodesma; F:double-stranded DNA binding; F:double-stranded RNA binding; P:ATP catabolic process; F:ATP-dependent RNA helicase activity; F:ATP binding	-	no IPS match	c8720_g1_i1	no hit
c10115_g1_i1	c10115_g1	30.32		439	0			0	-		SignalP-noTM (SIGNALP_EUK)	c43267_g1_i1	gi|628266477|gb|JZ582016.1|JZ582016
c10115_g1_i2	c10115_g1	30.98		242	0			0	-		no IPS match	no hit	no hit
c10116_g1_i1	c10116_g1	21.29	dna-binding protein hexbp-like isoform 2	509	10	5.61e-20	0.69	1	F:binding	-	no IPS match	no hit	no hit
c10117_g1_i1	c10117_g1	36.91	ankyrin repeat domain-containing protein 2-like	596	10	5.75e-68	0.895	0	-		TRANSMEMBRANE (PHOBIUS); CYTOPLASMIC_DOMAIN (PHOBIUS); NON_CYTOPLASMIC_DOMAIN (PHOBIUS); SignalP-noTM (SIGNALP_EUK); TMhelix (TMHMM)	c11754_g1_i2	no hit
c10118_g1_i1	c10118_g1	37.2	cbl-interacting serine threonine-protein kinase 6-like	569	10	2.43e-96	0.856	8	P:basipetal auxin transport; P:protein phosphorylation; F:protein serine/threonine kinase activity; P:response to water deprivation; P:hyperosmotic salinity response; F:ATP binding; P:signal transduction; P:multicellular organismal development	EC:2.7.11	IPR002290 (SMART); IPR004041 (PFAM); G3DSA:1.10.510.10 (GENE3D); IPR000719 (PFAM); PTHR24347:SF181 (PANTHER); IPR020636 (PANTHER); IPR008271 (PROSITE_PATTERNS); TRANSMEMBRANE (PHOBIUS); NON_CYTOPLASMIC_DOMAIN (PHOBIUS); CYTOPLASMIC_DOMAIN (PHOBIUS); IPR018451 (PROSITE_PROFILES); IPR000719 (PROSITE_PROFILES); IPR011009 (SUPERFAMILY)	c18940_g2_i1	no hit
c10119_g1_i1	c10119_g1	12.38	3-hydroxyisobutyryl- hydrolase 1-like	1356	10	0	0.833	2	F:catalytic activity; P:metabolic process	-	Coil (COILS); IPR001753 (PFAM); PF13766 (PFAM); IPR029045 (G3DSA:3.90.226.GENE3D); PTHR11941:SF53 (PANTHER); PTHR11941 (PANTHER); IPR029045 (SUPERFAMILY)	c13282_g1_i1	gi|628261968|gb|JZ580833.1|JZ580833
c1012_g1_i1	c1012_g1	8.63		638	0			0	-		no IPS match	c37164_g1_i1	no hit
c10120_g1_i1	c10120_g1	22.82		203	0			0	-		no IPS match	c11199_g1_i2	no hit
c10122_g1_i1	c10122_g1	0		247	0			0	-		no IPS match	no hit	no hit
c10122_g1_i2	c10122_g1	23.74		810	0			0	-		Coil (COILS); Coil (COILS)	c13697_g1_i1	no hit
c10123_g1_i1	c10123_g1	26.76		324	0			0	-		no IPS match	no hit	no hit
c10124_g1_i1	c10124_g1	0	tricin synthase 1-like	237	10	3.42e-19	0.942	5	F:protein methyltransferase activity; F:O-methyltransferase activity; C:cytosol; C:endoplasmic reticulum; P:protein methylation	EC:2.1.1	NON_CYTOPLASMIC_DOMAIN (PHOBIUS); NON_CYTOPLASMIC_DOMAIN (PHOBIUS); TRANSMEMBRANE (PHOBIUS); TRANSMEMBRANE (PHOBIUS); CYTOPLASMIC_DOMAIN (PHOBIUS)	no hit	no hit
c10124_g1_i2	c10124_g1	6.84	s-adenosyl-l-methionine-dependent methyltransferase-like protein	1211	10	4.73e-105	0.854	5	F:caffeoyl-CoA O-methyltransferase activity; F:protein methyltransferase activity; C:cytosol; C:endoplasmic reticulum; P:protein methylation	EC:2.1.1; EC:2.1.1.104	NON_CYTOPLASMIC_DOMAIN (PHOBIUS); CYTOPLASMIC_DOMAIN (PHOBIUS); TRANSMEMBRANE (PHOBIUS)	c13805_g1_i2	no hit
c10125_g1_i1	c10125_g1	70.93		663	0			0	-		SIGNAL_PEPTIDE_H_REGION (PHOBIUS); SIGNAL_PEPTIDE (PHOBIUS); SIGNAL_PEPTIDE_N_REGION (PHOBIUS); SIGNAL_PEPTIDE_C_REGION (PHOBIUS); CYTOPLASMIC_DOMAIN (PHOBIUS); TRANSMEMBRANE (PHOBIUS); NON_CYTOPLASMIC_DOMAIN (PHOBIUS); SignalP-TM (SIGNALP_GRAM_POSITIVE); TMhelix (TMHMM)	c14337_g1_i1	gi|628264964|gb|JZ581235.1|JZ581235
c10126_g1_i1	c10126_g1	4.83		909	0			0	-		no IPS match	c27163_g1_i1	no hit
c10127_g1_i1	c10127_g1	3.44	calcium-binding protein 39-like	948	10	1.81e-105	0.844	1	F:binding		IPR013878 (PFAM); IPR011989 (G3DSA:1.25.10.GENE3D); IPR013878 (PANTHER); IPR016024 (SUPERFAMILY)	c39434_g1_i1	no hit
c10127_g2_i1	c10127_g2	20.22	ycf20-like protein	833	10	1.59e-72	0.737	2	P:nonphotochemical quenching; C:chloroplast	-	IPR007572 (PFAM); TRANSMEMBRANE (PHOBIUS); NON_CYTOPLASMIC_DOMAIN (PHOBIUS); CYTOPLASMIC_DOMAIN (PHOBIUS); TRANSMEMBRANE (PHOBIUS); CYTOPLASMIC_DOMAIN (PHOBIUS); TRANSMEMBRANE (PHOBIUS); NON_CYTOPLASMIC_DOMAIN (PHOBIUS); TMhelix (TMHMM); TMhelix (TMHMM); TMhelix (TMHMM)	c5486_g1_i1	no hit
c10128_g1_i1	c10128_g1	60.83	deoxyuridine 5 -triphosphate nucleotidohydrolase-like	387	10	2.97e-14	0.94	7	C:cytosol; P:DNA repair; F:dUTP diphosphatase activity; P:DNA-dependent DNA replication; F:identical protein binding; P:dUTP metabolic process; F:magnesium ion binding	EC:3.6.1.23	no IPS match	c10370_g1_i1	no hit
c10129_g1_i1	c10129_g1	7.53	probable atp-dependent rna helicase dhx36-like	1352	10	1.02e-166	0.908	4	F:nucleic acid binding; F:ATP-dependent helicase activity; P:ATP catabolic process; F:ATP binding	-	IPR014720 (G3DSA:3.30.160.GENE3D); IPR011709 (PFAM); IPR014720 (PFAM); PTHR18934:SF103 (PANTHER); PTHR18934 (PANTHER); SSF54768 (SUPERFAMILY)	c9005_g2_i2	no hit
c1013_g1_i1	c1013_g1	4.9	ferrochelatase- chloroplastic-like	808	10	4.03e-121	0.896	4	F:ferrochelatase activity; P:heme biosynthetic process; P:response to oxidative stress; C:plastid	EC:4.99.1.1	no IPS match	c7072_g1_i1	no hit
c10130_g1_i1	c10130_g1	5.91	60s ribosomal export protein nmd3-like	1149	10	0	0.91	5	P:endoplasmic reticulum organization; P:secondary cell wall biogenesis; P:protein export from nucleus; C:nucleus; C:cytosol	-	IPR007064 (PFAM); PTHR12746:SF2 (PANTHER); PTHR12746 (PANTHER)	c11426_g1_i1	no hit
c10131_g1_i1	c10131_g1	8.5	guanylate kinase 1 family protein	541	10	8.76e-47	0.746	4	F:kinase activity; P:phosphorylation; P:nucleotide metabolic process; F:protein binding	-	IPR027417 (G3DSA:3.40.50.GENE3D); IPR008145 (PFAM); PTHR23117 (PANTHER); IPR027417 (SUPERFAMILY)	c15288_g1_i1	no hit
c10132_g1_i1	c10132_g1	11.64	probable membrane-associated kinase regulator 6-like	975	10	2.55e-81	0.713	1	C:membrane		no IPS match	c11697_g1_i1	no hit
c10133_g1_i1	c10133_g1	6.98	growth-regulating factor 4-like	620	10	2.54e-80	0.742	4	F:ATP binding; F:hydrolase activity, acting on acid anhydrides, in phosphorus-containing anhydrides; P:regulation of transcription, DNA-templated; C:nucleus		IPR014977 (PFAM); IPR014978 (PFAM); PTHR31602:SF4 (PANTHER); PTHR31602 (PANTHER); IPR014977 (PROSITE_PROFILES); IPR014978 (PROSITE_PROFILES)	no hit	no hit
c10133_g2_i1	c10133_g2	11.93	growth-regulating factor 4-like	918	10	1.53e-121	0.642	4	F:ATP binding; F:hydrolase activity, acting on acid anhydrides, in phosphorus-containing anhydrides; C:nucleus; P:regulation of transcription, DNA-templated		IPR014978 (SMART); IPR014978 (PFAM); IPR014977 (PFAM); PTHR31602:SF4 (PANTHER); PTHR31602 (PANTHER); IPR014977 (PROSITE_PROFILES); IPR014978 (PROSITE_PROFILES)	c15498_g2_i1	no hit
c10135_g1_i1	c10135_g1	7.18	embryo defective isoform 1	2334	10	0	0.739	8	F:metal ion binding; F:ligase activity; P:multicellular organismal development; F:zinc ion binding; P:protein ubiquitination; F:ubiquitin-protein ligase activity; P:ubiquitin-dependent protein catabolic process; C:nucleus		Coil (COILS)	c30448_g1_i1	no hit
c10136_g1_i1	c10136_g1	7.67	late blight resistance protein homolog r1b-14-like	638	10	2.72e-24	0.522	2	P:defense response; F:ADP binding		G3DSA:3.80.10.10 (GENE3D); SSF52058 (SUPERFAMILY)	no hit	no hit
c10136_g2_i1	c10136_g2	2.7	late blight resistance protein homolog r1b-14-like	832	10	1.12e-38	0.536	2	P:defense response; F:ADP binding		no IPS match	c4257_g1_i1	no hit
c10136_g2_i2	c10136_g2	5.45	late blight resistance protein homolog r1b-14-like isoform x1	989	10	1.74e-42	0.571	2	P:defense response; F:ADP binding		G3DSA:3.80.10.10 (GENE3D); PTHR23155 (PANTHER); PTHR23155:SF419 (PANTHER); SSF52058 (SUPERFAMILY)	no hit	no hit
c10137_g1_i1	c10137_g1	8.54	54s ribosomal protein mitochondrial-like isoform 1	539	10	5.62e-27	0.668	1	C:intracellular	-	no IPS match	c2884_g1_i1	gi|628269008|gb|JZ579516.1|JZ579516
c10138_g1_i1	c10138_g1	0		599	0			0	-		no IPS match	no hit	no hit
c10138_g1_i2	c10138_g1	0.7		1267	0			0	-		no IPS match	c27059_g1_i1	no hit
c10138_g1_i3	c10138_g1	6.04		641	0			0	-		no IPS match	c27059_g1_i1	no hit
c10138_g1_i4	c10138_g1	7.27		759	0			0	-		no IPS match	c27059_g1_i1	no hit
c10138_g1_i5	c10138_g1	14.27		1149	0			0	-		no IPS match	c27059_g1_i1	no hit
c10138_g2_i1	c10138_g2	27.92		350	0			0	-		no IPS match	c42948_g1_i1	no hit
c10139_g1_i1	c10139_g1	0	interactor of constitutive active rops 1-like isoform x1	347	10	4.39e-18	0.641	0	-		NON_CYTOPLASMIC_DOMAIN (PHOBIUS); TRANSMEMBRANE (PHOBIUS); CYTOPLASMIC_DOMAIN (PHOBIUS); TMhelix (TMHMM)	no hit	no hit
c10139_g1_i2	c10139_g1	0	interactor of constitutive active rops 1-like isoform x1	256	9	1.47e-07	0.8033	3	C:pollen tube tip; P:regulation of auxin polar transport; C:nucleus	-	no IPS match	no hit	no hit
c10139_g1_i3	c10139_g1	13.42	interactor of constitutive active rops 1-like	605	10	9.94e-45	0.696	0	-		Coil (COILS)	c6995_g1_i2	no hit
c1014_g1_i1	c1014_g1	9.82		310	0			0	-		no IPS match	c40737_g1_i1	no hit
c10140_g1_i1	c10140_g1	18.65	ornithine aminotransferase	556	10	1.68e-59	0.875	8	F:zinc ion binding; P:hyperosmotic salinity response; F:ornithine-oxo-acid transaminase activity; P:proline biosynthetic process; P:arginine catabolic process to glutamate; F:pyridoxal phosphate binding; P:ornithine catabolic process; P:defense response to bacterium, incompatible interaction	EC:2.6.1.13	no IPS match	no hit	no hit
c10141_g1_i1	c10141_g1	24.31	chaperone protein chloroplastic-like	595	10	9.78e-125	0.963	14	F:ATP-dependent peptidase activity; C:cell wall; C:chloroplast inner membrane; C:plastid stroma; P:chloroplast organization; F:protein homodimerization activity; C:chloroplast thylakoid membrane; P:ATP catabolic process; P:protein import into chloroplast stroma; F:ATP binding; P:regulation of chlorophyll biosynthetic process; C:mitochondrion; P:protein metabolic process; P:protein hexamerization	-	Coil (COILS); IPR001270 (PRINTS); IPR027417 (G3DSA:3.40.50.GENE3D); IPR003959 (PFAM); PTHR11638 (PANTHER); PTHR11638:SF90 (PANTHER); IPR028299 (PROSITE_PATTERNS); IPR027417 (SUPERFAMILY)	c8902_g1_i1	no hit
c10142_g1_i1	c10142_g1	14.36	peroxisomal membrane protein pmp22-like	947	10	3e-66	0.663	1	C:integral component of membrane		IPR007248 (PFAM); IPR007248 (PANTHER); PTHR11266:SF15 (PANTHER); NON_CYTOPLASMIC_DOMAIN (PHOBIUS); TRANSMEMBRANE (PHOBIUS); CYTOPLASMIC_DOMAIN (PHOBIUS); TRANSMEMBRANE (PHOBIUS); CYTOPLASMIC_DOMAIN (PHOBIUS); TRANSMEMBRANE (PHOBIUS); NON_CYTOPLASMIC_DOMAIN (PHOBIUS); NON_CYTOPLASMIC_DOMAIN (PHOBIUS); CYTOPLASMIC_DOMAIN (PHOBIUS); CYTOPLASMIC_DOMAIN (PHOBIUS); TRANSMEMBRANE (PHOBIUS); TRANSMEMBRAN…	c13440_g1_i1	no hit
c10142_g1_i2	c10142_g1	0	peroxisomal membrane protein pmp22-like	714	10	1.81e-63	0.699	1	C:integral component of membrane		IPR007248 (PFAM); PTHR11266:SF15 (PANTHER); IPR007248 (PANTHER); TRANSMEMBRANE (PHOBIUS); NON_CYTOPLASMIC_DOMAIN (PHOBIUS); CYTOPLASMIC_DOMAIN (PHOBIUS); TMhelix (TMHMM)	no hit	no hit
c10143_g1_i1	c10143_g1	375.6	chlorophyll a b-binding protein cab- partial	426	10	1.47e-32	1	15	C:integral component of membrane; C:photosystem I; P:response to red light; F:chlorophyll binding; C:mitochondrion; F:metal ion binding; P:protein-chromophore linkage; P:response to fructose; P:response to blue light; C:chloroplast thylakoid membrane; C:photosystem II; C:plastoglobule; P:response to far red light; P:photosynthesis, light harvesting; C:apoplast	-	no IPS match	c9774_g1_i1	no hit
c10144_g1_i1	c10144_g1	14.9	probable mediator of rna polymerase ii transcription subunit 26c-like isoform x3	711	10	2.25e-24	0.504	4	P:transcription, DNA-templated; C:nucleus; F:DNA binding; C:cytosol		NON_CYTOPLASMIC_DOMAIN (PHOBIUS); TRANSMEMBRANE (PHOBIUS); TRANSMEMBRANE (PHOBIUS); NON_CYTOPLASMIC_DOMAIN (PHOBIUS); CYTOPLASMIC_DOMAIN (PHOBIUS); CYTOPLASMIC_DOMAIN (PHOBIUS); TRANSMEMBRANE (PHOBIUS); TMhelix (TMHMM); TMhelix (TMHMM); TMhelix (TMHMM)	c11215_g1_i1	no hit
c10145_g1_i1	c10145_g1	12.17	adenylylsulfate kinase family protein	976	10	2.17e-125	0.907	8	F:oxidoreductase activity; P:hydrogen sulfide biosynthetic process; P:phosphorylation; F:ATP binding; P:male gamete generation; P:sulfate assimilation; F:adenylylsulfate kinase activity; P:oxidation-reduction process	EC:2.7.1.25		c9667_g1_i2	no hit
c10145_g1_i2	c10145_g1	0	adenylylsulfate kinase family protein	437	10	8.2e-20	0.838	8	F:oxidoreductase activity; P:hydrogen sulfide biosynthetic process; P:phosphorylation; F:ATP binding; P:male gamete generation; P:sulfate assimilation; F:adenylylsulfate kinase activity; P:oxidation-reduction process	EC:2.7.1.25	no IPS match	no hit	no hit
c10146_g1_i1	c10146_g1	16.53	electron transfer flavoprotein subunit mitochondrial-like	926	10	1.49e-150	0.928	3	P:chlorophyll catabolic process; F:electron carrier activity; P:leucine catabolic process	-	no IPS match	c10830_g1_i1	no hit
c10147_g1_i1	c10147_g1	9.21	bifunctional aspartokinase homoserine chloroplastic-like	993	10	6.27e-142	0.941	10	P:threonine biosynthetic process; P:methionine biosynthetic process; P:oxidation-reduction process; F:homoserine dehydrogenase activity; F:aspartate kinase activity; P:isoleucine biosynthetic process; P:phosphorylation; C:chloroplast stroma; F:amino acid binding; F:NADP binding	EC:1.1.1.3; EC:2.7.2.4	Coil (COILS); IPR001342 (PFAM); IPR016040 (G3DSA:3.40.50.GENE3D); G3DSA:3.30.360.10 (GENE3D); PTHR21499 (PANTHER); PTHR21499:SF1 (PANTHER); IPR019811 (PROSITE_PATTERNS); SSF55347 (SUPERFAMILY)	c6194_g1_i1	no hit
c10148_g1_i1	c10148_g1	1.4	PREDICTED: shugoshin-1-like	578	3	5.64e-07	0.5367	3	C:chromosome, centromeric region; C:nucleus; P:meiotic chromosome segregation		IPR011515 (PFAM)	no hit	no hit
c10148_g1_i2	c10148_g1	13.54	shugoshin c	1115	10	3.2e-61	0.536	3	P:meiotic chromosome segregation; C:nucleus; C:chromosome, centromeric region		IPR011515 (PFAM)	c1634_g1_i1	no hit
c10149_g1_i1	c10149_g1	13.39		606	0			0	-		no IPS match	c11183_g2_i1	no hit
c1015_g1_i1	c1015_g1	3.6		545	0			0	-		NON_CYTOPLASMIC_DOMAIN (PHOBIUS); SIGNAL_PEPTIDE (PHOBIUS); SIGNAL_PEPTIDE_N_REGION (PHOBIUS); SIGNAL_PEPTIDE_H_REGION (PHOBIUS); SIGNAL_PEPTIDE_C_REGION (PHOBIUS); TMhelix (TMHMM)	c10033_g1_i1	no hit
c10150_g1_i1	c10150_g1	8.87	integrator complex subunit	1402	10	9.93e-103	0.735	0	-		PTHR13322:SF2 (PANTHER); PTHR13322 (PANTHER)	no hit	no hit
c10150_g1_i2	c10150_g1	6.56	PREDICTED: uncharacterized protein LOC101266601	1352	10	7.15e-108	0.738	0	-		PTHR13322 (PANTHER); PTHR13322:SF2 (PANTHER)	no hit	no hit
c10151_g1_i1	c10151_g1	9.17	ras-related protein raba5e-like	514	10	1.38e-68	0.854	6	F:GTP binding; C:cytosol; P:small GTPase mediated signal transduction; P:protein transport; C:membrane; P:GTP catabolic process	-	IPR001806 (PRINTS); IPR003579 (SMART); IPR020849 (SMART); IPR003578 (SMART); IPR027417 (G3DSA:3.40.50.GENE3D); IPR001806 (PFAM); PTHR24073:SF394 (PANTHER); PTHR24073 (PANTHER); PS51419 (PROSITE_PROFILES); IPR027417 (SUPERFAMILY)	c6659_g1_i1	no hit
c10152_g1_i1	c10152_g1	37.08		281	0			0	-		no IPS match	c10728_g1_i1	no hit
c10153_g1_i1	c10153_g1	14.99	---NA---	442	0			0	-		no IPS match	c14772_g1_i1	no hit
c10154_g1_i1	c10154_g1	28.39	---NA---	410	0			0	-		NON_CYTOPLASMIC_DOMAIN (PHOBIUS); TRANSMEMBRANE (PHOBIUS); CYTOPLASMIC_DOMAIN (PHOBIUS); TMhelix (TMHMM)	c279_g1_i1	no hit
c10155_g1_i1	c10155_g1	20.03	protein rer1a	397	10	1.02e-39	0.63	2	C:Golgi apparatus; P:retrograde vesicle-mediated transport, Golgi to ER	-	no IPS match	c10804_g1_i1	gi|628265750|gb|JZ578649.1|JZ578649
c10156_g1_i1	c10156_g1	7.16	tropinone reductase homolog	671	10	7.01e-98	0.824	2	P:oxidation-reduction process; F:oxidoreductase activity	-	Coil (COILS); IPR002198 (PRINTS); IPR002347 (PRINTS); IPR002198 (PFAM); IPR016040 (G3DSA:3.40.50.GENE3D); PTHR24310 (PANTHER); IPR020904 (PROSITE_PATTERNS); SSF51735 (SUPERFAMILY)	c29435_g1_i1	gi|628265690|gb|JZ578589.1|JZ578589
c10157_g1_i1	c10157_g1	0	r2r3-myb transcription	462	10	3.27e-60	0.917	11	P:response to salicylic acid; P:response to jasmonic acid; P:response to salt stress; P:response to ethylene; P:response to wounding; P:regulation of transcription, DNA-templated; F:DNA binding; P:response to cadmium ion; F:chromatin binding; P:response to abscisic acid; C:nucleus	-	IPR001005 (SMART); IPR009057 (G3DSA:1.10.10.GENE3D); IPR001005 (PFAM); IPR009057 (G3DSA:1.10.10.GENE3D); PTHR10641 (PANTHER); PTHR10641:SF495 (PANTHER); IPR017877 (PROSITE_PROFILES); IPR017930 (PROSITE_PROFILES); IPR009057 (SUPERFAMILY)	no hit	no hit
c10157_g1_i2	c10157_g1	6.89	myb transcription factor myb48	689	10	1.98e-88	0.746	10	P:response to salicylic acid; P:response to jasmonic acid; P:response to salt stress; P:regulation of cellular metabolic process; P:response to ethylene; F:DNA binding; P:response to cadmium ion; F:chromatin binding; P:response to abscisic acid; C:nucleus	-	IPR001005 (SMART); IPR009057 (G3DSA:1.10.10.GENE3D); IPR009057 (G3DSA:1.10.10.GENE3D); IPR001005 (PFAM); PTHR10641:SF495 (PANTHER); PTHR10641 (PANTHER); IPR017930 (PROSITE_PROFILES); IPR017930 (PROSITE_PROFILES); IPR009057 (SUPERFAMILY)	no hit	no hit
c10157_g1_i3	c10157_g1	10.5	transcription factor	683	10	4.89e-89	0.75	8	P:response to acid; P:regulation of cellular metabolic process; P:response to abiotic stimulus; P:response to hormone; F:DNA binding; P:response to oxygen-containing compound; F:chromatin binding; C:nucleus	-	IPR001005 (SMART); IPR009057 (G3DSA:1.10.10.GENE3D); IPR001005 (PFAM); IPR009057 (G3DSA:1.10.10.GENE3D); PTHR10641:SF495 (PANTHER); PTHR10641 (PANTHER); IPR017930 (PROSITE_PROFILES); IPR017930 (PROSITE_PROFILES); IPR009057 (SUPERFAMILY)	c10128_g1_i1	no hit
c10158_g1_i1	c10158_g1	4.87	disease resistance protein rps2-like	540	2	1.06e-07	0.635	0	-		Coil (COILS)	c64_g1_i1	no hit
c10159_g1_i1	c10159_g1	12.3	glucosyltransferase family protein	608	10	2.4e-61	0.709	2	F:transferase activity, transferring hexosyl groups; P:metabolic process	-	G3DSA:3.40.50.2000 (GENE3D); PTHR11926:SF153 (PANTHER); IPR002213 (PANTHER); SSF53756 (SUPERFAMILY)	no hit	no hit
c1016_g1_i1	c1016_g1	7.38	isoform 1	596	10	4e-37	0.801	2	C:nucleus; F:nucleic acid binding	-	PTHR32166:SF14 (PANTHER); PTHR32166 (PANTHER)	c10517_g1_i1	no hit
c10160_g1_i1	c10160_g1	19.22		313	0			0	-		no IPS match	c10573_g1_i1	no hit
c10161_g1_i1	c10161_g1	8.65		432	0			0	-		no IPS match	c7726_g1_i1	no hit
c10162_g1_i1	c10162_g1	8.93	mediator of rna polymerase ii transcription subunit 23-like	1266	10	0	0.89	1	C:mediator complex	-	PTHR12691 (PANTHER); PTHR12691:SF10 (PANTHER); TRANSMEMBRANE (PHOBIUS); TRANSMEMBRANE (PHOBIUS); NON_CYTOPLASMIC_DOMAIN (PHOBIUS); CYTOPLASMIC_DOMAIN (PHOBIUS); CYTOPLASMIC_DOMAIN (PHOBIUS)	c10269_g1_i1	no hit
c10163_g1_i1	c10163_g1	8.3	kinase superfamily protein isoform 2	907	10	8.22e-118	0.712	1	F:transferase activity, transferring phosphorus-containing groups	-	no IPS match	c14835_g1_i1	no hit
c10163_g1_i2	c10163_g1	3.2	kinase superfamily protein isoform 2	1046	10	5.35e-113	0.71	2	C:plastid; F:transferase activity, transferring phosphorus-containing groups	-	no IPS match	no hit	gi|628262145|gb|JZ582770.1|JZ582770
c10164_g1_i1	c10164_g1	5.69		249	0			0	-		no IPS match	c6407_g1_i1	no hit
c10164_g2_i1	c10164_g2	5.51		336	0			0	-		no IPS match	no hit	no hit
c10165_g1_i1	c10165_g1	3.22		451	0			0	-		no IPS match	c13589_g1_i1	no hit
c10166_g1_i1	c10166_g1	8.89	alpha-n-acetylglucosaminidase family naglu family isoform 1	2565	10	0	0.828	1	C:vacuole	-	IPR024240 (PFAM); IPR024733 (PFAM); IPR024732 (PFAM); IPR007781 (PANTHER); SIGNAL_PEPTIDE (PHOBIUS); NON_CYTOPLASMIC_DOMAIN (PHOBIUS); SIGNAL_PEPTIDE_C_REGION (PHOBIUS); SIGNAL_PEPTIDE_H_REGION (PHOBIUS); SIGNAL_PEPTIDE_N_REGION (PHOBIUS); SignalP-TM (SIGNALP_GRAM_POSITIVE); SignalP-noTM (SIGNALP_EUK); SignalP-noTM (SIGNALP_GRAM_NEGATIVE); IPR017853 (SUPERFAMILY)	c16574_g1_i1	no hit
c10167_g1_i1	c10167_g1	97.52	ribosomal protein s21 family protein isoform 1	371	10	5.1e-28	0.876	6	C:ribosome; F:structural constituent of ribosome; C:chloroplast stroma; C:chloroplast thylakoid; P:translation; F:rRNA binding	-	IPR001911 (PFAM); IPR001911 (TIGRFAM); SignalP-TM (SIGNALP_GRAM_POSITIVE)	c12602_g2_i1	no hit
c10168_g1_i1	c10168_g1	475.68	glycine-rich protein 2b	582	10	1.78e-38	0.845	17	C:cytosol; P:DNA duplex unwinding; F:mRNA binding; F:double-stranded DNA binding; P:seed development; F:zinc ion binding; P:response to desiccation; P:regulation of transcription, DNA-templated; P:vegetative to reproductive phase transition of meristem; P:cold acclimation; P:stamen development; F:single-stranded DNA binding; P:regulation of cellular respiration; P:response to abscisic acid; C:nuc…	-	IPR002059 (PRINTS); IPR011129 (SMART); IPR001878 (G3DSA:4.10.60.GENE3D); IPR001878 (PFAM); IPR012340 (G3DSA:2.40.50.GENE3D); IPR002059 (PFAM); PTHR11544 (PANTHER); IPR019844 (PROSITE_PATTERNS); IPR001878 (PROSITE_PROFILES); IPR012340 (SUPERFAMILY)	no hit	no hit
c10169_g1_i1	c10169_g1	6.22	kinase superfamily protein with octicosapeptide phox bem1p isoform 5	1173	10	5.35e-58	0.669	1	F:transferase activity, transferring phosphorus-containing groups	-	PTHR31066 (PANTHER); PTHR31066:SF1 (PANTHER); TRANSMEMBRANE (PHOBIUS); NON_CYTOPLASMIC_DOMAIN (PHOBIUS); CYTOPLASMIC_DOMAIN (PHOBIUS); TMhelix (TMHMM)	c13259_g2_i1	no hit
c1017_g1_i1	c1017_g1	6.65	nbs-lrr class disease resistance protein	975	10	4.52e-45	0.581	1	F:ADP binding		PR00364 (PRINTS); IPR027417 (G3DSA:3.40.50.GENE3D); IPR002182 (PFAM); PTHR23155 (PANTHER); PTHR23155:SF458 (PANTHER); SIGNAL_PEPTIDE (PHOBIUS); SIGNAL_PEPTIDE_N_REGION (PHOBIUS); NON_CYTOPLASMIC_DOMAIN (PHOBIUS); SIGNAL_PEPTIDE_H_REGION (PHOBIUS); SIGNAL_PEPTIDE_C_REGION (PHOBIUS); IPR027417 (SUPERFAMILY)	c2463_g1_i1	no hit
c10170_g1_i1	c10170_g1	17.37	PREDICTED: uncharacterized protein LOC102589274	431	10	4.67e-25	0.588	0	-		IPR007608 (PFAM)	c13065_g2_i1	gi|628269140|gb|JZ579629.1|JZ579629
c10171_g1_i1	c10171_g1	11.36	60s acidic ribosomal protein p0-like	605	10	2.5e-92	0.885	14	F:copper ion binding; C:nucleolus; P:response to salt stress; C:plasmodesma; P:response to cold; F:structural constituent of ribosome; P:translational elongation; P:ribosome biogenesis; P:response to zinc ion; C:chloroplast; P:response to cadmium ion; C:cytosolic ribosome; C:plasma membrane; C:apoplast	-	IPR001813 (PFAM); PTHR21141:SF3 (PANTHER); PTHR21141 (PANTHER)	c22676_g1_i1	no hit
c10172_g1_i1	c10172_g1	180.2	histone h4	335	10	5.49e-19	1	13	C:cytosol; C:nucleosome; P:response to water deprivation; C:nucleolus; C:plasmodesma; F:DNA binding; C:vacuolar membrane; C:thylakoid; P:nucleosome assembly; F:protein heterodimerization activity; C:chloroplast; C:Golgi apparatus; C:plasma membrane	-	IPR001951 (PRINTS); IPR001951 (SMART); IPR007125 (PFAM); IPR009072 (G3DSA:1.10.20.GENE3D); PTHR10484 (PANTHER); IPR009072 (SUPERFAMILY)	c10490_g1_i1	no hit
c10173_g1_i1	c10173_g1	4.2	cysteine-rich receptor-like protein kinase 10-like	1241	10	3.71e-179	0.842	3	F:ATP binding; P:activation of MAPKK activity; F:MAP kinase kinase kinase activity	EC:2.7.11.25; EC:2.7.11	IPR002290 (SMART); G3DSA:1.10.510.10 (GENE3D); G3DSA:3.30.200.20 (GENE3D); IPR001245 (PFAM); IPR013320 (G3DSA:2.60.120.GENE3D); PTHR24420 (PANTHER); IPR008271 (PROSITE_PATTERNS); IPR000719 (PROSITE_PROFILES); IPR011009 (SUPERFAMILY)	c32893_g1_i1	no hit
c10173_g1_i2	c10173_g1	3.75	cysteine-rich receptor-like protein kinase 10-like	754	10	3.48e-107	0.852	3	F:ATP binding; P:activation of MAPKK activity; F:MAP kinase kinase kinase activity	EC:2.7.11.25; EC:2.7.11	IPR002290 (SMART); G3DSA:1.10.510.10 (GENE3D); IPR013320 (G3DSA:2.60.120.GENE3D); G3DSA:3.30.200.20 (GENE3D); IPR001245 (PFAM); PTHR24420 (PANTHER); IPR008271 (PROSITE_PATTERNS); IPR000719 (PROSITE_PROFILES); IPR011009 (SUPERFAMILY)	c32893_g1_i1	no hit
c10174_g1_i1	c10174_g1	8.58	vascular plant one zinc finger protein isoform 1	330	10	2.51e-17	0.872	3	P:positive regulation of transcription, DNA-templated; F:sequence-specific DNA binding; P:positive regulation of long-day photoperiodism, flowering	-	Coil (COILS)	c15969_g1_i2	no hit
c10174_g1_i2	c10174_g1	13.9	transcription factor voz1-like isoform x1	845	10	4.43e-88	0.622	4	P:positive regulation of long-day photoperiodism, flowering; P:long-day photoperiodism, flowering; F:sequence-specific DNA binding; P:positive regulation of transcription, DNA-templated		Coil (COILS)	c8678_g1_i1	no hit
c10175_g1_i1	c10175_g1	5.08	calcium-transporting atpase plasma membrane-type-like	1333	10	1.04e-82	0.586	1	F:nucleotide binding		Coil (COILS); IPR023214 (G3DSA:3.40.50.GENE3D); PF13246 (PFAM); IPR023299 (G3DSA:3.40.1110.GENE3D); PTHR24093 (PANTHER); PTHR24093:SF254 (PANTHER); IPR023299 (SUPERFAMILY); IPR023214 (SUPERFAMILY)	c10922_g1_i1	no hit
c10175_g1_i2	c10175_g1	2.82	calcium-transporting atpase 13 family protein	1387	10	8.18e-112	0.607	2	F:nucleotide binding; F:metal ion binding		Coil (COILS); IPR023214 (G3DSA:3.40.50.GENE3D); IPR008250 (PFAM); IPR023298 (G3DSA:1.20.1110.GENE3D); PTHR24093 (PANTHER); PTHR24093:SF254 (PANTHER); NON_CYTOPLASMIC_DOMAIN (PHOBIUS); CYTOPLASMIC_DOMAIN (PHOBIUS); NON_CYTOPLASMIC_DOMAIN (PHOBIUS); TRANSMEMBRANE (PHOBIUS); TRANSMEMBRANE (PHOBIUS); IPR023299 (SUPERFAMILY); SSF81665 (SUPERFAMILY); IPR023214 (SUPERFAMILY); TMhelix (TMHMM); TMhelix (T…	c15334_g1_i1	no hit
c10176_g1_i1	c10176_g1	10.68	electron transport complex protein isoform 1	798	10	3.54e-27	0.489	0	-		no IPS match	c10870_g1_i1	no hit
c10177_g1_i1	c10177_g1	8.62	pentatricopeptide repeat-containing protein chloroplastic-like	2742	10	0	0.652	1	P:transcription from plastid promoter		TRANSMEMBRANE (PHOBIUS); NON_CYTOPLASMIC_DOMAIN (PHOBIUS); TRANSMEMBRANE (PHOBIUS); NON_CYTOPLASMIC_DOMAIN (PHOBIUS); CYTOPLASMIC_DOMAIN (PHOBIUS)	c9244_g1_i1	no hit
c10178_g1_i1	c10178_g1	4.45	wrky transcription factor 21 family protein	808	10	2.48e-25	0.747	1	F:binding	-	PTHR31282:SF3 (PANTHER); PTHR31282 (PANTHER)	no hit	no hit
c10178_g1_i2	c10178_g1	5.05	wrky transcription factor 21 family protein	671	10	7.26e-26	0.747	1	F:binding	-	PTHR31282 (PANTHER); PTHR31282:SF3 (PANTHER)	no hit	no hit
c10179_g1_i1	c10179_g1	21.18		406	0			0	-		NON_CYTOPLASMIC_DOMAIN (PHOBIUS); TRANSMEMBRANE (PHOBIUS); CYTOPLASMIC_DOMAIN (PHOBIUS); TMhelix (TMHMM)	c6314_g1_i1	no hit
c1018_g1_i1	c1018_g1	7.29	plant protein family expressed	419	10	1.72e-33	0.647	2	C:cytoplasm; C:nucleus		PTHR31741:SF1 (PANTHER); PTHR31741 (PANTHER)	c23713_g1_i1	no hit
c10180_g1_i1	c10180_g1	38.05	hsp40 cysteine-rich domain superfamily protein isoform 1	816	10	2.02e-57	0.881	2	F:unfolded protein binding; F:heat shock protein binding	-	IPR001305 (G3DSA:2.10.230.GENE3D); PTHR15852 (PANTHER); PTHR15852:SF15 (PANTHER); IPR001305 (SUPERFAMILY)	c10092_g1_i1	no hit
c10181_g1_i1	c10181_g1	20.68	---NA---	390	0			0	-		no IPS match	no hit	no hit
c10182_g1_i1	c10182_g1	188.17	protein translation factor sui1 homolog isoform 1	769	10	5.65e-70	0.956	2	P:translational initiation; F:translation initiation factor activity	-	IPR005874 (PIRSF); IPR001950 (G3DSA:3.30.780.GENE3D); IPR005874 (TIGRFAM); IPR001950 (PFAM); PTHR10388 (PANTHER); IPR001950 (PROSITE_PROFILES); IPR001950 (SUPERFAMILY)	c10969_g1_i1	no hit
c10183_g1_i1	c10183_g1	16.89	phosphoglycerate mutase family protein	517	10	2.23e-52	0.795	2	F:catalytic activity; P:metabolic process	-	IPR013078 (SMART); IPR029033 (G3DSA:3.40.50.GENE3D); IPR013078 (PFAM); PTHR23029 (PANTHER); PTHR23029:SF1 (PANTHER); IPR001345 (PROSITE_PATTERNS); IPR029033 (SUPERFAMILY)	c19581_g1_i2	no hit
c10184_g1_i1	c10184_g1	9.98	gata zinc finger domain-containing protein isoform 1	1019	10	4.72e-121	0.771	0	-		no IPS match	c173_g1_i1	no hit
c10185_g1_i1	c10185_g1	17.07	serine acetyltransferase mitochondrial-like	617	10	8.68e-41	0.668	4	P:response to stimulus; P:cysteine biosynthetic process from serine; F:serine O-acetyltransferase activity; C:cytoplasm	-	IPR010493 (SMART); G3DSA:1.10.3130.10 (GENE3D); IPR010493 (PFAM); PTHR23416:SF11 (PANTHER); PTHR23416 (PANTHER); SIGNAL_PEPTIDE_N_REGION (PHOBIUS); SIGNAL_PEPTIDE (PHOBIUS); NON_CYTOPLASMIC_DOMAIN (PHOBIUS); SIGNAL_PEPTIDE_C_REGION (PHOBIUS); SIGNAL_PEPTIDE_H_REGION (PHOBIUS); SignalP-TM (SIGNALP_GRAM_POSITIVE)	no hit	no hit
c10186_g1_i1	c10186_g1	62.46		481	0			0	-		no IPS match	c11421_g1_i1	no hit
c10187_g1_i1	c10187_g1	7.7	PREDICTED: uncharacterized protein LOC102586313	751	10	9.05e-13	0.592	0	-		no IPS match	c152_g1_i1	no hit
c10188_g1_i1	c10188_g1	16	suppressor protein srp40-like	1338	10	3.05e-82	0.524	0	-		IPR012442 (PFAM)	c10505_g1_i1	no hit
c10189_g1_i1	c10189_g1	12.71	nf-x1-type zinc finger protein nfxl1-like	1116	10	9.39e-93	0.64	2	P:response to stimulus; F:nucleotide binding	-	IPR012677 (G3DSA:3.30.70.GENE3D); PTHR12360 (PANTHER); PTHR12360:SF0 (PANTHER)	no hit	no hit
c10190_g1_i1	c10190_g1	7.66		465	0			0	-		no IPS match	c11731_g1_i1	no hit
c10192_g1_i1	c10192_g1	19.62	cystathionine gamma synthase	379	10	1.34e-75	0.935	5	F:pyridoxal phosphate binding; F:cystathionine gamma-synthase activity; P:selenium compound metabolic process; C:chloroplast stroma; F:lyase activity	EC:2.5.1.48	IPR015422 (G3DSA:3.90.1150.GENE3D); IPR000277 (PFAM); IPR000277 (PANTHER); PTHR11808:SF14 (PANTHER); IPR015424 (SUPERFAMILY)	c11176_g1_i1	no hit
c10194_g1_i1	c10194_g1	0	f-box and associated interaction domains-containing isoform 1	1381	10	1.29e-46	0.507	1	F:protein binding		IPR001810 (SMART); IPR013187 (PFAM); G3DSA:1.20.1280.50 (GENE3D); IPR017451 (TIGRFAM); IPR001810 (PFAM); PTHR31790 (PANTHER); IPR001810 (PROSITE_PROFILES); IPR001810 (SUPERFAMILY)	no hit	no hit
c10194_g1_i2	c10194_g1	8.15	f-box and associated interaction domains-containing isoform 1	1643	10	7.46e-46	0.507	1	F:protein binding		IPR001810 (SMART); IPR013187 (PFAM); IPR001810 (PFAM); IPR017451 (TIGRFAM); G3DSA:1.20.1280.50 (GENE3D); PTHR31790 (PANTHER); IPR001810 (PROSITE_PROFILES); IPR001810 (SUPERFAMILY)	c11204_g1_i1	no hit
c10195_g1_i1	c10195_g1	6.6		237	0			0	-		no IPS match	no hit	no hit
c10195_g1_i2	c10195_g1	6.35		240	0			0	-		no IPS match	no hit	no hit
c10196_g1_i1	c10196_g1	14.71	f-box kelch-repeat protein skip6-like	718	10	4.42e-89	0.678	1	F:protein binding		IPR006652 (SMART); IPR001810 (SMART); IPR015916 (G3DSA:2.130.10.GENE3D); PF13964 (PFAM); IPR001810 (PFAM); G3DSA:1.20.1280.50 (GENE3D); IPR006652 (PFAM); PTHR24414 (PANTHER); PTHR24414:SF23 (PANTHER); IPR001810 (PROSITE_PROFILES); SSF117281 (SUPERFAMILY); IPR001810 (SUPERFAMILY)	c6207_g1_i1	no hit
c10197_g1_i1	c10197_g1	94.81		213	0			0	-		no IPS match	c7980_g1_i1	no hit
c10198_g1_i1	c10198_g1	402	photosystem 2 family protein	773	10	1.71e-68	0.885	3	P:photosystem II repair; P:photosystem II assembly; C:chloroplast thylakoid membrane	-	IPR025585 (PFAM); IPR025585 (HAMAP); SignalP-TM (SIGNALP_GRAM_POSITIVE)	c11422_g1_i1	no hit
c10199_g1_i1	c10199_g1	7.91	ring u-box superfamily	2862	10	0	0.58	2	F:zinc ion binding; F:SUMO ligase activity		IPR013083 (G3DSA:3.30.40.GENE3D); IPR004181 (PFAM); PTHR10782 (PANTHER); IPR027229 (PTHR10782:PANTHER); IPR004181 (PROSITE_PROFILES)	c17077_g1_i1	gi|628265038|gb|JZ581309.1|JZ581309
c10199_g1_i2	c10199_g1	0	transcription factor	460	10	5.29e-36	0.664	3	F:zinc ion binding; F:ligase activity; P:metabolic process		no IPS match	c41350_g1_i1	no hit
c102_g1_i1	c102_g1	6.89	unnamed protein product	433	10	1.78e-43	0.823	0	-		PF14383 (PFAM); PTHR21726:SF29 (PANTHER); PTHR21726 (PANTHER)	c41997_g1_i1	no hit
c1020_g1_i1	c1020_g1	11.74	myosin heavy chain-	478	10	1.03e-40	0.636	1	F:syntaxin binding		Coil (COILS)	c29587_g1_i1	no hit
c10201_g1_i1	c10201_g1	7.74	probable calcium-binding protein cml22-like	1164	10	7.05e-69	0.689	1	F:calcium ion binding		NON_CYTOPLASMIC_DOMAIN (PHOBIUS); TRANSMEMBRANE (PHOBIUS); CYTOPLASMIC_DOMAIN (PHOBIUS)	no hit	no hit
c10201_g1_i2	c10201_g1	11.19	probable calcium-binding protein cml22-like	1036	10	4.29e-87	0.711	1	F:calcium ion binding		IPR002048 (SMART); IPR011992 (G3DSA:1.10.238.GENE3D); IPR011992 (PFAM); IPR011992 (G3DSA:1.10.238.GENE3D); PTHR10891 (PANTHER); IPR018247 (PROSITE_PATTERNS); IPR002048 (PROSITE_PROFILES); IPR002048 (PROSITE_PROFILES); IPR002048 (PROSITE_PROFILES); IPR002048 (PROSITE_PROFILES); SSF47473 (SUPERFAMILY)	c16997_g1_i3	no hit
c10202_g1_i1	c10202_g1	14.71	protein tify 10b-like	447	10	4.05e-14	0.728	0	-		TRANSMEMBRANE (PHOBIUS); NON_CYTOPLASMIC_DOMAIN (PHOBIUS); CYTOPLASMIC_DOMAIN (PHOBIUS); TMhelix (TMHMM)	c9497_g1_i1	gi|628262837|gb|JZ583430.1|JZ583430
c10203_g1_i1	c10203_g1	8.83		527	0			0	-		no IPS match	c9135_g1_i2	no hit
c10204_g1_i1	c10204_g1	12.11	o-fucosyltransferase family protein isoform 1	2808	10	0	0.759	5	F:transferase activity, transferring glycosyl groups; C:Golgi apparatus; P:pollen tube development; P:polar nucleus fusion; C:chloroplast	-	IPR019378 (PFAM); PTHR31741:SF6 (PANTHER); PTHR31741 (PANTHER); SIGNAL_PEPTIDE_H_REGION (PHOBIUS); SIGNAL_PEPTIDE (PHOBIUS); SIGNAL_PEPTIDE_C_REGION (PHOBIUS); SIGNAL_PEPTIDE_N_REGION (PHOBIUS); NON_CYTOPLASMIC_DOMAIN (PHOBIUS); TMhelix (TMHMM)	c3267_g1_i1	no hit
c10205_g1_i1	c10205_g1	6.77	PREDICTED: uncharacterized protein LOC100258878	2334	10	0	0.681	1	F:ATP binding		PTHR32387:SF0 (PANTHER); PTHR32387 (PANTHER)	c32798_g1_i1	no hit
c10206_g1_i1	c10206_g1	26.44	ovate family protein	963	10	3.31e-60	0.664	1	P:negative regulation of transcription, DNA-templated		no IPS match	c13844_g1_i1	no hit
c10207_g1_i1	c10207_g1	8.06	PREDICTED: uncharacterized protein LOC101259774	1329	10	7.78e-131	0.627	0	-		no IPS match	c3610_g1_i1	no hit
c10208_g1_i1	c10208_g1	12.01	PREDICTED: uncharacterized protein LOC102604731	1540	10	0	0.753	0	-		IPR007700 (PFAM); IPR021864 (PFAM); PTHR31371:SF3 (PANTHER); PTHR31371 (PANTHER)	c1293_g1_i1	no hit
c10209_g1_i1	c10209_g1	9.17	bifunctional fucokinase fucose pyrophosphorylase-like	2059	10	0	0.778	5	F:phosphotransferase activity, alcohol group as acceptor; P:phosphate-containing compound metabolic process; F:kinase activity; F:ATP binding; C:cytoplasm	-	IPR006206 (PRINTS); IPR012887 (PFAM); IPR013750 (PFAM); IPR006204 (PFAM); IPR013750 (G3DSA:3.30.70.GENE3D); IPR014721 (G3DSA:3.30.230.GENE3D); PTHR32463:SF0 (PANTHER); PTHR32463 (PANTHER); IPR020568 (SUPERFAMILY); IPR013750 (SUPERFAMILY)	c5438_g1_i1	gi|628264543|gb|JZ583775.1|JZ583775
c1021_g1_i1	c1021_g1	5.36		672	0			0	-		no IPS match	no hit	no hit
c10210_g1_i1	c10210_g1	476.05	ubiquitin-60s ribosomal protein l40-like	762	10	4.29e-82	0.997	11	P:translation; P:ethylene biosynthetic process; C:nucleolus; C:plasmodesma; F:structural constituent of ribosome; C:cytosolic small ribosomal subunit; C:cytosolic large ribosomal subunit; C:Golgi apparatus; C:plasma membrane; P:embryo development; F:protein binding	-	IPR019956 (PRINTS); IPR000626 (SMART); IPR001975 (PFAM); G3DSA:3.10.20.90 (GENE3D); IPR000626 (PFAM); PTHR10666 (PANTHER); IPR019954 (PROSITE_PATTERNS); IPR000626 (PROSITE_PROFILES); IPR011332 (SUPERFAMILY); IPR029071 (SUPERFAMILY)	c10208_g1_i1	no hit
c10211_g1_i1	c10211_g1	120.14	glutamate-ammonia ligase family protein	832	10	9.9e-106	0.978	11	F:copper ion binding; C:cell wall; C:plasmodesma; P:glutamine biosynthetic process; F:ATP binding; F:glutamate-ammonia ligase activity; P:leaf senescence; C:chloroplast; P:response to cadmium ion; C:cytosolic ribosome; C:plasma membrane	EC:6.3.1.2	no IPS match	c11205_g1_i1	gi|628265572|gb|JZ578471.1|JZ578471
c10212_g1_i1	c10212_g1	65.56	gtp-binding protein sar1a	260	10	2.02e-25	0.794	9	F:GTP binding; C:Golgi apparatus; C:plasma membrane; C:extrinsic component of membrane; P:vesicle-mediated transport; P:intracellular protein transport; C:chloroplast; C:cytosol; C:endoplasmic reticulum	-	IPR006687 (SMART); IPR006689 (PFAM); IPR027417 (G3DSA:3.40.50.GENE3D); IPR006687 (PTHR11711:PANTHER); PTHR11711 (PANTHER); IPR006687 (PROSITE_PROFILES); IPR027417 (SUPERFAMILY)	c8310_g1_i1	no hit
c10213_g1_i1	c10213_g1	16.76	coiled-coil domain-containing protein 109a isoform 2	1153	10	3.98e-124	0.856	0	-		no IPS match	c10793_g1_i2	no hit
c10214_g1_i1	c10214_g1	3.75	btb poz domain-containing protein	947	10	3.93e-31	0.823	0	-		IPR011333 (G3DSA:3.30.710.GENE3D); PTHR32370 (PANTHER); PTHR32370:SF19 (PANTHER); IPR011333 (SUPERFAMILY)	c5752_g1_i2	no hit
c10214_g1_i2	c10214_g1	3.55	btb poz domain-containing protein	609	10	1.49e-32	0.823	0	-		IPR011333 (G3DSA:3.30.710.GENE3D); PTHR32370 (PANTHER); PTHR32370:SF19 (PANTHER); IPR011333 (SUPERFAMILY)	c5752_g1_i1	no hit
c10214_g1_i3	c10214_g1	0	btb poz domain-containing protein	919	10	3.11e-31	0.823	0	-		no IPS match	c5752_g1_i2	no hit
c10215_g1_i1	c10215_g1	33.96	#NAME?	841	10	8.04e-107	0.83	1	C:cytosol	-	IPR014710 (G3DSA:2.60.120.GENE3D); IPR009327 (PFAM); IPR011051 (SUPERFAMILY)	c12345_g1_i1	no hit
c10216_g1_i1	c10216_g1	10.32	zinc finger family protein	1377	10	3.6e-104	0.567	2	F:metal ion binding; F:zinc ion binding		TRANSMEMBRANE (PHOBIUS); CYTOPLASMIC_DOMAIN (PHOBIUS); NON_CYTOPLASMIC_DOMAIN (PHOBIUS)	c11974_g1_i1	gi|628262751|gb|JZ583344.1|JZ583344
c10217_g1_i1	c10217_g1	7.49	vacuolar protein 8-like	649	10	8.77e-51	0.788	5	F:proton-transporting ATPase activity, rotational mechanism; P:ATP hydrolysis coupled proton transport; C:vacuolar proton-transporting V-type ATPase, V1 domain; P:ATP catabolic process; F:binding	-	IPR011989 (G3DSA:1.25.10.GENE3D); PTHR23315 (PANTHER); PTHR23315:SF56 (PANTHER); IPR016024 (SUPERFAMILY)	c13202_g1_i1	no hit
c10218_g1_i1	c10218_g1	20.76	uncharacterized loc101203220	1029	10	9.04e-122	0.926	3	P:pollen development; C:plasma membrane; P:response to oxidative stress	-	no IPS match	c10687_g1_i1	no hit
c10219_g1_i1	c10219_g1	4.23		278	0			0	-		no IPS match	no hit	no hit
c10219_g1_i2	c10219_g1	116.4	transcription factor une10-like	202	8	1.63e-07	0.5675	3	P:double fertilization forming a zygote and endosperm; C:plasmodesma; F:protein dimerization activity		no IPS match	no hit	no hit
c1022_g1_i1	c1022_g1	1.64	receptor-like protein kinase feronia-like	716	10	7.11e-26	0.588	5	F:ATP binding; F:protein kinase activity; P:protein phosphorylation; F:transferase activity, transferring phosphorus-containing groups; F:protein serine/threonine kinase activity		SIGNAL_PEPTIDE_C_REGION (PHOBIUS); NON_CYTOPLASMIC_DOMAIN (PHOBIUS); SIGNAL_PEPTIDE_N_REGION (PHOBIUS); SIGNAL_PEPTIDE_H_REGION (PHOBIUS); SIGNAL_PEPTIDE (PHOBIUS)	c42081_g1_i1	no hit
c10220_g1_i1	c10220_g1	8.64	dna polymerase delta catalytic subunit-like	2225	10	0	0.96	4	P:DNA-dependent DNA replication; F:DNA-directed DNA polymerase activity; F:DNA binding; F:nucleotide binding	EC:2.7.7.7	NON_CYTOPLASMIC_DOMAIN (PHOBIUS); CYTOPLASMIC_DOMAIN (PHOBIUS); TRANSMEMBRANE (PHOBIUS)	c8896_g1_i1	no hit
c10221_g1_i1	c10221_g1	9.95	vacuolar atpase assembly integral membrane protein vma21-like domain isoform 3	799	10	3.1e-30	0.635	0	-		IPR019013 (PFAM); PTHR31792 (PANTHER); NON_CYTOPLASMIC_DOMAIN (PHOBIUS); TRANSMEMBRANE (PHOBIUS); CYTOPLASMIC_DOMAIN (PHOBIUS); TRANSMEMBRANE (PHOBIUS); CYTOPLASMIC_DOMAIN (PHOBIUS); TMhelix (TMHMM); TMhelix (TMHMM)	c9340_g1_i1	no hit
c10222_g1_i1	c10222_g1	11.87	endoplasmin homolog	1407	10	0	0.836	7	P:protein folding; P:response to stress; C:cell wall; F:ATP binding; C:chloroplast stroma; F:unfolded protein binding; C:mitochondrion	-	IPR020575 (PRINTS); IPR003594 (SMART); IPR001404 (PIRSF); PF13589 (PFAM); IPR001404 (PFAM); IPR003594 (G3DSA:3.30.565.GENE3D); PTHR11528:SF41 (PANTHER); IPR001404 (PANTHER); IPR019805 (PROSITE_PATTERNS); IPR020568 (SUPERFAMILY); IPR003594 (SUPERFAMILY)	c5345_g1_i1	no hit
c10223_g1_i1	c10223_g1	6.27		529	0			0	-		no IPS match	no hit	no hit
c10224_g1_i1	c10224_g1	0	pctp-like isoform x2	239	10	1.41e-12	0.901	1	F:lipid binding	-	no IPS match	no hit	no hit
c10224_g1_i2	c10224_g1	14.44	PREDICTED: uncharacterized protein LOC102591710	1218	10	1.84e-128	0.905	1	F:lipid binding	-	SIGNAL_PEPTIDE_N_REGION (PHOBIUS); NON_CYTOPLASMIC_DOMAIN (PHOBIUS); SIGNAL_PEPTIDE_H_REGION (PHOBIUS); SIGNAL_PEPTIDE (PHOBIUS); SIGNAL_PEPTIDE_C_REGION (PHOBIUS); SignalP-TM (SIGNALP_GRAM_POSITIVE)	c12836_g1_i1	gi|628268755|gb|JZ579263.1|JZ579263
c10225_g1_i1	c10225_g1	13.24	ubiquitin-activating enzyme	1313	10	0	0.865	3	P:metabolic process; F:ATP binding; F:transferase activity	-	Coil (COILS); IPR001763 (SMART); IPR001763 (PFAM); IPR001763 (G3DSA:3.40.250.GENE3D); IPR000594 (PFAM); IPR016040 (G3DSA:3.40.50.GENE3D); IPR007901 (PFAM); PTHR10953:SF102 (PANTHER); PTHR10953 (PANTHER); IPR001763 (PROSITE_PROFILES); IPR009036 (SUPERFAMILY)	c8477_g1_i1	no hit
c10226_g1_i1	c10226_g1	37.84	protease inhibitor seed storage lipid transfer family protein	418	10	4.24e-34	0.866	2	F:peptidase activity; P:proteolysis	-	IPR016140 (SMART); IPR016140 (PFAM); G3DSA:1.10.110.10 (GENE3D); SIGNAL_PEPTIDE (PHOBIUS); NON_CYTOPLASMIC_DOMAIN (PHOBIUS); SIGNAL_PEPTIDE_C_REGION (PHOBIUS); SIGNAL_PEPTIDE_H_REGION (PHOBIUS); SIGNAL_PEPTIDE_N_REGION (PHOBIUS); SignalP-noTM (SIGNALP_GRAM_NEGATIVE); SignalP-TM (SIGNALP_GRAM_POSITIVE); SignalP-noTM (SIGNALP_EUK); IPR016140 (SUPERFAMILY)	no hit	no hit
c10226_g1_i2	c10226_g1	18.1	probable non-specific lipid-transfer protein akcs9-like	404	10	7.51e-36	0.86	2	F:peptidase activity; P:proteolysis	-	IPR016140 (SMART); G3DSA:1.10.110.10 (GENE3D); IPR016140 (PFAM); SIGNAL_PEPTIDE_N_REGION (PHOBIUS); SIGNAL_PEPTIDE (PHOBIUS); SIGNAL_PEPTIDE_C_REGION (PHOBIUS); SIGNAL_PEPTIDE_H_REGION (PHOBIUS); NON_CYTOPLASMIC_DOMAIN (PHOBIUS); IPR016140 (SUPERFAMILY); TMhelix (TMHMM)	c8989_g1_i1	no hit
c10227_g1_i1	c10227_g1	8.74		471	0			0	-		no IPS match	c8041_g1_i1	no hit
c10227_g1_i2	c10227_g1	1.88		454	0			0	-		no IPS match	no hit	no hit
c10227_g2_i1	c10227_g2	5.82		202	0			0	-		NON_CYTOPLASMIC_DOMAIN (PHOBIUS); SIGNAL_PEPTIDE_H_REGION (PHOBIUS); SIGNAL_PEPTIDE_N_REGION (PHOBIUS); SIGNAL_PEPTIDE (PHOBIUS); SIGNAL_PEPTIDE_C_REGION (PHOBIUS); SignalP-noTM (SIGNALP_EUK)	no hit	no hit
c10227_g2_i2	c10227_g2	5.82		202	0			0	-		no IPS match	no hit	no hit
c10228_g1_i1	c10228_g1	7.51		707	0			0	-		no IPS match	c8878_g1_i1	no hit
c10229_g1_i1	c10229_g1	9.73	hypothetical protein M569_16754, partial	1532	10	6.57e-172	0.654	0	-		TRANSMEMBRANE (PHOBIUS); NON_CYTOPLASMIC_DOMAIN (PHOBIUS); TRANSMEMBRANE (PHOBIUS); TRANSMEMBRANE (PHOBIUS); CYTOPLASMIC_DOMAIN (PHOBIUS); CYTOPLASMIC_DOMAIN (PHOBIUS); TRANSMEMBRANE (PHOBIUS); TRANSMEMBRANE (PHOBIUS); CYTOPLASMIC_DOMAIN (PHOBIUS); NON_CYTOPLASMIC_DOMAIN (PHOBIUS); NON_CYTOPLASMIC_DOMAIN (PHOBIUS); TRANSMEMBRANE (PHOBIUS); CYTOPLASMIC_DOMAIN (PHOBIUS); TRANSMEMBRANE (PHOBIUS); NO…	c2307_g1_i1	no hit
c10229_g1_i2	c10229_g1	1.74	PREDICTED: uncharacterized protein LOC101268604	477	10	1.92e-46	0.72	0	-		TRANSMEMBRANE (PHOBIUS); NON_CYTOPLASMIC_DOMAIN (PHOBIUS); TRANSMEMBRANE (PHOBIUS); TRANSMEMBRANE (PHOBIUS); CYTOPLASMIC_DOMAIN (PHOBIUS); CYTOPLASMIC_DOMAIN (PHOBIUS); NON_CYTOPLASMIC_DOMAIN (PHOBIUS); TMhelix (TMHMM); TMhelix (TMHMM)	c8651_g1_i1	no hit
c1023_g1_i1	c1023_g1	13.04		238	0			0	-		no IPS match	c38638_g1_i1	no hit
c1023_g1_i2	c1023_g1	21.95		205	0			0	-		no IPS match	no hit	no hit
c10230_g1_i1	c10230_g1	10.09	comm domain-containing	571	10	4.41e-53	0.674	0	-		IPR009886 (PFAM); PTHR15663 (PANTHER)	c2827_g1_i1	no hit
c10231_g1_i1	c10231_g1	14.88	cystatin domain containing protein	536	8	2.91e-09	0.6088	2	P:negative regulation of catalytic activity; P:regulation of peptidase activity	-	G3DSA:3.10.450.10 (GENE3D); SSF54403 (SUPERFAMILY)	c6359_g1_i2	no hit
c10231_g1_i2	c10231_g1	1.68	cysteine proteinase inhibitor	677	10	5.6e-09	0.603	2	P:negative regulation of catalytic activity; P:regulation of peptidase activity	-	G3DSA:3.10.450.10 (GENE3D); SSF54403 (SUPERFAMILY)	c6359_g1_i1	no hit
c10232_g1_i1	c10232_g1	16.11		506	0			0	-		CYTOPLASMIC_DOMAIN (PHOBIUS); NON_CYTOPLASMIC_DOMAIN (PHOBIUS); TRANSMEMBRANE (PHOBIUS); TMhelix (TMHMM)	c8742_g1_i1	no hit
c10233_g1_i1	c10233_g1	6.04		244	0			0	-		no IPS match	no hit	no hit
c10233_g2_i1	c10233_g2	2.74		822	0			0	-		no IPS match	no hit	no hit
c10233_g2_i2	c10233_g2	8.71		583	0			0	-		no IPS match	c13656_g1_i2	no hit
c10234_g1_i1	c10234_g1	7.27	amino acid	1029	10	6.14e-100	0.918	1	C:integral component of membrane	-	IPR013057 (PFAM); PTHR22950:SF195 (PANTHER); PTHR22950 (PANTHER); CYTOPLASMIC_DOMAIN (PHOBIUS); TRANSMEMBRANE (PHOBIUS); CYTOPLASMIC_DOMAIN (PHOBIUS); NON_CYTOPLASMIC_DOMAIN (PHOBIUS); TRANSMEMBRANE (PHOBIUS); TRANSMEMBRANE (PHOBIUS); TRANSMEMBRANE (PHOBIUS); CYTOPLASMIC_DOMAIN (PHOBIUS); TRANSMEMBRANE (PHOBIUS); NON_CYTOPLASMIC_DOMAIN (PHOBIUS); NON_CYTOPLASMIC_DOMAIN (PHOBIUS); TMhelix (TMHMM);…	c16380_g1_i1	no hit
c10235_g1_i1	c10235_g1	17.79		400	0			0	-		TRANSMEMBRANE (PHOBIUS); CYTOPLASMIC_DOMAIN (PHOBIUS); TRANSMEMBRANE (PHOBIUS); NON_CYTOPLASMIC_DOMAIN (PHOBIUS); TRANSMEMBRANE (PHOBIUS); NON_CYTOPLASMIC_DOMAIN (PHOBIUS); CYTOPLASMIC_DOMAIN (PHOBIUS); TMhelix (TMHMM); TMhelix (TMHMM)	c7288_g1_i1	no hit
c10237_g1_i1	c10237_g1	10.42	dead-box atp-dependent rna helicase 10-like	1535	10	0	0.905	4	F:nucleic acid binding; F:ATP-dependent helicase activity; P:ATP catabolic process; F:ATP binding	-	TRANSMEMBRANE (PHOBIUS); CYTOPLASMIC_DOMAIN (PHOBIUS); NON_CYTOPLASMIC_DOMAIN (PHOBIUS)	c9450_g1_i1	no hit
c10238_g1_i1	c10238_g1	14.23	cyclin d1	1016	10	1.49e-40	0.671	1	C:nucleus		NON_CYTOPLASMIC_DOMAIN (PHOBIUS); SIGNAL_PEPTIDE_N_REGION (PHOBIUS); SIGNAL_PEPTIDE (PHOBIUS); SIGNAL_PEPTIDE_C_REGION (PHOBIUS); SIGNAL_PEPTIDE_H_REGION (PHOBIUS); SignalP-noTM (SIGNALP_EUK)	c13971_g1_i1	no hit
c10239_g1_i1	c10239_g1	9.71		951	0			0	-		no IPS match	c13398_g1_i2	no hit
c10240_g1_i1	c10240_g1	18.01	probable receptor protein kinase tmk1-like	717	10	1.44e-79	0.908	7	C:Golgi apparatus; C:plasmodesma; C:plasma membrane; P:protein phosphorylation; F:ATP binding; C:integral component of membrane; F:protein serine/threonine kinase activity	EC:2.7.11	PTHR24420:SF716 (PANTHER); PTHR24420 (PANTHER)	no hit	gi|628261904|gb|JZ580769.1|JZ580769
c10241_g1_i1	c10241_g1	36.75	hypothetical protein M569_08616, partial	983	10	2.43e-55	0.684	0	-		IPR012881 (PFAM); PTHR31865:SF1 (PANTHER); PTHR31865 (PANTHER)	c9821_g1_i1	gi|628262456|gb|JZ583049.1|JZ583049
c10242_g1_i1	c10242_g1	6.27	gibberellin-regulated protein 3	596	10	1.95e-42	0.852	0	-		TRANSMEMBRANE (PHOBIUS); CYTOPLASMIC_DOMAIN (PHOBIUS); NON_CYTOPLASMIC_DOMAIN (PHOBIUS); TMhelix (TMHMM)	no hit	no hit
c10242_g1_i2	c10242_g1	13.83	gibberellin-regulated protein 3	530	10	1.18e-45	0.85	0	-		NON_CYTOPLASMIC_DOMAIN (PHOBIUS); TRANSMEMBRANE (PHOBIUS); CYTOPLASMIC_DOMAIN (PHOBIUS); TMhelix (TMHMM)	c14242_g2_i1	no hit
c10243_g1_i1	c10243_g1	11.9	golgin subfamily a member 6-like protein	883	10	2.23e-36	0.66	0	-		Coil (COILS); Coil (COILS); Coil (COILS)	c6353_g1_i1	no hit
c10244_g1_i1	c10244_g1	20.78	lob domain-containing protein 4-like	554	10	6.44e-76	0.8	0	-		Coil (COILS); IPR004883 (PFAM); PTHR31301:SF7 (PANTHER); PTHR31301 (PANTHER); IPR004883 (PROSITE_PROFILES)	c10336_g1_i1	no hit
c10244_g1_i2	c10244_g1	6.26	lob domain-containing protein 4-like	690	10	1.94e-36	0.698	0	-		Coil (COILS); IPR004883 (PFAM); PTHR31301:SF7 (PANTHER); PTHR31301 (PANTHER); IPR004883 (PROSITE_PROFILES)	c10336_g1_i2	no hit
c10245_g1_i1	c10245_g1	5.99	PREDICTED: uncharacterized protein LOC100263253	767	10	5.43e-63	0.811	0	-		no IPS match	c6394_g1_i2	no hit
c10246_g1_i1	c10246_g1	4.8	kinetochore protein spc25-like	1354	10	5.64e-91	0.653	0	-		IPR013255 (PFAM); PTHR14281 (PANTHER)	c10054_g1_i1	no hit
c10246_g1_i2	c10246_g1	3.76	kinetochore protein spc25-like	1380	10	7.21e-91	0.653	0	-		TRANSMEMBRANE (PHOBIUS); NON_CYTOPLASMIC_DOMAIN (PHOBIUS); CYTOPLASMIC_DOMAIN (PHOBIUS); TMhelix (TMHMM); TMhelix (TMHMM)	c10054_g1_i1	no hit
c10247_g1_i1	c10247_g1	6.93	dioxygenase family protein	1070	10	0	0.848	3	P:oxidation-reduction process; F:iron ion binding; F:oxidoreductase activity, acting on paired donors, with incorporation or reduction of molecular oxygen, 2-oxoglutarate as one donor, and incorporation of one atom each of oxygen into both donors	EC:1.14.11	IPR002283 (PRINTS); IPR027443 (G3DSA:2.60.120.GENE3D); IPR005123 (PFAM); IPR026992 (PFAM); PTHR10209 (PANTHER); SIGNAL_PEPTIDE_C_REGION (PHOBIUS); SIGNAL_PEPTIDE_H_REGION (PHOBIUS); SIGNAL_PEPTIDE_N_REGION (PHOBIUS); NON_CYTOPLASMIC_DOMAIN (PHOBIUS); SIGNAL_PEPTIDE (PHOBIUS); IPR005123 (PROSITE_PROFILES); SignalP-noTM (SIGNALP_EUK); SSF51197 (SUPERFAMILY)	c7533_g1_i1	no hit
c10248_g1_i1	c10248_g1	6.69	vesicle-associated protein 1-2-like	970	10	4.72e-85	0.757	1	F:structural molecule activity		no IPS match	c9407_g1_i1	gi|628269221|gb|JZ579710.1|JZ579710
c10249_g1_i1	c10249_g1	331.5	40s ribosomal protein s8-like	1036	10	3.54e-93	0.748	7	C:cytosolic ribosome; C:intracellular membrane-bounded organelle; C:membrane; C:intracellular organelle part; C:cell periphery; F:structural constituent of ribosome; P:translation	-	IPR001047 (TIGRFAM); IPR022309 (PFAM); IPR001047 (PANTHER); IPR018283 (PROSITE_PATTERNS)	c16005_g1_i1	gi|628262879|gb|JZ583472.1|JZ583472
c1025_g1_i1	c1025_g1	8.34	cell number regulator 5-like	420	10	3.53e-59	0.786	0	-		IPR006461 (PFAM); IPR006461 (TIGRFAM); PTHR15907:SF36 (PANTHER); PTHR15907 (PANTHER); NON_CYTOPLASMIC_DOMAIN (PHOBIUS); TRANSMEMBRANE (PHOBIUS); CYTOPLASMIC_DOMAIN (PHOBIUS); TMhelix (TMHMM)	c40456_g1_i1	no hit
c1025_g1_i2	c1025_g1	6.88	plac8 family protein	781	10	4.9e-78	0.59	0	-		IPR006461 (PFAM); PTHR15907:SF36 (PANTHER); PTHR15907 (PANTHER)	no hit	gi|628262671|gb|JZ583264.1|JZ583264
c10250_g1_i1	c10250_g1	29.63	malate dehydrogenase	490	10	2.89e-96	0.927	11	F:NAD binding; P:oxidation-reduction process; F:zinc ion binding; F:malate dehydrogenase (decarboxylating) (NADP+) activity; F:cobalt ion binding; P:malate metabolic process; F:malate dehydrogenase (decarboxylating) (NAD+) activity; P:protein homotetramerization; F:protein homodimerization activity; F:oxaloacetate decarboxylase activity; C:chloroplast	EC:4.1.1.3; EC:1.1.1.38; EC:1.1.1.39; EC:1.1.1.40	IPR012302 (SMART); IPR016040 (G3DSA:3.40.50.GENE3D); IPR012302 (PFAM); PTHR23406 (PANTHER); PTHR23406:SF11 (PANTHER); SSF51735 (SUPERFAMILY)	c14014_g2_i1	no hit
c10251_g1_i1	c10251_g1	8.11	nuclear ribonuclease z-like	1104	10	9.03e-163	0.864	3	P:RNA phosphodiester bond hydrolysis, endonucleolytic; P:tRNA 3'-end processing; F:3'-tRNA processing endoribonuclease activity	-	IPR001279 (G3DSA:3.60.15.GENE3D); PF12706 (PFAM); PTHR12553 (PANTHER); PTHR12553:SF43 (PANTHER); IPR001279 (SUPERFAMILY)	c11318_g1_i1	no hit
c10252_g1_i1	c10252_g1	21.95		205	0			0	-		no IPS match	no hit	no hit
c10252_g2_i1	c10252_g2	8.58		219	0			0	-		CYTOPLASMIC_DOMAIN (PHOBIUS); TRANSMEMBRANE (PHOBIUS); NON_CYTOPLASMIC_DOMAIN (PHOBIUS); TMhelix (TMHMM)	no hit	no hit
c10252_g3_i1	c10252_g3	0		207	0			0	-		no IPS match	no hit	no hit
c10252_g4_i1	c10252_g4	0		387	0			0	-		no IPS match	c12390_g1_i1	no hit
c10253_g1_i1	c10253_g1	0	zinc finger family protein	255	10	5.07e-19	0.496	7	F:DNA binding; P:response to abscisic acid; P:positive regulation of transcription, DNA-templated; C:nucleus; F:sequence-specific DNA binding transcription factor activity; P:regulation of transcription, DNA-templated; F:sequence-specific DNA binding		no IPS match	no hit	no hit
c10253_g1_i2	c10253_g1	16.78	zinc finger family protein	387	10	8.59e-35	0.52	7	F:DNA binding; P:response to abscisic acid; P:positive regulation of transcription, DNA-templated; C:nucleus; F:sequence-specific DNA binding transcription factor activity; P:regulation of transcription, DNA-templated; F:sequence-specific DNA binding		IPR006456 (TIGRFAM); IPR006456 (PFAM); PTHR31948:SF5 (PANTHER); PTHR31948 (PANTHER); IPR006456 (PROSITE_PROFILES)	c12923_g1_i2	no hit
c10254_g1_i1	c10254_g1	11.97	protein phloem protein 2-like a1-like	583	10	3.13e-60	0.774	2	F:proteoglycan binding; P:response to insect	-	IPR025886 (PFAM); PTHR32278 (PANTHER); PTHR32278:SF3 (PANTHER)	c10019_g1_i1	no hit
c10255_g1_i1	c10255_g1	6.68	probable alpha-galactosidase b-like	640	10	5.3e-62	0.686	1	F:hydrolase activity, hydrolyzing O-glycosyl compounds	-	IPR000772 (PFAM); IPR013780 (G3DSA:2.60.40.GENE3D); G3DSA:2.80.10.50 (GENE3D); PTHR11452:SF14 (PANTHER); PTHR11452 (PANTHER); SSF51011 (SUPERFAMILY); IPR000772 (SUPERFAMILY)	c8778_g1_i1	no hit
c10256_g1_i1	c10256_g1	7.55	tetratricopeptide repeat protein 5-like	645	10	3.17e-60	0.843	0	-		no IPS match	c13070_g1_i2	no hit
c10257_g1_i1	c10257_g1	4.91	nt domain of poly polymerase and terminal uridylyl transferase-containing	1078	10	2.4e-23	0.422	0	-		no IPS match	c34109_g1_i1	no hit
c10258_g1_i1	c10258_g1	11.24	kda class vi heat shock	570	10	5.11e-52	0.658	1	P:response to stress		IPR008978 (G3DSA:2.60.40.GENE3D); IPR002068 (PFAM); PTHR11527:SF5 (PANTHER); PTHR11527 (PANTHER); IPR002068 (PROSITE_PROFILES); IPR008978 (SUPERFAMILY)	c40305_g1_i1	no hit
c10259_g1_i1	c10259_g1	5.48	pentatricopeptide repeat-containing protein at4g13650-like	2519	10	0	0.791	0	-		NON_CYTOPLASMIC_DOMAIN (PHOBIUS); TRANSMEMBRANE (PHOBIUS); CYTOPLASMIC_DOMAIN (PHOBIUS); TMhelix (TMHMM)	c537_g1_i1	no hit
c1026_g1_i1	c1026_g1	6.66		1106	0			1	F:DNA binding		IPR015300 (G3DSA:2.40.330.GENE3D); IPR003340 (PROSITE_PROFILES); IPR015300 (SUPERFAMILY)	c29578_g1_i1	no hit
c1026_g2_i1	c1026_g2	9.13		758	0			0	-		SIGNAL_PEPTIDE (PHOBIUS); SIGNAL_PEPTIDE_H_REGION (PHOBIUS); NON_CYTOPLASMIC_DOMAIN (PHOBIUS); SIGNAL_PEPTIDE_C_REGION (PHOBIUS); SIGNAL_PEPTIDE_N_REGION (PHOBIUS); SignalP-noTM (SIGNALP_EUK); TMhelix (TMHMM)	no hit	no hit
c10260_g1_i1	c10260_g1	1.01		614	0			0	-		no IPS match	c6222_g1_i2	no hit
c10261_g1_i1	c10261_g1	6.53	histone-lysine n-methyltransferase ashr2-like isoform x1	1193	10	9.37e-144	0.669	1	F:protein binding		G3DSA:2.170.270.10 (GENE3D); IPR001214 (PFAM); PTHR12197:SF13 (PANTHER); PTHR12197 (PANTHER); IPR001214 (PROSITE_PROFILES); SSF82199 (SUPERFAMILY); SSF82199 (SUPERFAMILY)	c25626_g1_i1	no hit
c10262_g1_i1	c10262_g1	6.26	unnamed protein product	1449	10	5.24e-12	0.493	4	P:regulation of transcription, DNA-templated; P:transcription, DNA-templated; C:nucleus; F:DNA binding		no IPS match	c7453_g1_i1	no hit
c10263_g1_i1	c10263_g1	3.96	pentatricopeptide repeat-containing protein mitochondrial-like	1629	10	3.97e-112	0.622	0	-		Coil (COILS); IPR002885 (TIGRFAM); IPR002885 (PFAM); IPR002885 (PFAM); PTHR24015:SF310 (PANTHER); PTHR24015 (PANTHER); IPR002885 (PROSITE_PROFILES); IPR002885 (PROSITE_PROFILES); IPR002885 (PROSITE_PROFILES); IPR002885 (PROSITE_PROFILES)	c4981_g1_i1	no hit
c10264_g1_i1	c10264_g1	25.17		387	0			0	-		no IPS match	c11771_g1_i1	no hit
c10265_g1_i1	c10265_g1	13.79	tubby-like f-box protein 5-like	433	10	2.6e-75	0.873	5	C:cytosol; P:response to fungus; C:nucleus; C:plastid; C:plasma membrane	-	IPR000007 (PRINTS); IPR000007 (PFAM); IPR000007 (G3DSA:3.20.90.GENE3D); PTHR16517:SF31 (PANTHER); PTHR16517 (PANTHER); IPR025659 (SUPERFAMILY)	c9598_g1_i1	no hit
c10266_g1_i1	c10266_g1	4.07	sphingosine kinase b-like	1112	10	0	0.836	8	F:diacylglycerol kinase activity; P:lipid phosphorylation; P:cellular response to abscisic acid stimulus; C:plant-type vacuole membrane; F:NAD+ kinase activity; P:sphingolipid metabolic process; P:protein kinase C-activating G-protein coupled receptor signaling pathway; F:ceramide kinase activity	EC:2.7.1.138; EC:2.7.1.107; EC:2.7.1.23	IPR001206 (PFAM); PTHR12358 (PANTHER); PTHR12358:SF31 (PANTHER); IPR001206 (PROSITE_PROFILES); IPR016064 (SUPERFAMILY)	c6063_g1_i1	no hit
c10266_g1_i2	c10266_g1	4.75	sphingosine kinase b-like	866	10	1.22e-107	0.805	8	F:diacylglycerol kinase activity; P:lipid phosphorylation; P:cellular response to abscisic acid stimulus; C:plant-type vacuole membrane; F:NAD+ kinase activity; P:sphingolipid metabolic process; P:protein kinase C-activating G-protein coupled receptor signaling pathway; F:ceramide kinase activity	EC:2.7.1.138; EC:2.7.1.107; EC:2.7.1.23	PTHR12358 (PANTHER); PTHR12358:SF31 (PANTHER); IPR016064 (SUPERFAMILY)	no hit	no hit
c10267_g1_i1	c10267_g1	9.94	probable amino acid permease 7-like isoform x1	1334	10	3.8e-163	0.796	1	C:integral component of membrane	-	IPR013057 (PFAM); PTHR22950:SF228 (PANTHER); PTHR22950 (PANTHER); TRANSMEMBRANE (PHOBIUS); CYTOPLASMIC_DOMAIN (PHOBIUS); SIGNAL_PEPTIDE_H_REGION (PHOBIUS); SIGNAL_PEPTIDE_N_REGION (PHOBIUS); NON_CYTOPLASMIC_DOMAIN (PHOBIUS); CYTOPLASMIC_DOMAIN (PHOBIUS); CYTOPLASMIC_DOMAIN (PHOBIUS); SIGNAL_PEPTIDE (PHOBIUS); NON_CYTOPLASMIC_DOMAIN (PHOBIUS); TRANSMEMBRANE (PHOBIUS); TRANSMEMBRANE (PHOBIUS); NON_…	c14212_g1_i2	no hit
c10268_g1_i1	c10268_g1	5.49	multidrug resistant abc transporter family protein	418	10	1.43e-63	0.938	16	P:gravitropism; P:response to cytokinin; F:auxin influx transmembrane transporter activity; P:auxin influx; P:root hair elongation; F:auxin efflux transmembrane transporter activity; P:drug transmembrane transport; P:basipetal auxin transport; P:auxin efflux; F:xenobiotic-transporting ATPase activity; C:integral component of membrane; C:plasmodesma; P:ATP catabolic process; C:plasma membrane; F:A…	EC:3.6.3.44	no IPS match	c3984_g1_i1	no hit
c10269_g1_i1	c10269_g1	2.89	late blight resistance protein homolog r1b-16-like	635	10	6.97e-49	0.654	1	F:ADP binding		IPR002182 (PFAM); PTHR23155 (PANTHER); PTHR23155:SF445 (PANTHER); IPR027417 (SUPERFAMILY)	c31267_g1_i1	no hit
c10269_g1_i2	c10269_g1	0	late blight resistance protein homolog r1a-10-like	584	10	1.23e-40	0.61	1	F:ADP binding		IPR002182 (PFAM); PTHR23155 (PANTHER); PTHR23155:SF445 (PANTHER); IPR027417 (SUPERFAMILY)	no hit	no hit
c1027_g1_i1	c1027_g1	7.45	f-box wd repeat-containing protein sel-10-like	533	10	1.18e-41	0.674	1	F:protein binding		IPR015943 (G3DSA:2.130.10.GENE3D); IPR001680 (PFAM); IPR019775 (PROSITE_PATTERNS); IPR001680 (PROSITE_PROFILES); IPR017986 (PROSITE_PROFILES); IPR017986 (SUPERFAMILY)	c29582_g1_i1	no hit
c10270_g1_i1	c10270_g1	18.46	transcription factor hy5	580	10	1.36e-29	0.907	15	P:positive regulation of circadian rhythm; P:red, far-red light phototransduction; F:double-stranded DNA binding; P:response to UV-B; P:response to red light; P:positive regulation of anthocyanin metabolic process; P:regulation of photomorphogenesis; P:regulation of transcription, DNA-templated; F:sequence-specific DNA binding; F:sequence-specific DNA binding transcription factor activity; P:gibb…	-	no IPS match	c12818_g1_i1	no hit
c10270_g1_i2	c10270_g1	31.82	bzip with a ring-finger motif family protein	582	10	8.63e-34	0.574	2	P:regulation of cellular process; P:response to red or far red light	-	SIGNAL_PEPTIDE_C_REGION (PHOBIUS); SIGNAL_PEPTIDE (PHOBIUS); SIGNAL_PEPTIDE_N_REGION (PHOBIUS); NON_CYTOPLASMIC_DOMAIN (PHOBIUS); SIGNAL_PEPTIDE_H_REGION (PHOBIUS); SignalP-noTM (SIGNALP_EUK)	c12818_g1_i2	no hit
c10271_g1_i1	c10271_g1	9.31	u-box domain-containing protein 44-like	937	10	7.2e-161	0.887	11	P:negative regulation of abscisic acid biosynthetic process; F:ubiquitin-protein ligase activity; P:protein ubiquitination; P:leaf senescence; C:ubiquitin ligase complex; P:regulation of chlorophyll biosynthetic process; F:transmembrane receptor protein serine/threonine kinase binding; C:cytoplasm; P:regulation of chlorophyll catabolic process; C:nucleus; C:plasma membrane	EC:6.3.2.19	Coil (COILS); IPR011989 (G3DSA:1.25.10.GENE3D); PTHR22849:SF4 (PANTHER); PTHR22849 (PANTHER); IPR016024 (SUPERFAMILY)	c14850_g1_i1	no hit
c10272_g1_i1	c10272_g1	9.44	probable rna 3 -terminal phosphate cyclase-like	739	10	1.64e-103	0.838	4	C:nucleolus; P:ribosome biogenesis; P:RNA processing; F:RNA-3'-phosphate cyclase activity	EC:6.5.1.4	IPR016443 (TIGRFAM); IPR023797 (G3DSA:3.65.10.GENE3D); IPR023797 (PFAM); PTHR11096:SF1 (PANTHER); IPR000228 (PANTHER); IPR020719 (PROSITE_PATTERNS); NON_CYTOPLASMIC_DOMAIN (PHOBIUS); SIGNAL_PEPTIDE_N_REGION (PHOBIUS); SIGNAL_PEPTIDE (PHOBIUS); SIGNAL_PEPTIDE_C_REGION (PHOBIUS); SIGNAL_PEPTIDE_H_REGION (PHOBIUS); IPR013792 (SUPERFAMILY)	c26014_g1_i1	no hit
c10273_g1_i1	c10273_g1	29.78	insulinase (peptidase family m16) protein isoform 1	637	10	3.87e-121	0.893	3	F:metal ion binding; F:metalloendopeptidase activity; P:proteolysis	EC:3.4.24	Coil (COILS); IPR011765 (PFAM); IPR007863 (PFAM); IPR011237 (G3DSA:3.30.830.GENE3D); IPR011237 (G3DSA:3.30.830.GENE3D); PTHR11851 (PANTHER); PTHR11851:SF103 (PANTHER); IPR011249 (SUPERFAMILY)	c10558_g1_i1	no hit
c10274_g1_i1	c10274_g1	7.43	rna-binding family protein isoform 2	951	10	6.56e-84	0.755	2	F:nucleic acid binding; F:nucleotide binding	-	PTHR24622:SF167 (PANTHER); PTHR24622 (PANTHER)	c15814_g1_i1	no hit
c10275_g1_i1	c10275_g1	46.86	gdt1-like protein chloroplastic-like	1621	10	2.29e-133	0.706	1	C:chloroplast inner membrane	-	IPR001727 (PFAM); PTHR12608:SF3 (PANTHER); IPR001727 (PANTHER); IPR001727 (PROSITE_PATTERNS); TRANSMEMBRANE (PHOBIUS); CYTOPLASMIC_DOMAIN (PHOBIUS); CYTOPLASMIC_DOMAIN (PHOBIUS); TRANSMEMBRANE (PHOBIUS); TRANSMEMBRANE (PHOBIUS); NON_CYTOPLASMIC_DOMAIN (PHOBIUS); NON_CYTOPLASMIC_DOMAIN (PHOBIUS); TRANSMEMBRANE (PHOBIUS); CYTOPLASMIC_DOMAIN (PHOBIUS); NON_CYTOPLASMIC_DOMAIN (PHOBIUS); NON_CYTOPLASM…	c12718_g1_i1	no hit
c10276_g1_i1	c10276_g1	285.6	hypothetical protein EUTSA_v10022282mg, partial	556	1	3.07e-08	0.82	0	-		Coil (COILS); IPR015157 (PFAM)	c11276_g1_i1	no hit
c10277_g1_i1	c10277_g1	18.46	thaumatin-like protein 1-like isoform x1	1399	10	3.86e-139	0.797	0	-		IPR001938 (PRINTS); IPR001938 (SMART); IPR001938 (PFAM); IPR001938 (G3DSA:2.60.110.GENE3D); IPR001938 (PANTHER); PTHR31048:SF3 (PANTHER); IPR017949 (PROSITE_PATTERNS); TRANSMEMBRANE (PHOBIUS); NON_CYTOPLASMIC_DOMAIN (PHOBIUS); CYTOPLASMIC_DOMAIN (PHOBIUS); IPR001938 (PROSITE_PROFILES); IPR001938 (SUPERFAMILY)	c10409_g1_i1	no hit
c10278_g1_i1	c10278_g1	15.78	tb1-like tcp family transcription factor	597	10	2.26e-14	0.73	1	P:leaf development	-	IPR005333 (PFAM); PTHR31072 (PANTHER); PTHR31072:SF2 (PANTHER); IPR017887 (PROSITE_PROFILES)	no hit	no hit
c10279_g1_i1	c10279_g1	17.94	Uncharacterized protein TCM_016972	656	10	4.25e-46	0.868	0	-		no IPS match	c12641_g1_i3	no hit
c10279_g1_i2	c10279_g1	6.58	PREDICTED: uncharacterized protein LOC101495093 isoform X1	550	10	1.4e-26	0.993	0	-		TRANSMEMBRANE (PHOBIUS); CYTOPLASMIC_DOMAIN (PHOBIUS); NON_CYTOPLASMIC_DOMAIN (PHOBIUS); TMhelix (TMHMM)	c12641_g1_i4	no hit
c10279_g1_i3	c10279_g1	0	hypothetical protein PHAVU_008G153900g	489	10	5.93e-22	1	0	-		no IPS match	c12641_g1_i1	no hit
c1028_g1_i1	c1028_g1	12.47	bet1-like protein at4g14600-like	280	10	2.87e-23	0.78	1	C:plasma membrane		Coil (COILS)	c4367_g1_i1	no hit
c10280_g1_i1	c10280_g1	11.66	cellulose synthase-like protein e1-like	1239	10	2.21e-170	0.785	3	F:cellulose synthase (UDP-forming) activity; P:cellulose biosynthetic process; C:integral component of membrane	EC:2.4.1.12	IPR005150 (PFAM); PTHR13301 (PANTHER); PTHR13301:SF27 (PANTHER); NON_CYTOPLASMIC_DOMAIN (PHOBIUS); TRANSMEMBRANE (PHOBIUS); CYTOPLASMIC_DOMAIN (PHOBIUS); NON_CYTOPLASMIC_DOMAIN (PHOBIUS); TRANSMEMBRANE (PHOBIUS); CYTOPLASMIC_DOMAIN (PHOBIUS); TRANSMEMBRANE (PHOBIUS); TMhelix (TMHMM); TMhelix (TMHMM); TMhelix (TMHMM)	c14190_g1_i1	no hit
c10281_g1_i1	c10281_g1	32.57	leucine-rich repeat protein	516	10	4.54e-54	0.906	6	F:kinase activity; F:2-alkenal reductase [NAD(P)] activity; P:signal transduction; P:phosphorylation; P:oxidation-reduction process; F:protein binding	EC:1.3.1.74	G3DSA:3.80.10.10 (GENE3D); IPR001611 (PFAM); PTHR24420 (PANTHER); SSF52058 (SUPERFAMILY)	c13284_g1_i1	gi|628262660|gb|JZ583253.1|JZ583253
c10282_g1_i1	c10282_g1	0	probable 3-deoxy-d-manno-octulosonic acid mitochondrial-like isoform x2	1296	10	0	0.806	1	P:biosynthetic process		IPR001296 (PFAM); IPR007507 (PFAM); PTHR23417 (PANTHER); PTHR23417:SF13 (PANTHER); SSF53756 (SUPERFAMILY)	c23521_g1_i1	no hit
c10282_g1_i2	c10282_g1	6.5	probable 3-deoxy-d-manno-octulosonic acid mitochondrial-like isoform x2	1198	10	1.79e-144	0.818	0	-		IPR007507 (PFAM)	no hit	no hit
c10283_g1_i1	c10283_g1	6.5	ankyrin repeat-containing isoform 1	1129	10	0	0.836	1	F:protein binding		IPR002110 (SMART); IPR020683 (PFAM); IPR020683 (G3DSA:1.25.40.GENE3D); PF13857 (PFAM); PTHR24198 (PANTHER); PTHR24198:SF9 (PANTHER); IPR002110 (PROSITE_PROFILES); IPR020683 (PROSITE_PROFILES); IPR002110 (PROSITE_PROFILES); IPR020683 (SUPERFAMILY)	c14214_g1_i1	no hit
c10283_g2_i1	c10283_g2	4.4	ankyrin repeat-containing	377	10	4.56e-19	1	0	-		no IPS match	no hit	no hit
c10285_g1_i1	c10285_g1	17.47	auxin-induced protein	455	10	3.98e-57	0.82	1	C:membrane	-	no IPS match	c2721_g1_i1	no hit
c10286_g1_i1	c10286_g1	14.54	PREDICTED: uncharacterized protein LOC101262182	633	10	6.7e-37	0.736	1	C:chloroplast		no IPS match	c23034_g1_i1	no hit
c10287_g1_i1	c10287_g1	18.11	ubiquitin-specific protease 9 isoform 1	836	10	2.32e-83	0.885	4	P:protein deubiquitination; P:ubiquitin-dependent protein catabolic process; F:ubiquitin thiolesterase activity; F:cysteine-type peptidase activity	EC:3.1.2.15; EC:3.4	IPR001394 (PFAM); PTHR24006 (PANTHER); PTHR24006:SF344 (PANTHER); IPR018200 (PROSITE_PATTERNS); IPR028889 (PROSITE_PROFILES); SSF54001 (SUPERFAMILY)	c14085_g1_i1	no hit
c10288_g1_i1	c10288_g1	15.54	glycylpeptide n-tetradecanoyltransferase 1-like	461	10	8.68e-28	0.954	6	C:ribosome; F:glycylpeptide N-tetradecanoyltransferase activity; P:N-terminal protein myristoylation; P:growth; C:cytosol; P:embryonic shoot morphogenesis	EC:2.3.1.97	IPR016181 (G3DSA:3.40.630.GENE3D); IPR022677 (PFAM); IPR000903 (PANTHER); IPR022678 (PROSITE_PATTERNS); IPR016181 (SUPERFAMILY)	c8648_g1_i1	no hit
c10289_g1_i1	c10289_g1	21.38	linoleate 9s-lipoxygenase chloroplastic	383	10	2.54e-57	0.784	4	P:oxylipin biosynthetic process; F:linoleate 13S-lipoxygenase activity; F:iron ion binding; P:oxidation-reduction process	EC:1.13.11.12	IPR001246 (PRINTS); IPR013819 (PFAM); G3DSA:3.10.450.60 (GENE3D); PTHR11771:SF42 (PANTHER); IPR000907 (PANTHER); IPR013819 (PROSITE_PROFILES); IPR013819 (SUPERFAMILY)	c24730_g1_i1	no hit
c1029_g1_i1	c1029_g1	7.01	octicosapeptide phox bem1p family	934	10	1.74e-53	0.513	0	-		no IPS match	c29657_g1_i1	no hit
c10290_g1_i1	c10290_g1	8.16	upf0496 protein at3g19330-like isoform x1	1152	10	1.24e-108	0.62	3	P:metabolic process; F:cysteine-type peptidase activity; C:plasma membrane		no IPS match	c7556_g1_i1	no hit
c10290_g2_i1	c10290_g2	7.87	upf0496 protein at3g19330	570	10	4.34e-45	0.6	3	P:metabolic process; F:cysteine-type peptidase activity; C:plasma membrane		no IPS match	c28766_g1_i1	no hit
c10291_g1_i1	c10291_g1	11.23	upf0481 protein at3g02645-like	925	10	2.91e-23	0.473	0	-		IPR004158 (PFAM); PTHR31549 (PANTHER); PTHR31549:SF2 (PANTHER)	c10280_g1_i2	no hit
c10292_g1_i1	c10292_g1	50.1	PREDICTED: uncharacterized protein LOC101256584	936	10	8.04e-37	0.577	0	-		IPR010608 (PFAM); NON_CYTOPLASMIC_DOMAIN (PHOBIUS); TRANSMEMBRANE (PHOBIUS); CYTOPLASMIC_DOMAIN (PHOBIUS); TMhelix (TMHMM)	c12533_g1_i2	gi|628268564|gb|JZ582592.1|JZ582592
c10293_g1_i1	c10293_g1	92.79	gtp-binding family protein	906	10	3.86e-137	0.976	11	F:myosin XI tail binding; P:small GTPase mediated signal transduction; F:GTP-dependent protein binding; P:ER to Golgi vesicle-mediated transport; C:trans-Golgi network membrane; F:GTP binding; C:plasma membrane; P:intracellular protein transport; P:GTP catabolic process; P:nucleocytoplasmic transport; F:GTPase activity	-	IPR001806 (PRINTS); IPR002041 (SMART); IPR020849 (SMART); IPR003579 (SMART); IPR024156 (SMART); IPR003578 (SMART); IPR005225 (TIGRFAM); IPR001806 (PFAM); IPR027417 (G3DSA:3.40.50.GENE3D); PTHR24073 (PANTHER); PTHR24073:SF374 (PANTHER); PS51419 (PROSITE_PROFILES); IPR027417 (SUPERFAMILY)	c21454_g2_i1	no hit
c10294_g1_i1	c10294_g1	14.51	uncharacterized loc101219594	634	10	4.59e-32	0.612	0	-		SIGNAL_PEPTIDE_N_REGION (PHOBIUS); NON_CYTOPLASMIC_DOMAIN (PHOBIUS); TRANSMEMBRANE (PHOBIUS); SIGNAL_PEPTIDE_H_REGION (PHOBIUS); NON_CYTOPLASMIC_DOMAIN (PHOBIUS); SIGNAL_PEPTIDE (PHOBIUS); SIGNAL_PEPTIDE_C_REGION (PHOBIUS); CYTOPLASMIC_DOMAIN (PHOBIUS); CYTOPLASMIC_DOMAIN (PHOBIUS); TRANSMEMBRANE (PHOBIUS); TRANSMEMBRANE (PHOBIUS); SignalP-TM (SIGNALP_GRAM_NEGATIVE); SignalP-TM (SIGNALP_GRAM_POSI…	c12517_g1_i1	gi|628269154|gb|JZ579643.1|JZ579643
c10295_g1_i1	c10295_g1	7.73	atp binding	1321	10	8.2e-143	0.776	10	P:protein phosphorylation; F:ARF GTPase activator activity; P:regulation of ARF GTPase activity; F:zinc ion binding; F:protein kinase activity; P:regulation of meristem growth; F:ATP binding; F:protein binding; P:positive regulation of GTPase activity; C:cytoplasm	-	no IPS match	c40778_g1_i1	gi|628269272|gb|JZ579761.1|JZ579761
c10296_g1_i1	c10296_g1	20.54	xh domain-containing family protein	478	10	8.24e-30	0.773	5	P:RNA-directed DNA methylation; F:double-stranded RNA binding; F:DNA binding; F:protein self-association; C:plasmodesma	-	no IPS match	c6396_g1_i1	no hit
c10297_g1_i1	c10297_g1	10.62	btb poz domain-containing protein at2g04740-like	1135	10	0	0.787	1	F:protein binding		IPR000210 (SMART); IPR020683 (G3DSA:1.25.40.GENE3D); IPR011333 (G3DSA:3.30.710.GENE3D); IPR013069 (PFAM); IPR011333 (G3DSA:3.30.710.GENE3D); IPR020683 (PFAM); PTHR24413:SF107 (PANTHER); PTHR24413 (PANTHER); IPR020683 (PROSITE_PROFILES); IPR000210 (PROSITE_PROFILES); IPR000210 (PROSITE_PROFILES); IPR020683 (SUPERFAMILY); IPR011333 (SUPERFAMILY); IPR011333 (SUPERFAMILY)	c8561_g1_i1	no hit
c10298_g1_i1	c10298_g1	6.12	bet1-like snare 1-2-like	1117	10	2.15e-55	0.836	1	F:protein binding		G3DSA:1.20.5.110 (GENE3D); IPR000727 (PFAM); PTHR12791 (PANTHER); PTHR12791:SF5 (PANTHER); TRANSMEMBRANE (PHOBIUS); CYTOPLASMIC_DOMAIN (PHOBIUS); NON_CYTOPLASMIC_DOMAIN (PHOBIUS); IPR000727 (PROSITE_PROFILES); SSF58038 (SUPERFAMILY); TMhelix (TMHMM)	c9622_g2_i1	no hit
c10299_g1_i1	c10299_g1	14.15	calmodulin binding	1584	10	1.31e-51	0.463	1	F:protein binding		IPR000048 (SMART); IPR000048 (PFAM); IPR025064 (PFAM); PTHR32295:SF8 (PANTHER); PTHR32295 (PANTHER); IPR000048 (PROSITE_PROFILES); IPR000048 (PROSITE_PROFILES); IPR027417 (SUPERFAMILY)	c10271_g1_i1	no hit
c103_g1_i1	c103_g1	5.25	enzyme inhibitor-like protein	344	10	1.35e-18	0.621	2	F:enzyme inhibitor activity; F:pectinesterase activity		IPR006501 (G3DSA:1.20.140.GENE3D); IPR006501 (PFAM); IPR006501 (SUPERFAMILY)	no hit	no hit
c1030_g1_i1	c1030_g1	12.03	hypothetical protein L484_010951	949	10	5.81e-12	0.486	0	-		no IPS match	c29671_g1_i1	no hit
c10300_g1_i1	c10300_g1	13.26		677	0			0	-		TRANSMEMBRANE (PHOBIUS); CYTOPLASMIC_DOMAIN (PHOBIUS); CYTOPLASMIC_DOMAIN (PHOBIUS); NON_CYTOPLASMIC_DOMAIN (PHOBIUS); TRANSMEMBRANE (PHOBIUS); TMhelix (TMHMM); TMhelix (TMHMM)	c6874_g1_i1	no hit
c10301_g1_i1	c10301_g1	8.31	protein root primordium defective 1-like	1561	10	5.69e-172	0.717	2	P:embryo development ending in seed dormancy; C:nucleus	-	IPR021099 (PFAM); PTHR31476:SF2 (PANTHER); PTHR31476 (PANTHER)	c7994_g1_i1	no hit
c10302_g1_i1	c10302_g1	4.91	probable lrr receptor-like serine threonine-protein kinase at5g63710-like	717	10	4.08e-85	0.825	4	P:protein phosphorylation; F:ATP binding; C:integral component of membrane; F:protein serine/threonine kinase activity	EC:2.7.11	IPR001245 (PFAM); G3DSA:1.10.510.10 (GENE3D); PTHR24420 (PANTHER); PTHR24420:SF717 (PANTHER); IPR000719 (PROSITE_PROFILES); IPR011009 (SUPERFAMILY)	c37532_g1_i1	no hit
c10302_g1_i2	c10302_g1	30.12	brassinosteroid insensitive 1-associated receptor kinase 1	426	10	7.42e-85	0.96	8	C:integral component of membrane; P:oxidation-reduction process; P:peptidyl-tyrosine phosphorylation; F:protein serine/threonine kinase activity; F:ATP binding; P:signal transduction; F:2-alkenal reductase [NAD(P)] activity; F:transmembrane receptor protein tyrosine kinase activity	EC:2.7.10.1; EC:1.3.1.74; EC:2.7.11	IPR000719 (PFAM); G3DSA:1.10.510.10 (GENE3D); PTHR24420 (PANTHER); PTHR24420:SF727 (PANTHER); IPR000719 (PROSITE_PROFILES); IPR011009 (SUPERFAMILY)	c4361_g1_i1	gi|628262373|gb|JZ582966.1|JZ582966
c10303_g1_i1	c10303_g1	5.8	trna (adenine -n )-methyltransferase non-catalytic subunit trm6-like	939	10	2.58e-89	0.699	2	P:translational initiation; F:translation initiation factor activity		IPR007316 (PFAM); IPR007316 (PANTHER)	c30335_g1_i1	no hit
c10304_g1_i1	c10304_g1	14.01	heat shock protein 83-like	871	10	6.65e-175	0.9	5	C:cytoplasm; P:protein folding; F:ATP binding; F:unfolded protein binding; P:defense response to bacterium, incompatible interaction	-	Coil (COILS); IPR001404 (PFAM); IPR001404 (PANTHER); PTHR11528:SF43 (PANTHER); SSF110942 (SUPERFAMILY); IPR020568 (SUPERFAMILY)	c13358_g1_i1	no hit
c10305_g1_i1	c10305_g1	1.41	membrane-anchored ubiquitin-fold protein 3	490	10	6.03e-09	0.729	0	-		no IPS match	no hit	no hit
c10305_g1_i2	c10305_g1	5.79	membrane-anchored ubiquitin-fold protein 3	1323	10	1.25e-49	0.799	1	F:protein binding		IPR017000 (PIRSF); PF13881 (PFAM); G3DSA:3.10.20.90 (GENE3D); PTHR13169:SF1 (PANTHER); PTHR13169 (PANTHER); IPR000626 (PROSITE_PROFILES); IPR029071 (SUPERFAMILY)	c13481_g1_i1	no hit
c10306_g1_i1	c10306_g1	6.39	e2 protein isoform 5	503	10	1.21e-19	0.58	2	C:nuclear part; C:protein complex	-	SIGNAL_PEPTIDE_N_REGION (PHOBIUS); SIGNAL_PEPTIDE_H_REGION (PHOBIUS); SIGNAL_PEPTIDE_C_REGION (PHOBIUS); NON_CYTOPLASMIC_DOMAIN (PHOBIUS); SIGNAL_PEPTIDE (PHOBIUS)	no hit	no hit
c10306_g1_i2	c10306_g1	2.41	e2 protein isoform 5	595	10	5.05e-20	0.584	2	C:nuclear part; C:protein complex	-	SIGNAL_PEPTIDE_C_REGION (PHOBIUS); SIGNAL_PEPTIDE (PHOBIUS); SIGNAL_PEPTIDE_H_REGION (PHOBIUS); NON_CYTOPLASMIC_DOMAIN (PHOBIUS); SIGNAL_PEPTIDE_N_REGION (PHOBIUS)	no hit	no hit
c10308_g1_i1	c10308_g1	26.74	cop9 signalosome complex subunit 8-like	888	10	5.09e-107	0.856	4	P:COP9 signalosome assembly; P:response to light stimulus; P:response to jasmonic acid; P:cullin deneddylation	-	PF10075 (PFAM); PTHR13339 (PANTHER)	c9843_g1_i1	no hit
c10309_g1_i1	c10309_g1	19.5	ring u-box superfamily protein isoform 2	683	10	2.28e-16	0.618	2	F:metal ion binding; F:zinc ion binding		PTHR22764 (PANTHER); PTHR22764:SF63 (PANTHER)	no hit	no hit
c10309_g1_i2	c10309_g1	7.61	ring u-box superfamily protein isoform 2	970	10	3.8e-17	0.603	2	F:metal ion binding; F:zinc ion binding		PTHR22764:SF63 (PANTHER); PTHR22764 (PANTHER)	c13238_g1_i2	no hit
c10309_g1_i3	c10309_g1	2.29	ring u-box superfamily protein isoform 2	955	10	1.21e-15	0.618	2	F:metal ion binding; F:zinc ion binding		PTHR22764:SF63 (PANTHER); PTHR22764 (PANTHER)	c13238_g1_i1	no hit
c1031_g1_i1	c1031_g1	22.61	probable glutathione s-transferase	607	10	8e-48	0.733	2	F:transferase activity; P:metabolic process		Coil (COILS); IPR004046 (PFAM); IPR010987 (G3DSA:1.20.1050.GENE3D); PTHR11260 (PANTHER); PTHR11260:SF174 (PANTHER); IPR010987 (PROSITE_PROFILES); IPR010987 (SUPERFAMILY)	c9148_g1_i1	no hit
c10310_g1_i1	c10310_g1	7.97	cyclin-dependent kinase inhibitor 3-like	1121	10	2.37e-62	0.609	3	P:negative regulation of cellular process; P:regulation of catalytic activity; P:regulation of phosphorylation	-	TMhelix (TMHMM)	c12918_g1_i2	no hit
c10310_g1_i2	c10310_g1	10.14	cyclin-dependent kinase inhibitor 3-like	656	10	3.64e-37	0.796	4	P:negative regulation of protein serine/threonine kinase activity; P:cell cycle arrest; F:cyclin-dependent protein serine/threonine kinase inhibitor activity; C:nucleus	-	TMhelix (TMHMM)	c12918_g1_i1	no hit
c10311_g1_i1	c10311_g1	6.34	retroelement pol poly	2739	10	1.21e-121	0.5	3	F:zinc ion binding; F:nucleic acid binding; P:DNA integration		IPR001878 (G3DSA:4.10.60.GENE3D); IPR001584 (PFAM); IPR029472 (PFAM); IPR012337 (G3DSA:3.30.420.GENE3D); IPR025724 (PFAM); PTHR11439 (PANTHER); PTHR11439:SF127 (PANTHER); IPR001584 (PROSITE_PROFILES); IPR012337 (SUPERFAMILY)	c7645_g2_i1	no hit
c10311_g1_i2	c10311_g1	3.98	reverse transcriptase (rna-dependent dna polymerase)	453	10	6.97e-50	0.705	2	P:DNA metabolic process; F:binding	-	IPR013103 (PFAM); PTHR11439 (PANTHER); PTHR11439:SF127 (PANTHER); SSF56672 (SUPERFAMILY)	no hit	no hit
c10311_g1_i3	c10311_g1	1.28	retroelement pol poly	2678	10	7.34e-122	0.5	3	P:DNA integration; F:nucleic acid binding; F:zinc ion binding		IPR001584 (PFAM); IPR029472 (PFAM); IPR012337 (G3DSA:3.30.420.GENE3D); IPR025724 (PFAM); IPR001878 (G3DSA:4.10.60.GENE3D); PTHR11439 (PANTHER); PTHR11439:SF127 (PANTHER); IPR001584 (PROSITE_PROFILES); IPR012337 (SUPERFAMILY)	c7645_g2_i1	no hit
c10311_g2_i1	c10311_g2	9.38	uncharacterized mitochondrial protein g00810-like	770	10	3.18e-38	0.704	3	P:metabolic process; P:RNA-dependent DNA replication; F:RNA-directed DNA polymerase activity		PTHR11439 (PANTHER); PTHR11439:SF127 (PANTHER); SSF56672 (SUPERFAMILY)	c7768_g1_i3	no hit
c10312_g1_i1	c10312_g1	81.51	ru large subunit-binding protein subunit chloroplastic-like	779	10	4.82e-114	0.904	12	P:protein refolding; C:mitochondrion; C:nucleolus; C:chloroplast envelope; P:chloroplast organization; C:thylakoid; F:ATP binding; C:chloroplast stroma; C:cytosolic ribosome; C:membrane; P:embryo development; C:apoplast	-	IPR017998 (PRINTS); IPR002423 (PFAM); IPR027413 (G3DSA:1.10.560.GENE3D); PTHR11353:SF11 (PANTHER); IPR002423 (PANTHER); SIGNAL_PEPTIDE_H_REGION (PHOBIUS); SIGNAL_PEPTIDE (PHOBIUS); SIGNAL_PEPTIDE_N_REGION (PHOBIUS); SIGNAL_PEPTIDE_C_REGION (PHOBIUS); NON_CYTOPLASMIC_DOMAIN (PHOBIUS); IPR002423 (SUPERFAMILY)	c9540_g1_i1	no hit
c10313_g1_i1	c10313_g1	16.81	PREDICTED: uncharacterized protein LOC102595892	545	10	1.03e-41	0.563	0	-		no IPS match	c16046_g2_i1	no hit
c10314_g1_i1	c10314_g1	12.46	wd repeat-containing protein 5-like	1100	10	0	0.904	5	F:myosin heavy chain kinase activity; F:histone binding; P:protein phosphorylation; C:Set1C/COMPASS complex; P:vegetative to reproductive phase transition of meristem	EC:2.7.11.7	IPR020472 (PRINTS); IPR001680 (SMART); IPR015943 (G3DSA:2.130.10.GENE3D); IPR001680 (PFAM); PTHR22847:SF308 (PANTHER); PTHR22847 (PANTHER); IPR019775 (PROSITE_PATTERNS); IPR019775 (PROSITE_PATTERNS); IPR019775 (PROSITE_PATTERNS); IPR019775 (PROSITE_PATTERNS); IPR001680 (PROSITE_PROFILES); IPR001680 (PROSITE_PROFILES); IPR001680 (PROSITE_PROFILES); IPR001680 (PROSITE_PROFILES); IPR001680 (PROSITE_…	c10713_g1_i1	gi|628262829|gb|JZ583422.1|JZ583422
c10315_g1_i1	c10315_g1	0		1488	0			0	-		no IPS match	no hit	no hit
c10315_g1_i2	c10315_g1	11.67		1466	0			0	-		no IPS match	no hit	no hit
c10316_g1_i1	c10316_g1	8.7	bel1-like homeodomain protein 4-like	215	4	1.51e-09	0.6475	5	F:DNA binding; P:regulation of transcription, DNA-templated; F:sequence-specific DNA binding; C:nucleus; F:sequence-specific DNA binding transcription factor activity		no IPS match	no hit	no hit
c10316_g1_i2	c10316_g1	15.83	bel1-like homeodomain protein 4-like	373	10	8.79e-28	0.581	6	F:DNA binding; P:regulation of transcription, DNA-templated; F:sequence-specific DNA binding; C:nucleus; F:sequence-specific DNA binding transcription factor activity; P:leaf morphogenesis		no IPS match	c11402_g1_i2	no hit
c10317_g1_i1	c10317_g1	2.49	probable glucan -beta-glucosidase a-like	1468	10	0	0.768	4	P:carbohydrate metabolic process; F:hydrolase activity, hydrolyzing O-glycosyl compounds; F:protein binding, bridging; F:actin filament binding	-	IPR013781 (G3DSA:3.20.20.GENE3D); IPR001547 (PFAM); PTHR10551:SF9 (PANTHER); IPR010431 (PANTHER); IPR017853 (SUPERFAMILY)	c8853_g1_i1	no hit
c10317_g1_i2	c10317_g1	8.67	glucan -beta-glucosidase-like	1642	10	0	0.759	4	P:carbohydrate metabolic process; F:hydrolase activity, hydrolyzing O-glycosyl compounds; F:protein binding, bridging; F:actin filament binding	-	IPR001547 (PFAM); G3DSA:2.80.10.50 (GENE3D); IPR013781 (G3DSA:3.20.20.GENE3D); IPR010431 (PANTHER); PTHR10551:SF9 (PANTHER); IPR008999 (SUPERFAMILY); IPR017853 (SUPERFAMILY)	c8853_g1_i1	no hit
c10318_g1_i1	c10318_g1	15.34		609	0			0	-		NON_CYTOPLASMIC_DOMAIN (PHOBIUS); TRANSMEMBRANE (PHOBIUS); TRANSMEMBRANE (PHOBIUS); NON_CYTOPLASMIC_DOMAIN (PHOBIUS); CYTOPLASMIC_DOMAIN (PHOBIUS); TMhelix (TMHMM); TMhelix (TMHMM)	no hit	no hit
c10318_g2_i1	c10318_g2	23.03	map3k delta-1 protein	329	10	6.91e-17	0.626	4	F:protein kinase activity; F:signal transducer activity; P:phosphorylation; P:signal transduction	-	no IPS match	no hit	no hit
c10319_g1_i1	c10319_g1	25.05	anthocyanidin reductase-like	1135	10	7.54e-93	0.674	2	F:coenzyme binding; F:catalytic activity		IPR016040 (G3DSA:3.40.50.GENE3D); IPR001509 (PFAM); PTHR10366:SF237 (PANTHER); PTHR10366 (PANTHER); SSF51735 (SUPERFAMILY)	c12464_g1_i1	no hit
c10319_g1_i2	c10319_g1	27.05	anthocyanidin reductase-like	438	10	1.1e-35	0.8	4	P:single-organism metabolic process; P:cellular metabolic process; F:coenzyme binding; F:oxidoreductase activity, acting on the CH-OH group of donors, NAD or NADP as acceptor	-	IPR001509 (PFAM); IPR016040 (G3DSA:3.40.50.GENE3D); PTHR10366 (PANTHER); PTHR10366:SF237 (PANTHER); SSF51735 (SUPERFAMILY)	c12464_g1_i3	no hit
c10319_g1_i3	c10319_g1	66.76	anthocyanidin reductase-like	1149	10	2.47e-124	0.709	2	F:catalytic activity; F:coenzyme binding		IPR001509 (PFAM); IPR016040 (G3DSA:3.40.50.GENE3D); PTHR10366 (PANTHER); PTHR10366:SF237 (PANTHER); SSF51735 (SUPERFAMILY)	c12464_g1_i4	no hit
c1032_g1_i1	c1032_g1	0		556	0			0	-		no IPS match	no hit	no hit
c1032_g1_i2	c1032_g1	14.69		568	0			0	-		no IPS match	c12783_g1_i2	no hit
c10320_g1_i1	c10320_g1	47.59	peptidyl-prolyl cis-trans isomerase e-like	911	10	1.1e-58	0.728	2	F:nucleic acid binding; F:nucleotide binding	-	Coil (COILS); IPR000504 (SMART); IPR000504 (PFAM); IPR012677 (G3DSA:3.30.70.GENE3D); PTHR24011 (PANTHER); IPR000504 (PROSITE_PROFILES); SSF54928 (SUPERFAMILY)	c9694_g1_i1	gi|628266024|gb|JZ578923.1|JZ578923
c10321_g1_i1	c10321_g1	7.99	protein longifolia 1-like	952	10	1.18e-70	0.61	1	C:plasmodesma		PTHR31680 (PANTHER)	c13891_g1_i1	no hit
c10322_g1_i1	c10322_g1	4.11		607	0			0	-		CYTOPLASMIC_DOMAIN (PHOBIUS); TRANSMEMBRANE (PHOBIUS); NON_CYTOPLASMIC_DOMAIN (PHOBIUS)	c9251_g1_i2	no hit
c10323_g1_i1	c10323_g1	5.34	receptor protein kinase clavata1	1170	10	3.13e-173	0.735	8	P:intracellular signal transduction; F:protein serine/threonine kinase activity; F:oxidoreductase activity; P:signal transduction by phosphorylation; F:protein binding; C:membrane; P:protein phosphorylation; F:ATP binding	EC:2.7.11	IPR002290 (SMART); G3DSA:1.10.510.10 (GENE3D); G3DSA:3.80.10.10 (GENE3D); IPR001611 (PFAM); IPR013320 (G3DSA:2.60.120.GENE3D); G3DSA:3.30.200.20 (GENE3D); PF13516 (PFAM); IPR000719 (PFAM); PTHR24420 (PANTHER); PTHR24420:SF584 (PANTHER); IPR008271 (PROSITE_PATTERNS); TRANSMEMBRANE (PHOBIUS); NON_CYTOPLASMIC_DOMAIN (PHOBIUS); CYTOPLASMIC_DOMAIN (PHOBIUS); IPR000719 (PROSITE_PROFILES); IPR011009 (SU…	c609_g2_i1	no hit
c10324_g1_i1	c10324_g1	5.08	serine threonine-protein phosphatase 7 long form homolog	1570	10	0	0.648	5	F:protein serine/threonine phosphatase activity; C:nucleus; F:hydrolase activity; P:metabolic process; F:zinc ion binding		IPR019557 (PFAM); PTHR31973:SF0 (PANTHER); PTHR31973 (PANTHER); SIGNAL_PEPTIDE (PHOBIUS); SIGNAL_PEPTIDE_C_REGION (PHOBIUS); NON_CYTOPLASMIC_DOMAIN (PHOBIUS); SIGNAL_PEPTIDE_N_REGION (PHOBIUS); SIGNAL_PEPTIDE_H_REGION (PHOBIUS); SignalP-noTM (SIGNALP_EUK)	c7392_g1_i1	no hit
c10325_g1_i1	c10325_g1	7.2		545	0			0	-		no IPS match	c15863_g1_i5	no hit
c10325_g1_i2	c10325_g1	6.02		544	0			0	-		no IPS match	no hit	no hit
c10326_g1_i1	c10326_g1	24.1	hydrolase-like protein family isoform 3	617	10	9.84e-47	0.671	0	-		SignalP-noTM (SIGNALP_EUK)	no hit	no hit
c10326_g1_i2	c10326_g1	0	hydrolase-like protein family isoform 3	553	10	2.17e-44	0.621	0	-		PTHR12482 (PANTHER); PTHR12482:SF11 (PANTHER)	c2051_g1_i1	no hit
c10327_g1_i1	c10327_g1	10.87	chlororespiratory reduction 7 isoform 1	502	10	3.39e-48	0.875	3	C:NAD(P)H dehydrogenase complex (plastoquinone); C:chloroplast stroma; P:NAD(P)H dehydrogenase complex assembly	-	IPR021954 (PFAM)	c9653_g1_i1	no hit
c10328_g1_i1	c10328_g1	72.98	hypothetical protein CICLE_v10002603mg	437	10	9.08e-50	0.743	0	-		NON_CYTOPLASMIC_DOMAIN (PHOBIUS); TRANSMEMBRANE (PHOBIUS); CYTOPLASMIC_DOMAIN (PHOBIUS); TRANSMEMBRANE (PHOBIUS); NON_CYTOPLASMIC_DOMAIN (PHOBIUS); TMhelix (TMHMM); TMhelix (TMHMM)	c8043_g1_i1	no hit
c10329_g1_i1	c10329_g1	14.06	persulfide dioxygenase ethe1 mitochondrial-like	1341	10	2.47e-156	0.909	2	P:metabolic process; F:hydrolase activity	-	IPR001279 (SMART); IPR001279 (PFAM); IPR001279 (G3DSA:3.60.15.GENE3D); PTHR11935 (PANTHER); PTHR11935:SF8 (PANTHER); SignalP-TM (SIGNALP_GRAM_POSITIVE); IPR001279 (SUPERFAMILY)	c12440_g1_i1	no hit
c1033_g1_i1	c1033_g1	10.22		436	0			0	-		NON_CYTOPLASMIC_DOMAIN (PHOBIUS); SIGNAL_PEPTIDE_C_REGION (PHOBIUS); SIGNAL_PEPTIDE (PHOBIUS); SIGNAL_PEPTIDE_N_REGION (PHOBIUS); SIGNAL_PEPTIDE_H_REGION (PHOBIUS)	no hit	no hit
c10330_g1_i1	c10330_g1	133.56	ferredoxin- chloroplastic-like	786	10	1.86e-97	0.808	5	F:metal ion binding; P:electron transport chain; F:electron carrier activity; F:2 iron, 2 sulfur cluster binding; C:chloroplast	-	IPR001041 (PFAM); IPR012675 (G3DSA:3.10.20.GENE3D); IPR010241 (TIGRFAM); PTHR19370:SF73 (PANTHER); PTHR19370 (PANTHER); SIGNAL_PEPTIDE_H_REGION (PHOBIUS); SIGNAL_PEPTIDE (PHOBIUS); SIGNAL_PEPTIDE_C_REGION (PHOBIUS); SIGNAL_PEPTIDE_N_REGION (PHOBIUS); NON_CYTOPLASMIC_DOMAIN (PHOBIUS); IPR001041 (PROSITE_PROFILES); IPR001041 (SUPERFAMILY)	c12685_g1_i1	no hit
c10331_g1_i1	c10331_g1	12.98	rna-dependent rna polymerase	346	10	3e-77	0.996	9	F:RNA binding; F:RNA-directed RNA polymerase activity; P:proteolysis; F:cysteine-type endopeptidase activity; F:ATP binding; P:transcription, RNA-templated; F:RNA helicase activity; P:transcription, DNA-templated; P:viral RNA genome replication	EC:3.4.22; EC:2.7.7.48; EC:2.7.7	G3DSA:3.30.70.270 (GENE3D); IPR001205 (PFAM); IPR007094 (PROSITE_PROFILES); SSF56672 (SUPERFAMILY)	no hit	no hit
c10331_g1_i2	c10331_g1	5.19	rna-dependent rna polymerase	346	10	4.25e-77	0.996	9	F:RNA binding; F:RNA-directed RNA polymerase activity; P:proteolysis; F:cysteine-type endopeptidase activity; F:ATP binding; P:transcription, RNA-templated; F:RNA helicase activity; P:transcription, DNA-templated; P:viral RNA genome replication	EC:3.4.22; EC:2.7.7.48; EC:2.7.7	IPR001205 (PFAM); G3DSA:3.30.70.270 (GENE3D); IPR007094 (PROSITE_PROFILES); SSF56672 (SUPERFAMILY)	no hit	no hit
c10332_g1_i1	c10332_g1	5.9	dna mismatch repair protein msh2-like	776	10	4.87e-152	0.926	9	F:damaged DNA binding; C:MutSalpha complex; F:mismatched DNA binding; C:MutSbeta complex; P:pyrimidine dimer repair; F:ATP binding; P:mismatch repair; P:negative regulation of reciprocal meiotic recombination; C:plasma membrane	-	IPR000432 (SMART); IPR027417 (G3DSA:3.40.50.GENE3D); IPR000432 (PFAM); PTHR11361 (PANTHER); PTHR11361:SF35 (PANTHER); IPR000432 (PROSITE_PATTERNS); IPR027417 (SUPERFAMILY)	c10567_g1_i1	no hit
c10333_g1_i1	c10333_g1	19.9		285	0			0	-		no IPS match	no hit	no hit
c10334_g1_i1	c10334_g1	12.37		570	0			0	-		SIGNAL_PEPTIDE_N_REGION (PHOBIUS); NON_CYTOPLASMIC_DOMAIN (PHOBIUS); SIGNAL_PEPTIDE_C_REGION (PHOBIUS); SIGNAL_PEPTIDE_H_REGION (PHOBIUS); SIGNAL_PEPTIDE (PHOBIUS); SignalP-noTM (SIGNALP_EUK); SignalP-TM (SIGNALP_GRAM_POSITIVE); SignalP-noTM (SIGNALP_GRAM_NEGATIVE)	c35770_g1_i1	gi|628266101|gb|JZ579000.1|JZ579000
c10335_g1_i1	c10335_g1	24.85	epidermal patterning factor-like protein 1-like	586	10	9.44e-33	0.607	0	-		SIGNAL_PEPTIDE_H_REGION (PHOBIUS); NON_CYTOPLASMIC_DOMAIN (PHOBIUS); SIGNAL_PEPTIDE_C_REGION (PHOBIUS); SIGNAL_PEPTIDE_N_REGION (PHOBIUS); SIGNAL_PEPTIDE (PHOBIUS); SignalP-TM (SIGNALP_EUK); TMhelix (TMHMM)	c11508_g1_i1	no hit
c10336_g1_i1	c10336_g1	6.65	rna-directed rna	775	10	6.07e-92	0.765	3	P:response to stimulus; P:biosynthetic process; F:nucleotidyltransferase activity	-	no IPS match	c4179_g1_i1	no hit
c10337_g1_i1	c10337_g1	16.96	e3 ubiquitin-protein ligase at3g02290-like	1246	10	1.89e-109	0.746	1	F:metal ion binding	-	no IPS match	c11026_g1_i1	no hit
c10338_g1_i1	c10338_g1	12.3	PREDICTED: uncharacterized protein LOC100793543	572	10	5e-28	0.822	0	-		IPR021775 (PFAM); CYTOPLASMIC_DOMAIN (PHOBIUS); TRANSMEMBRANE (PHOBIUS); TRANSMEMBRANE (PHOBIUS); NON_CYTOPLASMIC_DOMAIN (PHOBIUS); NON_CYTOPLASMIC_DOMAIN (PHOBIUS); TMhelix (TMHMM); TMhelix (TMHMM)	c5856_g1_i1	no hit
c10339_g1_i1	c10339_g1	5.89		552	0			0	-		no IPS match	c2710_g1_i1	no hit
c1034_g1_i1	c1034_g1	13		311	0			0	-		no IPS match	no hit	no hit
c10340_g1_i1	c10340_g1	11.86		400	0			0	-		no IPS match	c9781_g1_i1	no hit
c10341_g1_i1	c10341_g1	6.67	btb poz domain-containing protein npy2-like	2298	10	0	0.802	3	C:cell periphery; P:positive gravitropism; F:protein binding	-	IPR000210 (SMART); IPR027356 (PFAM); IPR013069 (PFAM); IPR011333 (G3DSA:3.30.710.GENE3D); PTHR32370:SF4 (PANTHER); PTHR32370 (PANTHER); IPR027356 (PROSITE_PROFILES); IPR000210 (PROSITE_PROFILES); IPR011333 (SUPERFAMILY)	c9816_g1_i1	no hit
c10342_g1_i1	c10342_g1	9.71	tbc1 domain family member 13-like	1816	10	0	0.895	2	F:Rab GTPase activator activity; P:positive regulation of Rab GTPase activity	-	no IPS match	c10872_g1_i1	no hit
c10343_g1_i1	c10343_g1	13.92	btb poz domain-containing protein at1g55760-like	1003	10	4.5e-137	0.901	1	F:protein binding		IPR000210 (SMART); IPR013069 (PFAM); IPR011333 (G3DSA:3.30.710.GENE3D); PTHR24413 (PANTHER); PTHR24413:SF43 (PANTHER); IPR000210 (PROSITE_PROFILES); IPR011333 (SUPERFAMILY)	c11109_g1_i1	no hit
c10344_g1_i1	c10344_g1	23.26	magnesium-dependent phosphatase 1-like	728	10	5.41e-89	0.826	2	F:protein tyrosine phosphatase activity; P:peptidyl-tyrosine dephosphorylation	EC:3.1.3.48	SIGNAL_PEPTIDE_H_REGION (PHOBIUS); SIGNAL_PEPTIDE (PHOBIUS); SIGNAL_PEPTIDE_C_REGION (PHOBIUS); NON_CYTOPLASMIC_DOMAIN (PHOBIUS); SIGNAL_PEPTIDE_N_REGION (PHOBIUS); SignalP-noTM (SIGNALP_EUK); SignalP-TM (SIGNALP_GRAM_POSITIVE)	c11729_g1_i2	no hit
c10345_g1_i1	c10345_g1	13.47	glucan endo- -beta-glucosidase 8-like	1293	10	0	0.859	4	F:hydrolase activity, hydrolyzing O-glycosyl compounds; P:carbohydrate metabolic process; C:plasmodesma; C:anchored component of plasma membrane	-	IPR012946 (SMART); IPR012946 (PFAM); IPR000490 (PFAM); IPR013781 (G3DSA:3.20.20.GENE3D); PTHR32227 (PANTHER); PTHR32227:SF55 (PANTHER); IPR000490 (PROSITE_PATTERNS); NON_CYTOPLASMIC_DOMAIN (PHOBIUS); TRANSMEMBRANE (PHOBIUS); CYTOPLASMIC_DOMAIN (PHOBIUS); IPR017853 (SUPERFAMILY); TMhelix (TMHMM)	c10649_g1_i1	no hit
c10346_g1_i1	c10346_g1	17.28	transcription factor myb1r1-like	842	10	4.49e-45	0.559	3	P:response to hormone; F:chromatin binding; F:DNA binding	-	IPR001005 (PFAM); IPR006447 (TIGRFAM); IPR009057 (G3DSA:1.10.10.GENE3D); PTHR12374:SF19 (PANTHER); PTHR12374 (PANTHER); IPR017930 (PROSITE_PROFILES); IPR009057 (SUPERFAMILY)	c11939_g1_i1	gi|628263060|gb|JZ583653.1|JZ583653
c10347_g1_i1	c10347_g1	3.42	fanconi-associated nuclease 1 homolog isoform x2	1442	10	0	0.851	5	F:zinc ion binding; F:hydrolase activity, acting on acid anhydrides, in phosphorus-containing anhydrides; F:nucleic acid binding; P:metabolic process; F:hydrolase activity, acting on ester bonds	-	IPR014883 (SMART); IPR014883 (PFAM); PTHR32043 (PANTHER)	c6923_g1_i1	no hit
c10347_g1_i2	c10347_g1	2.17	fanconi-associated nuclease 1 homolog isoform x2	1646	10	0	0.858	1	F:hydrolase activity, acting on ester bonds		IPR014883 (SMART); IPR014883 (PFAM); PTHR32043 (PANTHER)	no hit	no hit
c10348_g1_i1	c10348_g1	7.32	leucine-rich repeat family protein	418	10	1.17e-21	0.809	9	F:3-hydroxyisobutyrate dehydrogenase activity; C:integral component of membrane; P:protein phosphorylation; F:protein kinase activity; P:pentose-phosphate shunt; P:valine metabolic process; F:ATP binding; F:phosphogluconate dehydrogenase (decarboxylating) activity; F:coenzyme binding	EC:1.1.1.44; EC:1.1.1.31	IPR013210 (PFAM); PTHR24420:SF690 (PANTHER); PTHR24420 (PANTHER); SIGNAL_PEPTIDE_H_REGION (PHOBIUS); NON_CYTOPLASMIC_DOMAIN (PHOBIUS); SIGNAL_PEPTIDE_C_REGION (PHOBIUS); SIGNAL_PEPTIDE (PHOBIUS); SIGNAL_PEPTIDE_N_REGION (PHOBIUS); SignalP-noTM (SIGNALP_EUK); SignalP-noTM (SIGNALP_GRAM_NEGATIVE); SignalP-TM (SIGNALP_GRAM_POSITIVE)	c311_g1_i1	no hit
c10348_g1_i2	c10348_g1	5.04	leucine-rich repeat family protein	967	10	2.17e-26	0.823	6	P:dephosphorylation; F:phosphoprotein phosphatase activity; F:protein kinase activity; P:protein phosphorylation; F:ATP binding; C:integral component of membrane	EC:3.1.3.16	IPR013210 (PFAM); PTHR24420:SF690 (PANTHER); PTHR24420 (PANTHER); SIGNAL_PEPTIDE_C_REGION (PHOBIUS); SIGNAL_PEPTIDE_H_REGION (PHOBIUS); NON_CYTOPLASMIC_DOMAIN (PHOBIUS); SIGNAL_PEPTIDE_N_REGION (PHOBIUS); SIGNAL_PEPTIDE (PHOBIUS); SignalP-noTM (SIGNALP_EUK)	no hit	no hit
c10349_g1_i1	c10349_g1	21.31	endosomal p24a protein	654	10	2.24e-129	0.866	6	C:trans-Golgi network; C:integral component of membrane; C:vacuolar membrane; C:plant-type cell wall; C:Golgi apparatus; C:endosome	-	IPR004240 (PFAM); PTHR10766:SF39 (PANTHER); IPR004240 (PANTHER); NON_CYTOPLASMIC_DOMAIN (PHOBIUS); CYTOPLASMIC_DOMAIN (PHOBIUS); CYTOPLASMIC_DOMAIN (PHOBIUS); TRANSMEMBRANE (PHOBIUS); TRANSMEMBRANE (PHOBIUS); CYTOPLASMIC_DOMAIN (PHOBIUS); TRANSMEMBRANE (PHOBIUS); TRANSMEMBRANE (PHOBIUS); TRANSMEMBRANE (PHOBIUS); NON_CYTOPLASMIC_DOMAIN (PHOBIUS); NON_CYTOPLASMIC_DOMAIN (PHOBIUS); CYTOPLASMIC_DOMAI…	c14936_g1_i1	no hit
c1035_g1_i1	c1035_g1	1.44	protein transparent testa 12-like	483	10	8.78e-58	0.75	4	C:membrane; F:drug transmembrane transporter activity; P:drug transmembrane transport; F:antiporter activity	-	IPR002528 (PFAM); PTHR11206 (PANTHER); PTHR11206:SF80 (PANTHER); NON_CYTOPLASMIC_DOMAIN (PHOBIUS); TRANSMEMBRANE (PHOBIUS); TRANSMEMBRANE (PHOBIUS); NON_CYTOPLASMIC_DOMAIN (PHOBIUS); CYTOPLASMIC_DOMAIN (PHOBIUS); TMhelix (TMHMM)	c22978_g1_i1	no hit
c10350_g1_i1	c10350_g1	21.16	atp-dependent clp protease proteolytic subunit mitochondrial-like	1201	10	2.13e-123	0.857	6	F:serine-type endopeptidase activity; C:chloroplastic endopeptidase Clp complex; F:cobalt ion binding; P:proteolysis; F:zinc ion binding; C:chloroplast thylakoid membrane	EC:3.4.21	IPR001907 (PRINTS); IPR029045 (G3DSA:3.90.226.GENE3D); IPR023562 (PFAM); PTHR10381:SF11 (PANTHER); IPR023562 (PANTHER); IPR018215 (PROSITE_PATTERNS); IPR018215 (PROSITE_PATTERNS); IPR001907 (HAMAP); SignalP-TM (SIGNALP_GRAM_POSITIVE); IPR029045 (SUPERFAMILY)	c7742_g1_i1	no hit
c10351_g1_i1	c10351_g1	17.48	cytochrome	404	10	1.81e-09	0.708	5	F:oxidoreductase activity, acting on paired donors, with incorporation or reduction of molecular oxygen; F:monooxygenase activity; F:heme binding; F:iron ion binding; P:oxidation-reduction process	-	IPR001128 (PFAM); IPR001128 (G3DSA:1.10.630.GENE3D); PTHR24289:SF1 (PANTHER); PTHR24289 (PANTHER); NON_CYTOPLASMIC_DOMAIN (PHOBIUS); SIGNAL_PEPTIDE_C_REGION (PHOBIUS); SIGNAL_PEPTIDE_N_REGION (PHOBIUS); SIGNAL_PEPTIDE_H_REGION (PHOBIUS); SIGNAL_PEPTIDE (PHOBIUS); SignalP-noTM (SIGNALP_EUK); IPR001128 (SUPERFAMILY)	no hit	no hit
c10352_g1_i1	c10352_g1	6.61	promoter-binding protein spl10	255	10	1.76e-42	0.897	2	C:nucleus; F:DNA binding	-	IPR004333 (PFAM); IPR004333 (G3DSA:4.10.1100.GENE3D); PTHR31251:SF5 (PANTHER); PTHR31251 (PANTHER); IPR004333 (PROSITE_PROFILES); IPR004333 (SUPERFAMILY)	no hit	no hit
c10352_g1_i2	c10352_g1	13.82	promoter-binding protein spl10	1225	10	1.1e-58	0.84	2	C:nucleus; F:DNA binding	-	IPR004333 (PFAM); IPR004333 (G3DSA:4.10.1100.GENE3D); PTHR31251:SF5 (PANTHER); PTHR31251 (PANTHER); IPR004333 (PROSITE_PROFILES); IPR004333 (SUPERFAMILY)	c21109_g1_i1	no hit
c10353_g1_i1	c10353_g1	4.41		569	0			0	-		no IPS match	no hit	no hit
c10353_g1_i2	c10353_g1	8.96	syntaxin family protein	1063	10	3.39e-22	0.499	4	P:Golgi vesicle transport; P:vesicle-mediated transport; C:membrane; C:nucleus		TRANSMEMBRANE (PHOBIUS); NON_CYTOPLASMIC_DOMAIN (PHOBIUS); CYTOPLASMIC_DOMAIN (PHOBIUS); TMhelix (TMHMM)	c11686_g1_i2	no hit
c10353_g1_i3	c10353_g1	1.14	hypothetical protein	1005	2	1.87e-07	0.59	3	P:Golgi vesicle transport; P:vesicle-mediated transport; C:membrane		no IPS match	c11686_g1_i3	no hit
c10354_g1_i1	c10354_g1	27.62	rna polymerase ii transcriptional coactivator kelp-like	609	10	9.13e-34	0.896	3	F:transcription coactivator activity; P:regulation of transcription, DNA-templated; F:DNA binding	-	IPR009044 (G3DSA:2.30.31.GENE3D); IPR003173 (PFAM); PTHR13215 (PANTHER); PTHR13215:SF4 (PANTHER); IPR009044 (SUPERFAMILY)	c11940_g1_i1	gi|628262324|gb|JZ582917.1|JZ582917
c10355_g1_i1	c10355_g1	3.62	meiotically up-regulated gene 71 protein isoform 2	543	10	4.1e-63	0.727	0	-		G3DSA:3.90.1490.10 (GENE3D); IPR013813 (G3DSA:3.30.1330.GENE3D); PTHR12196 (PANTHER); IPR013813 (SUPERFAMILY); SSF52402 (SUPERFAMILY)	no hit	no hit
c10356_g1_i1	c10356_g1	26.76	Uncharacterized protein TCM_001206	474	10	2.25e-11	0.557	0	-		no IPS match	c6316_g1_i2	no hit
c10357_g1_i1	c10357_g1	6.59	hypothetical protein M569_14342, partial	898	10	5.26e-121	0.788	2	F:zinc ion binding; F:copper ion binding	-	no IPS match	no hit	no hit
c10357_g1_i2	c10357_g1	1.22	hypothetical protein M569_14342, partial	993	10	2.28e-92	0.811	2	F:zinc ion binding; F:copper ion binding	-	IPR006353 (TIGRFAM); PTHR14269 (PANTHER); PTHR14269:SF4 (PANTHER)	c37738_g1_i1	no hit
c10358_g1_i1	c10358_g1	227.28	calmodulin-like protein 5-like	632	10	4.46e-57	0.713	3	F:calcium ion binding; C:cytosol; P:hyperosmotic salinity response		no IPS match	c13554_g1_i1	gi|628269284|gb|JZ579773.1|JZ579773
c10359_g1_i1	c10359_g1	7.36	histone-lysine n-methyltransferase ashh2-like isoform x3	1198	10	5.28e-21	0.431	1	P:metabolic process	-	no IPS match	c5239_g1_i1	no hit
c1036_g1_i1	c1036_g1	5.63		648	0			0	-		no IPS match	c31411_g1_i1	no hit
c10360_g1_i1	c10360_g1	8.33		495	0			0	-		no IPS match	c10011_g1_i1	no hit
c10361_g1_i1	c10361_g1	25.7	glutamyl-trna synthetase	469	10	1.64e-38	0.683	6	P:translation; C:cytosol; P:single-organism biosynthetic process; F:aminoacyl-tRNA ligase activity; P:tRNA aminoacylation; F:ATP binding	EC:6.1.1	IPR010987 (G3DSA:1.20.1050.GENE3D); IPR004046 (PFAM); IPR012336 (G3DSA:3.40.30.GENE3D); PTHR10119:SF15 (PANTHER); IPR000924 (PANTHER); SIGNAL_PEPTIDE_H_REGION (PHOBIUS); NON_CYTOPLASMIC_DOMAIN (PHOBIUS); SIGNAL_PEPTIDE (PHOBIUS); SIGNAL_PEPTIDE_C_REGION (PHOBIUS); SIGNAL_PEPTIDE_N_REGION (PHOBIUS); IPR010987 (SUPERFAMILY)	no hit	no hit
c10361_g1_i2	c10361_g1	0	probable glutamate--trna cytoplasmic-like	410	10	7.62e-38	0.659	5	P:translation; F:ligase activity, forming aminoacyl-tRNA and related compounds; P:tRNA aminoacylation; C:cytoplasm; F:ATP binding	-	IPR004046 (PFAM); IPR010987 (G3DSA:1.20.1050.GENE3D); IPR000924 (PANTHER); PTHR10119:SF15 (PANTHER); IPR010987 (SUPERFAMILY)	no hit	no hit
c10362_g1_i1	c10362_g1	11.44	zinc finger family protein	602	10	5.11e-40	0.6	2	F:metal ion binding; F:zinc ion binding		no IPS match	c9046_g1_i2	gi|628265602|gb|JZ578501.1|JZ578501
c10363_g1_i1	c10363_g1	3.2		867	0			0	-		no IPS match	no hit	no hit
c10363_g1_i2	c10363_g1	3.54		426	0			0	-		no IPS match	c7038_g1_i1	no hit
c10364_g1_i1	c10364_g1	4.19		491	0			0	-		no IPS match	c17562_g1_i4	no hit
c10364_g1_i2	c10364_g1	9.82		356	0			0	-		no IPS match	c17562_g1_i8	no hit
c10364_g1_i3	c10364_g1	14.93		324	0			0	-		no IPS match	c17562_g1_i7	no hit
c10365_g1_i1	c10365_g1	15.11	o-methyltransferase omt3	1268	10	5.73e-74	0.612	2	F:protein dimerization activity; F:O-methyltransferase activity	-	IPR012967 (PFAM); IPR011991 (G3DSA:1.10.10.GENE3D); IPR029063 (G3DSA:3.40.50.GENE3D); IPR001077 (PFAM); PTHR11746 (PANTHER); PTHR11746:SF68 (PANTHER); SSF46785 (SUPERFAMILY)	c24403_g1_i1	no hit
c10365_g1_i2	c10365_g1	24.83	o-	528	10	8.84e-28	0.718	1	F:O-methyltransferase activity	EC:2.1.1	SIGNAL_PEPTIDE_C_REGION (PHOBIUS); SIGNAL_PEPTIDE_N_REGION (PHOBIUS); SIGNAL_PEPTIDE_H_REGION (PHOBIUS); SIGNAL_PEPTIDE (PHOBIUS); NON_CYTOPLASMIC_DOMAIN (PHOBIUS); SignalP-noTM (SIGNALP_GRAM_NEGATIVE); SignalP-noTM (SIGNALP_EUK); SignalP-TM (SIGNALP_GRAM_POSITIVE)	c8209_g1_i1	no hit
c10366_g1_i1	c10366_g1	5.79	PREDICTED: uncharacterized protein LOC101246260	1094	10	2.51e-124	0.839	2	F:nucleotidyltransferase activity; P:metabolic process	-	IPR002934 (PFAM); G3DSA:3.30.460.10 (GENE3D); PTHR23092 (PANTHER); PTHR23092:SF19 (PANTHER); SSF81301 (SUPERFAMILY); SSF81631 (SUPERFAMILY)	c31969_g1_i1	no hit
c10367_g1_i1	c10367_g1	12.13	gtpase activating	687	10	4.29e-33	0.521	3	P:signal transduction; C:intracellular; P:response to anoxia		PTHR23177 (PANTHER)	c7564_g1_i1	no hit
c10368_g1_i1	c10368_g1	3.46		1072	0			0	-		no IPS match	c33107_g1_i1	no hit
c10369_g1_i1	c10369_g1	6	gb: isoform 1	1282	10	5.88e-171	0.825	1	C:chloroplast	-	IPR026057 (PFAM); PTHR32285 (PANTHER); PTHR32285:SF23 (PANTHER)	c7356_g1_i1	no hit
c1037_g1_i1	c1037_g1	0		528	0			0	-		TRANSMEMBRANE (PHOBIUS); NON_CYTOPLASMIC_DOMAIN (PHOBIUS); CYTOPLASMIC_DOMAIN (PHOBIUS); TMhelix (TMHMM)	c24736_g1_i1	no hit
c1037_g1_i2	c1037_g1	8.95		473	0			0	-		SIGNAL_PEPTIDE_N_REGION (PHOBIUS); SIGNAL_PEPTIDE_C_REGION (PHOBIUS); SIGNAL_PEPTIDE (PHOBIUS); NON_CYTOPLASMIC_DOMAIN (PHOBIUS); SIGNAL_PEPTIDE_H_REGION (PHOBIUS); SignalP-TM (SIGNALP_GRAM_POSITIVE); SignalP-noTM (SIGNALP_EUK)	c24736_g1_i1	no hit
c10370_g1_i1	c10370_g1	10.45	nf-x-like 1 isoform 1	1235	10	0	0.765	6	P:response to abiotic stimulus; P:response to stress; P:regulation of transcription, DNA-templated; F:sequence-specific DNA binding transcription factor activity; C:nucleus; F:zinc ion binding	-	IPR000967 (SMART); PTHR12360:SF0 (PANTHER); PTHR12360 (PANTHER)	c16364_g1_i1	no hit
c10371_g1_i1	c10371_g1	13.88	protease inhibitor seed storage lipid transfer family protein	527	10	4.14e-58	0.813	2	F:peptidase activity; P:proteolysis	-	G3DSA:1.10.110.10 (GENE3D); IPR016140 (PFAM); TRANSMEMBRANE (PHOBIUS); NON_CYTOPLASMIC_DOMAIN (PHOBIUS); CYTOPLASMIC_DOMAIN (PHOBIUS); SignalP-TM (SIGNALP_GRAM_POSITIVE); IPR016140 (SUPERFAMILY); TMhelix (TMHMM)	c6973_g1_i2	no hit
c10371_g1_i2	c10371_g1	14.89	protease inhibitor seed storage lipid transfer family protein	293	10	3.33e-44	0.876	2	F:peptidase activity; P:proteolysis	-	no IPS match	c6973_g1_i1	no hit
c10372_g1_i1	c10372_g1	5.65	calcineurin b-like protein-interacting protein kinase	1269	10	0	0.848	4	P:protein phosphorylation; F:ATP binding; P:signal transduction; F:protein serine/threonine kinase activity	EC:2.7.11	IPR002290 (SMART); G3DSA:3.30.200.20 (GENE3D); IPR004041 (PFAM); IPR000719 (PFAM); G3DSA:1.10.510.10 (GENE3D); PTHR24347:SF167 (PANTHER); IPR020636 (PANTHER); IPR008271 (PROSITE_PATTERNS); IPR017441 (PROSITE_PATTERNS); CYTOPLASMIC_DOMAIN (PHOBIUS); NON_CYTOPLASMIC_DOMAIN (PHOBIUS); TRANSMEMBRANE (PHOBIUS); IPR000719 (PROSITE_PROFILES); IPR018451 (PROSITE_PROFILES); IPR011009 (SUPERFAMILY)	c9604_g1_i1	no hit
c10372_g1_i2	c10372_g1	2.39	calcineurin b-like protein-interacting protein kinase	1484	10	0	0.848	4	P:protein phosphorylation; F:ATP binding; P:signal transduction; F:protein serine/threonine kinase activity	EC:2.7.11	IPR002290 (SMART); IPR000719 (PFAM); IPR004041 (PFAM); G3DSA:3.30.200.20 (GENE3D); G3DSA:1.10.510.10 (GENE3D); PTHR24347:SF167 (PANTHER); IPR020636 (PANTHER); IPR017441 (PROSITE_PATTERNS); IPR008271 (PROSITE_PATTERNS); TRANSMEMBRANE (PHOBIUS); NON_CYTOPLASMIC_DOMAIN (PHOBIUS); CYTOPLASMIC_DOMAIN (PHOBIUS); IPR000719 (PROSITE_PROFILES); IPR018451 (PROSITE_PROFILES); IPR011009 (SUPERFAMILY)	c10527_g1_i1	no hit
c10373_g1_i1	c10373_g1	34.94	casp-like protein vit_19s0090g00570-like	721	10	2.48e-74	0.809	2	C:integral component of membrane; C:plasma membrane	-	NON_CYTOPLASMIC_DOMAIN (PHOBIUS); CYTOPLASMIC_DOMAIN (PHOBIUS); TRANSMEMBRANE (PHOBIUS); SignalP-noTM (SIGNALP_EUK); TMhelix (TMHMM)	c7001_g1_i1	no hit
c10374_g1_i1	c10374_g1	0		926	0			0	-		no IPS match	no hit	no hit
c10374_g1_i2	c10374_g1	15.69		1079	0			0	-		no IPS match	c10132_g1_i1	no hit
c10375_g1_i1	c10375_g1	46.29	hydroxyproline-rich glycoprotein family protein	591	10	2.17e-22	0.805	0	-		no IPS match	c10816_g1_i1	no hit
c10375_g1_i2	c10375_g1	9.55	hydroxyproline-rich glycoprotein family protein	296	10	1.27e-20	0.823	0	-		no IPS match	no hit	no hit
c10376_g1_i1	c10376_g1	3.39		872	0			0	-		no IPS match	c30715_g1_i1	no hit
c10376_g1_i2	c10376_g1	2.88		895	0			0	-		no IPS match	c30715_g1_i1	no hit
c10377_g1_i1	c10377_g1	7.03	deoxyuridine 5 -triphosphate nucleotidohydrolase	304	10	4.22e-43	0.882	8	C:cytosol; P:DNA repair; F:dUTP diphosphatase activity; P:DNA-dependent DNA replication; P:dUMP biosynthetic process; F:identical protein binding; P:dUTP metabolic process; F:magnesium ion binding	EC:3.6.1.23	IPR029054 (G3DSA:2.70.40.GENE3D); IPR008180 (PFAM); PTHR11241 (PANTHER); IPR029054 (SUPERFAMILY)	no hit	no hit
c10377_g1_i2	c10377_g1	99.63	deoxyuridine 5 -triphosphate nucleotidohydrolase-like	487	10	3.81e-48	0.824	6	F:identical protein binding; F:dUTP diphosphatase activity; F:magnesium ion binding; C:cytosol; P:dUTP metabolic process; P:DNA repair	EC:3.6.1.23	IPR008180 (PFAM); IPR029054 (G3DSA:2.70.40.GENE3D); PTHR11241 (PANTHER); PTHR11241:SF0 (PANTHER); IPR029054 (SUPERFAMILY)	c13480_g1_i1	no hit
c10378_g1_i1	c10378_g1	163.35	20 kda chloroplastic-like	813	10	9.81e-65	0.835	3	P:protein folding; C:chloroplast envelope; C:chloroplast stroma	-	IPR020818 (SMART); IPR020818 (PFAM); IPR020818 (G3DSA:2.30.33.GENE3D); IPR020818 (PANTHER); PTHR10772:SF6 (PANTHER); IPR011032 (SUPERFAMILY)	c11061_g1_i1	gi|628268908|gb|JZ579416.1|JZ579416
c10379_g1_i1	c10379_g1	10.21	nuclear pore complex protein nup155-like	913	10	2.45e-136	0.867	7	F:structural constituent of nuclear pore; C:nuclear pore; C:nucleolus; C:plasmodesma; C:plasma membrane; P:nucleocytoplasmic transport; C:chloroplast	-	IPR007187 (PFAM); PTHR10350:SF6 (PANTHER); IPR004870 (PANTHER)	c15290_g1_i1	gi|628262663|gb|JZ583256.1|JZ583256
c1038_g1_i1	c1038_g1	29.23	aldo keto reductase 2	388	10	1.15e-35	0.83	2	P:oxidation-reduction process; F:oxidoreductase activity	-	IPR023210 (G3DSA:3.20.20.GENE3D); PTHR11732:SF162 (PANTHER); IPR001395 (PANTHER); IPR023210 (SUPERFAMILY)	c21476_g1_i2	no hit
c10380_g1_i1	c10380_g1	7.36	protein yls7-like	1078	10	5.55e-48	0.519	0	-		IPR025846 (PFAM); PTHR32285:SF16 (PANTHER); PTHR32285 (PANTHER); TRANSMEMBRANE (PHOBIUS); CYTOPLASMIC_DOMAIN (PHOBIUS); NON_CYTOPLASMIC_DOMAIN (PHOBIUS); TMhelix (TMHMM)	c3168_g1_i1	no hit
c10381_g1_i1	c10381_g1	41.36	serine threonine-protein phosphatase 2a 65 kda regulatory subunit a beta isoform-like	433	10	4.22e-62	0.988	13	F:protein phosphatase type 2A regulator activity; C:cytosol; C:cell wall; P:response to ethylene; P:auxin polar transport; P:regulation of stomatal movement; P:positive regulation of abscisic acid-activated signaling pathway; P:regulation of catalytic activity; P:response to cadmium ion; P:regulation of protein dephosphorylation; C:nucleus; C:plasma membrane; F:binding	-	IPR011989 (G3DSA:1.25.10.GENE3D); PTHR10648 (PANTHER); IPR021133 (PROSITE_PROFILES); IPR016024 (SUPERFAMILY)	c12636_g1_i1	no hit
c10382_g1_i1	c10382_g1	25.41	30s ribosomal protein s17-like isoform 1	786	10	1.16e-49	0.891	3	C:ribosome; F:structural constituent of ribosome; P:translation	-	no IPS match	c6638_g1_i1	gi|628261808|gb|JZ580673.1|JZ580673
c10383_g1_i1	c10383_g1	7.08	hypothetical protein PRUPE_ppa025034mg	705	10	4.1e-23	0.93	0	-		NON_CYTOPLASMIC_DOMAIN (PHOBIUS); CYTOPLASMIC_DOMAIN (PHOBIUS); TRANSMEMBRANE (PHOBIUS); TMhelix (TMHMM)	c34642_g1_i1	no hit
c10383_g1_i2	c10383_g1	9.27	40s ribosomal protein s23-1	727	10	4.28e-55	0.934	0	-		CYTOPLASMIC_DOMAIN (PHOBIUS); TRANSMEMBRANE (PHOBIUS); TRANSMEMBRANE (PHOBIUS); NON_CYTOPLASMIC_DOMAIN (PHOBIUS); NON_CYTOPLASMIC_DOMAIN (PHOBIUS)	c425_g1_i1	no hit
c10384_g1_i1	c10384_g1	7.73	endoribonuclease l-psp family protein	1207	10	1.31e-140	0.716	0	-		IPR006175 (PFAM); IPR013813 (G3DSA:3.30.1330.GENE3D); PTHR12196 (PANTHER); IPR013813 (SUPERFAMILY)	c8717_g1_i1	no hit
c10385_g1_i1	c10385_g1	6.13		378	0			0	-		no IPS match	no hit	no hit
c10385_g1_i2	c10385_g1	8.6	f-box kelch-repeat protein skip6-like	547	4	1.99e-09	0.775	0	-		no IPS match	c7445_g1_i1	no hit
c10386_g1_i1	c10386_g1	6.82	probable cyclic nucleotide-gated ion channel 17-like	2122	10	0	0.847	5	F:voltage-gated potassium channel activity; P:regulation of ion transmembrane transport; P:potassium ion transmembrane transport; C:integral component of membrane; F:protein binding	-	IPR003938 (PRINTS); IPR000595 (SMART); IPR000595 (PFAM); IPR005821 (PFAM); G3DSA:1.10.287.70 (GENE3D); G3DSA:1.10.287.630 (GENE3D); IPR014710 (G3DSA:2.60.120.GENE3D); PTHR10217:SF494 (PANTHER); PTHR10217 (PANTHER); TRANSMEMBRANE (PHOBIUS); CYTOPLASMIC_DOMAIN (PHOBIUS); NON_CYTOPLASMIC_DOMAIN (PHOBIUS); NON_CYTOPLASMIC_DOMAIN (PHOBIUS); CYTOPLASMIC_DOMAIN (PHOBIUS); TRANSMEMBRANE (PHOBIUS); TRANSM…	c1871_g1_i1	no hit
c10386_g1_i2	c10386_g1	0	probable cyclic nucleotide-gated ion channel 17-like	604	10	6.88e-110	0.878	5	F:voltage-gated potassium channel activity; P:regulation of ion transmembrane transport; P:potassium ion transmembrane transport; C:integral component of membrane; F:protein binding	-	IPR000595 (PFAM); IPR014710 (G3DSA:2.60.120.GENE3D); PTHR10217 (PANTHER); PTHR10217:SF494 (PANTHER); IPR000048 (PROSITE_PROFILES); IPR018490 (SUPERFAMILY)	no hit	no hit
c10387_g1_i1	c10387_g1	17.14	ras-related protein raba1f-like	796	10	6.34e-126	0.962	10	F:GTP binding; P:response to cadmium ion; P:vesicle-mediated transport; C:cytosol; P:small GTPase mediated signal transduction; P:nucleocytoplasmic transport; P:intracellular protein transport; P:GTP catabolic process; F:GTPase activity; C:membrane	-	IPR001806 (PRINTS); IPR002041 (SMART); IPR020849 (SMART); IPR003579 (SMART); IPR003578 (SMART); IPR027417 (G3DSA:3.40.50.GENE3D); IPR005225 (TIGRFAM); IPR001806 (PFAM); PTHR24073 (PANTHER); PTHR24073:SF448 (PANTHER); PS51419 (PROSITE_PROFILES); IPR027417 (SUPERFAMILY)	c21454_g1_i1	no hit
c10388_g1_i1	c10388_g1	4.61	macpf domain-containing protein at1g14780-like	945	10	2.65e-157	0.811	0	-		no IPS match	c127_g1_i1	no hit
c10389_g1_i1	c10389_g1	13.52	hydrolase family protein	2206	10	0	0.773	1	F:catalytic activity	-	no IPS match	c11099_g1_i1	no hit
c10390_g1_i1	c10390_g1	14.84	Uncharacterized protein TCM_002679	1011	10	1.98e-43	0.629	1	P:response to karrikin		TRANSMEMBRANE (PHOBIUS); NON_CYTOPLASMIC_DOMAIN (PHOBIUS); CYTOPLASMIC_DOMAIN (PHOBIUS)	c11889_g1_i2	no hit
c10391_g1_i1	c10391_g1	21.68	probable serine threonine-protein kinase at1g18390-like	1462	10	0	0.794	6	F:non-membrane spanning protein tyrosine kinase activity; F:polysaccharide binding; C:plasma membrane; P:peptidyl-tyrosine phosphorylation; F:ATP binding; F:protein serine/threonine kinase activity	EC:2.7.10.2; EC:2.7.11	IPR002290 (SMART); IPR013320 (G3DSA:2.60.120.GENE3D); G3DSA:3.30.200.20 (GENE3D); G3DSA:1.10.510.10 (GENE3D); IPR000719 (PFAM); PTHR24420:SF615 (PANTHER); PTHR24420 (PANTHER); IPR008271 (PROSITE_PATTERNS); IPR017441 (PROSITE_PATTERNS); NON_CYTOPLASMIC_DOMAIN (PHOBIUS); TRANSMEMBRANE (PHOBIUS); CYTOPLASMIC_DOMAIN (PHOBIUS); IPR000719 (PROSITE_PROFILES); IPR011009 (SUPERFAMILY); TMhelix (TMHMM)	c20894_g4_i1	no hit
c10392_g1_i1	c10392_g1	14.23	SEY1	674	10	4.82e-58	0.665	0	-		SIGNAL_PEPTIDE (PHOBIUS); SIGNAL_PEPTIDE_C_REGION (PHOBIUS); NON_CYTOPLASMIC_DOMAIN (PHOBIUS); SIGNAL_PEPTIDE_H_REGION (PHOBIUS); SIGNAL_PEPTIDE_N_REGION (PHOBIUS)	c6263_g1_i1	no hit
c10393_g1_i1	c10393_g1	12.38		318	0			0	-		no IPS match	no hit	gi|628262295|gb|JZ582888.1|JZ582888
c10394_g1_i1	c10394_g1	8.1	PREDICTED: uncharacterized protein LOC102580659	2142	10	2.5e-149	0.576	0	-		no IPS match	c13579_g1_i1	no hit
c10395_g1_i1	c10395_g1	9.71	acyl- n-acyltransferases-like protein	1270	10	2.38e-133	0.745	2	F:N-acetyltransferase activity; P:metabolic process	EC:2.3.1	no IPS match	c7625_g1_i1	no hit
c10396_g1_i1	c10396_g1	26.38	uncharacterized loc101218484	807	10	4.74e-48	0.734	2	F:unfolded protein binding; F:heat shock protein binding		IPR001305 (G3DSA:2.10.230.GENE3D); CYTOPLASMIC_DOMAIN (PHOBIUS); TRANSMEMBRANE (PHOBIUS); NON_CYTOPLASMIC_DOMAIN (PHOBIUS)	c15479_g1_i2	no hit
c10396_g1_i2	c10396_g1	11.76	uncharacterized loc101218484	493	10	6.77e-29	0.684	2	F:unfolded protein binding; F:heat shock protein binding		IPR001305 (G3DSA:2.10.230.GENE3D); NON_CYTOPLASMIC_DOMAIN (PHOBIUS); TRANSMEMBRANE (PHOBIUS); CYTOPLASMIC_DOMAIN (PHOBIUS); IPR001305 (SUPERFAMILY)	c15479_g1_i1	no hit
c10397_g1_i1	c10397_g1	19.94	mitochondrial nad-dependent malate dehydrogenase	598	10	8.32e-121	0.939	14	F:copper ion binding; C:cell wall; F:L-malate dehydrogenase activity; P:response to salt stress; P:defense response to bacterium; P:response to cold; P:malate metabolic process; P:tricarboxylic acid cycle; P:cellular carbohydrate metabolic process; C:mitochondrial matrix; C:chloroplast; P:response to cadmium ion; C:membrane; C:apoplast	EC:1.1.1.37	IPR001236 (PFAM); IPR016040 (G3DSA:3.40.50.GENE3D); IPR010097 (TIGRFAM); IPR015955 (G3DSA:3.90.110.GENE3D); IPR022383 (PFAM); IPR001557 (PANTHER); PTHR11540:SF9 (PANTHER); IPR001252 (PROSITE_PATTERNS); SSF51735 (SUPERFAMILY); IPR015955 (SUPERFAMILY)	c20509_g1_i3	no hit
c10398_g1_i1	c10398_g1	115.72	proteasome subunit alpha type-7-like	1117	10	5.78e-145	0.983	9	C:phragmoplast; C:cytosolic ribosome; C:proteasome core complex, alpha-subunit complex; P:ubiquitin-dependent protein catabolic process; C:vacuolar membrane; C:spindle; C:chloroplast; C:nucleus; F:threonine-type endopeptidase activity	EC:3.4.25	IPR000426 (SMART); IPR001353 (PFAM); IPR000426 (PFAM); IPR029055 (G3DSA:3.60.20.GENE3D); PTHR11599:SF15 (PANTHER); PTHR11599 (PANTHER); IPR000426 (PROSITE_PATTERNS); IPR023332 (PROSITE_PROFILES); IPR029055 (SUPERFAMILY)	c11254_g1_i1	no hit
c10399_g1_i1	c10399_g1	11.74	heat shock factor protein hsf24-like	704	10	2.06e-57	0.59	9	P:regulation of transcription, DNA-templated; P:response to stress; F:sequence-specific DNA binding; P:response to heat; C:nucleus; F:sequence-specific DNA binding transcription factor activity; F:DNA binding; P:negative regulation of transcription, DNA-templated; P:transcription, DNA-templated		no IPS match	c10348_g1_i1	no hit
c104_g1_i1	c104_g1	4.12		281	0			0	-		no IPS match	c17328_g1_i1	no hit
c104_g2_i1	c104_g2	7.59		227	0			0	-		NON_CYTOPLASMIC_DOMAIN (PHOBIUS); CYTOPLASMIC_DOMAIN (PHOBIUS); TRANSMEMBRANE (PHOBIUS); TMhelix (TMHMM)	no hit	no hit
c1040_g1_i1	c1040_g1	8.92	wrky transcription factor 6-like	474	10	2.56e-40	0.611	3	F:sequence-specific DNA binding; F:sequence-specific DNA binding transcription factor activity; P:regulation of transcription, DNA-templated		IPR003657 (PFAM); IPR003657 (G3DSA:2.20.25.GENE3D); PTHR31429:SF4 (PANTHER); PTHR31429 (PANTHER); IPR003657 (PROSITE_PROFILES); IPR003657 (SUPERFAMILY)	c22508_g1_i1	no hit
c10400_g1_i1	c10400_g1	8.47	probable lrr receptor-like serine threonine-protein kinase at4g26540-like	2474	10	0	0.807	5	P:protein phosphorylation; F:ATP binding; C:integral component of membrane; F:protein serine/threonine kinase activity; F:protein binding	EC:2.7.11	IPR002290 (SMART); IPR003591 (SMART); PF13516 (PFAM); IPR001611 (PFAM); IPR001611 (PFAM); G3DSA:3.80.10.10 (GENE3D); G3DSA:3.80.10.10 (GENE3D); G3DSA:3.30.200.20 (GENE3D); G3DSA:1.10.510.10 (GENE3D); IPR000719 (PFAM); PTHR24420:SF636 (PANTHER); PTHR24420 (PANTHER); IPR017441 (PROSITE_PATTERNS); IPR008271 (PROSITE_PATTERNS); CYTOPLASMIC_DOMAIN (PHOBIUS); NON_CYTOPLASMIC_DOMAIN (PHOBIUS); TRANSMEMB…	c13626_g1_i1	no hit
c10401_g1_i1	c10401_g1	10.55	udp-glucuronate 4-epimerase 3-like	512	10	9.26e-22	0.895	4	P:cellular metabolic process; P:carbohydrate metabolic process; F:coenzyme binding; F:racemase and epimerase activity, acting on carbohydrates and derivatives	-	NON_CYTOPLASMIC_DOMAIN (PHOBIUS); CYTOPLASMIC_DOMAIN (PHOBIUS); TRANSMEMBRANE (PHOBIUS); TMhelix (TMHMM)	no hit	no hit
c10402_g1_i1	c10402_g1	16.26	p-loop containing nucleoside triphosphate hydrolases superfamily protein	1020	10	3.66e-141	0.804	4	F:kinase activity; C:membrane; F:ATP binding; P:phosphorylation	-	no IPS match	c10803_g1_i1	no hit
c10403_g1_i1	c10403_g1	2.23		233	0			0	-		SignalP-noTM (SIGNALP_EUK)	no hit	no hit
c10403_g1_i2	c10403_g1	15.65		462	0			0	-		no IPS match	no hit	no hit
c10403_g1_i3	c10403_g1	4.41		344	0			0	-		SignalP-noTM (SIGNALP_EUK)	no hit	no hit
c10403_g1_i4	c10403_g1	7.06		546	0			0	-		TMhelix (TMHMM)	no hit	no hit
c10404_g1_i1	c10404_g1	9.49	squamosa promoter-binding-like protein 6-like isoform x1	1016	10	2.25e-60	0.559	2	C:nucleus; F:DNA binding		IPR004333 (G3DSA:4.10.1100.GENE3D); IPR004333 (PFAM); PTHR31251 (PANTHER); IPR004333 (PROSITE_PROFILES); IPR004333 (SUPERFAMILY)	c16747_g1_i2	no hit
c10405_g1_i1	c10405_g1	42.46	cytochrome c oxidase polypeptide	489	10	4.71e-31	0.896	1	C:mitochondrial respiratory chain	-	IPR008432 (PIRSF); CYTOPLASMIC_DOMAIN (PHOBIUS); TRANSMEMBRANE (PHOBIUS); NON_CYTOPLASMIC_DOMAIN (PHOBIUS); TMhelix (TMHMM)	c11752_g1_i1	no hit
c10406_g1_i1	c10406_g1	5.17	kinase superfamily protein with octicosapeptide phox bem1p isoform 5	1117	10	3.11e-67	0.521	1	F:transferase activity, transferring phosphorus-containing groups	-	no IPS match	c17650_g1_i1	no hit
c10407_g1_i1	c10407_g1	2.9	auxin-induced protein 10a5-like	787	10	7.1e-63	0.696	1	P:positive regulation of leaf senescence		SIGNAL_PEPTIDE_C_REGION (PHOBIUS); SIGNAL_PEPTIDE (PHOBIUS); SIGNAL_PEPTIDE_N_REGION (PHOBIUS); NON_CYTOPLASMIC_DOMAIN (PHOBIUS); SIGNAL_PEPTIDE_H_REGION (PHOBIUS); SignalP-noTM (SIGNALP_EUK)	c10197_g1_i1	gi|628265828|gb|JZ578727.1|JZ578727
c10408_g1_i1	c10408_g1	9.54	phosphatidic acid phosphohydrolase 2 isoform 10	1522	10	2.05e-59	0.53	0	-		IPR007651 (PFAM); PTHR12181:SF12 (PANTHER); PTHR12181 (PANTHER)	no hit	no hit
c10409_g1_i1	c10409_g1	3.56	dna mismatch repair protein mlh3-like isoform x11	1545	10	7.77e-39	0.467	5	F:mismatched DNA binding; F:ATP binding; P:mismatch repair; P:reciprocal meiotic recombination; C:mismatch repair complex		IPR013507 (PFAM); IPR014721 (G3DSA:3.30.230.GENE3D); IPR028830 (PTHR10073:PANTHER); PTHR10073 (PANTHER); IPR020568 (SUPERFAMILY)	c2681_g1_i1	no hit
c1041_g1_i1	c1041_g1	10.78	prenylyltransferase superfamily isoform 2	587	10	5.83e-28	0.494	0	-		no IPS match	c32055_g1_i1	no hit
c10410_g1_i1	c10410_g1	5.12	dna polymerase i-like	781	10	1.66e-31	0.637	3	P:nucleic acid phosphodiester bond hydrolysis; F:5'-3' exonuclease activity; F:DNA binding	-	IPR029060 (G3DSA:3.40.50.GENE3D); PTHR10133:SF22 (PANTHER); PTHR10133 (PANTHER)	c37351_g1_i1	no hit
c10411_g1_i1	c10411_g1	0	protein gast1-like	726	10	1.35e-47	0.72	0	-		TRANSMEMBRANE (PHOBIUS); CYTOPLASMIC_DOMAIN (PHOBIUS); NON_CYTOPLASMIC_DOMAIN (PHOBIUS)	no hit	no hit
c10411_g1_i2	c10411_g1	11.36	protein gast1-like	642	10	6.43e-54	0.831	0	-		CYTOPLASMIC_DOMAIN (PHOBIUS); TRANSMEMBRANE (PHOBIUS); NON_CYTOPLASMIC_DOMAIN (PHOBIUS)	c12698_g1_i1	no hit
c10411_g1_i3	c10411_g1	3.62	protein gast1-like	774	10	2.25e-47	0.72	0	-		TRANSMEMBRANE (PHOBIUS); NON_CYTOPLASMIC_DOMAIN (PHOBIUS); CYTOPLASMIC_DOMAIN (PHOBIUS)	no hit	no hit
c10411_g1_i4	c10411_g1	32.02	protein gast1-like	690	10	1.12e-53	0.831	0	-		TRANSMEMBRANE (PHOBIUS); NON_CYTOPLASMIC_DOMAIN (PHOBIUS); CYTOPLASMIC_DOMAIN (PHOBIUS)	c12698_g1_i2	no hit
c10412_g1_i1	c10412_g1	224.29	60s ribosomal protein l34-like	405	10	1.23e-70	0.996	6	C:nucleolus; F:structural constituent of ribosome; C:vacuolar membrane; C:cytosolic large ribosomal subunit; C:chloroplast; P:translation	-	IPR008195 (PRINTS); IPR008195 (PFAM); IPR008195 (PANTHER); IPR018065 (PROSITE_PATTERNS)	c12402_g1_i1	no hit
c10413_g1_i1	c10413_g1	7.34	g-type lectin s-receptor-like serine threonine-protein kinase at4g27290-like	960	10	2.89e-122	0.72	4	P:phosphorylation; F:protein kinase activity; F:nucleotide binding; P:recognition of pollen	-	IPR001480 (SMART); IPR000858 (PFAM); IPR001480 (G3DSA:2.90.10.GENE3D); IPR001480 (PFAM); PTHR11795:SF367 (PANTHER); PTHR11795 (PANTHER); SIGNAL_PEPTIDE_C_REGION (PHOBIUS); NON_CYTOPLASMIC_DOMAIN (PHOBIUS); SIGNAL_PEPTIDE_H_REGION (PHOBIUS); SIGNAL_PEPTIDE_N_REGION (PHOBIUS); SIGNAL_PEPTIDE (PHOBIUS); IPR001480 (PROSITE_PROFILES); SignalP-noTM (SIGNALP_EUK); IPR001480 (SUPERFAMILY)	no hit	no hit
c10414_g1_i1	c10414_g1	90.75	nadh-ubiquinone oxidoreductase 11 kda subunit	625	10	2.35e-45	0.856	6	P:ubiquitin-dependent protein catabolic process; C:mitochondrial respiratory chain complex I; P:response to misfolded protein; P:proteasome core complex assembly; P:photorespiration; C:nucleus	-	NON_CYTOPLASMIC_DOMAIN (PHOBIUS); CYTOPLASMIC_DOMAIN (PHOBIUS); TRANSMEMBRANE (PHOBIUS)	c10278_g1_i1	gi|628265969|gb|JZ578868.1|JZ578868
c10415_g1_i1	c10415_g1	3.36	f-box protein at3g54460-like	971	10	5.12e-79	0.876	6	F:helicase activity; F:DNA binding; C:plasmodesma; F:ATP binding; P:metabolic process; F:zinc ion binding	-	IPR001650 (SMART); IPR027417 (G3DSA:3.40.50.GENE3D); IPR001650 (PFAM); PTHR10799:SF586 (PANTHER); PTHR10799 (PANTHER); IPR001650 (PROSITE_PROFILES); IPR027417 (SUPERFAMILY)	no hit	no hit
c10415_g1_i2	c10415_g1	4.9	f-box protein at3g54460-like	986	10	1.14e-78	0.876	6	F:helicase activity; F:DNA binding; C:plasmodesma; F:ATP binding; P:metabolic process; F:zinc ion binding	-	IPR001650 (SMART); IPR001650 (PFAM); IPR027417 (G3DSA:3.40.50.GENE3D); PTHR10799:SF586 (PANTHER); PTHR10799 (PANTHER); IPR001650 (PROSITE_PROFILES); IPR027417 (SUPERFAMILY)	no hit	no hit
c10416_g1_i1	c10416_g1	7.55	pentatricopeptide repeat-containing protein at3g46870-like	1349	10	1.29e-96	0.764	0	-		IPR002885 (PFAM); IPR002885 (TIGRFAM); IPR002885 (PFAM); PTHR24015 (PANTHER); IPR002885 (PROSITE_PROFILES); IPR002885 (PROSITE_PROFILES)	c11715_g1_i1	no hit
c10417_g1_i1	c10417_g1	12.02	mitochondrial substrate carrier family protein	618	10	1.57e-65	0.855	6	P:nucleotide transmembrane transport; C:chloroplast envelope; P:ion transmembrane transport; F:nucleotide transmembrane transporter activity; P:organic anion transport; C:integral component of membrane	-	IPR002067 (PRINTS); IPR018108 (PFAM); IPR023395 (G3DSA:1.50.40.GENE3D); PTHR24089 (PANTHER); PTHR24089:SF182 (PANTHER); IPR018108 (PROSITE_PROFILES); IPR018108 (PROSITE_PROFILES); IPR023395 (SUPERFAMILY)	no hit	gi|628264840|gb|JZ581111.1|JZ581111
c10418_g1_i1	c10418_g1	31.26	translation machinery-associated protein 22-like	1054	10	3.72e-97	0.835	2	P:translational initiation; F:translation initiation factor activity	-	IPR005873 (TIGRFAM); IPR001950 (PFAM); IPR001950 (G3DSA:3.30.780.GENE3D); PTHR12789 (PANTHER); IPR001950 (PROSITE_PROFILES); IPR001950 (SUPERFAMILY)	c13864_g1_i1	gi|628266117|gb|JZ579016.1|JZ579016
c10419_g1_i1	c10419_g1	4.7	ubiquitin-like-specific protease 1d-like	1024	10	1.25e-42	0.47	2	F:cysteine-type peptidase activity; P:proteolysis		Coil (COILS); IPR003653 (PFAM); PTHR12438:SF7 (PANTHER); PTHR12438 (PANTHER); IPR003653 (PROSITE_PROFILES); SSF54001 (SUPERFAMILY)	c14100_g1_i1	no hit
c1042_g1_i1	c1042_g1	0	tyrosine aminotransferase 2	213	1	1.96e-09	0.67	1	F:catalytic activity	-	no IPS match	no hit	no hit
c10420_g1_i1	c10420_g1	21.09	transketolase precursor	596	10	2.96e-132	0.967	5	C:chloroplast envelope; P:response to cadmium ion; F:transketolase activity; P:metabolic process; P:response to salt stress	EC:2.2.1.1	IPR029061 (G3DSA:3.40.50.GENE3D); IPR005474 (PFAM); PTHR11624:SF60 (PANTHER); PTHR11624 (PANTHER); IPR029061 (SUPERFAMILY)	c6810_g1_i1	no hit
c10421_g1_i1	c10421_g1	30.51	PREDICTED: uncharacterized protein LOC101251647	626	10	8.5e-18	0.578	0	-		no IPS match	c10244_g1_i1	no hit
c10422_g1_i1	c10422_g1	78.14	peptidyl-prolyl cis-trans isomerase family protein	225	10	5.84e-38	0.955	8	P:protein folding; C:Golgi apparatus; C:plasmodesma; C:plasma membrane; C:chloroplast; P:protein peptidyl-prolyl isomerization; C:cytosol; F:peptidyl-prolyl cis-trans isomerase activity	EC:5.2.1.8	no IPS match	c12379_g1_i1	no hit
c10423_g1_i1	c10423_g1	21.14	serine acetyltransferase mitochondrial-like	616	10	9.69e-106	0.926	9	F:zinc ion binding; P:response to cold; F:serine O-acetyltransferase activity; F:protein dimerization activity; P:cellular response to sulfate starvation; P:cysteine biosynthetic process from serine; P:response to cadmium ion; C:cytoplasm; C:nucleus	EC:2.3.1.30	no IPS match	c17667_g1_i3	gi|628268203|gb|JZ582231.1|JZ582231
c10424_g1_i1	c10424_g1	14.23	probable membrane-associated kinase regulator 1-like	1140	10	8.98e-29	0.407	0	-		no IPS match	c8866_g1_i1	no hit
c10425_g1_i1	c10425_g1	5.83	pentatricopeptide repeat-containing protein chloroplastic-like	1542	10	0	0.753	4	C:vacuole; P:mRNA modification; C:mitochondrion; C:chloroplast	-	no IPS match	c31135_g1_i1	no hit
c10425_g2_i1	c10425_g2	5.91	pentatricopeptide repeat-containing protein at2g44880-like	1598	10	0	0.744	1	F:protein binding		IPR002885 (TIGRFAM); IPR002885 (PFAM); IPR011990 (G3DSA:1.25.40.GENE3D); IPR002885 (PFAM); IPR002885 (PFAM); PTHR24015 (PANTHER); PTHR24015:SF109 (PANTHER); IPR002885 (PROSITE_PROFILES); IPR002885 (PROSITE_PROFILES); IPR002885 (PROSITE_PROFILES); IPR002885 (PROSITE_PROFILES); IPR002885 (PROSITE_PROFILES); IPR002885 (PROSITE_PROFILES); IPR002885 (PROSITE_PROFILES); IPR002885 (PROSITE_PROFILES); IP…	c5262_g1_i1	no hit
c10426_g1_i1	c10426_g1	0		282	0			0	-		no IPS match	no hit	no hit
c10426_g1_i2	c10426_g1	20.34	bel1-like homeodomain protein 2-like	573	10	2.07e-10	0.763	5	P:leaf morphogenesis; P:regulation of transcription, DNA-templated; F:sequence-specific DNA binding transcription factor activity; F:sequence-specific DNA binding; C:nucleus	-	no IPS match	no hit	no hit
c10426_g1_i3	c10426_g1	26.4	bel1-like homeodomain protein 2-like	558	10	1.82e-10	0.763	5	P:leaf morphogenesis; P:regulation of transcription, DNA-templated; F:sequence-specific DNA binding transcription factor activity; F:sequence-specific DNA binding; C:nucleus	-	no IPS match	c527_g1_i1	gi|628261868|gb|JZ580733.1|JZ580733
c10427_g1_i1	c10427_g1	0	af203882_1dynamin homolog	279	10	9.7e-32	0.799	3	P:GTP catabolic process; F:GTPase activity; F:GTP binding	-	IPR022812 (PRINTS); IPR001401 (PFAM); IPR027417 (G3DSA:3.40.50.GENE3D); PTHR11566:SF57 (PANTHER); IPR022812 (PANTHER); IPR019762 (PROSITE_PATTERNS); IPR027417 (SUPERFAMILY)	no hit	no hit
c10427_g1_i2	c10427_g1	21.6	dynamin-2b- partial	750	10	5.8e-37	0.82	3	P:GTP catabolic process; F:GTPase activity; F:GTP binding	-	no IPS match	c15660_g1_i2	no hit
c10428_g1_i1	c10428_g1	27.26	copper amine	2725	10	0	0.912	6	F:primary amine oxidase activity; F:copper ion binding; C:peroxisome; F:quinone binding; P:amine metabolic process; P:oxidation-reduction process	EC:1.4.3.21	IPR015801 (G3DSA:3.10.450.GENE3D); IPR015800 (PFAM); IPR015798 (PFAM); IPR015802 (PFAM); IPR015801 (G3DSA:3.10.450.GENE3D); IPR015798 (G3DSA:2.70.98.GENE3D); IPR000269 (PANTHER); PTHR10638:SF30 (PANTHER); IPR016182 (SUPERFAMILY); IPR016182 (SUPERFAMILY); IPR015798 (SUPERFAMILY)	c12173_g1_i1	gi|628262842|gb|JZ583435.1|JZ583435
c10429_g1_i1	c10429_g1	8.75	cryptic loci regulator protein	682	10	1.57e-29	0.498	0	-		no IPS match	c9344_g1_i1	no hit
c1043_g1_i1	c1043_g1	0		261	0			0	-		TRANSMEMBRANE (PHOBIUS); CYTOPLASMIC_DOMAIN (PHOBIUS); NON_CYTOPLASMIC_DOMAIN (PHOBIUS)	c3129_g1_i1	no hit
c10430_g1_i1	c10430_g1	36.13	peptidyl-prolyl cis-trans isomerase 1-like	458	10	3.52e-53	0.848	5	P:protein folding; P:protein peptidyl-prolyl isomerization; F:peptide binding; C:cytoplasm; F:peptidyl-prolyl cis-trans isomerase activity	EC:5.2.1.8	IPR002130 (PRINTS); IPR029000 (G3DSA:2.40.100.GENE3D); IPR002130 (PFAM); PTHR11071 (PANTHER); IPR002130 (PROSITE_PROFILES); IPR029000 (SUPERFAMILY)	c12902_g1_i1	no hit
c10431_g1_i1	c10431_g1	12.91	pentatricopeptide repeat-containing	725	10	6.69e-85	0.74	1	F:protein binding		IPR002885 (PFAM); IPR011990 (G3DSA:1.25.40.GENE3D); IPR002885 (TIGRFAM); PTHR24015 (PANTHER); PTHR24015:SF391 (PANTHER); IPR002885 (PROSITE_PROFILES); IPR002885 (PROSITE_PROFILES); IPR002885 (PROSITE_PROFILES); IPR002885 (PROSITE_PROFILES); IPR002885 (PROSITE_PROFILES); IPR002885 (PROSITE_PROFILES)	no hit	no hit
c10432_g1_i1	c10432_g1	8.32	hypothetical protein M569_04451, partial	1027	10	1.72e-81	0.706	1	C:nucleus	-	no IPS match	c11245_g1_i1	no hit
c10433_g1_i1	c10433_g1	41.79	brg-1 associated	345	10	1.4e-11	0.889	1	F:DNA binding	-	PTHR13844:SF10 (PANTHER); PTHR13844 (PANTHER)	c11531_g1_i1	no hit
c10434_g1_i1	c10434_g1	20.58	PREDICTED: uncharacterized protein LOC101249421	585	10	2.07e-34	0.658	0	-		Coil (COILS)	c11482_g1_i1	gi|628265018|gb|JZ581289.1|JZ581289
c10435_g1_i1	c10435_g1	8.44	serine threonine-protein kinase	1277	10	1.13e-127	0.682	3	F:kinase activity; P:phosphorylation; F:protein binding	-	G3DSA:3.80.10.10 (GENE3D); IPR001611 (PFAM); PTHR24420 (PANTHER); PTHR24420:SF671 (PANTHER); CYTOPLASMIC_DOMAIN (PHOBIUS); SIGNAL_PEPTIDE_C_REGION (PHOBIUS); SIGNAL_PEPTIDE_N_REGION (PHOBIUS); TRANSMEMBRANE (PHOBIUS); SIGNAL_PEPTIDE_H_REGION (PHOBIUS); NON_CYTOPLASMIC_DOMAIN (PHOBIUS); SIGNAL_PEPTIDE (PHOBIUS); SignalP-noTM (SIGNALP_EUK); SSF52047 (SUPERFAMILY); TMhelix (TMHMM)	c29502_g1_i1	no hit
c10436_g1_i1	c10436_g1	16.13		312	0			0	-		no IPS match	c7293_g1_i1	no hit
c10437_g1_i1	c10437_g1	78.35	40s ribosomal protein s15-like isoform 2	487	10	1.09e-35	0.968	8	C:nucleolus; F:structural constituent of ribosome; C:plasmodesma; C:plasma membrane; F:RNA binding; C:vacuolar membrane; C:cytosolic small ribosomal subunit; P:translation	-	no IPS match	c4987_g1_i1	no hit
c10438_g1_i1	c10438_g1	15.07	PREDICTED: uncharacterized protein LOC102578189	881	10	1.06e-48	0.763	0	-		no IPS match	c14966_g1_i2	gi|628268387|gb|JZ582415.1|JZ582415
c10439_g1_i1	c10439_g1	6.01	g-type lectin s-receptor-like serine threonine-protein kinase rlk1-like	692	10	2.69e-102	0.832	4	P:recognition of pollen; P:protein phosphorylation; F:ATP binding; F:protein serine/threonine kinase activity	EC:2.7.11	Coil (COILS); IPR002290 (SMART); IPR013320 (G3DSA:2.60.120.GENE3D); G3DSA:3.30.200.20 (GENE3D); IPR000719 (PFAM); G3DSA:1.10.510.10 (GENE3D); PTHR24420:SF583 (PANTHER); PTHR24420 (PANTHER); IPR008271 (PROSITE_PATTERNS); IPR017441 (PROSITE_PATTERNS); IPR000719 (PROSITE_PROFILES); IPR011009 (SUPERFAMILY)	c11424_g1_i1	no hit
c1044_g1_i1	c1044_g1	4.59	protein root primordium defective 1-like	562	10	7.16e-52	0.692	1	P:response to oxidative stress		IPR021099 (PFAM); PTHR31476 (PANTHER); PTHR31476:SF14 (PANTHER); CYTOPLASMIC_DOMAIN (PHOBIUS); TRANSMEMBRANE (PHOBIUS); NON_CYTOPLASMIC_DOMAIN (PHOBIUS)	c40317_g1_i1	no hit
c10440_g1_i1	c10440_g1	61.1	rapid alkalinization factor-like	437	10	2.36e-19	0.642	3	P:calcium-mediated signaling; F:signal transducer activity; F:hormone activity	-	IPR008801 (PFAM); SIGNAL_PEPTIDE_N_REGION (PHOBIUS); SIGNAL_PEPTIDE_H_REGION (PHOBIUS); NON_CYTOPLASMIC_DOMAIN (PHOBIUS); SIGNAL_PEPTIDE (PHOBIUS); SIGNAL_PEPTIDE_C_REGION (PHOBIUS); SignalP-noTM (SIGNALP_EUK); SignalP-noTM (SIGNALP_GRAM_NEGATIVE); SignalP-TM (SIGNALP_GRAM_POSITIVE); TMhelix (TMHMM)	c13926_g1_i1	no hit
c10441_g1_i1	c10441_g1	53.08	mannose-1-phosphate guanylyltransferase 1-like	860	10	0	0.971	2	F:mannose-1-phosphate guanylyltransferase (GDP) activity; P:biosynthetic process	EC:2.7.7.22	G3DSA:2.160.10.10 (GENE3D); IPR001451 (PFAM); IPR029044 (G3DSA:3.90.550.GENE3D); IPR005835 (PFAM); PTHR22572:SF75 (PANTHER); PTHR22572 (PANTHER); IPR029044 (SUPERFAMILY)	c11374_g1_i1	no hit
c10442_g1_i1	c10442_g1	97.43	3 -5	1295	10	0	0.885	3	P:nucleic acid phosphodiester bond hydrolysis; F:RNA binding; F:3'-5' exonuclease activity	-	IPR002562 (SMART); IPR004087 (SMART); IPR004088 (G3DSA:3.30.1370.GENE3D); IPR002562 (PFAM); IPR004088 (PFAM); IPR012337 (G3DSA:3.30.420.GENE3D); PTHR12124 (PANTHER); IPR004088 (PROSITE_PROFILES); IPR012337 (SUPERFAMILY); IPR004088 (SUPERFAMILY)	c10144_g1_i1	gi|628261763|gb|JZ580628.1|JZ580628
c10442_g1_i2	c10442_g1	21.95	3 -5	997	10	9.91e-177	0.818	3	P:nucleic acid phosphodiester bond hydrolysis; F:RNA binding; F:3'-5' exonuclease activity	-	IPR002562 (SMART); IPR004087 (SMART); IPR004088 (PFAM); IPR012337 (G3DSA:3.30.420.GENE3D); IPR004088 (G3DSA:3.30.1370.GENE3D); IPR002562 (PFAM); PTHR12124 (PANTHER); IPR004088 (PROSITE_PROFILES); IPR012337 (SUPERFAMILY); IPR004088 (SUPERFAMILY)	no hit	no hit
c10443_g1_i1	c10443_g1	24.53	hypothetical protein PHAVU_001G177100g	419	6	1.21e-08	0.715	0	-		no IPS match	c7286_g1_i1	no hit
c10443_g1_i2	c10443_g1	9.2	hypothetical protein PHAVU_001G177100g	443	5	1.48e-08	0.722	0	-		no IPS match	no hit	no hit
c10444_g1_i1	c10444_g1	11.56	molybdopterin synthase catalytic subunit	789	10	2.18e-87	0.825	1	P:Mo-molybdopterin cofactor biosynthetic process	-	no IPS match	c6230_g1_i1	no hit
c10445_g1_i1	c10445_g1	8.1	---NA---	504	0			0	-		CYTOPLASMIC_DOMAIN (PHOBIUS); TRANSMEMBRANE (PHOBIUS); NON_CYTOPLASMIC_DOMAIN (PHOBIUS); TMhelix (TMHMM)	c29771_g1_i1	no hit
c10446_g1_i1	c10446_g1	6.24	hypothetical protein M569_01157, partial	886	10	3.08e-53	0.702	0	-		IPR006867 (PFAM); PTHR21450:SF9 (PANTHER); PTHR21450 (PANTHER)	c15129_g1_i1	no hit
c10447_g1_i1	c10447_g1	6.9		561	0			0	-		no IPS match	c4276_g1_i1	no hit
c10448_g1_i1	c10448_g1	9.82		211	0			0	-		no IPS match	no hit	no hit
c10448_g1_i2	c10448_g1	13.95		268	0			0	-		no IPS match	no hit	no hit
c10449_g1_i1	c10449_g1	0	cc-nbs-lrr resistance protein	371	10	2.24e-21	0.53	2	P:defense response; F:ADP binding		G3DSA:3.80.10.10 (GENE3D); PTHR23155:SF419 (PANTHER); PTHR23155 (PANTHER); SSF52058 (SUPERFAMILY)	c36466_g1_i1	no hit
c10449_g1_i2	c10449_g1	10.57	cc-nbs-lrr resistance isoform 1	300	10	1.48e-10	0.518	2	P:defense response; F:ADP binding		no IPS match	no hit	no hit
c1045_g1_i1	c1045_g1	7.74	phospholipase a1-iigamma-like	1262	10	0	0.755	4	P:biological regulation; F:lipase activity; P:acylglycerol catabolic process; F:carboxylic ester hydrolase activity	EC:3.1.1.1; EC:3.1.1	IPR002921 (PFAM); IPR029058 (G3DSA:3.40.50.GENE3D); PTHR31828 (PANTHER); PTHR31828:SF1 (PANTHER); IPR029058 (SUPERFAMILY)	c16169_g1_i1	no hit
c10450_g1_i1	c10450_g1	6.94	protein trph-like	1261	10	5.37e-161	0.809	3	F:DNA-directed DNA polymerase activity; F:DNA binding; P:DNA-dependent DNA replication	EC:2.7.7.7	G3DSA:3.20.20.140 (GENE3D); PTHR30007:SF4 (PANTHER); PTHR30007 (PANTHER); IPR016195 (SUPERFAMILY)	c29620_g1_i1	no hit
c10451_g1_i1	c10451_g1	2.11	aspartyl protease family protein	386	1	4.26e-06	0.69	3	P:proteolysis; F:aspartic-type endopeptidase activity; F:peptidase activity		no IPS match	no hit	no hit
c10451_g1_i2	c10451_g1	11.03	aspartic proteinase asp1-like	1059	10	1.84e-116	0.759	2	F:aspartic-type endopeptidase activity; P:proteolysis	EC:3.4.23	IPR021109 (G3DSA:2.40.70.GENE3D); PF14541 (PFAM); IPR021109 (G3DSA:2.40.70.GENE3D); PF14543 (PFAM); IPR001461 (PANTHER); PTHR13683:SF227 (PANTHER); IPR021109 (SUPERFAMILY)	c14933_g1_i1	no hit
c10452_g1_i1	c10452_g1	2.44		902	0			0	-		no IPS match	c17455_g1_i1	no hit
c10453_g1_i1	c10453_g1	43.7	gast-like gene product family protein	358	10	4.99e-34	0.725	0	-		IPR003854 (PFAM); PTHR23201 (PANTHER); PTHR23201:SF2 (PANTHER); NON_CYTOPLASMIC_DOMAIN (PHOBIUS); SIGNAL_PEPTIDE_H_REGION (PHOBIUS); SIGNAL_PEPTIDE_C_REGION (PHOBIUS); SIGNAL_PEPTIDE (PHOBIUS); SIGNAL_PEPTIDE_N_REGION (PHOBIUS); SignalP-noTM (SIGNALP_EUK); TMhelix (TMHMM)	c12945_g1_i1	no hit
c10454_g1_i1	c10454_g1	39.81	hypoxia-responsive family partial	710	10	1.18e-29	0.682	2	C:integral component of membrane; C:membrane		IPR007667 (PFAM); CYTOPLASMIC_DOMAIN (PHOBIUS); NON_CYTOPLASMIC_DOMAIN (PHOBIUS); CYTOPLASMIC_DOMAIN (PHOBIUS); TRANSMEMBRANE (PHOBIUS); TRANSMEMBRANE (PHOBIUS); IPR007667 (PROSITE_PROFILES)	c13832_g1_i1	no hit
c10455_g1_i1	c10455_g1	55.94		469	0			0	-		no IPS match	c21009_g1_i1	no hit
c10456_g1_i1	c10456_g1	12.22	mitochondrial substrate carrier family protein	1118	10	4.58e-106	0.746	4	P:nucleotide transport; P:anion transport; P:transmembrane transport; C:integral component of membrane	-	IPR002067 (PRINTS); IPR023395 (G3DSA:1.50.40.GENE3D); IPR018108 (PFAM); PTHR24089 (PANTHER); PTHR24089:SF182 (PANTHER); IPR018108 (PROSITE_PROFILES); IPR018108 (PROSITE_PROFILES); IPR023395 (SUPERFAMILY)	c18282_g1_i1	no hit
c10457_g1_i1	c10457_g1	16.46	vesicle-associated membrane protein 726 isoform 2	783	10	1.67e-15	0.997	9	P:vesicle-mediated transport; C:integral component of membrane; C:cell plate; C:plasmodesma; P:protein targeting to plasma membrane; C:vacuolar membrane; C:chloroplast; P:cell plate formation involved in plant-type cell wall biogenesis; C:plasma membrane	-	no IPS match	no hit	no hit
c10457_g1_i2	c10457_g1	12.52	vesicle-associated membrane protein 726-like	616	10	1.79e-39	0.732	2	C:integral component of membrane; P:vesicle-mediated transport	-	IPR001388 (PRINTS); IPR001388 (PFAM); G3DSA:1.10.3840.10 (GENE3D); PTHR21136:SF73 (PANTHER); PTHR21136 (PANTHER); TRANSMEMBRANE (PHOBIUS); CYTOPLASMIC_DOMAIN (PHOBIUS); NON_CYTOPLASMIC_DOMAIN (PHOBIUS); IPR001388 (PROSITE_PROFILES); SSF58038 (SUPERFAMILY); TMhelix (TMHMM)	c10121_g1_i1	no hit
c10458_g1_i1	c10458_g1	1	60s ribosomal protein l18a-1	1601	10	1.29e-61	0.868	0	-		no IPS match	c675_g1_i2	no hit
c10458_g1_i2	c10458_g1	25.66	60s ribosomal protein l18a-1	841	10	1.63e-66	0.852	0	-		no IPS match	c675_g1_i1	no hit
c10458_g1_i3	c10458_g1	5.96	60s ribosomal protein l18a-1	2033	10	2.09e-60	0.868	0	-		no IPS match	no hit	no hit
c10458_g1_i4	c10458_g1	2.58	60s ribosomal protein l18a-1	727	10	2.33e-41	0.874	0	-		no IPS match	no hit	no hit
c10458_g1_i5	c10458_g1	0	60s ribosomal protein l18a-1	1273	10	1.35e-64	0.852	0	-		no IPS match	no hit	no hit
c10459_g1_i1	c10459_g1	10.31		623	0			0	-		no IPS match	c13235_g1_i1	no hit
c10459_g1_i2	c10459_g1	10.12		640	0			0	-		no IPS match	c13235_g1_i2	no hit
c1046_g1_i1	c1046_g1	4.62	swim zinc finger family protein isoform 2	1229	10	0	0.868	1	F:zinc ion binding	-	no IPS match	c10845_g1_i1	no hit
c10460_g1_i1	c10460_g1	33.15		470	0			0	-		no IPS match	c12083_g1_i1	no hit
c10461_g1_i1	c10461_g1	5.54	probable galacturonosyltransferase 3-like	2327	10	0	0.771	5	C:trans-Golgi network; C:vacuolar membrane; P:metabolic process; C:endosome; F:transferase activity, transferring glycosyl groups	-	no IPS match	c1288_g1_i1	no hit
c10461_g1_i2	c10461_g1	4.23	probable galacturonosyltransferase 3-like	2272	10	0	0.771	5	C:trans-Golgi network; C:vacuolar membrane; P:metabolic process; C:endosome; F:transferase activity, transferring glycosyl groups	-	no IPS match	c1288_g1_i1	no hit
c10462_g1_i1	c10462_g1	24.97	ubiquitin system component cue	584	10	2.62e-71	0.808	0	-		NON_CYTOPLASMIC_DOMAIN (PHOBIUS); SIGNAL_PEPTIDE_H_REGION (PHOBIUS); SIGNAL_PEPTIDE_N_REGION (PHOBIUS); SIGNAL_PEPTIDE (PHOBIUS); SIGNAL_PEPTIDE_C_REGION (PHOBIUS); SignalP-noTM (SIGNALP_EUK); TMhelix (TMHMM)	c9345_g1_i2	no hit
c10463_g1_i1	c10463_g1	11.29	probable e3 ubiquitin-protein ligase herc2-like	686	10	5.41e-104	0.83	0	-		IPR000408 (PRINTS); IPR009091 (G3DSA:2.130.10.GENE3D); IPR000408 (PFAM); PF13540 (PFAM); PTHR22870 (PANTHER); IPR000408 (PROSITE_PROFILES); IPR000408 (PROSITE_PROFILES); IPR000408 (PROSITE_PROFILES); IPR009091 (SUPERFAMILY)	no hit	no hit
c10464_g1_i1	c10464_g1	22.9	kinase family protein	814	10	0	0.96	3	P:protein phosphorylation; F:ATP binding; F:protein serine/threonine kinase activity	EC:2.7.11	PTHR11909:SF73 (PANTHER); PTHR11909 (PANTHER); IPR011009 (SUPERFAMILY)	no hit	no hit
c10465_g1_i1	c10465_g1	14.88	cyclin-t1-4-like isoform x1	682	10	9.13e-17	0.749	3	P:regulation of macromolecule metabolic process; P:regulation of primary metabolic process; P:regulation of cellular metabolic process	-	no IPS match	no hit	no hit
c10466_g1_i1	c10466_g1	17.44	glucuronokinase 1-like	1293	10	0	0.851	6	F:phosphotransferase activity, alcohol group as acceptor; F:kinase activity; P:phosphorylation; F:poly(U) RNA binding; F:ATP binding; C:cytosol	-	no IPS match	c14068_g1_i1	gi|628264570|gb|JZ583802.1|JZ583802
c10467_g1_i1	c10467_g1	7.68	u-box domain-containing protein 9	740	10	1.41e-122	0.872	5	P:protein ubiquitination; F:ubiquitin-protein ligase activity; F:transmembrane receptor protein serine/threonine kinase binding; P:cellular response to abscisic acid stimulus; C:ubiquitin ligase complex	EC:6.3.2.19	IPR011989 (G3DSA:1.25.10.GENE3D); PTHR23315 (PANTHER); PTHR23315:SF75 (PANTHER); IPR016024 (SUPERFAMILY)	no hit	no hit
c10467_g1_i2	c10467_g1	7.19	u-box domain-containing protein 9	744	10	1.85e-138	0.882	5	P:protein ubiquitination; F:ubiquitin-protein ligase activity; F:transmembrane receptor protein serine/threonine kinase binding; P:cellular response to abscisic acid stimulus; C:ubiquitin ligase complex	EC:6.3.2.19	IPR003613 (SMART); IPR003613 (PFAM); IPR013083 (G3DSA:3.30.40.GENE3D); IPR011989 (G3DSA:1.25.10.GENE3D); PTHR23315 (PANTHER); PTHR23315:SF75 (PANTHER); SSF57850 (SUPERFAMILY); IPR016024 (SUPERFAMILY)	c29619_g1_i1	no hit
c10468_g1_i1	c10468_g1	13.86	indole-3-glycerol phosphate chloroplastic-like	879	10	7.58e-109	0.832	6	P:tryptophan metabolic process; F:copper ion binding; C:chloroplast stroma; C:chloroplast thylakoid; F:indole-3-glycerol-phosphate synthase activity; C:cytosol	EC:4.1.1.48	IPR013798 (PFAM); IPR013785 (G3DSA:3.20.20.GENE3D); PTHR22854 (PANTHER); PTHR22854:SF10 (PANTHER); IPR001468 (PROSITE_PATTERNS); IPR011060 (SUPERFAMILY)	c12906_g1_i1	no hit
c10469_g1_i1	c10469_g1	8.16	udp-glycosyltransferase superfamily protein isoform 2	719	10	2e-70	0.719	2	P:carbohydrate metabolic process; F:transferase activity	-	NON_CYTOPLASMIC_DOMAIN (PHOBIUS); CYTOPLASMIC_DOMAIN (PHOBIUS); TRANSMEMBRANE (PHOBIUS)	no hit	no hit
c1047_g1_i1	c1047_g1	6.25		614	0			0	-		no IPS match	no hit	no hit
c1047_g1_i2	c1047_g1	48.99		527	0			0	-		no IPS match	c26292_g1_i1	no hit
c10470_g1_i1	c10470_g1	11.23	non-specific lipid-transfer protein at2g13820-like	728	10	2.1e-60	0.741	2	P:lipid transport; F:lipid binding	-	SIGNAL_PEPTIDE_N_REGION (PHOBIUS); SIGNAL_PEPTIDE_H_REGION (PHOBIUS); SIGNAL_PEPTIDE (PHOBIUS); SIGNAL_PEPTIDE_C_REGION (PHOBIUS); NON_CYTOPLASMIC_DOMAIN (PHOBIUS); SignalP-noTM (SIGNALP_EUK)	c12554_g1_i2	gi|628261493|gb|JZ580358.1|JZ580358
c10471_g1_i1	c10471_g1	21.45	probable s-acyltransferase at3g60800-like	1517	10	2.23e-146	0.744	3	F:transferase activity; C:membrane; F:zinc ion binding	-	IPR001594 (PFAM); PTHR22883 (PANTHER); PTHR22883:SF40 (PANTHER); NON_CYTOPLASMIC_DOMAIN (PHOBIUS); TRANSMEMBRANE (PHOBIUS); NON_CYTOPLASMIC_DOMAIN (PHOBIUS); TRANSMEMBRANE (PHOBIUS); CYTOPLASMIC_DOMAIN (PHOBIUS); TRANSMEMBRANE (PHOBIUS); CYTOPLASMIC_DOMAIN (PHOBIUS); TRANSMEMBRANE (PHOBIUS); CYTOPLASMIC_DOMAIN (PHOBIUS); IPR001594 (PROSITE_PROFILES); TMhelix (TMHMM); TMhelix (TMHMM); TMhelix (TMH…	c12937_g1_i1	no hit
c10472_g1_i1	c10472_g1	7.18	serine threonine-protein kinase-like protein ccr3-like	1841	10	0	0.635	3	P:protein phosphorylation; F:protein kinase activity; F:ATP binding	-	PF13540 (PFAM); IPR009091 (G3DSA:2.130.10.GENE3D); IPR013320 (G3DSA:2.60.120.GENE3D); G3DSA:3.30.200.20 (GENE3D); IPR001245 (PFAM); PTHR24420:SF647 (PANTHER); PTHR24420 (PANTHER); IPR017441 (PROSITE_PATTERNS); SIGNAL_PEPTIDE_C_REGION (PHOBIUS); TRANSMEMBRANE (PHOBIUS); SIGNAL_PEPTIDE (PHOBIUS); SIGNAL_PEPTIDE_H_REGION (PHOBIUS); SIGNAL_PEPTIDE_N_REGION (PHOBIUS); CYTOPLASMIC_DOMAIN (PHOBIUS); NON…	c9680_g1_i1	no hit
c10473_g1_i1	c10473_g1	46.2	probable nadh dehydrogenase	799	10	8.09e-99	0.888	4	F:NADH dehydrogenase (ubiquinone) activity; C:mitochondrial respiratory chain complex I; C:chloroplast; P:respiratory electron transport chain	EC:1.6.5.3	IPR006806 (PFAM); PTHR12653 (PANTHER)	c12522_g1_i1	no hit
c10474_g1_i1	c10474_g1	15.81	alanine--glyoxylate aminotransferase 2 homolog mitochondrial-like	876	10	2.99e-142	0.902	6	F:zinc ion binding; F:transaminase activity; C:vacuolar membrane; P:arginine catabolic process to glutamate; P:response to cadmium ion; F:pyridoxal phosphate binding	-	IPR015421 (G3DSA:3.40.640.GENE3D); IPR015422 (G3DSA:3.90.1150.GENE3D); IPR005814 (PFAM); PTHR11986:SF66 (PANTHER); IPR005814 (PANTHER); IPR015424 (SUPERFAMILY)	c5842_g1_i1	no hit
c10475_g1_i1	c10475_g1	7.35	pullulanase chloroplastic-like	1140	10	3.84e-158	0.765	3	P:carbohydrate metabolic process; F:hydrolase activity, hydrolyzing O-glycosyl compounds; F:cation binding	-	IPR004193 (PFAM); IPR013783 (G3DSA:2.60.40.GENE3D); IPR013781 (G3DSA:3.20.20.GENE3D); IPR015902 (PANTHER); PTHR10357:SF99 (PANTHER); SignalP-TM (SIGNALP_GRAM_POSITIVE); IPR014756 (SUPERFAMILY); IPR017853 (SUPERFAMILY); IPR014756 (SUPERFAMILY)	no hit	no hit
c10476_g1_i1	c10476_g1	6.76	probable receptor protein kinase tmk1-like	1486	10	0	0.866	4	C:integral component of membrane; F:ATP binding; P:activation of MAPKK activity; F:MAP kinase kinase kinase activity	EC:2.7.11.25; EC:2.7.11	IPR002290 (SMART); G3DSA:3.30.200.20 (GENE3D); IPR001245 (PFAM); G3DSA:1.10.510.10 (GENE3D); IPR013320 (G3DSA:2.60.120.GENE3D); PTHR24420 (PANTHER); PTHR24420:SF716 (PANTHER); IPR008271 (PROSITE_PATTERNS); IPR017441 (PROSITE_PATTERNS); IPR000719 (PROSITE_PROFILES); IPR011009 (SUPERFAMILY)	c2631_g1_i1	no hit
c10477_g1_i1	c10477_g1	12.12	integral membrane protein hemolysin- isoform 1	1199	10	2.2e-73	0.559	3	P:cell cycle; P:transcription, DNA-templated; C:DRM complex		no IPS match	c6562_g1_i1	no hit
c10478_g1_i1	c10478_g1	6.74	cc-nbs-lrr resistance isoform 1	1424	10	3.07e-59	0.521	6	P:defense response; P:dephosphorylation; F:ADP binding; F:hydrolase activity; P:metabolic process; F:phosphoprotein phosphatase activity		G3DSA:3.80.10.10 (GENE3D); PTHR23155 (PANTHER); PTHR23155:SF461 (PANTHER); SSF52058 (SUPERFAMILY)	c16045_g1_i1	no hit
c10479_g1_i1	c10479_g1	7.17	paired amphipathic helix repeat-containing family protein	979	10	1.7e-47	0.464	2	P:regulation of transcription, DNA-templated; C:nucleus		no IPS match	no hit	no hit
c1048_g1_i1	c1048_g1	3.26		448	0			0	-		Coil (COILS)	no hit	no hit
c1048_g1_i2	c1048_g1	0		548	0			0	-		Coil (COILS)	c26304_g1_i1	no hit
c10480_g1_i1	c10480_g1	6.76		896	0			0	-		no IPS match	c6897_g1_i1	no hit
c10481_g1_i1	c10481_g1	5.15	pectinesterase pectinesterase inhibitor 22-like	698	10	2.34e-150	0.951	7	P:cell wall modification; C:cell wall; F:pectinesterase activity; F:aspartyl esterase activity; F:enzyme inhibitor activity; P:negative regulation of catalytic activity; P:pectin catabolic process	EC:3.1.1.11	IPR012334 (G3DSA:2.160.20.GENE3D); IPR000070 (PFAM); PTHR31707:SF6 (PANTHER); PTHR31707 (PANTHER); IPR018040 (PROSITE_PATTERNS); IPR011050 (SUPERFAMILY)	c2337_g1_i1	no hit
c10481_g1_i2	c10481_g1	9.25	pectinesterase ppe8b	843	10	6.69e-152	0.868	8	P:cell wall modification; C:cell wall; F:pectinesterase activity; C:extracellular region; F:aspartyl esterase activity; F:enzyme inhibitor activity; P:negative regulation of catalytic activity; P:pectin catabolic process	EC:3.1.1.11	IPR000070 (PFAM); IPR012334 (G3DSA:2.160.20.GENE3D); PTHR31707:SF10 (PANTHER); PTHR31707 (PANTHER); IPR018040 (PROSITE_PATTERNS); IPR011050 (SUPERFAMILY)	c13372_g1_i2	no hit
c10482_g1_i1	c10482_g1	9.91	protein-tyrosine-phosphatase ibr5-like	785	10	4.59e-84	0.737	5	P:protein dephosphorylation; P:negative regulation of MAP kinase activity; P:response to hormone; F:protein tyrosine/serine/threonine phosphatase activity; F:protein tyrosine phosphatase activity	EC:3.1.3.16	IPR020422 (SMART); IPR000340 (PFAM); IPR029021 (G3DSA:3.90.190.GENE3D); IPR024950 (PANTHER); PTHR10159:SF271 (PANTHER); IPR016130 (PROSITE_PATTERNS); IPR020422 (PROSITE_PROFILES); IPR000387 (PROSITE_PROFILES); IPR029021 (SUPERFAMILY)	c9905_g1_i1	no hit
c10482_g1_i2	c10482_g1	0.97		345	0			0	-		no IPS match	no hit	no hit
c10483_g1_i1	c10483_g1	3.56	verticillium wilt disease resistance protein	674	10	4.47e-89	0.767	1	F:protein binding		G3DSA:3.80.10.10 (GENE3D); IPR001611 (PFAM); IPR001611 (PFAM); PF13516 (PFAM); G3DSA:3.80.10.10 (GENE3D); PTHR24420 (PANTHER); SSF52058 (SUPERFAMILY)	c34702_g2_i1	no hit
c10484_g1_i1	c10484_g1	7.22	tetratricopeptide repeat-like superfamily protein	789	10	4.1e-132	0.876	4	P:regulation of sulfur utilization; P:chloroplast organization; P:cellular response to sulfur starvation; F:protein binding	-	Coil (COILS); Coil (COILS); IPR019734 (SMART); IPR011990 (G3DSA:1.25.40.GENE3D); IPR001440 (PFAM); PTHR23083 (PANTHER); IPR013026 (PROSITE_PROFILES); IPR019734 (PROSITE_PROFILES); SSF48452 (SUPERFAMILY)	c12531_g1_i1	no hit
c10485_g1_i1	c10485_g1	11.09	ap2-like ethylene-responsive transcription factor ant-like	695	10	2.16e-52	0.707	4	P:regulation of transcription, DNA-templated; F:sequence-specific DNA binding transcription factor activity; F:DNA binding; C:nucleus	-	no IPS match	no hit	no hit
c10486_g1_i1	c10486_g1	9.06	sequence-specific dna binding transcription	858	10	3.96e-42	0.614	1	F:protein dimerization activity		TRANSMEMBRANE (PHOBIUS); TRANSMEMBRANE (PHOBIUS); CYTOPLASMIC_DOMAIN (PHOBIUS); NON_CYTOPLASMIC_DOMAIN (PHOBIUS); CYTOPLASMIC_DOMAIN (PHOBIUS); TMhelix (TMHMM); TMhelix (TMHMM)	c10778_g1_i1	no hit
c10486_g1_i2	c10486_g1	16.58	sequence-specific dna binding transcription	845	10	1.37e-44	0.634	1	F:protein dimerization activity		CYTOPLASMIC_DOMAIN (PHOBIUS); CYTOPLASMIC_DOMAIN (PHOBIUS); TRANSMEMBRANE (PHOBIUS); NON_CYTOPLASMIC_DOMAIN (PHOBIUS); TRANSMEMBRANE (PHOBIUS); TMhelix (TMHMM); TMhelix (TMHMM)	c10778_g1_i2	gi|628266213|gb|JZ579112.1|JZ579112
c10487_g1_i1	c10487_g1	11.92	dnaj homolog subfamily c member 28-like	547	10	2.45e-60	0.864	0	-		IPR018961 (PFAM); PTHR24016 (PANTHER); PTHR24016:SF10 (PANTHER); NON_CYTOPLASMIC_DOMAIN (PHOBIUS); SIGNAL_PEPTIDE_C_REGION (PHOBIUS); SIGNAL_PEPTIDE (PHOBIUS); SIGNAL_PEPTIDE_H_REGION (PHOBIUS); SIGNAL_PEPTIDE_N_REGION (PHOBIUS); SignalP-TM (SIGNALP_GRAM_POSITIVE)	no hit	no hit
c10487_g1_i2	c10487_g1	11.93	dnaj homolog subfamily c member 28-like	622	10	5.12e-76	0.868	0	-		IPR018961 (PFAM); PTHR24016 (PANTHER); PTHR24016:SF10 (PANTHER); SIGNAL_PEPTIDE_N_REGION (PHOBIUS); SIGNAL_PEPTIDE (PHOBIUS); NON_CYTOPLASMIC_DOMAIN (PHOBIUS); SIGNAL_PEPTIDE_H_REGION (PHOBIUS); SIGNAL_PEPTIDE_C_REGION (PHOBIUS); SignalP-TM (SIGNALP_GRAM_POSITIVE)	c3089_g1_i2	gi|628265066|gb|JZ581337.1|JZ581337
c10488_g1_i1	c10488_g1	372.77	polyubiquitin	550	10	3.58e-124	1	6	C:vacuole; P:response to salicylic acid; P:response to UV-B; P:cellular protein modification process; P:ubiquitin-dependent protein catabolic process; F:protein binding	-	IPR019956 (PRINTS); IPR000626 (SMART); G3DSA:3.10.20.90 (GENE3D); IPR000626 (PFAM); G3DSA:3.10.20.90 (GENE3D); PTHR10666 (PANTHER); IPR019954 (PROSITE_PATTERNS); IPR019954 (PROSITE_PATTERNS); IPR000626 (PROSITE_PROFILES); IPR000626 (PROSITE_PROFILES); IPR000626 (PROSITE_PROFILES); IPR029071 (SUPERFAMILY); IPR029071 (SUPERFAMILY); IPR029071 (SUPERFAMILY)	c18151_g4_i1	no hit
c10488_g1_i2	c10488_g1	130.27	polyubiquitin 4-like	391	10	1.83e-86	1	7	C:vacuole; P:response to salicylic acid; P:response to UV-B; P:cellular protein modification process; P:ubiquitin-dependent protein catabolic process; C:nucleus; F:protein binding	-	IPR019956 (PRINTS); IPR000626 (SMART); G3DSA:3.10.20.90 (GENE3D); G3DSA:3.10.20.90 (GENE3D); IPR000626 (PFAM); PTHR10666 (PANTHER); IPR019954 (PROSITE_PATTERNS); IPR019954 (PROSITE_PATTERNS); IPR000626 (PROSITE_PROFILES); IPR000626 (PROSITE_PROFILES); IPR029071 (SUPERFAMILY); IPR029071 (SUPERFAMILY)	no hit	no hit
c10489_g1_i1	c10489_g1	7.63		408	0			0	-		no IPS match	c12846_g1_i2	no hit
c1049_g1_i1	c1049_g1	9.25	wall-associated receptor kinase 2-like	559	10	1.03e-24	0.539	2	F:calcium ion binding; F:protein binding		IPR001881 (PFAM); G3DSA:2.10.25.10 (GENE3D); G3DSA:2.10.25.10 (GENE3D); IPR018097 (PROSITE_PATTERNS); IPR000152 (PROSITE_PATTERNS); IPR000742 (PROSITE_PROFILES); SSF57196 (SUPERFAMILY)	c4920_g1_i1	no hit
c10490_g1_i1	c10490_g1	8.87	limr family protein at5g01460-like	675	10	5.56e-110	0.874	3	C:integral component of membrane; C:plasmodesma; C:plasma membrane	-	IPR006876 (PFAM); PTHR31652 (PANTHER); TRANSMEMBRANE (PHOBIUS); TRANSMEMBRANE (PHOBIUS); NON_CYTOPLASMIC_DOMAIN (PHOBIUS); TRANSMEMBRANE (PHOBIUS); CYTOPLASMIC_DOMAIN (PHOBIUS); CYTOPLASMIC_DOMAIN (PHOBIUS); NON_CYTOPLASMIC_DOMAIN (PHOBIUS); TMhelix (TMHMM); TMhelix (TMHMM); TMhelix (TMHMM)	no hit	no hit
c10490_g1_i2	c10490_g1	9.71	limr family protein at5g01460-like	404	10	5.37e-26	0.92	3	C:integral component of membrane; C:plasmodesma; C:plasma membrane	-	no IPS match	no hit	no hit
c10491_g1_i1	c10491_g1	11.75		440	0			0	-		no IPS match	no hit	no hit
c10493_g1_i1	c10493_g1	6.41	glutamate receptor -like	676	10	8.8e-95	0.737	5	F:extracellular ligand-gated ion channel activity; P:transmembrane transport; P:ion transport; P:signal transduction; C:membrane	-	G3DSA:3.40.50.2300 (GENE3D); IPR001828 (PFAM); G3DSA:3.40.50.2300 (GENE3D); PTHR18966:SF6 (PANTHER); PTHR18966 (PANTHER); IPR028082 (SUPERFAMILY)	no hit	no hit
c10493_g2_i1	c10493_g2	19.96	glutamate receptor -like	703	10	1.55e-18	0.716	3	P:single-organism transport; P:single-organism cellular process; F:transporter activity	-	CYTOPLASMIC_DOMAIN (PHOBIUS); NON_CYTOPLASMIC_DOMAIN (PHOBIUS); TRANSMEMBRANE (PHOBIUS); TRANSMEMBRANE (PHOBIUS); CYTOPLASMIC_DOMAIN (PHOBIUS); SignalP-TM (SIGNALP_GRAM_POSITIVE); SignalP-noTM (SIGNALP_EUK)	c11273_g1_i3	no hit
c10494_g1_i1	c10494_g1	22.43	e3 ubiquitin-protein ligase cop1-like	709	10	7.74e-66	0.697	2	P:response to light stimulus; F:protein binding	-	IPR001680 (SMART); IPR001680 (PFAM); IPR015943 (G3DSA:2.130.10.GENE3D); PTHR22847 (PANTHER); PTHR22847:SF342 (PANTHER); IPR001680 (PROSITE_PROFILES); IPR017986 (SUPERFAMILY)	c9735_g1_i1	no hit
c10495_g1_i1	c10495_g1	15.42	b-cell receptor-associated protein 31-like	894	10	1.14e-100	0.805	3	C:integral component of membrane; C:endoplasmic reticulum; P:intracellular protein transport	-	Coil (COILS); Coil (COILS); PF05529 (PFAM); PTHR12701:SF8 (PANTHER); IPR008417 (PANTHER); CYTOPLASMIC_DOMAIN (PHOBIUS); NON_CYTOPLASMIC_DOMAIN (PHOBIUS); CYTOPLASMIC_DOMAIN (PHOBIUS); TRANSMEMBRANE (PHOBIUS); TRANSMEMBRANE (PHOBIUS); TRANSMEMBRANE (PHOBIUS); NON_CYTOPLASMIC_DOMAIN (PHOBIUS); TMhelix (TMHMM); TMhelix (TMHMM); TMhelix (TMHMM)	c12096_g1_i1	gi|628264603|gb|JZ583835.1|JZ583835
c10496_g1_i1	c10496_g1	203.68	60s ribosomal protein l35-like	524	10	9.43e-58	0.988	3	C:ribosome; F:structural constituent of ribosome; P:translation	-	IPR001854 (TIGRFAM); IPR001854 (PFAM); IPR001854 (G3DSA:1.10.287.GENE3D); PTHR13872 (PANTHER); IPR001854 (SUPERFAMILY)	c15801_g1_i1	gi|628262594|gb|JZ583187.1|JZ583187
c10497_g1_i1	c10497_g1	8.41		492	0			0	-		no IPS match	c13436_g1_i1	no hit
c10498_g1_i1	c10498_g1	18.81	integrase-type dna-binding superfamily partial	788	10	4.84e-38	0.556	9	P:ovule development; P:seed development; P:specification of floral organ identity; F:sequence-specific DNA binding transcription factor activity; F:DNA binding; C:nucleus; P:regulation of transcription, DNA-templated; P:transcription, DNA-templated; P:meristem maintenance		PTHR32467 (PANTHER); PTHR32467:SF6 (PANTHER)	no hit	no hit
c10499_g1_i1	c10499_g1	9.69	serine threonine-protein kinase aurora-3-like	998	10	5.26e-168	0.933	6	P:histone H3-S28 phosphorylation; F:histone kinase activity (H3-S28 specific); P:histone H3-S10 phosphorylation; F:ATP binding; C:spindle; F:histone kinase activity (H3-S10 specific)	-	IPR002290 (SMART); IPR000719 (PFAM); G3DSA:3.30.200.20 (GENE3D); G3DSA:1.10.510.10 (GENE3D); PTHR24350 (PANTHER); PTHR24350:SF7 (PANTHER); IPR008271 (PROSITE_PATTERNS); IPR017441 (PROSITE_PATTERNS); IPR000719 (PROSITE_PROFILES); IPR011009 (SUPERFAMILY)	c36711_g1_i1	no hit
c105_g1_i1	c105_g1	10.3	trichohyalin-related family protein	258	10	6.29e-16	0.722	0	-		CYTOPLASMIC_DOMAIN (PHOBIUS); NON_CYTOPLASMIC_DOMAIN (PHOBIUS); TRANSMEMBRANE (PHOBIUS)	c3296_g1_i2	no hit
c105_g1_i2	c105_g1	4.6	chaperone -domain superfamily isoform 1	269	10	2.69e-28	0.707	0	-		Coil (COILS); IPR001623 (G3DSA:1.10.287.GENE3D); PTHR23172 (PANTHER); PTHR23172:SF35 (PANTHER); IPR001623 (SUPERFAMILY)	no hit	no hit
c10500_g1_i1	c10500_g1	13.18	Uncharacterized protein TCM_002679	1083	10	7.91e-61	0.739	1	P:response to karrikin		IPR008700 (PFAM)	c12524_g1_i1	no hit
c10501_g1_i1	c10501_g1	19.22	dnaj homolog subfamily b member 11-like	683	10	4.34e-93	0.844	5	P:protein folding; C:endoplasmic reticulum lumen; F:unfolded protein binding; P:pathogen-associated molecular pattern dependent induction by symbiont of host innate immune response; C:plasma membrane	-	IPR001623 (PRINTS); IPR001623 (SMART); IPR001623 (PFAM); G3DSA:2.60.260.20 (GENE3D); IPR001623 (G3DSA:1.10.287.GENE3D); PTHR24076:SF4 (PANTHER); PTHR24076 (PANTHER); IPR018253 (PROSITE_PATTERNS); SIGNAL_PEPTIDE_N_REGION (PHOBIUS); NON_CYTOPLASMIC_DOMAIN (PHOBIUS); SIGNAL_PEPTIDE_H_REGION (PHOBIUS); SIGNAL_PEPTIDE_C_REGION (PHOBIUS); SIGNAL_PEPTIDE (PHOBIUS); IPR001623 (PROSITE_PROFILES); SignalP-…	c10882_g1_i1	no hit
c10501_g1_i2	c10501_g1	0	dnaj homolog subfamily b member 11-like	556	10	3.05e-46	0.798	5	P:protein folding; C:endoplasmic reticulum lumen; F:unfolded protein binding; P:pathogen-associated molecular pattern dependent induction by symbiont of host innate immune response; C:plasma membrane	-	G3DSA:2.60.260.20 (GENE3D)	no hit	no hit
c10502_g1_i1	c10502_g1	0		260	0			0	-		no IPS match	no hit	no hit
c10502_g1_i2	c10502_g1	4.81		821	0			0	-		no IPS match	c1220_g1_i1	no hit
c10503_g1_i1	c10503_g1	3.34	cc-nbs-lrr resistance isoform 1	307	10	5.99e-24	0.588	2	P:defense response; F:ADP binding		TRANSMEMBRANE (PHOBIUS); CYTOPLASMIC_DOMAIN (PHOBIUS); NON_CYTOPLASMIC_DOMAIN (PHOBIUS)	c30725_g1_i1	no hit
c10504_g1_i1	c10504_g1	9	hypothetical protein M569_05466, partial	865	10	1.59e-69	0.792	0	-		IPR008507 (PFAM); PTHR31343 (PANTHER); PTHR31343:SF2 (PANTHER)	c41439_g1_i1	no hit
c10505_g1_i1	c10505_g1	26.11	alpha-soluble nsf attachment	1210	10	2.03e-153	0.867	7	C:plasmodesma; C:plasma membrane; F:malate dehydrogenase activity; P:malate metabolic process; C:vacuolar membrane; P:intracellular protein transport; P:oxidation-reduction process	-	no IPS match	c14529_g1_i3	no hit
c10506_g1_i1	c10506_g1	9.09	atp-dependent protease la domain-containing protein isoform 1	1053	10	4.66e-101	0.768	4	P:ATP catabolic process; F:ATP-dependent peptidase activity; P:proteolysis; C:chloroplast	-	no IPS match	c12851_g1_i1	no hit
c10507_g1_i1	c10507_g1	21.91	hypothetical protein PRUPE_ppa012317mg	843	10	2.95e-30	0.631	2	C:plastid; C:mitochondrion		TRANSMEMBRANE (PHOBIUS); NON_CYTOPLASMIC_DOMAIN (PHOBIUS); CYTOPLASMIC_DOMAIN (PHOBIUS); SignalP-TM (SIGNALP_GRAM_NEGATIVE)	c10619_g1_i1	gi|628268938|gb|JZ579446.1|JZ579446
c10508_g1_i1	c10508_g1	7.26	metal tolerance protein c1-like isoform x2	979	10	1.94e-08	0.855	4	C:integral component of membrane; P:ion transmembrane transport; F:cation transmembrane transporter activity; P:cation transport	-	no IPS match	c12386_g1_i2	no hit
c10508_g1_i2	c10508_g1	4.89		975	0			0	-		no IPS match	no hit	no hit
c10509_g1_i1	c10509_g1	17.54	basic helix-loop-helix family protein	1337	10	2.43e-107	0.681	1	F:protein dimerization activity		IPR011598 (SMART); IPR011598 (PFAM); IPR011598 (G3DSA:4.10.280.GENE3D); G3DSA:3.30.70.260 (GENE3D); PTHR12565 (PANTHER); PTHR12565:SF77 (PANTHER); IPR011598 (PROSITE_PROFILES); IPR011598 (SUPERFAMILY)	c17498_g1_i2	gi|628262554|gb|JZ583147.1|JZ583147
c1051_g1_i1	c1051_g1	9.9	ubiquitin-conjugating enzyme 19 family protein	802	10	1.77e-101	0.936	4	P:cell proliferation; P:protein ubiquitination; P:ubiquitin-dependent protein catabolic process; F:ubiquitin-protein ligase activity	EC:6.3.2.19	SM00212 (SMART); IPR000608 (PFAM); IPR016135 (G3DSA:3.10.110.GENE3D); PTHR24067:SF44 (PANTHER); PTHR24067 (PANTHER); IPR023313 (PROSITE_PATTERNS); IPR000608 (PROSITE_PROFILES); IPR016135 (SUPERFAMILY)	c5331_g1_i1	no hit
c10510_g1_i1	c10510_g1	2.52	hypothetical protein M569_01382	972	1	6.87e-19	0.71	0	-		SIGNAL_PEPTIDE_C_REGION (PHOBIUS); NON_CYTOPLASMIC_DOMAIN (PHOBIUS); SIGNAL_PEPTIDE_N_REGION (PHOBIUS); SIGNAL_PEPTIDE (PHOBIUS); SIGNAL_PEPTIDE_H_REGION (PHOBIUS); SignalP-noTM (SIGNALP_EUK)	c7949_g1_i1	no hit
c10510_g1_i2	c10510_g1	5.67	late blight resistance protein homolog r1b-12-like	993	8	5.49e-29	0.6038	2	P:defense response; F:ADP binding		Coil (COILS); SIGNAL_PEPTIDE_C_REGION (PHOBIUS); SIGNAL_PEPTIDE_H_REGION (PHOBIUS); SIGNAL_PEPTIDE (PHOBIUS); SIGNAL_PEPTIDE_N_REGION (PHOBIUS); NON_CYTOPLASMIC_DOMAIN (PHOBIUS); SignalP-noTM (SIGNALP_EUK)	no hit	no hit
c10511_g1_i1	c10511_g1	19.21	rac-like gtp-binding protein arac1	591	10	3.24e-43	0.809	18	P:regulation of actin filament depolymerization; C:site of polarized growth; P:regulation of exocytosis; P:establishment of vesicle localization; F:GTPase activating protein binding; F:GTP binding; C:phragmoplast; P:GTP catabolic process; P:regulation of actin filament polymerization; C:nucleolus; C:spindle; P:small GTPase mediated signal transduction; P:auxin-activated signaling pathway; C:apica…	-	IPR001806 (PRINTS); IPR003578 (SMART); IPR001806 (PFAM); IPR027417 (G3DSA:3.40.50.GENE3D); PTHR24072:SF112 (PANTHER); PTHR24072 (PANTHER); IPR027417 (SUPERFAMILY)	c10933_g1_i1	no hit
c10512_g1_i1	c10512_g1	5.44		908	0			0	-		no IPS match	c21536_g1_i5	no hit
c10513_g1_i1	c10513_g1	8.46	autophagy-related protein 11	2583	10	0	0.748	1	P:autophagy		Coil (COILS); Coil (COILS); Coil (COILS); Coil (COILS); IPR007240 (PFAM); IPR019460 (PFAM); PTHR13222:SF1 (PANTHER); PTHR13222 (PANTHER)	c7335_g1_i1	no hit
c10514_g1_i1	c10514_g1	9.98	nadph:quinone oxidoreductase family protein	753	10	1.13e-78	0.734	4	F:oxidoreductase activity; P:response to stress; P:metabolic process; C:chloroplast	-	IPR005025 (PFAM); IPR029039 (G3DSA:3.40.50.GENE3D); PTHR30543 (PANTHER); PTHR30543:SF2 (PANTHER); IPR029039 (SUPERFAMILY)	c2591_g1_i1	gi|628268635|gb|JZ579143.1|JZ579143
c10515_g1_i1	c10515_g1	6.13	PREDICTED: uncharacterized protein LOC101252939	881	10	7.44e-65	0.857	0	-		IPR010376 (PFAM)	c14459_g1_i1	gi|628266297|gb|JZ581836.1|JZ581836
c10515_g1_i2	c10515_g1	11.36	PREDICTED: uncharacterized protein LOC101252939	965	10	1.84e-64	0.857	0	-		IPR010376 (PFAM)	c14459_g1_i3	gi|628266297|gb|JZ581836.1|JZ581836
c10516_g1_i1	c10516_g1	12.58		279	0			0	-		no IPS match	c11184_g1_i1	no hit
c10517_g1_i1	c10517_g1	36.88	polyphenol oxidase	319	10	1.94e-25	0.535	2	P:oxidation-reduction process; F:catechol oxidase activity	-	IPR022740 (PFAM)	c2873_g1_i1	gi|628262915|gb|JZ583508.1|JZ583508
c10517_g1_i2	c10517_g1	0	polyphenol partial	220	4	3.92e-17	0.715	2	F:oxidoreductase activity; P:metabolic process	-	no IPS match	no hit	no hit
c10518_g1_i1	c10518_g1	6.53	probable atp-dependent rna helicase dhx37-like	515	10	1.15e-72	0.794	4	F:nucleic acid binding; F:ATP-dependent helicase activity; P:ATP catabolic process; F:ATP binding	-	IPR011709 (PFAM); PTHR18934 (PANTHER); PTHR18934:SF99 (PANTHER)	c5457_g1_i1	no hit
c10519_g1_i1	c10519_g1	10.24	upf0454 protein c12orf49 homolog	868	10	4.95e-74	0.839	0	-		IPR019352 (PFAM); IPR019352 (PANTHER); SIGNAL_PEPTIDE_N_REGION (PHOBIUS); SIGNAL_PEPTIDE (PHOBIUS); NON_CYTOPLASMIC_DOMAIN (PHOBIUS); SIGNAL_PEPTIDE_H_REGION (PHOBIUS); SIGNAL_PEPTIDE_C_REGION (PHOBIUS); SignalP-noTM (SIGNALP_EUK); SignalP-noTM (SIGNALP_GRAM_NEGATIVE)	c9880_g1_i1	no hit
c1052_g1_i1	c1052_g1	12.02	potassium channel kat2	434	10	3.09e-58	0.884	26	C:vacuolar membrane; P:positive regulation of abscisic acid-activated signaling pathway; P:response to misfolded protein; P:response to wounding; P:fatty acid beta-oxidation; F:protein binding; P:toxin catabolic process; F:acetyl-CoA C-acyltransferase activity; P:stomatal movement; P:proteasome core complex assembly; C:chloroplast; C:peroxisome; C:nucleolus; C:cytosol; P:proteasome-mediated ubiqu…	EC:2.3.1.16	G3DSA:1.10.287.70 (GENE3D); PTHR10217:SF457 (PANTHER); PTHR10217 (PANTHER); TRANSMEMBRANE (PHOBIUS); CYTOPLASMIC_DOMAIN (PHOBIUS); TRANSMEMBRANE (PHOBIUS); NON_CYTOPLASMIC_DOMAIN (PHOBIUS); CYTOPLASMIC_DOMAIN (PHOBIUS); SSF81324 (SUPERFAMILY); TMhelix (TMHMM); TMhelix (TMHMM)	no hit	no hit
c10520_g1_i1	c10520_g1	25.98	serine threonine-protein kinase ht1-like	517	10	1.25e-51	0.943	4	P:protein phosphorylation; F:protein serine/threonine/tyrosine kinase activity; F:ATP binding; F:protein serine/threonine kinase activity	EC:2.7.12.1; EC:2.7.11	no IPS match	c11831_g1_i1	no hit
c10521_g1_i1	c10521_g1	33.64	rar1 protein	834	10	1.69e-112	0.764	4	P:defense response to bacterium; P:single-organism process; F:binding; P:defense response, incompatible interaction	-	IPR007051 (PFAM); PTHR12621:SF8 (PANTHER); PTHR12621 (PANTHER); IPR007051 (PROSITE_PROFILES); IPR007051 (PROSITE_PROFILES)	c10694_g1_i1	no hit
c10522_g1_i1	c10522_g1	78.91	40s ribosomal protein	496	10	1.59e-79	0.958	7	C:nucleolus; F:structural constituent of ribosome; C:plasmodesma; C:plasma membrane; C:cell wall; C:cytosolic small ribosomal subunit; P:translation	-	IPR001593 (PFAM); PTHR11830 (PANTHER); IPR018281 (PROSITE_PATTERNS)	c11308_g1_i1	gi|628269457|gb|JZ579946.1|JZ579946
c10523_g1_i1	c10523_g1	45.88	40s ribosomal protein partial	485	10	1.29e-46	0.99	7	F:structural constituent of ribosome; C:plasmodesma; C:plasma membrane; C:cell wall; C:vacuolar membrane; C:cytosolic small ribosomal subunit; P:translation	-	G3DSA:3.30.1490.10 (GENE3D); IPR000630 (PFAM); IPR000630 (PANTHER); IPR000630 (PROSITE_PATTERNS); IPR000630 (SUPERFAMILY)	c18244_g2_i1	gi|628261884|gb|JZ580749.1|JZ580749
c10524_g1_i1	c10524_g1	5.8	low quality protein: paired amphipathic helix protein sin3-like 4-like	1015	10	3.21e-116	0.753	1	P:regulation of transcription, DNA-templated	-	PTHR12346 (PANTHER)	c12668_g1_i1	no hit
c10526_g1_i1	c10526_g1	6.48	probable s-acyltransferase at5g04270-like	1133	10	1.28e-105	0.687	1	F:zinc ion binding		IPR001594 (PFAM); PTHR22883:SF19 (PANTHER); PTHR22883 (PANTHER); TRANSMEMBRANE (PHOBIUS); NON_CYTOPLASMIC_DOMAIN (PHOBIUS); CYTOPLASMIC_DOMAIN (PHOBIUS); TRANSMEMBRANE (PHOBIUS); TRANSMEMBRANE (PHOBIUS); NON_CYTOPLASMIC_DOMAIN (PHOBIUS); NON_CYTOPLASMIC_DOMAIN (PHOBIUS); TRANSMEMBRANE (PHOBIUS); CYTOPLASMIC_DOMAIN (PHOBIUS); IPR001594 (PROSITE_PROFILES); TMhelix (TMHMM); TMhelix (TMHMM); TMhelix …	c10661_g1_i1	no hit
c10527_g1_i1	c10527_g1	6.78	clone: rafl24-31-	726	10	5.94e-14	0.512	0	-		no IPS match	no hit	no hit
c10527_g1_i2	c10527_g1	8.39	clone: rafl24-31-	842	7	8.3e-08	0.4643	0	-		no IPS match	no hit	no hit
c10527_g1_i3	c10527_g1	0	clone: rafl24-31-	823	7	7.88e-08	0.4643	0	-		no IPS match	no hit	no hit
c10527_g1_i4	c10527_g1	3.39	clone: rafl24-31-	823	7	7.88e-08	0.4643	0	-		no IPS match	no hit	no hit
c10528_g1_i1	c10528_g1	18.94	ras-related protein rabh1b-like	597	10	8.78e-62	0.864	11	P:small GTPase mediated signal transduction; C:plasmodesma; P:secretion by cell; C:endosome; C:vacuolar membrane; C:trans-Golgi network; P:metabolic process; F:hydrolase activity; P:protein transport; F:GTP binding; C:plasma membrane	-	no IPS match	c10602_g1_i1	no hit
c10529_g1_i1	c10529_g1	11.57	rna exonuclease 4-like	559	10	4.39e-32	0.87	5	C:cytoplasm; F:exonuclease activity; P:nucleic acid phosphodiester bond hydrolysis; F:nucleic acid binding; P:nucleotide biosynthetic process	-	no IPS match	no hit	no hit
c1053_g1_i1	c1053_g1	2.1	dna double-strand break repair rad50	387	10	2.01e-11	0.553	0	-		TRANSMEMBRANE (PHOBIUS); NON_CYTOPLASMIC_DOMAIN (PHOBIUS); CYTOPLASMIC_DOMAIN (PHOBIUS)	no hit	no hit
c10530_g1_i1	c10530_g1	44.52	protein chloroplastic-like	251	10	1.28e-12	0.804	0	-		no IPS match	no hit	no hit
c10531_g1_i1	c10531_g1	8.23	isoaspartyl peptidase l-asparaginase-like	553	10	2.57e-62	0.892	4	C:cytosol; F:asparaginase activity; F:beta-aspartyl-peptidase activity; P:proteolysis	EC:3.4.19.5; EC:3.5.1.1	no IPS match	no hit	no hit
c10532_g1_i1	c10532_g1	3.62	glucose-6-phosphate phosphate translocator chloroplastic-like	838	10	1.51e-128	0.861	3	C:integral component of membrane; P:transport; F:transporter activity	-	CYTOPLASMIC_DOMAIN (PHOBIUS); NON_CYTOPLASMIC_DOMAIN (PHOBIUS); TRANSMEMBRANE (PHOBIUS); TMhelix (TMHMM)	c7476_g1_i2	no hit
c10532_g1_i2	c10532_g1	3.82	glucose-6-phosphate phosphate translocator chloroplastic-like	825	10	1.24e-128	0.861	3	C:integral component of membrane; P:transport; F:transporter activity	-	IPR000620 (PFAM); IPR004853 (PFAM); PTHR11132 (PANTHER); PTHR11132:SF30 (PANTHER); NON_CYTOPLASMIC_DOMAIN (PHOBIUS); CYTOPLASMIC_DOMAIN (PHOBIUS); NON_CYTOPLASMIC_DOMAIN (PHOBIUS); TRANSMEMBRANE (PHOBIUS); CYTOPLASMIC_DOMAIN (PHOBIUS); CYTOPLASMIC_DOMAIN (PHOBIUS); TRANSMEMBRANE (PHOBIUS); TRANSMEMBRANE (PHOBIUS); TRANSMEMBRANE (PHOBIUS); SSF103481 (SUPERFAMILY); SSF103481 (SUPERFAMILY); TMhelix …	c7476_g1_i2	no hit
c10533_g1_i1	c10533_g1	8.9	histidine triad nucleotide-binding protein 3-like	934	10	1.95e-75	0.857	5	P:sulfur compound metabolic process; F:adenylylsulfatase activity; C:peroxisome; P:purine ribonucleotide metabolic process; F:sulfate adenylyltransferase (ADP) activity	EC:2.7.7.5; EC:3.6.2.1	IPR001310 (PRINTS); IPR011146 (G3DSA:3.30.428.GENE3D); PF11969 (PFAM); PTHR12486:SF5 (PANTHER); IPR001310 (PANTHER); NON_CYTOPLASMIC_DOMAIN (PHOBIUS); SIGNAL_PEPTIDE_N_REGION (PHOBIUS); SIGNAL_PEPTIDE_H_REGION (PHOBIUS); SIGNAL_PEPTIDE (PHOBIUS); SIGNAL_PEPTIDE_C_REGION (PHOBIUS); PS51257 (PROSITE_PROFILES); IPR011146 (PROSITE_PROFILES); SignalP-TM (SIGNALP_GRAM_POSITIVE); IPR011146 (SUPERFAMILY)	c10685_g1_i1	gi|628266444|gb|JZ581983.1|JZ581983
c10533_g1_i2	c10533_g1	6.74	histidine triad nucleotide-binding protein 3-like	752	10	2.33e-76	0.857	5	P:sulfur compound metabolic process; F:adenylylsulfatase activity; C:peroxisome; P:purine ribonucleotide metabolic process; F:sulfate adenylyltransferase (ADP) activity	EC:2.7.7.5; EC:3.6.2.1	IPR001310 (PRINTS); PF11969 (PFAM); IPR011146 (G3DSA:3.30.428.GENE3D); PTHR12486:SF5 (PANTHER); IPR001310 (PANTHER); SIGNAL_PEPTIDE_N_REGION (PHOBIUS); SIGNAL_PEPTIDE (PHOBIUS); SIGNAL_PEPTIDE_C_REGION (PHOBIUS); SIGNAL_PEPTIDE_H_REGION (PHOBIUS); NON_CYTOPLASMIC_DOMAIN (PHOBIUS); PS51257 (PROSITE_PROFILES); IPR011146 (PROSITE_PROFILES); SignalP-TM (SIGNALP_GRAM_POSITIVE); IPR011146 (SUPERFAMILY)	no hit	no hit
c10535_g1_i1	c10535_g1	6.97	protein binding	1255	10	1.05e-139	0.838	2	F:zinc ion binding; F:protein binding	-	IPR001841 (SMART); IPR013083 (G3DSA:3.30.40.GENE3D); PF13920 (PFAM); PTHR15315:SF20 (PANTHER); PTHR15315 (PANTHER); IPR017907 (PROSITE_PATTERNS); IPR001841 (PROSITE_PROFILES); SSF57850 (SUPERFAMILY)	c9212_g1_i1	no hit
c10536_g1_i1	c10536_g1	80.27	glyceraldehyde-3-phosphate dehydrogenase	324	10	2.47e-65	0.963	19	F:NAD binding; F:copper ion binding; P:seed development; P:oxidation-reduction process; P:response to salt stress; P:response to heat; P:response to redox state; C:vacuolar membrane; F:glyceraldehyde-3-phosphate dehydrogenase (NADP+) (non-phosphorylating) activity; P:response to sucrose; F:glyceraldehyde-3-phosphate dehydrogenase (NAD+) (phosphorylating) activity; P:glycolysis; F:NADP binding; C:…	EC:1.2.1.9; EC:1.2.1.12	IPR020831 (PRINTS); IPR020829 (PFAM); G3DSA:3.30.360.10 (GENE3D); IPR020831 (PANTHER); SSF55347 (SUPERFAMILY)	c10861_g1_i1	no hit
c10537_g1_i1	c10537_g1	10.29	unnamed protein product	1036	9	3.3e-16	0.5122	0	-		no IPS match	c5881_g1_i1	no hit
c10538_g1_i1	c10538_g1	20.17	probable acyl-activating enzyme 9-like	703	10	3.3e-114	0.863	2	P:metabolic process; F:acetate-CoA ligase activity	EC:6.2.1.1	IPR000873 (PFAM); IPR025110 (PFAM); G3DSA:2.30.38.10 (GENE3D); G3DSA:3.30.300.30 (GENE3D); PTHR24095 (PANTHER); PTHR24095:SF122 (PANTHER); SSF56801 (SUPERFAMILY)	c10931_g1_i1	no hit
c10539_g1_i1	c10539_g1	8.38		757	0			0	-		no IPS match	c10399_g1_i1	no hit
c1054_g1_i1	c1054_g1	12.15	nucleolar protein 6-like	283	10	1.78e-33	0.834	1	C:cytosol	-	IPR005554 (PFAM); IPR005554 (PANTHER)	no hit	no hit
c10540_g1_i1	c10540_g1	0		267	0			0	-		no IPS match	no hit	no hit
c10540_g1_i2	c10540_g1	6.53	golgin candidate 6-like	583	10	3.33e-14	0.842	7	C:Golgi membrane; P:vesicle fusion with Golgi apparatus; C:Golgi stack; P:post-embryonic development; F:protein transporter activity; C:cytosol; P:protein exit from endoplasmic reticulum	-	no IPS match	c10772_g1_i1	no hit
c10541_g1_i1	c10541_g1	7.53	trichome birefringence-like 11 isoform 1	1411	10	0	0.783	1	P:circadian rhythm	-	IPR025846 (PFAM); IPR026057 (PFAM); PTHR32285 (PANTHER); PTHR32285:SF17 (PANTHER)	c13887_g1_i1	gi|628265753|gb|JZ578652.1|JZ578652
c10542_g1_i1	c10542_g1	102.29	actin depolymerizing factor 1	622	10	6.51e-77	0.953	6	P:actin filament depolymerization; P:defense response to bacterium; P:defense response signaling pathway, resistance gene-dependent; F:actin binding; C:actin cytoskeleton; C:chloroplast	-	IPR002108 (SMART); IPR029006 (G3DSA:3.40.20.GENE3D); IPR002108 (PFAM); IPR017904 (PANTHER); PTHR11913:SF19 (PANTHER); IPR002108 (PROSITE_PROFILES); SSF55753 (SUPERFAMILY)	c9393_g1_i1	no hit
c10543_g1_i1	c10543_g1	12.12	uncharacterized loc101206733	651	10	2.96e-38	0.607	0	-		TRANSMEMBRANE (PHOBIUS); NON_CYTOPLASMIC_DOMAIN (PHOBIUS); CYTOPLASMIC_DOMAIN (PHOBIUS); TMhelix (TMHMM)	c6474_g1_i1	no hit
c10544_g1_i1	c10544_g1	8.16	udp-glycosyltransferase 74f2-like	1044	10	5.28e-128	0.694	3	F:UDP-glucosyltransferase activity; P:monocarboxylic acid metabolic process; P:benzene-containing compound metabolic process	-	G3DSA:3.40.50.2000 (GENE3D); IPR002213 (PFAM); IPR002213 (PANTHER); PTHR11926:SF153 (PANTHER); SSF53756 (SUPERFAMILY)	c35197_g1_i1	gi|628265841|gb|JZ578740.1|JZ578740
c10545_g1_i1	c10545_g1	16.56	dead-box atp-dependent rna helicase 31-like	656	10	1.14e-13	0.516	4	F:organic cyclic compound binding; F:helicase activity; P:metabolic process; F:heterocyclic compound binding	-	no IPS match	c8573_g1_i4	no hit
c10545_g1_i2	c10545_g1	27.06	dead-box atp-dependent rna helicase 31-like	635	10	2.56e-12	0.52	4	F:organic cyclic compound binding; F:helicase activity; P:metabolic process; F:heterocyclic compound binding	-	no IPS match	c8573_g1_i1	no hit
c10546_g1_i1	c10546_g1	10.88	bel1-like homeodomain protein 11-like	1600	10	2.38e-84	0.656	2	F:DNA binding; P:regulation of transcription, DNA-templated	-	Coil (COILS); IPR001356 (SMART); IPR006563 (SMART); IPR008422 (PFAM); IPR006563 (PFAM); IPR009057 (G3DSA:1.10.10.GENE3D); PTHR11850 (PANTHER); PTHR11850:SF65 (PANTHER); IPR001356 (PROSITE_PROFILES); IPR009057 (SUPERFAMILY)	c36998_g1_i1	no hit
c10547_g1_i1	c10547_g1	8.9	dna binding	910	10	2.32e-68	0.615	2	F:DNA binding; F:chromatin binding		IPR006447 (TIGRFAM); IPR009057 (G3DSA:1.10.10.GENE3D); IPR001005 (PFAM); PTHR31003 (PANTHER); PTHR31003:SF4 (PANTHER); IPR017930 (PROSITE_PROFILES); IPR009057 (SUPERFAMILY)	c14447_g1_i2	no hit
c10547_g1_i2	c10547_g1	5.49	dna binding	922	10	1.33e-68	0.616	2	F:DNA binding; F:chromatin binding		IPR006447 (TIGRFAM); IPR009057 (G3DSA:1.10.10.GENE3D); IPR001005 (PFAM); PTHR31003 (PANTHER); PTHR31003:SF4 (PANTHER); IPR017930 (PROSITE_PROFILES); IPR009057 (SUPERFAMILY)	c14447_g1_i1	no hit
c10548_g1_i1	c10548_g1	9.59	nadp-dependent malic enzyme-like	1339	10	3.16e-158	0.881	14	C:cytosol; F:NAD binding; C:cell wall; P:oxidation-reduction process; F:metal ion binding; C:plasmodesma; P:protein homooligomerization; P:malate metabolic process; C:vacuolar membrane; F:malate dehydrogenase (decarboxylating) (NAD+) activity; C:chloroplast; P:response to cadmium ion; C:plasma membrane; C:apoplast	EC:1.1.1.38; EC:1.1.1.39	IPR001891 (PRINTS); IPR012301 (G3DSA:3.40.50.GENE3D); IPR012301 (PFAM); PTHR23406:SF11 (PANTHER); PTHR23406 (PANTHER); SSF53223 (SUPERFAMILY)	c11933_g1_i1	no hit
c10548_g1_i2	c10548_g1	4.61	nadp-dependent malic enzyme-like	1020	10	5.92e-160	0.872	14	C:cytosol; F:NAD binding; C:cell wall; P:oxidation-reduction process; F:metal ion binding; C:plasmodesma; P:protein homooligomerization; P:malate metabolic process; C:vacuolar membrane; F:malate dehydrogenase (decarboxylating) (NAD+) activity; C:chloroplast; P:response to cadmium ion; C:plasma membrane; C:apoplast	EC:1.1.1.38; EC:1.1.1.39	IPR001891 (PRINTS); IPR012301 (PFAM); IPR012301 (G3DSA:3.40.50.GENE3D); PTHR23406 (PANTHER); PTHR23406:SF11 (PANTHER); SSF53223 (SUPERFAMILY)	no hit	no hit
c10549_g1_i1	c10549_g1	0		210	0			0	-		no IPS match	c8800_g2_i1	no hit
c10549_g1_i2	c10549_g1	8.03		284	0			0	-		no IPS match	c8800_g2_i1	no hit
c10549_g2_i1	c10549_g2	0		207	0			0	-		no IPS match	no hit	no hit
c1055_g1_i1	c1055_g1	5.61		571	0			0	-		SIGNAL_PEPTIDE_N_REGION (PHOBIUS); SIGNAL_PEPTIDE_H_REGION (PHOBIUS); NON_CYTOPLASMIC_DOMAIN (PHOBIUS); SIGNAL_PEPTIDE_C_REGION (PHOBIUS); SIGNAL_PEPTIDE (PHOBIUS)	c30062_g1_i1	no hit
c10550_g1_i1	c10550_g1	11.11	PREDICTED: uncharacterized protein LOC101254730 isoform 2	734	10	3.44e-104	0.745	0	-		no IPS match	c1712_g1_i1	no hit
c10551_g1_i1	c10551_g1	9	probable lrr receptor-like serine threonine-protein kinase rfk1-like	1700	10	0	0.788	3	P:protein phosphorylation; F:ATP binding; F:protein serine/threonine kinase activity	EC:2.7.11	IPR002290 (SMART); G3DSA:1.10.510.10 (GENE3D); G3DSA:2.60.120.360 (GENE3D); IPR021720 (PFAM); IPR001245 (PFAM); IPR013320 (G3DSA:2.60.120.GENE3D); G3DSA:3.30.200.20 (GENE3D); PTHR24420:SF661 (PANTHER); PTHR24420 (PANTHER); IPR017441 (PROSITE_PATTERNS); IPR008271 (PROSITE_PATTERNS); CYTOPLASMIC_DOMAIN (PHOBIUS); NON_CYTOPLASMIC_DOMAIN (PHOBIUS); TRANSMEMBRANE (PHOBIUS); IPR000719 (PROSITE_PROFILES…	c9165_g1_i1	no hit
c10552_g1_i1	c10552_g1	25.73	transketolase family protein	365	10	1.33e-30	0.633	1	F:catalytic activity	-	IPR029061 (G3DSA:3.40.50.GENE3D); IPR005474 (PFAM); PTHR11624:SF60 (PANTHER); PTHR11624 (PANTHER); IPR005474 (PROSITE_PATTERNS); SIGNAL_PEPTIDE_N_REGION (PHOBIUS); SIGNAL_PEPTIDE_C_REGION (PHOBIUS); SIGNAL_PEPTIDE_H_REGION (PHOBIUS); SIGNAL_PEPTIDE (PHOBIUS); NON_CYTOPLASMIC_DOMAIN (PHOBIUS); IPR029061 (SUPERFAMILY)	c9915_g1_i1	no hit
c10553_g1_i1	c10553_g1	10.54	protein kinase chloroplastic-like	764	10	1.67e-108	0.82	3	P:protein phosphorylation; F:ATP binding; F:protein serine/threonine kinase activity	EC:2.7.11	G3DSA:3.30.200.20 (GENE3D); IPR001245 (PFAM); G3DSA:1.10.510.10 (GENE3D); PTHR24420:SF701 (PANTHER); PTHR24420 (PANTHER); IPR017441 (PROSITE_PATTERNS); IPR000719 (PROSITE_PROFILES); IPR011009 (SUPERFAMILY)	no hit	no hit
c10554_g1_i1	c10554_g1	3.12	pentatricopeptide repeat-containing protein at4g21300-like	1027	10	2.84e-155	0.781	1	F:protein binding		IPR002885 (PFAM); IPR002885 (PFAM); IPR011990 (G3DSA:1.25.40.GENE3D); IPR002885 (TIGRFAM); IPR002885 (PFAM); PTHR24015:SF388 (PANTHER); PTHR24015 (PANTHER); IPR002885 (PROSITE_PROFILES); IPR002885 (PROSITE_PROFILES); IPR002885 (PROSITE_PROFILES); IPR002885 (PROSITE_PROFILES); IPR002885 (PROSITE_PROFILES); IPR002885 (PROSITE_PROFILES); IPR002885 (PROSITE_PROFILES); IPR002885 (PROSITE_PROFILES)	c2764_g1_i1	no hit
c10555_g1_i1	c10555_g1	10.36	ap2 domain-containing transcription factor family protein	1244	10	5.39e-83	0.535	5	P:regulation of transcription, DNA-templated; P:transcription, DNA-templated; C:nucleus; F:sequence-specific DNA binding transcription factor activity; F:DNA binding		no IPS match	c7254_g1_i1	no hit
c10556_g1_i1	c10556_g1	32.81	uncharacterized loc101210357	527	10	9.97e-71	0.862	3	C:endosome; C:trans-Golgi network; C:Golgi apparatus	-	PTHR31876 (PANTHER); PTHR31876:SF2 (PANTHER); TRANSMEMBRANE (PHOBIUS); CYTOPLASMIC_DOMAIN (PHOBIUS); CYTOPLASMIC_DOMAIN (PHOBIUS); NON_CYTOPLASMIC_DOMAIN (PHOBIUS); TRANSMEMBRANE (PHOBIUS); TMhelix (TMHMM); TMhelix (TMHMM)	c9365_g1_i1	no hit
c10557_g1_i1	c10557_g1	10.36	udp-glycosyltransferase 87a2-like	1031	10	8.4e-140	0.717	3	C:intracellular part; P:metabolic process; F:transferase activity, transferring hexosyl groups	-	G3DSA:3.40.50.2000 (GENE3D); IPR002213 (PFAM); PTHR11926:SF176 (PANTHER); IPR002213 (PANTHER); SSF53756 (SUPERFAMILY)	c11241_g1_i1	no hit
c10558_g1_i1	c10558_g1	2.6	late blight resistance protein homolog r1a-10-like	687	10	4.56e-22	0.485	1	F:ADP binding		IPR027417 (G3DSA:3.40.50.GENE3D); IPR002182 (PFAM); PTHR23155:SF438 (PANTHER); PTHR23155 (PANTHER); IPR027417 (SUPERFAMILY)	c27869_g1_i1	no hit
c10558_g2_i1	c10558_g2	25.73		219	0			0	-		no IPS match	no hit	no hit
c10559_g1_i1	c10559_g1	13.38	probable lrr receptor-like serine threonine-protein kinase at4g36180-like	838	10	6.26e-113	0.714	1	F:protein binding		PR00019 (PRINTS); IPR001611 (PFAM); G3DSA:3.80.10.10 (GENE3D); IPR025875 (PFAM); PTHR24420 (PANTHER); PTHR24420:SF555 (PANTHER); TRANSMEMBRANE (PHOBIUS); NON_CYTOPLASMIC_DOMAIN (PHOBIUS); CYTOPLASMIC_DOMAIN (PHOBIUS); IPR001611 (PROSITE_PROFILES); IPR001611 (PROSITE_PROFILES); IPR001611 (PROSITE_PROFILES); IPR001611 (PROSITE_PROFILES); SSF52058 (SUPERFAMILY); TMhelix (TMHMM)	c11746_g1_i1	no hit
c1056_g1_i1	c1056_g1	3.7	protein argonaute 2-like	535	10	5.76e-89	0.68	1	F:nucleic acid binding	-	no IPS match	c22409_g1_i1	no hit
c10560_g1_i1	c10560_g1	16.01	isoleucine--trna cytoplasmic-like	508	10	1.89e-56	0.775	7	F:isoleucine-tRNA ligase activity; F:aminoacyl-tRNA editing activity; P:isoleucyl-tRNA aminoacylation; P:regulation of translational fidelity; F:ATP binding; P:response to cadmium ion; C:cytoplasm	EC:6.1.1.5	no IPS match	no hit	no hit
c10561_g1_i1	c10561_g1	42.87	hypothetical protein M569_10256	548	10	1e-35	0.598	3	F:molecular_function; P:biological_process; C:cellular_component		IPR013865 (PANTHER); PTHR13282:SF7 (PANTHER)	c6673_g1_i1	gi|628261156|gb|JZ580021.1|JZ580021
c10562_g1_i1	c10562_g1	6.9		625	0			0	-		SIGNAL_PEPTIDE_N_REGION (PHOBIUS); NON_CYTOPLASMIC_DOMAIN (PHOBIUS); TRANSMEMBRANE (PHOBIUS); NON_CYTOPLASMIC_DOMAIN (PHOBIUS); SIGNAL_PEPTIDE (PHOBIUS); CYTOPLASMIC_DOMAIN (PHOBIUS); SIGNAL_PEPTIDE_H_REGION (PHOBIUS); SIGNAL_PEPTIDE_C_REGION (PHOBIUS); TRANSMEMBRANE (PHOBIUS); TMhelix (TMHMM); TMhelix (TMHMM)	no hit	no hit
c10562_g1_i2	c10562_g1	10.53		256	0			0	-		no IPS match	no hit	no hit
c10563_g1_i1	c10563_g1	18.94	chalcone synthase	339	10	4.2e-56	0.87	12	P:response to oxidative stress; F:naringenin-chalcone synthase activity; P:response to auxin; P:response to UV-B; P:response to jasmonic acid; P:auxin polar transport; P:response to wounding; C:plant-type vacuole membrane; P:regulation of anthocyanin biosynthetic process; P:response to gravity; C:endoplasmic reticulum; C:nucleus	EC:2.3.1.74	IPR001099 (PFAM); IPR016038 (G3DSA:3.40.47.GENE3D); PTHR11877:SF14 (PANTHER); PTHR11877 (PANTHER); IPR016039 (SUPERFAMILY)	no hit	no hit
c10564_g1_i1	c10564_g1	14.89	bicaudal c-like protein	830	10	1.32e-75	0.546	0	-		CYTOPLASMIC_DOMAIN (PHOBIUS); TRANSMEMBRANE (PHOBIUS); NON_CYTOPLASMIC_DOMAIN (PHOBIUS)	c14008_g1_i2	no hit
c10565_g1_i1	c10565_g1	0		231	0			0	-		no IPS match	no hit	no hit
c10565_g1_i2	c10565_g1	6.67	dentin sialophospho isoform x2	1370	10	2.81e-127	0.59	1	C:plasma membrane		PTHR31949:SF3 (PANTHER); PTHR31949 (PANTHER)	c6460_g1_i1	no hit
c10566_g1_i1	c10566_g1	6.3	thiol:disulfide interchange protein txla-like protein	949	10	6.33e-64	0.623	1	P:single-organism process	-	no IPS match	c6342_g1_i1	no hit
c10568_g1_i1	c10568_g1	3.96	zinc finger ccch domain-containing protein 48-like	1475	10	1.54e-100	0.567	2	F:protein binding; F:metal ion binding		IPR020472 (PRINTS); IPR001680 (SMART); IPR000571 (SMART); IPR015943 (G3DSA:2.130.10.GENE3D); IPR001680 (PFAM); PTHR22844:SF163 (PANTHER); PTHR22844 (PANTHER); IPR019775 (PROSITE_PATTERNS); IPR019775 (PROSITE_PATTERNS); IPR001680 (PROSITE_PROFILES); IPR017986 (PROSITE_PROFILES); IPR000571 (PROSITE_PROFILES); IPR001680 (PROSITE_PROFILES); IPR000571 (PROSITE_PROFILES); IPR017986 (SUPERFAMILY)	c17758_g1_i1	no hit
c10568_g1_i2	c10568_g1	2.89	zinc finger ccch domain-containing protein 48-like	1304	10	8.58e-48	0.487	2	F:metal ion binding; F:protein binding		IPR000571 (SMART); IPR015943 (G3DSA:2.130.10.GENE3D); PTHR22844:SF163 (PANTHER); PTHR22844 (PANTHER); IPR019775 (PROSITE_PATTERNS); IPR000571 (PROSITE_PROFILES); IPR000571 (PROSITE_PROFILES); IPR017986 (SUPERFAMILY); SSF90229 (SUPERFAMILY)	no hit	no hit
c10569_g1_i1	c10569_g1	5.78	mitogen-activated protein kinase-binding protein 1-like	1402	6	4.15e-07	0.4217	0	-		Coil (COILS)	c11567_g1_i1	no hit
c1057_g1_i1	c1057_g1	6.28		458	0			0	-		no IPS match	no hit	no hit
c10570_g1_i1	c10570_g1	38.72	adenylate cyclase	347	10	4.32e-51	0.815	0	-		IPR023577 (G3DSA:2.40.320.GENE3D); IPR023577 (PFAM); IPR023577 (SUPERFAMILY)	no hit	no hit
c10571_g1_i1	c10571_g1	8	kinesin light	1780	10	0	0.704	1	F:protein binding		IPR019734 (SMART); IPR011990 (G3DSA:1.25.40.GENE3D); PF13374 (PFAM); PF13424 (PFAM); IPR019734 (PFAM); IPR011990 (G3DSA:1.25.40.GENE3D); PTHR19959 (PANTHER); PTHR19959:SF123 (PANTHER); SSF48452 (SUPERFAMILY); SSF48452 (SUPERFAMILY)	c17110_g1_i1	no hit
c10572_g1_i1	c10572_g1	6.68	molybdenum cofactor synthesis family protein	706	10	3.13e-37	0.84	6	P:Mo-molybdopterin cofactor biosynthetic process; P:auxin-activated signaling pathway; C:molybdopterin synthase complex; P:molybdenum incorporation into molybdenum-molybdopterin complex; C:cytoplasm; F:molybdopterin synthase activity	EC:2.8.1.12	no IPS match	c10959_g1_i1	no hit
c10573_g1_i1	c10573_g1	7.59	flowering time control protein fpa-like	1401	10	5.93e-89	0.672	2	F:organic cyclic compound binding; F:heterocyclic compound binding	-	no IPS match	c10435_g1_i1	no hit
c10574_g1_i1	c10574_g1	7.33	uv-induced protein	840	10	6.17e-79	0.667	3	F:enzyme activator activity; P:iron-sulfur cluster assembly; P:positive regulation of catalytic activity		G3DSA:3.90.1010.10 (GENE3D); IPR003808 (PFAM); PTHR12735:SF14 (PANTHER); PTHR12735 (PANTHER); SSF82649 (SUPERFAMILY)	c23675_g1_i1	no hit
c10575_g1_i1	c10575_g1	26.68	myb-like transcription factor	674	10	9.59e-22	0.45	1	P:response to chemical	-	IPR017930 (PROSITE_PROFILES)	c10528_g1_i1	no hit
c10576_g1_i1	c10576_g1	10.76	probable acyl-activating enzyme 6-like	1204	10	7.42e-161	0.763	3	F:acid-thiol ligase activity; F:CoA-ligase activity; P:metabolic process	-	G3DSA:3.40.50.980 (GENE3D); IPR000873 (PFAM); G3DSA:3.40.50.980 (GENE3D); PTHR24095:SF122 (PANTHER); PTHR24095 (PANTHER); SSF56801 (SUPERFAMILY)	c12007_g1_i1	no hit
c10576_g1_i2	c10576_g1	0		235	0			0	-		no IPS match	no hit	no hit
c10577_g1_i1	c10577_g1	10	ethylene-responsive transcription factor 3	486	10	4.88e-23	0.515	5	P:regulation of transcription, DNA-templated; P:transcription, DNA-templated; C:nucleus; F:sequence-specific DNA binding transcription factor activity; F:DNA binding		no IPS match	c8461_g1_i1	no hit
c10578_g1_i1	c10578_g1	11.68	cyclin-related family protein	593	10	1.26e-21	0.498	0	-		PTHR12444:SF0 (PANTHER); PTHR12444 (PANTHER)	no hit	no hit
c10579_g1_i1	c10579_g1	11.41	calcium-dependent protein kinase 3	913	10	1.34e-81	0.912	11	C:cytosol; P:protein autophosphorylation; F:calcium ion binding; P:response to salt stress; P:regulation of anion channel activity; P:regulation of stomatal movement; P:abscisic acid-activated signaling pathway; F:ATP binding; C:vacuole; F:calmodulin-dependent protein kinase activity; C:plasma membrane	EC:2.7.11.17	IPR002290 (SMART); IPR000719 (PFAM); G3DSA:3.30.200.20 (GENE3D); PTHR24349 (PANTHER); PTHR24349:SF95 (PANTHER); IPR017441 (PROSITE_PATTERNS); IPR000719 (PROSITE_PROFILES); IPR011009 (SUPERFAMILY)	c2484_g1_i1	no hit
c1058_g1_i1	c1058_g1	6.93	glucan synthase-like 11 family protein	943	10	3.27e-140	0.786	5	P:callose deposition in cell wall; P:(1->3)-beta-D-glucan biosynthetic process; C:1,3-beta-D-glucan synthase complex; P:microsporogenesis; F:1,3-beta-D-glucan synthase activity	EC:2.4.1.34	PF04652 (PFAM); IPR026899 (PFAM); IPR023175 (G3DSA:1.25.40.GENE3D); IPR026953 (PTHR12741:PANTHER); PTHR12741 (PANTHER)	c22403_g1_i1	no hit
c10580_g1_i1	c10580_g1	9.3		268	0			0	-		TRANSMEMBRANE (PHOBIUS); NON_CYTOPLASMIC_DOMAIN (PHOBIUS); CYTOPLASMIC_DOMAIN (PHOBIUS); TMhelix (TMHMM)	no hit	no hit
c10580_g1_i2	c10580_g1	54.77		287	0			0	-		CYTOPLASMIC_DOMAIN (PHOBIUS); NON_CYTOPLASMIC_DOMAIN (PHOBIUS); TRANSMEMBRANE (PHOBIUS); TMhelix (TMHMM)	c9395_g1_i1	no hit
c10581_g1_i1	c10581_g1	15.94	signal peptidase family protein	676	10	8.51e-89	0.809	7	C:plasma membrane; P:signal peptide processing; C:vacuolar membrane; C:integral component of membrane; P:proteolysis; C:endoplasmic reticulum; F:serine-type peptidase activity	-	IPR001733 (PRINTS); IPR028360 (G3DSA:2.10.109.GENE3D); IPR019759 (PFAM); IPR001733 (TIGRFAM); IPR001733 (PANTHER); IPR019758 (PROSITE_PATTERNS); NON_CYTOPLASMIC_DOMAIN (PHOBIUS); TRANSMEMBRANE (PHOBIUS); NON_CYTOPLASMIC_DOMAIN (PHOBIUS); TRANSMEMBRANE (PHOBIUS); CYTOPLASMIC_DOMAIN (PHOBIUS); CYTOPLASMIC_DOMAIN (PHOBIUS); TRANSMEMBRANE (PHOBIUS); IPR015927 (SUPERFAMILY)	c13646_g1_i1	no hit
c10582_g1_i1	c10582_g1	7.49	nuclear pore complex protein nup160a	1240	10	1.01e-130	0.768	0	-		PTHR21286 (PANTHER)	c11887_g1_i1	no hit
c10583_g1_i1	c10583_g1	166.92		299	0			0	-		no IPS match	no hit	no hit
c10584_g1_i1	c10584_g1	45.07	at3g04780 f7o18_27	952	10	2.22e-101	0.928	5	P:cell redox homeostasis; C:cytoplasm; F:protein disulfide oxidoreductase activity; P:glycerol ether metabolic process; P:oxidation-reduction process	-	no IPS match	c10913_g1_i1	no hit
c10585_g1_i1	c10585_g1	8.71	microtubule-associated protein	735	10	1.29e-41	0.581	0	-		no IPS match	c9286_g1_i1	no hit
c10586_g1_i1	c10586_g1	16.02	protein iq-domain 18	784	10	7.09e-20	0.446	2	F:molecular_function; C:nucleus		IPR025064 (PFAM); PTHR32295 (PANTHER); PTHR32295:SF5 (PANTHER)	no hit	no hit
c10587_g1_i1	c10587_g1	10.18		209	0			0	-		no IPS match	c6678_g1_i1	no hit
c10588_g1_i1	c10588_g1	127.41	vacuolar atp synthase subunit g 2 family protein	634	10	2.79e-43	0.748	5	P:transmembrane transport; P:proton transport; P:metabolic process; C:vacuolar proton-transporting V-type ATPase complex; F:hydrolase activity, acting on acid anhydrides, catalyzing transmembrane movement of substances	-	no IPS match	c10941_g1_i2	no hit
c10588_g1_i2	c10588_g1	137.93	vacuolar atp synthase subunit g 2 family protein	652	10	2.41e-43	0.749	5	P:transmembrane transport; P:proton transport; P:metabolic process; C:vacuolar proton-transporting V-type ATPase complex; F:hydrolase activity, acting on acid anhydrides, catalyzing transmembrane movement of substances	-	CYTOPLASMIC_DOMAIN (PHOBIUS); TRANSMEMBRANE (PHOBIUS); NON_CYTOPLASMIC_DOMAIN (PHOBIUS)	c10941_g1_i1	gi|628262549|gb|JZ583142.1|JZ583142
c10589_g1_i1	c10589_g1	9.19	flap endonuclease gen-like 2-like	2106	10	0	0.804	6	F:metal ion binding; F:endonuclease activity; P:nucleic acid phosphodiester bond hydrolysis; F:DNA binding; C:nucleus; P:DNA repair	-	PR00853 (PRINTS); IPR006085 (SMART); IPR008918 (SMART); IPR006086 (SMART); IPR006085 (PFAM); IPR029060 (G3DSA:3.40.50.GENE3D); IPR006086 (PFAM); G3DSA:1.10.150.20 (GENE3D); PTHR11081 (PANTHER); PTHR11081:SF17 (PANTHER); IPR020045 (SUPERFAMILY); IPR029060 (SUPERFAMILY)	c5750_g1_i1	no hit
c10589_g1_i2	c10589_g1	3.46	flap endonuclease gen-like 2-like	1191	10	2.17e-171	0.826	5	P:nucleic acid phosphodiester bond hydrolysis; F:DNA binding; F:nuclease activity; C:nucleus; P:DNA repair	EC:3.1	PR00853 (PRINTS); IPR006086 (SMART); IPR006085 (SMART); IPR008918 (SMART); G3DSA:1.10.150.20 (GENE3D); IPR006086 (PFAM); IPR006085 (PFAM); IPR029060 (G3DSA:3.40.50.GENE3D); PTHR11081 (PANTHER); PTHR11081:SF17 (PANTHER); IPR020045 (SUPERFAMILY); IPR029060 (SUPERFAMILY)	c34637_g1_i1	no hit
c1059_g1_i1	c1059_g1	8.2		824	0			0	-		no IPS match	c33389_g1_i1	no hit
c10590_g1_i1	c10590_g1	9.58		407	0			0	-		no IPS match	c9442_g1_i1	no hit
c10591_g1_i1	c10591_g1	7.17	e3 ubiquitin-protein ligase rhf1a-like	1164	10	3.89e-55	0.525	2	F:zinc ion binding; F:protein binding		IPR001841 (SMART); IPR013083 (G3DSA:3.30.40.GENE3D); IPR001841 (PFAM); PTHR22766:SF135 (PANTHER); PTHR22766 (PANTHER); IPR001841 (PROSITE_PROFILES); SSF57850 (SUPERFAMILY)	c7493_g1_i1	no hit
c10592_g1_i1	c10592_g1	12.3	probable pyridoxal biosynthesis	824	10	1.86e-72	0.797	10	C:cytosol; P:pyridoxal phosphate biosynthetic process; P:response to endoplasmic reticulum stress; P:protein folding; P:response to heat; P:vitamin B6 biosynthetic process; F:protein heterodimerization activity; F:catalytic activity; P:response to high light intensity; P:response to hydrogen peroxide	-	no IPS match	c11438_g1_i1	no hit
c10593_g1_i1	c10593_g1	7.67	cellulase family protein	1445	10	0	0.863	2	P:carbohydrate metabolic process; F:cellulase activity	EC:3.2.1.4	IPR012341 (G3DSA:1.50.10.GENE3D); IPR001701 (PFAM); PTHR22298 (PANTHER); PTHR22298:SF29 (PANTHER); SIGNAL_PEPTIDE (PHOBIUS); SIGNAL_PEPTIDE_C_REGION (PHOBIUS); SIGNAL_PEPTIDE_N_REGION (PHOBIUS); SIGNAL_PEPTIDE_H_REGION (PHOBIUS); NON_CYTOPLASMIC_DOMAIN (PHOBIUS); SignalP-noTM (SIGNALP_GRAM_NEGATIVE); SignalP-noTM (SIGNALP_EUK); IPR008928 (SUPERFAMILY)	c30731_g1_i1	no hit
c10594_g1_i1	c10594_g1	0	trna isopentenyltransferase	552	10	1.38e-54	0.821	4	F:ATP binding; F:AMP dimethylallyltransferase activity; C:cytosol; P:tRNA processing	EC:2.5.1.27	IPR027417 (G3DSA:3.40.50.GENE3D); IPR002627 (PFAM); G3DSA:1.10.287.890 (GENE3D); IPR002627 (PANTHER); PTHR11088:SF26 (PANTHER)	no hit	no hit
c10594_g1_i2	c10594_g1	14.02	trna dimethylallyltransferase 2-like	397	10	7.64e-36	0.716	2	F:ATP binding; P:tRNA processing		IPR022755 (PFAM); IPR002627 (PANTHER); PTHR11088:SF26 (PANTHER); SSF57667 (SUPERFAMILY)	no hit	no hit
c10594_g1_i3	c10594_g1	5.34	trna dimethylallyltransferase 2-like isoform x2	508	10	1.1e-65	0.718	3	F:transferase activity; F:ATP binding; P:tRNA processing	-	IPR002627 (PFAM); IPR027417 (G3DSA:3.40.50.GENE3D); G3DSA:1.10.287.890 (GENE3D); IPR002627 (PANTHER); PTHR11088:SF26 (PANTHER)	c13447_g1_i1	no hit
c10595_g1_i1	c10595_g1	0	pra1 family protein a1-like	498	10	1e-14	0.671	0	-		IPR004895 (PFAM); PTHR12859 (PANTHER)	no hit	no hit
c10595_g1_i2	c10595_g1	8.04	pra1 family protein a1-like	892	10	3.57e-108	0.849	1	P:vesicle-mediated transport	-	IPR004895 (PFAM); PTHR12859 (PANTHER); NON_CYTOPLASMIC_DOMAIN (PHOBIUS); CYTOPLASMIC_DOMAIN (PHOBIUS); TRANSMEMBRANE (PHOBIUS); TRANSMEMBRANE (PHOBIUS); NON_CYTOPLASMIC_DOMAIN (PHOBIUS); CYTOPLASMIC_DOMAIN (PHOBIUS); CYTOPLASMIC_DOMAIN (PHOBIUS); TRANSMEMBRANE (PHOBIUS); TRANSMEMBRANE (PHOBIUS); TMhelix (TMHMM); TMhelix (TMHMM); TMhelix (TMHMM); TMhelix (TMHMM)	c3922_g1_i1	no hit
c10596_g1_i1	c10596_g1	12.75	alpha-mannosidase 2x-like	1460	10	0	0.867	8	C:endosome; C:Golgi apparatus; F:carbohydrate binding; P:mannose metabolic process; F:mannosyl-oligosaccharide 1,3-1,6-alpha-mannosidase activity; F:zinc ion binding; C:trans-Golgi network; P:protein N-linked glycosylation	EC:3.2.1.114	IPR011682 (PFAM); G3DSA:2.70.98.30 (GENE3D); PTHR11607 (PANTHER); PTHR11607:SF4 (PANTHER); IPR011013 (SUPERFAMILY)	c6089_g1_i1	no hit
c10597_g1_i1	c10597_g1	8.34	nitrate transporter	1396	10	0	0.809	8	P:response to water deprivation; P:oligopeptide transport; P:ion transmembrane transport; C:plasma membrane; P:nitrate transport; P:response to nitrate; C:integral component of membrane; F:nitrate transmembrane transporter activity	-	IPR000109 (PFAM); IPR000109 (PANTHER); PTHR11654:SF97 (PANTHER); TRANSMEMBRANE (PHOBIUS); CYTOPLASMIC_DOMAIN (PHOBIUS); TRANSMEMBRANE (PHOBIUS); NON_CYTOPLASMIC_DOMAIN (PHOBIUS); NON_CYTOPLASMIC_DOMAIN (PHOBIUS); TRANSMEMBRANE (PHOBIUS); CYTOPLASMIC_DOMAIN (PHOBIUS); NON_CYTOPLASMIC_DOMAIN (PHOBIUS); TRANSMEMBRANE (PHOBIUS); CYTOPLASMIC_DOMAIN (PHOBIUS); NON_CYTOPLASMIC_DOMAIN (PHOBIUS); TRANSMEM…	c6221_g1_i1	no hit
c10598_g1_i1	c10598_g1	28.1		284	0			0	-		no IPS match	no hit	no hit
c10599_g1_i1	c10599_g1	8.75	PREDICTED: uncharacterized protein LOC102581233 isoform X1	1339	10	0	0.754	0	-		PTHR31513 (PANTHER); PTHR31513:SF2 (PANTHER)	c31002_g1_i1	no hit
c106_g1_i1	c106_g1	0		245	0			0	-		TRANSMEMBRANE (PHOBIUS); CYTOPLASMIC_DOMAIN (PHOBIUS); TRANSMEMBRANE (PHOBIUS); NON_CYTOPLASMIC_DOMAIN (PHOBIUS); CYTOPLASMIC_DOMAIN (PHOBIUS); TMhelix (TMHMM)	no hit	no hit
c10600_g1_i1	c10600_g1	19.52	dolichyl-phosphate beta-d-mannosyltransferase family protein	1015	10	1.14e-157	0.961	10	P:cellulose biosynthetic process; C:dolichol-phosphate-mannose synthase complex; F:elongation factor-2 kinase activity; F:dolichyl-phosphate beta-D-mannosyltransferase activity; P:mannosylation; P:protein glycosylation; P:Golgi vesicle transport; P:response to ammonium ion; C:endoplasmic reticulum; C:plasma membrane	EC:2.7.11.20; EC:2.4.1.83	no IPS match	c11000_g1_i1	no hit
c10601_g1_i1	c10601_g1	12.56	pentatricopeptide repeat-containing protein at3g59040-like	1057	10	4.37e-169	0.857	1	F:protein binding		IPR002885 (TIGRFAM); IPR011990 (G3DSA:1.25.40.GENE3D); IPR002885 (PFAM); IPR002885 (PFAM); PTHR24015 (PANTHER); PTHR24015:SF403 (PANTHER); IPR002885 (PROSITE_PROFILES); IPR002885 (PROSITE_PROFILES); IPR002885 (PROSITE_PROFILES); IPR002885 (PROSITE_PROFILES); SSF48452 (SUPERFAMILY)	c15063_g1_i1	no hit
c10602_g1_i1	c10602_g1	17	PREDICTED: uncharacterized protein LOC101247385	775	10	1.36e-12	0.576	1	C:plastid	-	IPR019180 (PFAM); PTHR11698:SF0 (PANTHER); PTHR11698 (PANTHER)	c10670_g1_i1	no hit
c10603_g1_i1	c10603_g1	8.18		222	0			0	-		no IPS match	c43134_g1_i1	no hit
c10603_g2_i1	c10603_g2	8.22		715	0			0	-		no IPS match	c1857_g1_i1	no hit
c10604_g1_i1	c10604_g1	37.87	s-adenosyl-l-methionine-dependent methyltransferases superfamily protein	971	10	1.56e-118	0.859	2	P:methylation; F:methyltransferase activity	-	IPR013216 (PFAM); IPR029063 (G3DSA:3.40.50.GENE3D); PTHR10108 (PANTHER); PTHR10108:SF201 (PANTHER); CYTOPLASMIC_DOMAIN (PHOBIUS); NON_CYTOPLASMIC_DOMAIN (PHOBIUS); TRANSMEMBRANE (PHOBIUS); IPR029063 (SUPERFAMILY); TMhelix (TMHMM)	c11620_g1_i1	no hit
c10605_g1_i1	c10605_g1	3.05	btb poz domain-containing protein at3g09030-like	320	10	1.42e-43	0.767	1	P:protein homooligomerization	-	PTHR11145 (PANTHER); IPR011047 (SUPERFAMILY)	no hit	no hit
c10605_g2_i1	c10605_g2	13.34	btb poz domain-containing protein at3g09030-like	375	10	3.19e-21	0.778	1	P:protein homooligomerization	-	no IPS match	no hit	no hit
c10606_g1_i1	c10606_g1	153.89	universal stress family protein	763	10	6.64e-87	0.874	2	P:response to cold; C:plasma membrane	-	CYTOPLASMIC_DOMAIN (PHOBIUS); TRANSMEMBRANE (PHOBIUS); NON_CYTOPLASMIC_DOMAIN (PHOBIUS); TMhelix (TMHMM)	c11207_g1_i1	no hit
c10607_g1_i1	c10607_g1	0	protein srg1-like	1253	10	1.61e-91	0.63	4	P:oxidation-reduction process; F:oxidoreductase activity, acting on paired donors, with incorporation or reduction of molecular oxygen, 2-oxoglutarate as one donor, and incorporation of one atom each of oxygen into both donors; F:oxidoreductase activity; F:iron ion binding		IPR027443 (G3DSA:2.60.120.GENE3D); IPR026992 (PFAM); PTHR10209 (PANTHER); SSF51197 (SUPERFAMILY)	no hit	no hit
c10607_g1_i2	c10607_g1	8.36	protein srg1-like	881	10	1.2e-59	0.629	2	F:oxidoreductase activity, acting on paired donors, with incorporation or reduction of molecular oxygen, 2-oxoglutarate as one donor, and incorporation of one atom each of oxygen into both donors; P:oxidation-reduction process		IPR027443 (G3DSA:2.60.120.GENE3D); IPR005123 (PFAM); PTHR10209 (PANTHER); IPR005123 (PROSITE_PROFILES); SSF51197 (SUPERFAMILY)	c13786_g1_i3	no hit
c10607_g1_i3	c10607_g1	13.71	protein srg1-like	1231	10	1.39e-119	0.556	2	P:oxidation-reduction process; F:oxidoreductase activity, acting on paired donors, with incorporation or reduction of molecular oxygen, 2-oxoglutarate as one donor, and incorporation of one atom each of oxygen into both donors		IPR026992 (PFAM); IPR027443 (G3DSA:2.60.120.GENE3D); IPR005123 (PFAM); PTHR10209 (PANTHER); IPR005123 (PROSITE_PROFILES); SSF51197 (SUPERFAMILY)	c13786_g1_i4	no hit
c10608_g1_i1	c10608_g1	507.33	60s ribosomal protein l23a	882	10	1.1e-73	0.796	11	P:translation; P:response to oxidative stress; C:cell wall; C:nucleolus; C:plasmodesma; P:response to cold; F:rRNA binding; F:structural constituent of ribosome; F:nucleotide binding; P:response to high light intensity; C:cytosolic large ribosomal subunit	-	IPR005633 (PFAM); IPR019985 (TIGRFAM); IPR013025 (PFAM); IPR012677 (G3DSA:3.30.70.GENE3D); PTHR11620 (PANTHER); IPR001014 (PROSITE_PATTERNS); IPR013025 (HAMAP); IPR012678 (SUPERFAMILY)	c11794_g1_i1	no hit
c10609_g1_i1	c10609_g1	17.19	mediator of rna polymerase ii transcription subunit 9-like	614	10	4.28e-40	0.816	1	C:mediator complex	-	no IPS match	c19742_g2_i1	no hit
c1061_g1_i1	c1061_g1	11.91		548	0			0	-		no IPS match	c2386_g1_i1	no hit
c10610_g1_i1	c10610_g1	8.58	ubiquitin carboxyl-terminal hydrolase 20-like	1311	10	2.92e-74	0.565	2	F:ubiquitinyl hydrolase activity; P:ubiquitin-dependent protein catabolic process	-	IPR001394 (PFAM); PTHR24006 (PANTHER); PTHR24006:SF358 (PANTHER); IPR018200 (PROSITE_PATTERNS); IPR028889 (PROSITE_PROFILES); SSF54001 (SUPERFAMILY)	c40585_g1_i1	no hit
c10611_g1_i1	c10611_g1	26.83	pseudouridine synthase and archaeosine transglycosylase domain-containing family protein	1001	10	4.58e-111	0.926	2	C:cytosol; F:RNA binding	-	IPR002478 (SMART); IPR016437 (PIRSF); IPR002478 (PFAM); IPR004521 (TIGRFAM); IPR015947 (G3DSA:2.30.130.GENE3D); IPR016437 (PANTHER); IPR002478 (PROSITE_PROFILES); IPR015947 (SUPERFAMILY)	c11040_g1_i1	no hit
c10612_g1_i1	c10612_g1	3.48	maltose transporter	738	10	2.5e-91	0.844	8	P:carbohydrate transmembrane transport; C:integral component of membrane; P:starch catabolic process; C:chloroplast inner membrane; F:maltose transmembrane transporter activity; P:maltose metabolic process; P:maltose transport; P:response to nematode	-	TRANSMEMBRANE (PHOBIUS); NON_CYTOPLASMIC_DOMAIN (PHOBIUS); CYTOPLASMIC_DOMAIN (PHOBIUS); NON_CYTOPLASMIC_DOMAIN (PHOBIUS); CYTOPLASMIC_DOMAIN (PHOBIUS); TRANSMEMBRANE (PHOBIUS); CYTOPLASMIC_DOMAIN (PHOBIUS); NON_CYTOPLASMIC_DOMAIN (PHOBIUS); TRANSMEMBRANE (PHOBIUS); TRANSMEMBRANE (PHOBIUS); TRANSMEMBRANE (PHOBIUS); TMhelix (TMHMM); TMhelix (TMHMM); TMhelix (TMHMM); TMhelix (TMHMM); TMhelix (TMHMM)	c14776_g1_i2	no hit
c10612_g1_i2	c10612_g1	1.41	maltose transporter	670	10	1.08e-91	0.844	8	P:carbohydrate transmembrane transport; C:integral component of membrane; P:starch catabolic process; C:chloroplast inner membrane; F:maltose transmembrane transporter activity; P:maltose metabolic process; P:maltose transport; P:response to nematode	-	no IPS match	no hit	no hit
c10613_g1_i1	c10613_g1	19.54	protein transport protein sft2-like	584	10	3.26e-60	0.942	5	C:trans-Golgi network; C:integral component of membrane; C:Golgi apparatus; C:endosome; P:vesicle-mediated transport	-	IPR007305 (PFAM); IPR011691 (PANTHER); PTHR23137:SF3 (PANTHER); SIGNAL_PEPTIDE_C_REGION (PHOBIUS); SIGNAL_PEPTIDE (PHOBIUS); NON_CYTOPLASMIC_DOMAIN (PHOBIUS); TRANSMEMBRANE (PHOBIUS); SIGNAL_PEPTIDE_H_REGION (PHOBIUS); NON_CYTOPLASMIC_DOMAIN (PHOBIUS); TRANSMEMBRANE (PHOBIUS); CYTOPLASMIC_DOMAIN (PHOBIUS); CYTOPLASMIC_DOMAIN (PHOBIUS); SIGNAL_PEPTIDE_N_REGION (PHOBIUS); TRANSMEMBRANE (PHOBIUS); T…	no hit	no hit
c10614_g1_i1	c10614_g1	27.29		321	0			0	-		no IPS match	c7619_g1_i1	no hit
c10615_g1_i1	c10615_g1	24.17	nadh dehydrogenase	689	10	8.05e-82	0.951	3	P:embryo development ending in seed dormancy; P:photorespiration; C:mitochondrial respiratory chain complex I	-	no IPS match	c9129_g1_i1	no hit
c10616_g1_i1	c10616_g1	7.42	PREDICTED: uncharacterized protein LOC102587975	1429	10	7.13e-113	0.728	3	P:regulation of transcription, DNA-templated; C:chloroplast stroma; P:chloroplast organization		TRANSMEMBRANE (PHOBIUS); NON_CYTOPLASMIC_DOMAIN (PHOBIUS); CYTOPLASMIC_DOMAIN (PHOBIUS); NON_CYTOPLASMIC_DOMAIN (PHOBIUS); TRANSMEMBRANE (PHOBIUS); TMhelix (TMHMM)	c1460_g1_i1	no hit
c10617_g1_i1	c10617_g1	9.93	PREDICTED: uncharacterized protein LOC102585127	1513	10	0	0.791	0	-		IPR006852 (PFAM); PTHR12956:SF24 (PANTHER); PTHR12956 (PANTHER); SIGNAL_PEPTIDE (PHOBIUS); SIGNAL_PEPTIDE_H_REGION (PHOBIUS); SIGNAL_PEPTIDE_N_REGION (PHOBIUS); SIGNAL_PEPTIDE_C_REGION (PHOBIUS); NON_CYTOPLASMIC_DOMAIN (PHOBIUS); SignalP-noTM (SIGNALP_EUK)	c11659_g1_i2	no hit
c10618_g1_i1	c10618_g1	0	protein binding	441	10	5.39e-37	0.697	1	F:binding	-	no IPS match	no hit	no hit
c10618_g1_i2	c10618_g1	9.04	protein binding	568	10	4.58e-38	0.679	1	F:binding	-	PTHR23012:SF25 (PANTHER); PTHR23012 (PANTHER)	no hit	no hit
c10619_g1_i1	c10619_g1	11.93	uncharacterized partial	770	10	2.36e-33	0.845	0	-		IPR027329 (PFAM); PTHR31358 (PANTHER)	c14338_g1_i1	no hit
c1062_g1_i1	c1062_g1	11.8		246	0			0	-		no IPS match	no hit	no hit
c10620_g1_i1	c10620_g1	12.58	atp-binding cassette	739	10	1.44e-72	0.751	8	C:membrane; F:nucleotide binding; P:cofactor transport; P:anion transport; P:organic substance transport; F:ATPase activity, coupled to transmembrane movement of substances; P:transmembrane transport; P:metabolic process	-	IPR013525 (PFAM); PTHR19241:SF170 (PANTHER); PTHR19241 (PANTHER); CYTOPLASMIC_DOMAIN (PHOBIUS); NON_CYTOPLASMIC_DOMAIN (PHOBIUS); CYTOPLASMIC_DOMAIN (PHOBIUS); TRANSMEMBRANE (PHOBIUS); TRANSMEMBRANE (PHOBIUS); NON_CYTOPLASMIC_DOMAIN (PHOBIUS); TRANSMEMBRANE (PHOBIUS); TRANSMEMBRANE (PHOBIUS); CYTOPLASMIC_DOMAIN (PHOBIUS); TRANSMEMBRANE (PHOBIUS); NON_CYTOPLASMIC_DOMAIN (PHOBIUS); TMhelix (TMHMM);…	no hit	no hit
c10621_g1_i1	c10621_g1	25.12	nucleolar protein 16-like	793	10	8.15e-76	0.713	0	-		no IPS match	c9169_g1_i1	no hit
c10622_g1_i1	c10622_g1	8.41	hypothetical protein PRUPE_ppa007522mg	966	10	1.18e-38	0.487	0	-		no IPS match	c9153_g1_i1	no hit
c10623_g1_i1	c10623_g1	6.54	trna (cytosine -c )-methyltransferase-like	1598	10	3.45e-178	0.771	3	P:DNA methylation; F:DNA binding; F:methyltransferase activity	-	no IPS match	c10173_g1_i2	no hit
c10623_g1_i2	c10623_g1	0	dna methyltransferase-2	1086	10	1.17e-71	0.689	3	P:DNA methylation; F:DNA binding; C:nucleus	-	no IPS match	c5419_g1_i1	no hit
c10623_g1_i3	c10623_g1	0	dna methyltransferase-2	767	10	3.22e-45	0.864	4	P:DNA methylation; F:DNA binding; C:nucleus; F:methyltransferase activity	-	no IPS match	c5419_g1_i1	no hit
c10624_g1_i1	c10624_g1	28.2	gibberellin induced protein	710	10	7.17e-47	0.899	0	-		no IPS match	c12493_g1_i1	no hit
c10625_g1_i1	c10625_g1	5.87	protein hasty 1-like	1684	10	0	0.772	5	P:negative regulation of biological process; P:transport; P:shoot system development; P:organ development; F:binding	-	IPR013598 (PFAM); IPR011989 (G3DSA:1.25.10.GENE3D); PTHR11223 (PANTHER); PTHR11223:SF3 (PANTHER); IPR016024 (SUPERFAMILY)	c9425_g1_i1	no hit
c10626_g1_i1	c10626_g1	40.38		351	0			0	-		TRANSMEMBRANE (PHOBIUS); CYTOPLASMIC_DOMAIN (PHOBIUS); NON_CYTOPLASMIC_DOMAIN (PHOBIUS); TMhelix (TMHMM)	c16415_g1_i1	no hit
c10627_g1_i1	c10627_g1	6.08	malate cytoplasmic-like	904	10	4.77e-148	0.839	5	C:membrane; P:malate metabolic process; P:tricarboxylic acid cycle; P:cellular carbohydrate metabolic process; F:L-malate dehydrogenase activity	EC:1.1.1.37	IPR001557 (PIRSF); IPR015955 (G3DSA:3.90.110.GENE3D); IPR022383 (PFAM); IPR016040 (G3DSA:3.40.50.GENE3D); IPR010945 (TIGRFAM); IPR001236 (PFAM); IPR010945 (PANTHER); IPR001252 (PROSITE_PATTERNS); SSF51735 (SUPERFAMILY); IPR015955 (SUPERFAMILY)	c12094_g1_i1	no hit
c10628_g1_i1	c10628_g1	10.09	probable serine threonine-protein kinase abkc-like	966	10	3.11e-143	0.866	2	F:transferase activity, transferring phosphorus-containing groups; P:metabolic process	-	G3DSA:1.10.510.10 (GENE3D); PTHR10566:SF6 (PANTHER); PTHR10566 (PANTHER); IPR011009 (SUPERFAMILY)	c12845_g1_i1	no hit
c10629_g1_i1	c10629_g1	12.23	protein cornichon homolog 1-like isoform 2	936	10	4.76e-72	0.735	2	P:intracellular signal transduction; C:membrane	-	IPR003377 (PFAM); PTHR12290 (PANTHER); TRANSMEMBRANE (PHOBIUS); CYTOPLASMIC_DOMAIN (PHOBIUS); TRANSMEMBRANE (PHOBIUS); CYTOPLASMIC_DOMAIN (PHOBIUS); NON_CYTOPLASMIC_DOMAIN (PHOBIUS); TRANSMEMBRANE (PHOBIUS); NON_CYTOPLASMIC_DOMAIN (PHOBIUS); TMhelix (TMHMM); TMhelix (TMHMM); TMhelix (TMHMM)	c9928_g1_i1	no hit
c1063_g1_i1	c1063_g1	2.18		582	0			0	-		no IPS match	c19660_g1_i4	no hit
c1063_g1_i2	c1063_g1	0	protein far1-related sequence 5-like	827	6	1.16e-07	0.5567	2	F:nucleic acid binding; F:zinc ion binding		no IPS match	c11263_g1_i1	no hit
c10630_g1_i1	c10630_g1	24.15	PREDICTED: uncharacterized protein LOC101247272 isoform 1	836	10	9.19e-35	0.465	0	-		no IPS match	c19948_g1_i1	gi|628268459|gb|JZ582487.1|JZ582487
c10631_g1_i1	c10631_g1	2.76	bromodomain transcription isoform 1	336	10	1.64e-17	0.624	1	F:protein heterodimerization activity		no IPS match	no hit	no hit
c10631_g2_i1	c10631_g2	0		265	0			0	-		no IPS match	c7538_g1_i1	no hit
c10632_g1_i1	c10632_g1	3.9		743	0			0	-		no IPS match	c29246_g1_i1	no hit
c10633_g1_i1	c10633_g1	11.41	PREDICTED: uncharacterized protein LOC101499059	797	10	6.84e-73	0.634	0	-		no IPS match	c12252_g1_i1	no hit
c10634_g1_i1	c10634_g1	6.93	PREDICTED: uncharacterized protein LOC100251153	943	10	1.92e-42	0.461	0	-		Coil (COILS); TRANSMEMBRANE (PHOBIUS); TRANSMEMBRANE (PHOBIUS); TRANSMEMBRANE (PHOBIUS); NON_CYTOPLASMIC_DOMAIN (PHOBIUS); CYTOPLASMIC_DOMAIN (PHOBIUS); NON_CYTOPLASMIC_DOMAIN (PHOBIUS); CYTOPLASMIC_DOMAIN (PHOBIUS); TMhelix (TMHMM); TMhelix (TMHMM)	c7762_g1_i1	no hit
c10635_g1_i1	c10635_g1	55.21	lipid-transfer protein dir1-like	505	10	2.27e-22	0.6	0	-		IPR016140 (SMART); IPR016140 (PFAM); G3DSA:1.10.110.10 (GENE3D); SIGNAL_PEPTIDE_H_REGION (PHOBIUS); SIGNAL_PEPTIDE_C_REGION (PHOBIUS); SIGNAL_PEPTIDE_N_REGION (PHOBIUS); NON_CYTOPLASMIC_DOMAIN (PHOBIUS); SIGNAL_PEPTIDE (PHOBIUS); SignalP-TM (SIGNALP_GRAM_POSITIVE); SignalP-noTM (SIGNALP_EUK); IPR016140 (SUPERFAMILY); TMhelix (TMHMM)	c11883_g1_i1	no hit
c10635_g1_i2	c10635_g1	28.28	lipid-transfer protein dir1-like	458	10	4.36e-22	0.611	0	-		IPR016140 (SMART); G3DSA:1.10.110.10 (GENE3D); IPR016140 (PFAM); SIGNAL_PEPTIDE_H_REGION (PHOBIUS); SIGNAL_PEPTIDE (PHOBIUS); SIGNAL_PEPTIDE_N_REGION (PHOBIUS); SIGNAL_PEPTIDE_C_REGION (PHOBIUS); NON_CYTOPLASMIC_DOMAIN (PHOBIUS); SignalP-TM (SIGNALP_GRAM_POSITIVE); SignalP-noTM (SIGNALP_EUK); IPR016140 (SUPERFAMILY); TMhelix (TMHMM)	c11883_g1_i2	no hit
c10636_g1_i1	c10636_g1	7.49	protein chloroplastic-like	826	10	1.91e-50	0.582	0	-		Coil (COILS); PTHR31342 (PANTHER); PTHR31342:SF4 (PANTHER)	c12160_g1_i1	no hit
c10637_g1_i1	c10637_g1	5.88	u11 u12 small nuclear ribonucleoprotein 25 kda	703	10	1.46e-76	0.815	0	-		G3DSA:3.10.20.90 (GENE3D); PTHR14942 (PANTHER); PTHR14942:SF0 (PANTHER); IPR029071 (SUPERFAMILY)	c17355_g1_i6	no hit
c10638_g1_i1	c10638_g1	9.96	transferase family protein	665	10	1.32e-73	0.651	1	F:transferase activity, transferring acyl groups other than amino-acyl groups	-	IPR023213 (G3DSA:3.30.559.GENE3D); IPR003480 (PFAM); IPR023213 (G3DSA:3.30.559.GENE3D); PTHR31147:SF1 (PANTHER); PTHR31147 (PANTHER)	c10991_g1_i1	no hit
c10639_g1_i1	c10639_g1	25.62	probable polygalacturonase-like isoform x2	418	10	1.66e-33	0.806	4	P:carbohydrate metabolic process; C:extracellular region; F:polygalacturonase activity; C:cell wall	EC:3.2.1.15	IPR012334 (G3DSA:2.160.20.GENE3D); PF12708 (PFAM); PTHR31339:SF7 (PANTHER); PTHR31339 (PANTHER); SIGNAL_PEPTIDE_N_REGION (PHOBIUS); NON_CYTOPLASMIC_DOMAIN (PHOBIUS); SIGNAL_PEPTIDE_C_REGION (PHOBIUS); SIGNAL_PEPTIDE (PHOBIUS); SIGNAL_PEPTIDE_H_REGION (PHOBIUS); SignalP-noTM (SIGNALP_EUK); IPR011050 (SUPERFAMILY); TMhelix (TMHMM)	no hit	no hit
c10639_g1_i2	c10639_g1	22.18	probable polygalacturonase-like isoform x2	335	10	3.15e-33	0.903	4	P:carbohydrate metabolic process; C:extracellular region; F:polygalacturonase activity; C:cell wall	EC:3.2.1.15	no IPS match	no hit	no hit
c1064_g1_i1	c1064_g1	7.82	serine threonine-protein phosphatase 6 regulatory subunit 3	287	10	4.05e-22	0.713	1	C:vacuolar membrane		no IPS match	no hit	no hit
c10640_g1_i1	c10640_g1	25.07	isoform 1	352	8	1.76e-15	0.615	2	F:RNA binding; F:identical protein binding		no IPS match	no hit	no hit
c10640_g1_i2	c10640_g1	4.05	isoform 1	833	7	2.5e-26	0.5557	2	F:RNA binding; F:identical protein binding		no IPS match	c7010_g1_i1	no hit
c10641_g1_i1	c10641_g1	9.23	cation calcium exchanger 5-like	464	10	2.65e-68	0.856	6	F:sodium ion transmembrane transporter activity; F:potassium ion transmembrane transporter activity; P:high-affinity potassium ion import; C:integral component of membrane; P:sodium ion transmembrane transport; C:nuclear periphery	-	IPR004837 (PFAM); PTHR12266 (PANTHER); PTHR12266:SF5 (PANTHER); NON_CYTOPLASMIC_DOMAIN (PHOBIUS); TRANSMEMBRANE (PHOBIUS); CYTOPLASMIC_DOMAIN (PHOBIUS); TRANSMEMBRANE (PHOBIUS); NON_CYTOPLASMIC_DOMAIN (PHOBIUS); CYTOPLASMIC_DOMAIN (PHOBIUS); NON_CYTOPLASMIC_DOMAIN (PHOBIUS); TRANSMEMBRANE (PHOBIUS); TRANSMEMBRANE (PHOBIUS); TMhelix (TMHMM); TMhelix (TMHMM); TMhelix (TMHMM); TMhelix (TMHMM)	c9562_g1_i2	no hit
c10642_g1_i1	c10642_g1	13.69	probable lrr receptor-like serine threonine-protein kinase at1g14390-like	1211	10	7.76e-169	0.807	4	F:protein kinase activity; P:protein phosphorylation; F:ATP binding; C:integral component of membrane	-	G3DSA:1.10.510.10 (GENE3D); G3DSA:1.10.510.10 (GENE3D); IPR001245 (PFAM); IPR013320 (G3DSA:2.60.120.GENE3D); G3DSA:3.30.200.20 (GENE3D); PTHR24420 (PANTHER); PTHR24420:SF671 (PANTHER); IPR000719 (PROSITE_PROFILES); IPR011009 (SUPERFAMILY)	c2045_g1_i1	no hit
c10643_g1_i1	c10643_g1	493.67	copper ion binding	837	10	5.63e-40	0.635	0	-		no IPS match	c10942_g1_i1	no hit
c10644_g1_i1	c10644_g1	9.94	zinc finger protein constans-like 16-like	787	10	7.96e-75	0.622	1	F:protein binding		IPR010402 (PFAM); PTHR31874:SF1 (PANTHER); PTHR31874 (PANTHER); IPR010402 (PROSITE_PROFILES)	c18465_g1_i1	no hit
c10644_g1_i2	c10644_g1	3.36	zinc finger protein constans-like 16-like	871	10	1.92e-78	0.625	1	F:protein binding		IPR010402 (PFAM); PTHR31874:SF1 (PANTHER); PTHR31874 (PANTHER); IPR010402 (PROSITE_PROFILES)	c18465_g1_i2	no hit
c10645_g1_i1	c10645_g1	7.46	homeodomain-like superfamily isoform 1	2847	10	0	0.53	1	F:DNA binding		IPR009057 (G3DSA:1.10.10.GENE3D); PTHR16088 (PANTHER); IPR009057 (SUPERFAMILY)	c14733_g2_i1	no hit
c10646_g1_i1	c10646_g1	21.95	PREDICTED: uncharacterized protein LOC101211689	1144	10	1.8e-139	0.868	0	-		no IPS match	c11640_g1_i1	gi|628265238|gb|JZ581509.1|JZ581509
c10647_g1_i1	c10647_g1	10.86	atp binding	1643	10	0	0.813	5	P:pollen development; F:non-membrane spanning protein tyrosine kinase activity; P:peptidyl-tyrosine phosphorylation; F:ATP binding; F:protein serine/threonine kinase activity	EC:2.7.10.2; EC:2.7.11	IPR002290 (SMART); G3DSA:3.30.200.20 (GENE3D); IPR013320 (G3DSA:2.60.120.GENE3D); G3DSA:1.10.510.10 (GENE3D); IPR001245 (PFAM); PTHR24420:SF540 (PANTHER); PTHR24420 (PANTHER); IPR008271 (PROSITE_PATTERNS); IPR017441 (PROSITE_PATTERNS); IPR000719 (PROSITE_PROFILES); SignalP-TM (SIGNALP_GRAM_POSITIVE); IPR011009 (SUPERFAMILY)	c8807_g1_i1	no hit
c10648_g1_i1	c10648_g1	20.72	hiv tat-specific factor 1 homolog	1778	10	0	0.679	3	F:nucleic acid binding; F:nucleotide binding; F:protein binding	-	Coil (COILS); Coil (COILS); IPR000504 (SMART); IPR000504 (PFAM); IPR025640 (PFAM); IPR012677 (G3DSA:3.30.70.GENE3D); IPR003169 (G3DSA:3.30.1490.GENE3D); IPR012677 (G3DSA:3.30.70.GENE3D); PTHR15608 (PANTHER); IPR000504 (PROSITE_PROFILES); IPR000504 (PROSITE_PROFILES); SSF54928 (SUPERFAMILY); SSF54928 (SUPERFAMILY); IPR003169 (SUPERFAMILY)	c13719_g1_i1	no hit
c10649_g1_i1	c10649_g1	17.4	benzodiazepine receptor-related family protein	507	10	3.64e-43	0.671	2	P:response to osmotic stress; C:integral component of membrane	-	IPR004307 (PFAM); IPR004307 (PANTHER); PTHR10057:SF3 (PANTHER); NON_CYTOPLASMIC_DOMAIN (PHOBIUS); NON_CYTOPLASMIC_DOMAIN (PHOBIUS); CYTOPLASMIC_DOMAIN (PHOBIUS); CYTOPLASMIC_DOMAIN (PHOBIUS); TRANSMEMBRANE (PHOBIUS); CYTOPLASMIC_DOMAIN (PHOBIUS); TRANSMEMBRANE (PHOBIUS); TRANSMEMBRANE (PHOBIUS); TRANSMEMBRANE (PHOBIUS); TMhelix (TMHMM); TMhelix (TMHMM); TMhelix (TMHMM); TMhelix (TMHMM)	c11242_g1_i1	no hit
c1065_g1_i1	c1065_g1	5.09	bhlh transcription factor	524	10	1.18e-41	0.617	3	P:regulation of transcription, DNA-templated; P:root hair cell development; F:protein dimerization activity	-	IPR011598 (SMART); IPR011598 (G3DSA:4.10.280.GENE3D); IPR011598 (PFAM); PTHR16223 (PANTHER); PTHR16223:SF9 (PANTHER); IPR011598 (PROSITE_PROFILES); IPR011598 (SUPERFAMILY)	c37213_g1_i1	no hit
c10650_g1_i1	c10650_g1	9.77	serine threonine-protein kinase kipk-like	765	10	4.53e-135	0.838	4	C:plasma membrane; P:protein phosphorylation; F:ATP binding; F:protein serine/threonine kinase activity	EC:2.7.11	IPR002290 (SMART); IPR000719 (PFAM); G3DSA:1.10.510.10 (GENE3D); PTHR24351 (PANTHER); PTHR24351:SF55 (PANTHER); IPR008271 (PROSITE_PATTERNS); IPR000719 (PROSITE_PROFILES); IPR011009 (SUPERFAMILY)	c13207_g2_i1	no hit
c10651_g1_i1	c10651_g1	11.99	PREDICTED: uncharacterized protein LOC100240762	804	10	4.99e-54	0.8	0	-		TMhelix (TMHMM)	c9611_g1_i1	no hit
c10652_g1_i1	c10652_g1	51.22	PREDICTED: uncharacterized protein LOC101248137	496	10	1.44e-37	0.725	0	-		IPR007650 (PFAM)	c9927_g1_i1	no hit
c10653_g1_i1	c10653_g1	16.53	mitogen-activated protein kinase 5	899	10	8.14e-132	0.959	16	P:jasmonic acid and ethylene-dependent systemic resistance; P:response to fungus; P:systemic acquired resistance, salicylic acid mediated signaling pathway; P:response to indolebutyric acid; P:cortical microtubule organization; P:hyperosmotic response; C:cytosol; P:protein phosphorylation; P:MAPK cascade; P:hypotonic salinity response; F:MAP kinase activity; P:pollen development; P:response to co…	EC:2.7.11.24	no IPS match	c10781_g1_i1	no hit
c10654_g1_i1	c10654_g1	138.91	nadh dehydrogenase	702	10	2.4e-62	0.871	2	P:photorespiration; C:mitochondrial respiratory chain complex I	-	IPR019377 (PFAM); PTHR13094:SF1 (PANTHER); PTHR13094 (PANTHER)	c11761_g1_i1	gi|628261516|gb|JZ580381.1|JZ580381
c10655_g1_i1	c10655_g1	10.27	aldolase-type tim barrel family protein	1254	10	5.25e-161	0.864	9	P:protein folding; P:coenzyme M biosynthetic process; P:response to high light intensity; F:serine-type endopeptidase activity; P:posttranscriptional regulation of gene expression; C:cell wall; P:heat acclimation; P:response to hydrogen peroxide; C:nucleus	EC:3.4.21	no IPS match	c16156_g1_i1	no hit
c10656_g1_i1	c10656_g1	2.66	probable protein phosphatase 2c 60-like	727	10	8.31e-133	0.946	3	P:protein dephosphorylation; F:metal ion binding; F:protein serine/threonine phosphatase activity	-	IPR001932 (SMART); IPR001932 (G3DSA:3.60.40.GENE3D); IPR001932 (PFAM); IPR015655 (PANTHER); IPR000222 (PROSITE_PATTERNS); IPR001932 (SUPERFAMILY)	c17681_g2_i1	gi|628265594|gb|JZ578493.1|JZ578493
c10656_g1_i2	c10656_g1	7.16	probable protein phosphatase 2c 60-like	231	10	5.8e-18	0.966	5	F:metal ion binding; F:protein serine/threonine phosphatase activity; C:plasma membrane; P:protein dephosphorylation; P:response to abscisic acid	-	no IPS match	no hit	no hit
c10656_g1_i3	c10656_g1	14.58	probable protein phosphatase 2c 60-like	762	10	1.34e-132	0.946	3	P:protein dephosphorylation; F:metal ion binding; F:protein serine/threonine phosphatase activity	-	IPR001932 (SMART); IPR001932 (PFAM); IPR001932 (G3DSA:3.60.40.GENE3D); IPR015655 (PANTHER); IPR000222 (PROSITE_PATTERNS); IPR001932 (SUPERFAMILY)	c17681_g2_i2	gi|628265594|gb|JZ578493.1|JZ578493
c10656_g1_i4	c10656_g1	10.91		354	0			0	-		NON_CYTOPLASMIC_DOMAIN (PHOBIUS); TRANSMEMBRANE (PHOBIUS); CYTOPLASMIC_DOMAIN (PHOBIUS); TMhelix (TMHMM)	c22789_g1_i1	no hit
c10657_g1_i1	c10657_g1	34.04	phosphate carrier mitochondrial	384	10	1.12e-26	0.702	6	P:glucose catabolic process; C:cell wall; C:mitochondrion; P:response to salt stress; C:vacuolar membrane; C:chloroplast	-	SIGNAL_PEPTIDE (PHOBIUS); SIGNAL_PEPTIDE_C_REGION (PHOBIUS); SIGNAL_PEPTIDE_H_REGION (PHOBIUS); SIGNAL_PEPTIDE_N_REGION (PHOBIUS); NON_CYTOPLASMIC_DOMAIN (PHOBIUS)	c9791_g1_i1	no hit
c10658_g1_i1	c10658_g1	10.99		295	0			0	-		no IPS match	no hit	no hit
c10659_g1_i1	c10659_g1	3.64	5 -3 exonuclease-like	813	10	1.35e-90	0.793	3	P:nucleic acid phosphodiester bond hydrolysis; F:5'-3' exonuclease activity; F:DNA binding	-	IPR002421 (SMART); IPR020046 (PFAM); IPR029060 (G3DSA:3.40.50.GENE3D); PTHR10133 (PANTHER); IPR029060 (SUPERFAMILY)	no hit	no hit
c10659_g1_i2	c10659_g1	0	5 -3 exonuclease-like	904	10	4.01e-90	0.785	3	P:nucleic acid phosphodiester bond hydrolysis; F:5'-3' exonuclease activity; F:DNA binding	-	IPR002421 (SMART); IPR020046 (PFAM); IPR029060 (G3DSA:3.40.50.GENE3D); PTHR10133 (PANTHER); IPR029060 (SUPERFAMILY)	no hit	no hit
c10659_g1_i3	c10659_g1	6.14	5 -3 exonuclease-like	880	10	8.41e-103	0.801	3	P:nucleic acid phosphodiester bond hydrolysis; F:5'-3' exonuclease activity; F:DNA binding	-	IPR002421 (SMART); IPR020046 (PFAM); IPR029060 (G3DSA:3.40.50.GENE3D); PTHR10133 (PANTHER); IPR029060 (SUPERFAMILY)	c2893_g1_i1	no hit
c1066_g1_i1	c1066_g1	5.08	alpha-glucosidase- partial	699	10	1.22e-72	0.734	1	F:catalytic activity	-	SIGNAL_PEPTIDE (PHOBIUS); NON_CYTOPLASMIC_DOMAIN (PHOBIUS); SIGNAL_PEPTIDE_C_REGION (PHOBIUS); SIGNAL_PEPTIDE_N_REGION (PHOBIUS); SIGNAL_PEPTIDE_H_REGION (PHOBIUS)	no hit	no hit
c10660_g1_i1	c10660_g1	20.96	isoflavone 2 -hydroxylase-like	1865	10	0	0.721	4	F:iron ion binding; F:heme binding; F:oxidoreductase activity, acting on paired donors, with incorporation or reduction of molecular oxygen; P:oxidation-reduction process	-	Coil (COILS); IPR002401 (PRINTS); IPR001128 (PRINTS); IPR001128 (PFAM); IPR001128 (G3DSA:1.10.630.GENE3D); PTHR24298:SF61 (PANTHER); PTHR24298 (PANTHER); IPR017972 (PROSITE_PATTERNS); NON_CYTOPLASMIC_DOMAIN (PHOBIUS); TRANSMEMBRANE (PHOBIUS); CYTOPLASMIC_DOMAIN (PHOBIUS); IPR001128 (SUPERFAMILY); TMhelix (TMHMM)	c33261_g1_i1	no hit
c10661_g1_i1	c10661_g1	24.22	hypothetical protein M569_06522	487	10	6.62e-10	0.507	0	-		SignalP-TM (SIGNALP_GRAM_POSITIVE)	c11721_g1_i1	no hit
c10662_g1_i1	c10662_g1	14.32	PREDICTED: uncharacterized protein LOC102582031	578	10	4.5e-19	0.555	0	-		no IPS match	c10812_g1_i1	no hit
c10663_g1_i1	c10663_g1	91.88	60s ribosomal protein l17-2-like	417	10	3.68e-10	0.707	6	C:cytosolic ribosome; C:vacuole; C:large ribosomal subunit; C:membrane; F:structural constituent of ribosome; P:translation	-	IPR001063 (PFAM); IPR001063 (G3DSA:3.90.470.GENE3D); IPR005721 (PANTHER); IPR001063 (SUPERFAMILY)	c12569_g1_i1	no hit
c10664_g1_i1	c10664_g1	8.49	scarecrow-like protein 1-like	1219	10	0	0.855	1	P:regulation of transcription, DNA-templated	-	IPR005202 (PFAM); PTHR31636:SF10 (PANTHER); PTHR31636 (PANTHER); IPR005202 (PROSITE_PROFILES)	c10440_g1_i1	no hit
c10665_g1_i1	c10665_g1	32.96	tgb12k interacting protein 3	955	10	4.02e-99	0.85	1	F:protein binding		IPR002110 (PRINTS); IPR002110 (SMART); IPR020683 (G3DSA:1.25.40.GENE3D); IPR020683 (PFAM); PTHR24193 (PANTHER); IPR020683 (PROSITE_PROFILES); IPR002110 (PROSITE_PROFILES); IPR002110 (PROSITE_PROFILES); IPR020683 (SUPERFAMILY)	c12107_g1_i1	no hit
c10666_g1_i1	c10666_g1	3.73	peroxyureidoacrylate ureidoacrylate amidohydrolase -like	532	10	1.35e-62	0.749	1	F:catalytic activity	-	SIGNAL_PEPTIDE (PHOBIUS); NON_CYTOPLASMIC_DOMAIN (PHOBIUS); SIGNAL_PEPTIDE_C_REGION (PHOBIUS); SIGNAL_PEPTIDE_H_REGION (PHOBIUS); SIGNAL_PEPTIDE_N_REGION (PHOBIUS); SignalP-noTM (SIGNALP_EUK)	c13778_g1_i1	no hit
c10667_g1_i1	c10667_g1	13.4	ribosomal rna small subunit methyltransferase g-like	1035	10	5.04e-134	0.794	3	C:cytoplasm; F:rRNA methyltransferase activity; P:rRNA methylation	EC:2.1.1	IPR003682 (PFAM); IPR029063 (G3DSA:3.40.50.GENE3D); IPR003682 (TIGRFAM); PTHR31760 (PANTHER); PTHR31760:SF1 (PANTHER); IPR003682 (HAMAP); IPR029063 (SUPERFAMILY)	c6489_g1_i1	no hit
c10668_g1_i1	c10668_g1	46.89	ubiquitin-conjugating enzyme e2 35-like	297	10	3.56e-29	1	10	P:postreplication repair; P:ubiquitin-dependent protein catabolic process; P:root epidermal cell differentiation; P:response to iron ion; F:ubiquitin-protein ligase activity; F:protein binding; C:UBC13-MMS2 complex; C:chloroplast; P:response to cadmium ion; C:nucleus	EC:6.3.2.19	CYTOPLASMIC_DOMAIN (PHOBIUS); TRANSMEMBRANE (PHOBIUS); NON_CYTOPLASMIC_DOMAIN (PHOBIUS); TRANSMEMBRANE (PHOBIUS); NON_CYTOPLASMIC_DOMAIN (PHOBIUS)	c6485_g1_i1	no hit
c10669_g1_i1	c10669_g1	2.72	gpi ethanolamine phosphate transferase 3-like	338	5	1.45e-11	0.476	2	P:metabolic process; F:catalytic activity		NON_CYTOPLASMIC_DOMAIN (PHOBIUS); TRANSMEMBRANE (PHOBIUS); NON_CYTOPLASMIC_DOMAIN (PHOBIUS); CYTOPLASMIC_DOMAIN (PHOBIUS); TRANSMEMBRANE (PHOBIUS); CYTOPLASMIC_DOMAIN (PHOBIUS); TRANSMEMBRANE (PHOBIUS); TMhelix (TMHMM); TMhelix (TMHMM); TMhelix (TMHMM)	no hit	no hit
c1067_g1_i1	c1067_g1	9.84	acyl- :lysophosphatidylcholine acyltransferase	986	10	0	0.879	6	F:lysophospholipid acyltransferase activity; F:1-acylglycerophosphocholine O-acyltransferase activity; C:plasma membrane; P:triglyceride biosynthetic process; C:integral component of membrane; C:endoplasmic reticulum	EC:2.3.1.23	IPR004299 (PFAM); PTHR13906 (PANTHER); PTHR13906:SF4 (PANTHER); CYTOPLASMIC_DOMAIN (PHOBIUS); TRANSMEMBRANE (PHOBIUS); NON_CYTOPLASMIC_DOMAIN (PHOBIUS); NON_CYTOPLASMIC_DOMAIN (PHOBIUS); TRANSMEMBRANE (PHOBIUS); TRANSMEMBRANE (PHOBIUS); NON_CYTOPLASMIC_DOMAIN (PHOBIUS); TRANSMEMBRANE (PHOBIUS); CYTOPLASMIC_DOMAIN (PHOBIUS); TRANSMEMBRANE (PHOBIUS); TRANSMEMBRANE (PHOBIUS); CYTOPLASMIC_DOMAIN (PHO…	c37236_g1_i1	no hit
c10670_g1_i1	c10670_g1	6.2	armadillo beta-catenin repeat family protein	1747	10	0	0.775	0	-		no IPS match	c25901_g1_i1	no hit
c10671_g1_i1	c10671_g1	11.7	aldose 1-	1235	10	1.63e-124	0.741	3	F:isomerase activity; P:carbohydrate metabolic process; F:carbohydrate binding	-	IPR025532 (PIRSF); IPR008183 (PFAM); IPR014718 (G3DSA:2.70.98.GENE3D); PTHR11122 (PANTHER); PTHR11122:SF11 (PANTHER); IPR011013 (SUPERFAMILY)	c9724_g1_i1	no hit
c10672_g1_i1	c10672_g1	13.95	hypothetical protein M569_14505, partial	1001	10	3.74e-98	0.689	1	F:protein binding		IPR001810 (SMART); IPR001810 (PFAM); G3DSA:1.20.1280.50 (GENE3D); IPR001810 (SUPERFAMILY)	c12285_g1_i2	gi|628269162|gb|JZ579651.1|JZ579651
c10673_g1_i1	c10673_g1	7.42	1-hydroxy-2-methyl-2- -butenyl 4-diphosphate reductase	1489	10	0	0.793	6	P:isopentenyl diphosphate biosynthetic process, methylerythritol 4-phosphate pathway; C:chloroplast; P:oxidation-reduction process; P:dimethylallyl diphosphate biosynthetic process; F:4-hydroxy-3-methylbut-2-en-1-yl diphosphate reductase activity; F:metal ion binding	-	IPR003451 (PFAM); IPR003451 (TIGRFAM); PTHR31619 (PANTHER); PTHR31619:SF2 (PANTHER); IPR003451 (HAMAP)	c4632_g1_i1	no hit
c10674_g1_i1	c10674_g1	17.39	replication protein a 14 kda subunit b-like	584	10	1.59e-55	0.871	5	C:nucleus; F:DNA binding; P:DNA recombination; P:DNA repair; P:DNA replication		IPR013970 (PFAM); IPR012340 (G3DSA:2.40.50.GENE3D); PTHR31614:SF2 (PANTHER); PTHR31614 (PANTHER); IPR012340 (SUPERFAMILY)	c8754_g1_i1	no hit
c10674_g1_i2	c10674_g1	7.23	replication protein a 14 kda subunit b-like	604	10	2.05e-55	0.871	5	P:DNA recombination; P:DNA repair; P:DNA replication; F:DNA binding; C:nucleus		IPR013970 (PFAM); IPR012340 (G3DSA:2.40.50.GENE3D); PTHR31614:SF2 (PANTHER); PTHR31614 (PANTHER); IPR012340 (SUPERFAMILY)	no hit	no hit
c10675_g1_i1	c10675_g1	6.28	general transcription factor iie subunit 1-like	1093	10	1.35e-102	0.698	2	P:transcription initiation from RNA polymerase II promoter; F:sequence-specific DNA binding		PTHR13097 (PANTHER); PTHR13097:SF7 (PANTHER)	c10842_g1_i1	no hit
c10676_g1_i1	c10676_g1	15.71	platz transcription factor family protein isoform 1	458	10	2.89e-60	0.839	0	-		IPR006734 (PFAM); PTHR31065:SF5 (PANTHER); PTHR31065 (PANTHER); NON_CYTOPLASMIC_DOMAIN (PHOBIUS); SIGNAL_PEPTIDE_N_REGION (PHOBIUS); SIGNAL_PEPTIDE (PHOBIUS); SIGNAL_PEPTIDE_H_REGION (PHOBIUS); SIGNAL_PEPTIDE_C_REGION (PHOBIUS)	no hit	no hit
c10677_g1_i1	c10677_g1	5.73	probable wrky transcription factor 4-like	794	10	1.08e-72	0.657	3	F:sequence-specific DNA binding; P:regulation of transcription, DNA-templated; F:sequence-specific DNA binding transcription factor activity		IPR003657 (SMART); IPR003657 (G3DSA:2.20.25.GENE3D); IPR003657 (PFAM); PTHR31221 (PANTHER); PTHR31221:SF1 (PANTHER); IPR003657 (PROSITE_PROFILES); IPR003657 (PROSITE_PROFILES); IPR003657 (SUPERFAMILY); IPR003657 (SUPERFAMILY)	c1586_g1_i1	no hit
c10678_g1_i1	c10678_g1	9.2	3beta-hydroxysteroid-dehydrogenase decarboxylase isoform 2	1427	10	1.39e-143	0.71	6	F:3-beta-hydroxy-delta5-steroid dehydrogenase activity; P:pentacyclic triterpenoid biosynthetic process; F:sterol-4-alpha-carboxylate 3-dehydrogenase (decarboxylating) activity; C:membrane; P:sterol biosynthetic process; P:oxidation-reduction process	EC:1.1.1.145; EC:1.1.1.170	IPR016040 (G3DSA:3.40.50.GENE3D); IPR002225 (PFAM); IPR003388 (PFAM); PTHR10366 (PANTHER); PTHR10366:SF242 (PANTHER); NON_CYTOPLASMIC_DOMAIN (PHOBIUS); TRANSMEMBRANE (PHOBIUS); CYTOPLASMIC_DOMAIN (PHOBIUS); CYTOPLASMIC_DOMAIN (PHOBIUS); TRANSMEMBRANE (PHOBIUS); IPR003388 (PROSITE_PROFILES); SSF51735 (SUPERFAMILY); TMhelix (TMHMM); TMhelix (TMHMM)	c2807_g1_i1	no hit
c10679_g1_i1	c10679_g1	6.64	ap-5 complex subunit beta-1-like isoform x4	1775	10	0	0.622	1	F:binding		TRANSMEMBRANE (PHOBIUS); CYTOPLASMIC_DOMAIN (PHOBIUS); NON_CYTOPLASMIC_DOMAIN (PHOBIUS); NON_CYTOPLASMIC_DOMAIN (PHOBIUS); CYTOPLASMIC_DOMAIN (PHOBIUS); TRANSMEMBRANE (PHOBIUS); TRANSMEMBRANE (PHOBIUS); IPR016024 (SUPERFAMILY)	no hit	no hit
c1068_g1_i1	c1068_g1	7.03	pentatricopeptide repeat-containing protein	743	10	4.78e-28	0.725	1	C:mitochondrion	-	PTHR24015:SF109 (PANTHER); PTHR24015 (PANTHER)	no hit	no hit
c10680_g1_i1	c10680_g1	49.99	cytochrome c oxidase subunit 6b-1-like	557	10	5.54e-50	0.954	4	P:hydrogen ion transmembrane transport; C:mitochondrion; P:oxidation-reduction process; F:cytochrome-c oxidase activity	EC:1.9.3.1	no IPS match	c11406_g1_i1	no hit
c10681_g1_i1	c10681_g1	8.69	protein eceriferum 3-like	431	10	1.7e-62	0.734	6	P:cellular biosynthetic process; P:cuticle development; P:organic substance biosynthetic process; P:single-organism cellular process; P:single-organism biosynthetic process; C:membrane	-	PTHR11863 (PANTHER); PTHR11863:SF23 (PANTHER); TRANSMEMBRANE (PHOBIUS); CYTOPLASMIC_DOMAIN (PHOBIUS); TRANSMEMBRANE (PHOBIUS); CYTOPLASMIC_DOMAIN (PHOBIUS); NON_CYTOPLASMIC_DOMAIN (PHOBIUS); TMhelix (TMHMM)	no hit	no hit
c10682_g1_i1	c10682_g1	8.35	ring u-box domain-containing isoform 1	1820	10	5.33e-172	0.628	2	F:metal ion binding; F:zinc ion binding		no IPS match	c12062_g1_i1	no hit
c10683_g1_i1	c10683_g1	6.55	gpn-loop gtpase 2-like	1258	10	0	0.91	4	P:embryo development; P:cell division; F:nucleotide binding; C:microtubule	-	no IPS match	c6031_g1_i1	no hit
c10684_g1_i1	c10684_g1	23.9	post-gpi attachment to proteins factor 3-like	1639	10	0	0.843	0	-		IPR007217 (PFAM); IPR007217 (PANTHER); PTHR13148:SF0 (PANTHER); SIGNAL_PEPTIDE (PHOBIUS); TRANSMEMBRANE (PHOBIUS); TRANSMEMBRANE (PHOBIUS); SIGNAL_PEPTIDE_C_REGION (PHOBIUS); TRANSMEMBRANE (PHOBIUS); CYTOPLASMIC_DOMAIN (PHOBIUS); SIGNAL_PEPTIDE_H_REGION (PHOBIUS); TRANSMEMBRANE (PHOBIUS); TRANSMEMBRANE (PHOBIUS); SIGNAL_PEPTIDE_N_REGION (PHOBIUS); NON_CYTOPLASMIC_DOMAIN (PHOBIUS); NON_CYTOPLASMIC…	c9202_g1_i1	no hit
c10685_g1_i1	c10685_g1	5.82	unnamed protein product	1241	10	2.86e-92	0.673	0	-		PTHR16056 (PANTHER); PTHR16056:SF2 (PANTHER)	c41186_g1_i1	no hit
c10686_g1_i1	c10686_g1	5.4		504	0			0	-		SIGNAL_PEPTIDE_N_REGION (PHOBIUS); SIGNAL_PEPTIDE_H_REGION (PHOBIUS); NON_CYTOPLASMIC_DOMAIN (PHOBIUS); SIGNAL_PEPTIDE (PHOBIUS); SIGNAL_PEPTIDE_C_REGION (PHOBIUS)	c27180_g1_i1	no hit
c10686_g1_i2	c10686_g1	0		364	0			0	-		no IPS match	no hit	no hit
c10686_g2_i1	c10686_g2	4.32		484	0			0	-		TRANSMEMBRANE (PHOBIUS); SIGNAL_PEPTIDE_N_REGION (PHOBIUS); CYTOPLASMIC_DOMAIN (PHOBIUS); NON_CYTOPLASMIC_DOMAIN (PHOBIUS); SIGNAL_PEPTIDE_H_REGION (PHOBIUS); SIGNAL_PEPTIDE (PHOBIUS); SIGNAL_PEPTIDE_C_REGION (PHOBIUS); TMhelix (TMHMM)	c5255_g1_i1	no hit
c10687_g1_i1	c10687_g1	8.81	transmembrane protein 63b-like	2186	10	0	0.783	2	P:protein targeting to vacuole; C:membrane	-	Coil (COILS); Coil (COILS); PF13967 (PFAM); IPR003864 (PFAM); PTHR13018 (PANTHER); PTHR13018:SF28 (PANTHER); CYTOPLASMIC_DOMAIN (PHOBIUS); TRANSMEMBRANE (PHOBIUS); CYTOPLASMIC_DOMAIN (PHOBIUS); TRANSMEMBRANE (PHOBIUS); NON_CYTOPLASMIC_DOMAIN (PHOBIUS); NON_CYTOPLASMIC_DOMAIN (PHOBIUS); CYTOPLASMIC_DOMAIN (PHOBIUS); TRANSMEMBRANE (PHOBIUS); NON_CYTOPLASMIC_DOMAIN (PHOBIUS); TRANSMEMBRANE (PHOBIUS)…	c9637_g1_i1	no hit
c10688_g1_i1	c10688_g1	457.29		455	0			0	-		SIGNAL_PEPTIDE_N_REGION (PHOBIUS); SIGNAL_PEPTIDE_H_REGION (PHOBIUS); TRANSMEMBRANE (PHOBIUS); SIGNAL_PEPTIDE_C_REGION (PHOBIUS); NON_CYTOPLASMIC_DOMAIN (PHOBIUS); CYTOPLASMIC_DOMAIN (PHOBIUS); SIGNAL_PEPTIDE (PHOBIUS); SignalP-TM (SIGNALP_GRAM_POSITIVE); TMhelix (TMHMM); TMhelix (TMHMM)	c9009_g1_i1	no hit
c10689_g1_i1	c10689_g1	6.47	flowering time control protein fca-like	1120	10	1.38e-81	0.857	2	F:nucleotide binding; F:RNA binding	-	IPR000504 (SMART); IPR000504 (PFAM); IPR012677 (G3DSA:3.30.70.GENE3D); IPR012677 (G3DSA:3.30.70.GENE3D); PTHR24011 (PANTHER); PTHR24011:SF212 (PANTHER); IPR000504 (PROSITE_PROFILES); IPR000504 (PROSITE_PROFILES); SSF54928 (SUPERFAMILY)	no hit	no hit
c10689_g1_i2	c10689_g1	16.76	flowering time control protein fca-like isoform x2	1185	10	1.21e-23	0.783	2	F:nucleotide binding; F:RNA binding	-	IPR012677 (G3DSA:3.30.70.GENE3D); IPR000504 (PFAM); PTHR24011 (PANTHER); PTHR24011:SF212 (PANTHER); IPR000504 (PROSITE_PROFILES); SSF54928 (SUPERFAMILY)	c17394_g2_i1	no hit
c1069_g1_i1	c1069_g1	4.04		505	0			0	-		no IPS match	no hit	no hit
c10690_g1_i1	c10690_g1	0	disease resistance protein	649	2	3.45e-06	0.65	9	P:defense response; P:dephosphorylation; F:phosphoprotein phosphatase activity; F:hydrolase activity; F:ADP binding; F:nucleotide binding; F:nucleoside-triphosphatase activity; F:ATP binding; P:metabolic process		Coil (COILS)	c21391_g1_i1	no hit
c10690_g1_i2	c10690_g1	0		612	0			0	-		CYTOPLASMIC_DOMAIN (PHOBIUS); NON_CYTOPLASMIC_DOMAIN (PHOBIUS); TRANSMEMBRANE (PHOBIUS); TMhelix (TMHMM)	c13618_g1_i1	no hit
c10690_g1_i3	c10690_g1	5.3		594	0			0	-		CYTOPLASMIC_DOMAIN (PHOBIUS); TRANSMEMBRANE (PHOBIUS); NON_CYTOPLASMIC_DOMAIN (PHOBIUS); TMhelix (TMHMM)	c13618_g1_i1	no hit
c10691_g1_i1	c10691_g1	294.23	acyl carrier protein 4	593	10	7.71e-40	0.712	3	P:fatty acid biosynthetic process; F:ACP phosphopantetheine attachment site binding involved in fatty acid biosynthetic process; C:cytosol		no IPS match	c11563_g1_i1	no hit
c10692_g1_i1	c10692_g1	10.54	protein fra10ac1-like	764	10	3.47e-84	0.759	0	-		Coil (COILS); IPR019129 (PFAM); PTHR11567:SF25 (PANTHER); PTHR11567 (PANTHER)	c12035_g1_i1	no hit
c10693_g1_i1	c10693_g1	28.64	small nuclear ribonucleoprotein g	609	10	1.4e-40	0.976	4	C:viral nucleocapsid; C:nucleolus; C:cytosol; C:ribonucleoprotein complex	-	no IPS match	c8634_g1_i1	no hit
c10694_g1_i1	c10694_g1	9.95	actin-related protein 2-like	1555	10	0	0.961	5	P:multidimensional cell growth; C:Arp2/3 protein complex; P:trichome morphogenesis; P:Arp2/3 complex-mediated actin nucleation; F:ATP binding	-	IPR004000 (PRINTS); IPR004000 (SMART); G3DSA:3.30.420.40 (GENE3D); G3DSA:3.90.640.10 (GENE3D); G3DSA:3.30.420.40 (GENE3D); IPR004000 (PFAM); IPR027306 (PTHR11937:PANTHER); IPR004000 (PANTHER); SSF53067 (SUPERFAMILY); SSF53067 (SUPERFAMILY)	c5441_g1_i1	no hit
c10695_g1_i1	c10695_g1	10.14	late blight resistance protein homolog r1b-16-like	1834	10	5.92e-123	0.545	1	F:ADP binding		IPR002182 (PFAM); G3DSA:3.80.10.10 (GENE3D); PTHR23155:SF445 (PANTHER); PTHR23155 (PANTHER); IPR027417 (SUPERFAMILY); SSF52058 (SUPERFAMILY)	c11481_g1_i1	no hit
c10696_g1_i1	c10696_g1	527.57	major cab protein	395	10	6.71e-18	1	10	C:plastoglobule; P:response to fructose; P:photosynthesis, light harvesting; P:response to blue light; C:chloroplast thylakoid; C:membrane; C:apoplast; P:response to far red light; P:response to red light; C:mitochondrion	-	no IPS match	c8943_g1_i1	no hit
c10697_g1_i1	c10697_g1	7.56	nicotinate phosphoribosyltransferase-like	2092	10	0	0.905	4	F:nicotinate phosphoribosyltransferase activity; P:nicotinate nucleotide salvage; F:nicotinate-nucleotide diphosphorylase (carboxylating) activity; P:NAD biosynthetic process	EC:2.4.2.19; EC:2.4.2.11	TRANSMEMBRANE (PHOBIUS); CYTOPLASMIC_DOMAIN (PHOBIUS); NON_CYTOPLASMIC_DOMAIN (PHOBIUS)	c14106_g3_i1	no hit
c10697_g1_i2	c10697_g1	4.77	nicotinate phosphoribosyltransferase-like	2059	10	0	0.906	4	F:nicotinate phosphoribosyltransferase activity; P:nicotinate nucleotide salvage; F:nicotinate-nucleotide diphosphorylase (carboxylating) activity; P:NAD biosynthetic process	EC:2.4.2.19; EC:2.4.2.11	IPR007229 (PIRSF); IPR006405 (TIGRFAM); IPR007229 (PFAM); G3DSA:3.20.140.10 (GENE3D); IPR007229 (PANTHER); PTHR11098:SF1 (PANTHER); SSF54675 (SUPERFAMILY); IPR002638 (SUPERFAMILY)	c14106_g3_i1	no hit
c10698_g1_i1	c10698_g1	9.4	thioredoxin superfamily protein isoform 1	642	10	4.84e-47	0.842	0	-		no IPS match	no hit	no hit
c10698_g1_i2	c10698_g1	12.44	thioredoxin superfamily protein isoform 1	643	10	5.01e-47	0.842	0	-		no IPS match	c7245_g1_i1	no hit
c10699_g1_i1	c10699_g1	155.82	fimbriata-associated protein	804	10	2.72e-73	0.743	1	P:ubiquitin-dependent protein catabolic process		IPR001232 (SMART); IPR016897 (PIRSF); IPR016072 (PFAM); IPR016073 (PFAM); IPR011333 (G3DSA:3.30.710.GENE3D); IPR001232 (PANTHER); IPR011333 (SUPERFAMILY); IPR016072 (SUPERFAMILY)	c10405_g1_i1	no hit
c107_g1_i1	c107_g1	0		327	0			0	-		no IPS match	c975_g1_i1	no hit
c1070_g1_i1	c1070_g1	5.7	disease resistance rpp13-like protein 1-like	720	10	1.2e-62	0.599	2	P:defense response; F:ADP binding		G3DSA:3.80.10.10 (GENE3D); PTHR23155 (PANTHER); PTHR23155:SF419 (PANTHER); SSF52058 (SUPERFAMILY)	c3107_g1_i1	no hit
c10700_g1_i1	c10700_g1	11	probable polyamine oxidase 4-like	780	10	1.42e-25	0.664	3	P:polyamine catabolic process; F:polyamine oxidase activity; P:oxidation-reduction process	EC:1.5.3.11	IPR002937 (PFAM); G3DSA:3.50.50.60 (GENE3D); PTHR10742:SF228 (PANTHER); PTHR10742 (PANTHER); SSF51905 (SUPERFAMILY)	c7606_g1_i1	no hit
c10701_g1_i1	c10701_g1	10.15	auxin-responsive protein	1048	10	2.15e-93	0.663	4	P:multicellular organismal development; P:regulation of transcription, DNA-templated; C:nucleus; F:protein dimerization activity	-	IPR003311 (PFAM); PTHR31734:SF6 (PANTHER); PTHR31734 (PANTHER); IPR011525 (PROSITE_PROFILES); SSF54277 (SUPERFAMILY)	c16230_g1_i1	no hit
c10702_g1_i1	c10702_g1	22.39	ras-related protein rabh1b-like	453	10	1.18e-55	0.978	9	P:small GTPase mediated signal transduction; C:plasmodesma; P:secretion by cell; C:endosome; C:vacuolar membrane; C:trans-Golgi network; P:protein transport; F:GTP binding; C:plasma membrane	-	IPR001806 (PRINTS); IPR003579 (SMART); IPR001806 (PFAM); IPR027417 (G3DSA:3.40.50.GENE3D); IPR005225 (TIGRFAM); PTHR24073:SF318 (PANTHER); PTHR24073 (PANTHER); PS51419 (PROSITE_PROFILES); IPR027417 (SUPERFAMILY)	c9677_g1_i1	no hit
c10703_g1_i1	c10703_g1	12.77	pentatricopeptide repeat-containing protein mitochondrial-like	939	10	1.71e-154	0.815	0	-		PTHR24015 (PANTHER); PTHR24015:SF312 (PANTHER)	c10369_g1_i1	no hit
c10704_g1_i1	c10704_g1	7.12		722	0			0	-		no IPS match	c6487_g1_i1	no hit
c10704_g1_i2	c10704_g1	2.72		701	0			0	-		no IPS match	no hit	no hit
c10705_g1_i1	c10705_g1	21.18	arogenate dehydrogenase chloroplastic-like	406	10	1.08e-68	0.858	4	P:tyrosine biosynthetic process; F:prephenate dehydrogenase activity; F:prephenate dehydrogenase (NADP+) activity; P:oxidation-reduction process	EC:1.3.1.13; EC:1.3.1.12	IPR028939 (PFAM); IPR016040 (G3DSA:3.40.50.GENE3D); PTHR11811 (PANTHER); PTHR11811:SF23 (PANTHER); IPR003099 (PROSITE_PROFILES); SSF51735 (SUPERFAMILY)	c5756_g1_i1	no hit
c10706_g1_i1	c10706_g1	13.79	serine threonine-protein kinase atg-1	722	10	2.78e-78	0.75	2	F:nucleotide binding; F:protein serine/threonine kinase activity	-	IPR022708 (PFAM)	c8679_g1_i1	no hit
c10707_g1_i1	c10707_g1	8.69	er lumen protein retaining receptor	1093	10	1.46e-137	0.944	7	C:Golgi apparatus; P:protein retention in ER lumen; F:KDEL sequence binding; C:integral component of membrane; C:cis-Golgi network; C:endoplasmic reticulum; P:protein transport	-	IPR000133 (PRINTS); IPR000133 (PFAM); IPR000133 (PANTHER); PTHR10585:SF26 (PANTHER); IPR000133 (PROSITE_PATTERNS); IPR000133 (PROSITE_PATTERNS); TRANSMEMBRANE (PHOBIUS); CYTOPLASMIC_DOMAIN (PHOBIUS); NON_CYTOPLASMIC_DOMAIN (PHOBIUS); TRANSMEMBRANE (PHOBIUS); TRANSMEMBRANE (PHOBIUS); NON_CYTOPLASMIC_DOMAIN (PHOBIUS); CYTOPLASMIC_DOMAIN (PHOBIUS); CYTOPLASMIC_DOMAIN (PHOBIUS); TRANSMEMBRANE (PHOBIU…	c12283_g1_i1	no hit
c10708_g1_i1	c10708_g1	9.89	probable purine permease 5-like	597	10	3.66e-58	0.797	1	C:integral component of membrane	-	PTHR31376:SF1 (PANTHER); PTHR31376 (PANTHER); CYTOPLASMIC_DOMAIN (PHOBIUS); TRANSMEMBRANE (PHOBIUS); TRANSMEMBRANE (PHOBIUS); NON_CYTOPLASMIC_DOMAIN (PHOBIUS); NON_CYTOPLASMIC_DOMAIN (PHOBIUS); TRANSMEMBRANE (PHOBIUS); CYTOPLASMIC_DOMAIN (PHOBIUS); TMhelix (TMHMM); TMhelix (TMHMM); TMhelix (TMHMM)	no hit	no hit
c10708_g1_i2	c10708_g1	7.11	probable purine permease 5-like	587	10	6.3e-58	0.797	1	C:membrane	-	PTHR31376 (PANTHER); PTHR31376:SF1 (PANTHER); CYTOPLASMIC_DOMAIN (PHOBIUS); TRANSMEMBRANE (PHOBIUS); CYTOPLASMIC_DOMAIN (PHOBIUS); TRANSMEMBRANE (PHOBIUS); NON_CYTOPLASMIC_DOMAIN (PHOBIUS); NON_CYTOPLASMIC_DOMAIN (PHOBIUS); TRANSMEMBRANE (PHOBIUS); TMhelix (TMHMM); TMhelix (TMHMM); TMhelix (TMHMM)	no hit	no hit
c10709_g1_i1	c10709_g1	77.04	aquaporin pip2-1-like	544	10	1.27e-28	0.745	5	P:single-organism transport; P:response to abiotic stimulus; P:response to stress; C:membrane; F:transporter activity	-	IPR000425 (PRINTS); IPR000425 (PFAM); IPR023271 (G3DSA:1.20.1080.GENE3D); PTHR19139:SF50 (PANTHER); IPR000425 (PANTHER); CYTOPLASMIC_DOMAIN (PHOBIUS); TRANSMEMBRANE (PHOBIUS); NON_CYTOPLASMIC_DOMAIN (PHOBIUS); TRANSMEMBRANE (PHOBIUS); NON_CYTOPLASMIC_DOMAIN (PHOBIUS); IPR023271 (SUPERFAMILY); TMhelix (TMHMM)	c9609_g1_i1	no hit
c1071_g1_i1	c1071_g1	3.18	copine family isoform 1	455	10	1.78e-25	0.664	3	P:response to stimulus; F:zinc ion binding; F:protein binding	-	IPR001841 (SMART); PF13920 (PFAM); IPR013083 (G3DSA:3.30.40.GENE3D); PTHR24202 (PANTHER); IPR001841 (PROSITE_PROFILES); SSF57850 (SUPERFAMILY)	c5798_g1_i1	no hit
c10710_g1_i1	c10710_g1	17.68	mitochondria fission 1	802	10	1.4e-73	0.87	2	P:mitochondrial fission; P:peroxisome fission	-	TMhelix (TMHMM); TMhelix (TMHMM)	c11095_g1_i1	no hit
c10711_g1_i1	c10711_g1	12.43	nuclear pore complex protein nup98-nup96-like	1031	10	2.16e-179	0.84	5	P:response to auxin; C:nuclear membrane; C:nuclear pore; P:defense response signaling pathway, resistance gene-dependent; P:mRNA export from nucleus	-	IPR021967 (PFAM); PTHR23198 (PANTHER)	no hit	no hit
c10712_g1_i1	c10712_g1	7.07	tetratricopeptide repeat-like superfamily protein	865	10	1.18e-70	0.71	1	F:protein binding		IPR019734 (SMART); IPR001440 (PFAM); IPR011990 (G3DSA:1.25.40.GENE3D); PTHR26312:SF71 (PANTHER); PTHR26312 (PANTHER); TRANSMEMBRANE (PHOBIUS); NON_CYTOPLASMIC_DOMAIN (PHOBIUS); CYTOPLASMIC_DOMAIN (PHOBIUS); IPR019734 (PROSITE_PROFILES); IPR013026 (PROSITE_PROFILES); SSF48452 (SUPERFAMILY); TMhelix (TMHMM)	c8567_g1_i1	gi|628266223|gb|JZ579122.1|JZ579122
c10713_g1_i1	c10713_g1	28.24		348	0			0	-		NON_CYTOPLASMIC_DOMAIN (PHOBIUS); CYTOPLASMIC_DOMAIN (PHOBIUS); TRANSMEMBRANE (PHOBIUS)	no hit	no hit
c10714_g1_i1	c10714_g1	5.58	arginyl-trna--protein transferase 1-like	1446	10	6.91e-149	0.703	5	P:regulation of biological process; P:single-organism process; F:nucleotide binding; F:arginyltransferase activity; P:protein arginylation	-	IPR017137 (PIRSF); IPR007472 (PFAM); PTHR21367:SF0 (PANTHER); PTHR21367 (PANTHER); IPR016181 (SUPERFAMILY)	c8582_g1_i1	no hit
c10715_g1_i1	c10715_g1	64.99	cytochrome c oxidase copper chaperone-related family protein	619	10	2.98e-35	0.821	5	C:mitochondrial intermembrane space; P:copper ion transport; P:response to copper ion; P:response to bacterium; F:copper chaperone activity	-	IPR009069 (G3DSA:1.10.810.GENE3D); IPR007745 (PFAM); IPR007745 (PANTHER); IPR009069 (SUPERFAMILY)	c10659_g1_i1	no hit
c10716_g1_i1	c10716_g1	9.66	probable udp-3-o-	909	10	5.01e-122	0.799	3	F:UDP-3-O-[3-hydroxymyristoyl] N-acetylglucosamine deacetylase activity; P:lipid X metabolic process; P:lipid A biosynthetic process	EC:3.5.1	IPR015870 (G3DSA:3.30.230.GENE3D); IPR011334 (G3DSA:3.30.1700.GENE3D); IPR004463 (TIGRFAM); IPR004463 (PFAM); IPR020568 (SUPERFAMILY); IPR020568 (SUPERFAMILY)	c36978_g1_i1	gi|628262834|gb|JZ583427.1|JZ583427
c10717_g1_i1	c10717_g1	7.47	ankyrin repeat and zinc finger domain-containing protein 1-like	2189	10	4.8e-103	0.686	1	F:protein binding		Coil (COILS); Coil (COILS); IPR020683 (G3DSA:1.25.40.GENE3D); PF13857 (PFAM); PTHR16036 (PANTHER); PTHR16036:SF2 (PANTHER); IPR020683 (PROSITE_PROFILES); IPR002110 (PROSITE_PROFILES); IPR020683 (SUPERFAMILY)	c13615_g1_i1	no hit
c10718_g1_i1	c10718_g1	7.95	lrr repeats and ubiquitin-like domain-containing protein at2g30105-like	1122	10	9.33e-133	0.872	1	C:plasma membrane	-	no IPS match	c6190_g1_i1	no hit
c10719_g1_i1	c10719_g1	8.66	rnase h family isoform 2	1249	10	3.51e-107	0.667	3	P:RNA phosphodiester bond hydrolysis; F:nucleic acid binding; F:RNA-DNA hybrid ribonuclease activity	-	IPR012337 (G3DSA:3.30.420.GENE3D); IPR011320 (G3DSA:3.40.970.GENE3D); PF13456 (PFAM); IPR002156 (PROSITE_PROFILES); IPR012337 (SUPERFAMILY)	c46_g1_i1	no hit
c1072_g1_i1	c1072_g1	8.31	cysteine-rich receptor-like protein kinase	280	10	7.14e-20	0.636	2	F:kinase activity; P:cellular process	-	IPR001480 (G3DSA:2.90.10.GENE3D); IPR001480 (PFAM); IPR001480 (PROSITE_PROFILES); IPR001480 (SUPERFAMILY)	no hit	no hit
c10720_g1_i1	c10720_g1	20.58	PREDICTED: uncharacterized protein LOC101245084 isoform 1	628	10	5.1e-24	0.641	0	-		no IPS match	no hit	gi|628266512|gb|JZ582051.1|JZ582051
c10721_g1_i1	c10721_g1	3.54	elongator complex protein 4-like	843	10	2.23e-103	0.785	2	C:Elongator holoenzyme complex; P:regulation of transcription from RNA polymerase II promoter	-	IPR008728 (PFAM); PTHR12896 (PANTHER)	c9203_g1_i1	no hit
c10721_g1_i2	c10721_g1	7.1	elongator complex protein 4-like	904	10	4.57e-93	0.796	2	C:Elongator holoenzyme complex; P:regulation of transcription from RNA polymerase II promoter	-	IPR008728 (PFAM); PTHR12896 (PANTHER)	c9203_g1_i2	no hit
c10722_g1_i1	c10722_g1	5.36	Domain of Uncharacterized protein function, putative isoform 1	589	10	5.81e-61	0.718	0	-		IPR019446 (PFAM); PTHR11538:SF26 (PANTHER); PTHR11538 (PANTHER)	c6306_g1_i1	no hit
c10723_g1_i1	c10723_g1	28.69	elongation factor 1-gamma 1 family protein	423	10	2.13e-34	0.955	12	C:vacuole; F:translation elongation factor activity; C:eukaryotic translation elongation factor 1 complex; F:copper ion binding; P:response to cadmium ion; C:plasmodesma; C:plasma membrane; P:response to zinc ion; C:cell wall; F:transferase activity; C:cytosol; P:translational elongation	-	IPR001662 (G3DSA:3.30.70.GENE3D); PTHR11260 (PANTHER); PTHR11260:SF143 (PANTHER); IPR001662 (PROSITE_PROFILES); IPR001662 (SUPERFAMILY)	c9209_g1_i1	no hit
c10724_g1_i1	c10724_g1	3.85		1096	0			0	-		no IPS match	c33358_g1_i1	no hit
c10725_g1_i1	c10725_g1	5.99	bzip transcription factor-like partial	472	10	9.67e-15	0.994	9	P:positive regulation of transcription, DNA-templated; F:identical protein binding; P:systemic acquired resistance; F:sequence-specific DNA binding; P:response to xenobiotic stimulus; P:salicylic acid mediated signaling pathway; F:sequence-specific DNA binding transcription factor activity; C:cytoplasm; P:negative regulation of transcription, DNA-templated	-	no IPS match	c11496_g1_i1	no hit
c10726_g1_i1	c10726_g1	4.36		2004	0			0	-		no IPS match	c19900_g1_i1	no hit
c10727_g1_i1	c10727_g1	14.02		397	0			0	-		no IPS match	no hit	no hit
c10728_g1_i1	c10728_g1	8.52	gdsl esterase lipase at3g26430-like	1059	10	0	0.872	2	F:lipase activity; P:lipid metabolic process	EC:3.1.1	IPR001087 (PFAM); IPR013831 (G3DSA:3.40.50.GENE3D); PTHR22835:SF117 (PANTHER); PTHR22835 (PANTHER); SSF52266 (SUPERFAMILY)	c22029_g1_i1	no hit
c10729_g1_i1	c10729_g1	10.19	auxin-induced in root cultures protein 12-like	828	10	2.71e-56	0.693	1	C:membrane	-	IPR005018 (SMART); IPR017214 (PFAM); PTHR23130:SF72 (PANTHER); PTHR23130 (PANTHER); IPR005018 (PROSITE_PROFILES)	no hit	no hit
c1073_g1_i1	c1073_g1	14.78	signal recognition particle subunit srp72-like	294	3	1.27e-07	0.7733	1	C:signal recognition particle	-	no IPS match	no hit	no hit
c10730_g1_i1	c10730_g1	9.16		768	0			0	-		CYTOPLASMIC_DOMAIN (PHOBIUS); TRANSMEMBRANE (PHOBIUS); NON_CYTOPLASMIC_DOMAIN (PHOBIUS); TMhelix (TMHMM); TMhelix (TMHMM)	c9027_g1_i1	no hit
c10730_g1_i2	c10730_g1	1.11		873	0			0	-		CYTOPLASMIC_DOMAIN (PHOBIUS); TRANSMEMBRANE (PHOBIUS); NON_CYTOPLASMIC_DOMAIN (PHOBIUS); TMhelix (TMHMM); TMhelix (TMHMM)	no hit	no hit
c10731_g1_i1	c10731_g1	5.21	18s pre-ribosomal assembly protein gar2- isoform 2	1195	10	2.5e-15	0.463	1	C:plasma membrane		no IPS match	c17340_g1_i1	no hit
c10732_g1_i1	c10732_g1	6.62	bromo-adjacent domain-containing isoform 2	1266	10	5.32e-67	0.745	3	F:organic cyclic compound binding; F:heterocyclic compound binding; F:chromatin binding	-	IPR001025 (PFAM); PTHR12505 (PANTHER); PTHR12505:SF19 (PANTHER); IPR001025 (PROSITE_PROFILES)	c8353_g1_i1	no hit
c10732_g1_i2	c10732_g1	2.93	unnamed protein product	1034	10	8.96e-69	0.681	1	F:nucleic acid binding	-	TRANSMEMBRANE (PHOBIUS); NON_CYTOPLASMIC_DOMAIN (PHOBIUS); CYTOPLASMIC_DOMAIN (PHOBIUS); TMhelix (TMHMM)	no hit	no hit
c10733_g1_i1	c10733_g1	15.64	sumo-conjugating enzyme sce1-like	714	10	6.79e-89	0.827	5	P:embryo development ending in seed dormancy; F:SUMO ligase activity; P:metabolic process; C:nucleus; P:response to abscisic acid	-	SM00212 (SMART); IPR016135 (G3DSA:3.10.110.GENE3D); IPR000608 (PFAM); PTHR24067 (PANTHER); IPR027230 (PTHR24067:PANTHER); IPR023313 (PROSITE_PATTERNS); IPR000608 (PROSITE_PROFILES); IPR016135 (SUPERFAMILY)	c11108_g1_i1	gi|628265485|gb|JZ581756.1|JZ581756
c10734_g1_i1	c10734_g1	15.88	uncharacterized loc101204163	455	10	1.59e-28	0.843	0	-		IPR006868 (PFAM); PTHR21450:SF7 (PANTHER); PTHR21450 (PANTHER)	no hit	no hit
c10735_g1_i1	c10735_g1	13.31	intracellular ribonuclease lx-like	908	10	3.14e-112	0.806	8	C:cytoplasm; P:leaf senescence; P:leaf abscission; F:RNA binding; P:RNA phosphodiester bond hydrolysis, endonucleolytic; F:ribonuclease T2 activity; P:response to salt stress; F:nucleotide binding	EC:3.1.27.1	TRANSMEMBRANE (PHOBIUS); CYTOPLASMIC_DOMAIN (PHOBIUS); NON_CYTOPLASMIC_DOMAIN (PHOBIUS)	c5873_g1_i1	no hit
c10736_g1_i1	c10736_g1	45.83	upf0182 protein	553	10	5.85e-16	0.598	3	F:transferase activity; F:transferase activity, transferring acyl groups, acyl groups converted into alkyl on transfer; P:cellular carbohydrate metabolic process		TRANSMEMBRANE (PHOBIUS); CYTOPLASMIC_DOMAIN (PHOBIUS); NON_CYTOPLASMIC_DOMAIN (PHOBIUS); TMhelix (TMHMM)	c10908_g1_i1	no hit
c10737_g1_i1	c10737_g1	9.65		429	0			0	-		no IPS match	c13756_g1_i1	no hit
c10737_g1_i2	c10737_g1	10.89		328	0			0	-		no IPS match	c11525_g1_i1	no hit
c10737_g1_i3	c10737_g1	9.86		354	0			0	-		no IPS match	no hit	no hit
c10737_g1_i4	c10737_g1	3.23		417	0			0	-		no IPS match	no hit	no hit
c10739_g1_i1	c10739_g1	10.6	cytochrome p450 77a3-like	1303	10	0	0.786	5	F:heme binding; F:iron ion binding; F:aromatase activity; P:oxidation-reduction process; C:plasma membrane	EC:1.14.14.1	IPR002401 (PRINTS); IPR001128 (PRINTS); IPR001128 (PFAM); IPR001128 (G3DSA:1.10.630.GENE3D); PTHR24298 (PANTHER); PTHR24298:SF54 (PANTHER); NON_CYTOPLASMIC_DOMAIN (PHOBIUS); CYTOPLASMIC_DOMAIN (PHOBIUS); TRANSMEMBRANE (PHOBIUS); IPR001128 (SUPERFAMILY); TMhelix (TMHMM)	c4097_g1_i1	no hit
c1074_g1_i1	c1074_g1	5.03	mediator of rna polymerase ii transcription subunit 13-like	1144	10	7.98e-156	0.764	4	P:transcription from RNA polymerase II promoter; F:RNA polymerase II transcription cofactor activity; C:mediator complex; P:regulation of transcription from RNA polymerase II promoter		no IPS match	c3106_g1_i1	no hit
c10740_g1_i1	c10740_g1	12.53		565	0			0	-		SIGNAL_PEPTIDE_H_REGION (PHOBIUS); SIGNAL_PEPTIDE_C_REGION (PHOBIUS); SIGNAL_PEPTIDE_N_REGION (PHOBIUS); NON_CYTOPLASMIC_DOMAIN (PHOBIUS); SIGNAL_PEPTIDE (PHOBIUS)	c5937_g1_i1	no hit
c10741_g1_i1	c10741_g1	5.32		342	0			0	-		no IPS match	c1391_g1_i1	no hit
c10743_g1_i1	c10743_g1	12.45	transmembrane protein 97-like	923	10	3.53e-55	0.708	1	C:integral component of membrane		IPR016964 (PIRSF); IPR016964 (PFAM); PTHR31204 (PANTHER); PTHR31204:SF1 (PANTHER); NON_CYTOPLASMIC_DOMAIN (PHOBIUS); TRANSMEMBRANE (PHOBIUS); NON_CYTOPLASMIC_DOMAIN (PHOBIUS); NON_CYTOPLASMIC_DOMAIN (PHOBIUS); CYTOPLASMIC_DOMAIN (PHOBIUS); TRANSMEMBRANE (PHOBIUS); TRANSMEMBRANE (PHOBIUS); CYTOPLASMIC_DOMAIN (PHOBIUS); TRANSMEMBRANE (PHOBIUS); SignalP-TM (SIGNALP_EUK); TMhelix (TMHMM); TMhelix (TM…	c5198_g1_i1	gi|628265538|gb|JZ578456.1|JZ578456
c10744_g1_i1	c10744_g1	14.29	e3 ubiquitin-protein ligase aip2-like	1229	10	3.62e-125	0.741	2	F:metal ion binding; P:metabolic process	-	no IPS match	c13771_g1_i1	no hit
c10745_g1_i1	c10745_g1	6.54	protein strubbelig-receptor family 3-like	2615	10	0	0.574	4	F:protein kinase activity; P:protein phosphorylation; F:protein binding; F:ATP binding		IPR003591 (SMART); IPR001245 (PFAM); IPR001611 (PFAM); G3DSA:3.80.10.10 (GENE3D); G3DSA:3.30.200.20 (GENE3D); G3DSA:1.10.510.10 (GENE3D); PTHR24420 (PANTHER); PTHR24420:SF613 (PANTHER); TRANSMEMBRANE (PHOBIUS); NON_CYTOPLASMIC_DOMAIN (PHOBIUS); SIGNAL_PEPTIDE_N_REGION (PHOBIUS); SIGNAL_PEPTIDE (PHOBIUS); CYTOPLASMIC_DOMAIN (PHOBIUS); SIGNAL_PEPTIDE_C_REGION (PHOBIUS); SIGNAL_PEPTIDE_H_REGION (PHO…	no hit	no hit
c10745_g1_i2	c10745_g1	4.12	protein strubbelig-receptor family 3-like	2746	10	0	0.574	4	F:protein kinase activity; P:protein phosphorylation; F:protein binding; F:ATP binding		IPR003591 (SMART); IPR001245 (PFAM); G3DSA:1.10.510.10 (GENE3D); IPR001611 (PFAM); G3DSA:3.80.10.10 (GENE3D); G3DSA:3.30.200.20 (GENE3D); PTHR24420 (PANTHER); PTHR24420:SF613 (PANTHER); CYTOPLASMIC_DOMAIN (PHOBIUS); NON_CYTOPLASMIC_DOMAIN (PHOBIUS); SIGNAL_PEPTIDE_H_REGION (PHOBIUS); SIGNAL_PEPTIDE_C_REGION (PHOBIUS); SIGNAL_PEPTIDE (PHOBIUS); TRANSMEMBRANE (PHOBIUS); SIGNAL_PEPTIDE_N_REGION (PHO…	c15866_g1_i1	gi|628268193|gb|JZ582221.1|JZ582221
c10746_g1_i1	c10746_g1	7.83	serine threonine-protein kinase tousled-like isoform x2	1476	10	0	0.826	5	F:identical protein binding; P:protein phosphorylation; F:ATP binding; C:chloroplast; F:protein serine/threonine kinase activity	EC:2.7.11	Coil (COILS); Coil (COILS); Coil (COILS); IPR002290 (SMART); IPR000719 (PFAM); G3DSA:3.30.200.20 (GENE3D); G3DSA:1.10.510.10 (GENE3D); PTHR22974 (PANTHER); PTHR22974:SF23 (PANTHER); IPR017441 (PROSITE_PATTERNS); IPR008271 (PROSITE_PATTERNS); IPR000719 (PROSITE_PROFILES); IPR011009 (SUPERFAMILY)	c12014_g1_i1	no hit
c10746_g2_i1	c10746_g2	5.83		632	0			0	-		no IPS match	c24388_g1_i1	no hit
c10747_g1_i1	c10747_g1	15.53	trihelix transcription factor gtl1-like	1316	10	8.51e-67	0.522	1	F:chromatin binding		Coil (COILS); PF13837 (PFAM); PTHR31307:SF5 (PANTHER); PTHR31307 (PANTHER)	c6963_g1_i1	no hit
c10748_g1_i1	c10748_g1	6.2		747	0			0	-		SIGNAL_PEPTIDE (PHOBIUS); SIGNAL_PEPTIDE_H_REGION (PHOBIUS); SIGNAL_PEPTIDE_C_REGION (PHOBIUS); NON_CYTOPLASMIC_DOMAIN (PHOBIUS); SIGNAL_PEPTIDE_N_REGION (PHOBIUS)	no hit	no hit
c10749_g1_i1	c10749_g1	8.41	protein endosperm defective 1-like	1755	10	4.27e-117	0.606	0	-		IPR007573 (PFAM); PTHR31807 (PANTHER)	c6291_g1_i1	no hit
c1075_g1_i1	c1075_g1	7.08	uncharacterized loc101213938	1739	10	3.36e-111	0.616	0	-		Coil (COILS); IPR018866 (PFAM); PTHR31169:SF5 (PANTHER); PTHR31169 (PANTHER)	c663_g1_i1	no hit
c10750_g1_i1	c10750_g1	18.84	ubiquitin-related modifier 1 homolog 1-like	834	10	1.75e-45	0.909	4	P:tRNA thio-modification; C:cytosol; P:tRNA wobble uridine modification; P:protein urmylation	-	NON_CYTOPLASMIC_DOMAIN (PHOBIUS); CYTOPLASMIC_DOMAIN (PHOBIUS); TRANSMEMBRANE (PHOBIUS)	c13432_g1_i1	no hit
c10751_g1_i1	c10751_g1	5.62	probable disease resistance protein at4g27220-like isoform x2	649	8	8.67e-09	0.4375	6	P:defense response; F:ATP binding; F:ADP binding; P:metabolic process; F:nucleotide binding; F:nucleoside-triphosphatase activity		no IPS match	c24589_g1_i1	no hit
c10752_g1_i1	c10752_g1	13.79	frigida-like protein 1-like	786	10	5.11e-12	0.545	0	-		IPR012474 (PFAM); PTHR31791:SF4 (PANTHER); PTHR31791 (PANTHER)	c9548_g1_i1	gi|628266487|gb|JZ582026.1|JZ582026
c10753_g1_i1	c10753_g1	10.62		468	0			0	-		Coil (COILS)	no hit	no hit
c10753_g2_i1	c10753_g2	4.47	myb-like protein x-like	968	10	1.8e-37	0.555	0	-		no IPS match	c9529_g1_i1	no hit
c10754_g1_i1	c10754_g1	1.53	transferring glycosyl	1109	10	9.32e-99	0.775	2	P:carbohydrate metabolic process; F:transferase activity, transferring hexosyl groups	-	G3DSA:3.40.50.2000 (GENE3D); PTHR11926:SF77 (PANTHER); IPR002213 (PANTHER); SSF53756 (SUPERFAMILY)	no hit	no hit
c10754_g1_i2	c10754_g1	6.01	transferring glycosyl	1042	10	2.02e-131	0.824	2	P:lipid glycosylation; F:sterol 3-beta-glucosyltransferase activity	EC:2.4.1.173	no IPS match	c15600_g1_i1	no hit
c10755_g1_i1	c10755_g1	19.85		600	0			0	-		no IPS match	c9968_g1_i1	no hit
c10756_g1_i1	c10756_g1	17.39	importin subunit alpha-1	570	10	9.63e-79	0.924	10	P:defense response; C:cytosol; F:protein transporter activity; C:cell wall; C:nucleolus; P:pollen sperm cell differentiation; C:plasmodesma; P:protein import into nucleus; C:nuclear envelope; F:protein binding	-	IPR000225 (PFAM); IPR002652 (PFAM); IPR011989 (G3DSA:1.25.10.GENE3D); PTHR23316:SF0 (PANTHER); PTHR23316 (PANTHER); IPR002652 (PROSITE_PROFILES); IPR016024 (SUPERFAMILY)	no hit	no hit
c10756_g1_i2	c10756_g1	17.87	importin subunit alpha-1	561	10	3.81e-50	0.915	8	C:cytosol; F:protein transporter activity; C:cell wall; C:nucleolus; P:pollen sperm cell differentiation; C:plasmodesma; P:protein import into nucleus; C:nuclear envelope	-	no IPS match	c15531_g2_i1	no hit
c10757_g1_i1	c10757_g1	6.5	acyl- -binding domain-containing protein 1-like	585	10	9.96e-17	0.711	13	P:seed dormancy process; P:regulation of seed germination; P:lipid metabolic process; F:fatty-acyl-CoA binding; F:lead ion binding; P:response to cold; C:plant-type cell wall; P:lipid transport; P:response to lead ion; F:phosphatidic acid binding; P:response to abscisic acid; C:plasma membrane; F:actin binding	-	IPR027310 (PROSITE_PATTERNS); CYTOPLASMIC_DOMAIN (PHOBIUS); TRANSMEMBRANE (PHOBIUS); NON_CYTOPLASMIC_DOMAIN (PHOBIUS); TMhelix (TMHMM)	no hit	no hit
c10758_g1_i1	c10758_g1	6.36	ring u-box superfamily protein isoform 1	561	10	1.3e-28	0.718	2	F:zinc ion binding; P:response to chitin	-	NON_CYTOPLASMIC_DOMAIN (PHOBIUS); TRANSMEMBRANE (PHOBIUS); TRANSMEMBRANE (PHOBIUS); CYTOPLASMIC_DOMAIN (PHOBIUS); CYTOPLASMIC_DOMAIN (PHOBIUS)	no hit	no hit
c10758_g1_i2	c10758_g1	16.18	ring u-box superfamily protein isoform 1	627	10	2.6e-28	0.718	2	F:zinc ion binding; P:response to chitin	-	PF14369 (PFAM); PTHR22763:SF4 (PANTHER); PTHR22763 (PANTHER)	no hit	no hit
c10759_g1_i1	c10759_g1	2.39	f-box protein skip23-like	1813	10	6.84e-126	0.69	2	F:ligase activity; P:metabolic process		no IPS match	c13731_g1_i1	no hit
c10759_g1_i2	c10759_g1	9.8	f-box protein skip23-like	1312	10	2.76e-128	0.69	2	F:ligase activity; P:metabolic process		IPR005174 (PFAM); PTHR11102 (PANTHER); PTHR11102:SF11 (PANTHER)	no hit	no hit
c10760_g1_i1	c10760_g1	8.62	polyprotein	4930	10	0	0.795	14	P:viral genome replication; F:RNA binding; P:RNA processing; F:RNA-directed RNA polymerase activity; P:oxidation-reduction process; F:hydrolase activity, acting on acid anhydrides; F:oxidoreductase activity, acting on paired donors, with incorporation or reduction of molecular oxygen, 2-oxoglutarate as one donor, and incorporation of one atom each of oxygen into both donors; F:mRNA methyltransfer…	EC:2.1.1; EC:1.14.11; EC:2.7.7.48	IPR000052 (PRINTS); IPR013569 (PFAM); IPR000052 (PFAM); IPR000052 (PROSITE_PATTERNS)	no hit	no hit
c10760_g1_i2	c10760_g1	13.06	replicase	7504	10	0	0.615	8	F:nucleotidyltransferase activity; F:hydrolase activity, acting on acid anhydrides; F:oxidoreductase activity; F:nucleotide binding; P:RNA biosynthetic process; P:gene expression; C:viral capsid; F:structural molecule activity	-	IPR000052 (PRINTS); IPR013569 (PFAM); IPR000052 (PFAM); IPR000052 (PROSITE_PATTERNS)	c304_g1_i1	no hit
c10761_g1_i1	c10761_g1	14.41	ring finger	1190	10	1.96e-85	0.8	2	F:zinc ion binding; F:protein binding	-	IPR001841 (SMART); IPR013083 (G3DSA:3.30.40.GENE3D); IPR001841 (PFAM); PTHR14155 (PANTHER); NON_CYTOPLASMIC_DOMAIN (PHOBIUS); TRANSMEMBRANE (PHOBIUS); CYTOPLASMIC_DOMAIN (PHOBIUS); IPR001841 (PROSITE_PROFILES); SSF57850 (SUPERFAMILY); TMhelix (TMHMM)	c13208_g1_i1	no hit
c10762_g1_i1	c10762_g1	36.85	serine threonine protein phosphatase 2a 55 kda regulatory subunit b beta isoform-like	1245	10	9.03e-132	0.971	5	C:protein phosphatase type 2A complex; P:signal transduction; P:regulation of catalytic activity; F:protein phosphatase type 2A regulator activity; F:protein binding	-	IPR000009 (PRINTS); IPR015943 (G3DSA:2.130.10.GENE3D); IPR000009 (PANTHER); PTHR11871:SF0 (PANTHER); IPR017986 (SUPERFAMILY)	no hit	gi|628266260|gb|JZ581799.1|JZ581799
c10763_g1_i1	c10763_g1	0	pentatricopeptide repeat-containing protein at2g33680-like	1400	10	1.46e-160	0.865	0	-		IPR002885 (TIGRFAM); IPR002885 (PFAM); IPR002885 (PFAM); PTHR24015 (PANTHER); PTHR24015:SF47 (PANTHER); IPR002885 (PROSITE_PROFILES); IPR002885 (PROSITE_PROFILES); IPR002885 (PROSITE_PROFILES); IPR002885 (PROSITE_PROFILES); IPR002885 (PROSITE_PROFILES); IPR002885 (PROSITE_PROFILES)	c33593_g1_i1	no hit
c10763_g1_i2	c10763_g1	2.66	pentatricopeptide repeat-containing protein at2g33680-like	1509	10	5.32e-160	0.865	0	-		IPR002885 (PFAM); IPR002885 (PFAM); IPR002885 (TIGRFAM); PTHR24015 (PANTHER); PTHR24015:SF47 (PANTHER); IPR002885 (PROSITE_PROFILES); IPR002885 (PROSITE_PROFILES); IPR002885 (PROSITE_PROFILES); IPR002885 (PROSITE_PROFILES); IPR002885 (PROSITE_PROFILES); IPR002885 (PROSITE_PROFILES)	c29148_g1_i1	no hit
c10764_g1_i1	c10764_g1	6.49	late blight resistance protein homolog r1b-16-like	858	10	3.04e-22	0.525	2	P:defense response; F:ADP binding	-	IPR027417 (G3DSA:3.40.50.GENE3D); IPR002182 (PFAM); PTHR23155:SF419 (PANTHER); PTHR23155 (PANTHER); IPR027417 (SUPERFAMILY)	c280_g1_i1	no hit
c10765_g1_i1	c10765_g1	12.85	probable serine threonine-protein kinase wnk11-like	1003	10	1.72e-159	0.882	3	F:protein kinase activity; P:protein phosphorylation; F:ATP binding	-	G3DSA:1.10.510.10 (GENE3D); G3DSA:3.30.200.20 (GENE3D); IPR000719 (PFAM); PTHR13902:SF44 (PANTHER); PTHR13902 (PANTHER); IPR000719 (PROSITE_PROFILES); IPR011009 (SUPERFAMILY)	c13573_g1_i1	no hit
c10766_g1_i1	c10766_g1	6.86	tetratricopeptide repeat protein 7a-like	1144	10	1.53e-150	0.725	1	F:protein binding		Coil (COILS); IPR019734 (SMART); IPR001440 (PFAM); IPR013105 (PFAM); IPR011990 (G3DSA:1.25.40.GENE3D); PTHR23083 (PANTHER); PTHR23083:SF387 (PANTHER); IPR019734 (PROSITE_PROFILES); IPR013026 (PROSITE_PROFILES); IPR019734 (PROSITE_PROFILES); SSF48452 (SUPERFAMILY)	no hit	no hit
c10767_g1_i1	c10767_g1	3.27	chloroplast mutator family protein	854	10	9.49e-90	0.726	5	P:DNA metabolic process; P:response to stress; F:heterocyclic compound binding; F:organic cyclic compound binding; P:mitochondrial genome maintenance	-	IPR000305 (PFAM); IPR027417 (G3DSA:3.40.50.GENE3D); PTHR11361 (PANTHER); PTHR11361:SF82 (PANTHER); IPR000305 (SUPERFAMILY)	c11336_g1_i2	no hit
c10767_g2_i1	c10767_g2	5.13	chloroplast mutator family protein	1298	10	0	0.87	5	F:ATP binding; P:mitochondrial DNA metabolic process; P:response to heat; P:mismatch repair; F:mismatched DNA binding	-	IPR000432 (SMART); IPR000432 (PFAM); IPR027417 (G3DSA:3.40.50.GENE3D); PTHR11361:SF82 (PANTHER); PTHR11361 (PANTHER); IPR000432 (PROSITE_PATTERNS); TRANSMEMBRANE (PHOBIUS); NON_CYTOPLASMIC_DOMAIN (PHOBIUS); CYTOPLASMIC_DOMAIN (PHOBIUS); IPR027417 (SUPERFAMILY)	c6914_g1_i1	no hit
c10768_g1_i1	c10768_g1	137.7	uncharacterized n-acetyltransferase ycf52-like	652	10	6.84e-89	0.832	3	P:metabolic process; F:N-acetyltransferase activity; C:chloroplast	EC:2.3.1	no IPS match	c12596_g1_i1	gi|628268299|gb|JZ582327.1|JZ582327
c10769_g1_i1	c10769_g1	5.72	glutamate receptor -like	1337	10	4.53e-107	0.605	5	P:single-organism cellular process; P:transport; F:extracellular-glutamate-gated ion channel activity; F:ionotropic glutamate receptor activity; C:membrane	-	IPR001320 (SMART); G3DSA:3.40.190.10 (GENE3D); G3DSA:3.40.190.10 (GENE3D); IPR001638 (PFAM); PTHR18966:SF6 (PANTHER); PTHR18966 (PANTHER); TRANSMEMBRANE (PHOBIUS); NON_CYTOPLASMIC_DOMAIN (PHOBIUS); CYTOPLASMIC_DOMAIN (PHOBIUS); SSF53850 (SUPERFAMILY); TMhelix (TMHMM)	c9387_g1_i1	no hit
c10769_g2_i1	c10769_g2	1.88	glutamate receptor -like	646	10	1.02e-58	0.72	6	P:cell surface receptor signaling pathway; P:transmembrane transport; P:ion transport; C:membrane; F:ionotropic glutamate receptor activity; F:extracellular-glutamate-gated ion channel activity	-	IPR001320 (PFAM); G3DSA:1.10.287.70 (GENE3D); IPR001638 (PFAM); G3DSA:3.40.190.10 (GENE3D); PTHR18966 (PANTHER); PTHR18966:SF6 (PANTHER); TRANSMEMBRANE (PHOBIUS); NON_CYTOPLASMIC_DOMAIN (PHOBIUS); CYTOPLASMIC_DOMAIN (PHOBIUS); SSF53850 (SUPERFAMILY); TMhelix (TMHMM)	no hit	no hit
c10769_g2_i2	c10769_g2	5.71	glutamate receptor	564	10	3.45e-58	0.711	6	P:cell surface receptor signaling pathway; P:transmembrane transport; P:ion transport; C:membrane; F:extracellular-glutamate-gated ion channel activity; F:ionotropic glutamate receptor activity	-	G3DSA:3.40.190.10 (GENE3D); IPR001638 (PFAM); IPR001320 (PFAM); G3DSA:1.10.287.70 (GENE3D); PTHR18966 (PANTHER); PTHR18966:SF6 (PANTHER); TRANSMEMBRANE (PHOBIUS); CYTOPLASMIC_DOMAIN (PHOBIUS); NON_CYTOPLASMIC_DOMAIN (PHOBIUS); SSF53850 (SUPERFAMILY); TMhelix (TMHMM)	c13931_g1_i1	no hit
c10769_g3_i1	c10769_g3	3.83	glutamate receptor -like	523	10	6.83e-42	0.621	2	P:single-organism cellular process; P:transport	-	G3DSA:3.40.190.10 (GENE3D); PTHR18966:SF6 (PANTHER); PTHR18966 (PANTHER); IPR028082 (SUPERFAMILY); SSF53850 (SUPERFAMILY)	no hit	no hit
c10770_g1_i1	c10770_g1	8.22	gtp-binding protein alpha	2169	10	0	0.756	7	F:guanyl nucleotide binding; F:ion binding; P:metabolic process; P:G-protein coupled receptor signaling pathway; F:G-protein beta/gamma-subunit complex binding; F:GTPase activity; F:signal transducer activity	-	IPR001019 (PFAM); IPR011025 (G3DSA:1.10.400.GENE3D); IPR027417 (G3DSA:3.40.50.GENE3D); PTHR10218:SF192 (PANTHER); IPR001019 (PANTHER)	c13267_g1_i1	no hit
c10771_g1_i1	c10771_g1	21.96	transcription factor hb29-like	1063	10	2.62e-75	0.592	1	F:DNA binding		IPR009057 (G3DSA:1.10.10.GENE3D); IPR006456 (PFAM); IPR006455 (TIGRFAM); IPR006456 (TIGRFAM); PTHR31948:SF3 (PANTHER); PTHR31948 (PANTHER); IPR006456 (PROSITE_PROFILES); IPR009057 (SUPERFAMILY)	c12923_g1_i1	no hit
c10772_g1_i1	c10772_g1	0	nbs-lrr class disease resistance protein	241	10	2.55e-23	0.681	1	F:ADP binding		IPR002182 (PFAM); PTHR23155:SF445 (PANTHER); PTHR23155 (PANTHER); IPR027417 (SUPERFAMILY)	no hit	no hit
c10773_g1_i1	c10773_g1	6	arm repeat superfamily protein	840	10	1.76e-43	0.594	3	P:spliceosomal snRNP assembly; C:spliceosomal complex; P:mRNA splicing, via spliceosome		NON_CYTOPLASMIC_DOMAIN (PHOBIUS); CYTOPLASMIC_DOMAIN (PHOBIUS); TRANSMEMBRANE (PHOBIUS); TMhelix (TMHMM)	c216_g1_i1	no hit
c10774_g1_i1	c10774_g1	16.45	harpin-induced family protein	795	10	1.73e-56	0.729	0	-		IPR004864 (PFAM); PTHR31852:SF5 (PANTHER); PTHR31852 (PANTHER); CYTOPLASMIC_DOMAIN (PHOBIUS); NON_CYTOPLASMIC_DOMAIN (PHOBIUS); TRANSMEMBRANE (PHOBIUS); TMhelix (TMHMM)	c14047_g1_i1	no hit
c10775_g1_i1	c10775_g1	8.18	phospholipase a1- chloroplastic-like	1313	10	0	0.863	4	F:galactolipase activity; F:phosphatidylcholine 1-acylhydrolase activity; P:lipid metabolic process; F:triglyceride lipase activity	EC:3.1.1.3; EC:3.1.1.26; EC:3.1.1.32	IPR029058 (G3DSA:3.40.50.GENE3D); IPR002921 (PFAM); PTHR31403 (PANTHER); PTHR31403:SF2 (PANTHER); IPR029058 (SUPERFAMILY)	c11148_g1_i1	no hit
c10776_g1_i1	c10776_g1	14.48		390	0			0	-		no IPS match	no hit	no hit
c10777_g1_i1	c10777_g1	12	hypothetical protein VITISV_031887	1504	10	0	0.814	0	-		IPR028107 (PFAM); IPR028103 (PANTHER)	c8976_g1_i1	no hit
c10778_g1_i1	c10778_g1	8.12		339	0			0	-		NON_CYTOPLASMIC_DOMAIN (PHOBIUS); CYTOPLASMIC_DOMAIN (PHOBIUS); TRANSMEMBRANE (PHOBIUS); TMhelix (TMHMM)	c14017_g1_i1	no hit
c10778_g1_i2	c10778_g1	0		244	0			0	-		no IPS match	c14017_g1_i2	no hit
c10779_g1_i1	c10779_g1	12.23	probable inactive leucine-rich repeat receptor-like protein kinase at1g66830-like	1045	10	0	0.821	12	F:oxidoreductase activity; C:plasma membrane; F:protein tyrosine kinase activity; P:peptidyl-tyrosine phosphorylation; F:ATP binding; C:integral component of membrane; F:protein serine/threonine kinase activity; P:oxidation-reduction process; F:protein binding; C:nucleus; P:regulation of transcription, DNA-templated; F:DNA binding	EC:2.7.11; EC:2.7.10	PR00019 (PRINTS); IPR003591 (SMART); PF13516 (PFAM); IPR001611 (PFAM); IPR001611 (PFAM); G3DSA:3.80.10.10 (GENE3D); IPR013210 (PFAM); IPR006779 (PFAM); PTHR24420:SF639 (PANTHER); PTHR24420 (PANTHER); TRANSMEMBRANE (PHOBIUS); NON_CYTOPLASMIC_DOMAIN (PHOBIUS); CYTOPLASMIC_DOMAIN (PHOBIUS); SSF52058 (SUPERFAMILY); TMhelix (TMHMM)	c12307_g1_i1	no hit
c1078_g1_i1	c1078_g1	13.42		272	0			0	-		CYTOPLASMIC_DOMAIN (PHOBIUS); NON_CYTOPLASMIC_DOMAIN (PHOBIUS); TRANSMEMBRANE (PHOBIUS)	c36782_g1_i1	no hit
c10780_g1_i1	c10780_g1	18.97	glutamine dumper	386	10	7.37e-24	0.634	0	-		no IPS match	c4558_g1_i1	gi|628265908|gb|JZ578807.1|JZ578807
c10781_g1_i1	c10781_g1	9.55		640	0			0	-		TRANSMEMBRANE (PHOBIUS); NON_CYTOPLASMIC_DOMAIN (PHOBIUS); CYTOPLASMIC_DOMAIN (PHOBIUS); TMhelix (TMHMM)	no hit	no hit
c10782_g1_i1	c10782_g1	12.91	probable trans-2-enoyl- mitochondrial-like	219	10	2.35e-22	0.912	7	F:oxidoreductase activity; F:copper ion binding; F:ATP binding; C:chloroplast; C:nucleus; F:zinc ion binding; P:oxidation-reduction process	-	IPR016040 (G3DSA:3.40.50.GENE3D); SSF51735 (SUPERFAMILY)	no hit	no hit
c10782_g1_i2	c10782_g1	10.94	probable trans-2-enoyl- mitochondrial-like	682	10	4.74e-115	0.897	8	F:trans-2-enoyl-CoA reductase (NADPH) activity; F:copper ion binding; F:ATP binding; C:chloroplast; C:nucleus; F:zinc ion binding; C:mitochondrion; P:oxidation-reduction process	EC:1.3.1.38	IPR013154 (PFAM); IPR011032 (G3DSA:3.90.180.GENE3D); IPR016040 (G3DSA:3.40.50.GENE3D); PTHR11695:SF15 (PANTHER); IPR002085 (PANTHER); IPR011032 (SUPERFAMILY)	c15279_g1_i2	no hit
c10783_g1_i1	c10783_g1	13.17	methylketone synthase iia	714	10	4.02e-92	0.802	0	-		IPR029069 (G3DSA:3.10.129.GENE3D); PF13279 (PFAM); PTHR31793:SF1 (PANTHER); PTHR31793 (PANTHER); IPR029069 (SUPERFAMILY)	c13115_g1_i1	no hit
c10784_g1_i1	c10784_g1	16.94	srp_vitri ame: full=stress-related protein	986	10	5.49e-95	0.729	2	P:response to stress; C:vacuole		IPR008802 (PFAM); CYTOPLASMIC_DOMAIN (PHOBIUS); NON_CYTOPLASMIC_DOMAIN (PHOBIUS); TRANSMEMBRANE (PHOBIUS)	c12933_g1_i1	gi|628265825|gb|JZ578724.1|JZ578724
c10785_g1_i1	c10785_g1	6.36	udp-glycosyltransferase 90a1-like	733	10	1.08e-79	0.698	3	C:chloroplast; F:transferase activity, transferring hexosyl groups; P:metabolic process	-	Coil (COILS); G3DSA:3.40.50.2000 (GENE3D); IPR002213 (PFAM); PTHR11926:SF175 (PANTHER); IPR002213 (PANTHER); IPR002213 (PROSITE_PATTERNS); SSF53756 (SUPERFAMILY)	c11921_g1_i1	no hit
c10786_g1_i1	c10786_g1	12.58	protein far-red impaired response 1-like	1126	10	9.1e-120	0.743	4	P:red or far-red light signaling pathway; P:response to far red light; P:positive regulation of biological process; F:zinc ion binding	-	Coil (COILS); IPR006564 (SMART); IPR007527 (PFAM); PTHR31669 (PANTHER); PTHR31669:SF0 (PANTHER); IPR007527 (PROSITE_PROFILES)	no hit	no hit
c10787_g1_i1	c10787_g1	99.77	6-phosphogluconate dehydrogenase	1875	10	0	0.954	3	F:NADP binding; P:pentose-phosphate shunt; F:phosphogluconate dehydrogenase (decarboxylating) activity	EC:1.1.1.44	no IPS match	c10644_g1_i1	no hit
c10788_g1_i1	c10788_g1	1.65		1337	0			0	-		no IPS match	c17230_g1_i1	no hit
c10788_g1_i2	c10788_g1	4.84		1701	0			0	-		no IPS match	c17230_g1_i1	no hit
c10789_g1_i1	c10789_g1	0		269	0			0	-		no IPS match	no hit	no hit
c10789_g1_i2	c10789_g1	13	2-oxoglutarate and fe -dependent oxygenase superfamily protein	1368	10	0	0.889	0	-		SIGNAL_PEPTIDE (PHOBIUS); NON_CYTOPLASMIC_DOMAIN (PHOBIUS); SIGNAL_PEPTIDE_C_REGION (PHOBIUS); SIGNAL_PEPTIDE_H_REGION (PHOBIUS); SIGNAL_PEPTIDE_N_REGION (PHOBIUS)	c14472_g1_i1	no hit
c1079_g1_i1	c1079_g1	5.83		247	0			0	-		TRANSMEMBRANE (PHOBIUS); CYTOPLASMIC_DOMAIN (PHOBIUS); NON_CYTOPLASMIC_DOMAIN (PHOBIUS); SignalP-noTM (SIGNALP_EUK)	c872_g1_i1	no hit
c10790_g1_i1	c10790_g1	13.68	zinc finger ccch domain-containing protein 55-like isoform x1	888	10	2.11e-32	0.532	1	F:metal ion binding		PTHR15242 (PANTHER)	no hit	no hit
c10791_g1_i1	c10791_g1	3.44	random slug protein 5-like	820	10	2.52e-78	0.747	0	-		TMhelix (TMHMM)	c13633_g1_i1	no hit
c10792_g1_i1	c10792_g1	9.59	solute carrier family 35 member f5-like	915	10	3.4e-94	0.667	1	C:membrane		IPR000620 (PFAM); PTHR23051 (PANTHER); TRANSMEMBRANE (PHOBIUS); CYTOPLASMIC_DOMAIN (PHOBIUS); CYTOPLASMIC_DOMAIN (PHOBIUS); NON_CYTOPLASMIC_DOMAIN (PHOBIUS); TRANSMEMBRANE (PHOBIUS); SIGNAL_PEPTIDE_H_REGION (PHOBIUS); NON_CYTOPLASMIC_DOMAIN (PHOBIUS); TRANSMEMBRANE (PHOBIUS); SIGNAL_PEPTIDE (PHOBIUS); TRANSMEMBRANE (PHOBIUS); TRANSMEMBRANE (PHOBIUS); SIGNAL_PEPTIDE_N_REGION (PHOBIUS); NON_CYTOPLA…	c14480_g1_i1	no hit
c10793_g1_i1	c10793_g1	4.53	serine threonine-protein kinase fray2-like isoform x5	1252	10	6.14e-110	0.928	3	F:ATP binding; P:activation of MAPKK activity; F:MAP kinase kinase kinase activity	EC:2.7.11.25; EC:2.7.11	IPR002290 (SMART); IPR000719 (PFAM); G3DSA:3.30.200.20 (GENE3D); G3DSA:1.10.510.10 (GENE3D); PTHR24361 (PANTHER); PTHR24361:SF276 (PANTHER); IPR017441 (PROSITE_PATTERNS); IPR000719 (PROSITE_PROFILES); IPR011009 (SUPERFAMILY)	c40248_g1_i1	no hit
c10794_g1_i1	c10794_g1	29.75	ubiquitin-conjugating enzyme	756	10	5.7e-65	0.977	9	C:cytosol; P:ubiquitin-dependent protein catabolic process; P:negative regulation of flower development; P:histone H2B ubiquitination; P:UV protection; P:leaf morphogenesis; P:vegetative to reproductive phase transition of meristem; F:ubiquitin-protein ligase activity; F:ATP binding	EC:6.3.2.19	SM00212 (SMART); IPR016135 (G3DSA:3.10.110.GENE3D); IPR000608 (PFAM); PTHR24067:SF26 (PANTHER); PTHR24067 (PANTHER); IPR023313 (PROSITE_PATTERNS); IPR000608 (PROSITE_PROFILES); IPR016135 (SUPERFAMILY)	c11770_g1_i2	gi|628261367|gb|JZ580232.1|JZ580232
c10794_g1_i2	c10794_g1	23.69	ubiquitin-conjugating enzyme e2 1	225	10	2e-48	0.98	14	P:UV protection; P:negative regulation of flower development; P:protein targeting to vacuole; P:endosomal transport; C:cytosol; P:ubiquitin-dependent protein catabolic process; P:leaf morphogenesis; F:ubiquitin-protein ligase activity; P:vegetative to reproductive phase transition of meristem; P:histone H2B ubiquitination; P:phosphatidylinositol biosynthetic process; P:postreplication repair; C:n…	EC:6.3.2.19	SM00212 (SMART); IPR016135 (G3DSA:3.10.110.GENE3D); IPR000608 (PFAM); PTHR24067 (PANTHER); PTHR24067:SF26 (PANTHER); IPR023313 (PROSITE_PATTERNS); IPR000608 (PROSITE_PROFILES); IPR016135 (SUPERFAMILY)	no hit	no hit
c10795_g1_i1	c10795_g1	10.27	probable galacturonosyltransferase 6-like	521	10	4.68e-47	0.839	2	F:transferase activity, transferring glycosyl groups; P:metabolic process	-	no IPS match	c2162_g1_i1	no hit
c10796_g1_i1	c10796_g1	8.21	fatty oxidation complex alpha subunit	536	10	8.47e-32	0.555	3	F:catalytic activity; F:protein dimerization activity; F:DNA binding	-	IPR008906 (PFAM); IPR025525 (PFAM); PTHR23272 (PANTHER); PTHR23272:SF0 (PANTHER); IPR012337 (SUPERFAMILY)	no hit	no hit
c10796_g1_i2	c10796_g1	3.97	elongation factor 1-alpha	547	10	1.02e-33	0.722	9	P:organic substance metabolic process; P:primary metabolic process; P:single-organism metabolic process; F:nucleic acid binding; F:lyase activity; F:oxidoreductase activity; F:nucleotide binding; F:isomerase activity; P:cellular metabolic process	-	no IPS match	c5095_g1_i2	no hit
c10796_g2_i1	c10796_g2	7.49		353	0			0	-		no IPS match	no hit	no hit
c10796_g3_i1	c10796_g3	5.63	hat family dimerisation domain containing protein	1276	10	9.87e-105	0.584	2	F:protein dimerization activity; F:DNA binding	-	IPR008906 (PFAM); IPR025525 (PFAM); PTHR23272:SF0 (PANTHER); PTHR23272 (PANTHER); IPR012337 (SUPERFAMILY)	c25973_g1_i1	no hit
c10797_g1_i1	c10797_g1	1053.89	cold-acclimation specific protein 15	713	2	3.27e-07	0.61	2	P:response to stress; P:response to water		IPR000167 (PFAM)	c21316_g3_i1	no hit
c10798_g1_i1	c10798_g1	11.37	probable histone-lysine n- h3 lysine-9 specific suvh9-like isoform 1	1266	10	2.95e-114	0.796	8	P:DNA mediated transformation; P:histone lysine methylation; F:histone binding; F:histone-lysine N-methyltransferase activity; P:peptidyl-lysine methylation; C:chromosome; C:nucleus; F:zinc ion binding	EC:2.1.1.43	IPR003606 (SMART); IPR001214 (SMART); IPR007728 (PFAM); IPR001214 (PFAM); G3DSA:2.170.270.10 (GENE3D); PTHR22884 (PANTHER); PTHR22884:SF95 (PANTHER); IPR001214 (PROSITE_PROFILES); IPR007728 (PROSITE_PROFILES); SSF82199 (SUPERFAMILY)	c10398_g1_i1	no hit
c10799_g1_i1	c10799_g1	137.84	PREDICTED: uncharacterized protein C6C3.02c	812	10	4.9e-49	0.735	0	-		no IPS match	c10791_g1_i1	no hit
c108_g1_i1	c108_g1	4.05		942	0			0	-		SIGNAL_PEPTIDE (PHOBIUS); SIGNAL_PEPTIDE_C_REGION (PHOBIUS); SIGNAL_PEPTIDE_N_REGION (PHOBIUS); NON_CYTOPLASMIC_DOMAIN (PHOBIUS); SIGNAL_PEPTIDE_H_REGION (PHOBIUS); SignalP-TM (SIGNALP_EUK); SignalP-noTM (SIGNALP_GRAM_NEGATIVE)	c23416_g1_i1	no hit
c1080_g1_i1	c1080_g1	1.41		490	0			0	-		NON_CYTOPLASMIC_DOMAIN (PHOBIUS); TRANSMEMBRANE (PHOBIUS); CYTOPLASMIC_DOMAIN (PHOBIUS)	c22269_g1_i1	no hit
c10800_g1_i1	c10800_g1	16.73	big map kinase	732	10	2.32e-88	0.942	4	F:MAP kinase activity; P:MAPK cascade; P:protein phosphorylation; F:ATP binding	EC:2.7.11.24	no IPS match	no hit	no hit
c10801_g1_i1	c10801_g1	36.56	glycine-rich cell wall structural	345	4	2.19e-07	0.7	0	-		PR01217 (PRINTS)	c11155_g1_i1	no hit
c10802_g1_i1	c10802_g1	8.98	far1-related sequence 3 isoform 1	1162	10	1.01e-136	0.755	1	F:zinc ion binding	-	IPR004330 (PFAM); PTHR31669:SF0 (PANTHER); PTHR31669 (PANTHER)	c5844_g1_i1	no hit
c10803_g1_i1	c10803_g1	9.46	PREDICTED: uncharacterized protein LOC102597398 isoform X1	644	10	1.51e-24	0.832	2	P:mRNA modification; P:thylakoid membrane organization	-	no IPS match	c13277_g1_i4	no hit
c10804_g1_i1	c10804_g1	3.94	autophagy-related protein 18d-like isoform x2	321	10	3.05e-09	0.85	1	F:zinc ion binding	-	no IPS match	no hit	no hit
c10804_g1_i2	c10804_g1	8.02	wd repeat domain phosphoinositide-interacting protein 3	1208	10	0	0.819	2	F:zinc ion binding; F:protein binding	-	IPR001680 (SMART); IPR015943 (G3DSA:2.130.10.GENE3D); IPR001680 (PFAM); PTHR11227:SF25 (PANTHER); PTHR11227 (PANTHER); IPR017986 (SUPERFAMILY)	c29860_g1_i1	no hit
c10805_g1_i1	c10805_g1	32.57	cohesin subunit	584	10	4.68e-35	0.75	2	P:sister chromatid cohesion; C:nuclear chromosome	-	IPR006909 (PFAM); IPR023093 (G3DSA:1.10.10.GENE3D); PTHR12585 (PANTHER); PTHR12585:SF24 (PANTHER); SSF46785 (SUPERFAMILY)	no hit	no hit
c10805_g2_i1	c10805_g2	14.98	protein transport protein sec61 gamma subunit-like	590	10	2.73e-26	0.814	10	P:response to endoplasmic reticulum stress; F:P-P-bond-hydrolysis-driven protein transmembrane transporter activity; P:protein folding; P:protein transmembrane transport; P:response to heat; P:systemic acquired resistance; P:protein targeting; P:response to high light intensity; P:response to hydrogen peroxide; C:plasma membrane	-	IPR001901 (PFAM); IPR008158 (TIGRFAM); IPR023391 (G3DSA:1.20.5.GENE3D); PTHR12309 (PANTHER); IPR001901 (PROSITE_PATTERNS); TRANSMEMBRANE (PHOBIUS); CYTOPLASMIC_DOMAIN (PHOBIUS); NON_CYTOPLASMIC_DOMAIN (PHOBIUS); IPR022943 (HAMAP); IPR023391 (SUPERFAMILY); TMhelix (TMHMM)	c7785_g1_i1	gi|628262598|gb|JZ583191.1|JZ583191
c10806_g1_i1	c10806_g1	14.06	cyclin-dependent kinase e-1-like	2033	10	0	0.846	3	P:protein phosphorylation; F:ATP binding; F:protein serine/threonine kinase activity	EC:2.7.11	IPR002290 (SMART); G3DSA:3.30.200.20 (GENE3D); G3DSA:1.10.510.10 (GENE3D); IPR000719 (PFAM); PTHR24056:SF92 (PANTHER); PTHR24056 (PANTHER); IPR008271 (PROSITE_PATTERNS); IPR017441 (PROSITE_PATTERNS); IPR000719 (PROSITE_PROFILES); IPR011009 (SUPERFAMILY)	c15826_g1_i1	no hit
c10807_g1_i1	c10807_g1	20.23	probable serine threonine-protein kinase at1g18390-like	745	10	7.46e-92	0.694	3	F:protein kinase activity; P:protein phosphorylation; F:ATP binding	-	PF14380 (PFAM); IPR013320 (G3DSA:2.60.120.GENE3D); PTHR24420 (PANTHER); PTHR24420:SF615 (PANTHER); IPR017441 (PROSITE_PATTERNS); TRANSMEMBRANE (PHOBIUS); CYTOPLASMIC_DOMAIN (PHOBIUS); NON_CYTOPLASMIC_DOMAIN (PHOBIUS); IPR000719 (PROSITE_PROFILES); IPR011009 (SUPERFAMILY); TMhelix (TMHMM)	c10789_g1_i1	no hit
c10808_g1_i1	c10808_g1	12.47		280	0			0	-		NON_CYTOPLASMIC_DOMAIN (PHOBIUS); CYTOPLASMIC_DOMAIN (PHOBIUS); TRANSMEMBRANE (PHOBIUS); TMhelix (TMHMM)	c34408_g1_i1	no hit
c10809_g1_i1	c10809_g1	8.02	125 kda kinesin-related family protein	949	10	1.39e-163	0.975	7	F:microtubule binding; P:microtubule-based movement; F:ATP binding; P:metabolic process; C:kinesin complex; F:microtubule motor activity; C:microtubule	-	IPR001752 (PRINTS); IPR001752 (SMART); IPR001752 (G3DSA:3.40.850.GENE3D); IPR001752 (PFAM); PTHR24115:SF105 (PANTHER); IPR027640 (PANTHER); IPR001752 (PROSITE_PROFILES); IPR027417 (SUPERFAMILY)	c3287_g1_i1	no hit
c1081_g1_i1	c1081_g1	7.62	mitochondrial phosphate transporter family protein	699	10	4.3e-37	0.982	2	C:integral component of membrane; P:transport	-	PTHR24089 (PANTHER); PTHR24089:SF50 (PANTHER); IPR023395 (SUPERFAMILY)	c5072_g1_i1	no hit
c10810_g1_i1	c10810_g1	27.32	hypothetical protein L484_016882	711	10	8.88e-80	0.789	8	P:methionine biosynthetic process; P:vacuolar sequestering of sodium ion; P:hyperosmotic salinity response; C:endosome; C:trans-Golgi network; P:RNA splicing, via endonucleolytic cleavage and ligation; C:endoplasmic reticulum; C:Golgi apparatus	-	IPR010471 (PFAM); PTHR32254 (PANTHER); TRANSMEMBRANE (PHOBIUS); NON_CYTOPLASMIC_DOMAIN (PHOBIUS); CYTOPLASMIC_DOMAIN (PHOBIUS); TMhelix (TMHMM)	c10321_g1_i1	no hit
c10811_g1_i1	c10811_g1	6.22	---NA---	242	0			2	P:small GTPase mediated signal transduction; F:GTP binding		IPR001806 (PFAM); IPR027417 (G3DSA:3.40.50.GENE3D); PTHR24073:SF375 (PANTHER); PTHR24073 (PANTHER); IPR027417 (SUPERFAMILY)	c42946_g1_i1	no hit
c10811_g1_i2	c10811_g1	17.87	hypothetical protein POPTR_0007s06730g	272	1	4.38e-06	0.6	8	F:GTP binding; F:GTPase activity; P:small GTPase mediated signal transduction; P:GTP catabolic process; F:nucleotide binding; C:membrane; P:signal transduction; P:protein transport		no IPS match	no hit	no hit
c10812_g1_i1	c10812_g1	0	PREDICTED: uncharacterized protein LOC101261868	1228	10	2.64e-105	0.68	0	-		no IPS match	c10346_g1_i2	no hit
c10812_g1_i2	c10812_g1	11.51	PREDICTED: uncharacterized protein LOC101261868	1214	10	2.3e-105	0.68	0	-		no IPS match	c10346_g1_i1	no hit
c10813_g1_i1	c10813_g1	23.78	PREDICTED: uncharacterized protein LOC100815607	324	10	4.64e-11	0.845	0	-		no IPS match	c10897_g1_i1	no hit
c10814_g1_i1	c10814_g1	0	snf2 and helicase domain-containing protein	808	10	1.57e-09	0.512	3	F:organic cyclic compound binding; P:nucleic acid metabolic process; F:heterocyclic compound binding	-	SIGNAL_PEPTIDE_H_REGION (PHOBIUS); SIGNAL_PEPTIDE_C_REGION (PHOBIUS); SIGNAL_PEPTIDE_N_REGION (PHOBIUS); SIGNAL_PEPTIDE (PHOBIUS); NON_CYTOPLASMIC_DOMAIN (PHOBIUS)	no hit	no hit
c10814_g1_i2	c10814_g1	4.33	snf2 and helicase domain-containing protein	790	10	1.41e-09	0.512	3	F:organic cyclic compound binding; P:nucleic acid metabolic process; F:heterocyclic compound binding	-	SIGNAL_PEPTIDE_N_REGION (PHOBIUS); SIGNAL_PEPTIDE (PHOBIUS); SIGNAL_PEPTIDE_C_REGION (PHOBIUS); SIGNAL_PEPTIDE_H_REGION (PHOBIUS); NON_CYTOPLASMIC_DOMAIN (PHOBIUS)	c25002_g1_i1	no hit
c10815_g1_i1	c10815_g1	31.18		744	0			0	-		CYTOPLASMIC_DOMAIN (PHOBIUS); NON_CYTOPLASMIC_DOMAIN (PHOBIUS); TRANSMEMBRANE (PHOBIUS)	c11591_g1_i1	no hit
c10816_g1_i1	c10816_g1	8.78	brca1-associated	1436	10	0	0.742	2	F:zinc ion binding; F:protein binding	-	Coil (COILS); Coil (COILS); IPR001841 (SMART); IPR001607 (SMART); IPR011422 (PFAM); IPR001607 (PFAM); IPR001841 (PFAM); IPR013083 (G3DSA:3.30.40.GENE3D); IPR013083 (G3DSA:3.30.40.GENE3D); PTHR24007 (PANTHER); PTHR24007:SF8 (PANTHER); IPR001607 (PROSITE_PROFILES); IPR001841 (PROSITE_PROFILES); SSF57850 (SUPERFAMILY); SSF57850 (SUPERFAMILY)	c7787_g1_i1	no hit
c10817_g1_i1	c10817_g1	8.03	kinesin motor family protein	1058	10	3.45e-51	0.637	2	C:intracellular organelle; F:binding	-	no IPS match	c4414_g1_i1	no hit
c10818_g1_i1	c10818_g1	10.81	trna (guanine-n -)-methyltransferase subunit wdr4-like	463	10	1.47e-54	0.75	2	P:nucleobase-containing compound metabolic process; F:protein binding	-	IPR001680 (SMART); IPR015943 (G3DSA:2.130.10.GENE3D); IPR001680 (PFAM); PTHR16288 (PANTHER); IPR001680 (PROSITE_PROFILES); IPR017986 (PROSITE_PROFILES); IPR017986 (SUPERFAMILY)	no hit	no hit
c10819_g1_i1	c10819_g1	3.63	isoform partial	454	10	1.16e-27	0.788	2	P:endosperm development; P:embryo development ending in seed dormancy	-	Coil (COILS); G3DSA:1.20.5.170 (GENE3D)	no hit	no hit
c10819_g1_i2	c10819_g1	16.96	isoform partial	351	10	3.46e-28	0.79	2	P:endosperm development; P:embryo development ending in seed dormancy	-	Coil (COILS); G3DSA:1.20.5.170 (GENE3D)	no hit	no hit
c10819_g2_i1	c10819_g2	10	isoform 1	690	10	9.75e-36	0.675	1	P:seed development	-	no IPS match	c10519_g1_i2	no hit
c10819_g2_i2	c10819_g2	2.93	isoform 1	706	10	1.14e-35	0.675	1	P:seed development	-	no IPS match	no hit	no hit
c10819_g2_i3	c10819_g2	3.09	isoform 1	732	10	1.5e-35	0.659	1	P:seed development	-	no IPS match	c10519_g1_i4	no hit
c1082_g1_i1	c1082_g1	2.18		531	0			0	-		no IPS match	no hit	no hit
c1082_g1_i2	c1082_g1	3.21		348	0			0	-		no IPS match	c27430_g1_i1	no hit
c10820_g1_i1	c10820_g1	21.01	basic 7s globulin-like	1145	10	4.57e-85	0.654	2	F:aspartic-type endopeptidase activity; P:proteolysis		IPR021109 (G3DSA:2.40.70.GENE3D); IPR021109 (G3DSA:2.40.70.GENE3D); PF14543 (PFAM); PF14541 (PFAM); IPR001461 (PANTHER); PTHR13683:SF100 (PANTHER); IPR021109 (SUPERFAMILY)	c34361_g1_i1	no hit
c10821_g1_i1	c10821_g1	6.4	dna-directed rna polymerase mitochondrial-like	2044	10	0	0.732	4	C:mitochondrion; F:DNA-directed RNA polymerase activity; F:DNA binding; P:transcription, DNA-templated	-	Coil (COILS); IPR029262 (PFAM); IPR024075 (G3DSA:1.10.287.GENE3D); IPR029262 (G3DSA:1.10.1320.GENE3D); G3DSA:3.30.70.370 (GENE3D); IPR002092 (PANTHER); PTHR10102:SF1 (PANTHER); SSF56672 (SUPERFAMILY)	c41635_g1_i1	no hit
c10822_g1_i1	c10822_g1	14.99	spx domain-containing protein 4-like	826	10	4.06e-103	0.783	1	P:cellular response to phosphate starvation	-	Coil (COILS); IPR004331 (PFAM); PTHR10783 (PANTHER); PTHR10783:SF26 (PANTHER); IPR004331 (PROSITE_PROFILES)	c7208_g2_i1	no hit
c10823_g1_i1	c10823_g1	19.8	PREDICTED: uncharacterized protein LOC102581236	735	10	1.14e-15	0.668	1	C:plastid		no IPS match	c14897_g1_i1	no hit
c10824_g1_i1	c10824_g1	7.87	hypothetical protein PRUPE_ppa006072mg	1189	10	1.11e-175	0.91	1	P:root hair cell development	-	IPR005069 (PFAM); IPR003388 (PANTHER); PTHR10994:SF3 (PANTHER); IPR029044 (SUPERFAMILY)	c6260_g1_i1	no hit
c10825_g1_i1	c10825_g1	5.27		764	0			0	-		SIGNAL_PEPTIDE_H_REGION (PHOBIUS); NON_CYTOPLASMIC_DOMAIN (PHOBIUS); SIGNAL_PEPTIDE_N_REGION (PHOBIUS); SIGNAL_PEPTIDE_C_REGION (PHOBIUS); SIGNAL_PEPTIDE (PHOBIUS); SignalP-noTM (SIGNALP_EUK)	no hit	no hit
c10826_g1_i1	c10826_g1	9.73	arf guanine-nucleotide exchange factor gnom-like	1723	10	0	0.801	13	P:regulation of GTPase activity; P:ER body organization; P:post-embryonic development; P:root morphogenesis; F:identical protein binding; P:anion transport; P:regulation of ARF protein signal transduction; F:ARF guanyl-nucleotide exchange factor activity; P:cellular developmental process; P:purine nucleotide transport; P:retrograde vesicle-mediated transport, Golgi to ER; P:nucleoside transmembra…	-	PTHR10663 (PANTHER); PTHR10663:SF131 (PANTHER); IPR016024 (SUPERFAMILY)	c8116_g1_i1	no hit
c10827_g1_i1	c10827_g1	650.79	phenylalanine ammonia partial	515	10	5e-74	0.922	4	C:cytoplasm; F:phenylalanine ammonia-lyase activity; P:cinnamic acid biosynthetic process; P:L-phenylalanine catabolic process	EC:4.3.1.25; EC:4.3.1.24	IPR023144 (G3DSA:1.10.274.GENE3D); PTHR10362 (PANTHER); IPR008948 (SUPERFAMILY)	c11986_g1_i1	no hit
c10828_g1_i1	c10828_g1	45.52	hypothetical protein PHAVU_008G054900g	954	10	1.64e-43	0.889	0	-		NON_CYTOPLASMIC_DOMAIN (PHOBIUS); SIGNAL_PEPTIDE_H_REGION (PHOBIUS); SIGNAL_PEPTIDE_C_REGION (PHOBIUS); SIGNAL_PEPTIDE_N_REGION (PHOBIUS); SIGNAL_PEPTIDE (PHOBIUS); SignalP-noTM (SIGNALP_GRAM_NEGATIVE); SignalP-noTM (SIGNALP_EUK)	c12779_g1_i1	gi|628261919|gb|JZ580784.1|JZ580784
c10829_g1_i1	c10829_g1	12.01	chaperonin cpn60-like mitochondrial-like	729	10	2.14e-132	0.907	4	P:response to cadmium ion; C:vacuolar membrane; F:ATP binding; P:protein refolding	-	Coil (COILS); IPR001844 (PRINTS); IPR002423 (PFAM); IPR027409 (G3DSA:3.50.7.GENE3D); IPR027413 (G3DSA:1.10.560.GENE3D); IPR002423 (PANTHER); PTHR11353:SF75 (PANTHER); IPR018370 (PROSITE_PATTERNS); IPR027409 (SUPERFAMILY); IPR002423 (SUPERFAMILY)	c2979_g1_i1	no hit
c1083_g1_i1	c1083_g1	17.08		277	0			0	-		no IPS match	c36755_g1_i1	no hit
c10830_g1_i1	c10830_g1	11.28		451	0			0	-		NON_CYTOPLASMIC_DOMAIN (PHOBIUS); TRANSMEMBRANE (PHOBIUS); CYTOPLASMIC_DOMAIN (PHOBIUS); TMhelix (TMHMM)	no hit	no hit
c10831_g1_i1	c10831_g1	87.39	40s ribosomal protein s26-3-like	784	10	1.6e-37	0.805	6	F:structural constituent of ribosome; C:plasmodesma; C:cytosolic small ribosomal subunit; C:chloroplast; C:membrane; P:translation	-	IPR000892 (PFAM); IPR000892 (PANTHER); IPR000892 (PROSITE_PATTERNS)	c9812_g1_i1	no hit
c10832_g1_i1	c10832_g1	14.23	phosphatase 2c family protein	1700	10	2.98e-172	0.758	2	P:protein dephosphorylation; F:protein serine/threonine phosphatase activity	EC:3.1.3.16	IPR001932 (SMART); IPR001932 (SMART); IPR001932 (PFAM); IPR001932 (G3DSA:3.60.40.GENE3D); PTHR13832:SF254 (PANTHER); IPR015655 (PANTHER); IPR000222 (PROSITE_PATTERNS); IPR001932 (SUPERFAMILY)	c7020_g1_i1	no hit
c10833_g1_i1	c10833_g1	15.37	elf4-like 4 isoform 1	781	10	1.82e-62	0.921	0	-		IPR009741 (PFAM)	c21132_g2_i1	no hit
c10834_g1_i1	c10834_g1	7.15	ethylene-overproduction protein 1-like	1414	10	0	0.788	6	P:regulation of post-embryonic root development; P:regulation of ethylene biosynthetic process; F:protein binding, bridging; P:cellular response to phosphate starvation; P:proteasome-mediated ubiquitin-dependent protein catabolic process; P:stem cell division	-	IPR000210 (SMART); IPR011333 (G3DSA:3.30.710.GENE3D); PTHR23083 (PANTHER); PTHR23083:SF349 (PANTHER); CYTOPLASMIC_DOMAIN (PHOBIUS); NON_CYTOPLASMIC_DOMAIN (PHOBIUS); TRANSMEMBRANE (PHOBIUS); IPR011333 (SUPERFAMILY)	c31877_g1_i1	no hit
c10835_g1_i1	c10835_g1	11.52	inosine-uridine preferring nucleoside hydrolase-related family protein	420	10	1.59e-46	0.76	2	F:hydrolase activity; P:metabolic process		IPR001910 (G3DSA:3.90.245.GENE3D); IPR001910 (PFAM); PTHR12304:SF6 (PANTHER); IPR023186 (PANTHER); IPR001910 (SUPERFAMILY)	no hit	no hit
c10835_g1_i2	c10835_g1	8.93	non-specific ribonucleoside hydrolase rihc	506	10	4.78e-35	0.756	2	F:hydrolase activity; P:metabolic process		IPR001910 (G3DSA:3.90.245.GENE3D); IPR001910 (PFAM); IPR023186 (PANTHER); PTHR12304:SF6 (PANTHER); NON_CYTOPLASMIC_DOMAIN (PHOBIUS); TRANSMEMBRANE (PHOBIUS); CYTOPLASMIC_DOMAIN (PHOBIUS); IPR001910 (SUPERFAMILY); TMhelix (TMHMM)	no hit	no hit
c10836_g1_i1	c10836_g1	8.93	PREDICTED: uncharacterized protein LOC102581598	1641	10	6.06e-48	0.449	0	-		no IPS match	c3101_g1_i2	no hit
c10836_g1_i2	c10836_g1	9.3	PREDICTED: uncharacterized protein LOC102581598	1814	10	2.54e-39	0.508	0	-		no IPS match	no hit	no hit
c10837_g1_i1	c10837_g1	18.46	grave disease carrier	464	10	8.63e-12	0.559	1	P:transmembrane transport		Coil (COILS); IPR002067 (PRINTS); IPR023395 (G3DSA:1.50.40.GENE3D); IPR018108 (PFAM); PTHR24089:SF92 (PANTHER); PTHR24089 (PANTHER); IPR023395 (SUPERFAMILY)	no hit	no hit
c10838_g1_i1	c10838_g1	18.28	premnaspirodiene oxygenase-like	854	10	1.62e-83	0.745	7	F:monooxygenase activity; F:oxidoreductase activity, acting on paired donors, with incorporation or reduction of molecular oxygen; C:endoplasmic reticulum; C:membrane part; F:heme binding; P:oxidation-reduction process; F:iron ion binding	-	IPR001128 (PRINTS); IPR002401 (PRINTS); IPR001128 (G3DSA:1.10.630.GENE3D); IPR001128 (PFAM); PTHR24298 (PANTHER); PTHR24298:SF58 (PANTHER); IPR017972 (PROSITE_PATTERNS); IPR001128 (SUPERFAMILY)	no hit	no hit
c10839_g1_i1	c10839_g1	4.28		1106	0			0	-		no IPS match	no hit	no hit
c1084_g1_i1	c1084_g1	7.29	cyclin family protein	965	10	7.25e-109	0.707	2	F:protein kinase binding; P:regulation of cyclin-dependent protein serine/threonine kinase activity		IPR013763 (SMART); IPR014400 (PIRSF); IPR013763 (G3DSA:1.10.472.GENE3D); IPR006671 (PFAM); PTHR10177:SF203 (PANTHER); PTHR10177 (PANTHER); IPR006671 (PROSITE_PATTERNS); IPR013763 (SUPERFAMILY)	c33016_g1_i1	no hit
c10840_g1_i1	c10840_g1	5.3		928	0			0	-		no IPS match	c3925_g1_i1	no hit
c10841_g1_i1	c10841_g1	77.29	transcription elongation factor 1 homolog isoform 1	560	10	3.32e-44	0.966	3	P:regulation of transcription, DNA-templated; F:metal ion binding; C:nucleus	-	IPR007808 (PFAM); IPR007808 (PANTHER); PTHR20934:SF0 (PANTHER); SSF57783 (SUPERFAMILY)	c13413_g1_i1	no hit
c10842_g1_i1	c10842_g1	134.37	40s ribosomal protein s2-4-like	509	10	1.74e-43	0.977	9	C:nucleolus; F:structural constituent of ribosome; C:plasmodesma; C:plasma membrane; F:RNA binding; C:cell wall; C:cytosolic small ribosomal subunit; C:chloroplast; P:translation	-	no IPS match	c11014_g1_i1	no hit
c10843_g1_i1	c10843_g1	5.99	nbs-coding resistance gene analog	546	10	3.87e-49	0.64	1	F:ADP binding		PR00364 (PRINTS); IPR027417 (G3DSA:3.40.50.GENE3D); IPR002182 (PFAM); PTHR23155 (PANTHER); PTHR23155:SF419 (PANTHER); IPR027417 (SUPERFAMILY)	c40809_g1_i1	no hit
c10844_g1_i1	c10844_g1	10.36	ubiquitin-specific protease 2 family protein	561	10	7.42e-62	0.756	5	P:ubiquitin-dependent protein catabolic process; F:ubiquitin thiolesterase activity; C:chloroplast; F:zinc ion binding; F:cysteine-type peptidase activity	EC:3.1.2.15; EC:3.4	IPR001394 (PFAM); PTHR24006 (PANTHER); IPR018200 (PROSITE_PATTERNS); IPR028889 (PROSITE_PROFILES); SSF54001 (SUPERFAMILY)	c11757_g1_i1	no hit
c10845_g1_i1	c10845_g1	8.92	zinc finger	772	10	1.69e-45	0.57	4	F:metal ion binding; F:zinc ion binding; F:ligase activity; P:metabolic process		no IPS match	c15412_g1_i1	no hit
c10846_g1_i1	c10846_g1	17.03	hydrophobic protein lti6b	611	10	2.44e-29	0.955	1	C:integral component of membrane	-	IPR000612 (PFAM); PTHR21659:SF7 (PANTHER); IPR000612 (PANTHER); IPR000612 (PROSITE_PATTERNS); TRANSMEMBRANE (PHOBIUS); TRANSMEMBRANE (PHOBIUS); CYTOPLASMIC_DOMAIN (PHOBIUS); NON_CYTOPLASMIC_DOMAIN (PHOBIUS); CYTOPLASMIC_DOMAIN (PHOBIUS); TMhelix (TMHMM); TMhelix (TMHMM)	c11579_g1_i1	no hit
c10846_g1_i2	c10846_g1	8.27	hydrophobic protein lti6b	566	10	1.54e-29	0.956	1	C:integral component of membrane	-	IPR000612 (PFAM); IPR000612 (PANTHER); PTHR21659:SF7 (PANTHER); IPR000612 (PROSITE_PATTERNS); NON_CYTOPLASMIC_DOMAIN (PHOBIUS); TRANSMEMBRANE (PHOBIUS); NON_CYTOPLASMIC_DOMAIN (PHOBIUS); CYTOPLASMIC_DOMAIN (PHOBIUS); TRANSMEMBRANE (PHOBIUS); TMhelix (TMHMM); TMhelix (TMHMM)	c11579_g1_i2	no hit
c10847_g1_i1	c10847_g1	0		226	0			0	-		no IPS match	no hit	no hit
c10847_g1_i2	c10847_g1	8.72		379	0			0	-		NON_CYTOPLASMIC_DOMAIN (PHOBIUS); SIGNAL_PEPTIDE_C_REGION (PHOBIUS); SIGNAL_PEPTIDE_H_REGION (PHOBIUS); SIGNAL_PEPTIDE_N_REGION (PHOBIUS); SIGNAL_PEPTIDE (PHOBIUS)	c40811_g1_i1	no hit
c10848_g1_i1	c10848_g1	7.51		412	0			0	-		no IPS match	c14158_g2_i1	no hit
c10849_g1_i1	c10849_g1	5.45	heparan-alpha-glucosaminide n-acetyltransferase-like	608	10	3.11e-34	0.745	0	-		IPR012429 (PFAM); PTHR31061 (PANTHER); PTHR31061:SF4 (PANTHER); CYTOPLASMIC_DOMAIN (PHOBIUS); NON_CYTOPLASMIC_DOMAIN (PHOBIUS); TRANSMEMBRANE (PHOBIUS); CYTOPLASMIC_DOMAIN (PHOBIUS); TRANSMEMBRANE (PHOBIUS); NON_CYTOPLASMIC_DOMAIN (PHOBIUS); TRANSMEMBRANE (PHOBIUS); TMhelix (TMHMM); TMhelix (TMHMM); TMhelix (TMHMM)	c8842_g1_i2	no hit
c10849_g1_i2	c10849_g1	2.86	heparan-alpha-glucosaminide n-acetyltransferase-like	592	10	3.62e-22	0.72	0	-		NON_CYTOPLASMIC_DOMAIN (PHOBIUS); SIGNAL_PEPTIDE_N_REGION (PHOBIUS); TRANSMEMBRANE (PHOBIUS); SIGNAL_PEPTIDE_H_REGION (PHOBIUS); CYTOPLASMIC_DOMAIN (PHOBIUS); SIGNAL_PEPTIDE (PHOBIUS); SIGNAL_PEPTIDE_C_REGION (PHOBIUS); TMhelix (TMHMM)	no hit	no hit
c1085_g1_i1	c1085_g1	17.98		521	0			0	-		no IPS match	c660_g1_i1	no hit
c10850_g1_i1	c10850_g1	19.95	dehydration-responsive element binding protein 3	886	10	9.48e-37	0.611	8	P:response to salt stress; P:response to light stimulus; P:response to chemical; F:DNA binding; P:signal transduction; P:cellular response to abiotic stimulus; F:sequence-specific DNA binding transcription factor activity; P:regulation of transcription, DNA-templated	-	IPR001471 (PRINTS); IPR001471 (SMART); IPR001471 (G3DSA:3.30.730.GENE3D); IPR001471 (PFAM); PTHR31657 (PANTHER); PTHR31657:SF0 (PANTHER); IPR001471 (PROSITE_PROFILES); IPR016177 (SUPERFAMILY)	c19994_g2_i1	no hit
c10851_g1_i1	c10851_g1	24.22	uncharacterized loc101207563	834	10	5.47e-47	0.609	0	-		CYTOPLASMIC_DOMAIN (PHOBIUS); SIGNAL_PEPTIDE (PHOBIUS); SIGNAL_PEPTIDE_N_REGION (PHOBIUS); NON_CYTOPLASMIC_DOMAIN (PHOBIUS); SIGNAL_PEPTIDE_C_REGION (PHOBIUS); TRANSMEMBRANE (PHOBIUS); SIGNAL_PEPTIDE_H_REGION (PHOBIUS); TMhelix (TMHMM); TMhelix (TMHMM)	c11312_g1_i1	no hit
c10852_g1_i1	c10852_g1	7.41	calmodulin-binding heat-shock protein	1609	10	0	0.752	2	F:hydrolase activity; P:lipid metabolic process	-	IPR029058 (G3DSA:3.40.50.GENE3D); IPR002921 (PFAM); PTHR21493:SF16 (PANTHER); PTHR21493 (PANTHER); IPR029058 (SUPERFAMILY)	c9579_g1_i1	gi|628261662|gb|JZ580527.1|JZ580527
c10853_g1_i1	c10853_g1	40.44	probable beta- -galactosyltransferase 2-like	986	10	3.26e-161	0.812	4	C:Golgi apparatus; F:galactosyltransferase activity; P:protein glycosylation; C:integral component of membrane	EC:2.4.1	Coil (COILS); IPR002659 (PFAM); IPR025298 (PFAM); IPR002659 (PANTHER); PTHR11214:SF5 (PANTHER); CYTOPLASMIC_DOMAIN (PHOBIUS); TRANSMEMBRANE (PHOBIUS); NON_CYTOPLASMIC_DOMAIN (PHOBIUS)	c13079_g1_i1	no hit
c10854_g1_i1	c10854_g1	130.42	plasma membrane intrinsic protein	307	10	2e-20	0.979	10	C:vacuole; P:water transport; C:anchored component of plasma membrane; C:plasmodesma; F:protein binding; P:transmembrane transport; C:integral component of membrane; F:water channel activity; C:nucleus; P:response to abscisic acid	-	IPR023271 (G3DSA:1.20.1080.GENE3D); IPR000425 (PANTHER); PTHR19139:SF50 (PANTHER); CYTOPLASMIC_DOMAIN (PHOBIUS); NON_CYTOPLASMIC_DOMAIN (PHOBIUS); TRANSMEMBRANE (PHOBIUS); TMhelix (TMHMM)	c2052_g1_i1	no hit
c10855_g1_i1	c10855_g1	16.06	cyclic phosphodiesterase-like	865	10	2.26e-96	0.829	2	P:metabolic process; F:cyclic-nucleotide phosphodiesterase activity	EC:3.1.4	IPR012386 (PIRSF); IPR009097 (G3DSA:3.90.1140.GENE3D); IPR012386 (PFAM); SignalP-TM (SIGNALP_GRAM_POSITIVE); IPR009097 (SUPERFAMILY)	c14615_g1_i1	no hit
c10856_g1_i1	c10856_g1	13.89	abc transporter b family member 13-like	495	10	2.79e-32	0.86	8	C:integral component of membrane; P:xenobiotic transport; F:xenobiotic-transporting ATPase activity; P:drug transmembrane transport; P:ATP catabolic process; P:peptide transport; F:ATP binding; F:peptide-transporting ATPase activity	EC:3.6.3.43; EC:3.6.3.44	no IPS match	c12646_g1_i1	no hit
c10857_g1_i1	c10857_g1	6.38		1424	0			0	-		NON_CYTOPLASMIC_DOMAIN (PHOBIUS); SIGNAL_PEPTIDE_N_REGION (PHOBIUS); SIGNAL_PEPTIDE_C_REGION (PHOBIUS); SIGNAL_PEPTIDE_H_REGION (PHOBIUS); SIGNAL_PEPTIDE (PHOBIUS); TMhelix (TMHMM)	c6560_g1_i1	no hit
c10858_g1_i1	c10858_g1	20.88	ubiquitin-conjugating enzyme family protein	451	10	2.02e-34	0.986	2	F:acid-amino acid ligase activity; P:metabolic process	-	IPR000608 (PFAM); IPR016135 (G3DSA:3.10.110.GENE3D); PTHR24067:SF86 (PANTHER); PTHR24067 (PANTHER); IPR000608 (PROSITE_PROFILES); SignalP-noTM (SIGNALP_EUK); IPR016135 (SUPERFAMILY)	c9120_g1_i1	no hit
c10858_g1_i2	c10858_g1	31.94	ubiquitin-conjugating enzyme family protein	440	10	1.75e-34	0.986	2	F:acid-amino acid ligase activity; P:metabolic process	-	IPR000608 (PFAM); IPR016135 (G3DSA:3.10.110.GENE3D); PTHR24067 (PANTHER); PTHR24067:SF86 (PANTHER); IPR000608 (PROSITE_PROFILES); SignalP-noTM (SIGNALP_EUK); IPR016135 (SUPERFAMILY)	c9120_g1_i2	no hit
c10859_g1_i1	c10859_g1	4.75	alpha amylase family protein isoform 1	735	10	1.14e-48	0.87	5	P:carbohydrate metabolic process; F:cation binding; F:alpha-amylase activity; P:embryo development ending in seed dormancy; C:chloroplast	EC:3.2.1.1	IPR013780 (G3DSA:2.60.40.GENE3D); IPR006048 (PFAM); PTHR10357:SF119 (PANTHER); IPR015902 (PANTHER); SSF51011 (SUPERFAMILY)	c23274_g1_i1	no hit
c1086_g1_i1	c1086_g1	8.2	glycine-rich rna-binding protein mitochondrial-like	500	10	2.22e-55	0.769	2	F:nucleic acid binding; F:nucleotide binding	-	IPR000504 (SMART); IPR012677 (G3DSA:3.30.70.GENE3D); IPR000504 (PFAM); PTHR24012 (PANTHER); IPR000504 (PROSITE_PROFILES); SSF54928 (SUPERFAMILY)	c11132_g1_i1	no hit
c10860_g1_i1	c10860_g1	41.32		401	0			0	-		no IPS match	c29545_g1_i1	no hit
c10860_g1_i2	c10860_g1	19.49		426	0			0	-		no IPS match	c32562_g1_i1	no hit
c10861_g1_i1	c10861_g1	2.9	g-type lectin s-receptor-like serine threonine-protein kinase at1g11330-like	787	10	7.16e-66	0.559	3	F:transferase activity; P:recognition of pollen; F:protein binding	-	IPR003609 (SMART); IPR013227 (PFAM); IPR013320 (G3DSA:2.60.120.GENE3D); IPR000858 (PFAM); PTHR24420:SF659 (PANTHER); PTHR24420 (PANTHER); NON_CYTOPLASMIC_DOMAIN (PHOBIUS); CYTOPLASMIC_DOMAIN (PHOBIUS); TRANSMEMBRANE (PHOBIUS); IPR003609 (PROSITE_PROFILES); IPR000742 (PROSITE_PROFILES); TMhelix (TMHMM)	no hit	no hit
c10862_g1_i1	c10862_g1	6.27	urate oxidase	972	10	1.97e-170	0.862	5	P:purine nucleobase metabolic process; P:urate catabolic process; C:peroxisome; F:urate oxidase activity; P:oxidation-reduction process	EC:1.7.3.3	IPR002042 (PRINTS); IPR002042 (PIRSF); G3DSA:3.10.270.10 (GENE3D); IPR002042 (PFAM); IPR002042 (TIGRFAM); PTHR10395:SF13 (PANTHER); PTHR10395 (PANTHER); IPR019842 (PROSITE_PATTERNS); SSF55620 (SUPERFAMILY); SSF55620 (SUPERFAMILY)	c11643_g1_i1	no hit
c10862_g1_i2	c10862_g1	7.38	urate oxidase	700	10	7.36e-58	0.829	6	P:purine nucleobase metabolic process; C:peroxisome; C:mitochondrion; F:urate oxidase activity; P:fatty acid beta-oxidation; P:urate catabolic process	EC:1.7.3.3	IPR002042 (PRINTS); IPR002042 (PFAM); G3DSA:3.10.270.10 (GENE3D); PTHR10395 (PANTHER); PTHR10395:SF13 (PANTHER); SSF55620 (SUPERFAMILY)	no hit	no hit
c10863_g1_i1	c10863_g1	109.56	60s ribosomal protein l38-like	597	10	1.06e-39	0.988	3	F:structural constituent of ribosome; C:cytosolic large ribosomal subunit; P:translation	-	IPR002675 (PFAM); IPR002675 (PANTHER)	c9423_g1_i2	gi|628268292|gb|JZ582320.1|JZ582320
c10863_g1_i2	c10863_g1	86.88	60s ribosomal protein l38-like	573	10	8.11e-40	0.988	3	F:structural constituent of ribosome; C:cytosolic large ribosomal subunit; P:translation	-	IPR002675 (PFAM); IPR002675 (PANTHER)	c9423_g1_i1	no hit
c10864_g1_i1	c10864_g1	60.23	histone acetyltransferase kat6b-like	352	10	6.01e-09	0.739	5	C:plastid; C:chloroplast; F:molecular_function; P:biological_process; C:nucleus		no IPS match	c10471_g1_i1	gi|628265231|gb|JZ581502.1|JZ581502
c10865_g1_i1	c10865_g1	8.34	qwrf motif-containing protein 2-like	1396	10	1.07e-134	0.67	2	C:peroxisome; P:chloroplast organization		IPR007573 (PFAM); PTHR31807 (PANTHER)	c26340_g1_i1	no hit
c10866_g1_i1	c10866_g1	20.25	peptidyl-prolyl cis-trans isomerase g	810	10	1.63e-40	0.773	0	-		Coil (COILS); NON_CYTOPLASMIC_DOMAIN (PHOBIUS); SIGNAL_PEPTIDE (PHOBIUS); SIGNAL_PEPTIDE_C_REGION (PHOBIUS); SIGNAL_PEPTIDE_H_REGION (PHOBIUS); SIGNAL_PEPTIDE_N_REGION (PHOBIUS); SignalP-noTM (SIGNALP_EUK)	c5978_g1_i1	no hit
c10867_g1_i1	c10867_g1	6.85	qwrf motif-containing protein 2-like	1921	10	0	0.598	2	C:peroxisome; P:chloroplast organization		Coil (COILS); IPR007573 (PFAM); PTHR31807 (PANTHER)	c13697_g2_i1	no hit
c10867_g2_i1	c10867_g2	3.86	hypothetical protein VITISV_035420	635	10	1.02e-38	0.847	0	-		IPR007573 (PFAM); PTHR31807 (PANTHER)	no hit	no hit
c10868_g1_i1	c10868_g1	14.13	mitochondrial substrate carrier family protein	1398	10	5.34e-130	0.655	3	C:integral component of membrane; C:membrane; P:transport		no IPS match	c15183_g1_i1	no hit
c10869_g1_i1	c10869_g1	10.8	antifungal protein ginkbilobin-2-like	750	10	7.72e-51	0.769	0	-		IPR002902 (PFAM); SIGNAL_PEPTIDE (PHOBIUS); SIGNAL_PEPTIDE_C_REGION (PHOBIUS); SIGNAL_PEPTIDE_N_REGION (PHOBIUS); NON_CYTOPLASMIC_DOMAIN (PHOBIUS); SIGNAL_PEPTIDE_H_REGION (PHOBIUS); IPR002902 (PROSITE_PROFILES); SignalP-noTM (SIGNALP_EUK); SignalP-TM (SIGNALP_GRAM_POSITIVE)	c11919_g1_i1	gi|628262188|gb|JZ582781.1|JZ582781
c1087_g1_i1	c1087_g1	10.56		207	0			0	-		no IPS match	no hit	no hit
c10870_g1_i1	c10870_g1	15.76		344	0			0	-		no IPS match	c26950_g1_i1	no hit
c10871_g1_i1	c10871_g1	9.31	nuclear pore complex protein nup155-like	1079	10	0	0.888	8	F:structural constituent of nuclear pore; C:nuclear pore; C:nucleolus; C:plasmodesma; C:plasma membrane; P:nucleocytoplasmic transport; C:chloroplast; F:protein binding	-	IPR014908 (PFAM); IPR015943 (G3DSA:2.130.10.GENE3D); IPR004870 (PANTHER); PTHR10350:SF6 (PANTHER); IPR011044 (SUPERFAMILY)	c9093_g1_i1	no hit
c10872_g1_i1	c10872_g1	18.49	btb poz domain-containing protein at1g63850-like	942	10	1.82e-71	0.609	1	F:protein binding		PTHR31060:SF3 (PANTHER); PTHR31060 (PANTHER); IPR000210 (PROSITE_PROFILES)	c38784_g1_i1	gi|115529694|gb|DQ926708.1|
c10873_g1_i1	c10873_g1	1.76		428	0			0	-		Coil (COILS)	no hit	no hit
c10873_g2_i1	c10873_g2	12.26	cdpk-related kinase 7-like	754	10	1.2e-154	0.925	6	F:calmodulin-dependent protein kinase activity; P:protein autophosphorylation; F:calcium ion binding; P:heat acclimation; F:ATP binding; F:calmodulin binding	EC:2.7.11.17	G3DSA:1.10.510.10 (GENE3D); IPR000719 (PFAM); IPR011992 (G3DSA:1.10.238.GENE3D); PTHR24349 (PANTHER); PTHR24349:SF92 (PANTHER); IPR000719 (PROSITE_PROFILES); IPR011009 (SUPERFAMILY); SSF47473 (SUPERFAMILY)	c12558_g1_i2	no hit
c10874_g1_i1	c10874_g1	5.44	ubiquitin carboxyl-terminal hydrolase 2-like	2048	10	1.88e-166	0.594	3	F:zinc ion binding; P:ubiquitin-dependent protein catabolic process; F:ubiquitinyl hydrolase activity	-	IPR001607 (SMART); IPR013083 (G3DSA:3.30.40.GENE3D); IPR001394 (PFAM); IPR001607 (PFAM); PTHR24006 (PANTHER); IPR018200 (PROSITE_PATTERNS); IPR001607 (PROSITE_PROFILES); IPR028889 (PROSITE_PROFILES); SSF57850 (SUPERFAMILY); SSF54001 (SUPERFAMILY)	c7789_g1_i1	no hit
c10875_g1_i1	c10875_g1	13.22	cyclin delta-1 family protein	578	10	1.57e-64	0.648	1	C:nucleus		IPR013763 (G3DSA:1.10.472.GENE3D); IPR004367 (PFAM); IPR013763 (G3DSA:1.10.472.GENE3D); PTHR10177:SF191 (PANTHER); PTHR10177 (PANTHER); IPR013763 (SUPERFAMILY); IPR013763 (SUPERFAMILY)	c10720_g1_i1	no hit
c10876_g1_i1	c10876_g1	15.8		372	0			0	-		CYTOPLASMIC_DOMAIN (PHOBIUS); TRANSMEMBRANE (PHOBIUS); NON_CYTOPLASMIC_DOMAIN (PHOBIUS)	c9946_g1_i1	no hit
c10877_g1_i1	c10877_g1	12.39	PREDICTED: uncharacterized protein LOC102587537	1069	10	1.62e-97	0.577	1	F:DNA binding	-	IPR003656 (SMART); IPR003656 (PFAM); IPR003656 (PROSITE_PROFILES); SSF57667 (SUPERFAMILY)	c10984_g1_i1	no hit
c10878_g1_i1	c10878_g1	9.75	pap-specific phosphatase hal2-like protein	721	10	1.6e-71	0.799	5	P:dephosphorylation; F:inositol-1,4-bisphosphate 1-phosphatase activity; P:phosphatidylinositol phosphorylation; F:3'(2'),5'-bisphosphate nucleotidase activity; P:sulfur compound metabolic process	EC:3.1.3.7; EC:3.1.3.57	IPR000760 (PFAM); G3DSA:3.30.540.10 (GENE3D); PTHR20854:SF28 (PANTHER); IPR000760 (PANTHER); IPR020583 (PROSITE_PATTERNS); SSF56655 (SUPERFAMILY)	c14052_g1_i2	no hit
c10879_g1_i1	c10879_g1	9.75		494	0			0	-		no IPS match	c3944_g1_i1	no hit
c1088_g1_i1	c1088_g1	11	f-box fbd lrr-repeat protein	252	10	1.16e-08	0.764	2	C:extracellular region; C:nucleus	-	no IPS match	c36145_g1_i1	no hit
c10880_g1_i1	c10880_g1	24.48	chloroplast-targeted copper	574	10	2.1e-20	0.641	2	F:metal ion binding; P:metal ion transport		G3DSA:3.30.70.100 (GENE3D); IPR006121 (PFAM); PTHR22814:SF33 (PANTHER); PTHR22814 (PANTHER); IPR006121 (PROSITE_PROFILES); IPR006121 (SUPERFAMILY)	c7068_g1_i1	no hit
c10881_g1_i1	c10881_g1	8.75	disease resistance protein rga4-like	581	10	6.95e-34	0.562	6	P:defense response; F:ADP binding; P:dephosphorylation; F:hydrolase activity; P:metabolic process; F:phosphoprotein phosphatase activity		G3DSA:3.80.10.10 (GENE3D); PTHR23155 (PANTHER); PTHR23155:SF461 (PANTHER); SSF52058 (SUPERFAMILY)	c39701_g1_i1	no hit
c10881_g1_i2	c10881_g1	2.35	disease resistance gene nbs-lrr family protein	364	10	8.46e-15	0.515	6	P:defense response; F:ADP binding; P:dephosphorylation; F:hydrolase activity; P:metabolic process; F:phosphoprotein phosphatase activity		G3DSA:3.80.10.10 (GENE3D); PTHR23155:SF461 (PANTHER); PTHR23155 (PANTHER); SSF52047 (SUPERFAMILY)	no hit	no hit
c10881_g1_i3	c10881_g1	0		230	0			0	-		no IPS match	no hit	no hit
c10882_g1_i1	c10882_g1	5.27	probable protein arginine n-methyltransferase 3-like	1268	10	0	0.794	3	P:histone methylation; C:cytosol; F:methyltransferase activity	-	G3DSA:2.70.160.11 (GENE3D); PF12847 (PFAM); IPR029063 (G3DSA:3.40.50.GENE3D); PTHR11006:SF55 (PANTHER); IPR025799 (PANTHER); IPR025799 (PROSITE_PROFILES); IPR029063 (SUPERFAMILY)	c22809_g1_i1	no hit
c10883_g1_i1	c10883_g1	19.66	teosinte ranched cycloidea pcf family member	784	10	7.14e-12	0.809	4	P:leaf morphogenesis; P:positive regulation of development, heterochronic; P:cell differentiation; P:response to auxin	-	no IPS match	no hit	no hit
c10884_g1_i1	c10884_g1	5.29	dentin sialophospho	1096	10	4.37e-30	0.457	0	-		no IPS match	c12629_g1_i1	no hit
c10885_g1_i1	c10885_g1	37.47	26s protease regulatory subunit s10b homolog b-like	755	10	1.45e-118	0.998	11	F:peptidase activity; C:cytosol; C:cell wall; C:nucleolus; C:plasmodesma; P:ATP catabolic process; P:proteolysis; F:ATP binding; F:microtubule-severing ATPase activity; P:protein catabolic process; C:plasma membrane	EC:3.6.4.3	G3DSA:1.10.8.60 (GENE3D); IPR003959 (PFAM); IPR027417 (G3DSA:3.40.50.GENE3D); PTHR23073 (PANTHER); PTHR23073:SF24 (PANTHER); IPR003960 (PROSITE_PATTERNS); IPR027417 (SUPERFAMILY)	c11466_g1_i2	no hit
c10886_g1_i1	c10886_g1	11.32		629	0			0	-		NON_CYTOPLASMIC_DOMAIN (PHOBIUS); CYTOPLASMIC_DOMAIN (PHOBIUS); TRANSMEMBRANE (PHOBIUS); TMhelix (TMHMM)	c6118_g1_i2	no hit
c10886_g1_i2	c10886_g1	27.88		437	0			0	-		NON_CYTOPLASMIC_DOMAIN (PHOBIUS); TRANSMEMBRANE (PHOBIUS); CYTOPLASMIC_DOMAIN (PHOBIUS); TMhelix (TMHMM)	no hit	no hit
c10887_g1_i1	c10887_g1	13.47	kinase family protein	899	10	6.5e-144	0.86	4	C:plasma membrane; F:protein kinase activity; P:protein phosphorylation; F:ATP binding	-	no IPS match	c6658_g1_i1	no hit
c10888_g1_i1	c10888_g1	11.45	cyclic nucleotide-binding transporter 1 isoform 1	563	10	6.58e-77	0.73	0	-		G3DSA:1.10.287.630 (GENE3D); IPR014710 (G3DSA:2.60.120.GENE3D); PTHR10217 (PANTHER); PTHR10217:SF475 (PANTHER); TRANSMEMBRANE (PHOBIUS); NON_CYTOPLASMIC_DOMAIN (PHOBIUS); CYTOPLASMIC_DOMAIN (PHOBIUS); IPR000595 (PROSITE_PROFILES); IPR018490 (SUPERFAMILY); SSF81324 (SUPERFAMILY); TMhelix (TMHMM)	no hit	no hit
c10889_g1_i1	c10889_g1	4.01	polyamine oxidase 1-like	729	10	1.84e-113	0.869	4	F:flavin adenine dinucleotide binding; F:polyamine oxidase activity; P:polyamine catabolic process; P:oxidation-reduction process	EC:1.5.3.11	IPR002937 (PFAM); G3DSA:3.90.660.10 (GENE3D); PTHR10742:SF30 (PANTHER); PTHR10742 (PANTHER); SSF51905 (SUPERFAMILY)	no hit	no hit
c10889_g1_i2	c10889_g1	2.97	polyamine oxidase	922	10	1.47e-95	0.923	4	F:flavin adenine dinucleotide binding; F:polyamine oxidase activity; P:polyamine catabolic process; P:oxidation-reduction process	EC:1.5.3.11	IPR002937 (PFAM); G3DSA:3.90.660.10 (GENE3D); PTHR10742:SF30 (PANTHER); PTHR10742 (PANTHER); SSF51905 (SUPERFAMILY)	c4510_g1_i1	gi|628262718|gb|JZ583311.1|JZ583311
c1089_g1_i1	c1089_g1	5.08	protein rft1 homolog	960	10	2.71e-101	0.748	3	P:lipid transport; C:integral component of membrane; F:lipid transporter activity		IPR007594 (PFAM); IPR007594 (PANTHER); TRANSMEMBRANE (PHOBIUS); NON_CYTOPLASMIC_DOMAIN (PHOBIUS); TRANSMEMBRANE (PHOBIUS); CYTOPLASMIC_DOMAIN (PHOBIUS); CYTOPLASMIC_DOMAIN (PHOBIUS); TRANSMEMBRANE (PHOBIUS); TRANSMEMBRANE (PHOBIUS); CYTOPLASMIC_DOMAIN (PHOBIUS); NON_CYTOPLASMIC_DOMAIN (PHOBIUS); NON_CYTOPLASMIC_DOMAIN (PHOBIUS); TRANSMEMBRANE (PHOBIUS); TMhelix (TMHMM); TMhelix (TMHMM); TMhelix (…	c26469_g1_i1	no hit
c10890_g1_i1	c10890_g1	0		267	0			0	-		no IPS match	no hit	no hit
c10890_g1_i2	c10890_g1	0		313	0			0	-		no IPS match	no hit	no hit
c10890_g1_i3	c10890_g1	6.12		243	0			0	-		no IPS match	no hit	no hit
c10891_g1_i1	c10891_g1	30.55	myb transcription factor	582	10	1.53e-61	0.693	4	P:response to stimulus; F:DNA binding; F:chromatin binding; C:nucleus	-	PTHR10641:SF495 (PANTHER); PTHR10641 (PANTHER); IPR017930 (PROSITE_PROFILES)	c13025_g1_i1	no hit
c10892_g1_i1	c10892_g1	14.35	transmembrane protein 50 homolog	861	10	9.55e-86	0.943	1	P:phosphatidylinositol biosynthetic process	-	NON_CYTOPLASMIC_DOMAIN (PHOBIUS); TRANSMEMBRANE (PHOBIUS); CYTOPLASMIC_DOMAIN (PHOBIUS); SignalP-noTM (SIGNALP_EUK); TMhelix (TMHMM)	c11978_g1_i1	gi|628262108|gb|JZ582733.1|JZ582733
c10892_g1_i2	c10892_g1	11.25	transmembrane protein 50 homolog	876	10	1.14e-85	0.943	1	P:phosphatidylinositol biosynthetic process	-	TRANSMEMBRANE (PHOBIUS); NON_CYTOPLASMIC_DOMAIN (PHOBIUS); CYTOPLASMIC_DOMAIN (PHOBIUS); SignalP-noTM (SIGNALP_EUK); TMhelix (TMHMM)	c11978_g1_i2	gi|628269143|gb|JZ579632.1|JZ579632
c10893_g1_i1	c10893_g1	13.3		742	0			0	-		Coil (COILS)	c7362_g1_i1	no hit
c10894_g1_i1	c10894_g1	75.48	zinc finger protein 706-like	488	10	5.15e-36	0.937	1	F:metal ion binding	-	no IPS match	c8674_g1_i1	no hit
c10894_g1_i2	c10894_g1	43.73	---NA---	529	0			0	-		no IPS match	no hit	no hit
c10895_g1_i1	c10895_g1	14.7	hypothetical protein POPTR_0016s14900g	959	10	3.85e-44	0.692	3	C:plasmodesma; C:anchored component of plasma membrane; C:plasma membrane		IPR004864 (PFAM); PTHR31852 (PANTHER); PTHR31852:SF3 (PANTHER); TRANSMEMBRANE (PHOBIUS); NON_CYTOPLASMIC_DOMAIN (PHOBIUS); CYTOPLASMIC_DOMAIN (PHOBIUS); SSF117070 (SUPERFAMILY); TMhelix (TMHMM)	c13465_g1_i1	gi|628264625|gb|JZ580896.1|JZ580896
c10896_g1_i1	c10896_g1	10.93	n-acetyl-glutamate synthase	1229	10	1.61e-178	0.851	5	C:cytoplasm; P:arginine biosynthetic process; F:kinase activity; P:phosphorylation; F:acetyl-CoA:L-glutamate N-acetyltransferase activity	EC:2.3.1.1	NON_CYTOPLASMIC_DOMAIN (PHOBIUS); CYTOPLASMIC_DOMAIN (PHOBIUS); TRANSMEMBRANE (PHOBIUS)	c9494_g1_i1	no hit
c10897_g1_i1	c10897_g1	15.57	lysosomal beta glucosidase-like	631	10	2.19e-41	0.816	3	F:hydrolase activity, hydrolyzing O-glycosyl compounds; P:carbohydrate metabolic process; C:cytoplasmic part	-	IPR002772 (PFAM); IPR002772 (G3DSA:3.40.50.GENE3D); PTHR30620:SF16 (PANTHER); IPR026892 (PANTHER); IPR002772 (SUPERFAMILY)	c9379_g1_i1	gi|628261873|gb|JZ580738.1|JZ580738
c10898_g1_i1	c10898_g1	7.87	high mobility group b protein 10-like	1076	10	5.46e-98	0.724	1	C:intracellular	-	NON_CYTOPLASMIC_DOMAIN (PHOBIUS); TRANSMEMBRANE (PHOBIUS); CYTOPLASMIC_DOMAIN (PHOBIUS); TMhelix (TMHMM)	c6610_g1_i1	no hit
c10899_g1_i1	c10899_g1	7.36	probable lrr receptor-like serine threonine-protein kinase at2g16250-like	1078	10	3.05e-129	0.82	8	C:plant-type cell wall; C:plasmodesma; F:protein kinase activity; P:protein phosphorylation; F:ATP binding; F:2-alkenal reductase [NAD(P)] activity; C:integral component of membrane; P:oxidation-reduction process	EC:1.3.1.74	G3DSA:1.10.510.10 (GENE3D); IPR000719 (PFAM); PTHR24420:SF654 (PANTHER); PTHR24420 (PANTHER); IPR000719 (PROSITE_PROFILES); IPR011009 (SUPERFAMILY)	c3806_g1_i1	no hit
c109_g1_i1	c109_g1	6.2		242	0			0	-		CYTOPLASMIC_DOMAIN (PHOBIUS); TRANSMEMBRANE (PHOBIUS); NON_CYTOPLASMIC_DOMAIN (PHOBIUS); TMhelix (TMHMM)	no hit	no hit
c1090_g1_i1	c1090_g1	9.02	cell division cycle-associated 7-like	618	10	6.13e-48	0.574	3	P:cell division; F:ligase activity; P:metabolic process		Coil (COILS); IPR018866 (PFAM); PTHR31169:SF5 (PANTHER); PTHR31169 (PANTHER)	c40720_g1_i1	no hit
c10900_g1_i1	c10900_g1	42.84	omega-hydroxypalmitate o-feruloyl transferase-like	1550	10	1.15e-151	0.674	1	F:transferase activity, transferring acyl groups	-	TRANSMEMBRANE (PHOBIUS); NON_CYTOPLASMIC_DOMAIN (PHOBIUS); CYTOPLASMIC_DOMAIN (PHOBIUS)	c15405_g1_i1	no hit
c10901_g1_i1	c10901_g1	14.08	hydroxyproline-rich glycoprotein family protein	585	10	1.49e-10	0.691	4	F:molecular_function; P:biological_process; P:myo-inositol hexakisphosphate biosynthetic process; C:anchored component of membrane		no IPS match	c9524_g1_i1	no hit
c10902_g1_i1	c10902_g1	16.43	trm112-like protein at1g22270-like	797	10	2.63e-47	0.739	1	P:regulation of cellular process	-	no IPS match	c15447_g1_i2	no hit
c10902_g1_i2	c10902_g1	34.47	trm112-like protein at1g22270-like	792	10	7.64e-49	0.74	1	P:regulation of cellular process	-	no IPS match	c15447_g1_i1	no hit
c10903_g1_i1	c10903_g1	5.76		1175	0			0	-		Coil (COILS)	c32888_g1_i1	no hit
c10904_g1_i1	c10904_g1	7.93	bromodomain and wd repeat-containing protein 3-like isoform x1	790	10	7.85e-70	0.622	0	-		no IPS match	c12515_g1_i1	no hit
c10905_g1_i1	c10905_g1	11.74	hypothetical protein CICLE_v10021078mg	1043	10	1.96e-95	0.633	1	C:plastid	-	NON_CYTOPLASMIC_DOMAIN (PHOBIUS); TRANSMEMBRANE (PHOBIUS); TRANSMEMBRANE (PHOBIUS); CYTOPLASMIC_DOMAIN (PHOBIUS); NON_CYTOPLASMIC_DOMAIN (PHOBIUS); TRANSMEMBRANE (PHOBIUS); CYTOPLASMIC_DOMAIN (PHOBIUS); TMhelix (TMHMM); TMhelix (TMHMM); TMhelix (TMHMM)	c12371_g1_i1	no hit
c10906_g1_i1	c10906_g1	11.52	phosphatidic acid phosphatase family	906	10	4.8e-72	0.621	3	P:metabolic process; F:catalytic activity; C:membrane	-	IPR000326 (SMART); IPR000326 (G3DSA:1.20.144.GENE3D); IPR000326 (PFAM); PTHR11247:SF25 (PANTHER); PTHR11247 (PANTHER); CYTOPLASMIC_DOMAIN (PHOBIUS); NON_CYTOPLASMIC_DOMAIN (PHOBIUS); TRANSMEMBRANE (PHOBIUS); TRANSMEMBRANE (PHOBIUS); CYTOPLASMIC_DOMAIN (PHOBIUS); NON_CYTOPLASMIC_DOMAIN (PHOBIUS); TRANSMEMBRANE (PHOBIUS); CYTOPLASMIC_DOMAIN (PHOBIUS); TRANSMEMBRANE (PHOBIUS); TRANSMEMBRANE (PHOBIUS…	c14252_g1_i1	no hit
c10907_g1_i1	c10907_g1	13.96	tbc1 domain family member-like protein	525	10	7.48e-48	0.647	2	P:positive regulation of GTPase activity; P:regulation of Ras GTPase activity	-	no IPS match	c14324_g1_i1	no hit
c10908_g1_i1	c10908_g1	18.59	PREDICTED: uncharacterized protein LOC101246399	462	10	5.84e-11	0.909	6	P:regulation of meristem growth; P:adaxial/abaxial axis specification; P:negative regulation of sequence-specific DNA binding transcription factor activity; P:leaf vascular tissue pattern formation; P:leaf shaping; C:nucleus	-	no IPS match	c20341_g1_i2	no hit
c10909_g1_i1	c10909_g1	10.56	probable beta- -galactosyltransferase 19-like	2313	10	0	0.769	5	C:Golgi apparatus; F:carbohydrate binding; F:galactosyltransferase activity; P:protein glycosylation; C:integral component of membrane	EC:2.4.1	IPR001079 (SMART); IPR002659 (PFAM); IPR013320 (G3DSA:2.60.120.GENE3D); IPR001079 (PFAM); IPR002659 (PANTHER); PTHR11214:SF92 (PANTHER); TRANSMEMBRANE (PHOBIUS); NON_CYTOPLASMIC_DOMAIN (PHOBIUS); CYTOPLASMIC_DOMAIN (PHOBIUS); IPR001079 (PROSITE_PROFILES); IPR008985 (SUPERFAMILY); TMhelix (TMHMM)	c10703_g1_i1	no hit
c10910_g1_i1	c10910_g1	8.88	phospholipid-transporting atpase 4-like	1870	10	0	0.829	11	P:phospholipid translocation; F:zinc ion binding; F:cation-transporting ATPase activity; P:cation transport; F:magnesium ion binding; C:integral component of membrane; P:ion transmembrane transport; F:phospholipid-translocating ATPase activity; P:ATP catabolic process; C:plasma membrane; F:ATP binding	EC:3.6.3.1	IPR008250 (PFAM); IPR023299 (G3DSA:3.40.1110.GENE3D); IPR008250 (G3DSA:2.70.150.GENE3D); IPR006539 (TIGRFAM); PTHR24092:SF41 (PANTHER); IPR006539 (PANTHER); IPR018303 (PROSITE_PATTERNS); TRANSMEMBRANE (PHOBIUS); CYTOPLASMIC_DOMAIN (PHOBIUS); CYTOPLASMIC_DOMAIN (PHOBIUS); NON_CYTOPLASMIC_DOMAIN (PHOBIUS); TRANSMEMBRANE (PHOBIUS); TRANSMEMBRANE (PHOBIUS); CYTOPLASMIC_DOMAIN (PHOBIUS); TRANSMEMBRANE…	c5892_g1_i1	no hit
c10911_g1_i1	c10911_g1	13.4	vesicle-associated protein 1-2-like	1035	10	2.97e-77	0.738	1	F:structural molecule activity		Coil (COILS); IPR016763 (PIRSF); IPR000535 (PFAM); IPR008962 (G3DSA:2.60.40.GENE3D); PTHR10809 (PANTHER); PTHR10809:SF43 (PANTHER); NON_CYTOPLASMIC_DOMAIN (PHOBIUS); TRANSMEMBRANE (PHOBIUS); CYTOPLASMIC_DOMAIN (PHOBIUS); IPR000535 (PROSITE_PROFILES); IPR008962 (SUPERFAMILY); TMhelix (TMHMM)	c9484_g1_i1	no hit
c10912_g1_i1	c10912_g1	7.77	tetratricopeptide repeat protein 7a-like	1372	10	3.12e-167	0.818	2	C:plasma membrane; F:protein binding	-	Coil (COILS); IPR011990 (G3DSA:1.25.40.GENE3D); IPR011990 (G3DSA:1.25.40.GENE3D); IPR019734 (PFAM); PTHR23083:SF387 (PANTHER); PTHR23083 (PANTHER); NON_CYTOPLASMIC_DOMAIN (PHOBIUS); TRANSMEMBRANE (PHOBIUS); CYTOPLASMIC_DOMAIN (PHOBIUS); SSF48452 (SUPERFAMILY)	c14427_g1_i1	no hit
c10913_g1_i1	c10913_g1	20.68	amino acid permease 7 isoform 1	690	10	3.37e-89	0.891	1	C:integral component of membrane	-	no IPS match	no hit	no hit
c10914_g1_i1	c10914_g1	0	dna polymerase epsilon catalytic subunit a-like	832	10	5.02e-136	0.83	7	P:DNA-dependent DNA replication; F:DNA-directed DNA polymerase activity; F:DNA binding; F:zinc ion binding; F:nucleotide binding; C:epsilon DNA polymerase complex; P:DNA repair	EC:2.7.7.7	IPR013697 (PFAM); PTHR10670 (PANTHER); IPR029703 (PTHR10670:PANTHER)	c26055_g1_i1	no hit
c10914_g1_i2	c10914_g1	7.07	dna polymerase epsilon catalytic subunit a-like	990	10	4.03e-166	0.791	7	P:DNA-dependent DNA replication; F:DNA-directed DNA polymerase activity; F:DNA binding; F:zinc ion binding; F:nucleotide binding; P:DNA repair; C:epsilon DNA polymerase complex	EC:2.7.7.7	IPR013697 (PFAM); PTHR10670 (PANTHER); IPR029703 (PTHR10670:PANTHER)	c26055_g1_i1	no hit
c10915_g1_i1	c10915_g1	10.1		1053	0			0	-		TRANSMEMBRANE (PHOBIUS); CYTOPLASMIC_DOMAIN (PHOBIUS); NON_CYTOPLASMIC_DOMAIN (PHOBIUS); TMhelix (TMHMM)	no hit	no hit
c10915_g1_i2	c10915_g1	37.81		422	0			0	-		CYTOPLASMIC_DOMAIN (PHOBIUS); NON_CYTOPLASMIC_DOMAIN (PHOBIUS); TRANSMEMBRANE (PHOBIUS); TMhelix (TMHMM)	c27196_g1_i1	no hit
c10915_g2_i1	c10915_g2	29.52		401	0			0	-		TMhelix (TMHMM)	no hit	no hit
c10916_g1_i1	c10916_g1	5.83	f-box lrr-repeat protein at3g18150-like	556	5	1.24e-08	0.502	0	-		no IPS match	no hit	no hit
c10917_g1_i1	c10917_g1	0	protein grpe-like	402	10	2.43e-25	0.878	13	P:response to UV; F:copper ion binding; P:mitochondrial pyruvate transport; F:adenyl-nucleotide exchange factor activity; P:protein folding; C:mitochondrial inner membrane; F:chaperone binding; P:heat acclimation; F:ATP binding; F:isomerase activity; C:mitochondrial matrix; F:protein homodimerization activity; P:regulation of catalytic activity	-	no IPS match	c4195_g1_i1	no hit
c10917_g2_i1	c10917_g2	7.44	grpe like protein	652	10	6.33e-88	0.872	15	P:heat acclimation; F:chaperone binding; P:protein folding; P:pyrimidine ribonucleotide biosynthetic process; C:mitochondrial matrix; F:adenyl-nucleotide exchange factor activity; C:mitochondrial inner membrane; C:chloroplast; P:response to UV; P:mitochondrial pyruvate transport; P:regulation of catalytic activity; F:protein homodimerization activity; F:copper ion binding; F:ATP binding; P:protei…	-	Coil (COILS); IPR000740 (PRINTS); IPR000740 (PFAM); IPR013805 (G3DSA:3.90.20.GENE3D); IPR009012 (G3DSA:2.30.22.GENE3D); IPR000740 (PANTHER); PTHR21237:SF23 (PANTHER); IPR000740 (PROSITE_PATTERNS); IPR000740 (HAMAP); SSF58014 (SUPERFAMILY); IPR009012 (SUPERFAMILY)	c37296_g1_i1	no hit
c10919_g1_i1	c10919_g1	7.36	probable methyltransferase tarbp1-like	1078	10	1.65e-110	0.827	4	F:RNA binding; F:RNA methyltransferase activity; P:RNA processing; P:RNA methylation	EC:2.1.1	no IPS match	c33863_g1_i1	no hit
c1092_g1_i1	c1092_g1	5.27	alpha-amylase chloroplastic-like	1939	10	0	0.858	3	F:alpha-amylase activity; P:carbohydrate metabolic process; F:calcium ion binding	EC:3.2.1.1	IPR006046 (PRINTS); IPR006589 (SMART); IPR012850 (SMART); IPR012850 (PFAM); IPR013781 (G3DSA:3.20.20.GENE3D); IPR013780 (G3DSA:2.60.40.GENE3D); IPR006047 (PFAM); IPR015902 (PANTHER); PTHR10357:SF111 (PANTHER); SSF51011 (SUPERFAMILY); IPR017853 (SUPERFAMILY)	c9194_g1_i2	no hit
c10920_g1_i1	c10920_g1	4.2	Uncharacterized protein TCM_014522	834	10	6.86e-42	0.52	0	-		no IPS match	c14683_g1_i1	no hit
c10920_g1_i2	c10920_g1	10.78	Uncharacterized protein TCM_014522	864	10	1.99e-40	0.529	0	-		no IPS match	c14683_g1_i2	no hit
c10921_g1_i1	c10921_g1	14.04	ornithine mitochondrial-like	1122	10	0	0.905	8	F:zinc ion binding; P:hyperosmotic salinity response; F:ornithine-oxo-acid transaminase activity; P:proline biosynthetic process; P:arginine catabolic process to glutamate; F:pyridoxal phosphate binding; P:ornithine catabolic process; P:defense response to bacterium, incompatible interaction	EC:2.6.1.13	IPR005814 (PIRSF); IPR015422 (G3DSA:3.90.1150.GENE3D); IPR005814 (PFAM); IPR010164 (TIGRFAM); IPR015421 (G3DSA:3.40.640.GENE3D); IPR005814 (PANTHER); IPR010164 (PTHR11986:PANTHER); IPR005814 (PROSITE_PATTERNS); NON_CYTOPLASMIC_DOMAIN (PHOBIUS); TRANSMEMBRANE (PHOBIUS); CYTOPLASMIC_DOMAIN (PHOBIUS); IPR015424 (SUPERFAMILY); TMhelix (TMHMM)	c11131_g1_i1	no hit
c10922_g1_i1	c10922_g1	61.88		584	0			0	-		no IPS match	c11902_g1_i1	no hit
c10923_g1_i1	c10923_g1	50.54	rapid alkalinization factor-like	763	10	3.11e-32	0.763	3	P:calcium-mediated signaling; F:signal transducer activity; F:hormone activity	-	IPR008801 (PFAM); SIGNAL_PEPTIDE (PHOBIUS); SIGNAL_PEPTIDE_N_REGION (PHOBIUS); SIGNAL_PEPTIDE_H_REGION (PHOBIUS); NON_CYTOPLASMIC_DOMAIN (PHOBIUS); SIGNAL_PEPTIDE_C_REGION (PHOBIUS); SignalP-noTM (SIGNALP_GRAM_NEGATIVE); SignalP-noTM (SIGNALP_EUK); SignalP-TM (SIGNALP_GRAM_POSITIVE)	c8931_g1_i1	gi|628265576|gb|JZ578475.1|JZ578475
c10924_g1_i1	c10924_g1	21.13		207	0			0	-		no IPS match	c8495_g1_i1	no hit
c10925_g1_i1	c10925_g1	20.19	ubiquitin carboxyl-terminal hydrolase 12-like	549	10	6.34e-66	0.85	6	C:plasmodesma; P:ubiquitin-dependent protein catabolic process; F:ubiquitin thiolesterase activity; C:cytosol; F:cysteine-type peptidase activity; F:protein binding	EC:3.1.2.15; EC:3.4	G3DSA:2.60.210.10 (GENE3D); IPR002083 (PFAM); PTHR24619:SF121 (PANTHER); PTHR24619 (PANTHER); IPR002083 (PROSITE_PROFILES); IPR008974 (SUPERFAMILY)	c21474_g2_i1	no hit
c10926_g1_i1	c10926_g1	9.09	uncharacterized partial	1004	10	5.94e-64	0.626	0	-		Coil (COILS); Coil (COILS)	c7074_g1_i1	no hit
c10927_g1_i1	c10927_g1	12.17	cationic amino acid transporter 3 family protein	1085	10	8.28e-54	0.614	3	C:membrane; F:amino acid transmembrane transporter activity; P:amino acid transmembrane transport	-	IPR029485 (PFAM); PTHR11785:SF196 (PANTHER); IPR002293 (PANTHER); CYTOPLASMIC_DOMAIN (PHOBIUS); NON_CYTOPLASMIC_DOMAIN (PHOBIUS); TRANSMEMBRANE (PHOBIUS); CYTOPLASMIC_DOMAIN (PHOBIUS); CYTOPLASMIC_DOMAIN (PHOBIUS); NON_CYTOPLASMIC_DOMAIN (PHOBIUS); TRANSMEMBRANE (PHOBIUS); TRANSMEMBRANE (PHOBIUS); TRANSMEMBRANE (PHOBIUS); TMhelix (TMHMM); TMhelix (TMHMM); TMhelix (TMHMM); TMhelix (TMHMM)	c10840_g1_i1	no hit
c10928_g1_i1	c10928_g1	23.1	30s ribosomal protein s16	751	10	4.21e-55	0.795	5	C:ribosome; C:chloroplast envelope; F:structural constituent of ribosome; P:translation; C:mitochondrion	-	IPR000307 (PFAM); IPR000307 (TIGRFAM); IPR023803 (G3DSA:3.30.1320.GENE3D); IPR000307 (PANTHER); IPR000307 (HAMAP); IPR023803 (SUPERFAMILY)	c6433_g1_i1	no hit
c10929_g1_i1	c10929_g1	1.86	nbs-lrr class disease resistance protein	1071	10	1e-10	0.84	2	P:defense response; F:ADP binding	-	no IPS match	no hit	no hit
c10929_g1_i2	c10929_g1	3.99	nbs-lrr class disease resistance protein	1102	10	1.07e-10	0.84	2	P:defense response; F:ADP binding	-	no IPS match	c21126_g3_i1	no hit
c10929_g1_i3	c10929_g1	4.45	nbs-lrr class disease resistance protein	562	10	9.43e-12	0.84	2	P:defense response; F:ADP binding	-	no IPS match	no hit	no hit
c10929_g2_i1	c10929_g2	7.23	callose synthase 7-like	1767	10	0	0.816	3	P:(1->3)-beta-D-glucan biosynthetic process; F:1,3-beta-D-glucan synthase activity; C:1,3-beta-D-glucan synthase complex	EC:2.4.1.34	IPR003440 (PFAM); PTHR12741 (PANTHER); IPR026953 (PTHR12741:PANTHER); TRANSMEMBRANE (PHOBIUS); CYTOPLASMIC_DOMAIN (PHOBIUS); CYTOPLASMIC_DOMAIN (PHOBIUS); NON_CYTOPLASMIC_DOMAIN (PHOBIUS); TRANSMEMBRANE (PHOBIUS); TRANSMEMBRANE (PHOBIUS); TRANSMEMBRANE (PHOBIUS); NON_CYTOPLASMIC_DOMAIN (PHOBIUS); NON_CYTOPLASMIC_DOMAIN (PHOBIUS); TMhelix (TMHMM); TMhelix (TMHMM); TMhelix (TMHMM)	no hit	no hit
c10930_g1_i1	c10930_g1	5.8	exportin-4-like isoform x1	2389	10	0	0.784	1	F:binding		IPR014877 (PFAM); PTHR12596 (PANTHER); PTHR12596:SF1 (PANTHER); IPR016024 (SUPERFAMILY)	c9359_g1_i1	no hit
c10931_g1_i1	c10931_g1	6.89		318	0			0	-		no IPS match	no hit	no hit
c10931_g1_i2	c10931_g1	3.93	o-fucosyltransferase family isoform 2	401	10	1.77e-48	0.752	3	C:endosome; C:trans-Golgi network; C:Golgi apparatus	-	no IPS match	c9118_g1_i1	no hit
c10931_g1_i3	c10931_g1	3.91	o-fucosyltransferase family isoform 2	604	10	8.65e-37	0.728	3	C:intracellular membrane-bounded organelle; C:endomembrane system; C:cytoplasmic part	-	no IPS match	no hit	no hit
c10932_g1_i1	c10932_g1	13.14	probable carboxylesterase 11-like	850	10	1.78e-103	0.729	2	F:hydrolase activity; P:metabolic process	-	IPR013094 (PFAM); IPR029058 (G3DSA:3.40.50.GENE3D); PTHR23024:SF91 (PANTHER); PTHR23024 (PANTHER); IPR029058 (SUPERFAMILY)	c8324_g1_i1	no hit
c10933_g1_i1	c10933_g1	12.78	pentatricopeptide repeat-containing protein at1g10270-like	869	10	3.86e-146	0.836	4	C:mitochondrion; P:cell division; P:embryo development; F:protein binding	-	IPR011990 (G3DSA:1.25.40.GENE3D); IPR002885 (TIGRFAM); IPR002885 (PFAM); IPR002885 (PFAM); PTHR24015:SF393 (PANTHER); PTHR24015 (PANTHER); IPR002885 (PROSITE_PROFILES); IPR002885 (PROSITE_PROFILES); IPR002885 (PROSITE_PROFILES); IPR002885 (PROSITE_PROFILES); IPR002885 (PROSITE_PROFILES); SSF81901 (SUPERFAMILY)	c941_g1_i1	no hit
c10934_g1_i1	c10934_g1	21.04	golgin candidate 6-like	639	10	5.23e-83	0.821	8	C:Golgi membrane; P:vesicle fusion with Golgi apparatus; C:Golgi stack; P:post-embryonic development; F:protein transporter activity; C:cytosol; P:protein exit from endoplasmic reticulum; F:binding	-	IPR011989 (G3DSA:1.25.10.GENE3D); IPR024095 (PANTHER); IPR016024 (SUPERFAMILY)	c10288_g1_i1	no hit
c10935_g1_i1	c10935_g1	0	c2 domain-containing family protein	954	10	6.28e-144	0.917	3	P:organ development; C:plasmodesma; C:plasma membrane	-	no IPS match	no hit	no hit
c10935_g1_i2	c10935_g1	10.89	c2 domain-containing family protein	1070	10	6.36e-173	0.92	3	P:organ development; C:plasmodesma; C:plasma membrane	-	no IPS match	no hit	no hit
c10936_g1_i1	c10936_g1	274.62		447	0			0	-		CYTOPLASMIC_DOMAIN (PHOBIUS); TRANSMEMBRANE (PHOBIUS); NON_CYTOPLASMIC_DOMAIN (PHOBIUS); TMhelix (TMHMM)	c15090_g1_i1	gi|628266193|gb|JZ579092.1|JZ579092
c10937_g1_i1	c10937_g1	54.19	ubiquitin-conjugating enzyme e2	552	10	6.24e-85	1	2	F:ubiquitin-protein ligase activity; P:protein ubiquitination	EC:6.3.2.19	SM00212 (SMART); IPR016135 (G3DSA:3.10.110.GENE3D); IPR000608 (PFAM); PTHR24068:SF47 (PANTHER); PTHR24068 (PANTHER); IPR023313 (PROSITE_PATTERNS); IPR000608 (PROSITE_PROFILES); IPR016135 (SUPERFAMILY)	c9929_g1_i1	gi|628268887|gb|JZ579395.1|JZ579395
c10938_g1_i1	c10938_g1	6.93	calcium-dependent lipid-binding family protein isoform 3	2602	10	0	0.697	0	-		IPR010482 (PFAM); IPR009543 (PFAM); IPR026847 (PANTHER); PTHR16166:SF61 (PANTHER)	c11107_g1_i1	no hit
c10938_g1_i2	c10938_g1	0	calcium-dependent lipid-binding family protein isoform 3	1563	10	0	0.655	0	-		IPR010482 (PFAM); PTHR16166:SF61 (PANTHER); IPR026847 (PANTHER)	no hit	no hit
c10939_g1_i1	c10939_g1	5.19		688	0			0	-		no IPS match	no hit	no hit
c1094_g1_i1	c1094_g1	2.28		370	0			1	C:cytoskeleton		NON_CYTOPLASMIC_DOMAIN (PHOBIUS); TRANSMEMBRANE (PHOBIUS); CYTOPLASMIC_DOMAIN (PHOBIUS); IPR000299 (PROSITE_PROFILES); TMhelix (TMHMM)	no hit	no hit
c10940_g1_i1	c10940_g1	16.55	casp-like protein at2g36330-like	738	10	8.5e-54	0.628	1	C:membrane	-	IPR006702 (PFAM); PTHR11615 (PANTHER); TRANSMEMBRANE (PHOBIUS); CYTOPLASMIC_DOMAIN (PHOBIUS); CYTOPLASMIC_DOMAIN (PHOBIUS); NON_CYTOPLASMIC_DOMAIN (PHOBIUS); CYTOPLASMIC_DOMAIN (PHOBIUS); TRANSMEMBRANE (PHOBIUS); TRANSMEMBRANE (PHOBIUS); NON_CYTOPLASMIC_DOMAIN (PHOBIUS); TRANSMEMBRANE (PHOBIUS); TMhelix (TMHMM); TMhelix (TMHMM); TMhelix (TMHMM); TMhelix (TMHMM)	c8723_g1_i1	no hit
c10941_g1_i1	c10941_g1	12.45	protein arabidillo 1-like	674	10	1.58e-58	0.696	3	P:lateral root development; F:ligase activity; P:metabolic process		PTHR23315 (PANTHER); PTHR23315:SF70 (PANTHER)	c19590_g2_i1	no hit
c10942_g1_i1	c10942_g1	9.17	mitochondrial intermediate peptidase-like	1141	10	2.94e-122	0.796	4	F:metal ion binding; F:metalloendopeptidase activity; P:proteolysis; C:chloroplast thylakoid membrane	EC:3.4.24	IPR024079 (G3DSA:3.40.390.GENE3D); IPR024077 (G3DSA:1.10.1370.GENE3D); IPR001567 (PFAM); PTHR11804:SF5 (PANTHER); PTHR11804 (PANTHER); SSF55486 (SUPERFAMILY)	c8898_g1_i1	no hit
c10943_g1_i1	c10943_g1	1.1		577	0			0	-		no IPS match	c1121_g1_i1	no hit
c10944_g1_i1	c10944_g1	5.28	PREDICTED: uncharacterized protein LOC101249443 isoform 1	536	10	4.01e-12	0.735	1	C:mitochondrion	-	no IPS match	no hit	no hit
c10944_g1_i2	c10944_g1	15.91	Uncharacterized protein TCM_029239	780	10	2.66e-28	0.66	0	-		IPR007650 (PFAM)	c24497_g1_i1	no hit
c10945_g1_i1	c10945_g1	18.1	mitochondrial import receptor subunit tom40-1-like	1374	10	0	0.92	4	C:mitochondrial inner membrane; P:transmembrane transport; C:vacuolar membrane; C:mitochondrial outer membrane translocase complex	-	IPR027246 (PFAM); IPR023614 (G3DSA:2.40.160.GENE3D); PTHR10802:SF2 (PANTHER); PTHR10802 (PANTHER); SIGNAL_PEPTIDE_C_REGION (PHOBIUS); SIGNAL_PEPTIDE_H_REGION (PHOBIUS); SIGNAL_PEPTIDE_N_REGION (PHOBIUS); SIGNAL_PEPTIDE (PHOBIUS); NON_CYTOPLASMIC_DOMAIN (PHOBIUS)	c8104_g1_i1	no hit
c10946_g1_i1	c10946_g1	14.7	u-box domain-containing protein 27-like	658	10	9.95e-50	0.653	2	P:protein ubiquitination; F:ubiquitin-protein ligase activity		IPR003613 (SMART); IPR013083 (G3DSA:3.30.40.GENE3D); IPR003613 (PFAM); PTHR22849 (PANTHER); PTHR22849:SF5 (PANTHER); SSF57850 (SUPERFAMILY)	no hit	no hit
c10947_g1_i1	c10947_g1	0	PREDICTED: uncharacterized protein LOC100243388	295	2	5.33e-07	0.8	0	-		no IPS match	no hit	no hit
c10947_g1_i2	c10947_g1	11.53	hypothetical protein M569_13665	1059	10	1.62e-22	0.446	0	-		IPR012442 (PFAM)	c20834_g1_i3	no hit
c10948_g1_i1	c10948_g1	5.47	PREDICTED: uncharacterized protein LOC101260788 isoform 2	601	10	2.54e-13	0.465	0	-		no IPS match	c10948_g1_i1	no hit
c10948_g1_i2	c10948_g1	1.79	PREDICTED: uncharacterized protein LOC102605161	855	10	7.53e-17	0.496	0	-		no IPS match	no hit	no hit
c10949_g1_i1	c10949_g1	14.86	udp-glycosyltransferase 74f2-like	631	10	5.93e-63	0.653	3	F:UDP-glucosyltransferase activity; P:monocarboxylic acid metabolic process; P:benzene-containing compound metabolic process	-	IPR002213 (PFAM); G3DSA:3.40.50.2000 (GENE3D); IPR002213 (PANTHER); PTHR11926:SF153 (PANTHER); IPR002213 (PROSITE_PATTERNS); SSF53756 (SUPERFAMILY)	c9891_g1_i1	gi|628262440|gb|JZ583033.1|JZ583033
c10949_g1_i2	c10949_g1	3.31	udp-glucoronosyl udp-glucosyl transferase family protein	675	10	4.28e-55	0.682	3	F:UDP-glucosyltransferase activity; P:monocarboxylic acid metabolic process; P:benzene-containing compound metabolic process	-	no IPS match	no hit	no hit
c1095_g1_i1	c1095_g1	7.6	cell cycle checkpoint protein rad1-like	1050	10	1.32e-180	0.921	3	P:DNA damage checkpoint; C:nucleus; P:DNA repair	-	no IPS match	c1743_g1_i1	no hit
c10950_g1_i1	c10950_g1	11.66	PREDICTED: uncharacterized protein LOC100252790 isoform 1	973	10	1.31e-42	0.63	1	P:response to salt stress		no IPS match	c10320_g1_i1	no hit
c10951_g1_i1	c10951_g1	11.82	prenylcysteine methylesterase	1562	10	0	0.79	6	P:fatty acid catabolic process; C:Golgi membrane; C:endoplasmic reticulum membrane; F:prenylcysteine methylesterase activity; C:extracellular region; P:response to abscisic acid	EC:3.1.1	IPR013094 (PFAM); IPR029058 (G3DSA:3.40.50.GENE3D); PTHR23024:SF43 (PANTHER); PTHR23024 (PANTHER); TRANSMEMBRANE (PHOBIUS); TRANSMEMBRANE (PHOBIUS); CYTOPLASMIC_DOMAIN (PHOBIUS); NON_CYTOPLASMIC_DOMAIN (PHOBIUS); CYTOPLASMIC_DOMAIN (PHOBIUS); IPR029058 (SUPERFAMILY); TMhelix (TMHMM); TMhelix (TMHMM)	c15697_g1_i1	no hit
c10952_g1_i1	c10952_g1	14.95	map kinase	413	10	7.27e-27	0.965	23	P:root development; C:trans-Golgi network; P:response to hydrogen peroxide; P:induced systemic resistance, jasmonic acid mediated signaling pathway; P:camalexin biosynthetic process; P:response to salt stress; P:regulation of stomatal complex development; C:phragmoplast; P:cell division; P:protein phosphorylation; P:MAPK cascade; P:response to UV-B; F:MAP kinase activity; P:response to cold; P:in…	EC:2.7.11.24	no IPS match	no hit	no hit
c10953_g1_i1	c10953_g1	13.42	cbl-interacting protein kinase 12 isoform 1	968	10	2.13e-132	0.837	4	P:protein phosphorylation; F:ATP binding; P:signal transduction; F:protein serine/threonine kinase activity	EC:2.7.11	G3DSA:1.10.510.10 (GENE3D); IPR000719 (PFAM); IPR004041 (PFAM); IPR020636 (PANTHER); PTHR24347:SF146 (PANTHER); IPR018451 (PROSITE_PROFILES); IPR000719 (PROSITE_PROFILES); IPR011009 (SUPERFAMILY)	no hit	no hit
c10954_g1_i1	c10954_g1	11.02	pfkb-type carbohydrate kinase family protein	618	10	1.53e-74	0.875	4	P:etioplast organization; F:kinase activity; P:phosphorylation; C:chloroplast nucleoid	-	no IPS match	c1313_g1_i1	no hit
c10955_g1_i1	c10955_g1	8.05	upstream activation factor subunit uaf30-like	1111	10	5.71e-37	0.736	0	-		no IPS match	c8784_g1_i2	no hit
c10955_g1_i2	c10955_g1	16.89		741	0			0	-		SIGNAL_PEPTIDE (PHOBIUS); SIGNAL_PEPTIDE_C_REGION (PHOBIUS); SIGNAL_PEPTIDE_H_REGION (PHOBIUS); SIGNAL_PEPTIDE_N_REGION (PHOBIUS); NON_CYTOPLASMIC_DOMAIN (PHOBIUS)	no hit	no hit
c10955_g1_i3	c10955_g1	9.28	upstream activation factor subunit uaf30-like	1030	10	3.09e-37	0.736	1	F:protein binding		IPR019835 (SMART); IPR003121 (G3DSA:1.10.245.GENE3D); IPR003121 (PFAM); PTHR13844:SF9 (PANTHER); PTHR13844 (PANTHER); IPR003121 (SUPERFAMILY)	c8784_g1_i1	no hit
c10955_g1_i4	c10955_g1	4.77	upstream activation factor subunit uaf30-like	875	10	8.47e-38	0.736	0	-		TRANSMEMBRANE (PHOBIUS); CYTOPLASMIC_DOMAIN (PHOBIUS); NON_CYTOPLASMIC_DOMAIN (PHOBIUS); TRANSMEMBRANE (PHOBIUS); NON_CYTOPLASMIC_DOMAIN (PHOBIUS); TRANSMEMBRANE (PHOBIUS); CYTOPLASMIC_DOMAIN (PHOBIUS); TMhelix (TMHMM)	c8784_g1_i3	no hit
c10956_g1_i1	c10956_g1	8.44	trafficking protein particle complex subunit 9-like	1382	10	0	0.895	2	C:Golgi apparatus; P:cell plate assembly	-	IPR013935 (PFAM); PTHR21512:SF5 (PANTHER); PTHR21512 (PANTHER)	c13195_g1_i1	no hit
c10957_g1_i1	c10957_g1	22.34	sec14p-like phosphatidylinositol transfer family protein isoform 1	533	10	1.03e-55	0.675	3	P:transport; C:intracellular; F:transporter activity		Coil (COILS); TRANSMEMBRANE (PHOBIUS); CYTOPLASMIC_DOMAIN (PHOBIUS); NON_CYTOPLASMIC_DOMAIN (PHOBIUS); TMhelix (TMHMM)	c8725_g1_i1	no hit
c10958_g1_i1	c10958_g1	23.75		2114	0			0	-		no IPS match	no hit	no hit
c10959_g1_i1	c10959_g1	148.89	mfp1 attachment factor 1	646	10	5.5e-61	0.657	4	C:cytoplasm; C:endomembrane system; F:protein binding; C:nuclear part	-	IPR025265 (PFAM)	c14237_g1_i1	gi|628264928|gb|JZ581199.1|JZ581199
c1096_g1_i1	c1096_g1	4.46		474	0			2	P:regulation of transcription, DNA-templated; F:DNA binding		IPR003851 (PFAM); PTHR31992:SF8 (PANTHER); PTHR31992 (PANTHER)	c54_g1_i1	no hit
c10960_g1_i1	c10960_g1	0	hypothetical protein POPTR_0008s03460g	663	10	4.03e-20	0.645	0	-		IPR025124 (PFAM)	c37737_g1_i1	no hit
c10960_g1_i2	c10960_g1	4.43	hypothetical protein POPTR_0008s03460g	676	10	4.56e-20	0.645	0	-		IPR025124 (PFAM)	c37737_g1_i1	no hit
c10961_g1_i1	c10961_g1	13.62	f-box protein at3g12350-like	1736	10	0	0.691	0	-		no IPS match	c13513_g1_i1	no hit
c10962_g1_i1	c10962_g1	5.35	agenet domain-containing isoform 1	885	10	1.58e-67	0.659	0	-		IPR014002 (SMART); IPR008395 (PFAM)	c14703_g1_i1	no hit
c10962_g1_i2	c10962_g1	4.38	hypothetical protein PRUPE_ppa007522mg	378	10	1.49e-24	0.707	0	-		no IPS match	no hit	no hit
c10962_g1_i3	c10962_g1	0.91	agenet domain-containing isoform 1	876	10	1.43e-67	0.656	0	-		IPR014002 (SMART); IPR008395 (PFAM)	c14703_g1_i1	no hit
c10963_g1_i1	c10963_g1	23.24	rac-like gtp binding protein arac4	976	10	8.93e-134	0.97	8	C:nucleolus; C:phragmoplast; F:GTP binding; C:plasma membrane; F:protein kinase binding; P:small GTPase mediated signal transduction; P:GTP catabolic process; P:protein transport	-	IPR001806 (PRINTS); IPR020849 (SMART); IPR003579 (SMART); IPR003578 (SMART); IPR001806 (PFAM); IPR027417 (G3DSA:3.40.50.GENE3D); IPR005225 (TIGRFAM); PTHR24072 (PANTHER); PTHR24072:SF112 (PANTHER); IPR003578 (PROSITE_PROFILES); IPR027417 (SUPERFAMILY)	c11927_g1_i2	no hit
c10964_g1_i1	c10964_g1	412.08		380	0			0	-		no IPS match	c11401_g1_i1	no hit
c10965_g1_i1	c10965_g1	1.63	pathogenesis-related protein 3	448	10	3.34e-38	0.823	8	F:endochitinase activity; P:carbohydrate metabolic process; P:chitin catabolic process; F:exochitinase activity; C:cell wall; P:response to salt stress; P:response to abscisic acid; P:response to jasmonic acid	-	IPR001223 (PFAM); IPR013781 (G3DSA:3.20.20.GENE3D); PTHR11177 (PANTHER); SIGNAL_PEPTIDE_N_REGION (PHOBIUS); SIGNAL_PEPTIDE (PHOBIUS); SIGNAL_PEPTIDE_C_REGION (PHOBIUS); NON_CYTOPLASMIC_DOMAIN (PHOBIUS); SIGNAL_PEPTIDE_H_REGION (PHOBIUS); SignalP-noTM (SIGNALP_EUK); SignalP-TM (SIGNALP_GRAM_POSITIVE); SignalP-noTM (SIGNALP_GRAM_NEGATIVE); IPR017853 (SUPERFAMILY)	no hit	no hit
c10966_g1_i1	c10966_g1	21.2		573	0			0	-		no IPS match	no hit	no hit
c10967_g1_i1	c10967_g1	10.69	pleiotropic drug resistance protein 2-like	466	10	7.39e-42	0.883	5	P:transport; C:integral component of membrane; P:ATP catabolic process; F:ATP binding; F:ATPase activity	EC:3.6.1.3	Coil (COILS)	c11493_g1_i1	no hit
c10968_g1_i1	c10968_g1	9.84		536	0			0	-		no IPS match	c10875_g1_i1	no hit
c10969_g1_i1	c10969_g1	0		283	0			0	-		no IPS match	c11999_g1_i1	no hit
c10969_g1_i2	c10969_g1	3.95		286	0			0	-		no IPS match	no hit	no hit
c10969_g1_i3	c10969_g1	7.27		296	0			0	-		no IPS match	c11999_g1_i2	no hit
c1097_g1_i1	c1097_g1	8.17	pentatricopeptide repeat-containing protein mitochondrial-like	1314	10	0	0.82	1	F:protein binding		IPR011990 (G3DSA:1.25.40.GENE3D); IPR002885 (TIGRFAM); IPR002885 (PFAM); IPR002885 (PFAM); PTHR24015 (PANTHER); PTHR24015:SF416 (PANTHER); IPR002885 (PROSITE_PROFILES); IPR002885 (PROSITE_PROFILES); IPR002885 (PROSITE_PROFILES); IPR002885 (PROSITE_PROFILES); IPR002885 (PROSITE_PROFILES); IPR002885 (PROSITE_PROFILES); IPR002885 (PROSITE_PROFILES); IPR002885 (PROSITE_PROFILES); IPR002885 (PROSITE_P…	c40361_g1_i1	no hit
c10970_g1_i1	c10970_g1	5.62	protein upstream of flc-like isoform x1	1278	10	5.83e-85	0.593	0	-		IPR010369 (PFAM); PTHR31083:SF3 (PANTHER); PTHR31083 (PANTHER)	c12110_g1_i1	no hit
c10971_g1_i1	c10971_g1	8.06	probably inactive leucine-rich repeat receptor-like protein kinase at3g28040-like	1932	10	0	0.654	4	P:phosphorylation; F:kinase activity; C:membrane; F:protein binding	-	PR00019 (PRINTS); IPR003591 (SMART); G3DSA:3.80.10.10 (GENE3D); IPR001611 (PFAM); G3DSA:3.80.10.10 (GENE3D); IPR013210 (PFAM); PTHR24420 (PANTHER); PTHR24420:SF721 (PANTHER); SIGNAL_PEPTIDE_H_REGION (PHOBIUS); SIGNAL_PEPTIDE_N_REGION (PHOBIUS); SIGNAL_PEPTIDE (PHOBIUS); TRANSMEMBRANE (PHOBIUS); SIGNAL_PEPTIDE_C_REGION (PHOBIUS); CYTOPLASMIC_DOMAIN (PHOBIUS); NON_CYTOPLASMIC_DOMAIN (PHOBIUS); IPR0…	c7870_g1_i1	no hit
c10972_g1_i1	c10972_g1	48.58	obg-like atpase 1-like	1579	10	0	0.957	4	F:GTP binding; P:response to cadmium ion; C:plasmodesma; C:cytosol	-	Coil (COILS); IPR006073 (PRINTS); IPR004396 (PIRSF); IPR012675 (G3DSA:3.10.20.GENE3D); IPR023192 (G3DSA:1.10.150.GENE3D); IPR004396 (TIGRFAM); IPR006073 (PFAM); IPR027417 (G3DSA:3.40.50.GENE3D); IPR013029 (PFAM); PTHR23305 (PANTHER); PTHR23305:SF11 (PANTHER); IPR004396 (HAMAP); IPR027417 (SUPERFAMILY); IPR012676 (SUPERFAMILY)	c7277_g1_i1	no hit
c10973_g1_i1	c10973_g1	14.73	kinase-like protein	627	10	1.66e-116	0.861	3	P:protein phosphorylation; F:ATP binding; F:protein serine/threonine kinase activity	EC:2.7.11	IPR002290 (SMART); IPR000719 (PFAM); G3DSA:1.10.510.10 (GENE3D); G3DSA:3.30.200.20 (GENE3D); PTHR24420 (PANTHER); PTHR24420:SF673 (PANTHER); IPR008271 (PROSITE_PATTERNS); IPR000719 (PROSITE_PROFILES); IPR011009 (SUPERFAMILY)	c12352_g1_i1	no hit
c10974_g1_i1	c10974_g1	6.22	btb poz domain-containing protein isoform 1	1244	10	8.69e-131	0.886	0	-		no IPS match	c2359_g1_i1	no hit
c10975_g1_i1	c10975_g1	14.32		650	0			0	-		no IPS match	no hit	no hit
c10975_g1_i2	c10975_g1	29.89		675	0			0	-		no IPS match	c2122_g1_i1	no hit
c10976_g1_i1	c10976_g1	7.13		549	0			0	-		no IPS match	c12608_g1_i1	no hit
c10977_g1_i1	c10977_g1	8.53	zinc finger family protein	1369	10	2.35e-115	0.597	2	F:protein binding; F:zinc ion binding		IPR001841 (SMART); IPR013083 (G3DSA:3.30.40.GENE3D); IPR001841 (PFAM); PTHR22937:SF18 (PANTHER); PTHR22937 (PANTHER); IPR001841 (PROSITE_PROFILES); SSF57850 (SUPERFAMILY)	c14560_g1_i1	no hit
c10978_g1_i1	c10978_g1	36.78	aspartyl protease family protein	814	10	8.7e-89	0.8	5	P:response to karrikin; C:membrane; C:plant-type cell wall; P:proteolysis; F:aspartic-type endopeptidase activity	EC:3.4.23	PF14543 (PFAM); IPR021109 (G3DSA:2.40.70.GENE3D); PTHR13683:SF267 (PANTHER); IPR001461 (PANTHER); SIGNAL_PEPTIDE_H_REGION (PHOBIUS); NON_CYTOPLASMIC_DOMAIN (PHOBIUS); SIGNAL_PEPTIDE_C_REGION (PHOBIUS); SIGNAL_PEPTIDE_N_REGION (PHOBIUS); SIGNAL_PEPTIDE (PHOBIUS); IPR021109 (SUPERFAMILY)	no hit	no hit
c10979_g1_i1	c10979_g1	119.16	low quality protein: ( )-nerolidol synthase chloroplastic-like	1825	10	2.96e-160	0.671	1	F:lyase activity	-	no IPS match	c6261_g1_i1	no hit
c1098_g1_i1	c1098_g1	12.9		312	0			0	-		no IPS match	c4677_g1_i1	no hit
c10980_g1_i1	c10980_g1	107.69	zinc finger protein constans-like 4-like	369	10	1.11e-49	0.857	4	P:red light signaling pathway; C:intracellular; P:regulation of photomorphogenesis; F:zinc ion binding	-	no IPS match	c8938_g1_i1	no hit
c10981_g1_i1	c10981_g1	13.53	gata transcription factor 2-like	863	10	2.95e-61	0.615	1	P:response to light stimulus	-	no IPS match	c21781_g1_i1	gi|628262828|gb|JZ583421.1|JZ583421
c10982_g1_i1	c10982_g1	16.9	transcription factor myc2-like	674	10	1.89e-41	0.865	15	P:positive regulation of transcription, DNA-templated; P:regulation of defense response to insect; P:oxidation-reduction process; P:response to jasmonic acid; F:bHLH transcription factor binding; P:anthocyanin-containing compound biosynthetic process; P:response to desiccation; P:response to wounding; P:positive regulation of flavonoid biosynthetic process; P:response to chitin; F:protein dimeriz…	EC:1.3.1.74	PTHR11514 (PANTHER); PTHR11514:SF28 (PANTHER)	c10759_g1_i1	no hit
c10984_g1_i1	c10984_g1	30.98		347	0			0	-		no IPS match	no hit	no hit
c10985_g1_i1	c10985_g1	10.1	rna polymerase ii c-terminal domain phosphatase-like 1-like	1841	10	2.45e-151	0.635	6	F:phosphoserine phosphatase activity; F:phosphatase activity; P:dephosphorylation; P:response to salt stress; P:negative regulation of transcription, DNA-templated; P:response to wounding		no IPS match	c13270_g2_i1	no hit
c10986_g1_i1	c10986_g1	44.61	heat shock protein binding	464	10	1.75e-14	0.817	2	P:response to stress; C:vacuole	-	no IPS match	no hit	no hit
c10987_g1_i1	c10987_g1	29.53	Uncharacterized protein TCM_042052	536	10	1.32e-23	0.59	0	-		NON_CYTOPLASMIC_DOMAIN (PHOBIUS); SIGNAL_PEPTIDE_H_REGION (PHOBIUS); CYTOPLASMIC_DOMAIN (PHOBIUS); SIGNAL_PEPTIDE_C_REGION (PHOBIUS); SIGNAL_PEPTIDE (PHOBIUS); TRANSMEMBRANE (PHOBIUS); SIGNAL_PEPTIDE_N_REGION (PHOBIUS); SignalP-TM (SIGNALP_GRAM_POSITIVE); SignalP-noTM (SIGNALP_GRAM_NEGATIVE); SignalP-noTM (SIGNALP_EUK); TMhelix (TMHMM)	c10257_g1_i1	no hit
c10988_g1_i1	c10988_g1	14.62	mannose-6-phosphate isomerase 2-like	1629	10	0	0.781	12	P:response to absence of light; P:response to L-ascorbic acid; F:zinc ion binding; P:response to DDT; F:mannose-6-phosphate isomerase activity; P:response to cobalt ion; P:response to sucrose; P:L-ascorbic acid biosynthetic process; P:GDP-mannose biosynthetic process; P:response to zinc ion; P:response to cadmium ion; P:embryo development ending in seed dormancy	EC:5.3.1.8	IPR016305 (PRINTS); IPR016305 (PIRSF); IPR001250 (TIGRFAM); IPR014710 (G3DSA:2.60.120.GENE3D); IPR014710 (G3DSA:2.60.120.GENE3D); G3DSA:1.10.441.10 (GENE3D); IPR001250 (PFAM); PTHR10309:SF0 (PANTHER); IPR016305 (PANTHER); IPR018050 (PROSITE_PATTERNS); IPR018050 (PROSITE_PATTERNS); IPR011051 (SUPERFAMILY)	c5375_g1_i1	no hit
c10989_g1_i1	c10989_g1	9.84	#NAME?	401	10	1.35e-73	0.871	13	C:cell wall; F:alpha,alpha-trehalose-phosphate synthase (UDP-forming) activity; P:dephosphorylation; F:trehalose-phosphatase activity; P:endosperm development; P:actin filament polymerization; P:cell division; P:trehalose biosynthetic process; P:seed morphogenesis; P:plant-type cell wall biogenesis; P:sugar mediated signaling pathway; C:phragmoplast; P:embryo development ending in seed dormancy	EC:3.1.3.12; EC:2.4.1.15	G3DSA:3.40.50.2000 (GENE3D); IPR001830 (PFAM); PTHR10788 (PANTHER); SSF53756 (SUPERFAMILY)	c9257_g1_i1	no hit
c1099_g1_i1	c1099_g1	10.34	dna polymerase lambda-like	476	10	5.46e-26	0.636	2	F:catalytic activity; P:DNA repair	-	IPR001357 (PFAM); IPR001357 (G3DSA:3.40.50.GENE3D); IPR001357 (PROSITE_PROFILES); IPR001357 (SUPERFAMILY)	c37082_g1_i1	no hit
c10990_g1_i1	c10990_g1	10.68	glucuronoxylan 4-o-methyltransferase 3-like	798	10	4.43e-136	0.867	2	P:xylan metabolic process; P:lignin metabolic process	-	no IPS match	c6398_g1_i1	no hit
c10991_g1_i1	c10991_g1	6.58	ethylene-responsive transcription factor esr2-like	647	10	5.94e-27	0.53	3	F:sequence-specific DNA binding transcription factor activity; P:regulation of transcription, DNA-templated; F:DNA binding		IPR001471 (PRINTS); IPR001471 (SMART); IPR001471 (G3DSA:3.30.730.GENE3D); IPR001471 (PFAM); PTHR31677 (PANTHER); PTHR31677:SF1 (PANTHER); IPR001471 (PROSITE_PROFILES); IPR016177 (SUPERFAMILY)	no hit	no hit
c10992_g1_i1	c10992_g1	8.75	cyanogenic beta-glucosidase precursor family protein	429	10	6.84e-27	0.569	2	F:hydrolase activity, hydrolyzing O-glycosyl compounds; P:carbohydrate metabolic process		IPR001360 (PRINTS); IPR001360 (PFAM); IPR013781 (G3DSA:3.20.20.GENE3D); IPR001360 (PANTHER); IPR018120 (PROSITE_PATTERNS); IPR017853 (SUPERFAMILY)	c11728_g1_i1	no hit
c10993_g1_i1	c10993_g1	52.04	mitochondrial pyruvate carrier 2-like	491	10	8.58e-58	0.853	2	C:mitochondrial inner membrane; P:mitochondrial pyruvate transport	-	IPR005336 (PFAM); PTHR14154 (PANTHER); PTHR14154:SF2 (PANTHER)	c8873_g1_i1	no hit
c10994_g1_i1	c10994_g1	5.09		437	0			0	-		no IPS match	c10164_g1_i1	no hit
c10995_g1_i1	c10995_g1	3.62	probable polygalacturonase at1g80170-like	910	10	8.67e-105	0.736	2	P:carbohydrate metabolic process; F:polygalacturonase activity		IPR012334 (G3DSA:2.160.20.GENE3D); IPR000743 (PFAM); PTHR31375 (PANTHER); PTHR31375:SF4 (PANTHER); SIGNAL_PEPTIDE_C_REGION (PHOBIUS); SIGNAL_PEPTIDE (PHOBIUS); SIGNAL_PEPTIDE_N_REGION (PHOBIUS); NON_CYTOPLASMIC_DOMAIN (PHOBIUS); SIGNAL_PEPTIDE_H_REGION (PHOBIUS); SignalP-noTM (SIGNALP_EUK); IPR011050 (SUPERFAMILY); TMhelix (TMHMM)	c1937_g1_i1	no hit
c10996_g1_i1	c10996_g1	7.33	copper-transporting atpase ran1-like	1540	10	0	0.882	11	C:trans-Golgi network; P:regulation of stomatal movement; C:Golgi apparatus; P:copper ion transmembrane transport; C:integral component of membrane; C:endosome; F:copper-transporting ATPase activity; P:ATP catabolic process; P:response to ethylene; F:copper ion binding; F:ATP binding	-	IPR001757 (PRINTS); PR00943 (PRINTS); IPR023214 (G3DSA:3.40.50.GENE3D); IPR023299 (G3DSA:3.40.1110.GENE3D); IPR027256 (TIGRFAM); IPR023214 (PFAM); IPR008250 (G3DSA:2.70.150.GENE3D); IPR008250 (PFAM); IPR001757 (TIGRFAM); PTHR24093:SF230 (PANTHER); PTHR24093 (PANTHER); IPR018303 (PROSITE_PATTERNS); TRANSMEMBRANE (PHOBIUS); TRANSMEMBRANE (PHOBIUS); TRANSMEMBRANE (PHOBIUS); CYTOPLASMIC_DOMAIN (PHOBI…	no hit	no hit
c10996_g1_i2	c10996_g1	3.09	copper-transporting atpase ran1-like	1525	10	0	0.876	11	C:trans-Golgi network; P:regulation of stomatal movement; C:Golgi apparatus; P:copper ion transmembrane transport; C:integral component of membrane; C:endosome; F:copper-transporting ATPase activity; P:ATP catabolic process; P:response to ethylene; F:copper ion binding; F:ATP binding	-	IPR001757 (PRINTS); PR00943 (PRINTS); IPR008250 (G3DSA:2.70.150.GENE3D); IPR023214 (G3DSA:3.40.50.GENE3D); IPR001757 (TIGRFAM); IPR023214 (PFAM); IPR008250 (PFAM); IPR023299 (G3DSA:3.40.1110.GENE3D); IPR027256 (TIGRFAM); PTHR24093 (PANTHER); PTHR24093:SF230 (PANTHER); IPR018303 (PROSITE_PATTERNS); TRANSMEMBRANE (PHOBIUS); TRANSMEMBRANE (PHOBIUS); TRANSMEMBRANE (PHOBIUS); TRANSMEMBRANE (PHOBIUS); …	c14736_g1_i1	no hit
[truncated: 53,064 more rows]
