# Supplementary material for: High-Throughput Sequencing and De Novo Assembly of Red and Green Forms of the Perilla frutescens var. crispa Transcriptome
Source: PLoS One. 2015 Jun 12;10(6):e0129154. doi: 10.1371/journal.pone.0129154 (PMC4466401; doi:10.1371/journal.pone.0129154)
Supplement: S4 Table — (XLSX) [file pone.0129154.s012.xlsx]

## Sheet: S4 Table (A)
S4 Table. Functional classification of red (A) and green (B) forms of perilla unigenes by KEGG pathways.
Pathway	Seqs in Pathway	Enzyme	Ezyme ID	Seqs of Enzyme	Seqs	Pathway ID
alpha-Linolenic acid metabolism	46	cyclase	ec:5.3.99.6	1	c17005_g1_i1	map00592
alpha-Linolenic acid metabolism	46	dehydratase	ec:4.2.1.92	1	c12645_g1_i1	map00592
alpha-Linolenic acid metabolism	46	O-methyltransferase	ec:2.1.1.141	1	c37526_g1_i1	map00592
alpha-Linolenic acid metabolism	46	hydratase	ec:4.2.1.17	7	c5095_g1_i1, c5095_g1_i2, c15713_g1_i1, c16127_g1_i1, c17912_g1_i3, c19439_g1_i14, c34456_g1_i1	map00592
alpha-Linolenic acid metabolism	46	A1	ec:3.1.1.32	7	c4319_g1_i1, c11148_g1_i1, c14612_g1_i1, c17494_g1_i1, c25031_g1_i1, c29449_g1_i1, c33975_g1_i1	map00592
alpha-Linolenic acid metabolism	46	C-acyltransferase	ec:2.3.1.16	2	c19422_g1_i1, c19422_g1_i2	map00592
alpha-Linolenic acid metabolism	46	13S-lipoxygenase	ec:1.13.11.12	15	c4399_g1_i1, c19993_g1_i1, c19993_g1_i2, c20485_g1_i1, c20836_g1_i1, c21207_g1_i1, c21207_g1_i2, c21366_g1_i1, c21366_g1_i2, c21366_g1_i3, c21568_g1_i1, c33446_g1_i1, c35817_g1_i1, c41268_g1_i1, c41327_g1_i1	map00592
alpha-Linolenic acid metabolism	46	oxidase	ec:1.3.3.6	6	c9216_g1_i1, c11022_g1_i1, c16151_g1_i2, c19905_g1_i1, c19905_g1_i2, c21355_g1_i1	map00592
alpha-Linolenic acid metabolism	46	A2	ec:3.1.1.4	4	c10347_g1_i1, c10347_g1_i2, c14958_g1_i1, c42181_g1_i1	map00592
alpha-Linolenic acid metabolism	46	reductase	ec:1.3.1.42	2	c14588_g1_i1, c18177_g1_i1	map00592
Linoleic acid metabolism	34	acid dehydrogenase	ec:1.14.99.33	1	c15065_g1_i1	map00591
Linoleic acid metabolism	34	13S-lipoxygenase	ec:1.13.11.12	15	c4399_g1_i1, c19993_g1_i1, c19993_g1_i2, c20485_g1_i1, c20836_g1_i1, c21207_g1_i1, c21207_g1_i2, c21366_g1_i1, c21366_g1_i2, c21366_g1_i3, c21568_g1_i1, c33446_g1_i1, c35817_g1_i1, c41268_g1_i1, c41327_g1_i1	map00591
Linoleic acid metabolism	34	monooxygenase	ec:1.14.14.1	14	c11_g1_i1, c2431_g1_i1, c3440_g1_i1, c9771_g1_i1, c18260_g1_i1, c19232_g1_i1, c19896_g1_i1, c20433_g1_i1, c25320_g1_i1, c28401_g1_i1, c29222_g1_i1, c36249_g1_i1, c39756_g1_i1, c41333_g1_i1	map00591
Linoleic acid metabolism	34	A2	ec:3.1.1.4	4	c10347_g1_i1, c10347_g1_i2, c14958_g1_i1, c42181_g1_i1	map00591
Biosynthesis of unsaturated fatty acids	39	hydratase	ec:4.2.1.17	7	c5095_g1_i1, c5095_g1_i2, c15713_g1_i1, c16127_g1_i1, c17912_g1_i3, c19439_g1_i14, c34456_g1_i1	map01040
Biosynthesis of unsaturated fatty acids	39	hydrolase	ec:3.1.2.2	2	c18170_g1_i1, c18170_g2_i1	map01040
Biosynthesis of unsaturated fatty acids	39	reductase	ec:1.1.1.100	10	c6550_g1_i1, c6550_g1_i2, c11523_g1_i1, c16332_g1_i1, c16332_g1_i4, c17313_g1_i2, c17337_g1_i1, c20162_g1_i1, c20162_g1_i2, c35531_g1_i1	map01040
Biosynthesis of unsaturated fatty acids	39	C-acyltransferase	ec:2.3.1.16	2	c19422_g1_i1, c19422_g1_i2	map01040
Biosynthesis of unsaturated fatty acids	39	desaturase	ec:1.14.19.2	7	c4686_g1_i1, c8436_g1_i1, c8555_g1_i1, c10774_g1_i1, c14818_g1_i1, c18806_g1_i1, c22210_g1_i1	map01040
Biosynthesis of unsaturated fatty acids	39	9-desaturase	ec:1.14.19.1	1	c15700_g1_i1	map01040
Biosynthesis of unsaturated fatty acids	39	oxidase	ec:1.3.3.6	6	c9216_g1_i1, c11022_g1_i1, c16151_g1_i2, c19905_g1_i1, c19905_g1_i2, c21355_g1_i1	map01040
Biosynthesis of unsaturated fatty acids	39	reductase (NADPH)	ec:1.3.1.38	4	c15279_g1_i1, c15279_g1_i2, c19320_g1_i1, c19320_g1_i2	map01040
Arachidonic acid metabolism	45	hydrolase	ec:3.3.2.6	1	c6983_g1_i1	map00590
Arachidonic acid metabolism	45	epoxide hydrolase	ec:3.3.2.10	2	c2158_g1_i1, c17048_g1_i3	map00590
Arachidonic acid metabolism	45	glutamyl transpeptidase	ec:2.3.2.2	4	c16796_g1_i1, c18722_g2_i1, c18722_g2_i2, c39367_g1_i1	map00590
Arachidonic acid metabolism	45	1-monooxygenase	ec:1.14.15.3	5	c2240_g1_i1, c20433_g1_i1, c20436_g1_i1, c21069_g1_i1, c21069_g1_i2	map00590
Arachidonic acid metabolism	45	peroxidase	ec:1.11.1.9	14	c10225_g1_i1, c10225_g1_i2, c14707_g1_i1, c15218_g1_i1, c15218_g1_i2, c15218_g1_i3, c15624_g1_i1, c16582_g1_i1, c16692_g1_i1, c16692_g1_i3, c17295_g2_i1, c21378_g1_i1, c29275_g1_i1, c32651_g1_i1	map00590
Arachidonic acid metabolism	45	reductase (NADPH)	ec:1.1.1.184	2	c16488_g1_i1, c30195_g1_i1	map00590
Arachidonic acid metabolism	45	monooxygenase	ec:1.14.14.1	14	c11_g1_i1, c2431_g1_i1, c3440_g1_i1, c9771_g1_i1, c18260_g1_i1, c19232_g1_i1, c19896_g1_i1, c20433_g1_i1, c25320_g1_i1, c28401_g1_i1, c29222_g1_i1, c36249_g1_i1, c39756_g1_i1, c41333_g1_i1	map00590
Arachidonic acid metabolism	45	A2	ec:3.1.1.4	4	c10347_g1_i1, c10347_g1_i2, c14958_g1_i1, c42181_g1_i1	map00590
Taurine and hypotaurine metabolism	13	decarboxylase	ec:4.1.1.15	5	c17473_g1_i1, c20223_g1_i1, c22091_g1_i1, c34842_g1_i1, c39231_g1_i1	map00430
Taurine and hypotaurine metabolism	13	glutamyl transpeptidase	ec:2.3.2.2	4	c16796_g1_i1, c18722_g2_i1, c18722_g2_i2, c39367_g1_i1	map00430
Taurine and hypotaurine metabolism	13	dehydrogenase	ec:1.4.1.2	2	c13533_g1_i1, c24019_g1_i1	map00430
Taurine and hypotaurine metabolism	13	dioxygenase	ec:1.13.11.19	2	c31433_g1_i1, c32364_g1_i1	map00430
Sulfur metabolism	70	adenosine 5-phosphosulfate sulfohydrolase	ec:3.6.2.1	10	c3650_g1_i1, c10685_g1_i1, c12792_g1_i1, c13125_g1_i1, c13125_g1_i2, c13125_g1_i3, c15494_g1_i1, c24328_g1_i1, c37842_g1_i1, c41363_g1_i1	map00920
Sulfur metabolism	70	reductase (ferredoxin)	ec:1.8.7.1	4	c14452_g1_i1, c21363_g1_i1, c21363_g1_i2, c21363_g1_i3	map00920
Sulfur metabolism	70	reductase	ec:1.8.99.2	3	c12244_g1_i1, c19115_g1_i1, c19115_g2_i1	map00920
Sulfur metabolism	70	reductase	ec:1.8.99.1	3	c14452_g1_i1, c21363_g1_i2, c21363_g1_i3	map00920
Sulfur metabolism	70	adenylyltransferase (ADP)	ec:2.7.7.5	1	c10685_g1_i1	map00920
Sulfur metabolism	70	adenylyltransferase	ec:2.7.7.4	6	c13655_g1_i1, c19520_g1_i1, c20903_g3_i1, c20933_g1_i1, c20933_g2_i1, c31107_g1_i1	map00920
Sulfur metabolism	70	sulfurtransferase	ec:2.8.1.1	7	c8281_g1_i1, c10483_g1_i1, c13661_g1_i1, c19875_g1_i1, c19875_g1_i2, c19875_g1_i3, c19875_g1_i4	map00920
Sulfur metabolism	70	oxidase	ec:1.8.3.1	10	c12101_g1_i1, c12487_g1_i1, c12487_g1_i2, c12487_g1_i3, c16257_g1_i1, c16257_g1_i2, c16257_g1_i3, c20248_g2_i1, c20248_g2_i2, c20248_g2_i3	map00920
Sulfur metabolism	70	O-acetyltransferase	ec:2.3.1.30	3	c13474_g1_i1, c17667_g1_i3, c18081_g1_i1	map00920
Sulfur metabolism	70	nucleotidase	ec:3.1.3.7	5	c14052_g1_i1, c14052_g1_i2, c17552_g1_i1, c17552_g1_i2, c19745_g1_i1	map00920
Sulfur metabolism	70	gamma-synthase	ec:2.5.1.48	5	c9460_g1_i1, c11176_g1_i1, c18638_g1_i1, c18638_g1_i2, c21897_g1_i1	map00920
Sulfur metabolism	70	synthase	ec:2.5.1.47	10	c15425_g1_i1, c15425_g1_i2, c16877_g1_i1, c19266_g1_i1, c19266_g2_i1, c19266_g2_i2, c22140_g1_i1, c22680_g1_i1, c23400_g1_i1, c40947_g1_i1	map00920
Sulfur metabolism	70	ATPase	ec:3.6.3.36	2	c32956_g1_i1, c41042_g1_i1	map00920
Sulfur metabolism	70	ATPase	ec:3.6.3.25	1	c25352_g1_i1	map00920
Sulfur metabolism	70	reductase (thioredoxin)	ec:1.8.4.8	3	c12244_g1_i1, c19115_g1_i1, c19115_g2_i1	map00920
Sulfur metabolism	70	kinase	ec:2.7.1.25	4	c9000_g1_i1, c9000_g1_i2, c9667_g1_i1, c9667_g1_i2	map00920
Steroid degradation	17	dehydrogenase	ec:1.1.1.145	15	c1093_g1_i1, c1984_g1_i1, c5103_g1_i1, c7099_g1_i1, c7136_g2_i1, c7776_g1_i1, c7776_g1_i2, c8203_g1_i1, c16425_g1_i1, c18425_g1_i2, c19048_g1_i3, c19048_g1_i4, c19449_g1_i1, c29267_g1_i1, c35082_g1_i1	map00984
Steroid degradation	17	4-dehydrogenase (acceptor)	ec:1.3.99.5	2	c19320_g1_i1, c19320_g1_i2	map00984
Drug metabolism - other enzymes	51	dehydrogenase (NADP+)	ec:1.3.1.2	1	c21680_g2_i1	map00983
Drug metabolism - other enzymes	51	oxidase	ec:1.17.3.2	1	c19605_g1_i1	map00983
Drug metabolism - other enzymes	51	ec:3.5.1.6 beta-ureidopropionase	ec:3.5.1.6	1	c15052_g1_i1	map00983
Drug metabolism - other enzymes	51	phosphoribosyltransferase	ec:2.4.2.10	4	c17374_g1_i1, c27830_g1_i1, c29315_g1_i1, c36178_g1_i1	map00983
Drug metabolism - other enzymes	51	synthase (glutamine-hydrolysing)	ec:6.3.5.2	1	c13318_g1_i1	map00983
Drug metabolism - other enzymes	51	phosphoribosyltransferase	ec:2.4.2.8	2	c7319_g1_i1, c7319_g1_i2	map00983
Drug metabolism - other enzymes	51	diphosphatase	ec:3.6.1.19	2	c14569_g1_i1, c14569_g2_i1	map00983
Drug metabolism - other enzymes	51	1-naphthol glucuronyltransferase	ec:2.4.1.17	3	c108_g1_i1, c11526_g1_i1, c33263_g1_i1	map00983
Drug metabolism - other enzymes	51	dehydrogenase	ec:1.1.1.205	1	c15569_g1_i1	map00983
Drug metabolism - other enzymes	51	ali-esterase	ec:3.1.1.1	18	c9402_g1_i1, c9402_g1_i2, c9827_g1_i1, c11808_g1_i1, c12416_g1_i1, c12416_g1_i2, c14536_g1_i1, c14536_g1_i2, c16169_g1_i1, c16572_g1_i1, c16879_g1_i1, c17353_g1_i1, c27794_g1_i1, c29929_g1_i1, c30811_g1_i1, c39822_g1_i1, c42326_g1_i1, c43644_g1_i1	map00983
Drug metabolism - other enzymes	51	kinase	ec:2.7.1.48	15	c7325_g1_i1, c9024_g1_i1, c11090_g1_i1, c11090_g1_i2, c12340_g1_i1, c15711_g1_i1, c16615_g1_i1, c16688_g1_i1, c16688_g2_i1, c16688_g1_i2, c16688_g2_i2, c26225_g1_i1, c27072_g1_i1, c30338_g1_i1, c39349_g1_i1	map00983
Drug metabolism - other enzymes	51	kinase	ec:2.7.1.21	2	c10133_g1_i1, c15942_g1_i1	map00983
Drug metabolism - cytochrome P450	60	dehydrogenase	ec:1.1.1.1	6	c628_g1_i1, c4214_g1_i1, c7573_g1_i1, c15655_g2_i1, c17337_g1_i1, c17434_g1_i2	map00982
Drug metabolism - cytochrome P450	60	oxidase	ec:1.2.3.1	3	c9638_g1_i1, c25505_g1_i1, c33769_g1_i1	map00982
Drug metabolism - cytochrome P450	60	monooxygenase	ec:1.14.13.8	17	c13651_g1_i1, c15862_g1_i1, c18888_g1_i1, c18888_g1_i2, c18888_g1_i3, c18888_g1_i4, c18888_g1_i5, c18888_g1_i6, c18888_g1_i7, c18888_g1_i8, c22655_g1_i1, c30161_g1_i1, c31747_g1_i1, c34407_g1_i1, c36239_g1_i1, c37034_g1_i1, c40048_g1_i1	map00982
Drug metabolism - cytochrome P450	60	dehydrogenase [NAD(P)+]	ec:1.2.1.5	7	c14921_g1_i1, c14921_g1_i2, c14922_g1_i1, c15620_g1_i1, c19423_g1_i1, c19584_g1_i1, c19808_g1_i1	map00982
Drug metabolism - cytochrome P450	60	1-naphthol glucuronyltransferase	ec:2.4.1.17	3	c108_g1_i1, c11526_g1_i1, c33263_g1_i1	map00982
Drug metabolism - cytochrome P450	60	transferase	ec:2.5.1.18	10	c13606_g1_i1, c14707_g1_i1, c15624_g1_i1, c17171_g2_i1, c18420_g1_i2, c18420_g1_i3, c21042_g1_i3, c36605_g1_i1, c38148_g1_i1, c41088_g1_i1	map00982
Drug metabolism - cytochrome P450	60	monooxygenase	ec:1.14.14.1	14	c11_g1_i1, c2431_g1_i1, c3440_g1_i1, c9771_g1_i1, c18260_g1_i1, c19232_g1_i1, c19896_g1_i1, c20433_g1_i1, c25320_g1_i1, c28401_g1_i1, c29222_g1_i1, c36249_g1_i1, c39756_g1_i1, c41333_g1_i1	map00982
Insect hormone biosynthesis	2	dehydrogenase (NADP+)	ec:1.1.1.216	2	c16037_g1_i1, c16037_g1_i3	map00981
Metabolism of xenobiotics by cytochrome P450	47	epoxide hydrolase	ec:3.3.2.9	5	c5883_g1_i1, c5883_g1_i2, c20244_g2_i1, c20244_g2_i2, c36300_g1_i1	map00980
Metabolism of xenobiotics by cytochrome P450	47	reductase (NADPH)	ec:1.1.1.184	2	c16488_g1_i1, c30195_g1_i1	map00980
Metabolism of xenobiotics by cytochrome P450	47	dehydrogenase	ec:1.1.1.1	6	c628_g1_i1, c4214_g1_i1, c7573_g1_i1, c15655_g2_i1, c17337_g1_i1, c17434_g1_i2	map00980
Metabolism of xenobiotics by cytochrome P450	47	dehydrogenase [NAD(P)+]	ec:1.2.1.5	7	c14921_g1_i1, c14921_g1_i2, c14922_g1_i1, c15620_g1_i1, c19423_g1_i1, c19584_g1_i1, c19808_g1_i1	map00980
Metabolism of xenobiotics by cytochrome P450	47	1-naphthol glucuronyltransferase	ec:2.4.1.17	3	c108_g1_i1, c11526_g1_i1, c33263_g1_i1	map00980
Metabolism of xenobiotics by cytochrome P450	47	transferase	ec:2.5.1.18	10	c13606_g1_i1, c14707_g1_i1, c15624_g1_i1, c17171_g2_i1, c18420_g1_i2, c18420_g1_i3, c21042_g1_i3, c36605_g1_i1, c38148_g1_i1, c41088_g1_i1	map00980
Metabolism of xenobiotics by cytochrome P450	47	monooxygenase	ec:1.14.14.1	14	c11_g1_i1, c2431_g1_i1, c3440_g1_i1, c9771_g1_i1, c18260_g1_i1, c19232_g1_i1, c19896_g1_i1, c20433_g1_i1, c25320_g1_i1, c28401_g1_i1, c29222_g1_i1, c36249_g1_i1, c39756_g1_i1, c41333_g1_i1	map00980
Arginine and proline metabolism	115	synthase	ec:6.3.4.5	6	c13804_g1_i1, c13804_g1_i2, c21038_g3_i1, c21038_g3_i2, c21038_g3_i3, c21038_g3_i4	map00330
Arginine and proline metabolism	115	decarboxylase	ec:4.1.1.50	7	c17757_g1_i1, c20507_g1_i1, c20589_g1_i1, c20589_g1_i2, c20589_g1_i3, c27873_g1_i1, c36612_g1_i1	map00330
Arginine and proline metabolism	115	arginine amidinase	ec:3.5.3.1	2	c9649_g1_i1, c9649_g1_i2	map00330
Arginine and proline metabolism	115	decarboxylase	ec:4.1.1.19	2	c17757_g1_i1, c20175_g3_i1	map00330
Arginine and proline metabolism	115	ec:3.5.1.5 urease	ec:3.5.1.5	2	c15658_g1_i1, c15658_g1_i2	map00330
Arginine and proline metabolism	115	acylamidase	ec:3.5.1.4	2	c19782_g1_i1, c31941_g1_i1	map00330
Arginine and proline metabolism	115	dehydrogenase (NADP+)	ec:1.4.1.4	2	c19339_g1_i1, c19339_g1_i2	map00330
Arginine and proline metabolism	115	dehydrogenase [NAD(P)+]	ec:1.4.1.3	5	c13533_g1_i1, c17119_g1_i1, c21583_g2_i1, c21583_g2_i2, c24019_g1_i1	map00330
Arginine and proline metabolism	115	dehydrogenase	ec:1.4.1.2	2	c13533_g1_i1, c24019_g1_i1	map00330
Arginine and proline metabolism	115	kinase	ec:2.7.2.8	2	c18211_g1_i1, c18211_g1_i2	map00330
Arginine and proline metabolism	115	amidase	ec:3.5.1.53	1	c14860_g1_i1	map00330
Arginine and proline metabolism	115	5-kinase	ec:2.7.2.11	5	c12927_g1_i1, c12927_g1_i2, c18211_g1_i1, c18211_g1_i2, c19736_g1_i1	map00330
Arginine and proline metabolism	115	N-acetyltransferase	ec:2.3.1.35	2	c20385_g3_i1, c20385_g3_i6	map00330
Arginine and proline metabolism	115	acid amidohydrolase	ec:3.5.1.14	4	c10344_g1_i1, c10894_g1_i1, c13114_g1_i1, c13114_g1_i2	map00330
Arginine and proline metabolism	115	lyase	ec:4.3.2.1	1	c17909_g1_i1	map00330
Arginine and proline metabolism	115	dehydrogenase (NAD+)	ec:1.2.1.3	8	c14798_g1_i1, c14922_g1_i1, c15620_g1_i1, c17595_g1_i1, c19316_g1_i1, c19423_g1_i1, c26963_g1_i1, c36394_g1_i1	map00330
Arginine and proline metabolism	115	dioxygenase	ec:1.14.11.2	6	c1374_g1_i2, c10310_g1_i1, c10310_g1_i3, c16927_g1_i1, c18002_g1_i1, c31628_g1_i1	map00330
Arginine and proline metabolism	115	N-acetyltransferase	ec:2.3.1.1	6	c2292_g1_i1, c4338_g1_i1, c9494_g1_i1, c17024_g1_i2, c20385_g3_i1, c20385_g3_i6	map00330
Arginine and proline metabolism	115	reductase	ec:1.5.1.2	1	c13203_g1_i1	map00330
Arginine and proline metabolism	115	carbamoyltransferase	ec:2.1.3.3	1	c16457_g1_i1	map00330
Arginine and proline metabolism	115	synthase	ec:2.5.1.22	2	c1384_g1_i1, c15325_g1_i1	map00330
Arginine and proline metabolism	115	synthase	ec:2.5.1.16	9	c275_g1_i1, c1384_g1_i1, c11195_g1_i1, c15325_g1_i1, c17399_g2_i1, c20834_g1_i1, c20834_g1_i2, c20834_g2_i1, c20834_g2_i2	map00330
Arginine and proline metabolism	115	dehydrogenase	ec:1.2.1.41	1	c19736_g1_i1	map00330
Arginine and proline metabolism	115	deiminase	ec:3.5.3.12	2	c15880_g1_i1, c15880_g1_i2	map00330
Arginine and proline metabolism	115	transaminase	ec:2.6.1.1	24	c8718_g1_i1, c8791_g1_i1, c15955_g1_i1, c16285_g1_i1, c16285_g2_i1, c16285_g2_i2, c16285_g2_i3, c16670_g1_i1, c16859_g1_i1, c17567_g1_i1, c18863_g1_i1, c18863_g1_i2, c18872_g1_i1, c18953_g1_i1, c19374_g1_i1, c19374_g1_i2, c19783_g1_i1, c21161_g2_i1, c24506_g1_i1, c28073_g1_i1, c28486_g1_i1, c29270_g1_i1, c31527_g1_i1, c41871_g1_i1	map00330
Arginine and proline metabolism	115	reductase	ec:1.2.1.38	3	c17142_g1_i1, c17142_g1_i2, c18668_g1_i1	map00330
Arginine and proline metabolism	115	ligase	ec:6.3.1.2	13	c7494_g1_i1, c7494_g1_i2, c7962_g1_i1, c8580_g1_i1, c9883_g1_i1, c11205_g1_i1, c13824_g1_i1, c13837_g1_i1, c13837_g1_i2, c14254_g1_i1, c14254_g1_i2, c19072_g1_i1, c19354_g1_i1	map00330
Arginine and proline metabolism	115	transaminase	ec:2.6.1.21	2	c16534_g1_i2, c36412_g1_i1	map00330
Arginine and proline metabolism	115	aminotransferase	ec:2.6.1.13	1	c11131_g1_i1	map00330
Arginine and proline metabolism	115	transaminase	ec:2.6.1.11	1	c17109_g1_i1	map00330
Caffeine metabolism	17	oxidase	ec:1.17.3.2	1	c19605_g1_i1	map00232
Caffeine metabolism	17	urate hydroxylase	ec:1.7.3.3	2	c11643_g1_i1, c11643_g1_i2	map00232
Caffeine metabolism	17	monooxygenase	ec:1.14.14.1	14	c11_g1_i1, c2431_g1_i1, c3440_g1_i1, c9771_g1_i1, c18260_g1_i1, c19232_g1_i1, c19896_g1_i1, c20433_g1_i1, c25320_g1_i1, c28401_g1_i1, c29222_g1_i1, c36249_g1_i1, c39756_g1_i1, c41333_g1_i1	map00232
Purine metabolism	611	synthase	ec:6.3.4.4	1	c15767_g1_i1	map00230
Purine metabolism	611	diphosphokinase	ec:2.7.6.5	7	c2571_g1_i1, c5928_g1_i1, c10865_g1_i1, c19848_g1_i2, c20576_g1_i1, c20576_g1_i2, c20576_g1_i3	map00230
Purine metabolism	611	diphosphokinase	ec:2.7.6.1	4	c11738_g1_i1, c13679_g1_i1, c16588_g1_i1, c17070_g2_i1	map00230
Purine metabolism	611	deiminase	ec:3.5.3.9	2	c21384_g1_i1, c21384_g1_i4	map00230
Purine metabolism	611	carboxylase	ec:4.1.1.21	2	c8135_g1_i1, c17488_g1_i1	map00230
Purine metabolism	611	3'-diphosphatase	ec:3.1.7.2	4	c859_g1_i1, c13117_g1_i1, c15680_g1_i2, c15680_g1_i3	map00230
Purine metabolism	611	oxidase	ec:1.17.3.2	1	c19605_g1_i1	map00230
Purine metabolism	611	urate hydroxylase	ec:1.7.3.3	2	c11643_g1_i1, c11643_g1_i2	map00230
Purine metabolism	611	synthase	ec:6.3.2.6	3	c18834_g1_i1, c18834_g3_i1, c18834_g1_i2	map00230
Purine metabolism	611	kinase	ec:2.7.4.8	6	c13169_g1_i1, c15288_g1_i1, c15288_g2_i1, c15288_g3_i1, c15288_g2_i2, c30111_g1_i1	map00230
Purine metabolism	611	kinase	ec:2.7.4.6	8	c5889_g1_i1, c7982_g1_i2, c11115_g1_i1, c15260_g1_i1, c18588_g1_i1, c21808_g1_i1, c26087_g1_i1, c31950_g1_i1	map00230
Purine metabolism	611	kinase	ec:2.7.4.3	12	c12853_g1_i1, c12853_g1_i2, c13071_g1_i1, c17440_g1_i1, c17440_g1_i2, c18261_g1_i1, c18261_g2_i1, c18261_g1_i2, c18572_g1_i1, c18572_g1_i2, c20016_g1_i1, c20016_g1_i2	map00230
Purine metabolism	611	phosphoribosyldiphosphate 5-amidotransferase	ec:2.4.2.14	5	c8738_g1_i1, c8738_g1_i2, c12970_g1_i1, c18778_g1_i1, c18778_g1_i2	map00230
Purine metabolism	611	ec:3.5.1.5 urease	ec:3.5.1.5	2	c15658_g1_i1, c15658_g1_i2	map00230
Purine metabolism	611	synthase	ec:6.3.5.3	1	c19038_g1_i1	map00230
Purine metabolism	611	synthase (glutamine-hydrolysing)	ec:6.3.5.2	1	c13318_g1_i1	map00230
Purine metabolism	611	formyltransferase	ec:2.1.2.3	3	c16955_g1_i1, c16955_g2_i1, c16955_g1_i2	map00230
Purine metabolism	611	formyltransferase	ec:2.1.2.2	1	c13890_g1_i2	map00230
Purine metabolism	611	cyclohydrolase	ec:3.5.4.10	3	c16955_g1_i1, c16955_g2_i1, c16955_g1_i2	map00230
Purine metabolism	611	nucleotidyltransferase	ec:2.7.7.8	2	c20605_g1_i1, c42408_g1_i1	map00230
Purine metabolism	611	DNA polymerase	ec:2.7.7.7	58	c103_g1_i1, c2289_g1_i1, c2345_g1_i1, c4068_g1_i1, c5980_g1_i1, c5980_g1_i2, c6143_g1_i1, c7008_g1_i1, c7458_g1_i2, c8732_g1_i1, c8732_g1_i2, c8896_g1_i1, c9508_g1_i1, c9856_g1_i1, c10712_g1_i1, c12284_g1_i1, c12508_g1_i1, c16090_g1_i1, c17423_g1_i1, c19544_g2_i1, c21085_g1_i1, c21723_g1_i1, c21749_g1_i1, c21926_g1_i1, c22200_g1_i1, c23086_g1_i1, c24379_g1_i1, c24725_g1_i1, c24826_g1_i1, c25796_g…	map00230
Purine metabolism	611	RNA polymerase	ec:2.7.7.6	78	c1869_g1_i1, c5224_g1_i1, c6147_g1_i1, c8018_g1_i1, c9242_g1_i1, c9294_g1_i1, c9619_g1_i1, c9619_g1_i2, c9878_g1_i1, c9878_g1_i2, c11449_g1_i1, c11569_g1_i2, c11751_g1_i1, c11755_g1_i1, c11874_g1_i1, c11874_g1_i2, c12178_g1_i1, c12920_g1_i1, c12994_g1_i1, c14502_g1_i1, c14643_g1_i1, c15442_g1_i2, c15442_g1_i3, c16918_g1_i1, c16918_g1_i2, c16918_g1_i3, c16941_g1_i1, c16957_g1_i1, c17211_g1_i1, c17…	map00230
Purine metabolism	611	adenylyltransferase	ec:2.7.7.4	6	c13655_g1_i1, c19520_g1_i1, c20903_g3_i1, c20933_g1_i1, c20933_g2_i1, c31107_g1_i1	map00230
Purine metabolism	611	deaminase	ec:3.5.4.6	2	c20901_g1_i1, c41992_g1_i1	map00230
Purine metabolism	611	deaminase	ec:3.5.4.4	1	c13408_g1_i2	map00230
Purine metabolism	611	phosphoribosyltransferase	ec:2.4.2.8	2	c7319_g1_i1, c7319_g1_i2	map00230
Purine metabolism	611	phosphoribosyltransferase	ec:2.4.2.7	9	c1514_g1_i1, c12983_g1_i1, c13161_g1_i1, c13161_g1_i2, c13161_g1_i3, c16003_g1_i1, c16003_g1_i2, c16003_g1_i3, c31270_g1_i1	map00230
Purine metabolism	611	reductase	ec:1.17.4.1	5	c18547_g1_i1, c20429_g1_i1, c20429_g1_i2, c39913_g1_i1, c40420_g1_i1	map00230
Purine metabolism	611	nucleosidase	ec:3.2.2.7	3	c19379_g1_i1, c19379_g1_i2, c19379_g1_i3	map00230
Purine metabolism	611	cyclo-ligase	ec:6.3.3.1	1	c19885_g1_i1	map00230
Purine metabolism	611	nucleosidase	ec:3.2.2.2	4	c13248_g1_i1, c19379_g1_i1, c19379_g1_i2, c19379_g1_i3	map00230
Purine metabolism	611	uridine 5'-nucleotidase	ec:3.1.3.5	5	c3395_g1_i1, c20701_g2_i1, c21262_g1_i4, c22345_g1_i1, c30178_g1_i1	map00230
Purine metabolism	611	diphosphate phosphatase	ec:3.6.1.6	2	c19743_g1_i2, c21728_g1_i1	map00230
Purine metabolism	611	adenylpyrophosphatase	ec:3.6.1.3	146	c373_g1_i1, c640_g1_i1, c1406_g1_i1, c1448_g1_i1, c1522_g1_i1, c2056_g1_i1, c2056_g1_i2, c2858_g1_i1, c3138_g1_i1, c3138_g1_i2, c3537_g1_i1, c3654_g1_i1, c3981_g1_i1, c4467_g1_i1, c5296_g1_i1, c5349_g1_i1, c5788_g1_i1, c6997_g1_i1, c7014_g1_i1, c7229_g1_i1, c7244_g1_i1, c8347_g1_i1, c8750_g1_i1, c9551_g1_i1, c10233_g1_i1, c10811_g1_i1, c11028_g1_i1, c11250_g1_i1, c11493_g1_i1, c12480_g1_i2, c1248…	map00230
Purine metabolism	611	lyase	ec:4.3.2.2	1	c16628_g1_i1	map00230
Purine metabolism	611	ec:3.5.2.5 allantoinase	ec:3.5.2.5	1	c15875_g1_i1	map00230
Purine metabolism	611	ligase	ec:6.3.4.13	1	c17032_g1_i1	map00230
Purine metabolism	611	diphosphatase	ec:3.6.1.19	2	c14569_g1_i1, c14569_g2_i1	map00230
Purine metabolism	611	(asymmetrical)	ec:3.6.1.17	1	c10149_g1_i1	map00230
Purine metabolism	611	phosphatase	ec:3.6.1.15	186	c69_g1_i1, c69_g1_i2, c266_g1_i1, c507_g1_i1, c510_g1_i1, c545_g1_i1, c656_g1_i1, c1972_g1_i1, c2019_g1_i1, c2345_g1_i1, c2739_g1_i1, c3448_g1_i1, c4085_g1_i1, c4218_g1_i1, c4274_g1_i1, c4568_g1_i1, c4673_g1_i1, c4777_g1_i1, c4859_g1_i1, c5144_g1_i1, c5230_g1_i1, c5335_g1_i1, c5351_g1_i1, c5439_g1_i1, c5845_g1_i1, c5875_g1_i1, c5931_g1_i1, c6018_g2_i1, c6336_g1_i1, c6593_g1_i1, c6739_g1_i1, c7008…	map00230
Purine metabolism	611	kinase	ec:2.7.4.10	2	c18261_g1_i1, c18261_g1_i2	map00230
Purine metabolism	611	dehydrogenase	ec:1.1.1.205	1	c15569_g1_i1	map00230
Purine metabolism	611	(alpha-D-glucose-1,6-bisphosphate-dependent)	ec:5.4.2.2	3	c18882_g1_i1, c21013_g1_i1, c21013_g1_i2	map00230
Purine metabolism	611	kinase	ec:2.7.1.40	27	c1412_g1_i1, c3373_g1_i1, c5850_g1_i1, c7687_g1_i1, c9408_g1_i1, c9964_g1_i1, c15770_g1_i2, c17450_g1_i1, c18757_g1_i1, c18757_g1_i2, c20177_g1_i1, c20177_g2_i1, c20330_g1_i1, c20330_g1_i2, c20330_g1_i3, c20465_g1_i1, c20465_g1_i2, c20495_g2_i1, c20495_g2_i2, c20522_g1_i1, c20546_g1_i1, c20546_g1_i2, c21495_g2_i1, c25896_g1_i1, c28166_g1_i1, c34250_g1_i1, c41703_g1_i1	map00230
Purine metabolism	611	kinase	ec:2.7.1.25	4	c9000_g1_i1, c9000_g1_i2, c9667_g1_i1, c9667_g1_i2	map00230
Purine metabolism	611	kinase	ec:2.7.1.20	5	c17825_g1_i1, c18700_g1_i1, c23076_g1_i1, c32791_g1_i1, c37341_g1_i1	map00230
Aminobenzoate degradation	92	hydratase	ec:4.2.1.84	2	c18372_g1_i1, c18372_g1_i2	map00627
Aminobenzoate degradation	92	hydratase	ec:4.2.1.17	7	c5095_g1_i1, c5095_g1_i2, c15713_g1_i1, c16127_g1_i1, c17912_g1_i3, c19439_g1_i14, c34456_g1_i1	map00627
Aminobenzoate degradation	92	acylamidase	ec:3.5.1.4	2	c19782_g1_i1, c31941_g1_i1	map00627
Aminobenzoate degradation	92	nitrophenyl phosphatase	ec:3.1.3.41	17	c7426_g1_i1, c7747_g1_i1, c9197_g1_i2, c9643_g1_i1, c10003_g1_i1, c11164_g1_i1, c11621_g1_i2, c13270_g2_i1, c15820_g1_i1, c16143_g1_i1, c16990_g1_i1, c17370_g1_i1, c19661_g1_i1, c20684_g1_i1, c20896_g2_i1, c20896_g2_i2, c21048_g1_i1	map00627
Aminobenzoate degradation	92	phosphatase	ec:3.1.3.2	48	c142_g1_i1, c1717_g1_i1, c4050_g1_i1, c5248_g1_i1, c5805_g1_i1, c8075_g1_i1, c8176_g1_i1, c8176_g1_i2, c8575_g1_i1, c9378_g1_i1, c12512_g1_i1, c14626_g1_i1, c15074_g1_i1, c16060_g1_i1, c18828_g1_i1, c18905_g2_i1, c18905_g2_i2, c18905_g2_i3, c18949_g1_i1, c18949_g1_i2, c19256_g1_i1, c19505_g1_i1, c19505_g1_i2, c19505_g1_i3, c19505_g1_i4, c19653_g1_i1, c19681_g1_i1, c19681_g1_i2, c19868_g1_i1, c198…	map00627
Aminobenzoate degradation	92	acetylphosphatase	ec:3.6.1.7	1	c5711_g1_i1	map00627
Aminobenzoate degradation	92	monooxygenase	ec:1.14.13.82	1	c8500_g1_i1	map00627
Aminobenzoate degradation	92	monooxygenase	ec:1.14.14.1	14	c11_g1_i1, c2431_g1_i1, c3440_g1_i1, c9771_g1_i1, c18260_g1_i1, c19232_g1_i1, c19896_g1_i1, c20433_g1_i1, c25320_g1_i1, c28401_g1_i1, c29222_g1_i1, c36249_g1_i1, c39756_g1_i1, c41333_g1_i1	map00627
Lipoic acid metabolism	6	synthase	ec:2.8.1.8	6	c4919_g1_i1, c12821_g1_i1, c16706_g1_i1, c16706_g1_i2, c16706_g1_i3, c17819_g1_i1	map00785
Naphthalene degradation	6	dehydrogenase	ec:1.1.1.1	6	c628_g1_i1, c4214_g1_i1, c7573_g1_i1, c15655_g2_i1, c17337_g1_i1, c17434_g1_i2	map00626
Carbon fixation pathways in prokaryotes	86	ligase	ec:6.3.4.3	1	c19381_g1_i1	map00720
Carbon fixation pathways in prokaryotes	86	carboxylase	ec:4.1.1.31	11	c2462_g1_i1, c3762_g1_i1, c11966_g1_i1, c12236_g1_i1, c15684_g1_i1, c20597_g2_i1, c20955_g2_i1, c21558_g1_i1, c21558_g1_i2, c21558_g1_i3, c21558_g1_i4	map00720
Carbon fixation pathways in prokaryotes	86	reductase [NAD(P)H]	ec:1.5.1.20	1	c19954_g1_i1	map00720
Carbon fixation pathways in prokaryotes	86	phosphate dikinase	ec:2.7.9.1	1	c21159_g1_i1	map00720
Carbon fixation pathways in prokaryotes	86	hydratase	ec:4.2.1.17	7	c5095_g1_i1, c5095_g1_i2, c15713_g1_i1, c16127_g1_i1, c17912_g1_i3, c19439_g1_i14, c34456_g1_i1	map00720
Carbon fixation pathways in prokaryotes	86	carboxylase	ec:6.4.1.2	4	c21169_g1_i1, c21169_g1_i2, c21676_g1_i1, c21676_g1_i2	map00720
Carbon fixation pathways in prokaryotes	86	cyclohydrolase	ec:3.5.4.9	4	c15963_g1_i1, c17867_g1_i1, c17867_g1_i2, c17867_g1_i3	map00720
Carbon fixation pathways in prokaryotes	86	citrate synthase	ec:2.3.3.8	5	c8416_g1_i1, c19921_g1_i1, c19921_g2_i1, c21009_g2_i1, c21009_g2_i2	map00720
Carbon fixation pathways in prokaryotes	86	ligase (ADP-forming)	ec:6.2.1.5	8	c8416_g1_i1, c14219_g1_i1, c16485_g1_i1, c16485_g1_i2, c19921_g1_i1, c19921_g2_i1, c21009_g2_i1, c21009_g2_i2	map00720
Carbon fixation pathways in prokaryotes	86	ligase	ec:6.2.1.1	9	c1347_g1_i1, c11135_g1_i1, c12736_g1_i1, c15267_g1_i1, c20231_g1_i1, c21076_g1_i1, c21076_g1_i2, c35500_g1_i1, c39512_g1_i1	map00720
Carbon fixation pathways in prokaryotes	86	dehydrogenase (NADP+)	ec:1.1.1.42	6	c278_g1_i1, c12412_g1_i1, c18904_g1_i1, c18904_g1_i2, c18904_g1_i3, c22847_g1_i1	map00720
Carbon fixation pathways in prokaryotes	86	dehydrogenase	ec:1.1.1.37	12	c12094_g1_i1, c12574_g1_i1, c14581_g1_i1, c15155_g1_i1, c18364_g1_i1, c18364_g1_i2, c20509_g1_i1, c20509_g1_i2, c20509_g1_i3, c24415_g1_i1, c36457_g1_i1, c41629_g1_i1	map00720
Carbon fixation pathways in prokaryotes	86	C-acetyltransferase	ec:2.3.1.9	2	c2329_g1_i1, c6717_g1_i1	map00720
Carbon fixation pathways in prokaryotes	86	dehydrogenase	ec:1.1.1.35	9	c5095_g1_i1, c5095_g1_i2, c5641_g1_i1, c12049_g1_i1, c12049_g1_i2, c20680_g1_i1, c20839_g1_i1, c34456_g1_i1, c37690_g1_i1	map00720
Carbon fixation pathways in prokaryotes	86	dehydrogenase (NADP+)	ec:1.5.1.5	5	c15963_g1_i1, c17867_g1_i1, c17867_g1_i2, c17867_g1_i3, c38756_g1_i1	map00720
Carbon fixation pathways in prokaryotes	86	hydratase	ec:4.2.1.3	11	c2309_g1_i1, c10212_g1_i1, c10212_g1_i2, c18424_g1_i1, c18424_g1_i2, c20967_g1_i1, c20977_g1_i1, c20977_g1_i2, c28024_g1_i1, c30565_g1_i1, c34873_g1_i1	map00720
Carbon fixation pathways in prokaryotes	86	hydratase	ec:4.2.1.2	2	c19827_g1_i1, c19827_g1_i2	map00720
Chloroalkane and chloroalkene degradation	23	epoxide hydrolase	ec:3.3.2.10	2	c2158_g1_i1, c17048_g1_i3	map00625
Chloroalkane and chloroalkene degradation	23	dehydrogenase	ec:1.1.1.1	6	c628_g1_i1, c4214_g1_i1, c7573_g1_i1, c15655_g2_i1, c17337_g1_i1, c17434_g1_i2	map00625
Chloroalkane and chloroalkene degradation	23	dehalogenase	ec:3.8.1.5	7	c18775_g1_i1, c18775_g1_i2, c18775_g1_i3, c18775_g1_i4, c19957_g1_i1, c19957_g1_i2, c19957_g1_i3	map00625
Chloroalkane and chloroalkene degradation	23	dehydrogenase (NAD+)	ec:1.2.1.3	8	c14798_g1_i1, c14922_g1_i1, c15620_g1_i1, c17595_g1_i1, c19316_g1_i1, c19423_g1_i1, c26963_g1_i1, c36394_g1_i1	map00625
Toluene degradation	11	maleylacetate enol-lactonase	ec:3.1.1.45	2	c16108_g1_i1, c16108_g1_i2	map00623
Toluene degradation	11	dehydrogenase	ec:1.1.1.35	9	c5095_g1_i1, c5095_g1_i2, c5641_g1_i1, c12049_g1_i1, c12049_g1_i2, c20680_g1_i1, c20839_g1_i1, c34456_g1_i1, c37690_g1_i1	map00623
Valine, leucine and isoleucine biosynthesis	36	dehydratase	ec:4.2.1.33	3	c17852_g1_i1, c18424_g1_i1, c18424_g1_i2	map00290
Valine, leucine and isoleucine biosynthesis	36	ammonia-lyase	ec:4.3.1.19	3	c7211_g1_i1, c17276_g1_i1, c17276_g1_i2	map00290
Valine, leucine and isoleucine biosynthesis	36	synthase	ec:2.2.1.6	11	c3415_g1_i1, c15369_g1_i1, c16514_g1_i1, c19365_g1_i1, c19825_g1_i1, c19825_g1_i2, c19825_g1_i3, c19825_g1_i4, c19825_g1_i5, c21545_g1_i1, c21545_g1_i2	map00290
Valine, leucine and isoleucine biosynthesis	36	reductoisomerase	ec:1.1.1.86	1	c19466_g1_i1	map00290
Valine, leucine and isoleucine biosynthesis	36	dehydrogenase	ec:1.1.1.85	6	c14993_g1_i2, c21301_g1_i1, c21301_g1_i2, c21301_g1_i3, c21301_g1_i4, c21301_g1_i5	map00290
Valine, leucine and isoleucine biosynthesis	36	synthase	ec:2.3.3.13	4	c10436_g1_i1, c20917_g1_i1, c20917_g1_i2, c20917_g1_i3	map00290
Valine, leucine and isoleucine biosynthesis	36	transaminase	ec:2.6.1.42	6	c4260_g1_i1, c19277_g1_i1, c20385_g8_i1, c20385_g1_i3, c20385_g1_i5, c20385_g1_i7	map00290
Valine, leucine and isoleucine biosynthesis	36	dehydratase	ec:4.2.1.9	2	c20040_g1_i1, c20040_g1_i2	map00290
Photosynthesis	6	reductase	ec:1.18.1.2	5	c17722_g2_i1, c20905_g1_i1, c20905_g2_i1, c20905_g1_i2, c20905_g1_i3	map00195
Photosynthesis	6	reductase	ec:1.10.9.1	1	c16102_g1_i1	map00195
Biotin metabolism	25	reductase	ec:1.1.1.100	10	c6550_g1_i1, c6550_g1_i2, c11523_g1_i1, c16332_g1_i1, c16332_g1_i4, c17313_g1_i2, c17337_g1_i1, c20162_g1_i1, c20162_g1_i2, c35531_g1_i1	map00780
Biotin metabolism	25	synthase	ec:2.8.1.6	1	c13949_g1_i1	map00780
Biotin metabolism	25	synthase	ec:2.3.1.47	2	c16472_g1_i1, c16472_g1_i2	map00780
Biotin metabolism	25	synthase I	ec:2.3.1.41	9	c2679_g1_i1, c3579_g1_i1, c8826_g1_i1, c13867_g1_i1, c13867_g1_i2, c19488_g1_i1, c19488_g2_i1, c33478_g1_i1, c34465_g1_i1	map00780
Biotin metabolism	25	synthase	ec:6.3.3.3	2	c13305_g1_i1, c26868_g1_i1	map00780
Biotin metabolism	25	ligase	ec:6.3.4.15	1	c5804_g1_i1	map00780
Biotin metabolism	25	ligase	ec:6.3.4.11	1	c5804_g1_i1	map00780
Biotin metabolism	25	transaminase	ec:2.6.1.62	1	c26868_g1_i1	map00780
Ubiquinone and other terpenoid-quinone biosynthesis	58	synthase	ec:4.1.3.36	7	c3694_g1_i1, c3694_g1_i2, c7983_g1_i1, c17076_g1_i1, c17076_g1_i2, c17076_g1_i3, c17076_g1_i4	map00130
Ubiquinone and other terpenoid-quinone biosynthesis	58	synthase	ec:2.2.1.9	3	c2782_g1_i1, c26379_g1_i1, c27794_g1_i1	map00130
Ubiquinone and other terpenoid-quinone biosynthesis	58	dehydrogenase (quinone)	ec:1.6.5.2	2	c2591_g1_i1, c32281_g1_i1	map00130
Ubiquinone and other terpenoid-quinone biosynthesis	58	dioxygenase	ec:1.13.11.27	1	c21144_g1_i1	map00130
Ubiquinone and other terpenoid-quinone biosynthesis	58	reductase	ec:1.1.1.237	1	c18504_g1_i1	map00130
Ubiquinone and other terpenoid-quinone biosynthesis	58	ligase	ec:6.2.1.26	16	c4834_g1_i1, c5731_g1_i1, c6137_g1_i1, c10328_g1_i1, c12007_g2_i1, c12834_g1_i1, c18426_g1_i2, c21168_g1_i3, c21168_g1_i4, c21168_g1_i5, c25607_g1_i1, c26041_g1_i1, c35939_g1_i1, c39512_g1_i1, c41460_g1_i1, c43536_g1_i1	map00130
Ubiquinone and other terpenoid-quinone biosynthesis	58	transaminase	ec:2.6.1.5	21	c8718_g1_i1, c8791_g1_i1, c16285_g1_i1, c16285_g2_i1, c16285_g2_i2, c16285_g2_i3, c16670_g1_i1, c16859_g1_i1, c17567_g1_i1, c18863_g1_i1, c18863_g1_i2, c18872_g1_i1, c18953_g1_i1, c19783_g1_i1, c21161_g2_i1, c24506_g1_i1, c28073_g1_i1, c28486_g1_i1, c29270_g1_i1, c31527_g1_i1, c41871_g1_i1	map00130
Ubiquinone and other terpenoid-quinone biosynthesis	58	4-monooxygenase	ec:1.14.13.11	4	c10487_g1_i1, c10487_g1_i2, c16436_g1_i1, c21624_g1_i3	map00130
Ubiquinone and other terpenoid-quinone biosynthesis	58	ligase	ec:6.2.1.12	4	c10770_g1_i1, c20362_g2_i1, c20362_g4_i1, c41460_g1_i1	map00130
Pyruvate metabolism	127	carboxykinase (ATP)	ec:4.1.1.49	7	c3394_g1_i1, c18682_g1_i1, c23223_g1_i1, c23393_g1_i1, c24817_g1_i1, c28217_g1_i1, c38883_g1_i1	map00620
Pyruvate metabolism	127	carboxylase	ec:4.1.1.31	11	c2462_g1_i1, c3762_g1_i1, c11966_g1_i1, c12236_g1_i1, c15684_g1_i1, c20597_g2_i1, c20955_g2_i1, c21558_g1_i1, c21558_g1_i2, c21558_g1_i3, c21558_g1_i4	map00620
Pyruvate metabolism	127	phosphate dikinase	ec:2.7.9.1	1	c21159_g1_i1	map00620
Pyruvate metabolism	127	carboxylase	ec:6.4.1.2	4	c21169_g1_i1, c21169_g1_i2, c21676_g1_i1, c21676_g1_i2	map00620
Pyruvate metabolism	127	hydrolase	ec:3.1.2.6	3	c13327_g1_i1, c18923_g1_i1, c18923_g1_i2	map00620
Pyruvate metabolism	127	ligase	ec:6.2.1.1	9	c1347_g1_i1, c11135_g1_i1, c12736_g1_i1, c15267_g1_i1, c20231_g1_i1, c21076_g1_i1, c21076_g1_i2, c35500_g1_i1, c39512_g1_i1	map00620
Pyruvate metabolism	127	decarboxylase	ec:4.1.1.3	2	c14014_g2_i1, c16766_g1_i1	map00620
Pyruvate metabolism	127	acetyltransferase	ec:2.3.1.12	3	c9016_g1_i1, c11125_g1_i1, c19995_g1_i1	map00620
Pyruvate metabolism	127	dehydrogenase (NADP+)	ec:1.1.1.82	1	c19838_g1_i1	map00620
Pyruvate metabolism	127	lyase	ec:4.4.1.5	7	c11433_g1_i1, c14825_g1_i1, c14825_g1_i2, c16066_g1_i1, c16703_g4_i1, c18351_g1_i1, c41088_g1_i1	map00620
Pyruvate metabolism	127	acetylphosphatase	ec:3.6.1.7	1	c5711_g1_i1	map00620
Pyruvate metabolism	127	dehydrogenase (NAD+)	ec:1.2.1.3	8	c14798_g1_i1, c14922_g1_i1, c15620_g1_i1, c17595_g1_i1, c19316_g1_i1, c19423_g1_i1, c26963_g1_i1, c36394_g1_i1	map00620
Pyruvate metabolism	127	dehydrogenase (cytochrome)	ec:1.1.2.4	1	c29233_g1_i1	map00620
Pyruvate metabolism	127	dehydrogenase (oxaloacetate-decarboxylating) (NADP+)	ec:1.1.1.40	2	c14014_g2_i1, c16766_g1_i1	map00620
Pyruvate metabolism	127	dehydrogenase (decarboxylating)	ec:1.1.1.39	9	c6922_g1_i1, c11339_g1_i1, c11933_g1_i1, c13392_g1_i1, c14014_g2_i1, c16766_g1_i1, c17770_g1_i1, c19956_g1_i1, c21106_g1_i1	map00620
Pyruvate metabolism	127	dehydrogenase (oxaloacetate-decarboxylating)	ec:1.1.1.38	9	c6922_g1_i1, c11339_g1_i1, c11933_g1_i1, c13392_g1_i1, c14014_g2_i1, c16766_g1_i1, c17770_g1_i1, c19956_g1_i1, c21106_g1_i1	map00620
Pyruvate metabolism	127	dehydrogenase	ec:1.1.1.37	12	c12094_g1_i1, c12574_g1_i1, c14581_g1_i1, c15155_g1_i1, c18364_g1_i1, c18364_g1_i2, c20509_g1_i1, c20509_g1_i2, c20509_g1_i3, c24415_g1_i1, c36457_g1_i1, c41629_g1_i1	map00620
Pyruvate metabolism	127	C-acetyltransferase	ec:2.3.1.9	2	c2329_g1_i1, c6717_g1_i1	map00620
Pyruvate metabolism	127	dehydrogenase	ec:1.1.1.27	1	c12091_g1_i1	map00620
Pyruvate metabolism	127	dehydrogenase (acetyl-transferring)	ec:1.2.4.1	10	c4454_g1_i1, c14275_g2_i1, c18082_g1_i1, c18082_g1_i2, c18601_g2_i1, c18601_g2_i2, c19054_g1_i1, c19355_g1_i1, c20505_g1_i1, c22070_g1_i1	map00620
Pyruvate metabolism	127	synthase	ec:2.3.3.13	4	c10436_g1_i1, c20917_g1_i1, c20917_g1_i2, c20917_g1_i3	map00620
Pyruvate metabolism	127	dehydrogenase	ec:1.8.1.4	4	c3869_g1_i1, c19792_g1_i1, c20456_g1_i1, c41733_g1_i1	map00620
Pyruvate metabolism	127	kinase	ec:2.7.1.40	27	c1412_g1_i1, c3373_g1_i1, c5850_g1_i1, c7687_g1_i1, c9408_g1_i1, c9964_g1_i1, c15770_g1_i2, c17450_g1_i1, c18757_g1_i1, c18757_g1_i2, c20177_g1_i1, c20177_g2_i1, c20330_g1_i1, c20330_g1_i2, c20330_g1_i3, c20465_g1_i1, c20465_g1_i2, c20495_g2_i1, c20495_g2_i2, c20522_g1_i1, c20546_g1_i1, c20546_g1_i2, c21495_g2_i1, c25896_g1_i1, c28166_g1_i1, c34250_g1_i1, c41703_g1_i1	map00620
Pyruvate metabolism	127	hydratase	ec:4.2.1.2	2	c19827_g1_i1, c19827_g1_i2	map00620
Butirosin and neomycin biosynthesis	5	glucokinase (phosphorylating)	ec:2.7.1.2	3	c7492_g1_i1, c18071_g1_i1, c20837_g1_i1	map00524
Butirosin and neomycin biosynthesis	5	hexokinase type IV glucokinase	ec:2.7.1.1	2	c11492_g1_i1, c42503_g1_i1	map00524
Polyketide sugar unit biosynthesis	14	3,5-epimerase	ec:5.1.3.13	3	c12021_g1_i1, c16667_g1_i1, c16667_g1_i2	map00523
Polyketide sugar unit biosynthesis	14	4,6-dehydratase	ec:4.2.1.46	8	c2020_g1_i1, c4942_g1_i1, c5164_g1_i1, c20825_g1_i1, c20825_g2_i1, c27525_g1_i1, c29114_g1_i1, c42980_g1_i1	map00523
Polyketide sugar unit biosynthesis	14	reductase	ec:1.1.1.133	14	c1095_g1_i1, c2020_g1_i1, c4942_g1_i1, c5164_g1_i1, c11166_g1_i1, c12021_g1_i1, c16667_g1_i1, c16667_g1_i2, c20825_g1_i1, c20825_g2_i1, c27525_g1_i1, c28727_g1_i1, c29114_g1_i1, c42980_g1_i1	map00523
Oxidative phosphorylation	76	dehydrogenase	ec:1.6.99.3	3	c15012_g1_i1, c19451_g1_i1, c22737_g1_i1	map00190
Oxidative phosphorylation	76	reductase	ec:1.10.2.2	11	c11725_g1_i1, c11905_g1_i1, c12552_g1_i1, c14278_g1_i1, c15216_g1_i1, c15216_g1_i2, c16102_g1_i1, c17201_g1_i1, c20765_g1_i1, c24398_g1_i1, c43119_g1_i1	map00190
Oxidative phosphorylation	76	ATPase	ec:3.6.3.6	9	c15705_g1_i1, c21354_g1_i2, c21354_g2_i1, c21354_g3_i1, c21354_g3_i2, c21354_g1_i3, c21354_g4_i1, c21556_g1_i1, c21556_g2_i1	map00190
Oxidative phosphorylation	76	dehydrogenase	ec:1.3.5.1	1	c19566_g1_i1	map00190
Oxidative phosphorylation	76	reductase (H+-translocating)	ec:1.6.5.3	23	c10592_g1_i1, c11666_g1_i1, c12522_g1_i1, c12589_g1_i1, c13338_g1_i1, c13888_g1_i1, c16087_g1_i1, c16290_g1_i1, c17144_g1_i1, c17906_g1_i1, c18196_g1_i1, c18382_g3_i1, c19867_g1_i1, c20067_g1_i3, c20067_g1_i5, c20673_g1_i4, c24706_g1_i1, c24909_g1_i1, c30888_g1_i1, c33104_g1_i1, c33482_g1_i1, c37084_g1_i1, c40312_g1_i1	map00190
Oxidative phosphorylation	76	diphosphatase	ec:3.6.1.1	22	c2232_g1_i1, c2236_g1_i1, c3625_g1_i1, c4435_g1_i1, c4435_g1_i2, c4800_g1_i1, c5576_g1_i1, c8363_g1_i1, c10206_g1_i1, c17611_g1_i1, c17730_g1_i1, c17730_g1_i2, c18525_g1_i1, c18525_g1_i2, c18525_g1_i3, c18525_g1_i4, c18525_g1_i5, c19764_g1_i1, c20315_g1_i1, c20315_g1_i2, c20315_g2_i1, c20632_g1_i1	map00190
Oxidative phosphorylation	76	oxidase	ec:1.9.3.1	7	c1870_g1_i1, c1870_g1_i2, c10743_g1_i1, c11406_g1_i1, c13549_g1_i1, c26795_g1_i1, c32571_g1_i1	map00190
Pentose phosphate pathway	143	deoxyribokinase	ec:2.7.1.15	10	c2872_g1_i1, c16750_g1_i1, c17969_g1_i1, c18410_g1_i1, c18662_g1_i1, c18700_g1_i1, c20574_g1_i2, c20574_g1_i6, c20574_g1_i7, c37864_g1_i1	map00030
Pentose phosphate pathway	143	phosphohexokinase	ec:2.7.1.11	24	c86_g1_i1, c1462_g1_i1, c12019_g1_i1, c12019_g1_i2, c15415_g1_i1, c15415_g1_i2, c16334_g1_i1, c19437_g1_i1, c20640_g1_i1, c20640_g1_i2, c20640_g1_i3, c20640_g1_i4, c21093_g1_i1, c21093_g1_i2, c21093_g1_i3, c21093_g1_i4, c21093_g1_i5, c21093_g1_i6, c21093_g1_i7, c21093_g1_i8, c21093_g1_i9, c25618_g1_i1, c26369_g1_i1, c42239_g1_i1	map00030
Pentose phosphate pathway	143	diphosphokinase	ec:2.7.6.1	4	c11738_g1_i1, c13679_g1_i1, c16588_g1_i1, c17070_g2_i1	map00030
Pentose phosphate pathway	143	isomerase	ec:5.3.1.9	7	c20008_g1_i1, c20008_g1_i2, c20008_g1_i3, c21460_g1_i1, c21460_g1_i2, c21460_g1_i3, c22386_g1_i1	map00030
Pentose phosphate pathway	143	isomerase	ec:5.3.1.6	6	c8922_g1_i1, c9060_g1_i1, c9060_g2_i1, c15130_g1_i1, c21506_g2_i1, c28278_g1_i1	map00030
Pentose phosphate pathway	143	3-epimerase	ec:5.1.3.1	10	c614_g1_i1, c1170_g1_i1, c16981_g1_i1, c16981_g1_i2, c21112_g1_i1, c21112_g1_i2, c21112_g1_i3, c21112_g1_i4, c21112_g1_i5, c21112_g1_i6	map00030
Pentose phosphate pathway	143	phosphogluconolactonase	ec:3.1.1.31	6	c5429_g1_i1, c11255_g1_i1, c15952_g1_i1, c15952_g1_i2, c16931_g1_i1, c38393_g1_i1	map00030
Pentose phosphate pathway	143	dihydroxyacetonetransferase	ec:2.2.1.2	3	c973_g1_i1, c18786_g1_i1, c18786_g1_i2	map00030
Pentose phosphate pathway	143	glycolaldehydetransferase	ec:2.2.1.1	7	c4692_g1_i1, c6810_g1_i1, c7429_g1_i1, c9915_g1_i1, c15303_g1_i1, c15303_g2_i1, c20635_g1_i1	map00030
Pentose phosphate pathway	143	hexose diphosphatase	ec:3.1.3.11	7	c9600_g1_i1, c9600_g1_i2, c11813_g1_i1, c16525_g1_i1, c16612_g1_i1, c16612_g1_i2, c16690_g1_i1	map00030
Pentose phosphate pathway	143	dehydrogenase (NADP+)	ec:1.2.1.9	7	c9103_g1_i1, c10861_g1_i1, c16440_g1_i1, c16559_g2_i1, c18777_g1_i1, c22894_g1_i1, c24948_g1_i1	map00030
Pentose phosphate pathway	143	aldolase	ec:4.1.2.14	3	c3084_g1_i1, c3084_g1_i2, c4066_g1_i1	map00030
Pentose phosphate pathway	143	aldolase	ec:4.1.2.13	8	c12885_g1_i1, c15383_g1_i1, c17383_g1_i1, c17542_g1_i1, c18076_g2_i1, c20873_g1_i1, c20873_g2_i1, c41050_g1_i1	map00030
Pentose phosphate pathway	143	dehydrogenase (NADP+)	ec:1.1.1.49	18	c4087_g1_i1, c7437_g1_i1, c7437_g1_i2, c12401_g1_i1, c12401_g1_i2, c12828_g1_i1, c13083_g1_i1, c13083_g1_i2, c14786_g1_i1, c14786_g1_i2, c14786_g1_i3, c14786_g1_i4, c18095_g1_i1, c18095_g1_i2, c20950_g1_i1, c20950_g1_i2, c20950_g1_i3, c34621_g1_i1	map00030
Pentose phosphate pathway	143	dehydrogenase (NADP+-dependent, decarboxylating)	ec:1.1.1.44	21	c2443_g1_i1, c4183_g1_i1, c4183_g1_i2, c6204_g1_i1, c6615_g1_i1, c6981_g1_i1, c10644_g1_i1, c12082_g1_i1, c13504_g1_i1, c14275_g2_i1, c16857_g1_i1, c18390_g1_i1, c18390_g1_i2, c19095_g1_i1, c19650_g1_i1, c19650_g1_i2, c26273_g1_i1, c28252_g1_i1, c34372_g1_i1, c40453_g1_i1, c41050_g1_i1	map00030
Pentose phosphate pathway	143	(alpha-D-glucose-1,6-bisphosphate-dependent)	ec:5.4.2.2	3	c18882_g1_i1, c21013_g1_i1, c21013_g1_i2	map00030
Streptomycin biosynthesis	37	3,5-epimerase	ec:5.1.3.13	3	c12021_g1_i1, c16667_g1_i1, c16667_g1_i2	map00521
Streptomycin biosynthesis	37	4,6-dehydratase	ec:4.2.1.46	8	c2020_g1_i1, c4942_g1_i1, c5164_g1_i1, c20825_g1_i1, c20825_g2_i1, c27525_g1_i1, c29114_g1_i1, c42980_g1_i1	map00521
Streptomycin biosynthesis	37	glucokinase (phosphorylating)	ec:2.7.1.2	3	c7492_g1_i1, c18071_g1_i1, c20837_g1_i1	map00521
Streptomycin biosynthesis	37	hexokinase type IV glucokinase	ec:2.7.1.1	2	c11492_g1_i1, c42503_g1_i1	map00521
Streptomycin biosynthesis	37	reductase	ec:1.1.1.133	14	c1095_g1_i1, c2020_g1_i1, c4942_g1_i1, c5164_g1_i1, c11166_g1_i1, c12021_g1_i1, c16667_g1_i1, c16667_g1_i2, c20825_g1_i1, c20825_g2_i1, c27525_g1_i1, c28727_g1_i1, c29114_g1_i1, c42980_g1_i1	map00521
Streptomycin biosynthesis	37	phosphatase	ec:3.1.3.25	9	c14072_g1_i2, c16787_g1_i1, c16787_g1_i2, c16787_g1_i3, c20573_g1_i1, c20573_g1_i2, c20573_g1_i3, c20573_g1_i4, c20636_g1_i2	map00521
Streptomycin biosynthesis	37	2-dehydrogenase	ec:1.1.1.18	1	c11289_g1_i1	map00521
Streptomycin biosynthesis	37	synthase	ec:5.5.1.4	5	c6841_g1_i1, c7231_g1_i1, c9302_g1_i1, c14823_g1_i1, c19176_g1_i1	map00521
Streptomycin biosynthesis	37	(alpha-D-glucose-1,6-bisphosphate-dependent)	ec:5.4.2.2	3	c18882_g1_i1, c21013_g1_i1, c21013_g1_i2	map00521
Methane metabolism	113	phosphohexokinase	ec:2.7.1.11	24	c86_g1_i1, c1462_g1_i1, c12019_g1_i1, c12019_g1_i2, c15415_g1_i1, c15415_g1_i2, c16334_g1_i1, c19437_g1_i1, c20640_g1_i1, c20640_g1_i2, c20640_g1_i3, c20640_g1_i4, c21093_g1_i1, c21093_g1_i2, c21093_g1_i3, c21093_g1_i4, c21093_g1_i5, c21093_g1_i6, c21093_g1_i7, c21093_g1_i8, c21093_g1_i9, c25618_g1_i1, c26369_g1_i1, c42239_g1_i1	map00680
Methane metabolism	113	carboxylase	ec:4.1.1.31	11	c2462_g1_i1, c3762_g1_i1, c11966_g1_i1, c12236_g1_i1, c15684_g1_i1, c20597_g2_i1, c20955_g2_i1, c21558_g1_i1, c21558_g1_i2, c21558_g1_i3, c21558_g1_i4	map00680
Methane metabolism	113	hydratase	ec:4.2.1.11	6	c10239_g1_i1, c10563_g1_i1, c19683_g1_i1, c19779_g1_i1, c19779_g1_i2, c19779_g2_i1	map00680
Methane metabolism	113	hydroxymethyltransferase	ec:2.1.2.1	11	c7031_g1_i1, c11192_g1_i1, c12865_g1_i1, c14991_g1_i1, c14991_g1_i2, c18428_g1_i1, c19331_g1_i1, c19331_g1_i2, c20975_g2_i1, c21011_g1_i1, c21011_g1_i2	map00680
Methane metabolism	113	hexose diphosphatase	ec:3.1.3.11	7	c9600_g1_i1, c9600_g1_i2, c11813_g1_i1, c16525_g1_i1, c16612_g1_i1, c16612_g1_i2, c16690_g1_i1	map00680
Methane metabolism	113	ligase	ec:6.2.1.1	9	c1347_g1_i1, c11135_g1_i1, c12736_g1_i1, c15267_g1_i1, c20231_g1_i1, c21076_g1_i1, c21076_g1_i2, c35500_g1_i1, c39512_g1_i1	map00680
Methane metabolism	113	dehydrogenase	ec:1.1.1.95	6	c1006_g1_i1, c13525_g1_i1, c16211_g1_i1, c16211_g1_i2, c18386_g1_i1, c20637_g1_i1	map00680
Methane metabolism	113	phosphatase	ec:3.1.3.3	5	c13270_g1_i1, c13270_g1_i2, c16651_g1_i1, c16651_g1_i2, c29510_g1_i1	map00680
Methane metabolism	113	dehydrogenase	ec:1.1.1.284	4	c628_g1_i1, c15655_g2_i1, c18908_g1_i1, c41182_g1_i1	map00680
Methane metabolism	113	dehydrogenase	ec:1.2.1.2	1	c18058_g1_i1	map00680
Methane metabolism	113	aldolase	ec:4.1.2.13	8	c12885_g1_i1, c15383_g1_i1, c17383_g1_i1, c17542_g1_i1, c18076_g2_i1, c20873_g1_i1, c20873_g2_i1, c41050_g1_i1	map00680
Methane metabolism	113	dehydrogenase	ec:1.1.1.37	12	c12094_g1_i1, c12574_g1_i1, c14581_g1_i1, c15155_g1_i1, c18364_g1_i1, c18364_g1_i2, c20509_g1_i1, c20509_g1_i2, c20509_g1_i3, c24415_g1_i1, c36457_g1_i1, c41629_g1_i1	map00680
Methane metabolism	113	dehydrogenase	ec:1.1.1.29	3	c19643_g1_i1, c20443_g1_i1, c20443_g1_i3	map00680
Methane metabolism	113	transaminase	ec:2.6.1.52	1	c17495_g1_i1	map00680
Methane metabolism	113	hydrolase	ec:3.1.2.12	1	c14981_g1_i1	map00680
Methane metabolism	113	F420 hydrogenase	ec:1.12.98.1	3	c20981_g1_i1, c20981_g1_i3, c20981_g1_i4	map00680
Methane metabolism	113	kinase	ec:2.7.1.29	1	c18083_g1_i1	map00680
Amino sugar and nucleotide sugar metabolism	168	decarboxylase	ec:4.1.1.35	9	c9742_g1_i1, c15034_g1_i1, c18854_g1_i1, c18854_g1_i2, c18854_g2_i1, c18854_g1_i3, c19573_g1_i2, c21684_g1_i4, c29451_g1_i1	map00520
Amino sugar and nucleotide sugar metabolism	168	4,6-dehydratase	ec:4.2.1.76	8	c2020_g1_i1, c5164_g1_i1, c20825_g1_i1, c20825_g2_i1, c27525_g1_i1, c28727_g1_i1, c29114_g1_i1, c42980_g1_i1	map00520
Amino sugar and nucleotide sugar metabolism	168	3,5-epimerase	ec:5.1.3.18	1	c17331_g1_i1	map00520
Amino sugar and nucleotide sugar metabolism	168	5'-epimerase	ec:5.1.3.12	2	c6156_g1_i1, c38137_g1_i1	map00520
Amino sugar and nucleotide sugar metabolism	168	4,6-dehydratase	ec:4.2.1.47	1	c16701_g1_i1	map00520
Amino sugar and nucleotide sugar metabolism	168	isomerase	ec:5.3.1.9	7	c20008_g1_i1, c20008_g1_i2, c20008_g1_i3, c21460_g1_i1, c21460_g1_i2, c21460_g1_i3, c22386_g1_i1	map00520
Amino sugar and nucleotide sugar metabolism	168	isomerase	ec:5.3.1.8	3	c4498_g1_i1, c17988_g1_i1, c31674_g1_i1	map00520
Amino sugar and nucleotide sugar metabolism	168	galactokinase (phosphorylating)	ec:2.7.1.6	16	c1585_g1_i1, c2638_g1_i1, c5984_g1_i1, c15537_g1_i2, c18936_g1_i1, c18936_g1_i2, c18936_g1_i3, c18936_g1_i4, c21672_g1_i1, c21672_g1_i2, c21672_g1_i4, c21672_g1_i5, c29185_g1_i1, c32833_g1_i1, c36505_g1_i1, c37826_g1_i1	map00520
Amino sugar and nucleotide sugar metabolism	168	fructokinase (phosphorylating)	ec:2.7.1.4	4	c2872_g1_i1, c18071_g1_i1, c18662_g1_i1, c20837_g1_i1	map00520
Amino sugar and nucleotide sugar metabolism	168	glucokinase (phosphorylating)	ec:2.7.1.2	3	c7492_g1_i1, c18071_g1_i1, c20837_g1_i1	map00520
Amino sugar and nucleotide sugar metabolism	168	hexokinase type IV glucokinase	ec:2.7.1.1	2	c11492_g1_i1, c42503_g1_i1	map00520
Amino sugar and nucleotide sugar metabolism	168	4-epimerase	ec:5.1.3.6	1	c6756_g1_i1	map00520
Amino sugar and nucleotide sugar metabolism	168	4-epimerase	ec:5.1.3.5	3	c815_g1_i1, c2050_g1_i1, c8809_g1_i2	map00520
Amino sugar and nucleotide sugar metabolism	168	4-epimerase	ec:5.1.3.2	13	c815_g1_i1, c2050_g1_i1, c4594_g1_i1, c8809_g1_i1, c8809_g1_i2, c8809_g1_i3, c13972_g1_i1, c20022_g1_i1, c20022_g3_i1, c20022_g3_i2, c29653_g1_i1, c41036_g1_i1, c41152_g1_i1	map00520
Amino sugar and nucleotide sugar metabolism	168	end alpha-L-arabinofuranosidase	ec:3.2.1.55	12	c14819_g1_i1, c19441_g1_i1, c19846_g1_i1, c19846_g1_i2, c21351_g1_i1, c21482_g1_i1, c21482_g1_i2, c21482_g1_i3, c32400_g1_i1, c34221_g1_i1, c40642_g1_i1, c41489_g1_i1	map00520
Amino sugar and nucleotide sugar metabolism	168	hexosaminidase	ec:3.2.1.52	4	c17293_g1_i1, c17296_g2_i1, c20869_g1_i1, c20869_g1_i2	map00520
Amino sugar and nucleotide sugar metabolism	168	1,4-beta-xylosidase	ec:3.2.1.37	7	c14819_g1_i1, c19846_g1_i1, c19846_g1_i2, c21351_g1_i1, c34221_g1_i1, c40642_g1_i1, c41489_g1_i1	map00520
Amino sugar and nucleotide sugar metabolism	168	chitodextrinase	ec:3.2.1.14	19	c2634_g1_i1, c5946_g1_i1, c11461_g1_i1, c15190_g1_i1, c16233_g1_i1, c16406_g1_i1, c16406_g1_i2, c16406_g1_i3, c17737_g1_i1, c18089_g1_i1, c18089_g1_i2, c23714_g1_i1, c28820_g1_i1, c29531_g1_i1, c35143_g1_i1, c35843_g1_i1, c36401_g1_i1, c39754_g1_i1, c42663_g1_i1	map00520
Amino sugar and nucleotide sugar metabolism	168	uridylyltransferase	ec:2.7.7.9	3	c18202_g1_i1, c20642_g1_i1, c20642_g1_i3	map00520
Amino sugar and nucleotide sugar metabolism	168	uridylyltransferase	ec:2.7.7.44	2	c20642_g1_i1, c20642_g1_i3	map00520
Amino sugar and nucleotide sugar metabolism	168	reductase	ec:1.6.2.2	5	c8112_g1_i1, c12137_g1_i1, c14950_g1_i1, c14950_g1_i2, c16053_g1_i1	map00520
Amino sugar and nucleotide sugar metabolism	168	guanylyltransferase	ec:2.7.7.30	1	c1585_g1_i1	map00520
Amino sugar and nucleotide sugar metabolism	168	adenylyltransferase	ec:2.7.7.27	7	c11665_g1_i1, c14054_g1_i1, c17957_g1_i1, c19068_g1_i1, c19409_g1_i1, c20278_g1_i1, c20933_g2_i1	map00520
Amino sugar and nucleotide sugar metabolism	168	guanylyltransferase (GDP)	ec:2.7.7.22	6	c11374_g1_i1, c13521_g1_i1, c18791_g1_i1, c18791_g1_i2, c18973_g1_i2, c19988_g1_i1	map00520
Amino sugar and nucleotide sugar metabolism	168	guanylyltransferase	ec:2.7.7.13	6	c5617_g1_i1, c17553_g1_i1, c20828_g1_i1, c20828_g1_i2, c20828_g1_i3, c20828_g1_i4	map00520
Amino sugar and nucleotide sugar metabolism	168	uridylyltransferase	ec:2.7.7.11	2	c20642_g1_i1, c20642_g1_i3	map00520
Amino sugar and nucleotide sugar metabolism	168	uridylyltransferase	ec:2.7.7.10	2	c20642_g1_i1, c20642_g1_i3	map00520
Amino sugar and nucleotide sugar metabolism	168	4-alpha-galacturonosyltransferase	ec:2.4.1.43	3	c3624_g1_i1, c3903_g1_i1, c16487_g1_i1	map00520
Amino sugar and nucleotide sugar metabolism	168	synthase	ec:1.1.1.271	1	c11636_g1_i1	map00520
Amino sugar and nucleotide sugar metabolism	168	N-acetyltransferase	ec:2.3.1.4	2	c10022_g1_i1, c10022_g1_i2	map00520
Amino sugar and nucleotide sugar metabolism	168	6-dehydrogenase	ec:1.1.1.22	7	c3183_g1_i1, c4214_g1_i1, c17022_g1_i1, c19317_g1_i1, c24386_g1_i1, c26905_g1_i1, c36616_g1_i1	map00520
Amino sugar and nucleotide sugar metabolism	168	mannose phosphomutase	ec:5.4.2.8	8	c18229_g1_i1, c18229_g1_i2, c18229_g1_i3, c18229_g1_i4, c20161_g1_i1, c20161_g1_i3, c20648_g1_i2, c20648_g1_i3	map00520
Amino sugar and nucleotide sugar metabolism	168	mutase	ec:5.4.2.3	8	c21429_g4_i1, c21429_g4_i3, c21429_g4_i4, c21429_g4_i5, c21429_g4_i6, c21429_g4_i7, c21429_g4_i9, c21429_g4_i10	map00520
Amino sugar and nucleotide sugar metabolism	168	(alpha-D-glucose-1,6-bisphosphate-dependent)	ec:5.4.2.2	3	c18882_g1_i1, c21013_g1_i1, c21013_g1_i2	map00520
Amino sugar and nucleotide sugar metabolism	168	transaminase (isomerizing)	ec:2.6.1.16	6	c14401_g1_i1, c14401_g1_i2, c24513_g1_i1, c25892_g1_i1, c35117_g1_i1, c38798_g1_i1	map00520
Amino sugar and nucleotide sugar metabolism	168	fucokinase (phosphorylating)	ec:2.7.1.52	1	c1585_g1_i1	map00520
Nitrogen metabolism	44	synthase (NADH)	ec:1.4.1.14	3	c21657_g1_i1, c21657_g1_i2, c21657_g1_i3	map00910
Nitrogen metabolism	44	cyanate lyase	ec:4.2.1.104	1	c13374_g1_i1	map00910
Nitrogen metabolism	44	monooxygenase	ec:1.13.12.16	3	c683_g1_i1, c1191_g1_i1, c30254_g1_i1	map00910
Nitrogen metabolism	44	dehydrogenase (NADP+)	ec:1.4.1.4	2	c19339_g1_i1, c19339_g1_i2	map00910
Nitrogen metabolism	44	dehydrogenase [NAD(P)+]	ec:1.4.1.3	5	c13533_g1_i1, c17119_g1_i1, c21583_g2_i1, c21583_g2_i2, c24019_g1_i1	map00910
Nitrogen metabolism	44	dehydrogenase	ec:1.4.1.2	2	c13533_g1_i1, c24019_g1_i1	map00910
Nitrogen metabolism	44	reductase (NADH)	ec:1.7.1.1	2	c16491_g1_i1, c21208_g1_i1	map00910
Nitrogen metabolism	44	ec:3.5.1.49 formamidase	ec:3.5.1.49	4	c17325_g1_i2, c17325_g1_i3, c17325_g1_i4, c17325_g1_i5	map00910
Nitrogen metabolism	44	reductase	ec:1.7.7.1	1	c20305_g1_i1	map00910
Nitrogen metabolism	44	ligase	ec:6.3.1.2	13	c7494_g1_i1, c7494_g1_i2, c7962_g1_i1, c8580_g1_i1, c9883_g1_i1, c11205_g1_i1, c13824_g1_i1, c13837_g1_i1, c13837_g1_i2, c14254_g1_i1, c14254_g1_i2, c19072_g1_i1, c19354_g1_i1	map00910
Nitrogen metabolism	44	dehydratase	ec:4.2.1.1	10	c12692_g1_i2, c15168_g1_i1, c16619_g1_i1, c16619_g1_i2, c16619_g1_i3, c18222_g1_i1, c18222_g1_i2, c19368_g1_i1, c21340_g1_i1, c21340_g1_i2	map00910
Glutathione metabolism	118	glutamyl transpeptidase	ec:2.3.2.2	4	c16796_g1_i1, c18722_g2_i1, c18722_g2_i2, c39367_g1_i1	map00480
Glutathione metabolism	118	synthase	ec:6.3.2.3	1	c19102_g1_i1	map00480
Glutathione metabolism	118	ligase	ec:6.3.2.2	1	c20295_g1_i1	map00480
Glutathione metabolism	118	peroxidase	ec:1.11.1.9	14	c10225_g1_i1, c10225_g1_i2, c14707_g1_i1, c15218_g1_i1, c15218_g1_i2, c15218_g1_i3, c15624_g1_i1, c16582_g1_i1, c16692_g1_i1, c16692_g1_i3, c17295_g2_i1, c21378_g1_i1, c29275_g1_i1, c32651_g1_i1	map00480
Glutathione metabolism	118	thioredoxin peroxidase	ec:1.11.1.15	9	c12899_g1_i1, c14590_g1_i1, c14603_g1_i1, c14603_g1_i2, c15454_g1_i1, c15454_g1_i2, c15862_g1_i1, c16705_g1_i1, c16705_g1_i2	map00480
Glutathione metabolism	118	glutathione peroxidase	ec:1.11.1.12	1	c15218_g1_i3	map00480
Glutathione metabolism	118	peroxidase	ec:1.11.1.11	9	c9822_g1_i1, c13722_g1_i1, c15854_g1_i1, c15854_g1_i2, c15854_g1_i3, c16972_g1_i1, c16972_g1_i2, c20920_g1_i1, c20920_g1_i4	map00480
Glutathione metabolism	118	dehydrogenase (ascorbate)	ec:1.8.5.1	2	c18420_g1_i2, c18420_g1_i3	map00480
Glutathione metabolism	118	reductase	ec:1.17.4.1	5	c18547_g1_i1, c20429_g1_i1, c20429_g1_i2, c39913_g1_i1, c40420_g1_i1	map00480
Glutathione metabolism	118	(ATP-hydrolysing)	ec:3.5.2.9	4	c6731_g1_i1, c6731_g1_i2, c19869_g1_i1, c19869_g1_i2	map00480
Glutathione metabolism	118	dehydrogenase (NADP+)	ec:1.1.1.49	18	c4087_g1_i1, c7437_g1_i1, c7437_g1_i2, c12401_g1_i1, c12401_g1_i2, c12828_g1_i1, c13083_g1_i1, c13083_g1_i2, c14786_g1_i1, c14786_g1_i2, c14786_g1_i3, c14786_g1_i4, c18095_g1_i1, c18095_g1_i2, c20950_g1_i1, c20950_g1_i2, c20950_g1_i3, c34621_g1_i1	map00480
Glutathione metabolism	118	dehydrogenase (NADP+-dependent, decarboxylating)	ec:1.1.1.44	21	c2443_g1_i1, c4183_g1_i1, c4183_g1_i2, c6204_g1_i1, c6615_g1_i1, c6981_g1_i1, c10644_g1_i1, c12082_g1_i1, c13504_g1_i1, c14275_g2_i1, c16857_g1_i1, c18390_g1_i1, c18390_g1_i2, c19095_g1_i1, c19650_g1_i1, c19650_g1_i2, c26273_g1_i1, c28252_g1_i1, c34372_g1_i1, c40453_g1_i1, c41050_g1_i1	map00480
Glutathione metabolism	118	dehydrogenase (NADP+)	ec:1.1.1.42	6	c278_g1_i1, c12412_g1_i1, c18904_g1_i1, c18904_g1_i2, c18904_g1_i3, c22847_g1_i1	map00480
Glutathione metabolism	118	synthase	ec:2.5.1.22	2	c1384_g1_i1, c15325_g1_i1	map00480
Glutathione metabolism	118	transferase	ec:2.5.1.18	10	c13606_g1_i1, c14707_g1_i1, c15624_g1_i1, c17171_g2_i1, c18420_g1_i2, c18420_g1_i3, c21042_g1_i3, c36605_g1_i1, c38148_g1_i1, c41088_g1_i1	map00480
Glutathione metabolism	118	synthase	ec:2.5.1.16	9	c275_g1_i1, c1384_g1_i1, c11195_g1_i1, c15325_g1_i1, c17399_g2_i1, c20834_g1_i1, c20834_g1_i2, c20834_g2_i1, c20834_g2_i2	map00480
Glutathione metabolism	118	reductase	ec:1.8.1.7	9	c247_g1_i1, c770_g1_i1, c5512_g1_i1, c13468_g1_i1, c19268_g1_i1, c19268_g1_i2, c19268_g1_i3, c20586_g1_i2, c20586_g1_i3	map00480
Aminoacyl-tRNA biosynthesis	102	ligase	ec:6.1.1.9	3	c17714_g1_i1, c20891_g1_i1, c20891_g1_i2	map00970
Aminoacyl-tRNA biosynthesis	102	ligase	ec:6.1.1.7	7	c15217_g1_i1, c15217_g1_i2, c21334_g1_i1, c21380_g1_i1, c21380_g1_i2, c21380_g1_i3, c21380_g1_i4	map00970
Aminoacyl-tRNA biosynthesis	102	ligase	ec:6.1.1.6	6	c3551_g1_i1, c16903_g1_i1, c19119_g1_i1, c22871_g1_i1, c27927_g1_i1, c30789_g1_i1	map00970
Aminoacyl-tRNA biosynthesis	102	ligase	ec:6.1.1.5	10	c124_g1_i1, c2917_g1_i1, c2917_g1_i2, c6271_g1_i1, c6590_g1_i1, c7663_g1_i1, c8007_g1_i1, c21101_g1_i1, c21101_g1_i2, c21205_g1_i1	map00970
Aminoacyl-tRNA biosynthesis	102	ligase	ec:6.1.1.4	4	c19533_g1_i1, c19533_g1_i2, c19533_g1_i3, c20312_g1_i1	map00970
Aminoacyl-tRNA biosynthesis	102	ligase	ec:6.1.1.3	2	c6161_g1_i1, c19777_g1_i1	map00970
Aminoacyl-tRNA biosynthesis	102	ligase	ec:6.1.1.2	2	c14742_g1_i1, c15868_g1_i1	map00970
Aminoacyl-tRNA biosynthesis	102	ligase	ec:6.1.1.1	9	c9235_g1_i1, c18350_g1_i1, c18350_g1_i2, c18350_g1_i3, c18350_g1_i4, c18350_g1_i5, c18350_g1_i6, c18350_g1_i7, c18350_g1_i8	map00970
Aminoacyl-tRNA biosynthesis	102	formyltransferase	ec:2.1.2.9	4	c21453_g1_i1, c21453_g1_i2, c21453_g1_i3, c21453_g1_i4	map00970
Aminoacyl-tRNA biosynthesis	102	ligase	ec:6.1.1.22	6	c9159_g1_i1, c19523_g1_i1, c19940_g1_i1, c19940_g1_i2, c28100_g1_i1, c32658_g1_i1	map00970
Aminoacyl-tRNA biosynthesis	102	ligase	ec:6.1.1.21	3	c19267_g1_i1, c19267_g1_i2, c19267_g1_i3	map00970
Aminoacyl-tRNA biosynthesis	102	ligase	ec:6.1.1.20	9	c9285_g1_i1, c18352_g1_i1, c20625_g1_i1, c21533_g1_i1, c21533_g1_i2, c21533_g1_i3, c21533_g1_i4, c21533_g1_i5, c21533_g1_i6	map00970
Aminoacyl-tRNA biosynthesis	102	ligase	ec:6.1.1.19	1	c20071_g1_i1	map00970
Aminoacyl-tRNA biosynthesis	102	ligase	ec:6.1.1.18	2	c21067_g2_i1, c21067_g2_i2	map00970
Aminoacyl-tRNA biosynthesis	102	ligase	ec:6.1.1.17	3	c20169_g1_i1, c20217_g1_i1, c20217_g1_i2	map00970
Aminoacyl-tRNA biosynthesis	102	ligase	ec:6.1.1.16	5	c879_g1_i1, c3999_g1_i1, c18674_g1_i1, c21393_g2_i1, c21393_g2_i2	map00970
Aminoacyl-tRNA biosynthesis	102	ligase	ec:6.1.1.15	2	c18363_g1_i1, c20701_g1_i1	map00970
Aminoacyl-tRNA biosynthesis	102	ligase	ec:6.1.1.14	12	c1113_g1_i1, c20470_g1_i1, c20470_g1_i2, c21345_g1_i1, c21345_g1_i2, c21345_g1_i3, c21345_g1_i4, c21345_g1_i5, c29764_g1_i1, c31286_g1_i1, c37318_g1_i1, c37811_g1_i1	map00970
Aminoacyl-tRNA biosynthesis	102	ligase	ec:6.1.1.12	3	c13760_g1_i1, c17649_g1_i1, c17649_g1_i2	map00970
Aminoacyl-tRNA biosynthesis	102	ligase	ec:6.1.1.11	4	c15869_g1_i1, c15869_g1_i2, c19442_g1_i2, c27072_g1_i1	map00970
Aminoacyl-tRNA biosynthesis	102	ligase	ec:6.1.1.10	5	c5841_g1_i1, c8903_g1_i1, c11055_g1_i1, c17390_g1_i1, c19624_g1_i1	map00970
Tryptophan metabolism	71	decarboxylase	ec:4.1.1.74	1	c36239_g1_i1	map00380
Tryptophan metabolism	71	hydratase	ec:4.2.1.84	2	c18372_g1_i1, c18372_g1_i2	map00380
Tryptophan metabolism	71	decarboxylase	ec:4.1.1.28	6	c4684_g1_i1, c14495_g2_i1, c16318_g1_i1, c26135_g1_i1, c29767_g1_i1, c35796_g1_i1	map00380
Tryptophan metabolism	71	oxidase	ec:1.4.3.2	1	c15142_g1_i1	map00380
Tryptophan metabolism	71	hydratase	ec:4.2.1.17	7	c5095_g1_i1, c5095_g1_i2, c15713_g1_i1, c16127_g1_i1, c17912_g1_i3, c19439_g1_i14, c34456_g1_i1	map00380
Tryptophan metabolism	71	equilase	ec:1.11.1.6	10	c2984_g1_i1, c4752_g1_i1, c12388_g1_i1, c12388_g1_i2, c13246_g1_i1, c18892_g1_i2, c19913_g1_i1, c28110_g1_i1, c30459_g1_i1, c31612_g1_i1	map00380
Tryptophan metabolism	71	acylamidase	ec:3.5.1.4	2	c19782_g1_i1, c31941_g1_i1	map00380
Tryptophan metabolism	71	oxidase	ec:1.2.3.7	1	c22902_g1_i1	map00380
Tryptophan metabolism	71	oxidase	ec:1.2.3.1	3	c9638_g1_i1, c25505_g1_i1, c33769_g1_i1	map00380
Tryptophan metabolism	71	myrosinase	ec:3.2.1.147	1	c10052_g1_i1	map00380
Tryptophan metabolism	71	dehydrogenase (NAD+)	ec:1.2.1.3	8	c14798_g1_i1, c14922_g1_i1, c15620_g1_i1, c17595_g1_i1, c19316_g1_i1, c19423_g1_i1, c26963_g1_i1, c36394_g1_i1	map00380
Tryptophan metabolism	71	C-acetyltransferase	ec:2.3.1.9	2	c2329_g1_i1, c6717_g1_i1	map00380
Tryptophan metabolism	71	dehydrogenase	ec:1.1.1.35	9	c5095_g1_i1, c5095_g1_i2, c5641_g1_i1, c12049_g1_i1, c12049_g1_i2, c20680_g1_i1, c20839_g1_i1, c34456_g1_i1, c37690_g1_i1	map00380
Tryptophan metabolism	71	dehydrogenase (succinyl-transferring)	ec:1.2.4.2	7	c4603_g1_i1, c4869_g1_i1, c21088_g1_i1, c24609_g1_i1, c26856_g1_i1, c30439_g1_i1, c35745_g1_i1	map00380
Tryptophan metabolism	71	monooxygenase	ec:1.14.14.1	14	c11_g1_i1, c2431_g1_i1, c3440_g1_i1, c9771_g1_i1, c18260_g1_i1, c19232_g1_i1, c19896_g1_i1, c20433_g1_i1, c25320_g1_i1, c28401_g1_i1, c29222_g1_i1, c36249_g1_i1, c39756_g1_i1, c41333_g1_i1	map00380
Carbon fixation in photosynthetic organisms	134	phosphopentokinase	ec:2.7.1.19	3	c17869_g1_i1, c17869_g1_i2, c17869_g1_i3	map00710
Carbon fixation in photosynthetic organisms	134	carboxykinase (ATP)	ec:4.1.1.49	7	c3394_g1_i1, c18682_g1_i1, c23223_g1_i1, c23393_g1_i1, c24817_g1_i1, c28217_g1_i1, c38883_g1_i1	map00710
Carbon fixation in photosynthetic organisms	134	carboxylase	ec:4.1.1.39	5	c18076_g1_i1, c23091_g1_i1, c29462_g1_i1, c29475_g1_i1, c35557_g1_i1	map00710
Carbon fixation in photosynthetic organisms	134	carboxylase	ec:4.1.1.31	11	c2462_g1_i1, c3762_g1_i1, c11966_g1_i1, c12236_g1_i1, c15684_g1_i1, c20597_g2_i1, c20955_g2_i1, c21558_g1_i1, c21558_g1_i2, c21558_g1_i3, c21558_g1_i4	map00710
Carbon fixation in photosynthetic organisms	134	isomerase	ec:5.3.1.6	6	c8922_g1_i1, c9060_g1_i1, c9060_g2_i1, c15130_g1_i1, c21506_g2_i1, c28278_g1_i1	map00710
Carbon fixation in photosynthetic organisms	134	isomerase	ec:5.3.1.1	3	c16330_g1_i1, c19998_g1_i1, c29624_g1_i1	map00710
Carbon fixation in photosynthetic organisms	134	phosphate dikinase	ec:2.7.9.1	1	c21159_g1_i1	map00710
Carbon fixation in photosynthetic organisms	134	3-epimerase	ec:5.1.3.1	10	c614_g1_i1, c1170_g1_i1, c16981_g1_i1, c16981_g1_i2, c21112_g1_i1, c21112_g1_i2, c21112_g1_i3, c21112_g1_i4, c21112_g1_i5, c21112_g1_i6	map00710
Carbon fixation in photosynthetic organisms	134	glycolaldehydetransferase	ec:2.2.1.1	7	c4692_g1_i1, c6810_g1_i1, c7429_g1_i1, c9915_g1_i1, c15303_g1_i1, c15303_g2_i1, c20635_g1_i1	map00710
Carbon fixation in photosynthetic organisms	134	SBPase	ec:3.1.3.37	1	c9600_g1_i1	map00710
Carbon fixation in photosynthetic organisms	134	hexose diphosphatase	ec:3.1.3.11	7	c9600_g1_i1, c9600_g1_i2, c11813_g1_i1, c16525_g1_i1, c16612_g1_i1, c16612_g1_i2, c16690_g1_i1	map00710
Carbon fixation in photosynthetic organisms	134	kinase	ec:2.7.2.3	4	c9234_g1_i1, c17745_g1_i1, c17973_g1_i1, c17973_g1_i2	map00710
Carbon fixation in photosynthetic organisms	134	dehydrogenase (NADP+)	ec:1.1.1.82	1	c19838_g1_i1	map00710
Carbon fixation in photosynthetic organisms	134	aldolase	ec:4.1.2.13	8	c12885_g1_i1, c15383_g1_i1, c17383_g1_i1, c17542_g1_i1, c18076_g2_i1, c20873_g1_i1, c20873_g2_i1, c41050_g1_i1	map00710
Carbon fixation in photosynthetic organisms	134	dehydrogenase (oxaloacetate-decarboxylating) (NADP+)	ec:1.1.1.40	2	c14014_g2_i1, c16766_g1_i1	map00710
Carbon fixation in photosynthetic organisms	134	dehydrogenase (decarboxylating)	ec:1.1.1.39	9	c6922_g1_i1, c11339_g1_i1, c11933_g1_i1, c13392_g1_i1, c14014_g2_i1, c16766_g1_i1, c17770_g1_i1, c19956_g1_i1, c21106_g1_i1	map00710
Carbon fixation in photosynthetic organisms	134	dehydrogenase	ec:1.1.1.37	12	c12094_g1_i1, c12574_g1_i1, c14581_g1_i1, c15155_g1_i1, c18364_g1_i1, c18364_g1_i2, c20509_g1_i1, c20509_g1_i2, c20509_g1_i3, c24415_g1_i1, c36457_g1_i1, c41629_g1_i1	map00710
Carbon fixation in photosynthetic organisms	134	transaminase	ec:2.6.1.2	2	c16796_g1_i1, c39367_g1_i1	map00710
Carbon fixation in photosynthetic organisms	134	transaminase	ec:2.6.1.1	24	c8718_g1_i1, c8791_g1_i1, c15955_g1_i1, c16285_g1_i1, c16285_g2_i1, c16285_g2_i2, c16285_g2_i3, c16670_g1_i1, c16859_g1_i1, c17567_g1_i1, c18863_g1_i1, c18863_g1_i2, c18872_g1_i1, c18953_g1_i1, c19374_g1_i1, c19374_g1_i2, c19783_g1_i1, c21161_g2_i1, c24506_g1_i1, c28073_g1_i1, c28486_g1_i1, c29270_g1_i1, c31527_g1_i1, c41871_g1_i1	map00710
Carbon fixation in photosynthetic organisms	134	dehydrogenase (NADP+) (phosphorylating)	ec:1.2.1.13	1	c17059_g1_i1	map00710
Carbon fixation in photosynthetic organisms	134	dehydrogenase (phosphorylating)	ec:1.2.1.12	13	c5047_g1_i1, c10365_g1_i1, c10861_g1_i1, c12644_g1_i1, c13307_g1_i1, c16440_g1_i1, c16559_g2_i1, c17097_g1_i1, c24948_g1_i1, c30772_g1_i1, c31086_g1_i1, c34649_g1_i1, c37741_g1_i1	map00710
Geraniol degradation	23	hydratase	ec:4.2.1.17	7	c5095_g1_i1, c5095_g1_i2, c15713_g1_i1, c16127_g1_i1, c17912_g1_i3, c19439_g1_i14, c34456_g1_i1	map00281
Geraniol degradation	23	dehydrogenase (NADP+)	ec:1.1.1.183	3	c13749_g1_i1, c17607_g1_i1, c36255_g1_i1	map00281
Geraniol degradation	23	lyase	ec:4.1.3.4	5	c19727_g1_i2, c21285_g1_i1, c21285_g1_i2, c21285_g1_i3, c21285_g1_i4	map00281
Geraniol degradation	23	C-acyltransferase	ec:2.3.1.16	2	c19422_g1_i1, c19422_g1_i2	map00281
Geraniol degradation	23	dehydrogenase	ec:1.1.1.35	9	c5095_g1_i1, c5095_g1_i2, c5641_g1_i1, c12049_g1_i1, c12049_g1_i2, c20680_g1_i1, c20839_g1_i1, c34456_g1_i1, c37690_g1_i1	map00281
Valine, leucine and isoleucine degradation	76	oxidase	ec:1.4.3.2	1	c15142_g1_i1	map00280
Valine, leucine and isoleucine degradation	76	hydratase	ec:4.2.1.18	1	c10357_g1_i1	map00280
Valine, leucine and isoleucine degradation	76	hydratase	ec:4.2.1.17	7	c5095_g1_i1, c5095_g1_i2, c15713_g1_i1, c16127_g1_i1, c17912_g1_i3, c19439_g1_i14, c34456_g1_i1	map00280
Valine, leucine and isoleucine degradation	76	dehydrogenase	ec:1.3.99.12	1	c36958_g1_i1	map00280
Valine, leucine and isoleucine degradation	76	lyase	ec:4.1.3.4	5	c19727_g1_i2, c21285_g1_i1, c21285_g1_i2, c21285_g1_i3, c21285_g1_i4	map00280
Valine, leucine and isoleucine degradation	76	oxidase	ec:1.2.3.1	3	c9638_g1_i1, c25505_g1_i1, c33769_g1_i1	map00280
Valine, leucine and isoleucine degradation	76	(2-methylpropanoyl)transferase	ec:2.3.1.168	3	c9016_g1_i1, c9040_g1_i1, c22729_g1_i1	map00280
Valine, leucine and isoleucine degradation	76	C-acyltransferase	ec:2.3.1.16	2	c19422_g1_i1, c19422_g1_i2	map00280
Valine, leucine and isoleucine degradation	76	dehydrogenase (NAD+)	ec:1.2.1.3	8	c14798_g1_i1, c14922_g1_i1, c15620_g1_i1, c17595_g1_i1, c19316_g1_i1, c19423_g1_i1, c26963_g1_i1, c36394_g1_i1	map00280
Valine, leucine and isoleucine degradation	76	C-acetyltransferase	ec:2.3.1.9	2	c2329_g1_i1, c6717_g1_i1	map00280
Valine, leucine and isoleucine degradation	76	dehydrogenase	ec:1.1.1.35	9	c5095_g1_i1, c5095_g1_i2, c5641_g1_i1, c12049_g1_i1, c12049_g1_i2, c20680_g1_i1, c20839_g1_i1, c34456_g1_i1, c37690_g1_i1	map00280
Valine, leucine and isoleucine degradation	76	dehydrogenase	ec:1.1.1.31	9	c4183_g1_i1, c4183_g1_i2, c16857_g1_i1, c18390_g1_i1, c18390_g1_i2, c26273_g1_i1, c28252_g1_i1, c34372_g1_i1, c41050_g1_i1	map00280
Valine, leucine and isoleucine degradation	76	synthase	ec:2.3.3.10	1	c19160_g1_i1	map00280
Valine, leucine and isoleucine degradation	76	dehydrogenase	ec:1.8.1.4	4	c3869_g1_i1, c19792_g1_i1, c20456_g1_i1, c41733_g1_i1	map00280
Valine, leucine and isoleucine degradation	76	transaminase	ec:2.6.1.42	6	c4260_g1_i1, c19277_g1_i1, c20385_g8_i1, c20385_g1_i3, c20385_g1_i5, c20385_g1_i7	map00280
Valine, leucine and isoleucine degradation	76	dehydrogenase (CoA-acylating)	ec:1.2.1.27	17	c4345_g1_i1, c14599_g1_i1, c15618_g1_i1, c15618_g1_i2, c20771_g2_i3, c20771_g2_i4, c20771_g2_i5, c20771_g2_i7, c20771_g2_i9, c20771_g2_i10, c20771_g2_i11, c20771_g2_i12, c21222_g4_i1, c21222_g4_i2, c21222_g4_i3, c21222_g4_i4, c42883_g1_i1	map00280
Primary bile acid biosynthesis	11	5beta-reductase	ec:1.3.1.3	1	c19449_g1_i1	map00120
Primary bile acid biosynthesis	11	hydratase	ec:4.2.1.107	1	c13300_g1_i1	map00120
Primary bile acid biosynthesis	11	dehydrogenase	ec:1.1.1.35	9	c5095_g1_i1, c5095_g1_i2, c5641_g1_i1, c12049_g1_i1, c12049_g1_i2, c20680_g1_i1, c20839_g1_i1, c34456_g1_i1, c37690_g1_i1	map00120
Pantothenate and CoA biosynthesis	39	dehydrogenase (NADP+)	ec:1.3.1.2	1	c21680_g2_i1	map00770
Pantothenate and CoA biosynthesis	39	hydroxymethyltransferase	ec:2.1.2.11	2	c14997_g1_i1, c14997_g1_i2	map00770
Pantothenate and CoA biosynthesis	39	decarboxylase	ec:4.1.1.36	1	c10755_g1_i1	map00770
Pantothenate and CoA biosynthesis	39	ligase	ec:6.3.2.1	2	c4960_g1_i1, c5784_g1_i1	map00770
Pantothenate and CoA biosynthesis	39	ec:3.5.1.6 beta-ureidopropionase	ec:3.5.1.6	1	c15052_g1_i1	map00770
Pantothenate and CoA biosynthesis	39	synthase	ec:2.2.1.6	11	c3415_g1_i1, c15369_g1_i1, c16514_g1_i1, c19365_g1_i1, c19825_g1_i1, c19825_g1_i2, c19825_g1_i3, c19825_g1_i4, c19825_g1_i5, c21545_g1_i1, c21545_g1_i2	map00770
Pantothenate and CoA biosynthesis	39	adenylyltransferase	ec:2.7.7.3	4	c21153_g1_i2, c21153_g1_i3, c21153_g1_i4, c21153_g1_i5	map00770
Pantothenate and CoA biosynthesis	39	reductoisomerase	ec:1.1.1.86	1	c19466_g1_i1	map00770
Pantothenate and CoA biosynthesis	39	synthase	ec:2.7.8.7	2	c8984_g1_i1, c10854_g1_i1	map00770
Pantothenate and CoA biosynthesis	39	transaminase	ec:2.6.1.42	6	c4260_g1_i1, c19277_g1_i1, c20385_g8_i1, c20385_g1_i3, c20385_g1_i5, c20385_g1_i7	map00770
Pantothenate and CoA biosynthesis	39	kinase	ec:2.7.1.33	4	c13040_g1_i1, c19304_g1_i1, c19304_g1_i2, c19304_g1_i3	map00770
Pantothenate and CoA biosynthesis	39	dehydratase	ec:4.2.1.9	2	c20040_g1_i1, c20040_g1_i2	map00770
Pantothenate and CoA biosynthesis	39	kinase	ec:2.7.1.24	2	c17907_g1_i1, c17907_g1_i2	map00770
Other types of O-glycan biosynthesis	4	3-beta-glucuronosyltransferase	ec:2.4.1.135	3	c5974_g1_i1, c18147_g1_i1, c37861_g1_i1	map00514
Other types of O-glycan biosynthesis	4	mannosyltransferase	ec:2.4.1.109	1	c17587_g1_i1	map00514
Various types of N-glycan biosynthesis	26	2-beta-D-xylosyltransferase	ec:2.4.2.38	1	c7009_g1_i1	map00513
Various types of N-glycan biosynthesis	26	hexosaminidase	ec:3.2.1.52	4	c17293_g1_i1, c17296_g2_i1, c20869_g1_i1, c20869_g1_i2	map00513
Various types of N-glycan biosynthesis	26	2-beta-N-acetylglucosaminyltransferase	ec:2.4.1.143	2	c9083_g1_i1, c41060_g1_i1	map00513
Various types of N-glycan biosynthesis	26	alpha-1,3-mannosyltransferase	ec:2.4.1.132	6	c20618_g1_i1, c20618_g1_i2, c20618_g1_i3, c20618_g1_i4, c20618_g1_i5, c26693_g1_i1	map00513
Various types of N-glycan biosynthesis	26	2-beta-N-acetylglucosaminyltransferase	ec:2.4.1.101	2	c9083_g1_i1, c16930_g1_i1	map00513
Various types of N-glycan biosynthesis	26	1,3-1,6-alpha-mannosidase	ec:3.2.1.114	1	c6089_g1_i1	map00513
Various types of N-glycan biosynthesis	26	1,2-alpha-mannosidase	ec:3.2.1.113	10	c6278_g1_i1, c9864_g1_i1, c9864_g1_i2, c16041_g1_i1, c16041_g1_i2, c16041_g1_i3, c19193_g1_i1, c19193_g1_i2, c20472_g1_i2, c34439_g1_i1	map00513
Various types of N-glycan biosynthesis	26	alpha-1,6-mannosyltransferase	ec:2.4.1.232	6	c20618_g1_i1, c20618_g1_i2, c20618_g1_i3, c20618_g1_i4, c20618_g1_i5, c26693_g1_i1	map00513
Various types of N-glycan biosynthesis	26	3-alpha-L-fucosyltransferase	ec:2.4.1.214	1	c13002_g1_i1	map00513
Mucin type O-Glycan biosynthesis	1	alpha-2,3-sialyltransferase	ec:2.4.99.4	1	c19139_g1_i1	map00512
Sesquiterpenoid and triterpenoid biosynthesis	11	synthase	ec:4.2.3.23	2	c24197_g1_i1, c26335_g1_i1	map00909
Sesquiterpenoid and triterpenoid biosynthesis	11	synthase	ec:4.2.3.22	1	c33569_g1_i1	map00909
Sesquiterpenoid and triterpenoid biosynthesis	11	monooxygenase	ec:1.14.13.132	3	c16737_g1_i1, c19675_g1_i1, c20328_g1_i1	map00909
Sesquiterpenoid and triterpenoid biosynthesis	11	synthase	ec:2.5.1.21	3	c18969_g1_i1, c18969_g1_i2, c38404_g1_i1	map00909
Sesquiterpenoid and triterpenoid biosynthesis	11	dehydrogenase (NADP+)	ec:1.1.1.216	2	c16037_g1_i1, c16037_g1_i3	map00909
Zeatin biosynthesis	2	dehydrogenase	ec:1.5.99.12	2	c16558_g2_i1, c18234_g1_i2	map00908
Other glycan degradation	69	endo-beta-N-acetylglucosaminidase	ec:3.2.1.96	2	c32745_g1_i1, c40194_g1_i1	map00511
Other glycan degradation	69	hexosaminidase	ec:3.2.1.52	4	c17293_g1_i1, c17296_g2_i1, c20869_g1_i1, c20869_g1_i2	map00511
Other glycan degradation	69	alpha-fucosidase	ec:3.2.1.51	5	c3253_g1_i1, c8370_g1_i1, c10426_g1_i1, c14315_g1_i1, c40870_g1_i1	map00511
Other glycan degradation	69	psychosine hydrolase	ec:3.2.1.45	6	c92_g1_i1, c7635_g1_i1, c12177_g1_i1, c21215_g1_i1, c29251_g1_i1, c42357_g1_i1	map00511
Other glycan degradation	69	mannanase	ec:3.2.1.25	3	c19255_g1_i1, c19255_g1_i2, c19255_g1_i3	map00511
Other glycan degradation	69	alpha-D-mannosidase	ec:3.2.1.24	12	c2964_g1_i1, c11386_g1_i1, c17541_g1_i1, c17541_g1_i2, c18619_g1_i1, c18619_g1_i2, c20710_g1_i1, c20998_g1_i1, c20998_g1_i2, c20998_g1_i3, c22719_g1_i1, c41919_g1_i1	map00511
Other glycan degradation	69	lactase (ambiguous)	ec:3.2.1.23	36	c177_g1_i1, c630_g1_i1, c4604_g1_i1, c4611_g1_i1, c5659_g1_i1, c6010_g1_i1, c7109_g1_i1, c9131_g1_i1, c14276_g1_i1, c14398_g1_i1, c16118_g1_i1, c18478_g1_i1, c19221_g1_i1, c19221_g1_i2, c19221_g1_i3, c19485_g1_i1, c19759_g1_i1, c20046_g1_i1, c20159_g1_i1, c20628_g1_i1, c20651_g1_i2, c20651_g1_i3, c20653_g1_i3, c21068_g1_i1, c21981_g1_i1, c25661_g1_i1, c29247_g1_i1, c31080_g1_i1, c32937_g1_i1, c34…	map00511
Other glycan degradation	69	aspartylglucosylamine deaspartylase	ec:3.5.1.26	1	c14201_g1_i1	map00511
Citrate cycle (TCA cycle)	84	carboxykinase (ATP)	ec:4.1.1.49	7	c3394_g1_i1, c18682_g1_i1, c23223_g1_i1, c23393_g1_i1, c24817_g1_i1, c28217_g1_i1, c38883_g1_i1	map00020
Citrate cycle (TCA cycle)	84	citrate synthase	ec:2.3.3.8	5	c8416_g1_i1, c19921_g1_i1, c19921_g2_i1, c21009_g2_i1, c21009_g2_i2	map00020
Citrate cycle (TCA cycle)	84	(Si)-synthase	ec:2.3.3.1	8	c1948_g1_i1, c14303_g1_i1, c14303_g1_i3, c19585_g1_i1, c19585_g1_i2, c19585_g1_i3, c22307_g1_i1, c22869_g1_i1	map00020
Citrate cycle (TCA cycle)	84	ligase (ADP-forming)	ec:6.2.1.5	8	c8416_g1_i1, c14219_g1_i1, c16485_g1_i1, c16485_g1_i2, c19921_g1_i1, c19921_g2_i1, c21009_g2_i1, c21009_g2_i2	map00020
Citrate cycle (TCA cycle)	84	ligase (GDP-forming)	ec:6.2.1.4	1	c19474_g1_i3	map00020
Citrate cycle (TCA cycle)	84	dehydrogenase	ec:1.3.5.1	1	c19566_g1_i1	map00020
Citrate cycle (TCA cycle)	84	acetyltransferase	ec:2.3.1.12	3	c9016_g1_i1, c11125_g1_i1, c19995_g1_i1	map00020
Citrate cycle (TCA cycle)	84	dehydrogenase (NADP+)	ec:1.1.1.42	6	c278_g1_i1, c12412_g1_i1, c18904_g1_i1, c18904_g1_i2, c18904_g1_i3, c22847_g1_i1	map00020
Citrate cycle (TCA cycle)	84	dehydrogenase (NAD+)	ec:1.1.1.41	4	c13124_g1_i1, c14993_g1_i1, c14993_g1_i2, c30840_g1_i1	map00020
Citrate cycle (TCA cycle)	84	dehydrogenase	ec:1.1.1.37	12	c12094_g1_i1, c12574_g1_i1, c14581_g1_i1, c15155_g1_i1, c18364_g1_i1, c18364_g1_i2, c20509_g1_i1, c20509_g1_i2, c20509_g1_i3, c24415_g1_i1, c36457_g1_i1, c41629_g1_i1	map00020
Citrate cycle (TCA cycle)	84	dehydrogenase (succinyl-transferring)	ec:1.2.4.2	7	c4603_g1_i1, c4869_g1_i1, c21088_g1_i1, c24609_g1_i1, c26856_g1_i1, c30439_g1_i1, c35745_g1_i1	map00020
Citrate cycle (TCA cycle)	84	dehydrogenase (acetyl-transferring)	ec:1.2.4.1	10	c4454_g1_i1, c14275_g2_i1, c18082_g1_i1, c18082_g1_i2, c18601_g2_i1, c18601_g2_i2, c19054_g1_i1, c19355_g1_i1, c20505_g1_i1, c22070_g1_i1	map00020
Citrate cycle (TCA cycle)	84	dehydrogenase	ec:1.8.1.4	4	c3869_g1_i1, c19792_g1_i1, c20456_g1_i1, c41733_g1_i1	map00020
Citrate cycle (TCA cycle)	84	hydratase	ec:4.2.1.3	11	c2309_g1_i1, c10212_g1_i1, c10212_g1_i2, c18424_g1_i1, c18424_g1_i2, c20967_g1_i1, c20977_g1_i1, c20977_g1_i2, c28024_g1_i1, c30565_g1_i1, c34873_g1_i1	map00020
Citrate cycle (TCA cycle)	84	hydratase	ec:4.2.1.2	2	c19827_g1_i1, c19827_g1_i2	map00020
One carbon pool by folate	48	ligase	ec:6.3.4.3	1	c19381_g1_i1	map00670
One carbon pool by folate	48	S-aminomethyldihydrolipoylprotein:(6S)-tetrahydrofolate aminomethyltransferase (ammonia-forming)	ec:2.1.2.10	5	c13959_g1_i1, c16586_g1_i1, c18024_g1_i1, c21865_g1_i1, c27086_g1_i1	map00670
One carbon pool by folate	48	reductase [NAD(P)H]	ec:1.5.1.20	1	c19954_g1_i1	map00670
One carbon pool by folate	48	synthase	ec:2.1.1.45	2	c18421_g1_i1, c18421_g1_i2	map00670
One carbon pool by folate	48	formyltransferase	ec:2.1.2.9	4	c21453_g1_i1, c21453_g1_i2, c21453_g1_i3, c21453_g1_i4	map00670
One carbon pool by folate	48	formyltransferase	ec:2.1.2.3	3	c16955_g1_i1, c16955_g2_i1, c16955_g1_i2	map00670
One carbon pool by folate	48	formyltransferase	ec:2.1.2.2	1	c13890_g1_i2	map00670
One carbon pool by folate	48	hydroxymethyltransferase	ec:2.1.2.1	11	c7031_g1_i1, c11192_g1_i1, c12865_g1_i1, c14991_g1_i1, c14991_g1_i2, c18428_g1_i1, c19331_g1_i1, c19331_g1_i2, c20975_g2_i1, c21011_g1_i1, c21011_g1_i2	map00670
One carbon pool by folate	48	cyclohydrolase	ec:3.5.4.9	4	c15963_g1_i1, c17867_g1_i1, c17867_g1_i2, c17867_g1_i3	map00670
One carbon pool by folate	48	synthase	ec:2.1.1.13	5	c375_g1_i1, c21600_g1_i1, c21600_g1_i2, c22835_g1_i1, c27318_g1_i1	map00670
One carbon pool by folate	48	cyclo-ligase	ec:6.3.3.2	8	c16227_g1_i1, c20441_g1_i1, c20441_g1_i2, c20441_g1_i3, c20441_g1_i4, c20441_g1_i5, c20441_g1_i6, c38035_g1_i1	map00670
One carbon pool by folate	48	deformylase	ec:3.5.1.10	3	c8398_g1_i1, c21453_g1_i2, c21453_g1_i3	map00670
One carbon pool by folate	48	dehydrogenase (NADP+)	ec:1.5.1.5	5	c15963_g1_i1, c17867_g1_i1, c17867_g1_i2, c17867_g1_i3, c38756_g1_i1	map00670
One carbon pool by folate	48	reductase	ec:1.5.1.3	3	c18421_g1_i1, c18421_g1_i2, c33023_g1_i1	map00670
N-Glycan biosynthesis	37	N-acetylglucosaminephosphotransferase	ec:2.7.8.15	3	c12480_g1_i1, c12480_g1_i4, c16039_g1_i2	map00510
N-Glycan biosynthesis	37	1,3-alpha-glucosidase	ec:3.2.1.84	1	c18956_g1_i1	map00510
N-Glycan biosynthesis	37	4-beta-N-acetylglucosaminyltransferase	ec:2.4.1.144	9	c847_g1_i1, c4405_g1_i1, c7264_g1_i1, c10282_g1_i1, c13158_g1_i1, c13593_g1_i1, c14671_g1_i1, c15637_g1_i1, c26295_g1_i1	map00510
N-Glycan biosynthesis	37	2-beta-N-acetylglucosaminyltransferase	ec:2.4.1.143	2	c9083_g1_i1, c41060_g1_i1	map00510
N-Glycan biosynthesis	37	alpha-1,3-mannosyltransferase	ec:2.4.1.132	6	c20618_g1_i1, c20618_g1_i2, c20618_g1_i3, c20618_g1_i4, c20618_g1_i5, c26693_g1_i1	map00510
N-Glycan biosynthesis	37	beta-glucosyltransferase	ec:2.4.1.117	2	c12115_g1_i1, c12115_g1_i2	map00510
N-Glycan biosynthesis	37	2-beta-N-acetylglucosaminyltransferase	ec:2.4.1.101	2	c9083_g1_i1, c16930_g1_i1	map00510
N-Glycan biosynthesis	37	1,3-1,6-alpha-mannosidase	ec:3.2.1.114	1	c6089_g1_i1	map00510
N-Glycan biosynthesis	37	1,2-alpha-mannosidase	ec:3.2.1.113	10	c6278_g1_i1, c9864_g1_i1, c9864_g1_i2, c16041_g1_i1, c16041_g1_i2, c16041_g1_i3, c19193_g1_i1, c19193_g1_i2, c20472_g1_i2, c34439_g1_i1	map00510
N-Glycan biosynthesis	37	glucosidase	ec:3.2.1.106	1	c19141_g1_i1	map00510
N-Glycan biosynthesis	37	beta-D-mannosyltransferase	ec:2.4.1.83	1	c11000_g1_i1	map00510
Carotenoid biosynthesis	18	oxidase	ec:1.2.3.14	1	c22902_g1_i1	map00906
Carotenoid biosynthesis	18	de-epoxidase	ec:1.10.99.3	1	c19203_g1_i1	map00906
Carotenoid biosynthesis	18	desaturase	ec:1.3.5.6	1	c17497_g1_i1	map00906
Carotenoid biosynthesis	18	acid 8'-hydroxylase	ec:1.14.13.93	8	c2418_g1_i1, c2418_g1_i2, c17113_g1_i1, c17113_g1_i2, c20127_g1_i2, c23847_g1_i1, c38771_g1_i1, c41301_g1_i1	map00906
Carotenoid biosynthesis	18	epoxidase	ec:1.14.13.90	2	c19629_g1_i1, c20256_g1_i1	map00906
Carotenoid biosynthesis	18	dioxygenase	ec:1.13.11.51	4	c3553_g1_i1, c19981_g2_i1, c19981_g2_i5, c25459_g1_i1	map00906
Carotenoid biosynthesis	18	synthase	ec:2.5.1.32	1	c17105_g1_i1	map00906
Diterpenoid biosynthesis	15	synthase	ec:4.2.3.19	1	c29937_g1_i1	map00904
Diterpenoid biosynthesis	15	3beta-dioxygenase	ec:1.14.11.15	6	c2761_g1_i1, c3513_g1_i1, c28090_g1_i1, c29253_g1_i1, c38001_g1_i1, c42141_g1_i1	map00904
Diterpenoid biosynthesis	15	oxidase	ec:1.14.13.78	1	c11890_g1_i1	map00904
Diterpenoid biosynthesis	15	13alpha-hydroxylase	ec:1.14.13.77	7	c10832_g1_i1, c10832_g1_i2, c10983_g1_i1, c18578_g1_i1, c32061_g1_i1, c40176_g1_i1, c42249_g1_i1	map00904
Limonene and pinene degradation	16	hydratase	ec:4.2.1.17	7	c5095_g1_i1, c5095_g1_i2, c15713_g1_i1, c16127_g1_i1, c17912_g1_i3, c19439_g1_i14, c34456_g1_i1	map00903
Limonene and pinene degradation	16	dehydrogenase (NAD+)	ec:1.2.1.3	8	c14798_g1_i1, c14922_g1_i1, c15620_g1_i1, c17595_g1_i1, c19316_g1_i1, c19423_g1_i1, c26963_g1_i1, c36394_g1_i1	map00903
Limonene and pinene degradation	16	6-monooxygenase	ec:1.14.13.48	1	c25834_g1_i1	map00903
Monoterpenoid biosynthesis	18	bornyl pyrophosphate hydrolase	ec:3.1.7.3	2	c25884_g1_i1, c28398_g1_i1	map00902
Monoterpenoid biosynthesis	18	synthase	ec:4.2.3.26	2	c25884_g1_i1, c33403_g1_i1	map00902
Monoterpenoid biosynthesis	18	synthase	ec:4.2.3.15	2	c25873_g1_i1, c40172_g1_i1	map00902
Monoterpenoid biosynthesis	18	6-monooxygenase	ec:1.14.13.48	1	c25834_g1_i1	map00902
Monoterpenoid biosynthesis	18	3-monooxygenase	ec:1.14.13.47	2	c29600_g1_i1, c36131_g1_i1	map00902
Monoterpenoid biosynthesis	18	synthase	ec:1.3.3.9	3	c27937_g1_i1, c32375_g1_i1, c32401_g1_i1	map00902
Monoterpenoid biosynthesis	18	reductase	ec:1.3.1.82	3	c20919_g1_i1, c20919_g2_i1, c20919_g2_i2	map00902
Monoterpenoid biosynthesis	18	reductase	ec:1.3.1.81	3	c20252_g1_i2, c20252_g1_i4, c20252_g1_i6	map00902
Monoterpenoid biosynthesis	18	dehydrogenase	ec:1.1.1.208	1	c41780_g1_i1	map00902
Monoterpenoid biosynthesis	18	dehydrogenase	ec:1.1.1.207	1	c41780_g1_i1	map00902
Glucosinolate biosynthesis	6	transaminase	ec:2.6.1.42	6	c4260_g1_i1, c19277_g1_i1, c20385_g8_i1, c20385_g1_i3, c20385_g1_i5, c20385_g1_i7	map00966
beta-Alanine metabolism	57	dehydrogenase (NADP+)	ec:1.3.1.2	1	c21680_g2_i1	map00410
beta-Alanine metabolism	57	decarboxylase	ec:4.1.1.15	5	c17473_g1_i1, c20223_g1_i1, c22091_g1_i1, c34842_g1_i1, c39231_g1_i1	map00410
beta-Alanine metabolism	57	hydratase	ec:4.2.1.17	7	c5095_g1_i1, c5095_g1_i2, c15713_g1_i1, c16127_g1_i1, c17912_g1_i3, c19439_g1_i14, c34456_g1_i1	map00410
beta-Alanine metabolism	57	oxidase	ec:1.4.3.21	16	c3980_g1_i1, c3980_g2_i1, c4447_g1_i1, c4447_g1_i2, c5064_g1_i1, c8639_g1_i1, c8639_g2_i1, c12173_g1_i1, c18234_g1_i2, c22739_g1_i1, c25829_g1_i1, c26588_g1_i1, c36624_g1_i1, c40523_g1_i1, c42747_g1_i1, c43248_g1_i1	map00410
beta-Alanine metabolism	57	ligase	ec:6.3.2.1	2	c4960_g1_i1, c5784_g1_i1	map00410
beta-Alanine metabolism	57	ec:3.5.1.6 beta-ureidopropionase	ec:3.5.1.6	1	c15052_g1_i1	map00410
beta-Alanine metabolism	57	decarboxylase	ec:4.1.1.9	3	c5173_g1_i1, c22368_g1_i1, c28654_g1_i1	map00410
beta-Alanine metabolism	57	dehydrogenase [NAD(P)+]	ec:1.2.1.5	7	c14921_g1_i1, c14921_g1_i2, c14922_g1_i1, c15620_g1_i1, c19423_g1_i1, c19584_g1_i1, c19808_g1_i1	map00410
beta-Alanine metabolism	57	dehydrogenase (NAD+)	ec:1.2.1.3	8	c14798_g1_i1, c14922_g1_i1, c15620_g1_i1, c17595_g1_i1, c19316_g1_i1, c19423_g1_i1, c26963_g1_i1, c36394_g1_i1	map00410
beta-Alanine metabolism	57	synthase	ec:2.5.1.22	2	c1384_g1_i1, c15325_g1_i1	map00410
beta-Alanine metabolism	57	synthase	ec:2.5.1.16	9	c275_g1_i1, c1384_g1_i1, c11195_g1_i1, c15325_g1_i1, c17399_g2_i1, c20834_g1_i1, c20834_g1_i2, c20834_g2_i1, c20834_g2_i2	map00410
beta-Alanine metabolism	57	transaminase	ec:2.6.1.19	1	c20670_g1_i1	map00410
Indole alkaloid biosynthesis	20	synthase	ec:4.3.3.2	5	c17253_g1_i2, c18756_g1_i1, c18756_g1_i2, c19851_g1_i1, c19851_g1_i5	map00901
Indole alkaloid biosynthesis	20	decarboxylase	ec:4.1.1.28	6	c4684_g1_i1, c14495_g2_i1, c16318_g1_i1, c26135_g1_i1, c29767_g1_i1, c35796_g1_i1	map00901
Indole alkaloid biosynthesis	20	esterase	ec:3.1.1.78	3	c10361_g1_i1, c15668_g2_i1, c38588_g1_i1	map00901
Indole alkaloid biosynthesis	20	beta-glucosidase	ec:3.2.1.125	3	c13585_g1_i1, c20870_g1_i1, c20870_g1_i2	map00901
Indole alkaloid biosynthesis	20	4-hydroxylase	ec:1.14.11.20	3	c6520_g1_i1, c15832_g1_i1, c15832_g1_i2	map00901
Indole alkaloid biosynthesis	20	glucosyltransferase	ec:2.4.1.219	3	c13585_g1_i1, c20870_g1_i1, c20870_g1_i2	map00901
Terpenoid backbone biosynthesis	59	decarboxylase	ec:4.1.1.33	3	c21111_g1_i1, c21111_g1_i2, c21111_g1_i3	map00900
Terpenoid backbone biosynthesis	59	O-methyltransferase	ec:2.1.1.100	2	c5926_g1_i1, c5964_g1_i1	map00900
Terpenoid backbone biosynthesis	59	synthase	ec:2.2.1.7	9	c5277_g1_i1, c18751_g1_i1, c19443_g1_i1, c19443_g1_i2, c21283_g1_i1, c21283_g1_i2, c23858_g1_i1, c29491_g1_i1, c34680_g1_i1	map00900
Terpenoid backbone biosynthesis	59	diphosphate reductase	ec:1.17.1.2	4	c4632_g1_i1, c4632_g1_i2, c20335_g1_i2, c20335_g1_i3	map00900
Terpenoid backbone biosynthesis	59	4-phosphate cytidylyltransferase	ec:2.7.7.60	1	c14277_g1_i1	map00900
Terpenoid backbone biosynthesis	59	geranyl-diphosphate synthase	ec:2.5.1.1	8	c2593_g1_i1, c12842_g1_i1, c14600_g1_i1, c16287_g1_i1, c17159_g1_i1, c17159_g1_i2, c19104_g1_i1, c30192_g1_i1	map00900
Terpenoid backbone biosynthesis	59	2,4-cyclodiphosphate synthase	ec:4.6.1.12	1	c13970_g1_i1	map00900
Terpenoid backbone biosynthesis	59	reductase	ec:1.1.1.88	1	c26667_g1_i1	map00900
Terpenoid backbone biosynthesis	59	synthase	ec:1.17.7.1	9	c727_g1_i1, c4632_g1_i2, c18972_g1_i1, c18972_g1_i2, c20335_g1_i1, c20335_g1_i2, c20335_g1_i3, c27476_g1_i1, c38899_g1_i1	map00900
Terpenoid backbone biosynthesis	59	5'-diphospho)-2-C-methyl-D-erythritol kinase	ec:2.7.1.148	1	c19491_g1_i1	map00900
Terpenoid backbone biosynthesis	59	reductoisomerase	ec:1.1.1.267	1	c19336_g1_i1	map00900
Terpenoid backbone biosynthesis	59	farnesyltransferase	ec:2.5.1.58	1	c11819_g1_i1	map00900
Terpenoid backbone biosynthesis	59	C-acetyltransferase	ec:2.3.1.9	2	c2329_g1_i1, c6717_g1_i1	map00900
Terpenoid backbone biosynthesis	59	reductase (NADPH)	ec:1.1.1.34	8	c3527_g1_i1, c4597_g1_i1, c12047_g1_i2, c14361_g1_i1, c20581_g2_i1, c20581_g3_i1, c21464_g1_i1, c26667_g1_i1	map00900
Terpenoid backbone biosynthesis	59	diphosphate synthase	ec:2.5.1.30	3	c17159_g1_i1, c17159_g1_i2, c20280_g1_i1	map00900
Terpenoid backbone biosynthesis	59	diphosphate synthase	ec:2.5.1.29	5	c2593_g1_i1, c12842_g1_i1, c14600_g1_i1, c16152_g1_i1, c41683_g1_i1	map00900
Terpenoid backbone biosynthesis	59	cis-polyprenylcistransferase	ec:2.5.1.20	1	c20229_g1_i3	map00900
Terpenoid backbone biosynthesis	59	dehydrogenase (NADP+)	ec:1.1.1.216	2	c16037_g1_i1, c16037_g1_i3	map00900
Terpenoid backbone biosynthesis	59	diphosphate synthase	ec:2.5.1.10	5	c2593_g1_i1, c12842_g1_i1, c14600_g1_i1, c16287_g1_i1, c19104_g1_i1	map00900
Terpenoid backbone biosynthesis	59	synthase	ec:2.3.3.10	1	c19160_g1_i1	map00900
Terpenoid backbone biosynthesis	59	Delta-isomerase	ec:5.3.3.2	3	c1178_g1_i1, c20837_g2_i1, c40362_g1_i1	map00900
Terpenoid backbone biosynthesis	59	kinase	ec:2.7.1.36	2	c17278_g1_i1, c17278_g1_i2	map00900
Betalain biosynthesis	6	decarboxylase	ec:4.1.1.28	6	c4684_g1_i1, c14495_g2_i1, c16318_g1_i1, c26135_g1_i1, c29767_g1_i1, c35796_g1_i1	map00965
D-Alanine metabolism	5	ligase	ec:6.3.2.4	3	c15194_g1_i1, c15194_g1_i2, c15194_g1_i3	map00473
D-Alanine metabolism	5	transaminase	ec:2.6.1.21	2	c16534_g1_i2, c36412_g1_i1	map00473
D-Arginine and D-ornithine metabolism	2	transaminase	ec:2.6.1.21	2	c16534_g1_i2, c36412_g1_i1	map00472
D-Glutamine and D-glutamate metabolism	7	ligase	ec:6.3.2.9	1	c27162_g1_i1	map00471
D-Glutamine and D-glutamate metabolism	7	ligase	ec:6.3.2.8	1	c33742_g1_i1	map00471
D-Glutamine and D-glutamate metabolism	7	dehydrogenase [NAD(P)+]	ec:1.4.1.3	5	c13533_g1_i1, c17119_g1_i1, c21583_g2_i1, c21583_g2_i2, c24019_g1_i1	map00471
Penicillin and cephalosporin biosynthesis	2	epimerase	ec:5.1.1.17	2	c14471_g1_i1, c14471_g1_i3	map00311
Tropane, piperidine and pyridine alkaloid biosynthesis	43	oxidase	ec:1.4.3.21	16	c3980_g1_i1, c3980_g2_i1, c4447_g1_i1, c4447_g1_i2, c5064_g1_i1, c8639_g1_i1, c8639_g2_i1, c12173_g1_i1, c18234_g1_i2, c22739_g1_i1, c25829_g1_i1, c26588_g1_i1, c36624_g1_i1, c40523_g1_i1, c42747_g1_i1, c43248_g1_i1	map00960
Tropane, piperidine and pyridine alkaloid biosynthesis	43	reductase	ec:1.1.1.237	1	c18504_g1_i1	map00960
Tropane, piperidine and pyridine alkaloid biosynthesis	43	transaminase	ec:2.6.1.57	24	c8718_g1_i1, c8791_g1_i1, c15955_g1_i1, c16285_g1_i1, c16285_g2_i1, c16285_g2_i2, c16285_g2_i3, c16670_g1_i1, c16859_g1_i1, c17567_g1_i1, c18863_g1_i1, c18863_g1_i2, c18872_g1_i1, c18953_g1_i1, c19374_g1_i1, c19374_g1_i2, c19783_g1_i1, c21161_g2_i1, c24506_g1_i1, c28073_g1_i1, c28486_g1_i1, c29270_g1_i1, c31527_g1_i1, c41871_g1_i1	map00960
Tropane, piperidine and pyridine alkaloid biosynthesis	43	transaminase	ec:2.6.1.9	21	c8718_g1_i1, c8791_g1_i1, c16285_g1_i1, c16285_g2_i1, c16285_g2_i2, c16285_g2_i3, c16670_g1_i1, c16859_g1_i1, c17567_g1_i1, c18863_g1_i1, c18863_g1_i2, c18872_g1_i1, c18953_g1_i1, c19783_g1_i1, c21161_g2_i1, c24506_g1_i1, c28073_g1_i1, c28486_g1_i1, c29270_g1_i1, c31527_g1_i1, c41871_g1_i1	map00960
Tropane, piperidine and pyridine alkaloid biosynthesis	43	transaminase	ec:2.6.1.5	21	c8718_g1_i1, c8791_g1_i1, c16285_g1_i1, c16285_g2_i1, c16285_g2_i2, c16285_g2_i3, c16670_g1_i1, c16859_g1_i1, c17567_g1_i1, c18863_g1_i1, c18863_g1_i2, c18872_g1_i1, c18953_g1_i1, c19783_g1_i1, c21161_g2_i1, c24506_g1_i1, c28073_g1_i1, c28486_g1_i1, c29270_g1_i1, c31527_g1_i1, c41871_g1_i1	map00960
Tropane, piperidine and pyridine alkaloid biosynthesis	43	transaminase	ec:2.6.1.1	24	c8718_g1_i1, c8791_g1_i1, c15955_g1_i1, c16285_g1_i1, c16285_g2_i1, c16285_g2_i2, c16285_g2_i3, c16670_g1_i1, c16859_g1_i1, c17567_g1_i1, c18863_g1_i1, c18863_g1_i2, c18872_g1_i1, c18953_g1_i1, c19374_g1_i1, c19374_g1_i2, c19783_g1_i1, c21161_g2_i1, c24506_g1_i1, c28073_g1_i1, c28486_g1_i1, c29270_g1_i1, c31527_g1_i1, c41871_g1_i1	map00960
Tropane, piperidine and pyridine alkaloid biosynthesis	43	reductase I	ec:1.1.1.206	2	c6893_g1_i1, c33112_g1_i1	map00960
Lysine degradation	49	hydratase	ec:4.2.1.17	7	c5095_g1_i1, c5095_g1_i2, c15713_g1_i1, c16127_g1_i1, c17912_g1_i3, c19439_g1_i14, c34456_g1_i1	map00310
Lysine degradation	49	N-methyltransferase	ec:2.1.1.43	17	c657_g1_i1, c5915_g1_i1, c7638_g1_i2, c10398_g1_i1, c12398_g1_i1, c12830_g1_i1, c14330_g1_i1, c18006_g2_i2, c18549_g1_i1, c19563_g2_i1, c21721_g1_i1, c22778_g1_i1, c23524_g1_i1, c23676_g1_i1, c28595_g1_i1, c39054_g1_i1, c39646_g1_i1	map00310
Lysine degradation	49	dehydrogenase (NAD+)	ec:1.2.1.3	8	c14798_g1_i1, c14922_g1_i1, c15620_g1_i1, c17595_g1_i1, c19316_g1_i1, c19423_g1_i1, c26963_g1_i1, c36394_g1_i1	map00310
Lysine degradation	49	C-acetyltransferase	ec:2.3.1.9	2	c2329_g1_i1, c6717_g1_i1	map00310
Lysine degradation	49	dehydrogenase	ec:1.1.1.35	9	c5095_g1_i1, c5095_g1_i2, c5641_g1_i1, c12049_g1_i1, c12049_g1_i2, c20680_g1_i1, c20839_g1_i1, c34456_g1_i1, c37690_g1_i1	map00310
Lysine degradation	49	dehydrogenase (succinyl-transferring)	ec:1.2.4.2	7	c4603_g1_i1, c4869_g1_i1, c21088_g1_i1, c24609_g1_i1, c26856_g1_i1, c30439_g1_i1, c35745_g1_i1	map00310
Lysine degradation	49	transaminase	ec:2.6.1.21	2	c16534_g1_i2, c36412_g1_i1	map00310
Porphyrin and chlorophyll metabolism	69	decarboxylase	ec:4.1.1.37	3	c18639_g1_i1, c19260_g1_i1, c19260_g1_i2	map00860
Porphyrin and chlorophyll metabolism	69	synthase	ec:4.2.1.75	3	c16646_g1_i1, c23852_g1_i1, c40019_g1_i1	map00860
Porphyrin and chlorophyll metabolism	69	ferrochelatase	ec:4.99.1.4	2	c14848_g1_i1, c14848_g1_i2	map00860
Porphyrin and chlorophyll metabolism	69	cobaltochelatase	ec:4.99.1.3	1	c14848_g1_i2	map00860
Porphyrin and chlorophyll metabolism	69	ferro-protoporphyrin chelatase	ec:4.99.1.1	5	c7072_g1_i1, c20881_g1_i1, c20881_g2_i1, c22002_g1_i1, c25792_g1_i1	map00860
Porphyrin and chlorophyll metabolism	69	synthase	ec:4.2.1.24	2	c18567_g1_i1, c18567_g1_i2	map00860
Porphyrin and chlorophyll metabolism	69	2,1-aminomutase	ec:5.4.3.8	1	c5783_g1_i1	map00860
Porphyrin and chlorophyll metabolism	69	CLH	ec:3.1.1.14	3	c2955_g1_i1, c30693_g1_i1, c33402_g1_i1	map00860
Porphyrin and chlorophyll metabolism	69	oxidoreductase	ec:1.3.7.4	1	c11839_g1_i1	map00860
Porphyrin and chlorophyll metabolism	69	oxygenase (biliverdin-producing)	ec:1.14.99.3	2	c14596_g1_i1, c16070_g1_i1	map00860
Porphyrin and chlorophyll metabolism	69	protoporphyrin IX methyltransferase	ec:2.1.1.11	1	c16361_g1_i1	map00860
Porphyrin and chlorophyll metabolism	69	IX monomethyl ester (oxidative) cyclase	ec:1.14.13.81	2	c17509_g1_i1, c17509_g2_i1	map00860
Porphyrin and chlorophyll metabolism	69	synthase	ec:2.5.1.62	1	c18015_g1_i1	map00860
Porphyrin and chlorophyll metabolism	69	synthase	ec:2.5.1.61	1	c15483_g1_i1	map00860
Porphyrin and chlorophyll metabolism	69	oxygenase	ec:1.14.13.122	8	c1927_g1_i1, c8500_g1_i1, c13557_g1_i1, c18446_g1_i1, c18818_g1_i2, c19930_g1_i1, c20799_g1_i1, c20799_g2_i1	map00860
Porphyrin and chlorophyll metabolism	69	1-naphthol glucuronyltransferase	ec:2.4.1.17	3	c108_g1_i1, c11526_g1_i1, c33263_g1_i1	map00860
Porphyrin and chlorophyll metabolism	69	ligase	ec:6.1.1.17	3	c20169_g1_i1, c20217_g1_i1, c20217_g1_i2	map00860
Porphyrin and chlorophyll metabolism	69	reductase	ec:1.2.1.70	3	c6516_g1_i1, c20368_g1_i1, c37938_g1_i1	map00860
Porphyrin and chlorophyll metabolism	69	oxidase	ec:1.3.3.4	3	c17874_g1_i1, c18149_g1_i1, c18149_g1_i2	map00860
Porphyrin and chlorophyll metabolism	69	oxidase	ec:1.3.3.3	1	c18259_g1_i1	map00860
Porphyrin and chlorophyll metabolism	69	ceruloplasmin	ec:1.16.3.1	4	c16952_g1_i1, c16952_g1_i2, c17610_g2_i1, c37088_g1_i1	map00860
Porphyrin and chlorophyll metabolism	69	dehydrogenase	ec:1.3.1.76	2	c17316_g1_i1, c17316_g1_i2	map00860
Porphyrin and chlorophyll metabolism	69	chlorophyllide a 8-vinyl-reductase	ec:1.3.1.75	1	c19555_g1_i1	map00860
Porphyrin and chlorophyll metabolism	69	reductase	ec:1.3.1.33	8	c8479_g1_i1, c10977_g1_i1, c17116_g1_i1, c17116_g1_i2, c18163_g1_i1, c18748_g2_i1, c19500_g2_i1, c40370_g1_i1	map00860
Porphyrin and chlorophyll metabolism	69	chelatase	ec:6.6.1.1	6	c6997_g1_i1, c8750_g1_i1, c17033_g1_i1, c20674_g1_i1, c21637_g1_i1, c21637_g3_i1	map00860
Glycosphingolipid biosynthesis - ganglio series	41	hexosaminidase	ec:3.2.1.52	4	c17293_g1_i1, c17296_g2_i1, c20869_g1_i1, c20869_g1_i2	map00604
Glycosphingolipid biosynthesis - ganglio series	41	lactase (ambiguous)	ec:3.2.1.23	36	c177_g1_i1, c630_g1_i1, c4604_g1_i1, c4611_g1_i1, c5659_g1_i1, c6010_g1_i1, c7109_g1_i1, c9131_g1_i1, c14276_g1_i1, c14398_g1_i1, c16118_g1_i1, c18478_g1_i1, c19221_g1_i1, c19221_g1_i2, c19221_g1_i3, c19485_g1_i1, c19759_g1_i1, c20046_g1_i1, c20159_g1_i1, c20628_g1_i1, c20651_g1_i2, c20651_g1_i3, c20653_g1_i3, c21068_g1_i1, c21981_g1_i1, c25661_g1_i1, c29247_g1_i1, c31080_g1_i1, c32937_g1_i1, c34…	map00604
Glycosphingolipid biosynthesis - ganglio series	41	alpha-2,3-sialyltransferase	ec:2.4.99.4	1	c19139_g1_i1	map00604
Glycosphingolipid biosynthesis - globo series	30	hexosaminidase	ec:3.2.1.52	4	c17293_g1_i1, c17296_g2_i1, c20869_g1_i1, c20869_g1_i2	map00603
Glycosphingolipid biosynthesis - globo series	30	melibiase	ec:3.2.1.22	22	c819_g1_i1, c2515_g1_i1, c7930_g1_i1, c8735_g1_i1, c13365_g1_i1, c16069_g1_i1, c17014_g1_i1, c18183_g1_i1, c21591_g1_i1, c21591_g1_i4, c21591_g1_i5, c21591_g1_i6, c21591_g1_i7, c21624_g1_i1, c21624_g1_i4, c26084_g1_i1, c32861_g1_i1, c36870_g1_i1, c38509_g1_i1, c39113_g1_i1, c39285_g1_i1, c40278_g1_i1	map00603
Glycosphingolipid biosynthesis - globo series	30	2-alpha-L-fucosyltransferase	ec:2.4.1.69	3	c5836_g1_i1, c12650_g1_i1, c16159_g1_i1	map00603
Glycosphingolipid biosynthesis - globo series	30	alpha-2,3-sialyltransferase	ec:2.4.99.4	1	c19139_g1_i1	map00603
Cysteine and methionine metabolism	151	decarboxylase	ec:4.1.1.50	7	c17757_g1_i1, c20507_g1_i1, c20589_g1_i1, c20589_g1_i2, c20589_g1_i3, c27873_g1_i1, c36612_g1_i1	map00270
Cysteine and methionine metabolism	151	isomerase	ec:5.3.1.23	2	c18395_g1_i1, c18395_g1_i2	map00270
Cysteine and methionine metabolism	151	oxidase	ec:1.4.3.2	1	c15142_g1_i1	map00270
Cysteine and methionine metabolism	151	1-phosphate dehydratase	ec:4.2.1.109	4	c13648_g1_i1, c13648_g2_i1, c14803_g1_i1, c18335_g1_i1	map00270
Cysteine and methionine metabolism	151	(S)-S-oxide reductase	ec:1.8.4.13	1	c17073_g1_i1	map00270
Cysteine and methionine metabolism	151	dehydrogenase	ec:1.1.1.3	7	c6194_g1_i1, c12022_g1_i1, c20922_g3_i1, c21459_g1_i1, c24555_g1_i1, c36812_g1_i1, c43042_g1_i1	map00270
Cysteine and methionine metabolism	151	synthase	ec:3.1.3.77	4	c13648_g1_i1, c13648_g2_i1, c14803_g1_i1, c18335_g1_i1	map00270
Cysteine and methionine metabolism	151	desulfhydrase	ec:4.4.1.15	3	c18466_g1_i1, c18466_g1_i2, c18466_g2_i1	map00270
Cysteine and methionine metabolism	151	synthase	ec:4.4.1.14	6	c1076_g1_i1, c6280_g1_i1, c11366_g1_i1, c15955_g1_i1, c34238_g1_i1, c39098_g1_i1	map00270
Cysteine and methionine metabolism	151	(cytosine-5-)-methyltransferase	ec:2.1.1.37	3	c423_g1_i1, c3156_g1_i1, c31397_g1_i1	map00270
Cysteine and methionine metabolism	151	S-methyltransferase	ec:2.1.1.14	6	c375_g1_i1, c21600_g1_i1, c21600_g1_i2, c22835_g1_i1, c26215_g1_i1, c27318_g1_i1	map00270
Cysteine and methionine metabolism	151	synthase	ec:2.1.1.13	5	c375_g1_i1, c21600_g1_i1, c21600_g1_i2, c22835_g1_i1, c27318_g1_i1	map00270
Cysteine and methionine metabolism	151	adenosyltransferase	ec:2.5.1.6	10	c2258_g1_i1, c6154_g1_i1, c12108_g1_i1, c19004_g1_i1, c19004_g1_i2, c19036_g1_i1, c19036_g2_i1, c19036_g3_i1, c19036_g3_i2, c34639_g1_i1	map00270
Cysteine and methionine metabolism	151	S-methyltransferase	ec:2.1.1.10	4	c13505_g1_i1, c15726_g1_i1, c31606_g1_i1, c33908_g1_i1	map00270
Cysteine and methionine metabolism	151	sulfurtransferase	ec:2.8.1.2	5	c10483_g1_i1, c13661_g1_i1, c19875_g1_i1, c19875_g1_i2, c19875_g1_i4	map00270
Cysteine and methionine metabolism	151	kinase	ec:2.7.2.4	10	c6194_g1_i1, c8636_g1_i1, c11585_g1_i1, c19358_g1_i1, c19358_g1_i2, c20922_g3_i1, c21459_g1_i1, c24555_g1_i1, c36812_g1_i1, c43042_g1_i1	map00270
Cysteine and methionine metabolism	151	O-acetyltransferase	ec:2.3.1.30	3	c13474_g1_i1, c17667_g1_i3, c18081_g1_i1	map00270
Cysteine and methionine metabolism	151	S-adenosylhomocysteine synthase	ec:3.3.1.1	6	c2947_g1_i1, c6041_g1_i1, c21290_g1_i1, c21290_g1_i2, c21290_g1_i3, c21290_g1_i4	map00270
Cysteine and methionine metabolism	151	beta-lyase	ec:4.4.1.8	4	c21165_g1_i1, c21165_g1_i2, c21165_g2_i1, c21165_g2_i2	map00270
Cysteine and methionine metabolism	151	gamma-lyase	ec:4.4.1.1	5	c7630_g1_i1, c14471_g1_i1, c14471_g1_i3, c21165_g2_i1, c21165_g2_i2	map00270
Cysteine and methionine metabolism	151	dioxygenase [iron(II)-requiring]	ec:1.13.11.54	3	c13809_g1_i1, c13809_g1_i2, c15284_g1_i1	map00270
Cysteine and methionine metabolism	151	dehydrogenase	ec:1.1.1.37	12	c12094_g1_i1, c12574_g1_i1, c14581_g1_i1, c15155_g1_i1, c18364_g1_i1, c18364_g1_i2, c20509_g1_i1, c20509_g1_i2, c20509_g1_i3, c24415_g1_i1, c36457_g1_i1, c41629_g1_i1	map00270
Cysteine and methionine metabolism	151	gamma-synthase	ec:2.5.1.48	5	c9460_g1_i1, c11176_g1_i1, c18638_g1_i1, c18638_g1_i2, c21897_g1_i1	map00270
Cysteine and methionine metabolism	151	synthase	ec:2.5.1.47	10	c15425_g1_i1, c15425_g1_i2, c16877_g1_i1, c19266_g1_i1, c19266_g2_i1, c19266_g2_i2, c22140_g1_i1, c22680_g1_i1, c23400_g1_i1, c40947_g1_i1	map00270
Cysteine and methionine metabolism	151	kinase	ec:2.7.1.100	3	c21100_g1_i1, c21100_g1_i2, c21100_g1_i3	map00270
Cysteine and methionine metabolism	151	dehydrogenase	ec:1.1.1.27	1	c12091_g1_i1	map00270
Cysteine and methionine metabolism	151	synthase	ec:2.5.1.22	2	c1384_g1_i1, c15325_g1_i1	map00270
Cysteine and methionine metabolism	151	synthase	ec:2.5.1.16	9	c275_g1_i1, c1384_g1_i1, c11195_g1_i1, c15325_g1_i1, c17399_g2_i1, c20834_g1_i1, c20834_g1_i2, c20834_g2_i1, c20834_g2_i2	map00270
Cysteine and methionine metabolism	151	transaminase	ec:2.6.1.57	24	c8718_g1_i1, c8791_g1_i1, c15955_g1_i1, c16285_g1_i1, c16285_g2_i1, c16285_g2_i2, c16285_g2_i3, c16670_g1_i1, c16859_g1_i1, c17567_g1_i1, c18863_g1_i1, c18863_g1_i2, c18872_g1_i1, c18953_g1_i1, c19374_g1_i1, c19374_g1_i2, c19783_g1_i1, c21161_g2_i1, c24506_g1_i1, c28073_g1_i1, c28486_g1_i1, c29270_g1_i1, c31527_g1_i1, c41871_g1_i1	map00270
Cysteine and methionine metabolism	151	transaminase	ec:2.6.1.5	21	c8718_g1_i1, c8791_g1_i1, c16285_g1_i1, c16285_g2_i1, c16285_g2_i2, c16285_g2_i3, c16670_g1_i1, c16859_g1_i1, c17567_g1_i1, c18863_g1_i1, c18863_g1_i2, c18872_g1_i1, c18953_g1_i1, c19783_g1_i1, c21161_g2_i1, c24506_g1_i1, c28073_g1_i1, c28486_g1_i1, c29270_g1_i1, c31527_g1_i1, c41871_g1_i1	map00270
Cysteine and methionine metabolism	151	transaminase	ec:2.6.1.1	24	c8718_g1_i1, c8791_g1_i1, c15955_g1_i1, c16285_g1_i1, c16285_g2_i1, c16285_g2_i2, c16285_g2_i3, c16670_g1_i1, c16859_g1_i1, c17567_g1_i1, c18863_g1_i1, c18863_g1_i2, c18872_g1_i1, c18953_g1_i1, c19374_g1_i1, c19374_g1_i2, c19783_g1_i1, c21161_g2_i1, c24506_g1_i1, c28073_g1_i1, c28486_g1_i1, c29270_g1_i1, c31527_g1_i1, c41871_g1_i1	map00270
Cysteine and methionine metabolism	151	dehydrogenase	ec:1.2.1.11	1	c18668_g1_i1	map00270
Cysteine and methionine metabolism	151	nucleosidase	ec:3.2.2.16	1	c16756_g1_i2	map00270
Cysteine and methionine metabolism	151	oxidase	ec:1.14.17.4	4	c14095_g1_i1, c19512_g1_i1, c19512_g1_i2, c28147_g1_i1	map00270
Glycosphingolipid biosynthesis - lacto and neolacto series	5	2-alpha-L-fucosyltransferase	ec:2.4.1.69	3	c5836_g1_i1, c12650_g1_i1, c16159_g1_i1	map00601
Glycosphingolipid biosynthesis - lacto and neolacto series	5	4-alpha-L-fucosyltransferase	ec:2.4.1.65	1	c14868_g1_i1	map00601
Glycosphingolipid biosynthesis - lacto and neolacto series	5	alpha-2,3-sialyltransferase	ec:2.4.99.4	1	c19139_g1_i1	map00601
Nicotinate and nicotinamide metabolism	58	oxidase	ec:1.4.3.16	1	c20420_g1_i1	map00760
Nicotinate and nicotinamide metabolism	58	diphosphorylase (carboxylating)	ec:2.4.2.19	8	c7434_g1_i1, c14106_g1_i1, c14106_g2_i1, c14106_g3_i1, c19447_g1_i1, c19447_g1_i2, c19447_g1_i3, c27062_g1_i1	map00760
Nicotinate and nicotinamide metabolism	58	synthase (glutamine-hydrolysing)	ec:6.3.5.1	5	c10500_g1_i1, c10500_g1_i2, c15895_g1_i1, c15895_g1_i2, c27747_g1_i1	map00760
Nicotinate and nicotinamide metabolism	58	oxidase	ec:1.2.3.1	3	c9638_g1_i1, c25505_g1_i1, c33769_g1_i1	map00760
Nicotinate and nicotinamide metabolism	58	nicotinamide deaminase	ec:3.5.1.19	3	c10610_g1_i1, c13487_g1_i1, c13487_g1_i2	map00760
Nicotinate and nicotinamide metabolism	58	uridine 5'-nucleotidase	ec:3.1.3.5	5	c3395_g1_i1, c20701_g2_i1, c21262_g1_i4, c22345_g1_i1, c30178_g1_i1	map00760
Nicotinate and nicotinamide metabolism	58	diphosphatase	ec:3.6.1.22	6	c9716_g1_i1, c13117_g1_i1, c15680_g1_i3, c20250_g1_i1, c20250_g1_i2, c20250_g1_i3	map00760
Nicotinate and nicotinamide metabolism	58	kinase	ec:2.7.1.23	27	c112_g1_i1, c4229_g1_i1, c4229_g2_i1, c6063_g1_i1, c7648_g1_i1, c7657_g1_i1, c7833_g1_i1, c14992_g1_i1, c14992_g1_i2, c15095_g1_i1, c16459_g1_i1, c16459_g1_i2, c17075_g1_i1, c18455_g1_i1, c18455_g2_i1, c18455_g1_i2, c18843_g1_i1, c18843_g1_i2, c24171_g1_i1, c24172_g1_i1, c24834_g1_i1, c25485_g1_i1, c26096_g1_i1, c29313_g1_i1, c33613_g1_i1, c36508_g1_i1, c39104_g1_i1	map00760
Sphingolipid metabolism	88	phosphodiesterase	ec:3.1.4.12	8	c10933_g1_i1, c12808_g1_i1, c12949_g1_i3, c14923_g1_i1, c17966_g2_i1, c17966_g2_i2, c27451_g1_i1, c29101_g1_i1	map00600
Sphingolipid metabolism	88	psychosine hydrolase	ec:3.2.1.45	6	c92_g1_i1, c7635_g1_i1, c12177_g1_i1, c21215_g1_i1, c29251_g1_i1, c42357_g1_i1	map00600
Sphingolipid metabolism	88	lactase (ambiguous)	ec:3.2.1.23	36	c177_g1_i1, c630_g1_i1, c4604_g1_i1, c4611_g1_i1, c5659_g1_i1, c6010_g1_i1, c7109_g1_i1, c9131_g1_i1, c14276_g1_i1, c14398_g1_i1, c16118_g1_i1, c18478_g1_i1, c19221_g1_i1, c19221_g1_i2, c19221_g1_i3, c19485_g1_i1, c19759_g1_i1, c20046_g1_i1, c20159_g1_i1, c20628_g1_i1, c20651_g1_i2, c20651_g1_i3, c20653_g1_i3, c21068_g1_i1, c21981_g1_i1, c25661_g1_i1, c29247_g1_i1, c31080_g1_i1, c32937_g1_i1, c34…	map00600
Sphingolipid metabolism	88	melibiase	ec:3.2.1.22	22	c819_g1_i1, c2515_g1_i1, c7930_g1_i1, c8735_g1_i1, c13365_g1_i1, c16069_g1_i1, c17014_g1_i1, c18183_g1_i1, c21591_g1_i1, c21591_g1_i4, c21591_g1_i5, c21591_g1_i6, c21591_g1_i7, c21624_g1_i1, c21624_g1_i4, c26084_g1_i1, c32861_g1_i1, c36870_g1_i1, c38509_g1_i1, c39113_g1_i1, c39285_g1_i1, c40278_g1_i1	map00600
Sphingolipid metabolism	88	reductase	ec:1.1.1.102	1	c17146_g1_i1	map00600
Sphingolipid metabolism	88	C-palmitoyltransferase	ec:2.3.1.50	3	c301_g1_i1, c32191_g1_i1, c37702_g1_i1	map00600
Sphingolipid metabolism	88	N-acyltransferase	ec:2.3.1.24	6	c1575_g1_i1, c9033_g1_i1, c17789_g1_i1, c24368_g1_i1, c31978_g1_i1, c33115_g1_i1	map00600
Sphingolipid metabolism	88	phosphatase	ec:3.1.3.4	3	c5611_g1_i2, c10674_g1_i1, c13211_g1_i1	map00600
Sphingolipid metabolism	88	aldolase	ec:4.1.2.27	2	c15435_g1_i1, c15435_g1_i2	map00600
Sphingolipid metabolism	88	kinase	ec:2.7.1.138	1	c6063_g1_i1	map00600
C5-Branched dibasic acid metabolism	25	synthase	ec:2.2.1.6	11	c3415_g1_i1, c15369_g1_i1, c16514_g1_i1, c19365_g1_i1, c19825_g1_i1, c19825_g1_i2, c19825_g1_i3, c19825_g1_i4, c19825_g1_i5, c21545_g1_i1, c21545_g1_i2	map00660
C5-Branched dibasic acid metabolism	25	ligase (ADP-forming)	ec:6.2.1.5	8	c8416_g1_i1, c14219_g1_i1, c16485_g1_i1, c16485_g1_i2, c19921_g1_i1, c19921_g2_i1, c21009_g2_i1, c21009_g2_i2	map00660
C5-Branched dibasic acid metabolism	25	dehydrogenase	ec:1.1.1.85	6	c14993_g1_i2, c21301_g1_i1, c21301_g1_i2, c21301_g1_i3, c21301_g1_i4, c21301_g1_i5	map00660
Glycolysis / Gluconeogenesis	176	phosphohexokinase	ec:2.7.1.11	24	c86_g1_i1, c1462_g1_i1, c12019_g1_i1, c12019_g1_i2, c15415_g1_i1, c15415_g1_i2, c16334_g1_i1, c19437_g1_i1, c20640_g1_i1, c20640_g1_i2, c20640_g1_i3, c20640_g1_i4, c21093_g1_i1, c21093_g1_i2, c21093_g1_i3, c21093_g1_i4, c21093_g1_i5, c21093_g1_i6, c21093_g1_i7, c21093_g1_i8, c21093_g1_i9, c25618_g1_i1, c26369_g1_i1, c42239_g1_i1	map00010
Glycolysis / Gluconeogenesis	176	carboxykinase (ATP)	ec:4.1.1.49	7	c3394_g1_i1, c18682_g1_i1, c23223_g1_i1, c23393_g1_i1, c24817_g1_i1, c28217_g1_i1, c38883_g1_i1	map00010
Glycolysis / Gluconeogenesis	176	isomerase	ec:5.3.1.9	7	c20008_g1_i1, c20008_g1_i2, c20008_g1_i3, c21460_g1_i1, c21460_g1_i2, c21460_g1_i3, c22386_g1_i1	map00010
Glycolysis / Gluconeogenesis	176	isomerase	ec:5.3.1.1	3	c16330_g1_i1, c19998_g1_i1, c29624_g1_i1	map00010
Glycolysis / Gluconeogenesis	176	glucokinase (phosphorylating)	ec:2.7.1.2	3	c7492_g1_i1, c18071_g1_i1, c20837_g1_i1	map00010
Glycolysis / Gluconeogenesis	176	hexokinase type IV glucokinase	ec:2.7.1.1	2	c11492_g1_i1, c42503_g1_i1	map00010
Glycolysis / Gluconeogenesis	176	hydratase	ec:4.2.1.11	6	c10239_g1_i1, c10563_g1_i1, c19683_g1_i1, c19779_g1_i1, c19779_g1_i2, c19779_g2_i1	map00010
Glycolysis / Gluconeogenesis	176	1-epimerase	ec:5.1.3.3	3	c13565_g1_i1, c16295_g1_i1, c18566_g1_i1	map00010
Glycolysis / Gluconeogenesis	176	dehydrogenase (NADP+)	ec:1.1.1.2	10	c1365_g1_i1, c5166_g1_i1, c5166_g1_i2, c16513_g1_i1, c16513_g1_i2, c22031_g1_i1, c37630_g1_i1, c40935_g1_i1, c41780_g1_i1, c42291_g1_i1	map00010
Glycolysis / Gluconeogenesis	176	dehydrogenase	ec:1.1.1.1	6	c628_g1_i1, c4214_g1_i1, c7573_g1_i1, c15655_g2_i1, c17337_g1_i1, c17434_g1_i2	map00010
Glycolysis / Gluconeogenesis	176	hexose diphosphatase	ec:3.1.3.11	7	c9600_g1_i1, c9600_g1_i2, c11813_g1_i1, c16525_g1_i1, c16612_g1_i1, c16612_g1_i2, c16690_g1_i1	map00010
Glycolysis / Gluconeogenesis	176	ligase	ec:6.2.1.1	9	c1347_g1_i1, c11135_g1_i1, c12736_g1_i1, c15267_g1_i1, c20231_g1_i1, c21076_g1_i1, c21076_g1_i2, c35500_g1_i1, c39512_g1_i1	map00010
Glycolysis / Gluconeogenesis	176	kinase	ec:2.7.2.3	4	c9234_g1_i1, c17745_g1_i1, c17973_g1_i1, c17973_g1_i2	map00010
Glycolysis / Gluconeogenesis	176	decarboxylase	ec:4.1.1.1	1	c18922_g1_i1	map00010
Glycolysis / Gluconeogenesis	176	acetyltransferase	ec:2.3.1.12	3	c9016_g1_i1, c11125_g1_i1, c19995_g1_i1	map00010
Glycolysis / Gluconeogenesis	176	dehydrogenase (NADP+)	ec:1.2.1.9	7	c9103_g1_i1, c10861_g1_i1, c16440_g1_i1, c16559_g2_i1, c18777_g1_i1, c22894_g1_i1, c24948_g1_i1	map00010
Glycolysis / Gluconeogenesis	176	dehydrogenase [NAD(P)+]	ec:1.2.1.5	7	c14921_g1_i1, c14921_g1_i2, c14922_g1_i1, c15620_g1_i1, c19423_g1_i1, c19584_g1_i1, c19808_g1_i1	map00010
Glycolysis / Gluconeogenesis	176	dehydrogenase (NAD+)	ec:1.2.1.3	8	c14798_g1_i1, c14922_g1_i1, c15620_g1_i1, c17595_g1_i1, c19316_g1_i1, c19423_g1_i1, c26963_g1_i1, c36394_g1_i1	map00010
Glycolysis / Gluconeogenesis	176	aldolase	ec:4.1.2.13	8	c12885_g1_i1, c15383_g1_i1, c17383_g1_i1, c17542_g1_i1, c18076_g2_i1, c20873_g1_i1, c20873_g2_i1, c41050_g1_i1	map00010
Glycolysis / Gluconeogenesis	176	dehydrogenase	ec:1.1.1.27	1	c12091_g1_i1	map00010
Glycolysis / Gluconeogenesis	176	dehydrogenase (acetyl-transferring)	ec:1.2.4.1	10	c4454_g1_i1, c14275_g2_i1, c18082_g1_i1, c18082_g1_i2, c18601_g2_i1, c18601_g2_i2, c19054_g1_i1, c19355_g1_i1, c20505_g1_i1, c22070_g1_i1	map00010
Glycolysis / Gluconeogenesis	176	dehydrogenase	ec:1.8.1.4	4	c3869_g1_i1, c19792_g1_i1, c20456_g1_i1, c41733_g1_i1	map00010
Glycolysis / Gluconeogenesis	176	dehydrogenase (phosphorylating)	ec:1.2.1.12	13	c5047_g1_i1, c10365_g1_i1, c10861_g1_i1, c12644_g1_i1, c13307_g1_i1, c16440_g1_i1, c16559_g2_i1, c17097_g1_i1, c24948_g1_i1, c30772_g1_i1, c31086_g1_i1, c34649_g1_i1, c37741_g1_i1	map00010
Glycolysis / Gluconeogenesis	176	(alpha-D-glucose-1,6-bisphosphate-dependent)	ec:5.4.2.2	3	c18882_g1_i1, c21013_g1_i1, c21013_g1_i2	map00010
Glycolysis / Gluconeogenesis	176	kinase	ec:2.7.1.40	27	c1412_g1_i1, c3373_g1_i1, c5850_g1_i1, c7687_g1_i1, c9408_g1_i1, c9964_g1_i1, c15770_g1_i2, c17450_g1_i1, c18757_g1_i1, c18757_g1_i2, c20177_g1_i1, c20177_g2_i1, c20330_g1_i1, c20330_g1_i2, c20330_g1_i3, c20465_g1_i1, c20465_g1_i2, c20495_g2_i1, c20495_g2_i2, c20522_g1_i1, c20546_g1_i1, c20546_g1_i2, c21495_g2_i1, c25896_g1_i1, c28166_g1_i1, c34250_g1_i1, c41703_g1_i1	map00010
Starch and sucrose metabolism	407	decarboxylase	ec:4.1.1.35	9	c9742_g1_i1, c15034_g1_i1, c18854_g1_i1, c18854_g1_i2, c18854_g2_i1, c18854_g1_i3, c19573_g1_i2, c21684_g1_i4, c29451_g1_i1	map00500
Starch and sucrose metabolism	407	isomerase	ec:5.3.1.9	7	c20008_g1_i1, c20008_g1_i2, c20008_g1_i3, c21460_g1_i1, c21460_g1_i2, c21460_g1_i3, c22386_g1_i1	map00500
Starch and sucrose metabolism	407	fructokinase (phosphorylating)	ec:2.7.1.4	4	c2872_g1_i1, c18071_g1_i1, c18662_g1_i1, c20837_g1_i1	map00500
Starch and sucrose metabolism	407	glucokinase (phosphorylating)	ec:2.7.1.2	3	c7492_g1_i1, c18071_g1_i1, c20837_g1_i1	map00500
Starch and sucrose metabolism	407	hexokinase type IV glucokinase	ec:2.7.1.1	2	c11492_g1_i1, c42503_g1_i1	map00500
Starch and sucrose metabolism	407	4-epimerase	ec:5.1.3.6	1	c6756_g1_i1	map00500
Starch and sucrose metabolism	407	endo-1,4-beta-D-glucanase	ec:3.2.1.4	12	c3798_g1_i1, c7620_g1_i1, c15240_g1_i1, c15774_g1_i1, c17629_g1_i1, c19731_g1_i1, c20200_g1_i1, c20200_g1_i2, c20283_g1_i1, c20890_g1_i1, c20890_g1_i2, c30731_g1_i1	map00500
Starch and sucrose metabolism	407	saccharogen amylase	ec:3.2.1.2	10	c15420_g1_i1, c18014_g2_i1, c18735_g1_i1, c18736_g1_i1, c20423_g1_i1, c20423_g1_i2, c21259_g1_i1, c21259_g1_i2, c21259_g1_i3, c22131_g1_i1	map00500
Starch and sucrose metabolism	407	glycogenase	ec:3.2.1.1	9	c5135_g1_i2, c6119_g1_i1, c9194_g1_i1, c9194_g1_i2, c19157_g1_i1, c21518_g4_i1, c21518_g4_i2, c23274_g1_i1, c34206_g1_i1	map00500
Starch and sucrose metabolism	407	1,4-alpha-galacturonidase	ec:3.2.1.67	10	c9471_g1_i1, c18283_g1_i1, c18283_g1_i2, c18283_g1_i3, c18283_g1_i4, c18283_g1_i5, c18323_g1_i1, c18323_g1_i2, c19882_g1_i1, c19882_g1_i2	map00500
Starch and sucrose metabolism	407	pectin demethoxylase	ec:3.1.1.11	43	c476_g1_i1, c802_g1_i1, c2337_g1_i1, c2758_g1_i2, c9220_g1_i1, c11293_g1_i1, c11963_g1_i1, c12081_g1_i1, c12209_g1_i1, c12816_g1_i1, c13372_g1_i1, c13372_g1_i2, c13528_g1_i1, c14143_g1_i1, c14812_g1_i1, c15073_g1_i1, c15073_g1_i2, c15101_g1_i1, c16545_g1_i1, c16545_g1_i2, c17733_g1_i1, c18016_g1_i1, c18016_g1_i3, c18034_g1_i1, c20113_g1_i1, c20113_g1_i2, c20113_g2_i1, c20171_g1_i1, c21632_g1_i1, …	map00500
Starch and sucrose metabolism	407	alpha-glucosidase	ec:3.2.1.48	22	c40_g1_i1, c1133_g1_i1, c1133_g1_i2, c2852_g1_i1, c3219_g1_i1, c3758_g1_i1, c4592_g1_i1, c8204_g1_i1, c9459_g1_i1, c9987_g1_i1, c10973_g1_i1, c13779_g1_i1, c14859_g1_i1, c17145_g1_i2, c20019_g1_i1, c20019_g2_i1, c20019_g3_i1, c20062_g1_i1, c20062_g2_i1, c20062_g2_i2, c20503_g1_i1, c21074_g1_i1	map00500
Starch and sucrose metabolism	407	endo-1,3-beta-D-glucosidase	ec:3.2.1.39	21	c7790_g1_i1, c12839_g1_i1, c14053_g1_i1, c14374_g1_i1, c15470_g1_i2, c17384_g1_i1, c17384_g1_i2, c17384_g1_i3, c17384_g1_i4, c19053_g1_i1, c19748_g1_i1, c20020_g1_i1, c20087_g1_i1, c20087_g2_i1, c20612_g1_i1, c28871_g1_i1, c29999_g1_i1, c35118_g1_i1, c38975_g1_i1, c41158_g1_i1, c42593_g1_i1	map00500
Starch and sucrose metabolism	407	1,4-beta-xylosidase	ec:3.2.1.37	7	c14819_g1_i1, c19846_g1_i1, c19846_g1_i2, c21351_g1_i1, c34221_g1_i1, c40642_g1_i1, c41489_g1_i1	map00500
Starch and sucrose metabolism	407	trehalase	ec:3.2.1.28	1	c20235_g1_i1	map00500
Starch and sucrose metabolism	407	invertase	ec:3.2.1.26	23	c40_g1_i1, c1133_g1_i1, c1133_g1_i2, c2852_g1_i1, c3219_g1_i1, c3758_g1_i1, c4592_g1_i1, c8204_g1_i1, c9459_g1_i1, c9987_g1_i1, c10571_g1_i1, c10973_g1_i1, c13779_g1_i1, c14859_g1_i1, c17145_g1_i2, c20019_g1_i1, c20019_g2_i1, c20019_g3_i1, c20062_g1_i1, c20062_g2_i1, c20062_g2_i2, c20503_g1_i1, c21074_g1_i1	map00500
Starch and sucrose metabolism	407	gentiobiase	ec:3.2.1.21	16	c1031_g1_i1, c1403_g1_i1, c3455_g1_i1, c10052_g1_i1, c14209_g1_i1, c18271_g1_i1, c19300_g1_i1, c19919_g1_i1, c20547_g1_i1, c21858_g1_i1, c29809_g1_i1, c30157_g1_i1, c31204_g1_i1, c34106_g1_i1, c35072_g1_i1, c36266_g1_i1	map00500
Starch and sucrose metabolism	407	maltase	ec:3.2.1.20	13	c4526_g1_i1, c12269_g1_i1, c13607_g1_i1, c14819_g1_i1, c15802_g1_i1, c18956_g1_i1, c19141_g1_i1, c20598_g1_i1, c21077_g1_i1, c21077_g1_i2, c21077_g1_i3, c21351_g1_i1, c24610_g1_i1	map00500
Starch and sucrose metabolism	407	pectin depolymerase	ec:3.2.1.15	33	c451_g1_i1, c1255_g1_i1, c1937_g1_i1, c9421_g1_i1, c9421_g1_i2, c9471_g1_i1, c11798_g1_i3, c12282_g1_i1, c14444_g1_i1, c14535_g1_i1, c14535_g1_i2, c16606_g1_i1, c16606_g1_i2, c18283_g1_i1, c18283_g1_i2, c18283_g1_i3, c18283_g1_i4, c18283_g1_i5, c18323_g1_i1, c18323_g1_i2, c18340_g3_i1, c18340_g4_i1, c19882_g1_i1, c19882_g1_i2, c20103_g1_i1, c20103_g2_i1, c20103_g2_i2, c34963_g1_i1, c35718_g1_i1, …	map00500
Starch and sucrose metabolism	407	uridylyltransferase	ec:2.7.7.9	3	c18202_g1_i1, c20642_g1_i1, c20642_g1_i3	map00500
Starch and sucrose metabolism	407	phosphatase	ec:3.1.3.24	2	c16601_g1_i1, c16601_g1_i2	map00500
Starch and sucrose metabolism	407	trehalose 6-phosphatase	ec:3.1.3.12	20	c3085_g1_i1, c3664_g1_i1, c4943_g1_i1, c5616_g1_i1, c9257_g1_i1, c12201_g1_i1, c19553_g1_i1, c19553_g1_i2, c19789_g1_i1, c20655_g1_i1, c20655_g1_i2, c21337_g1_i2, c21337_g1_i3, c22007_g1_i1, c30345_g1_i1, c32027_g1_i1, c37722_g1_i1, c38301_g1_i1, c39575_g1_i1, c40688_g1_i1	map00500
Starch and sucrose metabolism	407	adenylyltransferase	ec:2.7.7.27	7	c11665_g1_i1, c14054_g1_i1, c17957_g1_i1, c19068_g1_i1, c19409_g1_i1, c20278_g1_i1, c20933_g2_i1	map00500
Starch and sucrose metabolism	407	4-alpha-galacturonosyltransferase	ec:2.4.1.43	3	c3624_g1_i1, c3903_g1_i1, c16487_g1_i1	map00500
Starch and sucrose metabolism	407	synthase	ec:2.4.1.34	44	c224_g1_i1, c1418_g1_i1, c3476_g1_i1, c6496_g1_i1, c6911_g1_i1, c8029_g1_i1, c8029_g1_i2, c8967_g1_i1, c11719_g1_i1, c14438_g1_i1, c14543_g1_i1, c17554_g1_i1, c17763_g1_i1, c17763_g1_i2, c17763_g1_i3, c19991_g1_i1, c19991_g1_i2, c20386_g1_i1, c21385_g1_i1, c21509_g1_i1, c21509_g2_i1, c21509_g1_i2, c21521_g1_i1, c21521_g1_i2, c21521_g1_i3, c22403_g1_i1, c22468_g1_i1, c23874_g1_i1, c24346_g1_i1, c2…	map00500
Starch and sucrose metabolism	407	synthase (GDP-forming)	ec:2.4.1.29	6	c2590_g1_i1, c11068_g1_i1, c12445_g1_i1, c21499_g1_i5, c21499_g1_i6, c21499_g1_i9	map00500
Starch and sucrose metabolism	407	disproportionating enzyme	ec:2.4.1.25	2	c19886_g1_i1, c21133_g1_i1	map00500
Starch and sucrose metabolism	407	synthase (glycosyl-transferring)	ec:2.4.1.21	14	c19069_g1_i1, c19069_g1_i2, c19069_g1_i3, c19069_g1_i4, c19069_g1_i5, c19393_g1_i1, c20614_g1_i1, c20614_g1_i2, c21030_g1_i1, c21030_g1_i2, c21030_g1_i3, c21030_g1_i4, c21615_g1_i2, c21666_g1_i1	map00500
Starch and sucrose metabolism	407	branching enzyme	ec:2.4.1.18	9	c5135_g1_i1, c5135_g1_i2, c20024_g1_i1, c20024_g1_i2, c21389_g1_i1, c21389_g1_i2, c23274_g1_i1, c34206_g1_i1, c40792_g1_i1	map00500
Starch and sucrose metabolism	407	1-naphthol glucuronyltransferase	ec:2.4.1.17	3	c108_g1_i1, c11526_g1_i1, c33263_g1_i1	map00500
Starch and sucrose metabolism	407	synthase (UDP-forming)	ec:2.4.1.15	15	c6131_g1_i1, c6884_g1_i1, c7127_g1_i1, c9257_g1_i1, c10945_g1_i1, c19789_g1_i1, c20655_g1_i1, c20655_g1_i2, c21337_g1_i2, c21337_g1_i3, c22007_g1_i1, c32027_g1_i1, c37722_g1_i1, c40688_g1_i1, c42182_g1_i1	map00500
Starch and sucrose metabolism	407	synthase	ec:2.4.1.14	7	c18084_g1_i1, c19106_g1_i1, c19760_g1_i1, c20756_g1_i1, c20756_g1_i2, c35767_g1_i1, c42854_g1_i1	map00500
Starch and sucrose metabolism	407	synthase	ec:2.4.1.13	14	c4710_g1_i2, c4899_g1_i1, c5424_g1_i1, c7525_g1_i1, c10946_g1_i1, c17863_g1_i1, c21092_g1_i1, c27648_g1_i1, c29439_g1_i1, c33842_g1_i1, c37182_g1_i1, c38913_g1_i1, c40484_g1_i1, c42648_g1_i1	map00500
Starch and sucrose metabolism	407	synthase (UDP-forming)	ec:2.4.1.12	55	c648_g1_i1, c2590_g1_i1, c2995_g1_i1, c4328_g1_i1, c5405_g1_i1, c6276_g1_i1, c7260_g1_i1, c7274_g1_i1, c7577_g1_i1, c9149_g1_i1, c9426_g1_i1, c9743_g1_i1, c9924_g1_i1, c9925_g1_i1, c10251_g1_i1, c11068_g1_i1, c12043_g1_i1, c12445_g1_i1, c12968_g1_i1, c14190_g1_i1, c16025_g1_i1, c16614_g1_i2, c17598_g1_i1, c18165_g1_i1, c18225_g1_i1, c18225_g1_i2, c18826_g1_i1, c19008_g1_i1, c19768_g1_i1, c19768_g…	map00500
Starch and sucrose metabolism	407	6-dehydrogenase	ec:1.1.1.22	7	c3183_g1_i1, c4214_g1_i1, c17022_g1_i1, c19317_g1_i1, c24386_g1_i1, c26905_g1_i1, c36616_g1_i1	map00500
Starch and sucrose metabolism	407	beta-pgm (gene name)	ec:5.4.2.6	2	c21552_g1_i1, c21552_g1_i5	map00500
Starch and sucrose metabolism	407	(alpha-D-glucose-1,6-bisphosphate-dependent)	ec:5.4.2.2	3	c18882_g1_i1, c21013_g1_i1, c21013_g1_i2	map00500
Ether lipid metabolism	34	D	ec:3.1.4.4	19	c242_g1_i1, c1955_g1_i1, c2460_g1_i1, c6890_g1_i1, c11714_g1_i1, c14657_g1_i1, c17516_g1_i1, c20671_g1_i1, c20671_g1_i2, c20925_g1_i1, c20925_g1_i2, c21197_g1_i1, c27374_g1_i1, c28670_g1_i1, c29984_g1_i1, c31892_g1_i1, c33213_g1_i1, c35045_g1_i1, c43459_g1_i1	map00565
Ether lipid metabolism	34	C	ec:3.1.4.3	6	c10956_g1_i1, c10956_g1_i2, c12476_g1_i1, c19012_g1_i1, c38505_g1_i1, c40784_g1_i1	map00565
Ether lipid metabolism	34	phosphatase	ec:3.1.3.4	3	c5611_g1_i2, c10674_g1_i1, c13211_g1_i1	map00565
Ether lipid metabolism	34	cholinephosphotransferase	ec:2.7.8.2	2	c15481_g1_i2, c19416_g1_i1	map00565
Ether lipid metabolism	34	A2	ec:3.1.1.4	4	c10347_g1_i1, c10347_g1_i2, c14958_g1_i1, c42181_g1_i1	map00565
Cutin, suberine and wax biosynthesis	18	O-acyltransferase	ec:2.3.1.20	16	c2151_g1_i1, c14692_g1_i1, c14692_g1_i2, c14692_g1_i3, c15226_g1_i1, c15226_g1_i2, c15581_g1_i1, c19484_g1_i1, c20356_g2_i1, c23459_g1_i1, c25644_g1_i1, c27088_g1_i1, c32213_g1_i1, c35464_g1_i1, c39329_g1_i1, c42132_g1_i1	map00073
Cutin, suberine and wax biosynthesis	18	seed peroxygenase	ec:1.11.2.3	1	c16070_g1_i1	map00073
Cutin, suberine and wax biosynthesis	18	reductase	ec:1.2.1.50	1	c37185_g1_i1	map00073
Glycerophospholipid metabolism	124	phosphodiesterase	ec:3.1.4.46	6	c17455_g1_i1, c17455_g1_i2, c18051_g1_i1, c18051_g1_i2, c24700_g1_i1, c38080_g1_i1	map00564
Glycerophospholipid metabolism	124	decarboxylase	ec:4.1.1.65	3	c17398_g1_i1, c18249_g2_i1, c18249_g2_i2	map00564
Glycerophospholipid metabolism	124	D	ec:3.1.4.4	19	c242_g1_i1, c1955_g1_i1, c2460_g1_i1, c6890_g1_i1, c11714_g1_i1, c14657_g1_i1, c17516_g1_i1, c20671_g1_i1, c20671_g1_i2, c20925_g1_i1, c20925_g1_i2, c21197_g1_i1, c27374_g1_i1, c28670_g1_i1, c29984_g1_i1, c31892_g1_i1, c33213_g1_i1, c35045_g1_i1, c43459_g1_i1	map00564
Glycerophospholipid metabolism	124	C	ec:3.1.4.3	6	c10956_g1_i1, c10956_g1_i2, c12476_g1_i1, c19012_g1_i1, c38505_g1_i1, c40784_g1_i1	map00564
Glycerophospholipid metabolism	124	3-phosphatidyltransferase	ec:2.7.8.11	1	c11514_g1_i1	map00564
Glycerophospholipid metabolism	124	N-methyltransferase	ec:2.1.1.103	2	c20044_g1_i1, c20044_g1_i2	map00564
Glycerophospholipid metabolism	124	A1	ec:3.1.1.32	7	c4319_g1_i1, c11148_g1_i1, c14612_g1_i1, c17494_g1_i1, c25031_g1_i1, c29449_g1_i1, c33975_g1_i1	map00564
Glycerophospholipid metabolism	124	dehydrogenase (NAD+)	ec:1.1.1.8	7	c14481_g1_i1, c14481_g1_i2, c15105_g1_i1, c15105_g1_i2, c17323_g1_i1, c17920_g1_i1, c17920_g1_i2	map00564
Glycerophospholipid metabolism	124	phosphatase	ec:3.1.3.75	2	c18986_g1_i1, c18986_g1_i2	map00564
Glycerophospholipid metabolism	124	cytidylyltransferase	ec:2.7.7.41	5	c7567_g1_i1, c18485_g1_i1, c18485_g1_i2, c35744_g1_i1, c42758_g1_i1	map00564
Glycerophospholipid metabolism	124	cytidylyltransferase	ec:2.7.7.15	2	c16068_g1_i2, c17265_g1_i1	map00564
Glycerophospholipid metabolism	124	cytidylyltransferase	ec:2.7.7.14	1	c16320_g1_i1	map00564
Glycerophospholipid metabolism	124	O-acyltransferase	ec:2.3.1.51	3	c12458_g1_i1, c15811_g1_i1, c18008_g1_i1	map00564
Glycerophospholipid metabolism	124	O-acyltransferase	ec:2.3.1.43	3	c4817_g1_i1, c34130_g1_i1, c38279_g1_i1	map00564
Glycerophospholipid metabolism	124	O-acyltransferase	ec:2.3.1.23	4	c14845_g1_i1, c14845_g1_i2, c30209_g1_i1, c37236_g1_i1	map00564
Glycerophospholipid metabolism	124	dehydrogenase [NAD(P)+]	ec:1.1.1.94	7	c14481_g1_i1, c14481_g1_i2, c15105_g1_i1, c15105_g1_i2, c17323_g1_i1, c17920_g1_i1, c17920_g1_i2	map00564
Glycerophospholipid metabolism	124	1-O-acyltransferase	ec:2.3.1.15	7	c19599_g1_i1, c19599_g1_i2, c19661_g1_i1, c21105_g1_i1, c21105_g2_i1, c21105_g1_i2, c24624_g1_i1	map00564
Glycerophospholipid metabolism	124	phosphatase	ec:3.1.3.4	3	c5611_g1_i2, c10674_g1_i1, c13211_g1_i1	map00564
Glycerophospholipid metabolism	124	kinase (ATP)	ec:2.7.1.107	23	c112_g1_i1, c4229_g1_i1, c4229_g2_i1, c6063_g1_i1, c7648_g1_i1, c7657_g1_i1, c7833_g1_i1, c11083_g1_i1, c14992_g1_i1, c14992_g1_i2, c15095_g1_i1, c16459_g1_i1, c16459_g1_i2, c17075_g1_i1, c18843_g1_i1, c18843_g1_i2, c24171_g1_i1, c24172_g1_i1, c24834_g1_i1, c26096_g1_i1, c29313_g1_i1, c36508_g1_i1, c39104_g1_i1	map00564
Glycerophospholipid metabolism	124	3-phosphatidyltransferase	ec:2.7.8.5	4	c2934_g1_i1, c10935_g1_i1, c15750_g1_i1, c15750_g1_i2	map00564
Glycerophospholipid metabolism	124	cholinephosphotransferase	ec:2.7.8.2	2	c15481_g1_i2, c19416_g1_i1	map00564
Glycerophospholipid metabolism	124	dehydrogenase	ec:1.1.5.3	2	c1925_g1_i1, c12319_g1_i1	map00564
Glycerophospholipid metabolism	124	kinase	ec:2.7.1.82	3	c13162_g1_i1, c21084_g2_i3, c21084_g2_i4	map00564
Glycerophospholipid metabolism	124	lecithinase B	ec:3.1.1.5	5	c10823_g1_i1, c16624_g1_i1, c21773_g1_i1, c32885_g1_i1, c38570_g1_i1	map00564
Glycerophospholipid metabolism	124	A2	ec:3.1.1.4	4	c10347_g1_i1, c10347_g1_i2, c14958_g1_i1, c42181_g1_i1	map00564
Glycerophospholipid metabolism	124	oxidase	ec:1.1.3.21	1	c12319_g1_i1	map00564
Synthesis and degradation of ketone bodies	9	lyase	ec:4.1.3.4	5	c19727_g1_i2, c21285_g1_i1, c21285_g1_i2, c21285_g1_i3, c21285_g1_i4	map00072
Synthesis and degradation of ketone bodies	9	C-acetyltransferase	ec:2.3.1.9	2	c2329_g1_i1, c6717_g1_i1	map00072
Synthesis and degradation of ketone bodies	9	dehydrogenase	ec:1.1.1.30	1	c16857_g1_i1	map00072
Synthesis and degradation of ketone bodies	9	synthase	ec:2.3.3.10	1	c19160_g1_i1	map00072
Glycosylphosphatidylinositol(GPI)-anchor biosynthesis	4	N-acetylglucosaminyltransferase	ec:2.4.1.198	2	c6095_g1_i1, c18993_g1_i2	map00563
Glycosylphosphatidylinositol(GPI)-anchor biosynthesis	4	deacetylase	ec:3.5.1.89	2	c20170_g2_i3, c20170_g2_i6	map00563
Inositol phosphate metabolism	76	C	ec:3.1.4.3	6	c10956_g1_i1, c10956_g1_i2, c12476_g1_i1, c19012_g1_i1, c38505_g1_i1, c40784_g1_i1	map00562
Inositol phosphate metabolism	76	phospholipase C	ec:3.1.4.11	5	c13280_g1_i1, c19557_g1_i5, c19557_g1_i6, c19630_g1_i1, c26502_g1_i1	map00562
Inositol phosphate metabolism	76	3-phosphatidyltransferase	ec:2.7.8.11	1	c11514_g1_i1	map00562
Inositol phosphate metabolism	76	isomerase	ec:5.3.1.1	3	c16330_g1_i1, c19998_g1_i1, c29624_g1_i1	map00562
Inositol phosphate metabolism	76	oxygenase	ec:1.13.99.1	4	c12184_g1_i1, c12344_g1_i1, c12344_g2_i1, c19834_g3_i1	map00562
Inositol phosphate metabolism	76	inositol-1,3-bisphosphate 3-phosphatase	ec:3.1.3.64	1	c15041_g1_i1	map00562
Inositol phosphate metabolism	76	1-phosphatase	ec:3.1.3.57	3	c14052_g1_i1, c14052_g1_i2, c17552_g1_i2	map00562
Inositol phosphate metabolism	76	5-phosphatase	ec:3.1.3.56	3	c4642_g1_i1, c18730_g1_i1, c35069_g1_i1	map00562
Inositol phosphate metabolism	76	phosphatase	ec:3.1.3.25	9	c14072_g1_i2, c16787_g1_i1, c16787_g1_i2, c16787_g1_i3, c20573_g1_i1, c20573_g1_i2, c20573_g1_i3, c20573_g1_i4, c20636_g1_i2	map00562
Inositol phosphate metabolism	76	5/6-kinase	ec:2.7.1.159	11	c2006_g1_i1, c7317_g1_i1, c9784_g1_i1, c12969_g1_i1, c19498_g1_i2, c19498_g1_i3, c20804_g1_i2, c20804_g1_i3, c20804_g1_i4, c26600_g1_i1, c31051_g1_i1	map00562
Inositol phosphate metabolism	76	2-kinase	ec:2.7.1.158	1	c14505_g1_i1	map00562
Inositol phosphate metabolism	76	5-kinase	ec:2.7.1.150	4	c25332_g1_i1, c35683_g1_i1, c38141_g1_i1, c39154_g1_i1	map00562
Inositol phosphate metabolism	76	3-kinase	ec:2.7.1.137	2	c11320_g1_i1, c14410_g1_i1	map00562
Inositol phosphate metabolism	76	1-kinase	ec:2.7.1.134	10	c2006_g1_i1, c7317_g1_i1, c12969_g1_i1, c19498_g1_i2, c19498_g1_i3, c20804_g1_i2, c20804_g1_i3, c20804_g1_i4, c26600_g1_i1, c31051_g1_i1	map00562
Inositol phosphate metabolism	76	3-kinase	ec:2.7.1.127	1	c9784_g1_i1	map00562
Inositol phosphate metabolism	76	2-dehydrogenase	ec:1.1.1.18	1	c11289_g1_i1	map00562
Inositol phosphate metabolism	76	synthase	ec:5.5.1.4	5	c6841_g1_i1, c7231_g1_i1, c9302_g1_i1, c14823_g1_i1, c19176_g1_i1	map00562
Inositol phosphate metabolism	76	5-kinase	ec:2.7.1.68	15	c2704_g1_i1, c4326_g1_i1, c5013_g1_i1, c5505_g1_i1, c20553_g1_i1, c21431_g1_i1, c21431_g1_i2, c25040_g1_i1, c27188_g1_i1, c28708_g1_i1, c29014_g1_i1, c33041_g1_i1, c34344_g1_i1, c34920_g1_i1, c39154_g1_i1	map00562
Inositol phosphate metabolism	76	4-kinase	ec:2.7.1.67	3	c13822_g1_i1, c18019_g1_i1, c43072_g1_i1	map00562
Fatty acid degradation	63	hydratase	ec:4.2.1.74	1	c20680_g1_i1	map00071
Fatty acid degradation	63	hydratase	ec:4.2.1.17	7	c5095_g1_i1, c5095_g1_i2, c15713_g1_i1, c16127_g1_i1, c17912_g1_i3, c19439_g1_i14, c34456_g1_i1	map00071
Fatty acid degradation	63	1-monooxygenase	ec:1.14.15.3	5	c2240_g1_i1, c20433_g1_i1, c20436_g1_i1, c21069_g1_i1, c21069_g1_i2	map00071
Fatty acid degradation	63	dehydrogenase	ec:1.1.1.1	6	c628_g1_i1, c4214_g1_i1, c7573_g1_i1, c15655_g2_i1, c17337_g1_i1, c17434_g1_i2	map00071
Fatty acid degradation	63	ligase	ec:6.2.1.3	6	c1237_g1_i1, c1237_g1_i2, c18269_g1_i1, c20060_g1_i1, c20215_g1_i1, c24802_g1_i1	map00071
Fatty acid degradation	63	C-acyltransferase	ec:2.3.1.16	2	c19422_g1_i1, c19422_g1_i2	map00071
Fatty acid degradation	63	dehydrogenase (NAD+)	ec:1.2.1.3	8	c14798_g1_i1, c14922_g1_i1, c15620_g1_i1, c17595_g1_i1, c19316_g1_i1, c19423_g1_i1, c26963_g1_i1, c36394_g1_i1	map00071
Fatty acid degradation	63	C-acetyltransferase	ec:2.3.1.9	2	c2329_g1_i1, c6717_g1_i1	map00071
Fatty acid degradation	63	dehydrogenase	ec:1.1.1.35	9	c5095_g1_i1, c5095_g1_i2, c5641_g1_i1, c12049_g1_i1, c12049_g1_i2, c20680_g1_i1, c20839_g1_i1, c34456_g1_i1, c37690_g1_i1	map00071
Fatty acid degradation	63	oxidase	ec:1.3.3.6	6	c9216_g1_i1, c11022_g1_i1, c16151_g1_i2, c19905_g1_i1, c19905_g1_i2, c21355_g1_i1	map00071
Fatty acid degradation	63	epimerase	ec:5.1.2.3	4	c5095_g1_i1, c5095_g1_i2, c20839_g1_i1, c37690_g1_i1	map00071
Fatty acid degradation	63	monooxygenase	ec:1.14.14.1	14	c11_g1_i1, c2431_g1_i1, c3440_g1_i1, c9771_g1_i1, c18260_g1_i1, c19232_g1_i1, c19896_g1_i1, c20433_g1_i1, c25320_g1_i1, c28401_g1_i1, c29222_g1_i1, c36249_g1_i1, c39756_g1_i1, c41333_g1_i1	map00071
Fatty acid degradation	63	isomerase	ec:5.3.3.8	4	c5095_g1_i1, c5095_g1_i2, c5919_g1_i1, c36780_g1_i1	map00071
Glycerolipid metabolism	158	galactolipid lipase	ec:3.1.1.26	9	c1623_g1_i1, c4319_g1_i1, c4919_g1_i1, c6049_g1_i1, c11148_g1_i1, c17494_g1_i1, c23104_g1_i1, c25031_g1_i1, c36503_g1_i1	map00561
Glycerolipid metabolism	158	lipase	ec:3.1.1.23	3	c16192_g1_i1, c16192_g1_i2, c18768_g1_i2	map00561
Glycerolipid metabolism	158	dehydrogenase (NADP+)	ec:1.1.1.2	10	c1365_g1_i1, c5166_g1_i1, c5166_g1_i2, c16513_g1_i1, c16513_g1_i2, c22031_g1_i1, c37630_g1_i1, c40935_g1_i1, c41780_g1_i1, c42291_g1_i1	map00561
Glycerolipid metabolism	158	melibiase	ec:3.2.1.22	22	c819_g1_i1, c2515_g1_i1, c7930_g1_i1, c8735_g1_i1, c13365_g1_i1, c16069_g1_i1, c17014_g1_i1, c18183_g1_i1, c21591_g1_i1, c21591_g1_i4, c21591_g1_i5, c21591_g1_i6, c21591_g1_i7, c21624_g1_i1, c21624_g1_i4, c26084_g1_i1, c32861_g1_i1, c36870_g1_i1, c38509_g1_i1, c39113_g1_i1, c39285_g1_i1, c40278_g1_i1	map00561
Glycerolipid metabolism	158	acyltransferase	ec:2.3.1.158	5	c8113_g1_i1, c8113_g1_i2, c20863_g1_i1, c20863_g1_i2, c20863_g1_i3	map00561
Glycerolipid metabolism	158	O-acyltransferase	ec:2.3.1.51	3	c12458_g1_i1, c15811_g1_i1, c18008_g1_i1	map00561
Glycerolipid metabolism	158	O-acyltransferase	ec:2.3.1.22	3	c16624_g1_i1, c32885_g1_i1, c38570_g1_i1	map00561
Glycerolipid metabolism	158	O-acyltransferase	ec:2.3.1.20	16	c2151_g1_i1, c14692_g1_i1, c14692_g1_i2, c14692_g1_i3, c15226_g1_i1, c15226_g1_i2, c15581_g1_i1, c19484_g1_i1, c20356_g2_i1, c23459_g1_i1, c25644_g1_i1, c27088_g1_i1, c32213_g1_i1, c35464_g1_i1, c39329_g1_i1, c42132_g1_i1	map00561
Glycerolipid metabolism	158	1-O-acyltransferase	ec:2.3.1.15	7	c19599_g1_i1, c19599_g1_i2, c19661_g1_i1, c21105_g1_i1, c21105_g2_i1, c21105_g1_i2, c24624_g1_i1	map00561
Glycerolipid metabolism	158	phosphatase	ec:3.1.3.4	3	c5611_g1_i2, c10674_g1_i1, c13211_g1_i1	map00561
Glycerolipid metabolism	158	synthase	ec:2.4.1.46	3	c20319_g1_i8, c20984_g1_i1, c20984_g1_i2	map00561
Glycerolipid metabolism	158	dehydrogenase (NAD+)	ec:1.2.1.3	8	c14798_g1_i1, c14922_g1_i1, c15620_g1_i1, c17595_g1_i1, c19316_g1_i1, c19423_g1_i1, c26963_g1_i1, c36394_g1_i1	map00561
Glycerolipid metabolism	158	kinase (ATP)	ec:2.7.1.107	23	c112_g1_i1, c4229_g1_i1, c4229_g2_i1, c6063_g1_i1, c7648_g1_i1, c7657_g1_i1, c7833_g1_i1, c11083_g1_i1, c14992_g1_i1, c14992_g1_i2, c15095_g1_i1, c16459_g1_i1, c16459_g1_i2, c17075_g1_i1, c18843_g1_i1, c18843_g1_i2, c24171_g1_i1, c24172_g1_i1, c24834_g1_i1, c26096_g1_i1, c29313_g1_i1, c36508_g1_i1, c39104_g1_i1	map00561
Glycerolipid metabolism	158	reductase	ec:1.1.1.21	3	c20876_g2_i1, c20884_g2_i1, c30195_g1_i1	map00561
Glycerolipid metabolism	158	synthase	ec:2.4.1.241	3	c20630_g1_i1, c20630_g1_i3, c20918_g1_i1	map00561
Glycerolipid metabolism	158	lipase	ec:3.1.1.3	37	c4319_g1_i1, c4919_g1_i1, c5682_g1_i1, c8040_g1_i1, c9579_g1_i1, c9579_g1_i2, c11148_g1_i1, c11808_g1_i2, c12999_g1_i1, c13054_g1_i1, c14612_g1_i1, c14795_g1_i1, c14795_g1_i2, c15717_g1_i1, c15851_g1_i1, c15851_g1_i2, c16098_g1_i1, c17494_g1_i1, c18399_g1_i1, c18716_g1_i1, c19785_g1_i1, c19785_g1_i2, c20406_g1_i2, c21180_g1_i1, c21180_g1_i2, c21180_g1_i3, c21180_g1_i4, c21180_g2_i1, c25031_g1_i1,…	map00561
Glycerolipid metabolism	158	kinase	ec:2.7.1.30	4	c8915_g1_i1, c19718_g1_i1, c31916_g1_i1, c38632_g1_i1	map00561
Glycerolipid metabolism	158	kinase	ec:2.7.1.29	1	c18083_g1_i1	map00561
Novobiocin biosynthesis	28	transaminase	ec:2.6.1.57	24	c8718_g1_i1, c8791_g1_i1, c15955_g1_i1, c16285_g1_i1, c16285_g2_i1, c16285_g2_i2, c16285_g2_i3, c16670_g1_i1, c16859_g1_i1, c17567_g1_i1, c18863_g1_i1, c18863_g1_i2, c18872_g1_i1, c18953_g1_i1, c19374_g1_i1, c19374_g1_i2, c19783_g1_i1, c21161_g2_i1, c24506_g1_i1, c28073_g1_i1, c28486_g1_i1, c29270_g1_i1, c31527_g1_i1, c41871_g1_i1	map00401
Novobiocin biosynthesis	28	transaminase	ec:2.6.1.9	21	c8718_g1_i1, c8791_g1_i1, c16285_g1_i1, c16285_g2_i1, c16285_g2_i2, c16285_g2_i3, c16670_g1_i1, c16859_g1_i1, c17567_g1_i1, c18863_g1_i1, c18863_g1_i2, c18872_g1_i1, c18953_g1_i1, c19783_g1_i1, c21161_g2_i1, c24506_g1_i1, c28073_g1_i1, c28486_g1_i1, c29270_g1_i1, c31527_g1_i1, c41871_g1_i1	map00401
Novobiocin biosynthesis	28	transaminase	ec:2.6.1.5	21	c8718_g1_i1, c8791_g1_i1, c16285_g1_i1, c16285_g2_i1, c16285_g2_i2, c16285_g2_i3, c16670_g1_i1, c16859_g1_i1, c17567_g1_i1, c18863_g1_i1, c18863_g1_i2, c18872_g1_i1, c18953_g1_i1, c19783_g1_i1, c21161_g2_i1, c24506_g1_i1, c28073_g1_i1, c28486_g1_i1, c29270_g1_i1, c31527_g1_i1, c41871_g1_i1	map00401
Novobiocin biosynthesis	28	transaminase	ec:2.6.1.1	24	c8718_g1_i1, c8791_g1_i1, c15955_g1_i1, c16285_g1_i1, c16285_g2_i1, c16285_g2_i2, c16285_g2_i3, c16670_g1_i1, c16859_g1_i1, c17567_g1_i1, c18863_g1_i1, c18863_g1_i2, c18872_g1_i1, c18953_g1_i1, c19374_g1_i1, c19374_g1_i2, c19783_g1_i1, c21161_g2_i1, c24506_g1_i1, c28073_g1_i1, c28486_g1_i1, c29270_g1_i1, c31527_g1_i1, c41871_g1_i1	map00401
Novobiocin biosynthesis	28	dehydrogenase	ec:1.3.1.12	4	c2895_g1_i1, c5756_g1_i1, c19273_g1_i1, c19273_g1_i3	map00401
Phenylalanine, tyrosine and tryptophan biosynthesis	84	dehydratase	ec:4.2.1.91	7	c4037_g1_i1, c4037_g1_i2, c14116_g1_i1, c14116_g1_i2, c20088_g1_i1, c21232_g1_i2, c21232_g1_i7	map00400
Phenylalanine, tyrosine and tryptophan biosynthesis	84	synthase	ec:4.1.1.48	4	c10182_g1_i1, c12906_g1_i1, c19328_g1_i1, c19328_g1_i2	map00400
Phenylalanine, tyrosine and tryptophan biosynthesis	84	isomerase	ec:5.3.1.24	2	c20867_g1_i1, c20867_g1_i5	map00400
Phenylalanine, tyrosine and tryptophan biosynthesis	84	mutase	ec:5.4.99.5	4	c2743_g1_i1, c17956_g1_i1, c17956_g1_i2, c30913_g1_i1	map00400
Phenylalanine, tyrosine and tryptophan biosynthesis	84	dehydratase	ec:4.2.1.51	11	c4037_g1_i1, c4037_g1_i2, c14116_g1_i1, c14116_g1_i2, c19860_g1_i1, c20088_g1_i1, c20088_g1_i2, c21232_g1_i1, c21232_g1_i2, c21232_g1_i7, c33277_g1_i1	map00400
Phenylalanine, tyrosine and tryptophan biosynthesis	84	oxidase	ec:1.4.3.2	1	c15142_g1_i1	map00400
Phenylalanine, tyrosine and tryptophan biosynthesis	84	synthase	ec:4.2.1.20	5	c137_g1_i1, c14770_g1_i1, c14770_g1_i2, c16480_g1_i1, c17736_g1_i1	map00400
Phenylalanine, tyrosine and tryptophan biosynthesis	84	dehydratase	ec:4.2.1.10	11	c7532_g1_i1, c7532_g1_i2, c9764_g1_i1, c19978_g1_i1, c19978_g1_i2, c19978_g1_i3, c19978_g1_i4, c20186_g1_i1, c20186_g1_i2, c20186_g1_i6, c20186_g1_i7	map00400
Phenylalanine, tyrosine and tryptophan biosynthesis	84	synthase	ec:4.1.3.27	4	c14045_g1_i1, c14045_g1_i2, c15050_g1_i1, c18864_g1_i1	map00400
Phenylalanine, tyrosine and tryptophan biosynthesis	84	phosphoribosyltransferase	ec:2.4.2.18	3	c17535_g1_i1, c17535_g1_i3, c19574_g1_i1	map00400
Phenylalanine, tyrosine and tryptophan biosynthesis	84	dehydrogenase	ec:1.1.1.282	11	c7532_g1_i1, c7532_g1_i2, c9764_g1_i1, c19978_g1_i1, c19978_g1_i2, c19978_g1_i3, c19978_g1_i4, c20186_g1_i1, c20186_g1_i2, c20186_g1_i6, c20186_g1_i7	map00400
Phenylalanine, tyrosine and tryptophan biosynthesis	84	synthase	ec:4.2.3.5	4	c18766_g1_i1, c24078_g1_i1, c26503_g1_i1, c33384_g1_i1	map00400
Phenylalanine, tyrosine and tryptophan biosynthesis	84	synthase	ec:4.2.3.4	3	c14607_g1_i1, c14607_g1_i2, c15555_g1_i1	map00400
Phenylalanine, tyrosine and tryptophan biosynthesis	84	synthase	ec:2.5.1.54	3	c18018_g1_i1, c20183_g1_i1, c20183_g1_i2	map00400
Phenylalanine, tyrosine and tryptophan biosynthesis	84	dehydrogenase	ec:1.1.1.25	11	c7532_g1_i1, c7532_g1_i2, c9764_g1_i1, c19978_g1_i1, c19978_g1_i2, c19978_g1_i3, c19978_g1_i4, c20186_g1_i1, c20186_g1_i2, c20186_g1_i6, c20186_g1_i7	map00400
Phenylalanine, tyrosine and tryptophan biosynthesis	84	aminotransferase	ec:2.6.1.79	1	c18953_g1_i1	map00400
Phenylalanine, tyrosine and tryptophan biosynthesis	84	aminotransferase	ec:2.6.1.78	1	c18953_g1_i1	map00400
Phenylalanine, tyrosine and tryptophan biosynthesis	84	1-carboxyvinyltransferase	ec:2.5.1.19	1	c19761_g1_i1	map00400
Phenylalanine, tyrosine and tryptophan biosynthesis	84	transaminase	ec:2.6.1.57	24	c8718_g1_i1, c8791_g1_i1, c15955_g1_i1, c16285_g1_i1, c16285_g2_i1, c16285_g2_i2, c16285_g2_i3, c16670_g1_i1, c16859_g1_i1, c17567_g1_i1, c18863_g1_i1, c18863_g1_i2, c18872_g1_i1, c18953_g1_i1, c19374_g1_i1, c19374_g1_i2, c19783_g1_i1, c21161_g2_i1, c24506_g1_i1, c28073_g1_i1, c28486_g1_i1, c29270_g1_i1, c31527_g1_i1, c41871_g1_i1	map00400
Phenylalanine, tyrosine and tryptophan biosynthesis	84	transaminase	ec:2.6.1.9	21	c8718_g1_i1, c8791_g1_i1, c16285_g1_i1, c16285_g2_i1, c16285_g2_i2, c16285_g2_i3, c16670_g1_i1, c16859_g1_i1, c17567_g1_i1, c18863_g1_i1, c18863_g1_i2, c18872_g1_i1, c18953_g1_i1, c19783_g1_i1, c21161_g2_i1, c24506_g1_i1, c28073_g1_i1, c28486_g1_i1, c29270_g1_i1, c31527_g1_i1, c41871_g1_i1	map00400
Phenylalanine, tyrosine and tryptophan biosynthesis	84	transaminase	ec:2.6.1.5	21	c8718_g1_i1, c8791_g1_i1, c16285_g1_i1, c16285_g2_i1, c16285_g2_i2, c16285_g2_i3, c16670_g1_i1, c16859_g1_i1, c17567_g1_i1, c18863_g1_i1, c18863_g1_i2, c18872_g1_i1, c18953_g1_i1, c19783_g1_i1, c21161_g2_i1, c24506_g1_i1, c28073_g1_i1, c28486_g1_i1, c29270_g1_i1, c31527_g1_i1, c41871_g1_i1	map00400
Phenylalanine, tyrosine and tryptophan biosynthesis	84	transaminase	ec:2.6.1.1	24	c8718_g1_i1, c8791_g1_i1, c15955_g1_i1, c16285_g1_i1, c16285_g2_i1, c16285_g2_i2, c16285_g2_i3, c16670_g1_i1, c16859_g1_i1, c17567_g1_i1, c18863_g1_i1, c18863_g1_i2, c18872_g1_i1, c18953_g1_i1, c19374_g1_i1, c19374_g1_i2, c19783_g1_i1, c21161_g2_i1, c24506_g1_i1, c28073_g1_i1, c28486_g1_i1, c29270_g1_i1, c31527_g1_i1, c41871_g1_i1	map00400
Phenylalanine, tyrosine and tryptophan biosynthesis	84	dehydrogenase (NADP+)	ec:1.3.1.13	4	c2895_g1_i1, c5756_g1_i1, c19273_g1_i1, c19273_g1_i3	map00400
Phenylalanine, tyrosine and tryptophan biosynthesis	84	dehydrogenase	ec:1.3.1.12	4	c2895_g1_i1, c5756_g1_i1, c19273_g1_i1, c19273_g1_i3	map00400
Cyanoamino acid metabolism	48	hydratase	ec:4.2.1.65	2	c18372_g1_i1, c18372_g1_i2	map00460
Cyanoamino acid metabolism	48	glutamyl transpeptidase	ec:2.3.2.2	4	c16796_g1_i1, c18722_g2_i1, c18722_g2_i2, c39367_g1_i1	map00460
Cyanoamino acid metabolism	48	asparaginase II	ec:3.5.1.1	2	c5127_g1_i1, c13035_g1_i1	map00460
Cyanoamino acid metabolism	48	gentiobiase	ec:3.2.1.21	16	c1031_g1_i1, c1403_g1_i1, c3455_g1_i1, c10052_g1_i1, c14209_g1_i1, c18271_g1_i1, c19300_g1_i1, c19919_g1_i1, c20547_g1_i1, c21858_g1_i1, c29809_g1_i1, c30157_g1_i1, c31204_g1_i1, c34106_g1_i1, c35072_g1_i1, c36266_g1_i1	map00460
Cyanoamino acid metabolism	48	hydroxymethyltransferase	ec:2.1.2.1	11	c7031_g1_i1, c11192_g1_i1, c12865_g1_i1, c14991_g1_i1, c14991_g1_i2, c18428_g1_i1, c19331_g1_i1, c19331_g1_i2, c20975_g2_i1, c21011_g1_i1, c21011_g1_i2	map00460
Cyanoamino acid metabolism	48	beta-glucosidase	ec:3.2.1.117	3	c19255_g1_i1, c19255_g1_i2, c19255_g1_i3	map00460
Cyanoamino acid metabolism	48	ec:3.5.1.49 formamidase	ec:3.5.1.49	4	c17325_g1_i2, c17325_g1_i3, c17325_g1_i4, c17325_g1_i5	map00460
Cyanoamino acid metabolism	48	lyase	ec:4.1.2.10	1	c20514_g1_i1	map00460
Cyanoamino acid metabolism	48	oxime monooxygenase	ec:1.14.13.68	4	c33202_g1_i1, c35030_g1_i1, c40795_g1_i1, c42637_g1_i1	map00460
Cyanoamino acid metabolism	48	nitrilase	ec:3.5.5.4	2	c18372_g1_i1, c18372_g1_i2	map00460
Cyanoamino acid metabolism	48	ligase	ec:6.3.1.1	1	c19099_g1_i1	map00460
Isoquinoline alkaloid biosynthesis	58	decarboxylase	ec:4.1.1.28	6	c4684_g1_i1, c14495_g2_i1, c16318_g1_i1, c26135_g1_i1, c29767_g1_i1, c35796_g1_i1	map00950
Isoquinoline alkaloid biosynthesis	58	decarboxylase	ec:4.1.1.25	5	c4684_g1_i1, c26135_g1_i1, c28432_g1_i1, c29767_g1_i1, c35796_g1_i1	map00950
Isoquinoline alkaloid biosynthesis	58	oxidase	ec:1.21.3.3	3	c10255_g1_i1, c25731_g1_i1, c29066_g1_i1	map00950
Isoquinoline alkaloid biosynthesis	58	oxidase	ec:1.4.3.2	1	c15142_g1_i1	map00950
Isoquinoline alkaloid biosynthesis	58	oxidase	ec:1.4.3.21	16	c3980_g1_i1, c3980_g2_i1, c4447_g1_i1, c4447_g1_i2, c5064_g1_i1, c8639_g1_i1, c8639_g2_i1, c12173_g1_i1, c18234_g1_i2, c22739_g1_i1, c25829_g1_i1, c26588_g1_i1, c36624_g1_i1, c40523_g1_i1, c42747_g1_i1, c43248_g1_i1	map00950
Isoquinoline alkaloid biosynthesis	58	oxidase	ec:1.10.3.1	7	c9052_g1_i1, c9052_g1_i2, c12328_g1_i1, c12703_g1_i1, c13276_g1_i1, c23228_g1_i1, c43711_g1_i1	map00950
Isoquinoline alkaloid biosynthesis	58	transaminase	ec:2.6.1.57	24	c8718_g1_i1, c8791_g1_i1, c15955_g1_i1, c16285_g1_i1, c16285_g2_i1, c16285_g2_i2, c16285_g2_i3, c16670_g1_i1, c16859_g1_i1, c17567_g1_i1, c18863_g1_i1, c18863_g1_i2, c18872_g1_i1, c18953_g1_i1, c19374_g1_i1, c19374_g1_i2, c19783_g1_i1, c21161_g2_i1, c24506_g1_i1, c28073_g1_i1, c28486_g1_i1, c29270_g1_i1, c31527_g1_i1, c41871_g1_i1	map00950
Isoquinoline alkaloid biosynthesis	58	transaminase	ec:2.6.1.5	21	c8718_g1_i1, c8791_g1_i1, c16285_g1_i1, c16285_g2_i1, c16285_g2_i2, c16285_g2_i3, c16670_g1_i1, c16859_g1_i1, c17567_g1_i1, c18863_g1_i1, c18863_g1_i2, c18872_g1_i1, c18953_g1_i1, c19783_g1_i1, c21161_g2_i1, c24506_g1_i1, c28073_g1_i1, c28486_g1_i1, c29270_g1_i1, c31527_g1_i1, c41871_g1_i1	map00950
Isoquinoline alkaloid biosynthesis	58	transaminase	ec:2.6.1.1	24	c8718_g1_i1, c8791_g1_i1, c15955_g1_i1, c16285_g1_i1, c16285_g2_i1, c16285_g2_i2, c16285_g2_i3, c16670_g1_i1, c16859_g1_i1, c17567_g1_i1, c18863_g1_i1, c18863_g1_i2, c18872_g1_i1, c18953_g1_i1, c19374_g1_i1, c19374_g1_i2, c19783_g1_i1, c21161_g2_i1, c24506_g1_i1, c28073_g1_i1, c28486_g1_i1, c29270_g1_i1, c31527_g1_i1, c41871_g1_i1	map00950
Lysine biosynthesis	64	synthase	ec:4.3.3.7	5	c8313_g1_i1, c16455_g1_i1, c16455_g1_i2, c23373_g1_i1, c35162_g1_i1	map00300
Lysine biosynthesis	64	decarboxylase	ec:4.1.1.20	1	c18770_g1_i1	map00300
Lysine biosynthesis	64	dehydrogenase	ec:1.1.1.3	7	c6194_g1_i1, c12022_g1_i1, c20922_g3_i1, c21459_g1_i1, c24555_g1_i1, c36812_g1_i1, c43042_g1_i1	map00300
Lysine biosynthesis	64	reductase	ec:1.17.1.8	10	c19298_g2_i1, c19298_g2_i2, c21200_g1_i3, c21200_g1_i4, c21200_g1_i6, c21200_g1_i8, c21200_g1_i9, c21200_g2_i1, c21200_g1_i10, c21200_g1_i12	map00300
Lysine biosynthesis	64	epimerase	ec:5.1.1.7	9	c21275_g1_i2, c21275_g1_i3, c21275_g1_i5, c21275_g1_i7, c21275_g1_i8, c21275_g1_i9, c21275_g1_i10, c21275_g1_i11, c21275_g1_i12	map00300
Lysine biosynthesis	64	ligase	ec:6.3.2.13	2	c26709_g1_i1, c35890_g1_i1	map00300
Lysine biosynthesis	64	kinase	ec:2.7.2.4	10	c6194_g1_i1, c8636_g1_i1, c11585_g1_i1, c19358_g1_i1, c19358_g1_i2, c20922_g3_i1, c21459_g1_i1, c24555_g1_i1, c36812_g1_i1, c43042_g1_i1	map00300
Lysine biosynthesis	64	aminotransferase	ec:2.6.1.83	3	c19923_g1_i1, c28073_g1_i1, c28486_g1_i1	map00300
Lysine biosynthesis	64	transaminase	ec:2.6.1.57	24	c8718_g1_i1, c8791_g1_i1, c15955_g1_i1, c16285_g1_i1, c16285_g2_i1, c16285_g2_i2, c16285_g2_i3, c16670_g1_i1, c16859_g1_i1, c17567_g1_i1, c18863_g1_i1, c18863_g1_i2, c18872_g1_i1, c18953_g1_i1, c19374_g1_i1, c19374_g1_i2, c19783_g1_i1, c21161_g2_i1, c24506_g1_i1, c28073_g1_i1, c28486_g1_i1, c29270_g1_i1, c31527_g1_i1, c41871_g1_i1	map00300
Lysine biosynthesis	64	dehydrogenase	ec:1.2.1.11	1	c18668_g1_i1	map00300
Fluorobenzoate degradation	4	hydratase	ec:4.2.1.84	2	c18372_g1_i1, c18372_g1_i2	map00364
Fluorobenzoate degradation	4	maleylacetate enol-lactonase	ec:3.1.1.45	2	c16108_g1_i1, c16108_g1_i2	map00364
Benzoate degradation	13	hydratase	ec:4.2.1.17	7	c5095_g1_i1, c5095_g1_i2, c15713_g1_i1, c16127_g1_i1, c17912_g1_i3, c19439_g1_i14, c34456_g1_i1	map00362
Benzoate degradation	13	dehydrogenase	ec:1.1.1.157	2	c12049_g1_i1, c12049_g1_i2	map00362
Benzoate degradation	13	C-acyltransferase	ec:2.3.1.16	2	c19422_g1_i1, c19422_g1_i2	map00362
Benzoate degradation	13	C-acetyltransferase	ec:2.3.1.9	2	c2329_g1_i1, c6717_g1_i1	map00362
Chlorocyclohexane and chlorobenzene degradation	9	maleylacetate enol-lactonase	ec:3.1.1.45	2	c16108_g1_i1, c16108_g1_i2	map00361
Chlorocyclohexane and chlorobenzene degradation	9	dehalogenase	ec:3.8.1.5	7	c18775_g1_i1, c18775_g1_i2, c18775_g1_i3, c18775_g1_i4, c19957_g1_i1, c19957_g1_i2, c19957_g1_i3	map00361
Phenylalanine metabolism	154	decarboxylase	ec:4.1.1.28	6	c4684_g1_i1, c14495_g2_i1, c16318_g1_i1, c26135_g1_i1, c29767_g1_i1, c35796_g1_i1	map00360
Phenylalanine metabolism	154	oxidase	ec:1.4.3.2	1	c15142_g1_i1	map00360
Phenylalanine metabolism	154	hydratase	ec:4.2.1.17	7	c5095_g1_i1, c5095_g1_i2, c15713_g1_i1, c16127_g1_i1, c17912_g1_i3, c19439_g1_i14, c34456_g1_i1	map00360
Phenylalanine metabolism	154	oxidase	ec:1.4.3.21	16	c3980_g1_i1, c3980_g2_i1, c4447_g1_i1, c4447_g1_i2, c5064_g1_i1, c8639_g1_i1, c8639_g2_i1, c12173_g1_i1, c18234_g1_i2, c22739_g1_i1, c25829_g1_i1, c26588_g1_i1, c36624_g1_i1, c40523_g1_i1, c42747_g1_i1, c43248_g1_i1	map00360
Phenylalanine metabolism	154	O-methyltransferase	ec:2.1.1.104	6	c13805_g1_i2, c13957_g1_i1, c14460_g1_i1, c14460_g1_i2, c16131_g1_i1, c33084_g1_i1	map00360
Phenylalanine metabolism	154	ammonia-lyase	ec:4.3.1.25	9	c8273_g1_i1, c11986_g1_i1, c16529_g1_i1, c19377_g1_i1, c19377_g1_i2, c20458_g1_i1, c20458_g1_i2, c20458_g1_i3, c20458_g1_i4	map00360
Phenylalanine metabolism	154	ammonia-lyase	ec:4.3.1.24	9	c8273_g1_i1, c11986_g1_i1, c16529_g1_i1, c19377_g1_i1, c19377_g1_i2, c20458_g1_i1, c20458_g1_i2, c20458_g1_i3, c20458_g1_i4	map00360
Phenylalanine metabolism	154	lactoperoxidase	ec:1.11.1.7	56	c1123_g1_i1, c1346_g1_i1, c2142_g1_i1, c2227_g1_i1, c4045_g1_i1, c4609_g1_i1, c5039_g1_i1, c6100_g1_i1, c6413_g1_i1, c6915_g1_i1, c6915_g2_i1, c8320_g1_i1, c9152_g1_i2, c9822_g1_i2, c12899_g1_i1, c13105_g2_i1, c13523_g1_i1, c13985_g1_i1, c13985_g1_i2, c14298_g1_i1, c14590_g1_i1, c14603_g1_i1, c14603_g1_i2, c14847_g1_i1, c15454_g1_i1, c15454_g1_i2, c15849_g1_i1, c15862_g1_i1, c15921_g1_i1, c16687_…	map00360
Phenylalanine metabolism	154	acylamidase	ec:3.5.1.4	2	c19782_g1_i1, c31941_g1_i1	map00360
Phenylalanine metabolism	154	dehydrogenase	ec:1.1.1.157	2	c12049_g1_i1, c12049_g1_i2	map00360
Phenylalanine metabolism	154	tautomerase	ec:5.3.2.1	1	c15339_g1_i1	map00360
Phenylalanine metabolism	154	hydrolase	ec:3.5.1.32	1	c13220_g1_i1	map00360
Phenylalanine metabolism	154	N-phenylacetyltransferase	ec:2.3.1.14	2	c18084_g1_i1, c19106_g1_i1	map00360
Phenylalanine metabolism	154	dehydrogenase [NAD(P)+]	ec:1.2.1.5	7	c14921_g1_i1, c14921_g1_i2, c14922_g1_i1, c15620_g1_i1, c19423_g1_i1, c19584_g1_i1, c19808_g1_i1	map00360
Phenylalanine metabolism	154	dioxygenase	ec:1.13.11.27	1	c21144_g1_i1	map00360
Phenylalanine metabolism	154	reductase	ec:1.1.1.237	1	c18504_g1_i1	map00360
Phenylalanine metabolism	154	transaminase	ec:2.6.1.57	24	c8718_g1_i1, c8791_g1_i1, c15955_g1_i1, c16285_g1_i1, c16285_g2_i1, c16285_g2_i2, c16285_g2_i3, c16670_g1_i1, c16859_g1_i1, c17567_g1_i1, c18863_g1_i1, c18863_g1_i2, c18872_g1_i1, c18953_g1_i1, c19374_g1_i1, c19374_g1_i2, c19783_g1_i1, c21161_g2_i1, c24506_g1_i1, c28073_g1_i1, c28486_g1_i1, c29270_g1_i1, c31527_g1_i1, c41871_g1_i1	map00360
Phenylalanine metabolism	154	transaminase	ec:2.6.1.9	21	c8718_g1_i1, c8791_g1_i1, c16285_g1_i1, c16285_g2_i1, c16285_g2_i2, c16285_g2_i3, c16670_g1_i1, c16859_g1_i1, c17567_g1_i1, c18863_g1_i1, c18863_g1_i2, c18872_g1_i1, c18953_g1_i1, c19783_g1_i1, c21161_g2_i1, c24506_g1_i1, c28073_g1_i1, c28486_g1_i1, c29270_g1_i1, c31527_g1_i1, c41871_g1_i1	map00360
Phenylalanine metabolism	154	transaminase	ec:2.6.1.5	21	c8718_g1_i1, c8791_g1_i1, c16285_g1_i1, c16285_g2_i1, c16285_g2_i2, c16285_g2_i3, c16670_g1_i1, c16859_g1_i1, c17567_g1_i1, c18863_g1_i1, c18863_g1_i2, c18872_g1_i1, c18953_g1_i1, c19783_g1_i1, c21161_g2_i1, c24506_g1_i1, c28073_g1_i1, c28486_g1_i1, c29270_g1_i1, c31527_g1_i1, c41871_g1_i1	map00360
Phenylalanine metabolism	154	transaminase	ec:2.6.1.1	24	c8718_g1_i1, c8791_g1_i1, c15955_g1_i1, c16285_g1_i1, c16285_g2_i1, c16285_g2_i2, c16285_g2_i3, c16670_g1_i1, c16859_g1_i1, c17567_g1_i1, c18863_g1_i1, c18863_g1_i2, c18872_g1_i1, c18953_g1_i1, c19374_g1_i1, c19374_g1_i2, c19783_g1_i1, c21161_g2_i1, c24506_g1_i1, c28073_g1_i1, c28486_g1_i1, c29270_g1_i1, c31527_g1_i1, c41871_g1_i1	map00360
Phenylalanine metabolism	154	4-monooxygenase	ec:1.14.13.11	4	c10487_g1_i1, c10487_g1_i2, c16436_g1_i1, c21624_g1_i3	map00360
Phenylalanine metabolism	154	ligase	ec:6.2.1.12	4	c10770_g1_i1, c20362_g2_i1, c20362_g4_i1, c41460_g1_i1	map00360
Phenylalanine metabolism	154	transaminase	ec:2.6.1.21	2	c16534_g1_i2, c36412_g1_i1	map00360
Phenylalanine metabolism	154	dehydrogenase	ec:1.4.99.1	2	c4975_g1_i1, c41681_g1_i1	map00360
T cell receptor signaling pathway	150	phosphatase	ec:3.1.3.16	87	c115_g1_i1, c1258_g1_i1, c1993_g1_i1, c2344_g1_i1, c3371_g1_i1, c4449_g1_i1, c5021_g1_i1, c6300_g1_i1, c6587_g1_i1, c7020_g1_i1, c9474_g1_i1, c9692_g1_i1, c9869_g1_i1, c11114_g1_i1, c11663_g1_i1, c11945_g1_i1, c11945_g1_i2, c12352_g1_i1, c12871_g1_i1, c12871_g1_i2, c13011_g1_i1, c13643_g1_i1, c14171_g1_i1, c14545_g2_i1, c15380_g3_i1, c16056_g1_i2, c16833_g1_i2, c16833_g1_i3, c17156_g1_i1, c17681_…	map04660
T cell receptor signaling pathway	150	protein-tyrosine kinase	ec:2.7.10.2	63	c229_g1_i1, c2338_g1_i1, c4420_g1_i1, c5235_g1_i1, c5287_g1_i1, c6091_g1_i1, c6595_g1_i1, c6655_g1_i1, c8807_g1_i1, c11251_g1_i1, c11251_g1_i2, c11777_g1_i1, c13484_g1_i1, c13794_g1_i1, c14696_g1_i1, c15099_g1_i1, c15099_g1_i2, c15099_g1_i3, c15148_g1_i1, c15148_g1_i2, c15634_g1_i1, c15634_g2_i1, c15795_g1_i1, c15795_g1_i2, c16294_g1_i2, c16840_g1_i1, c17373_g1_i1, c17373_g1_i2, c17664_g2_i1, c17…	map04660
Glycine, serine and threonine metabolism	108	S-aminomethyldihydrolipoylprotein:(6S)-tetrahydrofolate aminomethyltransferase (ammonia-forming)	ec:2.1.2.10	5	c13959_g1_i1, c16586_g1_i1, c18024_g1_i1, c21865_g1_i1, c27086_g1_i1	map00260
Glycine, serine and threonine metabolism	108	synthase	ec:4.2.1.20	5	c137_g1_i1, c14770_g1_i1, c14770_g1_i2, c16480_g1_i1, c17736_g1_i1	map00260
Glycine, serine and threonine metabolism	108	oxidase	ec:1.4.3.21	16	c3980_g1_i1, c3980_g2_i1, c4447_g1_i1, c4447_g1_i2, c5064_g1_i1, c8639_g1_i1, c8639_g2_i1, c12173_g1_i1, c18234_g1_i2, c22739_g1_i1, c25829_g1_i1, c26588_g1_i1, c36624_g1_i1, c40523_g1_i1, c42747_g1_i1, c43248_g1_i1	map00260
Glycine, serine and threonine metabolism	108	ammonia-lyase	ec:4.3.1.19	3	c7211_g1_i1, c17276_g1_i1, c17276_g1_i2	map00260
Glycine, serine and threonine metabolism	108	dehydrogenase	ec:1.1.1.3	7	c6194_g1_i1, c12022_g1_i1, c20922_g3_i1, c21459_g1_i1, c24555_g1_i1, c36812_g1_i1, c43042_g1_i1	map00260
Glycine, serine and threonine metabolism	108	dehydrogenase	ec:1.1.1.1	6	c628_g1_i1, c4214_g1_i1, c7573_g1_i1, c15655_g2_i1, c17337_g1_i1, c17434_g1_i2	map00260
Glycine, serine and threonine metabolism	108	hydroxymethyltransferase	ec:2.1.2.1	11	c7031_g1_i1, c11192_g1_i1, c12865_g1_i1, c14991_g1_i1, c14991_g1_i2, c18428_g1_i1, c19331_g1_i1, c19331_g1_i2, c20975_g2_i1, c21011_g1_i1, c21011_g1_i2	map00260
Glycine, serine and threonine metabolism	108	oxidase	ec:1.5.3.1	3	c1362_g1_i1, c3236_g1_i1, c38532_g1_i1	map00260
Glycine, serine and threonine metabolism	108	dehydrogenase (aminomethyl-transferring)	ec:1.4.4.2	6	c11477_g2_i1, c12033_g1_i1, c13155_g1_i1, c15675_g1_i1, c17901_g1_i1, c21099_g1_i1	map00260
Glycine, serine and threonine metabolism	108	kinase	ec:2.7.2.4	10	c6194_g1_i1, c8636_g1_i1, c11585_g1_i1, c19358_g1_i1, c19358_g1_i2, c20922_g3_i1, c21459_g1_i1, c24555_g1_i1, c36812_g1_i1, c43042_g1_i1	map00260
Glycine, serine and threonine metabolism	108	dehydrogenase	ec:1.1.1.95	6	c1006_g1_i1, c13525_g1_i1, c16211_g1_i1, c16211_g1_i2, c18386_g1_i1, c20637_g1_i1	map00260
Glycine, serine and threonine metabolism	108	phosphatase	ec:3.1.3.3	5	c13270_g1_i1, c13270_g1_i2, c16651_g1_i1, c16651_g1_i2, c29510_g1_i1	map00260
Glycine, serine and threonine metabolism	108	reductase	ec:1.1.1.81	1	c19643_g1_i1	map00260
Glycine, serine and threonine metabolism	108	gamma-lyase	ec:4.4.1.1	5	c7630_g1_i1, c14471_g1_i1, c14471_g1_i3, c21165_g2_i1, c21165_g2_i2	map00260
Glycine, serine and threonine metabolism	108	dehydrogenase	ec:1.2.1.8	3	c13715_g1_i1, c18116_g1_i1, c18116_g2_i1	map00260
Glycine, serine and threonine metabolism	108	dehydrogenase	ec:1.1.99.1	5	c11941_g1_i1, c15856_g2_i1, c20514_g1_i1, c35821_g1_i1, c40617_g1_i1	map00260
Glycine, serine and threonine metabolism	108	synthase	ec:4.2.3.1	2	c16231_g1_i1, c16964_g1_i1	map00260
Glycine, serine and threonine metabolism	108	dehydrogenase	ec:1.1.1.29	3	c19643_g1_i1, c20443_g1_i1, c20443_g1_i3	map00260
Glycine, serine and threonine metabolism	108	transaminase	ec:2.6.1.52	1	c17495_g1_i1	map00260
Glycine, serine and threonine metabolism	108	transaminase	ec:2.6.1.4	2	c16796_g1_i1, c39367_g1_i1	map00260
Glycine, serine and threonine metabolism	108	dehydrogenase	ec:1.8.1.4	4	c3869_g1_i1, c19792_g1_i1, c20456_g1_i1, c41733_g1_i1	map00260
Glycine, serine and threonine metabolism	108	transaminase	ec:2.6.1.44	4	c15894_g1_i1, c16796_g1_i1, c25798_g1_i1, c39367_g1_i1	map00260
Glycine, serine and threonine metabolism	108	dehydrogenase	ec:1.2.1.11	1	c18668_g1_i1	map00260
Glycine, serine and threonine metabolism	108	kinase	ec:2.7.1.39	1	c15283_g1_i1	map00260
Glycine, serine and threonine metabolism	108	aldolase	ec:4.1.2.5	2	c14961_g1_i1, c14961_g1_i2	map00260
Vitamin B6 metabolism	17	5'-phosphate synthase	ec:1.4.3.5	6	c12583_g1_i1, c12583_g1_i2, c17451_g1_i1, c17451_g1_i2, c17451_g1_i3, c42462_g1_i1	map00750
Vitamin B6 metabolism	17	oxidase	ec:1.2.3.1	3	c9638_g1_i1, c25505_g1_i1, c33769_g1_i1	map00750
Vitamin B6 metabolism	17	4-dehydrogenase	ec:1.1.1.107	1	c17119_g1_i1	map00750
Vitamin B6 metabolism	17	4-dehydrogenase	ec:1.1.1.65	2	c19396_g1_i5, c43446_g1_i1	map00750
Vitamin B6 metabolism	17	synthase	ec:4.2.3.1	2	c16231_g1_i1, c16964_g1_i1	map00750
Vitamin B6 metabolism	17	transaminase	ec:2.6.1.52	1	c17495_g1_i1	map00750
Vitamin B6 metabolism	17	kinase	ec:2.7.1.35	2	c18096_g1_i1, c18096_g1_i2	map00750
Phosphatidylinositol signaling system	99	phospholipase C	ec:3.1.4.11	5	c13280_g1_i1, c19557_g1_i5, c19557_g1_i6, c19630_g1_i1, c26502_g1_i1	map04070
Phosphatidylinositol signaling system	99	3-phosphatidyltransferase	ec:2.7.8.11	1	c11514_g1_i1	map04070
Phosphatidylinositol signaling system	99	inositol-1,3-bisphosphate 3-phosphatase	ec:3.1.3.64	1	c15041_g1_i1	map04070
Phosphatidylinositol signaling system	99	kinase C	ec:2.7.11.13	14	c4466_g1_i1, c14553_g1_i1, c14553_g2_i1, c15953_g2_i1, c19408_g1_i1, c19898_g1_i1, c22008_g1_i1, c24557_g1_i1, c24583_g1_i1, c25687_g1_i1, c31370_g1_i1, c33066_g1_i1, c36768_g1_i1, c41316_g1_i1	map04070
Phosphatidylinositol signaling system	99	1-phosphatase	ec:3.1.3.57	3	c14052_g1_i1, c14052_g1_i2, c17552_g1_i2	map04070
Phosphatidylinositol signaling system	99	5-phosphatase	ec:3.1.3.56	3	c4642_g1_i1, c18730_g1_i1, c35069_g1_i1	map04070
Phosphatidylinositol signaling system	99	phosphatase	ec:3.1.3.25	9	c14072_g1_i2, c16787_g1_i1, c16787_g1_i2, c16787_g1_i3, c20573_g1_i1, c20573_g1_i2, c20573_g1_i3, c20573_g1_i4, c20636_g1_i2	map04070
Phosphatidylinositol signaling system	99	cytidylyltransferase	ec:2.7.7.41	5	c7567_g1_i1, c18485_g1_i1, c18485_g1_i2, c35744_g1_i1, c42758_g1_i1	map04070
Phosphatidylinositol signaling system	99	5/6-kinase	ec:2.7.1.159	11	c2006_g1_i1, c7317_g1_i1, c9784_g1_i1, c12969_g1_i1, c19498_g1_i2, c19498_g1_i3, c20804_g1_i2, c20804_g1_i3, c20804_g1_i4, c26600_g1_i1, c31051_g1_i1	map04070
Phosphatidylinositol signaling system	99	2-kinase	ec:2.7.1.158	1	c14505_g1_i1	map04070
Phosphatidylinositol signaling system	99	5-kinase	ec:2.7.1.150	4	c25332_g1_i1, c35683_g1_i1, c38141_g1_i1, c39154_g1_i1	map04070
Phosphatidylinositol signaling system	99	3-kinase	ec:2.7.1.137	2	c11320_g1_i1, c14410_g1_i1	map04070
Phosphatidylinositol signaling system	99	3-kinase	ec:2.7.1.127	1	c9784_g1_i1	map04070
Phosphatidylinositol signaling system	99	kinase (ATP)	ec:2.7.1.107	23	c112_g1_i1, c4229_g1_i1, c4229_g2_i1, c6063_g1_i1, c7648_g1_i1, c7657_g1_i1, c7833_g1_i1, c11083_g1_i1, c14992_g1_i1, c14992_g1_i2, c15095_g1_i1, c16459_g1_i1, c16459_g1_i2, c17075_g1_i1, c18843_g1_i1, c18843_g1_i2, c24171_g1_i1, c24172_g1_i1, c24834_g1_i1, c26096_g1_i1, c29313_g1_i1, c36508_g1_i1, c39104_g1_i1	map04070
Phosphatidylinositol signaling system	99	5-kinase	ec:2.7.1.68	15	c2704_g1_i1, c4326_g1_i1, c5013_g1_i1, c5505_g1_i1, c20553_g1_i1, c21431_g1_i1, c21431_g1_i2, c25040_g1_i1, c27188_g1_i1, c28708_g1_i1, c29014_g1_i1, c33041_g1_i1, c34344_g1_i1, c34920_g1_i1, c39154_g1_i1	map04070
Phosphatidylinositol signaling system	99	4-kinase	ec:2.7.1.67	3	c13822_g1_i1, c18019_g1_i1, c43072_g1_i1	map04070
Steroid biosynthesis	26	synthase	ec:5.4.99.8	6	c5853_g1_i1, c21436_g1_i1, c21436_g1_i2, c21436_g1_i3, c21436_g1_i4, c29061_g1_i1	map00100
Steroid biosynthesis	26	C-methyltransferase	ec:2.1.1.143	1	c18997_g1_i1	map00100
Steroid biosynthesis	26	oxidase	ec:1.14.21.6	2	c14125_g1_i1, c14125_g1_i2	map00100
Steroid biosynthesis	26	3-dehydrogenase (decarboxylating)	ec:1.1.1.170	5	c1093_g1_i1, c2807_g1_i1, c7136_g2_i1, c7776_g1_i1, c7776_g1_i2	map00100
Steroid biosynthesis	26	24-C-methyltransferase	ec:2.1.1.41	2	c20741_g2_i1, c20741_g2_i2	map00100
Steroid biosynthesis	26	monooxygenase	ec:1.14.13.132	3	c16737_g1_i1, c19675_g1_i1, c20328_g1_i1	map00100
Steroid biosynthesis	26	monooxygenase	ec:1.14.13.72	2	c13493_g1_i1, c39053_g1_i1	map00100
Steroid biosynthesis	26	synthase	ec:2.5.1.21	3	c18969_g1_i1, c18969_g1_i2, c38404_g1_i1	map00100
Steroid biosynthesis	26	Delta-isomerase	ec:5.3.3.5	2	c13347_g1_i1, c13347_g1_i2	map00100
Butanoate metabolism	43	decarboxylase	ec:4.1.1.15	5	c17473_g1_i1, c20223_g1_i1, c22091_g1_i1, c34842_g1_i1, c39231_g1_i1	map00650
Butanoate metabolism	43	hydratase	ec:4.2.1.17	7	c5095_g1_i1, c5095_g1_i2, c15713_g1_i1, c16127_g1_i1, c17912_g1_i3, c19439_g1_i14, c34456_g1_i1	map00650
Butanoate metabolism	43	lyase	ec:4.1.3.4	5	c19727_g1_i2, c21285_g1_i1, c21285_g1_i2, c21285_g1_i3, c21285_g1_i4	map00650
Butanoate metabolism	43	dehydrogenase	ec:1.1.1.157	2	c12049_g1_i1, c12049_g1_i2	map00650
Butanoate metabolism	43	synthase	ec:2.2.1.6	11	c3415_g1_i1, c15369_g1_i1, c16514_g1_i1, c19365_g1_i1, c19825_g1_i1, c19825_g1_i2, c19825_g1_i3, c19825_g1_i4, c19825_g1_i5, c21545_g1_i1, c21545_g1_i2	map00650
Butanoate metabolism	43	dehydrogenase	ec:1.3.5.1	1	c19566_g1_i1	map00650
Butanoate metabolism	43	C-acetyltransferase	ec:2.3.1.9	2	c2329_g1_i1, c6717_g1_i1	map00650
Butanoate metabolism	43	reductase	ec:1.1.1.36	1	c14430_g1_i1	map00650
Butanoate metabolism	43	dehydrogenase	ec:1.1.1.35	9	c5095_g1_i1, c5095_g1_i2, c5641_g1_i1, c12049_g1_i1, c12049_g1_i2, c20680_g1_i1, c20839_g1_i1, c34456_g1_i1, c37690_g1_i1	map00650
Butanoate metabolism	43	dehydrogenase	ec:1.1.1.30	1	c16857_g1_i1	map00650
Butanoate metabolism	43	synthase	ec:2.3.3.10	1	c19160_g1_i1	map00650
Butanoate metabolism	43	epimerase	ec:5.1.2.3	4	c5095_g1_i1, c5095_g1_i2, c20839_g1_i1, c37690_g1_i1	map00650
Butanoate metabolism	43	dehydrogenase [NAD(P)+]	ec:1.2.1.16	2	c18556_g1_i1, c18556_g1_i2	map00650
Butanoate metabolism	43	transaminase	ec:2.6.1.19	1	c20670_g1_i1	map00650
Fatty acid elongation	24	hydratase	ec:4.2.1.74	1	c20680_g1_i1	map00062
Fatty acid elongation	24	hydratase	ec:4.2.1.17	7	c5095_g1_i1, c5095_g1_i2, c15713_g1_i1, c16127_g1_i1, c17912_g1_i3, c19439_g1_i14, c34456_g1_i1	map00062
Fatty acid elongation	24	hydrolase	ec:3.1.2.2	2	c18170_g1_i1, c18170_g2_i1	map00062
Fatty acid elongation	24	C-acyltransferase	ec:2.3.1.16	2	c19422_g1_i1, c19422_g1_i2	map00062
Fatty acid elongation	24	dehydrogenase	ec:1.1.1.35	9	c5095_g1_i1, c5095_g1_i2, c5641_g1_i1, c12049_g1_i1, c12049_g1_i2, c20680_g1_i1, c20839_g1_i1, c34456_g1_i1, c37690_g1_i1	map00062
Fatty acid elongation	24	hydrolase	ec:3.1.2.22	3	c16844_g1_i2, c16844_g1_i3, c17449_g1_i1	map00062
Fatty acid elongation	24	reductase (NADPH)	ec:1.3.1.38	4	c15279_g1_i1, c15279_g1_i2, c19320_g1_i1, c19320_g1_i2	map00062
Fatty acid biosynthesis	50	reductase (NADH)	ec:1.3.1.9	3	c16065_g1_i1, c19663_g1_i1, c19663_g1_i2	map00061
Fatty acid biosynthesis	50	carboxylase	ec:6.4.1.2	4	c21169_g1_i1, c21169_g1_i2, c21676_g1_i1, c21676_g1_i2	map00061
Fatty acid biosynthesis	50	reductase	ec:1.1.1.100	10	c6550_g1_i1, c6550_g1_i2, c11523_g1_i1, c16332_g1_i1, c16332_g1_i4, c17313_g1_i2, c17337_g1_i1, c20162_g1_i1, c20162_g1_i2, c35531_g1_i1	map00061
Fatty acid biosynthesis	50	synthase	ec:2.3.1.86	1	c15267_g1_i1	map00061
Fatty acid biosynthesis	50	ligase	ec:6.2.1.3	6	c1237_g1_i1, c1237_g1_i2, c18269_g1_i1, c20060_g1_i1, c20215_g1_i1, c24802_g1_i1	map00061
Fatty acid biosynthesis	50	synthase I	ec:2.3.1.41	9	c2679_g1_i1, c3579_g1_i1, c8826_g1_i1, c13867_g1_i1, c13867_g1_i2, c19488_g1_i1, c19488_g2_i1, c33478_g1_i1, c34465_g1_i1	map00061
Fatty acid biosynthesis	50	S-malonyltransferase	ec:2.3.1.39	2	c18450_g1_i1, c18450_g1_i2	map00061
Fatty acid biosynthesis	50	desaturase	ec:1.14.19.2	7	c4686_g1_i1, c8436_g1_i1, c8555_g1_i1, c10774_g1_i1, c14818_g1_i1, c18806_g1_i1, c22210_g1_i1	map00061
Fatty acid biosynthesis	50	hydrolase	ec:3.1.2.14	8	c19023_g1_i1, c19023_g1_i2, c19654_g1_i1, c19654_g1_i2, c19654_g1_i3, c19654_g1_i4, c19654_g1_i5, c31631_g1_i1	map00061
Peptidoglycan biosynthesis	12	MraY transferase	ec:2.7.8.13	5	c12480_g1_i1, c12480_g1_i4, c16039_g1_i1, c16039_g1_i2, c19519_g1_i5	map00550
Peptidoglycan biosynthesis	12	ligase	ec:6.3.2.9	1	c27162_g1_i1	map00550
Peptidoglycan biosynthesis	12	ligase	ec:6.3.2.8	1	c33742_g1_i1	map00550
Peptidoglycan biosynthesis	12	ligase	ec:6.3.2.4	3	c15194_g1_i1, c15194_g1_i2, c15194_g1_i3	map00550
Peptidoglycan biosynthesis	12	ligase	ec:6.3.2.13	2	c26709_g1_i1, c35890_g1_i1	map00550
Biosynthesis of terpenoids and steroids	1	synthase	ec:2.5.1.32	1	c17105_g1_i1	map01062
Stilbenoid, diarylheptanoid and gingerol biosynthesis	11	O-methyltransferase	ec:2.1.1.104	6	c13805_g1_i2, c13957_g1_i1, c14460_g1_i1, c14460_g1_i2, c16131_g1_i1, c33084_g1_i1	map00945
Stilbenoid, diarylheptanoid and gingerol biosynthesis	11	O-hydroxycinnamoyltransferase	ec:2.3.1.133	1	c19965_g1_i1	map00945
Stilbenoid, diarylheptanoid and gingerol biosynthesis	11	4-monooxygenase	ec:1.14.13.11	4	c10487_g1_i1, c10487_g1_i2, c16436_g1_i1, c21624_g1_i3	map00945
Flavone and flavonol biosynthesis	13	3-O-methyltransferase	ec:2.1.1.76	1	c27432_g1_i1	map00944
Flavone and flavonol biosynthesis	13	3',5'-hydroxylase	ec:1.14.13.88	6	c1969_g1_i1, c11105_g1_i1, c25984_g1_i1, c26701_g1_i1, c37949_g1_i1, c41129_g1_i1	map00944
Flavone and flavonol biosynthesis	13	3'-monooxygenase	ec:1.14.13.21	6	c9032_g1_i1, c14202_g1_i1, c19655_g1_i1, c21254_g4_i1, c21254_g4_i2, c21254_g4_i3	map00944
Isoflavonoid biosynthesis	5	synthase	ec:1.14.11.22	2	c18894_g1_i1, c18894_g1_i2	map00943
Isoflavonoid biosynthesis	5	2'-hydroxylase	ec:1.14.13.89	2	c30077_g1_i1, c43176_g1_i1	map00943
Isoflavonoid biosynthesis	5	reductase	ec:1.3.1.45	1	c29225_g1_i1	map00943
Anthocyanin biosynthesis	25	3-O-glucosyltransferase	ec:2.4.1.115	6	c1235_g1_i1, c8983_g1_i1, c20303_g1_i1, c22598_g1_i1, c33987_g1_i1, c34984_g1_i1	map00942
Anthocyanin biosynthesis	25	5-O-glucoside 6'''-O-malonyltransferase	ec:2.3.1.172	19	c2030_g1_i1, c10478_g1_i1, c11655_g1_i1, c11655_g1_i2, c14532_g1_i1, c14532_g1_i2, c14964_g1_i1, c18250_g2_i1, c18250_g2_i2, c21075_g2_i1, c22175_g1_i1, c24207_g1_i1, c24350_g1_i1, c26519_g1_i1, c33198_g1_i1, c36176_g1_i1, c37800_g1_i1, c41275_g1_i1, c42167_g1_i1	map00942
Anthocyanin biosynthesis	25	6''-O-malonyltransferase	ec:2.3.1.171	1	c33198_g1_i1	map00942
Selenocompound metabolism	34	lyase	ec:4.4.1.16	2	c18228_g1_i1, c41827_g1_i1	map00450
Selenocompound metabolism	34	adenylyltransferase	ec:2.7.7.4	6	c13655_g1_i1, c19520_g1_i1, c20903_g3_i1, c20933_g1_i1, c20933_g2_i1, c31107_g1_i1	map00450
Selenocompound metabolism	34	S-methyltransferase	ec:2.1.1.14	6	c375_g1_i1, c21600_g1_i1, c21600_g1_i2, c22835_g1_i1, c26215_g1_i1, c27318_g1_i1	map00450
Selenocompound metabolism	34	synthase	ec:2.1.1.13	5	c375_g1_i1, c21600_g1_i1, c21600_g1_i2, c22835_g1_i1, c27318_g1_i1	map00450
Selenocompound metabolism	34	beta-lyase	ec:4.4.1.8	4	c21165_g1_i1, c21165_g1_i2, c21165_g2_i1, c21165_g2_i2	map00450
Selenocompound metabolism	34	gamma-lyase	ec:4.4.1.1	5	c7630_g1_i1, c14471_g1_i1, c14471_g1_i3, c21165_g2_i1, c21165_g2_i2	map00450
Selenocompound metabolism	34	gamma-synthase	ec:2.5.1.48	5	c9460_g1_i1, c11176_g1_i1, c18638_g1_i1, c18638_g1_i2, c21897_g1_i1	map00450
Selenocompound metabolism	34	ligase	ec:6.1.1.10	5	c5841_g1_i1, c8903_g1_i1, c11055_g1_i1, c17390_g1_i1, c19624_g1_i1	map00450
Selenocompound metabolism	34	reductase	ec:1.8.1.9	3	c13342_g1_i1, c20056_g1_i1, c20056_g1_i2	map00450
Flavonoid biosynthesis	62	synthase	ec:1.21.3.6	2	c26761_g1_i1, c39673_g1_i1	map00941
Flavonoid biosynthesis	62	O-methyltransferase	ec:2.1.1.104	6	c13805_g1_i2, c13957_g1_i1, c14460_g1_i1, c14460_g1_i2, c16131_g1_i1, c33084_g1_i1	map00941
Flavonoid biosynthesis	62	synthase	ec:2.3.1.170	2	c17741_g1_i1, c17741_g1_i2	map00941
Flavonoid biosynthesis	62	synthase	ec:2.3.1.74	5	c17086_g1_i1, c34009_g1_i1, c35268_g1_i1, c40546_g1_i1, c43792_g1_i1	map00941
Flavonoid biosynthesis	62	O-hydroxycinnamoyltransferase	ec:2.3.1.133	1	c19965_g1_i1	map00941
Flavonoid biosynthesis	62	synthase	ec:1.14.11.23	13	c3420_g1_i1, c3444_g1_i2, c5718_g1_i1, c5718_g2_i1, c10300_g1_i1, c11561_g1_i1, c12776_g1_i3, c19117_g1_i1, c20439_g4_i1, c22988_g1_i1, c23025_g1_i1, c28023_g1_i1, c42067_g1_i1	map00941
Flavonoid biosynthesis	62	synthase	ec:1.14.11.22	2	c18894_g1_i1, c18894_g1_i2	map00941
Flavonoid biosynthesis	62	oxygenase	ec:1.14.11.19	2	c18798_g1_i1, c18798_g1_i2	map00941
Flavonoid biosynthesis	62	3',5'-hydroxylase	ec:1.14.13.88	6	c1969_g1_i1, c11105_g1_i1, c25984_g1_i1, c26701_g1_i1, c37949_g1_i1, c41129_g1_i1	map00941
Flavonoid biosynthesis	62	3-dioxygenase	ec:1.14.11.9	2	c12776_g1_i3, c28222_g1_i1	map00941
Flavonoid biosynthesis	62	4-reductase	ec:1.1.1.219	7	c7337_g1_i1, c16037_g1_i2, c16425_g1_i1, c17784_g1_i2, c17784_g1_i3, c19085_g1_i1, c42423_g1_i1	map00941
Flavonoid biosynthesis	62	3'-monooxygenase	ec:1.14.13.21	6	c9032_g1_i1, c14202_g1_i1, c19655_g1_i1, c21254_g4_i1, c21254_g4_i2, c21254_g4_i3	map00941
Flavonoid biosynthesis	62	4-monooxygenase	ec:1.14.13.11	4	c10487_g1_i1, c10487_g1_i2, c16436_g1_i1, c21624_g1_i3	map00941
Flavonoid biosynthesis	62	isomerase	ec:5.5.1.6	5	c14691_g1_i1, c14691_g1_i2, c16686_g5_i1, c16686_g5_i2, c16686_g5_i3	map00941
Phenylpropanoid biosynthesis	116	O-methyltransferase	ec:2.1.1.104	6	c13805_g1_i2, c13957_g1_i1, c14460_g1_i1, c14460_g1_i2, c16131_g1_i1, c33084_g1_i1	map00940
Phenylpropanoid biosynthesis	116	ammonia-lyase	ec:4.3.1.25	9	c8273_g1_i1, c11986_g1_i1, c16529_g1_i1, c19377_g1_i1, c19377_g1_i2, c20458_g1_i1, c20458_g1_i2, c20458_g1_i3, c20458_g1_i4	map00940
Phenylpropanoid biosynthesis	116	ammonia-lyase	ec:4.3.1.24	9	c8273_g1_i1, c11986_g1_i1, c16529_g1_i1, c19377_g1_i1, c19377_g1_i2, c20458_g1_i1, c20458_g1_i2, c20458_g1_i3, c20458_g1_i4	map00940
Phenylpropanoid biosynthesis	116	lactoperoxidase	ec:1.11.1.7	56	c1123_g1_i1, c1346_g1_i1, c2142_g1_i1, c2227_g1_i1, c4045_g1_i1, c4609_g1_i1, c5039_g1_i1, c6100_g1_i1, c6413_g1_i1, c6915_g1_i1, c6915_g2_i1, c8320_g1_i1, c9152_g1_i2, c9822_g1_i2, c12899_g1_i1, c13105_g2_i1, c13523_g1_i1, c13985_g1_i1, c13985_g1_i2, c14298_g1_i1, c14590_g1_i1, c14603_g1_i1, c14603_g1_i2, c14847_g1_i1, c15454_g1_i1, c15454_g1_i2, c15849_g1_i1, c15862_g1_i1, c15921_g1_i1, c16687_…	map00940
Phenylpropanoid biosynthesis	116	dehydrogenase	ec:1.1.1.195	4	c7164_g1_i1, c16707_g1_i1, c23726_g1_i1, c32230_g1_i1	map00940
Phenylpropanoid biosynthesis	116	gentiobiase	ec:3.2.1.21	16	c1031_g1_i1, c1403_g1_i1, c3455_g1_i1, c10052_g1_i1, c14209_g1_i1, c18271_g1_i1, c19300_g1_i1, c19919_g1_i1, c20547_g1_i1, c21858_g1_i1, c29809_g1_i1, c30157_g1_i1, c31204_g1_i1, c34106_g1_i1, c35072_g1_i1, c36266_g1_i1	map00940
Phenylpropanoid biosynthesis	116	O-methyltransferase	ec:2.1.1.68	2	c18899_g1_i1, c27432_g1_i1	map00940
Phenylpropanoid biosynthesis	116	glucosyltransferase	ec:2.4.1.128	2	c18384_g1_i1, c18384_g1_i2	map00940
Phenylpropanoid biosynthesis	116	beta-glucosidase	ec:3.2.1.126	3	c20677_g1_i1, c20677_g1_i3, c20677_g1_i4	map00940
Phenylpropanoid biosynthesis	116	O-hydroxycinnamoyltransferase	ec:2.3.1.133	1	c19965_g1_i1	map00940
Phenylpropanoid biosynthesis	116	dehydrogenase	ec:1.2.1.68	5	c8697_g1_i1, c14243_g1_i1, c18237_g3_i1, c18237_g3_i2, c34845_g1_i1	map00940
Phenylpropanoid biosynthesis	116	reductase	ec:1.2.1.44	4	c18801_g1_i1, c19085_g1_i1, c26726_g1_i1, c42423_g1_i1	map00940
Phenylpropanoid biosynthesis	116	4-monooxygenase	ec:1.14.13.11	4	c10487_g1_i1, c10487_g1_i2, c16436_g1_i1, c21624_g1_i3	map00940
Phenylpropanoid biosynthesis	116	ligase	ec:6.2.1.12	4	c10770_g1_i1, c20362_g2_i1, c20362_g4_i1, c41460_g1_i1	map00940
Tyrosine metabolism	89	decarboxylase	ec:4.1.1.68	2	c18267_g1_i1, c18267_g1_i2	map00350
Tyrosine metabolism	89	beta-diketonase	ec:3.7.1.2	1	c18131_g1_i1	map00350
Tyrosine metabolism	89	decarboxylase	ec:4.1.1.28	6	c4684_g1_i1, c14495_g2_i1, c16318_g1_i1, c26135_g1_i1, c29767_g1_i1, c35796_g1_i1	map00350
Tyrosine metabolism	89	decarboxylase	ec:4.1.1.25	5	c4684_g1_i1, c26135_g1_i1, c28432_g1_i1, c29767_g1_i1, c35796_g1_i1	map00350
Tyrosine metabolism	89	oxidase	ec:1.4.3.2	1	c15142_g1_i1	map00350
Tyrosine metabolism	89	oxidase	ec:1.4.3.21	16	c3980_g1_i1, c3980_g2_i1, c4447_g1_i1, c4447_g1_i2, c5064_g1_i1, c8639_g1_i1, c8639_g2_i1, c12173_g1_i1, c18234_g1_i2, c22739_g1_i1, c25829_g1_i1, c26588_g1_i1, c36624_g1_i1, c40523_g1_i1, c42747_g1_i1, c43248_g1_i1	map00350
Tyrosine metabolism	89	dehydrogenase	ec:1.1.1.1	6	c628_g1_i1, c4214_g1_i1, c7573_g1_i1, c15655_g2_i1, c17337_g1_i1, c17434_g1_i2	map00350
Tyrosine metabolism	89	oxidase	ec:1.2.3.1	3	c9638_g1_i1, c25505_g1_i1, c33769_g1_i1	map00350
Tyrosine metabolism	89	tautomerase	ec:5.3.2.1	1	c15339_g1_i1	map00350
Tyrosine metabolism	89	synthase	ec:2.3.1.140	6	c6480_g1_i1, c15377_g1_i1, c15377_g1_i2, c21506_g1_i1, c21506_g1_i2, c21506_g1_i3	map00350
Tyrosine metabolism	89	1,2-dioxygenase	ec:1.13.11.5	2	c4017_g1_i1, c30774_g1_i1	map00350
Tyrosine metabolism	89	N-phenylacetyltransferase	ec:2.3.1.14	2	c18084_g1_i1, c19106_g1_i1	map00350
Tyrosine metabolism	89	oxidase	ec:1.10.3.1	7	c9052_g1_i1, c9052_g1_i2, c12328_g1_i1, c12703_g1_i1, c13276_g1_i1, c23228_g1_i1, c43711_g1_i1	map00350
Tyrosine metabolism	89	dehydrogenase [NAD(P)+]	ec:1.2.1.5	7	c14921_g1_i1, c14921_g1_i2, c14922_g1_i1, c15620_g1_i1, c19423_g1_i1, c19584_g1_i1, c19808_g1_i1	map00350
Tyrosine metabolism	89	dioxygenase	ec:1.13.11.27	1	c21144_g1_i1	map00350
Tyrosine metabolism	89	reductase	ec:1.1.1.237	1	c18504_g1_i1	map00350
Tyrosine metabolism	89	transaminase	ec:2.6.1.57	24	c8718_g1_i1, c8791_g1_i1, c15955_g1_i1, c16285_g1_i1, c16285_g2_i1, c16285_g2_i2, c16285_g2_i3, c16670_g1_i1, c16859_g1_i1, c17567_g1_i1, c18863_g1_i1, c18863_g1_i2, c18872_g1_i1, c18953_g1_i1, c19374_g1_i1, c19374_g1_i2, c19783_g1_i1, c21161_g2_i1, c24506_g1_i1, c28073_g1_i1, c28486_g1_i1, c29270_g1_i1, c31527_g1_i1, c41871_g1_i1	map00350
Tyrosine metabolism	89	transaminase	ec:2.6.1.9	21	c8718_g1_i1, c8791_g1_i1, c16285_g1_i1, c16285_g2_i1, c16285_g2_i2, c16285_g2_i3, c16670_g1_i1, c16859_g1_i1, c17567_g1_i1, c18863_g1_i1, c18863_g1_i2, c18872_g1_i1, c18953_g1_i1, c19783_g1_i1, c21161_g2_i1, c24506_g1_i1, c28073_g1_i1, c28486_g1_i1, c29270_g1_i1, c31527_g1_i1, c41871_g1_i1	map00350
Tyrosine metabolism	89	transaminase	ec:2.6.1.5	21	c8718_g1_i1, c8791_g1_i1, c16285_g1_i1, c16285_g2_i1, c16285_g2_i2, c16285_g2_i3, c16670_g1_i1, c16859_g1_i1, c17567_g1_i1, c18863_g1_i1, c18863_g1_i2, c18872_g1_i1, c18953_g1_i1, c19783_g1_i1, c21161_g2_i1, c24506_g1_i1, c28073_g1_i1, c28486_g1_i1, c29270_g1_i1, c31527_g1_i1, c41871_g1_i1	map00350
Tyrosine metabolism	89	transaminase	ec:2.6.1.1	24	c8718_g1_i1, c8791_g1_i1, c15955_g1_i1, c16285_g1_i1, c16285_g2_i1, c16285_g2_i2, c16285_g2_i3, c16670_g1_i1, c16859_g1_i1, c17567_g1_i1, c18863_g1_i1, c18863_g1_i2, c18872_g1_i1, c18953_g1_i1, c19374_g1_i1, c19374_g1_i2, c19783_g1_i1, c21161_g2_i1, c24506_g1_i1, c28073_g1_i1, c28486_g1_i1, c29270_g1_i1, c31527_g1_i1, c41871_g1_i1	map00350
Tyrosine metabolism	89	dehydrogenase [NAD(P)+]	ec:1.2.1.16	2	c18556_g1_i1, c18556_g1_i2	map00350
Aflatoxin biosynthesis	4	carboxylase	ec:6.4.1.2	4	c21169_g1_i1, c21169_g1_i2, c21676_g1_i1, c21676_g1_i2	map00254
Tetracycline biosynthesis	4	carboxylase	ec:6.4.1.2	4	c21169_g1_i1, c21169_g1_i2, c21676_g1_i1, c21676_g1_i2	map00253
Alanine, aspartate and glutamate metabolism	88	synthase	ec:6.3.4.5	6	c13804_g1_i1, c13804_g1_i2, c21038_g3_i1, c21038_g3_i2, c21038_g3_i3, c21038_g3_i4	map00250
Alanine, aspartate and glutamate metabolism	88	synthase	ec:6.3.4.4	1	c15767_g1_i1	map00250
Alanine, aspartate and glutamate metabolism	88	synthase (NADH)	ec:1.4.1.14	3	c21657_g1_i1, c21657_g1_i2, c21657_g1_i3	map00250
Alanine, aspartate and glutamate metabolism	88	decarboxylase	ec:4.1.1.15	5	c17473_g1_i1, c20223_g1_i1, c22091_g1_i1, c34842_g1_i1, c39231_g1_i1	map00250
Alanine, aspartate and glutamate metabolism	88	oxidase	ec:1.4.3.2	1	c15142_g1_i1	map00250
Alanine, aspartate and glutamate metabolism	88	oxidase	ec:1.4.3.16	1	c20420_g1_i1	map00250
Alanine, aspartate and glutamate metabolism	88	phosphoribosyldiphosphate 5-amidotransferase	ec:2.4.2.14	5	c8738_g1_i1, c8738_g1_i2, c12970_g1_i1, c18778_g1_i1, c18778_g1_i2	map00250
Alanine, aspartate and glutamate metabolism	88	asparaginase II	ec:3.5.1.1	2	c5127_g1_i1, c13035_g1_i1	map00250
Alanine, aspartate and glutamate metabolism	88	synthase (glutamine-hydrolysing)	ec:6.3.5.4	4	c13318_g1_i1, c14769_g1_i1, c19099_g1_i1, c29754_g1_i1	map00250
Alanine, aspartate and glutamate metabolism	88	dehydrogenase (NADP+)	ec:1.4.1.4	2	c19339_g1_i1, c19339_g1_i2	map00250
Alanine, aspartate and glutamate metabolism	88	dehydrogenase [NAD(P)+]	ec:1.4.1.3	5	c13533_g1_i1, c17119_g1_i1, c21583_g2_i1, c21583_g2_i2, c24019_g1_i1	map00250
Alanine, aspartate and glutamate metabolism	88	dehydrogenase	ec:1.4.1.2	2	c13533_g1_i1, c24019_g1_i1	map00250
Alanine, aspartate and glutamate metabolism	88	lyase	ec:4.3.2.2	1	c16628_g1_i1	map00250
Alanine, aspartate and glutamate metabolism	88	lyase	ec:4.3.2.1	1	c17909_g1_i1	map00250
Alanine, aspartate and glutamate metabolism	88	carbamoyltransferase	ec:2.1.3.2	1	c15691_g1_i1	map00250
Alanine, aspartate and glutamate metabolism	88	transaminase	ec:2.6.1.2	2	c16796_g1_i1, c39367_g1_i1	map00250
Alanine, aspartate and glutamate metabolism	88	transaminase	ec:2.6.1.1	24	c8718_g1_i1, c8791_g1_i1, c15955_g1_i1, c16285_g1_i1, c16285_g2_i1, c16285_g2_i2, c16285_g2_i3, c16670_g1_i1, c16859_g1_i1, c17567_g1_i1, c18863_g1_i1, c18863_g1_i2, c18872_g1_i1, c18953_g1_i1, c19374_g1_i1, c19374_g1_i2, c19783_g1_i1, c21161_g2_i1, c24506_g1_i1, c28073_g1_i1, c28486_g1_i1, c29270_g1_i1, c31527_g1_i1, c41871_g1_i1	map00250
Alanine, aspartate and glutamate metabolism	88	transaminase	ec:2.6.1.44	4	c15894_g1_i1, c16796_g1_i1, c25798_g1_i1, c39367_g1_i1	map00250
Alanine, aspartate and glutamate metabolism	88	ligase	ec:6.3.1.2	13	c7494_g1_i1, c7494_g1_i2, c7962_g1_i1, c8580_g1_i1, c9883_g1_i1, c11205_g1_i1, c13824_g1_i1, c13837_g1_i1, c13837_g1_i2, c14254_g1_i1, c14254_g1_i2, c19072_g1_i1, c19354_g1_i1	map00250
Alanine, aspartate and glutamate metabolism	88	ligase	ec:6.3.1.1	1	c19099_g1_i1	map00250
Alanine, aspartate and glutamate metabolism	88	dehydrogenase [NAD(P)+]	ec:1.2.1.16	2	c18556_g1_i1, c18556_g1_i2	map00250
Alanine, aspartate and glutamate metabolism	88	transaminase	ec:2.6.1.19	1	c20670_g1_i1	map00250
Alanine, aspartate and glutamate metabolism	88	transaminase (isomerizing)	ec:2.6.1.16	6	c14401_g1_i1, c14401_g1_i2, c24513_g1_i1, c25892_g1_i1, c35117_g1_i1, c38798_g1_i1	map00250
Riboflavin metabolism	60	reductase	ec:1.1.1.193	3	c6102_g1_i1, c15207_g1_i1, c16008_g1_i2	map00740
Riboflavin metabolism	60	deaminase	ec:3.5.4.26	3	c6102_g1_i1, c15207_g1_i1, c16008_g1_i2	map00740
Riboflavin metabolism	60	cyclohydrolase II	ec:3.5.4.25	4	c13754_g1_i1, c14349_g1_i1, c17513_g1_i1, c20082_g1_i1	map00740
Riboflavin metabolism	60	synthetase	ec:2.7.7.2	3	c6219_g1_i1, c15804_g1_i1, c15914_g1_i1	map00740
Riboflavin metabolism	60	synthase	ec:2.5.1.9	2	c17107_g1_i1, c17107_g1_i2	map00740
Riboflavin metabolism	60	phosphatase	ec:3.1.3.2	48	c142_g1_i1, c1717_g1_i1, c4050_g1_i1, c5248_g1_i1, c5805_g1_i1, c8075_g1_i1, c8176_g1_i1, c8176_g1_i2, c8575_g1_i1, c9378_g1_i1, c12512_g1_i1, c14626_g1_i1, c15074_g1_i1, c16060_g1_i1, c18828_g1_i1, c18905_g2_i1, c18905_g2_i2, c18905_g2_i3, c18949_g1_i1, c18949_g1_i2, c19256_g1_i1, c19505_g1_i1, c19505_g1_i2, c19505_g1_i3, c19505_g1_i4, c19653_g1_i1, c19681_g1_i1, c19681_g1_i2, c19868_g1_i1, c198…	map00740
Riboflavin metabolism	60	synthase	ec:4.1.99.12	4	c13754_g1_i1, c14349_g1_i1, c17513_g1_i1, c20082_g1_i1	map00740
Riboflavin metabolism	60	kinase	ec:2.7.1.26	2	c6219_g1_i1, c15804_g1_i1	map00740
Styrene degradation	7	beta-diketonase	ec:3.7.1.2	1	c18131_g1_i1	map00643
Styrene degradation	7	hydratase	ec:4.2.1.84	2	c18372_g1_i1, c18372_g1_i2	map00643
Styrene degradation	7	acylamidase	ec:3.5.1.4	2	c19782_g1_i1, c31941_g1_i1	map00643
Styrene degradation	7	1,2-dioxygenase	ec:1.13.11.5	2	c4017_g1_i1, c30774_g1_i1	map00643
Ethylbenzene degradation	2	C-acyltransferase	ec:2.3.1.16	2	c19422_g1_i1, c19422_g1_i2	map00642
Propanoate metabolism	56	hydratase	ec:4.2.1.17	7	c5095_g1_i1, c5095_g1_i2, c15713_g1_i1, c16127_g1_i1, c17912_g1_i3, c19439_g1_i14, c34456_g1_i1	map00640
Propanoate metabolism	56	carboxylase	ec:6.4.1.2	4	c21169_g1_i1, c21169_g1_i2, c21676_g1_i1, c21676_g1_i2	map00640
Propanoate metabolism	56	ligase (ADP-forming)	ec:6.2.1.5	8	c8416_g1_i1, c14219_g1_i1, c16485_g1_i1, c16485_g1_i2, c19921_g1_i1, c19921_g2_i1, c21009_g2_i1, c21009_g2_i2	map00640
Propanoate metabolism	56	ligase (GDP-forming)	ec:6.2.1.4	1	c19474_g1_i3	map00640
Propanoate metabolism	56	ligase	ec:6.2.1.1	9	c1347_g1_i1, c11135_g1_i1, c12736_g1_i1, c15267_g1_i1, c20231_g1_i1, c21076_g1_i1, c21076_g1_i2, c35500_g1_i1, c39512_g1_i1	map00640
Propanoate metabolism	56	deaminase	ec:3.5.99.7	3	c18466_g1_i1, c18466_g1_i2, c18466_g2_i1	map00640
Propanoate metabolism	56	decarboxylase	ec:4.1.1.9	3	c5173_g1_i1, c22368_g1_i1, c28654_g1_i1	map00640
Propanoate metabolism	56	C-acetyltransferase	ec:2.3.1.9	2	c2329_g1_i1, c6717_g1_i1	map00640
Propanoate metabolism	56	dehydrogenase	ec:1.1.1.27	1	c12091_g1_i1	map00640
Propanoate metabolism	56	dehydrogenase (CoA-acylating)	ec:1.2.1.27	17	c4345_g1_i1, c14599_g1_i1, c15618_g1_i1, c15618_g1_i2, c20771_g2_i3, c20771_g2_i4, c20771_g2_i5, c20771_g2_i7, c20771_g2_i9, c20771_g2_i10, c20771_g2_i11, c20771_g2_i12, c21222_g4_i1, c21222_g4_i2, c21222_g4_i3, c21222_g4_i4, c42883_g1_i1	map00640
Propanoate metabolism	56	transaminase	ec:2.6.1.19	1	c20670_g1_i1	map00640
Ascorbate and aldarate metabolism	69	oxidase	ec:1.1.3.8	3	c25662_g1_i1, c32005_g1_i1, c33253_g1_i1	map00053
Ascorbate and aldarate metabolism	69	3,5-epimerase	ec:5.1.3.18	1	c17331_g1_i1	map00053
Ascorbate and aldarate metabolism	69	peroxidase	ec:1.11.1.11	9	c9822_g1_i1, c13722_g1_i1, c15854_g1_i1, c15854_g1_i2, c15854_g1_i3, c16972_g1_i1, c16972_g1_i2, c20920_g1_i1, c20920_g1_i4	map00053
Ascorbate and aldarate metabolism	69	dehydrogenase (ascorbate)	ec:1.8.5.1	2	c18420_g1_i2, c18420_g1_i3	map00053
Ascorbate and aldarate metabolism	69	oxygenase	ec:1.13.99.1	4	c12184_g1_i1, c12344_g1_i1, c12344_g2_i1, c19834_g3_i1	map00053
Ascorbate and aldarate metabolism	69	dehydrogenase	ec:1.3.2.3	3	c20508_g1_i1, c20508_g1_i2, c20508_g1_i3	map00053
Ascorbate and aldarate metabolism	69	uridylyltransferase	ec:2.7.7.44	2	c20642_g1_i1, c20642_g1_i3	map00053
Ascorbate and aldarate metabolism	69	reductase (NADH)	ec:1.6.5.4	7	c9456_g1_i1, c10992_g1_i1, c14995_g1_i1, c14995_g1_i2, c19105_g1_i1, c19728_g1_i2, c37380_g1_i1	map00053
Ascorbate and aldarate metabolism	69	oxidase	ec:1.10.3.3	17	c3488_g1_i1, c10511_g1_i1, c11027_g1_i1, c15695_g1_i1, c15695_g1_i2, c15695_g1_i3, c17569_g1_i1, c17569_g1_i2, c19041_g1_i1, c21073_g2_i1, c21073_g2_i2, c21073_g2_i3, c22341_g1_i1, c23006_g1_i1, c25071_g1_i1, c38018_g1_i1, c41046_g1_i1	map00053
Ascorbate and aldarate metabolism	69	aldolase	ec:4.1.2.20	1	c7557_g1_i1	map00053
Ascorbate and aldarate metabolism	69	dehydrogenase (NAD+)	ec:1.2.1.3	8	c14798_g1_i1, c14922_g1_i1, c15620_g1_i1, c17595_g1_i1, c19316_g1_i1, c19423_g1_i1, c26963_g1_i1, c36394_g1_i1	map00053
Ascorbate and aldarate metabolism	69	1-naphthol glucuronyltransferase	ec:2.4.1.17	3	c108_g1_i1, c11526_g1_i1, c33263_g1_i1	map00053
Ascorbate and aldarate metabolism	69	6-dehydrogenase	ec:1.1.1.22	7	c3183_g1_i1, c4214_g1_i1, c17022_g1_i1, c19317_g1_i1, c24386_g1_i1, c26905_g1_i1, c36616_g1_i1	map00053
Ascorbate and aldarate metabolism	69	reductase	ec:1.1.1.19	2	c11996_g1_i2, c11996_g1_i3	map00053
Galactose metabolism	183	phosphohexokinase	ec:2.7.1.11	24	c86_g1_i1, c1462_g1_i1, c12019_g1_i1, c12019_g1_i2, c15415_g1_i1, c15415_g1_i2, c16334_g1_i1, c19437_g1_i1, c20640_g1_i1, c20640_g1_i2, c20640_g1_i3, c20640_g1_i4, c21093_g1_i1, c21093_g1_i2, c21093_g1_i3, c21093_g1_i4, c21093_g1_i5, c21093_g1_i6, c21093_g1_i7, c21093_g1_i8, c21093_g1_i9, c25618_g1_i1, c26369_g1_i1, c42239_g1_i1	map00052
Galactose metabolism	183	oxidase	ec:1.1.3.9	1	c34092_g1_i1	map00052
Galactose metabolism	183	galactokinase (phosphorylating)	ec:2.7.1.6	16	c1585_g1_i1, c2638_g1_i1, c5984_g1_i1, c15537_g1_i2, c18936_g1_i1, c18936_g1_i2, c18936_g1_i3, c18936_g1_i4, c21672_g1_i1, c21672_g1_i2, c21672_g1_i4, c21672_g1_i5, c29185_g1_i1, c32833_g1_i1, c36505_g1_i1, c37826_g1_i1	map00052
Galactose metabolism	183	glucokinase (phosphorylating)	ec:2.7.1.2	3	c7492_g1_i1, c18071_g1_i1, c20837_g1_i1	map00052
Galactose metabolism	183	hexokinase type IV glucokinase	ec:2.7.1.1	2	c11492_g1_i1, c42503_g1_i1	map00052
Galactose metabolism	183	1-epimerase	ec:5.1.3.3	3	c13565_g1_i1, c16295_g1_i1, c18566_g1_i1	map00052
Galactose metabolism	183	4-epimerase	ec:5.1.3.2	13	c815_g1_i1, c2050_g1_i1, c4594_g1_i1, c8809_g1_i1, c8809_g1_i2, c8809_g1_i3, c13972_g1_i1, c20022_g1_i1, c20022_g3_i1, c20022_g3_i2, c29653_g1_i1, c41036_g1_i1, c41152_g1_i1	map00052
Galactose metabolism	183	invertase	ec:3.2.1.26	23	c40_g1_i1, c1133_g1_i1, c1133_g1_i2, c2852_g1_i1, c3219_g1_i1, c3758_g1_i1, c4592_g1_i1, c8204_g1_i1, c9459_g1_i1, c9987_g1_i1, c10571_g1_i1, c10973_g1_i1, c13779_g1_i1, c14859_g1_i1, c17145_g1_i2, c20019_g1_i1, c20019_g2_i1, c20019_g3_i1, c20062_g1_i1, c20062_g2_i1, c20062_g2_i2, c20503_g1_i1, c21074_g1_i1	map00052
Galactose metabolism	183	lactase (ambiguous)	ec:3.2.1.23	36	c177_g1_i1, c630_g1_i1, c4604_g1_i1, c4611_g1_i1, c5659_g1_i1, c6010_g1_i1, c7109_g1_i1, c9131_g1_i1, c14276_g1_i1, c14398_g1_i1, c16118_g1_i1, c18478_g1_i1, c19221_g1_i1, c19221_g1_i2, c19221_g1_i3, c19485_g1_i1, c19759_g1_i1, c20046_g1_i1, c20159_g1_i1, c20628_g1_i1, c20651_g1_i2, c20651_g1_i3, c20653_g1_i3, c21068_g1_i1, c21981_g1_i1, c25661_g1_i1, c29247_g1_i1, c31080_g1_i1, c32937_g1_i1, c34…	map00052
Galactose metabolism	183	melibiase	ec:3.2.1.22	22	c819_g1_i1, c2515_g1_i1, c7930_g1_i1, c8735_g1_i1, c13365_g1_i1, c16069_g1_i1, c17014_g1_i1, c18183_g1_i1, c21591_g1_i1, c21591_g1_i4, c21591_g1_i5, c21591_g1_i6, c21591_g1_i7, c21624_g1_i1, c21624_g1_i4, c26084_g1_i1, c32861_g1_i1, c36870_g1_i1, c38509_g1_i1, c39113_g1_i1, c39285_g1_i1, c40278_g1_i1	map00052
Galactose metabolism	183	maltase	ec:3.2.1.20	13	c4526_g1_i1, c12269_g1_i1, c13607_g1_i1, c14819_g1_i1, c15802_g1_i1, c18956_g1_i1, c19141_g1_i1, c20598_g1_i1, c21077_g1_i1, c21077_g1_i2, c21077_g1_i3, c21351_g1_i1, c24610_g1_i1	map00052
Galactose metabolism	183	uridylyltransferase	ec:2.7.7.9	3	c18202_g1_i1, c20642_g1_i1, c20642_g1_i3	map00052
Galactose metabolism	183	3-alpha-galactosyltransferase	ec:2.4.1.123	5	c15532_g1_i1, c15532_g1_i2, c15532_g1_i3, c17525_g1_i1, c21733_g1_i1	map00052
Galactose metabolism	183	uridylyltransferase	ec:2.7.7.10	2	c20642_g1_i1, c20642_g1_i3	map00052
Galactose metabolism	183	galactosyltransferase	ec:2.4.1.82	4	c1254_g1_i1, c5478_g1_i1, c10999_g1_i1, c21227_g2_i1	map00052
Galactose metabolism	183	galactosyltransferase	ec:2.4.1.67	12	c819_g1_i1, c1254_g1_i1, c10999_g1_i1, c15663_g1_i1, c18183_g2_i1, c19088_g1_i1, c19088_g1_i2, c20392_g1_i1, c21227_g1_i1, c21850_g1_i1, c23968_g1_i1, c33931_g1_i1	map00052
Galactose metabolism	183	reductase	ec:1.1.1.21	3	c20876_g2_i1, c20884_g2_i1, c30195_g1_i1	map00052
Galactose metabolism	183	(alpha-D-glucose-1,6-bisphosphate-dependent)	ec:5.4.2.2	3	c18882_g1_i1, c21013_g1_i1, c21013_g1_i2	map00052
Fructose and mannose metabolism	88	phosphohexokinase	ec:2.7.1.11	24	c86_g1_i1, c1462_g1_i1, c12019_g1_i1, c12019_g1_i2, c15415_g1_i1, c15415_g1_i2, c16334_g1_i1, c19437_g1_i1, c20640_g1_i1, c20640_g1_i2, c20640_g1_i3, c20640_g1_i4, c21093_g1_i1, c21093_g1_i2, c21093_g1_i3, c21093_g1_i4, c21093_g1_i5, c21093_g1_i6, c21093_g1_i7, c21093_g1_i8, c21093_g1_i9, c25618_g1_i1, c26369_g1_i1, c42239_g1_i1	map00051
Fructose and mannose metabolism	88	4,6-dehydratase	ec:4.2.1.47	1	c16701_g1_i1	map00051
Fructose and mannose metabolism	88	isomerase	ec:5.3.1.8	3	c4498_g1_i1, c17988_g1_i1, c31674_g1_i1	map00051
Fructose and mannose metabolism	88	isomerase	ec:5.3.1.6	6	c8922_g1_i1, c9060_g1_i1, c9060_g2_i1, c15130_g1_i1, c21506_g2_i1, c28278_g1_i1	map00051
Fructose and mannose metabolism	88	isomerase	ec:5.3.1.5	1	c16142_g1_i1	map00051
Fructose and mannose metabolism	88	isomerase	ec:5.3.1.1	3	c16330_g1_i1, c19998_g1_i1, c29624_g1_i1	map00051
Fructose and mannose metabolism	88	fructokinase (phosphorylating)	ec:2.7.1.4	4	c2872_g1_i1, c18071_g1_i1, c18662_g1_i1, c20837_g1_i1	map00051
Fructose and mannose metabolism	88	hexokinase type IV glucokinase	ec:2.7.1.1	2	c11492_g1_i1, c42503_g1_i1	map00051
Fructose and mannose metabolism	88	2-dehydrogenase (NADP+)	ec:1.1.1.138	1	c25367_g1_i1	map00051
Fructose and mannose metabolism	88	2-phosphatase	ec:3.1.3.46	2	c19127_g1_i1, c19127_g1_i2	map00051
Fructose and mannose metabolism	88	hexose diphosphatase	ec:3.1.3.11	7	c9600_g1_i1, c9600_g1_i2, c11813_g1_i1, c16525_g1_i1, c16612_g1_i1, c16612_g1_i2, c16690_g1_i1	map00051
Fructose and mannose metabolism	88	guanylyltransferase	ec:2.7.7.30	1	c1585_g1_i1	map00051
Fructose and mannose metabolism	88	guanylyltransferase (GDP)	ec:2.7.7.22	6	c11374_g1_i1, c13521_g1_i1, c18791_g1_i1, c18791_g1_i2, c18973_g1_i2, c19988_g1_i1	map00051
Fructose and mannose metabolism	88	guanylyltransferase	ec:2.7.7.13	6	c5617_g1_i1, c17553_g1_i1, c20828_g1_i1, c20828_g1_i2, c20828_g1_i3, c20828_g1_i4	map00051
Fructose and mannose metabolism	88	synthase	ec:1.1.1.271	1	c11636_g1_i1	map00051
Fructose and mannose metabolism	88	aldolase	ec:4.1.2.13	8	c12885_g1_i1, c15383_g1_i1, c17383_g1_i1, c17542_g1_i1, c18076_g2_i1, c20873_g1_i1, c20873_g2_i1, c41050_g1_i1	map00051
Fructose and mannose metabolism	88	phosphofructokinase 2	ec:2.7.1.105	2	c19127_g1_i1, c19127_g1_i2	map00051
Fructose and mannose metabolism	88	reductase	ec:1.1.1.21	3	c20876_g2_i1, c20884_g2_i1, c30195_g1_i1	map00051
Fructose and mannose metabolism	88	2-dehydrogenase	ec:1.1.1.14	1	c12461_g1_i1	map00051
Fructose and mannose metabolism	88	1-phosphotransferase	ec:2.7.1.90	12	c86_g1_i1, c1462_g1_i1, c19437_g1_i1, c21093_g1_i1, c21093_g1_i2, c21093_g1_i3, c21093_g1_i4, c21093_g1_i5, c21093_g1_i6, c21093_g1_i7, c21093_g1_i8, c21093_g1_i9	map00051
Fructose and mannose metabolism	88	mannose phosphomutase	ec:5.4.2.8	8	c18229_g1_i1, c18229_g1_i2, c18229_g1_i3, c18229_g1_i4, c20161_g1_i1, c20161_g1_i3, c20648_g1_i2, c20648_g1_i3	map00051
Fructose and mannose metabolism	88	fucokinase (phosphorylating)	ec:2.7.1.52	1	c1585_g1_i1	map00051
Biosynthesis of vancomycin group antibiotics	8	4,6-dehydratase	ec:4.2.1.46	8	c2020_g1_i1, c4942_g1_i1, c5164_g1_i1, c20825_g1_i1, c20825_g2_i1, c27525_g1_i1, c29114_g1_i1, c42980_g1_i1	map01055
Lipopolysaccharide biosynthesis	8	synthase	ec:2.4.1.182	1	c21024_g1_i2	map00540
Lipopolysaccharide biosynthesis	8	cytidylyltransferase	ec:2.7.7.38	3	c5152_g1_i1, c14928_g1_i1, c30642_g1_i1	map00540
Lipopolysaccharide biosynthesis	8	O-acyltransferase	ec:2.3.1.129	2	c14561_g1_i1, c14561_g1_i2	map00540
Lipopolysaccharide biosynthesis	8	synthase	ec:2.5.1.55	2	c16296_g1_i1, c16296_g3_i1	map00540
Biosynthesis of ansamycins	7	glycolaldehydetransferase	ec:2.2.1.1	7	c4692_g1_i1, c6810_g1_i1, c7429_g1_i1, c9915_g1_i1, c15303_g1_i1, c15303_g2_i1, c20635_g1_i1	map01051
Phosphonate and phosphinate metabolism	5	cytidylyltransferase	ec:2.7.7.15	2	c16068_g1_i2, c17265_g1_i1	map00440
Phosphonate and phosphinate metabolism	5	cytidylyltransferase	ec:2.7.7.14	1	c16320_g1_i1	map00440
Phosphonate and phosphinate metabolism	5	cholinephosphotransferase	ec:2.7.8.2	2	c15481_g1_i2, c19416_g1_i1	map00440
Caprolactam degradation	23	hydratase	ec:4.2.1.17	7	c5095_g1_i1, c5095_g1_i2, c15713_g1_i1, c16127_g1_i1, c17912_g1_i3, c19439_g1_i14, c34456_g1_i1	map00930
Caprolactam degradation	23	dehydrogenase (NADP+)	ec:1.1.1.2	10	c1365_g1_i1, c5166_g1_i1, c5166_g1_i2, c16513_g1_i1, c16513_g1_i2, c22031_g1_i1, c37630_g1_i1, c40935_g1_i1, c41780_g1_i1, c42291_g1_i1	map00930
Caprolactam degradation	23	dehydrogenase	ec:1.1.1.35	9	c5095_g1_i1, c5095_g1_i2, c5641_g1_i1, c12049_g1_i1, c12049_g1_i2, c20680_g1_i1, c20839_g1_i1, c34456_g1_i1, c37690_g1_i1	map00930
Histidine metabolism	52	decarboxylase	ec:4.1.1.28	6	c4684_g1_i1, c14495_g2_i1, c16318_g1_i1, c26135_g1_i1, c29767_g1_i1, c35796_g1_i1	map00340
Histidine metabolism	52	isomerase	ec:5.3.1.16	1	c10207_g1_i1	map00340
Histidine metabolism	52	dehydratase	ec:4.2.1.19	2	c16778_g1_i1, c16778_g2_i1	map00340
Histidine metabolism	52	phosphoribosyltransferase	ec:2.4.2.17	1	c17826_g1_i1	map00340
Histidine metabolism	52	cyclohydrolase	ec:3.5.4.19	2	c14467_g1_i1, c14467_g1_i2	map00340
Histidine metabolism	52	histidinol phosphate phosphatase	ec:3.1.3.15	3	c16787_g1_i1, c16787_g1_i2, c16787_g1_i3	map00340
Histidine metabolism	52	diphosphatase	ec:3.6.1.31	2	c14467_g1_i1, c14467_g1_i2	map00340
Histidine metabolism	52	dehydrogenase [NAD(P)+]	ec:1.2.1.5	7	c14921_g1_i1, c14921_g1_i2, c14922_g1_i1, c15620_g1_i1, c19423_g1_i1, c19584_g1_i1, c19808_g1_i1	map00340
Histidine metabolism	52	dehydrogenase (NAD+)	ec:1.2.1.3	8	c14798_g1_i1, c14922_g1_i1, c15620_g1_i1, c17595_g1_i1, c19316_g1_i1, c19423_g1_i1, c26963_g1_i1, c36394_g1_i1	map00340
Histidine metabolism	52	dehydrogenase	ec:1.1.1.23	4	c21424_g1_i1, c21424_g1_i2, c21424_g1_i3, c21424_g1_i5	map00340
Histidine metabolism	52	transaminase	ec:2.6.1.9	21	c8718_g1_i1, c8791_g1_i1, c16285_g1_i1, c16285_g2_i1, c16285_g2_i2, c16285_g2_i3, c16670_g1_i1, c16859_g1_i1, c17567_g1_i1, c18863_g1_i1, c18863_g1_i2, c18872_g1_i1, c18953_g1_i1, c19783_g1_i1, c21161_g2_i1, c24506_g1_i1, c28073_g1_i1, c28486_g1_i1, c29270_g1_i1, c31527_g1_i1, c41871_g1_i1	map00340
mTOR signaling pathway	51	protein kinase	ec:2.7.11.24	51	c624_g1_i1, c768_g1_i1, c2836_g1_i1, c3387_g1_i1, c5746_g1_i1, c5746_g1_i2, c6335_g1_i1, c7377_g1_i1, c7746_g1_i1, c8375_g1_i1, c8375_g1_i2, c8594_g1_i1, c8829_g1_i1, c9536_g1_i1, c9536_g1_i2, c10781_g1_i1, c11385_g1_i1, c11896_g1_i1, c11896_g1_i2, c14647_g1_i1, c14970_g1_i1, c14970_g1_i2, c16292_g1_i1, c16292_g1_i2, c16474_g1_i1, c16519_g1_i1, c17078_g1_i1, c18306_g2_i1, c20007_g1_i1, c20007_g2_…	map04150
Retinol metabolism	37	1-monooxygenase	ec:1.14.15.3	5	c2240_g1_i1, c20433_g1_i1, c20436_g1_i1, c21069_g1_i1, c21069_g1_i2	map00830
Retinol metabolism	37	13,14-reductase	ec:1.3.99.23	1	c19246_g1_i1	map00830
Retinol metabolism	37	dehydrogenase	ec:1.1.1.1	6	c628_g1_i1, c4214_g1_i1, c7573_g1_i1, c15655_g2_i1, c17337_g1_i1, c17434_g1_i2	map00830
Retinol metabolism	37	oxidase	ec:1.2.3.1	3	c9638_g1_i1, c25505_g1_i1, c33769_g1_i1	map00830
Retinol metabolism	37	1-naphthol glucuronyltransferase	ec:2.4.1.17	3	c108_g1_i1, c11526_g1_i1, c33263_g1_i1	map00830
Retinol metabolism	37	dehydrogenase	ec:1.2.1.36	6	c8697_g1_i1, c14798_g1_i1, c17466_g1_i1, c18237_g3_i1, c18237_g3_i2, c34845_g1_i1	map00830
Retinol metabolism	37	monooxygenase	ec:1.14.14.1	14	c11_g1_i1, c2431_g1_i1, c3440_g1_i1, c9771_g1_i1, c18260_g1_i1, c19232_g1_i1, c19896_g1_i1, c20433_g1_i1, c25320_g1_i1, c28401_g1_i1, c29222_g1_i1, c36249_g1_i1, c39756_g1_i1, c41333_g1_i1	map00830
Pyrimidine metabolism	213	synthase (glutamine hydrolysing)	ec:6.3.4.2	6	c1471_g1_i1, c16515_g1_i1, c16515_g1_i2, c16515_g1_i3, c16515_g1_i4, c19640_g1_i1	map00240
Pyrimidine metabolism	213	dehydrogenase (NADP+)	ec:1.3.1.2	1	c21680_g2_i1	map00240
Pyrimidine metabolism	213	decarboxylase	ec:4.1.1.23	4	c17374_g1_i1, c27830_g1_i1, c29315_g1_i1, c36178_g1_i1	map00240
Pyrimidine metabolism	213	kinase	ec:2.7.4.9	3	c13847_g1_i1, c13847_g1_i2, c13847_g2_i1	map00240
Pyrimidine metabolism	213	kinase	ec:2.7.4.6	8	c5889_g1_i1, c7982_g1_i2, c11115_g1_i1, c15260_g1_i1, c18588_g1_i1, c21808_g1_i1, c26087_g1_i1, c31950_g1_i1	map00240
Pyrimidine metabolism	213	ec:3.5.1.6 beta-ureidopropionase	ec:3.5.1.6	1	c15052_g1_i1	map00240
Pyrimidine metabolism	213	phosphoribosyltransferase	ec:2.4.2.10	4	c17374_g1_i1, c27830_g1_i1, c29315_g1_i1, c36178_g1_i1	map00240
Pyrimidine metabolism	213	synthase	ec:2.1.1.45	2	c18421_g1_i1, c18421_g1_i2	map00240
Pyrimidine metabolism	213	deaminase	ec:3.5.4.12	1	c31347_g1_i1	map00240
Pyrimidine metabolism	213	nucleotidyltransferase	ec:2.7.7.8	2	c20605_g1_i1, c42408_g1_i1	map00240
Pyrimidine metabolism	213	DNA polymerase	ec:2.7.7.7	58	c103_g1_i1, c2289_g1_i1, c2345_g1_i1, c4068_g1_i1, c5980_g1_i1, c5980_g1_i2, c6143_g1_i1, c7008_g1_i1, c7458_g1_i2, c8732_g1_i1, c8732_g1_i2, c8896_g1_i1, c9508_g1_i1, c9856_g1_i1, c10712_g1_i1, c12284_g1_i1, c12508_g1_i1, c16090_g1_i1, c17423_g1_i1, c19544_g2_i1, c21085_g1_i1, c21723_g1_i1, c21749_g1_i1, c21926_g1_i1, c22200_g1_i1, c23086_g1_i1, c24379_g1_i1, c24725_g1_i1, c24826_g1_i1, c25796_g…	map00240
Pyrimidine metabolism	213	RNA polymerase	ec:2.7.7.6	78	c1869_g1_i1, c5224_g1_i1, c6147_g1_i1, c8018_g1_i1, c9242_g1_i1, c9294_g1_i1, c9619_g1_i1, c9619_g1_i2, c9878_g1_i1, c9878_g1_i2, c11449_g1_i1, c11569_g1_i2, c11751_g1_i1, c11755_g1_i1, c11874_g1_i1, c11874_g1_i2, c12178_g1_i1, c12920_g1_i1, c12994_g1_i1, c14502_g1_i1, c14643_g1_i1, c15442_g1_i2, c15442_g1_i3, c16918_g1_i1, c16918_g1_i2, c16918_g1_i3, c16941_g1_i1, c16957_g1_i1, c17211_g1_i1, c17…	map00240
Pyrimidine metabolism	213	phosphoribosyltransferase	ec:2.4.2.9	3	c15711_g1_i1, c16982_g1_i1, c16982_g1_i2	map00240
Pyrimidine metabolism	213	reductase	ec:1.17.4.1	5	c18547_g1_i1, c20429_g1_i1, c20429_g1_i2, c39913_g1_i1, c40420_g1_i1	map00240
Pyrimidine metabolism	213	uridine 5'-nucleotidase	ec:3.1.3.5	5	c3395_g1_i1, c20701_g2_i1, c21262_g1_i4, c22345_g1_i1, c30178_g1_i1	map00240
Pyrimidine metabolism	213	diphosphate phosphatase	ec:3.6.1.6	2	c19743_g1_i2, c21728_g1_i1	map00240
Pyrimidine metabolism	213	carbamoylaspartic dehydrase	ec:3.5.2.3	3	c20030_g1_i1, c20030_g1_i2, c20030_g1_i3	map00240
Pyrimidine metabolism	213	diphosphatase	ec:3.6.1.23	2	c10370_g1_i1, c13480_g1_i1	map00240
Pyrimidine metabolism	213	diphosphatase	ec:3.6.1.19	2	c14569_g1_i1, c14569_g2_i1	map00240
Pyrimidine metabolism	213	(asymmetrical)	ec:3.6.1.17	1	c10149_g1_i1	map00240
Pyrimidine metabolism	213	kinase	ec:2.7.4.22	3	c12927_g1_i1, c12927_g1_i2, c18041_g1_i1	map00240
Pyrimidine metabolism	213	kinase	ec:2.7.4.14	3	c1348_g1_i1, c17439_g1_i2, c39221_g1_i1	map00240
Pyrimidine metabolism	213	carbamoyltransferase	ec:2.1.3.2	1	c15691_g1_i1	map00240
Pyrimidine metabolism	213	reductase	ec:1.8.1.9	3	c13342_g1_i1, c20056_g1_i1, c20056_g1_i2	map00240
Pyrimidine metabolism	213	kinase	ec:2.7.1.48	15	c7325_g1_i1, c9024_g1_i1, c11090_g1_i1, c11090_g1_i2, c12340_g1_i1, c15711_g1_i1, c16615_g1_i1, c16688_g1_i1, c16688_g2_i1, c16688_g1_i2, c16688_g2_i2, c26225_g1_i1, c27072_g1_i1, c30338_g1_i1, c39349_g1_i1	map00240
Pyrimidine metabolism	213	kinase	ec:2.7.1.21	2	c10133_g1_i1, c15942_g1_i1	map00240
Thiamine metabolism	208	diphosphokinase	ec:2.7.6.2	3	c10178_g2_i1, c10178_g2_i2, c12064_g1_i1	map00730
Thiamine metabolism	208	kinase	ec:2.7.4.7	4	c19660_g1_i1, c19660_g1_i2, c19660_g1_i3, c26430_g1_i1	map00730
Thiamine metabolism	208	synthase	ec:2.2.1.7	9	c5277_g1_i1, c18751_g1_i1, c19443_g1_i1, c19443_g1_i2, c21283_g1_i1, c21283_g1_i2, c23858_g1_i1, c29491_g1_i1, c34680_g1_i1	map00730
Thiamine metabolism	208	diphosphorylase	ec:2.5.1.3	4	c19660_g1_i1, c19660_g1_i2, c19660_g1_i3, c26430_g1_i1	map00730
Thiamine metabolism	208	desulfurase	ec:2.8.1.7	4	c17533_g1_i1, c18228_g1_i1, c21567_g1_i1, c39198_g1_i1	map00730
Thiamine metabolism	208	phosphatase	ec:3.6.1.15	186	c69_g1_i1, c69_g1_i2, c266_g1_i1, c507_g1_i1, c510_g1_i1, c545_g1_i1, c656_g1_i1, c1972_g1_i1, c2019_g1_i1, c2345_g1_i1, c2739_g1_i1, c3448_g1_i1, c4085_g1_i1, c4218_g1_i1, c4274_g1_i1, c4568_g1_i1, c4673_g1_i1, c4777_g1_i1, c4859_g1_i1, c5144_g1_i1, c5230_g1_i1, c5335_g1_i1, c5351_g1_i1, c5439_g1_i1, c5845_g1_i1, c5875_g1_i1, c5931_g1_i1, c6018_g2_i1, c6336_g1_i1, c6593_g1_i1, c6739_g1_i1, c7008…	map00730
Thiamine metabolism	208	kinase	ec:2.7.1.50	2	c5971_g1_i1, c41244_g1_i1	map00730
Atrazine degradation	4	ec:3.5.1.5 urease	ec:3.5.1.5	2	c15658_g1_i1, c15658_g1_i2	map00791
Atrazine degradation	4	chlorohydrolase	ec:3.8.1.8	2	c3854_g1_i1, c23901_g1_i1	map00791
Folate biosynthesis	26	diphosphokinase	ec:2.7.6.3	3	c25683_g1_i1, c31763_g1_i1, c33382_g1_i1	map00790
Folate biosynthesis	26	synthase	ec:2.8.1.12	1	c10959_g1_i1	map00790
Folate biosynthesis	26	lyase	ec:4.1.3.38	2	c16534_g1_i1, c16534_g1_i2	map00790
Folate biosynthesis	26	cyclohydrolase I	ec:3.5.4.16	3	c6015_g1_i1, c18823_g1_i1, c19067_g1_i1	map00790
Folate biosynthesis	26	synthase	ec:6.3.2.17	5	c9142_g1_i1, c16880_g2_i1, c20791_g1_i1, c27162_g1_i1, c34771_g1_i1	map00790
Folate biosynthesis	26	synthase	ec:6.3.2.12	1	c9142_g1_i1	map00790
Folate biosynthesis	26	aldolase	ec:4.1.2.25	4	c21656_g3_i1, c21656_g3_i2, c21656_g3_i3, c21656_g3_i4	map00790
Folate biosynthesis	26	hydrolase	ec:3.4.19.9	4	c5394_g1_i1, c12628_g1_i1, c21146_g1_i2, c21146_g1_i3	map00790
Folate biosynthesis	26	synthase	ec:2.6.1.85	1	c7225_g1_i1	map00790
Folate biosynthesis	26	reductase	ec:1.5.1.3	3	c18421_g1_i1, c18421_g1_i2, c33023_g1_i1	map00790
Folate biosynthesis	26	synthase	ec:2.5.1.15	3	c25683_g1_i1, c31763_g1_i1, c33382_g1_i1	map00790
Steroid hormone biosynthesis	38	5beta-reductase	ec:1.3.1.3	1	c19449_g1_i1	map00140
Steroid hormone biosynthesis	38	dehydrogenase	ec:1.1.1.149	1	c19396_g1_i2	map00140
Steroid hormone biosynthesis	38	dehydrogenase	ec:1.1.1.145	15	c1093_g1_i1, c1984_g1_i1, c5103_g1_i1, c7099_g1_i1, c7136_g2_i1, c7776_g1_i1, c7776_g1_i2, c8203_g1_i1, c16425_g1_i1, c18425_g1_i2, c19048_g1_i3, c19048_g1_i4, c19449_g1_i1, c29267_g1_i1, c35082_g1_i1	map00140
Steroid hormone biosynthesis	38	20beta)-hydroxysteroid dehydrogenase	ec:1.1.1.53	5	c8887_g1_i1, c15734_g1_i1, c15734_g1_i2, c21258_g3_i1, c27903_g1_i1	map00140
Steroid hormone biosynthesis	38	1-naphthol glucuronyltransferase	ec:2.4.1.17	3	c108_g1_i1, c11526_g1_i1, c33263_g1_i1	map00140
Steroid hormone biosynthesis	38	monooxygenase	ec:1.14.14.1	14	c11_g1_i1, c2431_g1_i1, c3440_g1_i1, c9771_g1_i1, c18260_g1_i1, c19232_g1_i1, c19896_g1_i1, c20433_g1_i1, c25320_g1_i1, c28401_g1_i1, c29222_g1_i1, c36249_g1_i1, c39756_g1_i1, c41333_g1_i1	map00140
Steroid hormone biosynthesis	38	4-dehydrogenase	ec:1.3.99.6	1	c19449_g1_i1	map00140
Glyoxylate and dicarboxylate metabolism	98	carboxylase	ec:4.1.1.39	5	c18076_g1_i1, c23091_g1_i1, c29462_g1_i1, c29475_g1_i1, c35557_g1_i1	map00630
Glyoxylate and dicarboxylate metabolism	98	equilase	ec:1.11.1.6	10	c2984_g1_i1, c4752_g1_i1, c12388_g1_i1, c12388_g1_i2, c13246_g1_i1, c18892_g1_i2, c19913_g1_i1, c28110_g1_i1, c30459_g1_i1, c31612_g1_i1	map00630
Glyoxylate and dicarboxylate metabolism	98	hydroxymethyltransferase	ec:2.1.2.1	11	c7031_g1_i1, c11192_g1_i1, c12865_g1_i1, c14991_g1_i1, c14991_g1_i2, c18428_g1_i1, c19331_g1_i1, c19331_g1_i2, c20975_g2_i1, c21011_g1_i1, c21011_g1_i2	map00630
Glyoxylate and dicarboxylate metabolism	98	phosphatase	ec:3.1.3.18	1	c15804_g1_i1	map00630
Glyoxylate and dicarboxylate metabolism	98	(Si)-synthase	ec:2.3.3.1	8	c1948_g1_i1, c14303_g1_i1, c14303_g1_i3, c19585_g1_i1, c19585_g1_i2, c19585_g1_i3, c22307_g1_i1, c22869_g1_i1	map00630
Glyoxylate and dicarboxylate metabolism	98	ligase	ec:6.2.1.8	4	c18426_g1_i1, c18426_g1_i2, c35978_g1_i1, c41460_g1_i1	map00630
Glyoxylate and dicarboxylate metabolism	98	ec:3.5.1.49 formamidase	ec:3.5.1.49	4	c17325_g1_i2, c17325_g1_i3, c17325_g1_i4, c17325_g1_i5	map00630
Glyoxylate and dicarboxylate metabolism	98	decarboxylase	ec:4.1.1.8	1	c19550_g1_i1	map00630
Glyoxylate and dicarboxylate metabolism	98	deformylase	ec:3.5.1.10	3	c8398_g1_i1, c21453_g1_i2, c21453_g1_i3	map00630
Glyoxylate and dicarboxylate metabolism	98	reductase	ec:1.1.1.81	1	c19643_g1_i1	map00630
Glyoxylate and dicarboxylate metabolism	98	dehydrogenase	ec:1.1.99.14	2	c1840_g1_i1, c1840_g1_i2	map00630
Glyoxylate and dicarboxylate metabolism	98	dehydrogenase	ec:1.2.1.2	1	c18058_g1_i1	map00630
Glyoxylate and dicarboxylate metabolism	98	dehydrogenase	ec:1.1.1.37	12	c12094_g1_i1, c12574_g1_i1, c14581_g1_i1, c15155_g1_i1, c18364_g1_i1, c18364_g1_i2, c20509_g1_i1, c20509_g1_i2, c20509_g1_i3, c24415_g1_i1, c36457_g1_i1, c41629_g1_i1	map00630
Glyoxylate and dicarboxylate metabolism	98	C-acetyltransferase	ec:2.3.1.9	2	c2329_g1_i1, c6717_g1_i1	map00630
Glyoxylate and dicarboxylate metabolism	98	reductase	ec:1.1.1.36	1	c14430_g1_i1	map00630
Glyoxylate and dicarboxylate metabolism	98	dehydrogenase	ec:1.1.1.29	3	c19643_g1_i1, c20443_g1_i1, c20443_g1_i3	map00630
Glyoxylate and dicarboxylate metabolism	98	reductase	ec:1.1.1.26	4	c15604_g1_i3, c15604_g1_i8, c15809_g1_i3, c31488_g1_i1	map00630
Glyoxylate and dicarboxylate metabolism	98	transaminase	ec:2.6.1.4	2	c16796_g1_i1, c39367_g1_i1	map00630
Glyoxylate and dicarboxylate metabolism	98	ligase	ec:6.3.1.2	13	c7494_g1_i1, c7494_g1_i2, c7962_g1_i1, c8580_g1_i1, c9883_g1_i1, c11205_g1_i1, c13824_g1_i1, c13837_g1_i1, c13837_g1_i2, c14254_g1_i1, c14254_g1_i2, c19072_g1_i1, c19354_g1_i1	map00630
Glyoxylate and dicarboxylate metabolism	98	hydratase	ec:4.2.1.3	11	c2309_g1_i1, c10212_g1_i1, c10212_g1_i2, c18424_g1_i1, c18424_g1_i2, c20967_g1_i1, c20977_g1_i1, c20977_g1_i2, c28024_g1_i1, c30565_g1_i1, c34873_g1_i1	map00630
Glycosaminoglycan biosynthesis - heparan sulfate / heparin	32	xylosyltransferase	ec:2.4.2.26	5	c7062_g1_i1, c9053_g1_i1, c11314_g1_i1, c11572_g1_i1, c20360_g2_i1	map00534
Glycosaminoglycan biosynthesis - heparan sulfate / heparin	32	3-beta-glucuronosyltransferase	ec:2.4.1.135	3	c5974_g1_i1, c18147_g1_i1, c37861_g1_i1	map00534
Glycosaminoglycan biosynthesis - heparan sulfate / heparin	32	3-beta-galactosyltransferase	ec:2.4.1.134	15	c4002_g1_i1, c10004_g1_i1, c12571_g1_i1, c12962_g1_i1, c12962_g1_i2, c13033_g3_i1, c18236_g1_i1, c18236_g1_i2, c18606_g1_i2, c19791_g2_i1, c20539_g1_i1, c20539_g1_i3, c23729_g1_i1, c28149_g1_i1, c35740_g1_i1	map00534
Glycosaminoglycan biosynthesis - heparan sulfate / heparin	32	4-alpha-N-acetylglucosaminyltransferase	ec:2.4.1.224	4	c2700_g1_i1, c29811_g1_i1, c30068_g1_i1, c41403_g1_i1	map00534
Glycosaminoglycan biosynthesis - heparan sulfate / heparin	32	4-alpha-N-acetylglucosaminyltransferase	ec:2.4.1.223	5	c3662_g1_i1, c21792_g1_i1, c23661_g1_i1, c25497_g1_i1, c33526_g1_i1	map00534
Glycosaminoglycan biosynthesis - keratan sulfate	1	alpha-2,3-sialyltransferase	ec:2.4.99.4	1	c19139_g1_i1	map00533
Glycosaminoglycan biosynthesis - chondroitin sulfate / dermatan sulfate	23	xylosyltransferase	ec:2.4.2.26	5	c7062_g1_i1, c9053_g1_i1, c11314_g1_i1, c11572_g1_i1, c20360_g2_i1	map00532
Glycosaminoglycan biosynthesis - chondroitin sulfate / dermatan sulfate	23	3-beta-glucuronosyltransferase	ec:2.4.1.135	3	c5974_g1_i1, c18147_g1_i1, c37861_g1_i1	map00532
Glycosaminoglycan biosynthesis - chondroitin sulfate / dermatan sulfate	23	3-beta-galactosyltransferase	ec:2.4.1.134	15	c4002_g1_i1, c10004_g1_i1, c12571_g1_i1, c12962_g1_i1, c12962_g1_i2, c13033_g3_i1, c18236_g1_i1, c18236_g1_i2, c18606_g1_i2, c19791_g2_i1, c20539_g1_i1, c20539_g1_i3, c23729_g1_i1, c28149_g1_i1, c35740_g1_i1	map00532
Glycosaminoglycan degradation	40	hexosaminidase	ec:3.2.1.52	4	c17293_g1_i1, c17296_g2_i1, c20869_g1_i1, c20869_g1_i2	map00531
Glycosaminoglycan degradation	40	lactase (ambiguous)	ec:3.2.1.23	36	c177_g1_i1, c630_g1_i1, c4604_g1_i1, c4611_g1_i1, c5659_g1_i1, c6010_g1_i1, c7109_g1_i1, c9131_g1_i1, c14276_g1_i1, c14398_g1_i1, c16118_g1_i1, c18478_g1_i1, c19221_g1_i1, c19221_g1_i2, c19221_g1_i3, c19485_g1_i1, c19759_g1_i1, c20046_g1_i1, c20159_g1_i1, c20628_g1_i1, c20651_g1_i2, c20651_g1_i3, c20653_g1_i3, c21068_g1_i1, c21981_g1_i1, c25661_g1_i1, c29247_g1_i1, c31080_g1_i1, c32937_g1_i1, c34…	map00531
Pentose and glucuronate interconversions	142	xylulokinase (phosphorylating)	ec:2.7.1.17	6	c2773_g1_i1, c11248_g1_i1, c11248_g1_i2, c17807_g1_i1, c17807_g1_i2, c18814_g1_i1	map00040
Pentose and glucuronate interconversions	142	isomerase	ec:5.3.1.5	1	c16142_g1_i1	map00040
Pentose and glucuronate interconversions	142	3-epimerase	ec:5.1.3.1	10	c614_g1_i1, c1170_g1_i1, c16981_g1_i1, c16981_g1_i2, c21112_g1_i1, c21112_g1_i2, c21112_g1_i3, c21112_g1_i4, c21112_g1_i5, c21112_g1_i6	map00040
Pentose and glucuronate interconversions	142	1,4-alpha-galacturonidase	ec:3.2.1.67	10	c9471_g1_i1, c18283_g1_i1, c18283_g1_i2, c18283_g1_i3, c18283_g1_i4, c18283_g1_i5, c18323_g1_i1, c18323_g1_i2, c19882_g1_i1, c19882_g1_i2	map00040
Pentose and glucuronate interconversions	142	pectin demethoxylase	ec:3.1.1.11	43	c476_g1_i1, c802_g1_i1, c2337_g1_i1, c2758_g1_i2, c9220_g1_i1, c11293_g1_i1, c11963_g1_i1, c12081_g1_i1, c12209_g1_i1, c12816_g1_i1, c13372_g1_i1, c13372_g1_i2, c13528_g1_i1, c14143_g1_i1, c14812_g1_i1, c15073_g1_i1, c15073_g1_i2, c15101_g1_i1, c16545_g1_i1, c16545_g1_i2, c17733_g1_i1, c18016_g1_i1, c18016_g1_i3, c18034_g1_i1, c20113_g1_i1, c20113_g1_i2, c20113_g2_i1, c20171_g1_i1, c21632_g1_i1, …	map00040
Pentose and glucuronate interconversions	142	lyase	ec:4.2.2.2	12	c6510_g1_i1, c10354_g1_i1, c12189_g1_i1, c13541_g1_i1, c13541_g1_i2, c16622_g1_i1, c16622_g2_i1, c16823_g1_i1, c17391_g1_i2, c19880_g1_i1, c19880_g2_i1, c30153_g1_i1	map00040
Pentose and glucuronate interconversions	142	dehydrogenase (NADP+)	ec:1.1.1.2	10	c1365_g1_i1, c5166_g1_i1, c5166_g1_i2, c16513_g1_i1, c16513_g1_i2, c22031_g1_i1, c37630_g1_i1, c40935_g1_i1, c41780_g1_i1, c42291_g1_i1	map00040
Pentose and glucuronate interconversions	142	pectin depolymerase	ec:3.2.1.15	33	c451_g1_i1, c1255_g1_i1, c1937_g1_i1, c9421_g1_i1, c9421_g1_i2, c9471_g1_i1, c11798_g1_i3, c12282_g1_i1, c14444_g1_i1, c14535_g1_i1, c14535_g1_i2, c16606_g1_i1, c16606_g1_i2, c18283_g1_i1, c18283_g1_i2, c18283_g1_i3, c18283_g1_i4, c18283_g1_i5, c18323_g1_i1, c18323_g1_i2, c18340_g3_i1, c18340_g4_i1, c19882_g1_i1, c19882_g1_i2, c20103_g1_i1, c20103_g2_i1, c20103_g2_i2, c34963_g1_i1, c35718_g1_i1, …	map00040
Pentose and glucuronate interconversions	142	uridylyltransferase	ec:2.7.7.9	3	c18202_g1_i1, c20642_g1_i1, c20642_g1_i3	map00040
Pentose and glucuronate interconversions	142	uridylyltransferase	ec:2.7.7.44	2	c20642_g1_i1, c20642_g1_i3	map00040
Pentose and glucuronate interconversions	142	dehydrogenase (NAD+)	ec:1.2.1.3	8	c14798_g1_i1, c14922_g1_i1, c15620_g1_i1, c17595_g1_i1, c19316_g1_i1, c19423_g1_i1, c26963_g1_i1, c36394_g1_i1	map00040
Pentose and glucuronate interconversions	142	1-naphthol glucuronyltransferase	ec:2.4.1.17	3	c108_g1_i1, c11526_g1_i1, c33263_g1_i1	map00040
Pentose and glucuronate interconversions	142	6-dehydrogenase	ec:1.1.1.22	7	c3183_g1_i1, c4214_g1_i1, c17022_g1_i1, c19317_g1_i1, c24386_g1_i1, c26905_g1_i1, c36616_g1_i1	map00040
Pentose and glucuronate interconversions	142	reductase	ec:1.1.1.21	3	c20876_g2_i1, c20884_g2_i1, c30195_g1_i1	map00040
Pentose and glucuronate interconversions	142	reductase	ec:1.1.1.19	2	c11996_g1_i2, c11996_g1_i3	map00040
Pentose and glucuronate interconversions	142	2-dehydrogenase	ec:1.1.1.14	1	c12461_g1_i1	map00040

## Sheet: S4 Table (B)
S4 Table. Functional classification of green (B) form of perilla unigenes by KEGG pathways.
Pathway	Seqs in Pathway	Enzyme	Ezyme ID	Seqs of Enzyme	Seqs	Pathway ID
alpha-Linolenic acid metabolism	52	cyclase	ec:5.3.99.6	1	c18690_g1_i1	map00592
alpha-Linolenic acid metabolism	52	dehydratase	ec:4.2.1.92	3	c13696_g1_i1, c20631_g1_i1, c41782_g1_i1	map00592
alpha-Linolenic acid metabolism	52	hydratase	ec:4.2.1.17	6	c12833_g1_i1, c17115_g1_i1, c18276_g1_i1, c18276_g1_i2, c18512_g1_i1, c27993_g1_i1	map00592
alpha-Linolenic acid metabolism	52	A1	ec:3.1.1.32	6	c2376_g1_i1, c7146_g1_i1, c8113_g1_i1, c10775_g1_i1, c17441_g1_i1, c18577_g1_i1	map00592
alpha-Linolenic acid metabolism	52	C-acyltransferase	ec:2.3.1.16	4	c1052_g1_i1, c16561_g2_i1, c18163_g1_i1, c30439_g1_i1	map00592
alpha-Linolenic acid metabolism	52	13S-lipoxygenase	ec:1.13.11.12	18	c6710_g1_i1, c10289_g1_i1, c11513_g1_i1, c20845_g1_i1, c20845_g1_i2, c20845_g1_i3, c20933_g1_i1, c21366_g1_i1, c21366_g1_i2, c21576_g1_i1, c21576_g1_i2, c21576_g1_i3, c21737_g1_i1, c22998_g1_i1, c23615_g1_i1, c29527_g1_i1, c40201_g1_i1, c42286_g1_i1	map00592
alpha-Linolenic acid metabolism	52	oxidase	ec:1.3.3.6	6	c7002_g1_i1, c8180_g1_i1, c19027_g1_i1, c19750_g1_i1, c20414_g1_i1, c29786_g1_i1	map00592
alpha-Linolenic acid metabolism	52	A2	ec:3.1.1.4	4	c13337_g2_i1, c13337_g2_i2, c15648_g1_i1, c33334_g1_i1	map00592
alpha-Linolenic acid metabolism	52	reductase	ec:1.3.1.42	4	c9640_g1_i1, c18722_g1_i1, c19361_g1_i1, c29663_g1_i1	map00592
Linoleic acid metabolism	41	acid dehydrogenase	ec:1.14.99.33	1	c14954_g1_i1	map00591
Linoleic acid metabolism	41	13S-lipoxygenase	ec:1.13.11.12	18	c6710_g1_i1, c10289_g1_i1, c11513_g1_i1, c20845_g1_i1, c20845_g1_i2, c20845_g1_i3, c20933_g1_i1, c21366_g1_i1, c21366_g1_i2, c21576_g1_i1, c21576_g1_i2, c21576_g1_i3, c21737_g1_i1, c22998_g1_i1, c23615_g1_i1, c29527_g1_i1, c40201_g1_i1, c42286_g1_i1	map00591
Linoleic acid metabolism	41	monooxygenase	ec:1.14.14.1	18	c914_g1_i1, c3452_g1_i1, c3725_g1_i1, c7371_g1_i1, c9981_g1_i1, c10739_g1_i1, c13302_g1_i1, c13302_g1_i2, c18743_g1_i1, c19868_g1_i1, c20110_g1_i1, c20262_g1_i1, c24119_g1_i1, c27728_g1_i1, c30346_g1_i1, c32068_g1_i1, c32079_g1_i1, c36347_g1_i1	map00591
Linoleic acid metabolism	41	A2	ec:3.1.1.4	4	c13337_g2_i1, c13337_g2_i2, c15648_g1_i1, c33334_g1_i1	map00591
Biosynthesis of unsaturated fatty acids	40	hydratase	ec:4.2.1.17	6	c12833_g1_i1, c17115_g1_i1, c18276_g1_i1, c18276_g1_i2, c18512_g1_i1, c27993_g1_i1	map01040
Biosynthesis of unsaturated fatty acids	40	hydrolase	ec:3.1.2.2	1	c16623_g1_i1	map01040
Biosynthesis of unsaturated fatty acids	40	reductase	ec:1.1.1.100	7	c14297_g1_i1, c18390_g2_i1, c20123_g1_i1, c20793_g1_i1, c20793_g1_i2, c40998_g1_i1, c42114_g1_i1	map01040
Biosynthesis of unsaturated fatty acids	40	C-acyltransferase	ec:2.3.1.16	4	c1052_g1_i1, c16561_g2_i1, c18163_g1_i1, c30439_g1_i1	map01040
Biosynthesis of unsaturated fatty acids	40	desaturase	ec:1.14.19.2	8	c8265_g1_i1, c9020_g1_i1, c11055_g1_i1, c11055_g1_i2, c13613_g1_i1, c17952_g1_i1, c31436_g1_i1, c34833_g1_i1	map01040
Biosynthesis of unsaturated fatty acids	40	9-desaturase	ec:1.14.19.1	3	c2913_g1_i1, c15850_g1_i2, c29510_g1_i1	map01040
Biosynthesis of unsaturated fatty acids	40	oxidase	ec:1.3.3.6	6	c7002_g1_i1, c8180_g1_i1, c19027_g1_i1, c19750_g1_i1, c20414_g1_i1, c29786_g1_i1	map01040
Biosynthesis of unsaturated fatty acids	40	reductase (NADPH)	ec:1.3.1.38	5	c9667_g1_i1, c9667_g1_i2, c10782_g1_i2, c19595_g1_i1, c19595_g1_i2	map01040
Arachidonic acid metabolism	51	hydrolase	ec:3.3.2.6	2	c13370_g1_i1, c13370_g1_i2	map00590
Arachidonic acid metabolism	51	epoxide hydrolase	ec:3.3.2.10	2	c21063_g3_i1, c21063_g3_i2	map00590
Arachidonic acid metabolism	51	glutamyl transpeptidase	ec:2.3.2.2	4	c9883_g1_i1, c16683_g1_i2, c18750_g1_i1, c30047_g1_i1	map00590
Arachidonic acid metabolism	51	1-monooxygenase	ec:1.14.15.3	10	c10103_g1_i1, c19354_g1_i1, c19868_g1_i1, c21105_g1_i1, c21105_g1_i2, c26884_g1_i1, c27728_g1_i1, c32079_g1_i1, c40336_g1_i1, c42042_g1_i1	map00590
Arachidonic acid metabolism	51	peroxidase	ec:1.11.1.9	13	c1268_g1_i1, c7422_g1_i1, c12355_g1_i1, c12533_g1_i1, c13522_g1_i1, c13681_g1_i1, c14191_g1_i1, c14191_g1_i2, c17243_g1_i1, c18593_g1_i2, c18593_g1_i3, c20193_g2_i1, c20193_g2_i2	map00590
Arachidonic acid metabolism	51	reductase (NADPH)	ec:1.1.1.184	1	c37648_g1_i1	map00590
Arachidonic acid metabolism	51	monooxygenase	ec:1.14.14.1	18	c914_g1_i1, c3452_g1_i1, c3725_g1_i1, c7371_g1_i1, c9981_g1_i1, c10739_g1_i1, c13302_g1_i1, c13302_g1_i2, c18743_g1_i1, c19868_g1_i1, c20110_g1_i1, c20262_g1_i1, c24119_g1_i1, c27728_g1_i1, c30346_g1_i1, c32068_g1_i1, c32079_g1_i1, c36347_g1_i1	map00590
Arachidonic acid metabolism	51	A2	ec:3.1.1.4	4	c13337_g2_i1, c13337_g2_i2, c15648_g1_i1, c33334_g1_i1	map00590
Taurine and hypotaurine metabolism	16	decarboxylase	ec:4.1.1.15	8	c2602_g1_i1, c17631_g1_i1, c19528_g1_i1, c19528_g2_i1, c19528_g3_i1, c22118_g1_i1, c31383_g1_i1, c42155_g1_i1	map00430
Taurine and hypotaurine metabolism	16	glutamyl transpeptidase	ec:2.3.2.2	4	c9883_g1_i1, c16683_g1_i2, c18750_g1_i1, c30047_g1_i1	map00430
Taurine and hypotaurine metabolism	16	dehydrogenase	ec:1.4.1.2	1	c14656_g1_i1	map00430
Taurine and hypotaurine metabolism	16	dioxygenase	ec:1.13.11.19	3	c13158_g1_i1, c13158_g1_i2, c13239_g1_i1	map00430
Sulfur metabolism	54	adenosine 5-phosphosulfate sulfohydrolase	ec:3.6.2.1	10	c6267_g1_i1, c10533_g1_i1, c10533_g1_i2, c13281_g1_i1, c16053_g1_i2, c16053_g1_i3, c16053_g1_i4, c16421_g1_i1, c33636_g1_i1, c33815_g1_i1	map00920
Sulfur metabolism	54	reductase (ferredoxin)	ec:1.8.7.1	2	c21493_g1_i1, c21493_g1_i2	map00920
Sulfur metabolism	54	reductase	ec:1.8.99.2	2	c9493_g1_i1, c19121_g1_i1	map00920
Sulfur metabolism	54	reductase	ec:1.8.99.1	1	c21493_g1_i2	map00920
Sulfur metabolism	54	adenylyltransferase (ADP)	ec:2.7.7.5	2	c10533_g1_i1, c10533_g1_i2	map00920
Sulfur metabolism	54	adenylyltransferase	ec:2.7.7.4	6	c2460_g1_i1, c10048_g1_i1, c19597_g1_i1, c20013_g1_i1, c25424_g1_i1, c37840_g1_i1	map00920
Sulfur metabolism	54	sulfurtransferase	ec:2.8.1.1	4	c19336_g1_i1, c19336_g1_i2, c19336_g1_i3, c19336_g1_i4	map00920
Sulfur metabolism	54	oxidase	ec:1.8.3.1	6	c11186_g1_i1, c11186_g1_i2, c17259_g1_i1, c17259_g1_i2, c17259_g1_i3, c20285_g1_i2	map00920
Sulfur metabolism	54	O-acetyltransferase	ec:2.3.1.30	3	c10423_g1_i1, c12493_g1_i1, c16522_g1_i1	map00920
Sulfur metabolism	54	nucleotidase	ec:3.1.3.7	5	c3983_g1_i1, c6597_g1_i1, c10878_g1_i1, c16928_g1_i2, c16928_g1_i3	map00920
Sulfur metabolism	54	gamma-synthase	ec:2.5.1.48	4	c10192_g1_i1, c11764_g1_i1, c17751_g1_i1, c17751_g2_i1	map00920
Sulfur metabolism	54	synthase	ec:2.5.1.47	7	c4730_g1_i1, c16480_g1_i1, c16653_g1_i1, c19096_g1_i1, c19096_g1_i2, c33327_g1_i1, c41216_g1_i1	map00920
Sulfur metabolism	54	ATPase	ec:3.6.3.25	1	c12645_g1_i1	map00920
Sulfur metabolism	54	reductase (thioredoxin)	ec:1.8.4.8	3	c9493_g1_i1, c13346_g1_i1, c19121_g1_i1	map00920
Sulfur metabolism	54	kinase	ec:2.7.1.25	3	c8508_g1_i1, c10145_g1_i1, c10145_g1_i2	map00920
Steroid degradation	18	dehydrogenase	ec:1.1.1.145	12	c2910_g1_i1, c4239_g1_i1, c9336_g1_i1, c10678_g1_i1, c16644_g1_i1, c18481_g1_i1, c19548_g1_i1, c21108_g1_i4, c21108_g1_i7, c21108_g1_i8, c34905_g1_i1, c41561_g1_i1	map00984
Steroid degradation	18	17)beta-hydroxysteroid dehydrogenase	ec:1.1.1.51	2	c31905_g1_i1, c37561_g1_i1	map00984
Steroid degradation	18	4-dehydrogenase (acceptor)	ec:1.3.99.5	4	c743_g1_i1, c19595_g1_i1, c19595_g1_i2, c23580_g1_i1	map00984
Drug metabolism - other enzymes	45	dehydrogenase (NADP+)	ec:1.3.1.2	2	c18489_g1_i1, c18489_g1_i2	map00983
Drug metabolism - other enzymes	45	oxidase	ec:1.17.3.2	1	c20202_g1_i1	map00983
Drug metabolism - other enzymes	45	ec:3.5.1.6 beta-ureidopropionase	ec:3.5.1.6	1	c14443_g1_i1	map00983
Drug metabolism - other enzymes	45	phosphoribosyltransferase	ec:2.4.2.10	4	c19367_g1_i1, c28794_g1_i1, c29720_g1_i1, c39287_g1_i1	map00983
Drug metabolism - other enzymes	45	synthase (glutamine-hydrolysing)	ec:6.3.5.2	1	c11142_g1_i1	map00983
Drug metabolism - other enzymes	45	phosphoribosyltransferase	ec:2.4.2.8	1	c11932_g1_i2	map00983
Drug metabolism - other enzymes	45	diphosphatase	ec:3.6.1.19	1	c14259_g1_i1	map00983
Drug metabolism - other enzymes	45	1-naphthol glucuronyltransferase	ec:2.4.1.17	2	c14321_g1_i1, c43102_g1_i1	map00983
Drug metabolism - other enzymes	45	dehydrogenase	ec:1.1.1.205	1	c19152_g1_i1	map00983
Drug metabolism - other enzymes	45	ali-esterase	ec:3.1.1.1	15	c1045_g1_i1, c9542_g1_i1, c12305_g1_i1, c13586_g1_i1, c14100_g1_i1, c14904_g1_i1, c16640_g1_i1, c16994_g1_i1, c17108_g1_i1, c21467_g2_i1, c21467_g3_i1, c24093_g1_i1, c29606_g1_i1, c31612_g1_i1, c34840_g1_i1	map00983
Drug metabolism - other enzymes	45	kinase	ec:2.7.1.48	13	c3497_g1_i1, c4368_g1_i1, c6178_g1_i1, c6197_g1_i1, c6627_g1_i1, c7385_g1_i1, c16583_g1_i1, c16583_g1_i3, c16750_g1_i1, c19076_g1_i1, c19076_g1_i2, c23133_g1_i1, c25781_g1_i1	map00983
Drug metabolism - other enzymes	45	kinase	ec:2.7.1.21	3	c11079_g1_i1, c13831_g1_i1, c36651_g1_i1	map00983
Drug metabolism - cytochrome P450	62	dehydrogenase	ec:1.1.1.1	8	c3114_g1_i1, c3611_g1_i1, c14502_g1_i1, c18390_g2_i1, c21022_g1_i1, c26144_g1_i1, c29174_g1_i1, c37555_g1_i1	map00982
Drug metabolism - cytochrome P450	62	oxidase	ec:1.2.3.1	4	c6641_g1_i1, c8238_g1_i1, c24821_g1_i1, c37214_g1_i1	map00982
Drug metabolism - cytochrome P450	62	monooxygenase	ec:1.14.13.8	15	c2673_g1_i1, c11792_g1_i1, c19312_g1_i1, c19312_g1_i2, c19312_g1_i3, c19312_g1_i4, c19312_g1_i6, c23440_g1_i1, c24607_g1_i1, c33163_g1_i1, c36181_g1_i1, c39574_g1_i1, c40827_g1_i1, c41955_g1_i1, c42228_g1_i1	map00982
Drug metabolism - cytochrome P450	62	dehydrogenase [NAD(P)+]	ec:1.2.1.5	6	c12134_g1_i1, c12929_g1_i1, c16905_g1_i1, c19730_g1_i1, c19990_g1_i1, c20266_g1_i1	map00982
Drug metabolism - cytochrome P450	62	1-naphthol glucuronyltransferase	ec:2.4.1.17	2	c14321_g1_i1, c43102_g1_i1	map00982
Drug metabolism - cytochrome P450	62	transferase	ec:2.5.1.18	9	c12355_g1_i1, c13199_g1_i1, c13681_g1_i1, c17166_g1_i1, c18017_g1_i1, c18017_g1_i2, c21134_g2_i2, c22843_g1_i1, c25594_g1_i1	map00982
Drug metabolism - cytochrome P450	62	monooxygenase	ec:1.14.14.1	18	c914_g1_i1, c3452_g1_i1, c3725_g1_i1, c7371_g1_i1, c9981_g1_i1, c10739_g1_i1, c13302_g1_i1, c13302_g1_i2, c18743_g1_i1, c19868_g1_i1, c20110_g1_i1, c20262_g1_i1, c24119_g1_i1, c27728_g1_i1, c30346_g1_i1, c32068_g1_i1, c32079_g1_i1, c36347_g1_i1	map00982
Insect hormone biosynthesis	3	dehydrogenase (NADP+)	ec:1.1.1.216	3	c15488_g1_i1, c15488_g1_i2, c15488_g1_i3	map00981
Metabolism of xenobiotics by cytochrome P450	49	epoxide hydrolase	ec:3.3.2.9	5	c4762_g1_i1, c14441_g1_i1, c14441_g1_i2, c29487_g1_i1, c39973_g1_i1	map00980
Metabolism of xenobiotics by cytochrome P450	49	reductase (NADPH)	ec:1.1.1.184	1	c37648_g1_i1	map00980
Metabolism of xenobiotics by cytochrome P450	49	dehydrogenase	ec:1.1.1.1	8	c3114_g1_i1, c3611_g1_i1, c14502_g1_i1, c18390_g2_i1, c21022_g1_i1, c26144_g1_i1, c29174_g1_i1, c37555_g1_i1	map00980
Metabolism of xenobiotics by cytochrome P450	49	dehydrogenase [NAD(P)+]	ec:1.2.1.5	6	c12134_g1_i1, c12929_g1_i1, c16905_g1_i1, c19730_g1_i1, c19990_g1_i1, c20266_g1_i1	map00980
Metabolism of xenobiotics by cytochrome P450	49	1-naphthol glucuronyltransferase	ec:2.4.1.17	2	c14321_g1_i1, c43102_g1_i1	map00980
Metabolism of xenobiotics by cytochrome P450	49	transferase	ec:2.5.1.18	9	c12355_g1_i1, c13199_g1_i1, c13681_g1_i1, c17166_g1_i1, c18017_g1_i1, c18017_g1_i2, c21134_g2_i2, c22843_g1_i1, c25594_g1_i1	map00980
Metabolism of xenobiotics by cytochrome P450	49	monooxygenase	ec:1.14.14.1	18	c914_g1_i1, c3452_g1_i1, c3725_g1_i1, c7371_g1_i1, c9981_g1_i1, c10739_g1_i1, c13302_g1_i1, c13302_g1_i2, c18743_g1_i1, c19868_g1_i1, c20110_g1_i1, c20262_g1_i1, c24119_g1_i1, c27728_g1_i1, c30346_g1_i1, c32068_g1_i1, c32079_g1_i1, c36347_g1_i1	map00980
Arginine and proline metabolism	123	synthase	ec:6.3.4.5	7	c12565_g1_i1, c21300_g1_i1, c21300_g1_i2, c21300_g1_i3, c21300_g1_i4, c21300_g1_i5, c31586_g1_i1	map00330
Arginine and proline metabolism	123	decarboxylase	ec:4.1.1.50	10	c17299_g1_i1, c20390_g1_i1, c20390_g1_i2, c20390_g1_i3, c20716_g1_i1, c22658_g1_i1, c24535_g1_i1, c34481_g1_i1, c34809_g1_i1, c37093_g1_i1	map00330
Arginine and proline metabolism	123	arginine amidinase	ec:3.5.3.1	2	c8529_g1_i1, c8529_g1_i2	map00330
Arginine and proline metabolism	123	decarboxylase	ec:4.1.1.19	3	c17299_g1_i1, c21337_g2_i1, c39937_g1_i1	map00330
Arginine and proline metabolism	123	ec:3.5.1.5 urease	ec:3.5.1.5	1	c15860_g1_i1	map00330
Arginine and proline metabolism	123	acylamidase	ec:3.5.1.4	7	c11756_g1_i2, c17641_g1_i1, c17641_g1_i2, c34305_g1_i1, c38464_g1_i1, c39761_g1_i1, c40846_g1_i1	map00330
Arginine and proline metabolism	123	dehydrogenase (NADP+)	ec:1.4.1.4	2	c15447_g1_i1, c15447_g1_i2	map00330
Arginine and proline metabolism	123	dehydrogenase [NAD(P)+]	ec:1.4.1.3	4	c14656_g1_i1, c16637_g1_i1, c21244_g1_i1, c21244_g1_i2	map00330
Arginine and proline metabolism	123	dehydrogenase	ec:1.4.1.2	1	c14656_g1_i1	map00330
Arginine and proline metabolism	123	kinase	ec:2.7.2.8	1	c18383_g1_i2	map00330
Arginine and proline metabolism	123	amidase	ec:3.5.1.53	1	c15353_g1_i1	map00330
Arginine and proline metabolism	123	5-kinase	ec:2.7.2.11	3	c12560_g1_i1, c18383_g1_i2, c20190_g1_i1	map00330
Arginine and proline metabolism	123	N-acetyltransferase	ec:2.3.1.35	7	c20562_g2_i1, c20562_g2_i3, c20562_g2_i6, c20562_g2_i10, c20562_g2_i14, c20562_g2_i17, c20562_g2_i18	map00330
Arginine and proline metabolism	123	acid amidohydrolase	ec:3.5.1.14	2	c8615_g1_i1, c13385_g1_i1	map00330
Arginine and proline metabolism	123	lyase	ec:4.3.2.1	3	c17895_g1_i1, c17895_g1_i2, c17895_g1_i3	map00330
Arginine and proline metabolism	123	dehydrogenase (NAD+)	ec:1.2.1.3	7	c12134_g1_i1, c16809_g1_i1, c19245_g2_i1, c19845_g1_i1, c19990_g1_i1, c23635_g1_i1, c30949_g1_i1	map00330
Arginine and proline metabolism	123	dioxygenase	ec:1.14.11.2	5	c6084_g1_i1, c6084_g1_i2, c16298_g1_i1, c17668_g1_i1, c37371_g1_i1	map00330
Arginine and proline metabolism	123	N-acetyltransferase	ec:2.3.1.1	12	c9316_g1_i1, c10896_g1_i1, c12398_g1_i1, c12398_g1_i2, c20562_g2_i1, c20562_g2_i3, c20562_g2_i6, c20562_g2_i10, c20562_g2_i14, c20562_g2_i17, c20562_g2_i18, c30672_g1_i1	map00330
Arginine and proline metabolism	123	reductase	ec:1.5.1.2	1	c11819_g1_i1	map00330
Arginine and proline metabolism	123	carbamoyltransferase	ec:2.1.3.3	2	c18413_g1_i1, c18413_g1_i2	map00330
Arginine and proline metabolism	123	synthase	ec:2.5.1.22	4	c5031_g1_i1, c7388_g1_i1, c16045_g1_i1, c39485_g1_i1	map00330
Arginine and proline metabolism	123	synthase	ec:2.5.1.16	8	c4074_g1_i1, c7388_g1_i1, c11889_g1_i1, c16045_g1_i1, c16087_g1_i1, c20050_g2_i1, c20050_g3_i1, c20050_g2_i2	map00330
Arginine and proline metabolism	123	dehydrogenase	ec:1.2.1.41	1	c20190_g1_i1	map00330
Arginine and proline metabolism	123	deiminase	ec:3.5.3.12	1	c15523_g1_i1	map00330
Arginine and proline metabolism	123	transaminase	ec:2.6.1.1	19	c167_g1_i1, c3375_g1_i1, c11960_g1_i1, c15833_g1_i1, c16080_g1_i1, c16080_g1_i2, c16180_g1_i2, c17572_g1_i1, c18047_g1_i1, c18908_g1_i1, c18908_g1_i2, c19398_g1_i1, c19428_g2_i1, c19629_g1_i1, c19629_g1_i2, c19873_g1_i1, c19873_g1_i2, c19958_g1_i1, c24318_g1_i1	map00330
Arginine and proline metabolism	123	reductase	ec:1.2.1.38	4	c17586_g1_i1, c18744_g1_i1, c18744_g1_i2, c18744_g1_i3	map00330
Arginine and proline metabolism	123	ligase	ec:6.3.1.2	15	c7350_g1_i1, c8536_g1_i1, c8732_g1_i1, c8732_g1_i2, c9827_g1_i1, c9891_g1_i1, c10211_g1_i1, c11433_g1_i1, c12891_g1_i1, c12891_g1_i2, c13879_g1_i1, c18816_g1_i1, c19343_g1_i1, c34011_g1_i1, c39934_g1_i1	map00330
Arginine and proline metabolism	123	aminotransferase	ec:2.6.1.13	2	c10140_g1_i1, c10921_g1_i1	map00330
Arginine and proline metabolism	123	transaminase	ec:2.6.1.11	1	c17244_g1_i1	map00330
Caffeine metabolism	21	oxidase	ec:1.17.3.2	1	c20202_g1_i1	map00232
Caffeine metabolism	21	urate hydroxylase	ec:1.7.3.3	2	c10862_g1_i1, c10862_g1_i2	map00232
Caffeine metabolism	21	monooxygenase	ec:1.14.14.1	18	c914_g1_i1, c3452_g1_i1, c3725_g1_i1, c7371_g1_i1, c9981_g1_i1, c10739_g1_i1, c13302_g1_i1, c13302_g1_i2, c18743_g1_i1, c19868_g1_i1, c20110_g1_i1, c20262_g1_i1, c24119_g1_i1, c27728_g1_i1, c30346_g1_i1, c32068_g1_i1, c32079_g1_i1, c36347_g1_i1	map00232
Purine metabolism	604	synthase	ec:6.3.4.4	2	c16132_g1_i1, c16132_g1_i2	map00230
Purine metabolism	604	diphosphokinase	ec:2.7.6.5	6	c3130_g1_i1, c14431_g1_i1, c20386_g1_i1, c20386_g1_i2, c20561_g1_i1, c20561_g1_i2	map00230
Purine metabolism	604	diphosphokinase	ec:2.7.6.1	5	c13590_g1_i1, c14342_g1_i1, c14758_g1_i1, c14758_g1_i2, c14980_g1_i1	map00230
Purine metabolism	604	deiminase	ec:3.5.3.9	1	c21297_g1_i1	map00230
Purine metabolism	604	carboxylase	ec:4.1.1.21	1	c19478_g1_i1	map00230
Purine metabolism	604	3'-diphosphatase	ec:3.1.7.2	4	c9251_g1_i1, c14919_g1_i1, c17984_g2_i1, c20561_g1_i1	map00230
Purine metabolism	604	oxidase	ec:1.17.3.2	1	c20202_g1_i1	map00230
Purine metabolism	604	urate hydroxylase	ec:1.7.3.3	2	c10862_g1_i1, c10862_g1_i2	map00230
Purine metabolism	604	synthase	ec:6.3.2.6	2	c17312_g1_i1, c17312_g1_i2	map00230
Purine metabolism	604	kinase	ec:2.7.4.8	4	c11663_g1_i1, c11663_g1_i2, c15768_g1_i1, c40887_g1_i1	map00230
Purine metabolism	604	kinase	ec:2.7.4.6	7	c6498_g1_i1, c8570_g1_i1, c8897_g1_i1, c15012_g1_i1, c18273_g1_i1, c18273_g1_i2, c27881_g1_i1	map00230
Purine metabolism	604	kinase	ec:2.7.4.3	15	c15546_g1_i1, c15546_g1_i2, c17087_g1_i1, c17087_g1_i2, c17087_g1_i3, c17087_g1_i4, c17242_g1_i1, c17242_g1_i2, c17753_g1_i1, c17753_g1_i2, c17753_g1_i3, c17955_g1_i1, c19792_g1_i1, c19792_g1_i2, c19792_g1_i3	map00230
Purine metabolism	604	phosphoribosyldiphosphate 5-amidotransferase	ec:2.4.2.14	3	c13810_g1_i2, c14957_g1_i1, c19494_g1_i1	map00230
Purine metabolism	604	ec:3.5.1.5 urease	ec:3.5.1.5	1	c15860_g1_i1	map00230
Purine metabolism	604	synthase	ec:6.3.5.3	1	c21749_g1_i1	map00230
Purine metabolism	604	synthase (glutamine-hydrolysing)	ec:6.3.5.2	1	c11142_g1_i1	map00230
Purine metabolism	604	cyclase	ec:4.6.1.2	3	c23315_g1_i1, c30990_g1_i1, c39860_g1_i1	map00230
Purine metabolism	604	formyltransferase	ec:2.1.2.3	1	c18387_g1_i1	map00230
Purine metabolism	604	formyltransferase	ec:2.1.2.2	1	c12381_g1_i1	map00230
Purine metabolism	604	cyclohydrolase	ec:3.5.4.10	1	c18387_g1_i1	map00230
Purine metabolism	604	nucleotidyltransferase	ec:2.7.7.8	3	c21281_g1_i1, c28334_g1_i1, c31396_g1_i1	map00230
Purine metabolism	604	DNA polymerase	ec:2.7.7.7	56	c84_g1_i1, c972_g1_i1, c1657_g1_i1, c1837_g1_i1, c1837_g1_i2, c2690_g1_i1, c3302_g1_i1, c4253_g1_i1, c4565_g1_i1, c5562_g1_i1, c6670_g1_i1, c10220_g1_i1, c10450_g1_i1, c10914_g1_i1, c10914_g1_i2, c11275_g1_i1, c11275_g1_i2, c11572_g1_i1, c11724_g1_i1, c11724_g1_i2, c14478_g1_i1, c15791_g1_i1, c16524_g1_i1, c17865_g1_i1, c21526_g1_i1, c22543_g1_i1, c23611_g1_i1, c24462_g1_i1, c24664_g1_i1, c24964_…	map00230
Purine metabolism	604	RNA polymerase	ec:2.7.7.6	84	c313_g1_i1, c475_g1_i1, c1853_g1_i1, c4097_g1_i1, c4277_g1_i1, c5769_g1_i1, c5868_g1_i1, c5868_g1_i2, c6562_g1_i1, c6957_g1_i1, c6957_g2_i1, c8083_g1_i1, c8286_g1_i1, c8515_g1_i1, c9273_g1_i1, c11549_g1_i1, c11549_g1_i2, c11742_g1_i1, c11936_g1_i1, c12157_g1_i1, c12258_g1_i1, c13205_g1_i1, c13353_g1_i1, c13438_g1_i1, c13901_g1_i1, c13901_g1_i2, c15667_g1_i1, c15695_g1_i1, c16210_g1_i1, c17571_g2_…	map00230
Purine metabolism	604	adenylyltransferase	ec:2.7.7.4	6	c2460_g1_i1, c10048_g1_i1, c19597_g1_i1, c20013_g1_i1, c25424_g1_i1, c37840_g1_i1	map00230
Purine metabolism	604	deaminase	ec:3.5.4.6	3	c20612_g1_i1, c28421_g1_i1, c35807_g1_i1	map00230
Purine metabolism	604	deaminase	ec:3.5.4.4	4	c14944_g1_i1, c14944_g1_i2, c14944_g1_i3, c41155_g1_i1	map00230
Purine metabolism	604	phosphoribosyltransferase	ec:2.4.2.8	1	c11932_g1_i2	map00230
Purine metabolism	604	phosphoribosyltransferase	ec:2.4.2.7	8	c1316_g1_i1, c12700_g1_i1, c14319_g1_i1, c14319_g1_i3, c15732_g1_i1, c15732_g1_i2, c15732_g1_i3, c15732_g1_i4	map00230
Purine metabolism	604	reductase	ec:1.17.4.1	3	c5216_g1_i1, c17418_g1_i1, c20297_g1_i1	map00230
Purine metabolism	604	nucleosidase	ec:3.2.2.7	2	c17733_g1_i1, c27125_g1_i1	map00230
Purine metabolism	604	cyclo-ligase	ec:6.3.3.1	3	c19823_g1_i1, c19823_g1_i2, c19823_g1_i3	map00230
Purine metabolism	604	nucleosidase	ec:3.2.2.2	4	c16624_g1_i1, c16624_g1_i2, c17733_g1_i1, c27125_g1_i1	map00230
Purine metabolism	604	uridine 5'-nucleotidase	ec:3.1.3.5	3	c6075_g1_i2, c16684_g1_i2, c17077_g1_i1	map00230
Purine metabolism	604	diphosphate phosphatase	ec:3.6.1.6	4	c2667_g1_i1, c21079_g2_i1, c27673_g1_i1, c41760_g1_i1	map00230
Purine metabolism	604	adenylpyrophosphatase	ec:3.6.1.3	154	c418_g1_i1, c839_g1_i1, c1842_g1_i1, c1950_g1_i1, c2160_g1_i1, c3300_g1_i1, c3300_g1_i2, c3624_g1_i1, c3722_g1_i1, c3803_g1_i1, c4181_g1_i1, c4926_g1_i1, c5578_g1_i1, c5698_g1_i1, c6309_g1_i1, c6602_g1_i1, c6680_g1_i1, c6680_g2_i1, c6680_g2_i2, c6712_g1_i1, c7079_g1_i1, c7223_g1_i1, c7223_g1_i2, c7327_g1_i1, c7773_g1_i1, c7836_g1_i1, c8343_g1_i2, c8392_g1_i1, c8463_g1_i1, c8892_g1_i1, c9171_g1_i1…	map00230
Purine metabolism	604	lyase	ec:4.3.2.2	1	c17748_g1_i1	map00230
Purine metabolism	604	ec:3.5.2.5 allantoinase	ec:3.5.2.5	2	c17510_g1_i1, c17510_g1_i2	map00230
Purine metabolism	604	dinucleosidetriphosphatase	ec:3.6.1.29	1	c16053_g1_i1	map00230
Purine metabolism	604	ligase	ec:6.3.4.13	1	c16806_g1_i1	map00230
Purine metabolism	604	diphosphatase	ec:3.6.1.19	1	c14259_g1_i1	map00230
Purine metabolism	604	(asymmetrical)	ec:3.6.1.17	1	c9009_g1_i1	map00230
Purine metabolism	604	phosphatase	ec:3.6.1.15	165	c153_g1_i1, c174_g1_i1, c545_g1_i1, c1436_g1_i1, c1565_g1_i1, c1809_g1_i1, c1834_g1_i1, c3319_g1_i1, c3746_g1_i1, c4347_g1_i1, c4368_g1_i1, c4851_g1_i1, c4856_g1_i1, c4926_g1_i2, c5044_g1_i1, c5211_g1_i1, c5463_g1_i1, c6391_g1_i1, c6627_g1_i1, c6718_g1_i1, c6727_g1_i1, c6727_g1_i2, c6942_g1_i1, c6996_g1_i1, c7493_g1_i1, c7590_g1_i1, c7966_g1_i1, c8161_g1_i1, c8247_g1_i1, c8340_g1_i1, c8343_g1_i1,…	map00230
Purine metabolism	604	dehydrogenase	ec:1.1.1.205	1	c19152_g1_i1	map00230
Purine metabolism	604	(alpha-D-glucose-1,6-bisphosphate-dependent)	ec:5.4.2.2	5	c19069_g1_i1, c19069_g1_i2, c21156_g1_i1, c21156_g1_i2, c21156_g1_i3	map00230
Purine metabolism	604	kinase	ec:2.7.1.40	29	c1919_g1_i1, c7056_g1_i1, c7539_g1_i1, c9039_g1_i1, c9661_g1_i1, c12412_g1_i1, c12412_g1_i2, c16998_g1_i1, c19459_g1_i1, c19459_g1_i2, c19669_g1_i1, c19879_g1_i1, c19879_g1_i2, c19879_g1_i3, c20250_g1_i1, c20250_g2_i1, c20265_g1_i1, c20265_g1_i4, c20450_g1_i1, c20761_g1_i1, c20761_g1_i2, c21884_g3_i1, c21884_g3_i2, c21884_g3_i4, c21884_g4_i1, c23265_g1_i1, c27858_g1_i1, c30589_g1_i1, c35273_g1_i1	map00230
Purine metabolism	604	kinase	ec:2.7.1.25	3	c8508_g1_i1, c10145_g1_i1, c10145_g1_i2	map00230
Purine metabolism	604	kinase	ec:2.7.1.20	4	c4378_g1_i1, c17338_g1_i1, c18621_g1_i1, c26312_g1_i1	map00230
Aminobenzoate degradation	102	hydratase	ec:4.2.1.84	3	c18675_g1_i1, c18675_g1_i2, c18675_g1_i3	map00627
Aminobenzoate degradation	102	hydratase	ec:4.2.1.17	6	c12833_g1_i1, c17115_g1_i1, c18276_g1_i1, c18276_g1_i2, c18512_g1_i1, c27993_g1_i1	map00627
Aminobenzoate degradation	102	acylamidase	ec:3.5.1.4	7	c11756_g1_i2, c17641_g1_i1, c17641_g1_i2, c34305_g1_i1, c38464_g1_i1, c39761_g1_i1, c40846_g1_i1	map00627
Aminobenzoate degradation	102	nitrophenyl phosphatase	ec:3.1.3.41	16	c206_g1_i1, c8412_g1_i1, c12426_g1_i1, c14166_g1_i1, c14166_g1_i2, c14846_g1_i1, c16083_g1_i1, c17135_g1_i1, c17560_g1_i2, c17696_g2_i1, c17911_g1_i1, c19189_g1_i2, c19710_g1_i1, c20976_g1_i1, c30232_g1_i1, c30257_g1_i1	map00627
Aminobenzoate degradation	102	phosphatase	ec:3.1.3.2	50	c724_g1_i1, c1991_g1_i1, c3439_g1_i1, c3439_g2_i1, c3644_g1_i1, c5423_g1_i1, c6295_g1_i1, c6470_g1_i1, c11954_g1_i1, c14691_g1_i1, c16812_g1_i1, c17479_g1_i1, c17815_g1_i1, c17815_g1_i2, c17853_g1_i1, c17853_g1_i2, c17963_g1_i1, c18090_g1_i1, c19684_g1_i1, c19684_g1_i2, c19833_g1_i1, c19833_g1_i2, c19956_g1_i1, c19956_g1_i2, c20063_g1_i1, c20063_g1_i2, c20177_g1_i1, c20177_g1_i4, c20177_g1_i5, c2…	map00627
Aminobenzoate degradation	102	acetylphosphatase	ec:3.6.1.7	1	c9455_g1_i1	map00627
Aminobenzoate degradation	102	monooxygenase	ec:1.14.13.82	1	c7850_g1_i1	map00627
Aminobenzoate degradation	102	monooxygenase	ec:1.14.14.1	18	c914_g1_i1, c3452_g1_i1, c3725_g1_i1, c7371_g1_i1, c9981_g1_i1, c10739_g1_i1, c13302_g1_i1, c13302_g1_i2, c18743_g1_i1, c19868_g1_i1, c20110_g1_i1, c20262_g1_i1, c24119_g1_i1, c27728_g1_i1, c30346_g1_i1, c32068_g1_i1, c32079_g1_i1, c36347_g1_i1	map00627
Lipoic acid metabolism	6	synthase	ec:2.8.1.8	6	c16312_g1_i1, c16312_g1_i2, c16312_g1_i3, c16348_g2_i1, c17228_g1_i1, c18377_g2_i1	map00785
Naphthalene degradation	8	dehydrogenase	ec:1.1.1.1	8	c3114_g1_i1, c3611_g1_i1, c14502_g1_i1, c18390_g2_i1, c21022_g1_i1, c26144_g1_i1, c29174_g1_i1, c37555_g1_i1	map00626
Carbon fixation pathways in prokaryotes	94	ligase	ec:6.3.4.3	1	c19503_g1_i1	map00720
Carbon fixation pathways in prokaryotes	94	carboxylase	ec:4.1.1.31	9	c5265_g1_i1, c6733_g1_i1, c8849_g1_i2, c17071_g1_i1, c20685_g1_i1, c21701_g1_i1, c21701_g1_i2, c27288_g1_i1, c36548_g1_i1	map00720
Carbon fixation pathways in prokaryotes	94	reductase [NAD(P)H]	ec:1.5.1.20	2	c20134_g1_i1, c20134_g1_i2	map00720
Carbon fixation pathways in prokaryotes	94	phosphate dikinase	ec:2.7.9.1	1	c21502_g1_i1	map00720
Carbon fixation pathways in prokaryotes	94	hydratase	ec:4.2.1.17	6	c12833_g1_i1, c17115_g1_i1, c18276_g1_i1, c18276_g1_i2, c18512_g1_i1, c27993_g1_i1	map00720
Carbon fixation pathways in prokaryotes	94	carboxylase	ec:6.4.1.2	7	c21101_g1_i1, c21101_g2_i1, c21101_g1_i2, c21101_g2_i2, c21917_g1_i1, c21917_g1_i2, c29060_g1_i1	map00720
Carbon fixation pathways in prokaryotes	94	cyclohydrolase	ec:3.5.4.9	4	c13253_g1_i1, c16089_g1_i1, c16089_g1_i2, c16089_g1_i3	map00720
Carbon fixation pathways in prokaryotes	94	citrate synthase	ec:2.3.3.8	8	c8758_g1_i1, c9033_g1_i1, c9363_g1_i1, c12986_g1_i1, c12986_g1_i2, c17659_g1_i1, c18730_g1_i1, c18730_g2_i1	map00720
Carbon fixation pathways in prokaryotes	94	ligase (ADP-forming)	ec:6.2.1.5	10	c8758_g1_i1, c9033_g1_i1, c9363_g1_i1, c12986_g1_i1, c12986_g1_i2, c13786_g1_i1, c17099_g1_i1, c17659_g1_i1, c18730_g1_i1, c18730_g2_i1	map00720
Carbon fixation pathways in prokaryotes	94	ligase	ec:6.2.1.1	15	c1242_g1_i1, c3102_g1_i1, c6311_g1_i1, c10538_g1_i1, c15608_g1_i1, c16266_g1_i1, c19972_g1_i1, c19972_g1_i2, c20424_g1_i1, c20449_g1_i1, c30348_g1_i1, c33739_g1_i1, c34032_g1_i1, c38763_g1_i1, c43000_g1_i1	map00720
Carbon fixation pathways in prokaryotes	94	dehydrogenase (NADP+)	ec:1.1.1.42	7	c4314_g1_i1, c9227_g1_i1, c14961_g1_i1, c14961_g1_i2, c19317_g1_i1, c19317_g1_i2, c19317_g1_i3	map00720
Carbon fixation pathways in prokaryotes	94	dehydrogenase	ec:1.1.1.37	12	c10397_g1_i1, c10627_g1_i1, c14808_g1_i1, c15120_g1_i1, c15318_g1_i1, c18564_g1_i1, c20314_g1_i1, c20314_g1_i2, c20314_g1_i3, c27075_g1_i1, c30707_g1_i1, c38714_g1_i1	map00720
Carbon fixation pathways in prokaryotes	94	C-acetyltransferase	ec:2.3.1.9	2	c8889_g1_i1, c8889_g1_i2	map00720
Carbon fixation pathways in prokaryotes	94	dehydrogenase	ec:1.1.1.35	9	c8933_g1_i1, c13797_g1_i1, c13797_g1_i2, c20940_g1_i1, c20940_g1_i2, c21539_g1_i1, c27993_g1_i1, c40264_g1_i1, c42266_g1_i1	map00720
Carbon fixation pathways in prokaryotes	94	dehydrogenase (NADP+)	ec:1.5.1.5	5	c13253_g1_i1, c14070_g1_i1, c16089_g1_i1, c16089_g1_i2, c16089_g1_i3	map00720
Carbon fixation pathways in prokaryotes	94	hydratase	ec:4.2.1.3	8	c3995_g1_i1, c18467_g1_i1, c18467_g1_i2, c20593_g1_i1, c21626_g1_i1, c21626_g2_i1, c21626_g2_i2, c36326_g1_i1	map00720
Carbon fixation pathways in prokaryotes	94	hydratase	ec:4.2.1.2	1	c18983_g1_i1	map00720
Chloroalkane and chloroalkene degradation	24	epoxide hydrolase	ec:3.3.2.10	2	c21063_g3_i1, c21063_g3_i2	map00625
Chloroalkane and chloroalkene degradation	24	dehydrogenase	ec:1.1.1.1	8	c3114_g1_i1, c3611_g1_i1, c14502_g1_i1, c18390_g2_i1, c21022_g1_i1, c26144_g1_i1, c29174_g1_i1, c37555_g1_i1	map00625
Chloroalkane and chloroalkene degradation	24	dehalogenase	ec:3.8.1.5	7	c19110_g1_i1, c19110_g1_i2, c19708_g1_i1, c19708_g1_i2, c19708_g1_i3, c19708_g1_i4, c19708_g1_i5	map00625
Chloroalkane and chloroalkene degradation	24	dehydrogenase (NAD+)	ec:1.2.1.3	7	c12134_g1_i1, c16809_g1_i1, c19245_g2_i1, c19845_g1_i1, c19990_g1_i1, c23635_g1_i1, c30949_g1_i1	map00625
Toluene degradation	11	maleylacetate enol-lactonase	ec:3.1.1.45	2	c16550_g1_i1, c16550_g1_i2	map00623
Toluene degradation	11	dehydrogenase	ec:1.1.1.35	9	c8933_g1_i1, c13797_g1_i1, c13797_g1_i2, c20940_g1_i1, c20940_g1_i2, c21539_g1_i1, c27993_g1_i1, c40264_g1_i1, c42266_g1_i1	map00623
Valine, leucine and isoleucine biosynthesis	34	dehydratase	ec:4.2.1.33	3	c17204_g1_i1, c18467_g1_i1, c18467_g1_i2	map00290
Valine, leucine and isoleucine biosynthesis	34	ammonia-lyase	ec:4.3.1.19	5	c2580_g1_i1, c18099_g1_i1, c18099_g1_i2, c18099_g1_i3, c18099_g1_i4	map00290
Valine, leucine and isoleucine biosynthesis	34	synthase	ec:2.2.1.6	11	c61_g1_i1, c5130_g1_i1, c14774_g1_i1, c15143_g1_i1, c15662_g1_i1, c15662_g1_i2, c15662_g1_i3, c19037_g1_i1, c21881_g3_i1, c21881_g3_i2, c21881_g3_i4	map00290
Valine, leucine and isoleucine biosynthesis	34	reductoisomerase	ec:1.1.1.86	1	c19802_g1_i1	map00290
Valine, leucine and isoleucine biosynthesis	34	dehydrogenase	ec:1.1.1.85	5	c21661_g1_i1, c21661_g1_i2, c21661_g1_i3, c21661_g1_i4, c21661_g1_i5	map00290
Valine, leucine and isoleucine biosynthesis	34	synthase	ec:2.3.3.13	4	c11328_g1_i1, c21248_g1_i1, c21248_g2_i1, c21248_g1_i2	map00290
Valine, leucine and isoleucine biosynthesis	34	transaminase	ec:2.6.1.42	3	c4491_g1_i1, c19137_g1_i1, c22294_g1_i1	map00290
Valine, leucine and isoleucine biosynthesis	34	dehydratase	ec:4.2.1.9	2	c20748_g1_i1, c20748_g1_i2	map00290
Photosynthesis	8	reductase	ec:1.18.1.2	7	c18079_g1_i1, c19696_g1_i1, c19696_g2_i1, c19696_g3_i1, c19696_g3_i2, c19696_g3_i3, c42715_g1_i1	map00195
Photosynthesis	8	reductase	ec:1.10.9.1	1	c15660_g1_i1	map00195
Biotin metabolism	21	reductase	ec:1.1.1.100	7	c14297_g1_i1, c18390_g2_i1, c20123_g1_i1, c20793_g1_i1, c20793_g1_i2, c40998_g1_i1, c42114_g1_i1	map00780
Biotin metabolism	21	synthase	ec:2.8.1.6	1	c16038_g1_i1	map00780
Biotin metabolism	21	synthase	ec:2.3.1.47	2	c14965_g1_i1, c14965_g1_i2	map00780
Biotin metabolism	21	synthase I	ec:2.3.1.41	8	c682_g1_i1, c7036_g1_i1, c7036_g1_i2, c13567_g1_i1, c17241_g1_i1, c18078_g1_i1, c18078_g1_i2, c20722_g1_i1	map00780
Biotin metabolism	21	ligase	ec:6.3.4.15	3	c6706_g1_i1, c6706_g1_i2, c11306_g1_i1	map00780
Biotin metabolism	21	ligase	ec:6.3.4.11	3	c6706_g1_i1, c6706_g1_i2, c11306_g1_i1	map00780
Ubiquinone and other terpenoid-quinone biosynthesis	51	synthase	ec:4.1.3.36	6	c3668_g1_i1, c9344_g1_i1, c9344_g1_i2, c18236_g1_i1, c18236_g1_i2, c18236_g1_i3	map00130
Ubiquinone and other terpenoid-quinone biosynthesis	51	synthase	ec:2.2.1.9	1	c27037_g1_i1	map00130
Ubiquinone and other terpenoid-quinone biosynthesis	51	synthase	ec:5.4.4.2	1	c18955_g1_i1	map00130
Ubiquinone and other terpenoid-quinone biosynthesis	51	dioxygenase	ec:1.13.11.27	1	c18198_g1_i1	map00130
Ubiquinone and other terpenoid-quinone biosynthesis	51	reductase	ec:1.1.1.237	1	c18297_g1_i1	map00130
Ubiquinone and other terpenoid-quinone biosynthesis	51	ligase	ec:6.2.1.26	15	c1242_g1_i1, c3794_g1_i1, c14593_g1_i1, c15937_g1_i1, c19972_g1_i1, c19972_g1_i2, c21581_g1_i1, c21581_g1_i2, c21581_g1_i3, c26019_g1_i1, c26886_g1_i1, c29051_g1_i1, c30348_g1_i1, c34543_g1_i1, c38763_g1_i1	map00130
Ubiquinone and other terpenoid-quinone biosynthesis	51	transaminase	ec:2.6.1.5	17	c167_g1_i1, c3375_g1_i1, c11960_g1_i1, c15833_g1_i1, c16080_g1_i1, c16080_g1_i2, c18047_g1_i1, c18908_g1_i1, c18908_g1_i2, c19398_g1_i1, c19428_g2_i1, c19629_g1_i1, c19629_g1_i2, c19873_g1_i1, c19873_g1_i2, c19958_g1_i1, c24318_g1_i1	map00130
Ubiquinone and other terpenoid-quinone biosynthesis	51	4-monooxygenase	ec:1.14.13.11	3	c16497_g1_i1, c16497_g1_i2, c20332_g1_i1	map00130
Ubiquinone and other terpenoid-quinone biosynthesis	51	ligase	ec:6.2.1.12	8	c11388_g1_i1, c13000_g1_i1, c16521_g1_i1, c17031_g1_i1, c17031_g2_i1, c17934_g1_i1, c26886_g1_i1, c30348_g1_i1	map00130
Pyruvate metabolism	142	carboxykinase (ATP)	ec:4.1.1.49	5	c19731_g1_i1, c23713_g1_i1, c34401_g1_i1, c37308_g1_i1, c42972_g1_i1	map00620
Pyruvate metabolism	142	carboxylase	ec:4.1.1.31	9	c5265_g1_i1, c6733_g1_i1, c8849_g1_i2, c17071_g1_i1, c20685_g1_i1, c21701_g1_i1, c21701_g1_i2, c27288_g1_i1, c36548_g1_i1	map00620
Pyruvate metabolism	142	phosphate dikinase	ec:2.7.9.1	1	c21502_g1_i1	map00620
Pyruvate metabolism	142	carboxylase	ec:6.4.1.2	7	c21101_g1_i1, c21101_g2_i1, c21101_g1_i2, c21101_g2_i2, c21917_g1_i1, c21917_g1_i2, c29060_g1_i1	map00620
Pyruvate metabolism	142	hydrolase	ec:3.1.2.6	2	c15630_g1_i1, c19187_g1_i1	map00620
Pyruvate metabolism	142	synthase	ec:2.3.3.9	2	c26478_g1_i1, c39459_g1_i1	map00620
Pyruvate metabolism	142	ligase	ec:6.2.1.1	15	c1242_g1_i1, c3102_g1_i1, c6311_g1_i1, c10538_g1_i1, c15608_g1_i1, c16266_g1_i1, c19972_g1_i1, c19972_g1_i2, c20424_g1_i1, c20449_g1_i1, c30348_g1_i1, c33739_g1_i1, c34032_g1_i1, c38763_g1_i1, c43000_g1_i1	map00620
Pyruvate metabolism	142	decarboxylase	ec:4.1.1.3	2	c10250_g1_i1, c19849_g1_i1	map00620
Pyruvate metabolism	142	acetyltransferase	ec:2.3.1.12	2	c11628_g1_i1, c20162_g1_i1	map00620
Pyruvate metabolism	142	dehydrogenase (NADP+)	ec:1.1.1.82	1	c20089_g1_i1	map00620
Pyruvate metabolism	142	lyase	ec:4.4.1.5	10	c11212_g1_i1, c11212_g1_i2, c11823_g1_i1, c11823_g1_i2, c12561_g1_i1, c15313_g1_i1, c18348_g1_i1, c22843_g1_i1, c30407_g1_i1, c38016_g1_i1	map00620
Pyruvate metabolism	142	acetylphosphatase	ec:3.6.1.7	1	c9455_g1_i1	map00620
Pyruvate metabolism	142	dehydrogenase (NAD+)	ec:1.2.1.3	7	c12134_g1_i1, c16809_g1_i1, c19245_g2_i1, c19845_g1_i1, c19990_g1_i1, c23635_g1_i1, c30949_g1_i1	map00620
Pyruvate metabolism	142	dehydrogenase (cytochrome)	ec:1.1.2.4	1	c35749_g1_i1	map00620
Pyruvate metabolism	142	dehydrogenase (oxaloacetate-decarboxylating) (NADP+)	ec:1.1.1.40	2	c10250_g1_i1, c19849_g1_i1	map00620
Pyruvate metabolism	142	dehydrogenase (decarboxylating)	ec:1.1.1.39	12	c3994_g1_i1, c10250_g1_i1, c10548_g1_i1, c10548_g1_i2, c11017_g1_i1, c13201_g1_i1, c19253_g1_i1, c19253_g1_i2, c19670_g1_i1, c19670_g1_i2, c19849_g1_i1, c21270_g1_i1	map00620
Pyruvate metabolism	142	dehydrogenase (oxaloacetate-decarboxylating)	ec:1.1.1.38	12	c3994_g1_i1, c10250_g1_i1, c10548_g1_i1, c10548_g1_i2, c11017_g1_i1, c13201_g1_i1, c19253_g1_i1, c19253_g1_i2, c19670_g1_i1, c19670_g1_i2, c19849_g1_i1, c21270_g1_i1	map00620
Pyruvate metabolism	142	dehydrogenase	ec:1.1.1.37	12	c10397_g1_i1, c10627_g1_i1, c14808_g1_i1, c15120_g1_i1, c15318_g1_i1, c18564_g1_i1, c20314_g1_i1, c20314_g1_i2, c20314_g1_i3, c27075_g1_i1, c30707_g1_i1, c38714_g1_i1	map00620
Pyruvate metabolism	142	C-acetyltransferase	ec:2.3.1.9	2	c8889_g1_i1, c8889_g1_i2	map00620
Pyruvate metabolism	142	dehydrogenase	ec:1.1.1.27	1	c15103_g1_i1	map00620
Pyruvate metabolism	142	dehydrogenase (acetyl-transferring)	ec:1.2.4.1	15	c4534_g1_i1, c7938_g1_i1, c7938_g1_i2, c9126_g1_i1, c13252_g1_i1, c15888_g1_i1, c17697_g1_i1, c18037_g1_i1, c18097_g1_i1, c20166_g1_i1, c20166_g1_i2, c24829_g1_i1, c25216_g1_i1, c31285_g1_i1, c34681_g1_i1	map00620
Pyruvate metabolism	142	synthase	ec:2.3.3.13	4	c11328_g1_i1, c21248_g1_i1, c21248_g2_i1, c21248_g1_i2	map00620
Pyruvate metabolism	142	dehydrogenase	ec:1.8.1.4	3	c267_g1_i1, c19703_g1_i1, c20184_g2_i1	map00620
Pyruvate metabolism	142	kinase	ec:2.7.1.40	29	c1919_g1_i1, c7056_g1_i1, c7539_g1_i1, c9039_g1_i1, c9661_g1_i1, c12412_g1_i1, c12412_g1_i2, c16998_g1_i1, c19459_g1_i1, c19459_g1_i2, c19669_g1_i1, c19879_g1_i1, c19879_g1_i2, c19879_g1_i3, c20250_g1_i1, c20250_g2_i1, c20265_g1_i1, c20265_g1_i4, c20450_g1_i1, c20761_g1_i1, c20761_g1_i2, c21884_g3_i1, c21884_g3_i2, c21884_g3_i4, c21884_g4_i1, c23265_g1_i1, c27858_g1_i1, c30589_g1_i1, c35273_g1_i1	map00620
Pyruvate metabolism	142	hydratase	ec:4.2.1.2	1	c18983_g1_i1	map00620
Butirosin and neomycin biosynthesis	6	glucokinase (phosphorylating)	ec:2.7.1.2	4	c7032_g1_i1, c16814_g1_i1, c21263_g2_i1, c25515_g1_i1	map00524
Butirosin and neomycin biosynthesis	6	hexokinase type IV glucokinase	ec:2.7.1.1	2	c531_g1_i1, c7454_g1_i1	map00524
Polyketide sugar unit biosynthesis	13	3,5-epimerase	ec:5.1.3.13	2	c17716_g1_i1, c17716_g2_i1	map00523
Polyketide sugar unit biosynthesis	13	4,6-dehydratase	ec:4.2.1.46	9	c1109_g1_i1, c1109_g1_i2, c1136_g1_i1, c1169_g1_i1, c3352_g1_i1, c7191_g1_i1, c9972_g1_i1, c21031_g1_i1, c36767_g1_i1	map00523
Polyketide sugar unit biosynthesis	13	reductase	ec:1.1.1.133	13	c1109_g1_i1, c1109_g1_i2, c1136_g1_i1, c1169_g1_i1, c3352_g1_i1, c7191_g1_i1, c8174_g1_i1, c9972_g1_i1, c17716_g1_i1, c17716_g2_i1, c21031_g1_i1, c36767_g1_i1, c39687_g1_i1	map00523
Oxidative phosphorylation	85	dehydrogenase (quinone)	ec:1.6.99.5	1	c7077_g1_i1	map00190
Oxidative phosphorylation	85	dehydrogenase	ec:1.6.99.3	4	c13721_g1_i1, c20599_g1_i1, c20599_g1_i2, c30049_g1_i1	map00190
Oxidative phosphorylation	85	reductase	ec:1.10.2.2	10	c11494_g1_i1, c13417_g1_i1, c13484_g1_i1, c13484_g1_i2, c15660_g1_i1, c16689_g1_i1, c19988_g1_i1, c21539_g2_i1, c21539_g3_i1, c23398_g1_i1	map00190
Oxidative phosphorylation	85	ATPase	ec:3.6.3.6	10	c15263_g1_i1, c20681_g1_i1, c20681_g1_i2, c21597_g1_i1, c21597_g1_i2, c21637_g1_i1, c21637_g1_i2, c21637_g2_i1, c21637_g1_i3, c43043_g1_i1	map00190
Oxidative phosphorylation	85	dehydrogenase	ec:1.3.5.1	3	c16059_g1_i1, c19785_g1_i1, c19785_g1_i2	map00190
Oxidative phosphorylation	85	reductase (H+-translocating)	ec:1.6.5.3	29	c4595_g1_i1, c7077_g2_i1, c8980_g1_i1, c10473_g1_i1, c11523_g1_i1, c13324_g1_i1, c13505_g1_i1, c13825_g1_i1, c15038_g2_i1, c15055_g1_i1, c15055_g1_i2, c15514_g1_i1, c15534_g1_i1, c16549_g1_i1, c17413_g1_i1, c19987_g1_i1, c20513_g1_i1, c20513_g1_i7, c21204_g1_i1, c21204_g1_i2, c21515_g2_i1, c22522_g1_i1, c27268_g1_i1, c31650_g1_i1, c31655_g1_i1, c36914_g1_i1, c37231_g1_i1, c39294_g1_i1, c40842_g1_…	map00190
Oxidative phosphorylation	85	diphosphatase	ec:3.6.1.1	20	c3875_g1_i1, c3875_g1_i2, c7914_g1_i1, c8093_g1_i1, c12368_g1_i1, c16388_g1_i1, c16388_g1_i2, c17196_g1_i1, c19370_g1_i1, c19370_g1_i2, c19370_g1_i3, c19370_g1_i4, c19370_g1_i5, c19370_g1_i6, c20418_g1_i1, c20703_g1_i1, c21384_g1_i1, c21384_g1_i2, c21931_g2_i1, c37582_g1_i1	map00190
Oxidative phosphorylation	85	oxidase	ec:1.9.3.1	8	c8454_g1_i1, c8454_g1_i2, c10680_g1_i1, c13965_g1_i1, c15361_g2_i1, c36904_g1_i1, c37538_g1_i1, c41335_g1_i1	map00190
Pentose phosphate pathway	137	deoxyribokinase	ec:2.7.1.15	10	c15262_g1_i1, c16290_g1_i1, c17338_g1_i1, c18269_g1_i1, c18269_g1_i2, c18269_g1_i3, c18321_g1_i1, c18875_g1_i1, c26780_g1_i1, c29706_g1_i1	map00030
Pentose phosphate pathway	137	phosphohexokinase	ec:2.7.1.11	19	c13534_g1_i1, c13534_g1_i2, c15283_g1_i1, c15283_g1_i2, c15283_g1_i3, c16250_g1_i1, c16621_g1_i1, c18045_g1_i1, c18703_g1_i1, c18703_g1_i2, c18703_g2_i1, c20367_g1_i1, c20590_g1_i1, c20590_g1_i2, c20590_g1_i3, c29277_g1_i1, c31368_g1_i1, c33458_g1_i1, c35743_g1_i1	map00030
Pentose phosphate pathway	137	diphosphokinase	ec:2.7.6.1	5	c13590_g1_i1, c14342_g1_i1, c14758_g1_i1, c14758_g1_i2, c14980_g1_i1	map00030
Pentose phosphate pathway	137	isomerase	ec:5.3.1.9	5	c19424_g1_i1, c21587_g1_i1, c21587_g1_i2, c21587_g1_i3, c21587_g1_i4	map00030
Pentose phosphate pathway	137	isomerase	ec:5.3.1.6	6	c8212_g1_i1, c8212_g2_i1, c11567_g1_i1, c11567_g1_i2, c17898_g1_i1, c18676_g1_i1	map00030
Pentose phosphate pathway	137	3-epimerase	ec:5.1.3.1	10	c7616_g1_i1, c17269_g1_i1, c17269_g1_i2, c17269_g1_i3, c21612_g1_i1, c21612_g1_i2, c21612_g1_i3, c21612_g1_i5, c21612_g1_i6, c21612_g1_i7	map00030
Pentose phosphate pathway	137	phosphogluconolactonase	ec:3.1.1.31	7	c12903_g1_i1, c12903_g2_i1, c15059_g1_i1, c15059_g1_i2, c17825_g1_i1, c17825_g1_i2, c17825_g1_i3	map00030
Pentose phosphate pathway	137	dihydroxyacetonetransferase	ec:2.2.1.2	3	c19571_g1_i1, c19571_g1_i2, c31391_g1_i1	map00030
Pentose phosphate pathway	137	glycolaldehydetransferase	ec:2.2.1.1	6	c4395_g1_i1, c9798_g1_i1, c10420_g1_i1, c15191_g1_i1, c20780_g1_i1, c20780_g1_i2	map00030
Pentose phosphate pathway	137	hexose diphosphatase	ec:3.1.3.11	6	c8302_g1_i1, c16736_g1_i1, c16875_g1_i1, c16906_g1_i1, c16906_g1_i2, c17010_g1_i1	map00030
Pentose phosphate pathway	137	dehydrogenase (NADP+)	ec:1.2.1.9	8	c9521_g1_i1, c10536_g1_i1, c11243_g1_i1, c16237_g1_i1, c16996_g1_i1, c18858_g1_i1, c23989_g1_i1, c41042_g1_i1	map00030
Pentose phosphate pathway	137	aldolase	ec:4.1.2.13	13	c17483_g1_i1, c17834_g1_i1, c18081_g1_i1, c18634_g2_i1, c19952_g1_i1, c19952_g2_i1, c26903_g1_i1, c27754_g1_i1, c29001_g1_i1, c29525_g1_i1, c31179_g1_i1, c32493_g1_i1, c42679_g1_i1	map00030
Pentose phosphate pathway	137	dehydrogenase (NADP+)	ec:1.1.1.49	15	c2646_g1_i1, c6145_g1_i1, c8894_g1_i1, c13885_g1_i1, c16026_g1_i1, c16026_g1_i2, c16026_g1_i3, c16026_g1_i4, c16026_g1_i5, c19279_g1_i1, c19279_g1_i2, c21653_g2_i1, c21653_g2_i2, c21653_g2_i3, c21653_g2_i4	map00030
Pentose phosphate pathway	137	dehydrogenase (NADP+-dependent, decarboxylating)	ec:1.1.1.44	21	c5810_g1_i1, c7983_g1_i1, c9587_g1_i1, c10348_g1_i1, c10787_g1_i1, c13252_g1_i1, c15260_g1_i1, c16630_g1_i1, c16989_g1_i1, c17730_g1_i1, c17730_g1_i2, c17730_g1_i3, c19928_g1_i1, c19928_g1_i2, c19928_g1_i3, c23356_g1_i1, c29525_g1_i1, c30897_g1_i1, c31843_g1_i1, c32493_g1_i1, c41471_g1_i1	map00030
Pentose phosphate pathway	137	(alpha-D-glucose-1,6-bisphosphate-dependent)	ec:5.4.2.2	5	c19069_g1_i1, c19069_g1_i2, c21156_g1_i1, c21156_g1_i2, c21156_g1_i3	map00030
Streptomycin biosynthesis	34	3,5-epimerase	ec:5.1.3.13	2	c17716_g1_i1, c17716_g2_i1	map00521
Streptomycin biosynthesis	34	4,6-dehydratase	ec:4.2.1.46	9	c1109_g1_i1, c1109_g1_i2, c1136_g1_i1, c1169_g1_i1, c3352_g1_i1, c7191_g1_i1, c9972_g1_i1, c21031_g1_i1, c36767_g1_i1	map00521
Streptomycin biosynthesis	34	glucokinase (phosphorylating)	ec:2.7.1.2	4	c7032_g1_i1, c16814_g1_i1, c21263_g2_i1, c25515_g1_i1	map00521
Streptomycin biosynthesis	34	hexokinase type IV glucokinase	ec:2.7.1.1	2	c531_g1_i1, c7454_g1_i1	map00521
Streptomycin biosynthesis	34	reductase	ec:1.1.1.133	13	c1109_g1_i1, c1109_g1_i2, c1136_g1_i1, c1169_g1_i1, c3352_g1_i1, c7191_g1_i1, c8174_g1_i1, c9972_g1_i1, c17716_g1_i1, c17716_g2_i1, c21031_g1_i1, c36767_g1_i1, c39687_g1_i1	map00521
Streptomycin biosynthesis	34	phosphatase	ec:3.1.3.25	7	c12262_g1_i1, c15822_g1_i1, c17075_g1_i1, c17075_g1_i2, c17075_g1_i3, c20215_g1_i1, c20215_g1_i2	map00521
Streptomycin biosynthesis	34	2-dehydrogenase	ec:1.1.1.18	1	c14430_g1_i1	map00521
Streptomycin biosynthesis	34	synthase	ec:5.5.1.4	2	c21674_g1_i1, c21674_g3_i1	map00521
Streptomycin biosynthesis	34	(alpha-D-glucose-1,6-bisphosphate-dependent)	ec:5.4.2.2	5	c19069_g1_i1, c19069_g1_i2, c21156_g1_i1, c21156_g1_i2, c21156_g1_i3	map00521
Methane metabolism	111	phosphohexokinase	ec:2.7.1.11	19	c13534_g1_i1, c13534_g1_i2, c15283_g1_i1, c15283_g1_i2, c15283_g1_i3, c16250_g1_i1, c16621_g1_i1, c18045_g1_i1, c18703_g1_i1, c18703_g1_i2, c18703_g2_i1, c20367_g1_i1, c20590_g1_i1, c20590_g1_i2, c20590_g1_i3, c29277_g1_i1, c31368_g1_i1, c33458_g1_i1, c35743_g1_i1	map00680
Methane metabolism	111	carboxylase	ec:4.1.1.31	9	c5265_g1_i1, c6733_g1_i1, c8849_g1_i2, c17071_g1_i1, c20685_g1_i1, c21701_g1_i1, c21701_g1_i2, c27288_g1_i1, c36548_g1_i1	map00680
Methane metabolism	111	hydratase	ec:4.2.1.11	6	c12924_g1_i1, c12924_g1_i2, c16236_g1_i1, c19828_g1_i1, c19828_g2_i1, c20413_g1_i1	map00680
Methane metabolism	111	hydroxymethyltransferase	ec:2.1.2.1	8	c3740_g1_i1, c5556_g1_i1, c13420_g1_i1, c14162_g1_i1, c18601_g1_i1, c19813_g1_i1, c19813_g2_i1, c21185_g1_i1	map00680
Methane metabolism	111	hexose diphosphatase	ec:3.1.3.11	6	c8302_g1_i1, c16736_g1_i1, c16875_g1_i1, c16906_g1_i1, c16906_g1_i2, c17010_g1_i1	map00680
Methane metabolism	111	ligase	ec:6.2.1.1	15	c1242_g1_i1, c3102_g1_i1, c6311_g1_i1, c10538_g1_i1, c15608_g1_i1, c16266_g1_i1, c19972_g1_i1, c19972_g1_i2, c20424_g1_i1, c20449_g1_i1, c30348_g1_i1, c33739_g1_i1, c34032_g1_i1, c38763_g1_i1, c43000_g1_i1	map00680
Methane metabolism	111	dehydrogenase	ec:1.1.1.95	5	c15096_g1_i1, c15406_g1_i1, c18935_g1_i1, c18935_g1_i2, c21734_g1_i1	map00680
Methane metabolism	111	phosphatase	ec:3.1.3.3	6	c2660_g1_i1, c5037_g1_i1, c14143_g1_i1, c27568_g1_i1, c32914_g1_i1, c36603_g1_i1	map00680
Methane metabolism	111	dehydrogenase	ec:1.1.1.284	5	c14502_g1_i1, c20294_g1_i1, c20294_g1_i3, c20294_g1_i4, c29174_g1_i1	map00680
Methane metabolism	111	dehydrogenase	ec:1.2.1.2	1	c15023_g1_i1	map00680
Methane metabolism	111	aldolase	ec:4.1.2.13	13	c17483_g1_i1, c17834_g1_i1, c18081_g1_i1, c18634_g2_i1, c19952_g1_i1, c19952_g2_i1, c26903_g1_i1, c27754_g1_i1, c29001_g1_i1, c29525_g1_i1, c31179_g1_i1, c32493_g1_i1, c42679_g1_i1	map00680
Methane metabolism	111	dehydrogenase	ec:1.1.1.37	12	c10397_g1_i1, c10627_g1_i1, c14808_g1_i1, c15120_g1_i1, c15318_g1_i1, c18564_g1_i1, c20314_g1_i1, c20314_g1_i2, c20314_g1_i3, c27075_g1_i1, c30707_g1_i1, c38714_g1_i1	map00680
Methane metabolism	111	dehydrogenase	ec:1.1.1.29	3	c19600_g1_i1, c20146_g1_i2, c27082_g1_i1	map00680
Methane metabolism	111	transaminase	ec:2.6.1.52	1	c16800_g1_i1	map00680
Methane metabolism	111	hydrolase	ec:3.1.2.12	1	c15658_g1_i1	map00680
Methane metabolism	111	kinase	ec:2.7.1.29	1	c19112_g1_i1	map00680
Amino sugar and nucleotide sugar metabolism	153	decarboxylase	ec:4.1.1.35	9	c9302_g1_i1, c18479_g1_i1, c18479_g2_i1, c18479_g2_i2, c18479_g2_i3, c18570_g1_i1, c18570_g1_i2, c20188_g1_i1, c41545_g1_i1	map00520
Amino sugar and nucleotide sugar metabolism	153	4,6-dehydratase	ec:4.2.1.76	8	c1109_g1_i1, c1109_g1_i2, c1136_g1_i1, c1169_g1_i1, c3352_g1_i1, c7191_g1_i1, c9972_g1_i1, c21031_g1_i1	map00520
Amino sugar and nucleotide sugar metabolism	153	3,5-epimerase	ec:5.1.3.18	1	c17249_g1_i1	map00520
Amino sugar and nucleotide sugar metabolism	153	5'-epimerase	ec:5.1.3.12	4	c8214_g1_i1, c19102_g4_i1, c19102_g4_i2, c19102_g4_i3	map00520
Amino sugar and nucleotide sugar metabolism	153	4,6-dehydratase	ec:4.2.1.47	1	c17379_g1_i1	map00520
Amino sugar and nucleotide sugar metabolism	153	isomerase	ec:5.3.1.9	5	c19424_g1_i1, c21587_g1_i1, c21587_g1_i2, c21587_g1_i3, c21587_g1_i4	map00520
Amino sugar and nucleotide sugar metabolism	153	isomerase	ec:5.3.1.8	2	c10988_g1_i1, c18995_g1_i1	map00520
Amino sugar and nucleotide sugar metabolism	153	galactokinase (phosphorylating)	ec:2.7.1.6	11	c4159_g1_i1, c6129_g1_i1, c12918_g1_i1, c15963_g1_i1, c15963_g1_i2, c15963_g1_i3, c20715_g1_i1, c21478_g1_i1, c21478_g1_i2, c23332_g1_i1, c39964_g1_i1	map00520
Amino sugar and nucleotide sugar metabolism	153	fructokinase (phosphorylating)	ec:2.7.1.4	6	c16814_g1_i1, c18875_g1_i1, c21263_g2_i1, c25515_g1_i1, c26780_g1_i1, c29706_g1_i1	map00520
Amino sugar and nucleotide sugar metabolism	153	glucokinase (phosphorylating)	ec:2.7.1.2	4	c7032_g1_i1, c16814_g1_i1, c21263_g2_i1, c25515_g1_i1	map00520
Amino sugar and nucleotide sugar metabolism	153	hexokinase type IV glucokinase	ec:2.7.1.1	2	c531_g1_i1, c7454_g1_i1	map00520
Amino sugar and nucleotide sugar metabolism	153	4-epimerase	ec:5.1.3.5	3	c13282_g1_i1, c14216_g1_i1, c14216_g1_i2	map00520
Amino sugar and nucleotide sugar metabolism	153	4-epimerase	ec:5.1.3.2	8	c8010_g1_i1, c13282_g1_i1, c14216_g1_i1, c14216_g1_i2, c14233_g1_i1, c17909_g1_i1, c27166_g1_i1, c40763_g1_i1	map00520
Amino sugar and nucleotide sugar metabolism	153	end alpha-L-arabinofuranosidase	ec:3.2.1.55	15	c6868_g1_i2, c13521_g1_i1, c13521_g1_i2, c14424_g1_i1, c14424_g2_i1, c17859_g1_i1, c18827_g1_i1, c21523_g1_i1, c21523_g1_i2, c21751_g1_i1, c21751_g1_i3, c21751_g1_i4, c21751_g1_i5, c22385_g1_i1, c24784_g1_i1	map00520
Amino sugar and nucleotide sugar metabolism	153	hexosaminidase	ec:3.2.1.52	3	c12037_g1_i1, c19508_g1_i1, c21444_g3_i1	map00520
Amino sugar and nucleotide sugar metabolism	153	1,4-beta-xylosidase	ec:3.2.1.37	5	c6868_g1_i2, c13521_g1_i2, c21523_g1_i1, c21523_g1_i2, c22385_g1_i1	map00520
Amino sugar and nucleotide sugar metabolism	153	chitodextrinase	ec:3.2.1.14	14	c1586_g1_i1, c1586_g1_i2, c2244_g1_i1, c3198_g1_i1, c12617_g1_i1, c12764_g1_i1, c13046_g1_i1, c13409_g1_i1, c16762_g1_i1, c16979_g1_i1, c17755_g1_i1, c33391_g1_i1, c35124_g1_i1, c41486_g1_i1	map00520
Amino sugar and nucleotide sugar metabolism	153	uridylyltransferase	ec:2.7.7.9	5	c18669_g1_i1, c20948_g1_i1, c20948_g1_i2, c22004_g1_i1, c41780_g1_i1	map00520
Amino sugar and nucleotide sugar metabolism	153	1-carboxyvinyltransferase	ec:2.5.1.7	3	c8210_g1_i1, c24226_g1_i1, c39068_g1_i1	map00520
Amino sugar and nucleotide sugar metabolism	153	uridylyltransferase	ec:2.7.7.44	2	c20948_g1_i1, c20948_g1_i2	map00520
Amino sugar and nucleotide sugar metabolism	153	reductase	ec:1.6.2.2	5	c6435_g1_i1, c11816_g1_i1, c13482_g1_i1, c14540_g1_i1, c14540_g1_i2	map00520
Amino sugar and nucleotide sugar metabolism	153	guanylyltransferase	ec:2.7.7.30	1	c6129_g1_i1	map00520
Amino sugar and nucleotide sugar metabolism	153	adenylyltransferase	ec:2.7.7.27	9	c13365_g1_i1, c13365_g1_i2, c13794_g1_i1, c18265_g2_i1, c18265_g2_i2, c18757_g1_i1, c19173_g1_i1, c19173_g1_i2, c20077_g1_i1	map00520
Amino sugar and nucleotide sugar metabolism	153	guanylyltransferase (GDP)	ec:2.7.7.22	4	c10441_g1_i1, c15724_g1_i1, c15724_g1_i2, c19515_g2_i1	map00520
Amino sugar and nucleotide sugar metabolism	153	guanylyltransferase	ec:2.7.7.13	3	c10026_g1_i1, c20544_g3_i1, c20544_g4_i1	map00520
Amino sugar and nucleotide sugar metabolism	153	uridylyltransferase	ec:2.7.7.11	2	c20948_g1_i1, c20948_g1_i2	map00520
Amino sugar and nucleotide sugar metabolism	153	uridylyltransferase	ec:2.7.7.10	2	c20948_g1_i1, c20948_g1_i2	map00520
Amino sugar and nucleotide sugar metabolism	153	4-alpha-galacturonosyltransferase	ec:2.4.1.43	4	c1236_g1_i1, c9414_g1_i1, c17261_g1_i1, c17261_g1_i2	map00520
Amino sugar and nucleotide sugar metabolism	153	synthase	ec:1.1.1.271	1	c12965_g1_i1	map00520
Amino sugar and nucleotide sugar metabolism	153	N-acetyltransferase	ec:2.3.1.4	2	c1129_g1_i1, c4073_g1_i1	map00520
Amino sugar and nucleotide sugar metabolism	153	6-dehydrogenase	ec:1.1.1.22	4	c5542_g1_i1, c16147_g1_i1, c19501_g1_i1, c35066_g1_i1	map00520
Amino sugar and nucleotide sugar metabolism	153	mannose phosphomutase	ec:5.4.2.8	5	c18295_g1_i2, c18295_g1_i3, c19717_g1_i1, c19717_g1_i2, c20368_g1_i1	map00520
Amino sugar and nucleotide sugar metabolism	153	mutase	ec:5.4.2.3	6	c21632_g1_i11, c21657_g2_i1, c21657_g2_i2, c21657_g2_i3, c21657_g2_i4, c21657_g4_i1	map00520
Amino sugar and nucleotide sugar metabolism	153	(alpha-D-glucose-1,6-bisphosphate-dependent)	ec:5.4.2.2	5	c19069_g1_i1, c19069_g1_i2, c21156_g1_i1, c21156_g1_i2, c21156_g1_i3	map00520
Amino sugar and nucleotide sugar metabolism	153	transaminase (isomerizing)	ec:2.6.1.16	7	c1861_g1_i1, c13674_g1_i1, c13674_g2_i1, c13674_g2_i2, c26370_g1_i1, c28640_g1_i1, c42736_g1_i1	map00520
Amino sugar and nucleotide sugar metabolism	153	fucokinase (phosphorylating)	ec:2.7.1.52	1	c6129_g1_i1	map00520
Amino sugar and nucleotide sugar metabolism	153	L-arabinokinase (phosphorylating)	ec:2.7.1.46	1	c20715_g1_i1	map00520
Nitrogen metabolism	48	synthase (NADH)	ec:1.4.1.14	4	c21919_g1_i1, c21919_g1_i2, c21919_g1_i3, c21919_g1_i4	map00910
Nitrogen metabolism	48	cyanate lyase	ec:4.2.1.104	1	c11799_g1_i1	map00910
Nitrogen metabolism	48	monooxygenase	ec:1.13.12.16	1	c8074_g1_i1	map00910
Nitrogen metabolism	48	dehydrogenase (NADP+)	ec:1.4.1.4	2	c15447_g1_i1, c15447_g1_i2	map00910
Nitrogen metabolism	48	dehydrogenase [NAD(P)+]	ec:1.4.1.3	4	c14656_g1_i1, c16637_g1_i1, c21244_g1_i1, c21244_g1_i2	map00910
Nitrogen metabolism	48	dehydrogenase	ec:1.4.1.2	1	c14656_g1_i1	map00910
Nitrogen metabolism	48	reductase (NADH)	ec:1.7.1.1	2	c16420_g1_i1, c21507_g3_i1	map00910
Nitrogen metabolism	48	ec:3.5.1.49 formamidase	ec:3.5.1.49	3	c17563_g1_i1, c17563_g1_i3, c17563_g1_i4	map00910
Nitrogen metabolism	48	synthase (ferredoxin)	ec:1.4.7.1	1	c21761_g1_i2	map00910
Nitrogen metabolism	48	reductase	ec:1.7.7.1	1	c19366_g1_i1	map00910
Nitrogen metabolism	48	ligase	ec:6.3.1.2	15	c7350_g1_i1, c8536_g1_i1, c8732_g1_i1, c8732_g1_i2, c9827_g1_i1, c9891_g1_i1, c10211_g1_i1, c11433_g1_i1, c12891_g1_i1, c12891_g1_i2, c13879_g1_i1, c18816_g1_i1, c19343_g1_i1, c34011_g1_i1, c39934_g1_i1	map00910
Nitrogen metabolism	48	dehydratase	ec:4.2.1.1	14	c2733_g1_i1, c4408_g1_i1, c15306_g1_i1, c16465_g1_i1, c16465_g1_i2, c16465_g1_i3, c16815_g1_i1, c16815_g1_i2, c17533_g1_i1, c18698_g1_i1, c21411_g1_i1, c21411_g1_i2, c33434_g1_i1, c39346_g1_i1	map00910
Glutathione metabolism	113	glutamyl transpeptidase	ec:2.3.2.2	4	c9883_g1_i1, c16683_g1_i2, c18750_g1_i1, c30047_g1_i1	map00480
Glutathione metabolism	113	synthase	ec:6.3.2.3	2	c19295_g1_i1, c19295_g1_i2	map00480
Glutathione metabolism	113	ligase	ec:6.3.2.2	1	c19998_g1_i1	map00480
Glutathione metabolism	113	peroxidase	ec:1.11.1.9	13	c1268_g1_i1, c7422_g1_i1, c12355_g1_i1, c12533_g1_i1, c13522_g1_i1, c13681_g1_i1, c14191_g1_i1, c14191_g1_i2, c17243_g1_i1, c18593_g1_i2, c18593_g1_i3, c20193_g2_i1, c20193_g2_i2	map00480
Glutathione metabolism	113	thioredoxin peroxidase	ec:1.11.1.15	11	c13856_g1_i1, c13890_g1_i1, c15826_g1_i1, c17125_g1_i1, c17347_g1_i1, c17347_g1_i2, c17411_g1_i1, c17411_g1_i3, c17411_g1_i4, c17887_g1_i1, c17887_g1_i2	map00480
Glutathione metabolism	113	peroxidase	ec:1.11.1.11	6	c6662_g1_i1, c7259_g1_i1, c13867_g1_i1, c15045_g1_i1, c17200_g1_i1, c17200_g1_i2	map00480
Glutathione metabolism	113	dehydrogenase (ascorbate)	ec:1.8.5.1	3	c18017_g1_i1, c18017_g1_i2, c20141_g1_i1	map00480
Glutathione metabolism	113	reductase	ec:1.17.4.1	3	c5216_g1_i1, c17418_g1_i1, c20297_g1_i1	map00480
Glutathione metabolism	113	(ATP-hydrolysing)	ec:3.5.2.9	4	c7241_g1_i1, c9648_g1_i1, c9648_g1_i2, c14421_g1_i1	map00480
Glutathione metabolism	113	dehydrogenase (NADP+)	ec:1.1.1.49	15	c2646_g1_i1, c6145_g1_i1, c8894_g1_i1, c13885_g1_i1, c16026_g1_i1, c16026_g1_i2, c16026_g1_i3, c16026_g1_i4, c16026_g1_i5, c19279_g1_i1, c19279_g1_i2, c21653_g2_i1, c21653_g2_i2, c21653_g2_i3, c21653_g2_i4	map00480
Glutathione metabolism	113	dehydrogenase (NADP+-dependent, decarboxylating)	ec:1.1.1.44	21	c5810_g1_i1, c7983_g1_i1, c9587_g1_i1, c10348_g1_i1, c10787_g1_i1, c13252_g1_i1, c15260_g1_i1, c16630_g1_i1, c16989_g1_i1, c17730_g1_i1, c17730_g1_i2, c17730_g1_i3, c19928_g1_i1, c19928_g1_i2, c19928_g1_i3, c23356_g1_i1, c29525_g1_i1, c30897_g1_i1, c31843_g1_i1, c32493_g1_i1, c41471_g1_i1	map00480
Glutathione metabolism	113	dehydrogenase (NADP+)	ec:1.1.1.42	7	c4314_g1_i1, c9227_g1_i1, c14961_g1_i1, c14961_g1_i2, c19317_g1_i1, c19317_g1_i2, c19317_g1_i3	map00480
Glutathione metabolism	113	synthase	ec:2.5.1.22	4	c5031_g1_i1, c7388_g1_i1, c16045_g1_i1, c39485_g1_i1	map00480
Glutathione metabolism	113	transferase	ec:2.5.1.18	9	c12355_g1_i1, c13199_g1_i1, c13681_g1_i1, c17166_g1_i1, c18017_g1_i1, c18017_g1_i2, c21134_g2_i2, c22843_g1_i1, c25594_g1_i1	map00480
Glutathione metabolism	113	synthase	ec:2.5.1.16	8	c4074_g1_i1, c7388_g1_i1, c11889_g1_i1, c16045_g1_i1, c16087_g1_i1, c20050_g2_i1, c20050_g3_i1, c20050_g2_i2	map00480
Glutathione metabolism	113	reductase	ec:1.8.1.7	8	c8947_g1_i1, c13232_g1_i1, c13232_g1_i2, c19860_g1_i1, c19860_g2_i1, c20295_g1_i1, c20295_g1_i2, c36825_g1_i1	map00480
Aminoacyl-tRNA biosynthesis	108	ligase	ec:6.1.1.9	5	c19390_g1_i1, c21002_g1_i1, c21002_g1_i2, c21002_g1_i3, c21002_g1_i4	map00970
Aminoacyl-tRNA biosynthesis	108	ligase	ec:6.1.1.7	6	c14637_g1_i1, c21364_g1_i1, c21628_g2_i1, c21628_g2_i2, c21628_g2_i3, c21628_g2_i4	map00970
Aminoacyl-tRNA biosynthesis	108	ligase	ec:6.1.1.6	5	c7612_g1_i1, c18440_g1_i1, c19637_g1_i1, c27466_g1_i1, c42366_g1_i1	map00970
Aminoacyl-tRNA biosynthesis	108	ligase	ec:6.1.1.5	7	c6025_g1_i1, c9532_g1_i1, c9725_g1_i1, c10560_g1_i1, c21496_g1_i1, c21697_g1_i1, c21697_g1_i2	map00970
Aminoacyl-tRNA biosynthesis	108	ligase	ec:6.1.1.4	4	c20527_g1_i1, c20527_g1_i2, c20527_g1_i3, c20706_g1_i1	map00970
Aminoacyl-tRNA biosynthesis	108	ligase	ec:6.1.1.3	4	c11155_g1_i1, c11155_g1_i2, c20774_g1_i1, c20774_g1_i2	map00970
Aminoacyl-tRNA biosynthesis	108	ligase	ec:6.1.1.2	2	c15868_g1_i1, c18043_g1_i1	map00970
Aminoacyl-tRNA biosynthesis	108	ligase	ec:6.1.1.1	12	c8528_g1_i1, c12338_g1_i1, c14801_g1_i1, c14801_g1_i2, c14801_g2_i1, c14801_g2_i2, c19204_g1_i1, c19204_g2_i1, c19204_g1_i2, c19204_g1_i3, c19204_g3_i1, c19204_g1_i4	map00970
Aminoacyl-tRNA biosynthesis	108	synthase (glutamine-hydrolysing)	ec:6.3.5.7	1	c19788_g1_i2	map00970
Aminoacyl-tRNA biosynthesis	108	formyltransferase	ec:2.1.2.9	8	c21450_g1_i1, c21450_g1_i2, c21450_g1_i3, c21450_g1_i4, c21450_g1_i5, c21450_g1_i6, c21450_g1_i7, c21450_g1_i8	map00970
Aminoacyl-tRNA biosynthesis	108	ligase	ec:6.1.1.22	4	c19358_g1_i1, c19358_g1_i2, c20392_g1_i1, c20392_g1_i2	map00970
Aminoacyl-tRNA biosynthesis	108	ligase	ec:6.1.1.21	4	c18160_g1_i1, c18160_g1_i2, c18160_g1_i3, c36963_g1_i1	map00970
Aminoacyl-tRNA biosynthesis	108	ligase	ec:6.1.1.20	9	c11990_g2_i1, c12779_g1_i1, c20496_g1_i1, c20496_g1_i2, c21596_g1_i1, c21596_g1_i2, c21596_g1_i3, c21596_g1_i5, c21596_g1_i7	map00970
Aminoacyl-tRNA biosynthesis	108	ligase	ec:6.1.1.19	2	c20615_g1_i1, c23872_g1_i1	map00970
Aminoacyl-tRNA biosynthesis	108	ligase	ec:6.1.1.18	2	c21314_g1_i1, c21314_g1_i2	map00970
Aminoacyl-tRNA biosynthesis	108	ligase	ec:6.1.1.17	2	c20312_g1_i1, c21643_g1_i1	map00970
Aminoacyl-tRNA biosynthesis	108	ligase	ec:6.1.1.16	5	c810_g1_i1, c18632_g1_i1, c19943_g1_i1, c29556_g1_i1, c41822_g1_i1	map00970
Aminoacyl-tRNA biosynthesis	108	ligase	ec:6.1.1.15	2	c18912_g1_i1, c20242_g1_i1	map00970
Aminoacyl-tRNA biosynthesis	108	ligase	ec:6.1.1.14	11	c5274_g1_i1, c8826_g1_i1, c21410_g2_i1, c21410_g4_i1, c21522_g1_i1, c21522_g1_i2, c21522_g1_i3, c29651_g1_i1, c31185_g1_i1, c34173_g1_i1, c41125_g1_i1	map00970
Aminoacyl-tRNA biosynthesis	108	ligase	ec:6.1.1.12	4	c18320_g1_i1, c18320_g1_i2, c19691_g1_i1, c19691_g1_i2	map00970
Aminoacyl-tRNA biosynthesis	108	ligase	ec:6.1.1.11	2	c16578_g2_i1, c18555_g1_i1	map00970
Aminoacyl-tRNA biosynthesis	108	ligase	ec:6.1.1.10	7	c5833_g1_i1, c9783_g1_i1, c13952_g1_i1, c13952_g2_i1, c14748_g2_i1, c21018_g1_i1, c35522_g1_i1	map00970
Tryptophan metabolism	88	decarboxylase	ec:4.1.1.74	3	c23440_g1_i1, c36181_g1_i1, c41955_g1_i1	map00380
Tryptophan metabolism	88	hydratase	ec:4.2.1.84	3	c18675_g1_i1, c18675_g1_i2, c18675_g1_i3	map00380
Tryptophan metabolism	88	decarboxylase	ec:4.1.1.28	6	c15966_g1_i1, c15966_g1_i2, c22582_g1_i1, c33927_g1_i1, c35484_g1_i1, c37097_g1_i1	map00380
Tryptophan metabolism	88	oxidase	ec:1.4.3.2	2	c6740_g1_i1, c19496_g2_i1	map00380
Tryptophan metabolism	88	hydratase	ec:4.2.1.17	6	c12833_g1_i1, c17115_g1_i1, c18276_g1_i1, c18276_g1_i2, c18512_g1_i1, c27993_g1_i1	map00380
Tryptophan metabolism	88	equilase	ec:1.11.1.6	14	c4943_g1_i1, c8209_g1_i1, c9779_g1_i1, c10014_g1_i1, c12723_g1_i1, c19293_g1_i1, c19293_g1_i3, c19800_g1_i1, c23032_g1_i1, c25068_g1_i1, c25328_g1_i1, c35394_g1_i1, c40549_g1_i1, c43279_g1_i1	map00380
Tryptophan metabolism	88	acylamidase	ec:3.5.1.4	7	c11756_g1_i2, c17641_g1_i1, c17641_g1_i2, c34305_g1_i1, c38464_g1_i1, c39761_g1_i1, c40846_g1_i1	map00380
Tryptophan metabolism	88	oxidase	ec:1.2.3.1	4	c6641_g1_i1, c8238_g1_i1, c24821_g1_i1, c37214_g1_i1	map00380
Tryptophan metabolism	88	myrosinase	ec:3.2.1.147	1	c23185_g1_i1	map00380
Tryptophan metabolism	88	dehydrogenase (NAD+)	ec:1.2.1.3	7	c12134_g1_i1, c16809_g1_i1, c19245_g2_i1, c19845_g1_i1, c19990_g1_i1, c23635_g1_i1, c30949_g1_i1	map00380
Tryptophan metabolism	88	C-acetyltransferase	ec:2.3.1.9	2	c8889_g1_i1, c8889_g1_i2	map00380
Tryptophan metabolism	88	dehydrogenase	ec:1.1.1.35	9	c8933_g1_i1, c13797_g1_i1, c13797_g1_i2, c20940_g1_i1, c20940_g1_i2, c21539_g1_i1, c27993_g1_i1, c40264_g1_i1, c42266_g1_i1	map00380
Tryptophan metabolism	88	dehydrogenase (succinyl-transferring)	ec:1.2.4.2	7	c21120_g1_i1, c22035_g1_i1, c28899_g1_i1, c34733_g1_i1, c39894_g1_i1, c41228_g1_i1, c41427_g1_i1	map00380
Tryptophan metabolism	88	monooxygenase	ec:1.14.14.1	18	c914_g1_i1, c3452_g1_i1, c3725_g1_i1, c7371_g1_i1, c9981_g1_i1, c10739_g1_i1, c13302_g1_i1, c13302_g1_i2, c18743_g1_i1, c19868_g1_i1, c20110_g1_i1, c20262_g1_i1, c24119_g1_i1, c27728_g1_i1, c30346_g1_i1, c32068_g1_i1, c32079_g1_i1, c36347_g1_i1	map00380
Carbon fixation in photosynthetic organisms	129	phosphopentokinase	ec:2.7.1.19	4	c17086_g1_i1, c17086_g1_i2, c17086_g1_i3, c17086_g1_i4	map00710
Carbon fixation in photosynthetic organisms	129	carboxykinase (ATP)	ec:4.1.1.49	5	c19731_g1_i1, c23713_g1_i1, c34401_g1_i1, c37308_g1_i1, c42972_g1_i1	map00710
Carbon fixation in photosynthetic organisms	129	carboxylase	ec:4.1.1.39	5	c690_g1_i1, c7750_g1_i1, c18634_g1_i1, c36550_g1_i1, c41641_g1_i1	map00710
Carbon fixation in photosynthetic organisms	129	carboxylase	ec:4.1.1.31	9	c5265_g1_i1, c6733_g1_i1, c8849_g1_i2, c17071_g1_i1, c20685_g1_i1, c21701_g1_i1, c21701_g1_i2, c27288_g1_i1, c36548_g1_i1	map00710
Carbon fixation in photosynthetic organisms	129	isomerase	ec:5.3.1.6	6	c8212_g1_i1, c8212_g2_i1, c11567_g1_i1, c11567_g1_i2, c17898_g1_i1, c18676_g1_i1	map00710
Carbon fixation in photosynthetic organisms	129	isomerase	ec:5.3.1.1	1	c17358_g1_i1	map00710
Carbon fixation in photosynthetic organisms	129	phosphate dikinase	ec:2.7.9.1	1	c21502_g1_i1	map00710
Carbon fixation in photosynthetic organisms	129	3-epimerase	ec:5.1.3.1	10	c7616_g1_i1, c17269_g1_i1, c17269_g1_i2, c17269_g1_i3, c21612_g1_i1, c21612_g1_i2, c21612_g1_i3, c21612_g1_i5, c21612_g1_i6, c21612_g1_i7	map00710
Carbon fixation in photosynthetic organisms	129	glycolaldehydetransferase	ec:2.2.1.1	6	c4395_g1_i1, c9798_g1_i1, c10420_g1_i1, c15191_g1_i1, c20780_g1_i1, c20780_g1_i2	map00710
Carbon fixation in photosynthetic organisms	129	hexose diphosphatase	ec:3.1.3.11	6	c8302_g1_i1, c16736_g1_i1, c16875_g1_i1, c16906_g1_i1, c16906_g1_i2, c17010_g1_i1	map00710
Carbon fixation in photosynthetic organisms	129	kinase	ec:2.7.2.3	3	c16457_g1_i1, c17767_g1_i1, c17767_g1_i2	map00710
Carbon fixation in photosynthetic organisms	129	dehydrogenase (NADP+)	ec:1.1.1.82	1	c20089_g1_i1	map00710
Carbon fixation in photosynthetic organisms	129	aldolase	ec:4.1.2.13	13	c17483_g1_i1, c17834_g1_i1, c18081_g1_i1, c18634_g2_i1, c19952_g1_i1, c19952_g2_i1, c26903_g1_i1, c27754_g1_i1, c29001_g1_i1, c29525_g1_i1, c31179_g1_i1, c32493_g1_i1, c42679_g1_i1	map00710
Carbon fixation in photosynthetic organisms	129	dehydrogenase (oxaloacetate-decarboxylating) (NADP+)	ec:1.1.1.40	2	c10250_g1_i1, c19849_g1_i1	map00710
Carbon fixation in photosynthetic organisms	129	dehydrogenase (decarboxylating)	ec:1.1.1.39	12	c3994_g1_i1, c10250_g1_i1, c10548_g1_i1, c10548_g1_i2, c11017_g1_i1, c13201_g1_i1, c19253_g1_i1, c19253_g1_i2, c19670_g1_i1, c19670_g1_i2, c19849_g1_i1, c21270_g1_i1	map00710
Carbon fixation in photosynthetic organisms	129	dehydrogenase	ec:1.1.1.37	12	c10397_g1_i1, c10627_g1_i1, c14808_g1_i1, c15120_g1_i1, c15318_g1_i1, c18564_g1_i1, c20314_g1_i1, c20314_g1_i2, c20314_g1_i3, c27075_g1_i1, c30707_g1_i1, c38714_g1_i1	map00710
Carbon fixation in photosynthetic organisms	129	transaminase	ec:2.6.1.2	1	c16683_g1_i2	map00710
Carbon fixation in photosynthetic organisms	129	transaminase	ec:2.6.1.1	19	c167_g1_i1, c3375_g1_i1, c11960_g1_i1, c15833_g1_i1, c16080_g1_i1, c16080_g1_i2, c16180_g1_i2, c17572_g1_i1, c18047_g1_i1, c18908_g1_i1, c18908_g1_i2, c19398_g1_i1, c19428_g2_i1, c19629_g1_i1, c19629_g1_i2, c19873_g1_i1, c19873_g1_i2, c19958_g1_i1, c24318_g1_i1	map00710
Carbon fixation in photosynthetic organisms	129	dehydrogenase (NADP+) (phosphorylating)	ec:1.2.1.13	2	c9521_g1_i1, c17270_g1_i1	map00710
Carbon fixation in photosynthetic organisms	129	dehydrogenase (phosphorylating)	ec:1.2.1.12	14	c2364_g1_i1, c9385_g1_i1, c9521_g1_i1, c10536_g1_i1, c11964_g1_i1, c11964_g1_i2, c14977_g1_i1, c16101_g1_i1, c16237_g1_i1, c16996_g1_i1, c23989_g1_i1, c31093_g1_i1, c41042_g1_i1, c41338_g1_i1	map00710
Geraniol degradation	27	hydratase	ec:4.2.1.17	6	c12833_g1_i1, c17115_g1_i1, c18276_g1_i1, c18276_g1_i2, c18512_g1_i1, c27993_g1_i1	map00281
Geraniol degradation	27	dehydrogenase (NADP+)	ec:1.1.1.183	3	c14989_g1_i1, c16482_g1_i1, c16482_g1_i2	map00281
Geraniol degradation	27	lyase	ec:4.1.3.4	6	c18370_g1_i1, c18370_g1_i2, c21484_g1_i1, c21484_g1_i2, c21484_g1_i4, c21484_g1_i5	map00281
Geraniol degradation	27	C-acyltransferase	ec:2.3.1.16	4	c1052_g1_i1, c16561_g2_i1, c18163_g1_i1, c30439_g1_i1	map00281
Geraniol degradation	27	dehydrogenase	ec:1.1.1.35	9	c8933_g1_i1, c13797_g1_i1, c13797_g1_i2, c20940_g1_i1, c20940_g1_i2, c21539_g1_i1, c27993_g1_i1, c40264_g1_i1, c42266_g1_i1	map00281
Valine, leucine and isoleucine degradation	77	oxidase	ec:1.4.3.2	2	c6740_g1_i1, c19496_g2_i1	map00280
Valine, leucine and isoleucine degradation	77	hydratase	ec:4.2.1.18	1	c12447_g1_i1	map00280
Valine, leucine and isoleucine degradation	77	hydratase	ec:4.2.1.17	6	c12833_g1_i1, c17115_g1_i1, c18276_g1_i1, c18276_g1_i2, c18512_g1_i1, c27993_g1_i1	map00280
Valine, leucine and isoleucine degradation	77	carboxylase	ec:6.4.1.4	1	c17864_g1_i1	map00280
Valine, leucine and isoleucine degradation	77	lyase	ec:4.1.3.4	6	c18370_g1_i1, c18370_g1_i2, c21484_g1_i1, c21484_g1_i2, c21484_g1_i4, c21484_g1_i5	map00280
Valine, leucine and isoleucine degradation	77	oxidase	ec:1.2.3.1	4	c6641_g1_i1, c8238_g1_i1, c24821_g1_i1, c37214_g1_i1	map00280
Valine, leucine and isoleucine degradation	77	(2-methylpropanoyl)transferase	ec:2.3.1.168	2	c6720_g1_i1, c11628_g1_i1	map00280
Valine, leucine and isoleucine degradation	77	C-acyltransferase	ec:2.3.1.16	4	c1052_g1_i1, c16561_g2_i1, c18163_g1_i1, c30439_g1_i1	map00280
Valine, leucine and isoleucine degradation	77	dehydrogenase (NAD+)	ec:1.2.1.3	7	c12134_g1_i1, c16809_g1_i1, c19245_g2_i1, c19845_g1_i1, c19990_g1_i1, c23635_g1_i1, c30949_g1_i1	map00280
Valine, leucine and isoleucine degradation	77	C-acetyltransferase	ec:2.3.1.9	2	c8889_g1_i1, c8889_g1_i2	map00280
Valine, leucine and isoleucine degradation	77	dehydrogenase	ec:1.1.1.35	9	c8933_g1_i1, c13797_g1_i1, c13797_g1_i2, c20940_g1_i1, c20940_g1_i2, c21539_g1_i1, c27993_g1_i1, c40264_g1_i1, c42266_g1_i1	map00280
Valine, leucine and isoleucine degradation	77	dehydrogenase	ec:1.1.1.31	11	c5810_g1_i1, c10348_g1_i1, c15260_g1_i1, c17730_g1_i1, c17730_g1_i2, c17730_g1_i3, c23356_g1_i1, c29525_g1_i1, c31843_g1_i1, c32493_g1_i1, c41471_g1_i1	map00280
Valine, leucine and isoleucine degradation	77	dehydrogenase (2-methylpropanoyl-transferring)	ec:1.2.4.4	1	c29597_g1_i1	map00280
Valine, leucine and isoleucine degradation	77	synthase	ec:2.3.3.10	1	c21881_g1_i1	map00280
Valine, leucine and isoleucine degradation	77	dehydrogenase	ec:1.8.1.4	3	c267_g1_i1, c19703_g1_i1, c20184_g2_i1	map00280
Valine, leucine and isoleucine degradation	77	transaminase	ec:2.6.1.42	3	c4491_g1_i1, c19137_g1_i1, c22294_g1_i1	map00280
Valine, leucine and isoleucine degradation	77	dehydrogenase (CoA-acylating)	ec:1.2.1.27	15	c9367_g1_i1, c9367_g1_i2, c12716_g1_i1, c19055_g1_i1, c19055_g1_i2, c19055_g1_i3, c19055_g1_i4, c19055_g1_i5, c19055_g1_i6, c19055_g1_i7, c19055_g1_i9, c20173_g6_i1, c24397_g1_i1, c35600_g1_i1, c37325_g1_i1	map00280
Primary bile acid biosynthesis	12	5beta-reductase	ec:1.3.1.3	2	c9336_g1_i1, c19548_g1_i1	map00120
Primary bile acid biosynthesis	12	hydratase	ec:4.2.1.107	1	c15225_g1_i1	map00120
Primary bile acid biosynthesis	12	dehydrogenase	ec:1.1.1.35	9	c8933_g1_i1, c13797_g1_i1, c13797_g1_i2, c20940_g1_i1, c20940_g1_i2, c21539_g1_i1, c27993_g1_i1, c40264_g1_i1, c42266_g1_i1	map00120
Pantothenate and CoA biosynthesis	39	dehydrogenase (NADP+)	ec:1.3.1.2	2	c18489_g1_i1, c18489_g1_i2	map00770
Pantothenate and CoA biosynthesis	39	hydroxymethyltransferase	ec:2.1.2.11	2	c14101_g1_i1, c14101_g1_i2	map00770
Pantothenate and CoA biosynthesis	39	decarboxylase	ec:4.1.1.36	2	c11131_g1_i1, c30994_g1_i1	map00770
Pantothenate and CoA biosynthesis	39	ligase	ec:6.3.2.1	2	c1309_g1_i1, c29531_g1_i1	map00770
Pantothenate and CoA biosynthesis	39	ec:3.5.1.6 beta-ureidopropionase	ec:3.5.1.6	1	c14443_g1_i1	map00770
Pantothenate and CoA biosynthesis	39	synthase	ec:2.2.1.6	11	c61_g1_i1, c5130_g1_i1, c14774_g1_i1, c15143_g1_i1, c15662_g1_i1, c15662_g1_i2, c15662_g1_i3, c19037_g1_i1, c21881_g3_i1, c21881_g3_i2, c21881_g3_i4	map00770
Pantothenate and CoA biosynthesis	39	adenylyltransferase	ec:2.7.7.3	4	c21045_g2_i1, c21045_g2_i3, c21045_g2_i5, c21045_g2_i6	map00770
Pantothenate and CoA biosynthesis	39	reductoisomerase	ec:1.1.1.86	1	c19802_g1_i1	map00770
Pantothenate and CoA biosynthesis	39	synthase	ec:2.7.8.7	2	c8541_g1_i1, c12420_g1_i2	map00770
Pantothenate and CoA biosynthesis	39	transaminase	ec:2.6.1.42	3	c4491_g1_i1, c19137_g1_i1, c22294_g1_i1	map00770
Pantothenate and CoA biosynthesis	39	kinase	ec:2.7.1.33	3	c14096_g1_i1, c19078_g1_i1, c19078_g1_i2	map00770
Pantothenate and CoA biosynthesis	39	dehydratase	ec:4.2.1.9	2	c20748_g1_i1, c20748_g1_i2	map00770
Pantothenate and CoA biosynthesis	39	kinase	ec:2.7.1.24	4	c18662_g2_i1, c18662_g2_i2, c18662_g2_i3, c18662_g2_i4	map00770
Other types of O-glycan biosynthesis	6	3-beta-glucuronosyltransferase	ec:2.4.1.135	4	c584_g1_i1, c6280_g1_i1, c6280_g1_i2, c18267_g1_i1	map00514
Other types of O-glycan biosynthesis	6	mannosyltransferase	ec:2.4.1.109	1	c17289_g1_i1	map00514
Other types of O-glycan biosynthesis	6	GDP-L-fucose:polypeptide fucosyltransferase	ec:2.4.1.221	1	c26819_g1_i1	map00514
Various types of N-glycan biosynthesis	18	2-beta-D-xylosyltransferase	ec:2.4.2.38	1	c9979_g1_i1	map00513
Various types of N-glycan biosynthesis	18	hexosaminidase	ec:3.2.1.52	3	c12037_g1_i1, c19508_g1_i1, c21444_g3_i1	map00513
Various types of N-glycan biosynthesis	18	2-beta-N-acetylglucosaminyltransferase	ec:2.4.1.143	1	c15169_g1_i1	map00513
Various types of N-glycan biosynthesis	18	alpha-1,3-mannosyltransferase	ec:2.4.1.132	3	c18734_g1_i1, c18734_g1_i2, c26683_g1_i1	map00513
Various types of N-glycan biosynthesis	18	2-beta-N-acetylglucosaminyltransferase	ec:2.4.1.101	2	c17144_g1_i1, c17144_g1_i2	map00513
Various types of N-glycan biosynthesis	18	1,3-1,6-alpha-mannosidase	ec:3.2.1.114	1	c10596_g1_i1	map00513
Various types of N-glycan biosynthesis	18	1,2-alpha-mannosidase	ec:3.2.1.113	6	c11881_g1_i1, c11881_g1_i2, c16115_g1_i1, c19706_g1_i1, c19706_g1_i2, c20320_g1_i2	map00513
Various types of N-glycan biosynthesis	18	alpha-1,6-mannosyltransferase	ec:2.4.1.232	3	c18734_g1_i1, c18734_g1_i2, c26683_g1_i1	map00513
Various types of N-glycan biosynthesis	18	3-alpha-L-fucosyltransferase	ec:2.4.1.214	1	c16278_g1_i1	map00513
Mucin type O-Glycan biosynthesis	1	alpha-2,3-sialyltransferase	ec:2.4.99.4	1	c17357_g1_i1	map00512
Sesquiterpenoid and triterpenoid biosynthesis	12	synthase	ec:4.2.3.23	1	c1848_g1_i1	map00909
Sesquiterpenoid and triterpenoid biosynthesis	12	monooxygenase	ec:1.14.13.132	3	c16370_g1_i1, c19570_g1_i1, c20379_g1_i1	map00909
Sesquiterpenoid and triterpenoid biosynthesis	12	synthase	ec:2.5.1.21	5	c18421_g1_i1, c18421_g1_i2, c18421_g1_i3, c37136_g1_i1, c38998_g1_i1	map00909
Sesquiterpenoid and triterpenoid biosynthesis	12	dehydrogenase (NADP+)	ec:1.1.1.216	3	c15488_g1_i1, c15488_g1_i2, c15488_g1_i3	map00909
Zeatin biosynthesis	8	dimethylallyltransferase	ec:2.5.1.27	3	c10594_g1_i1, c25555_g1_i1, c28576_g1_i1	map00908
Zeatin biosynthesis	8	dehydrogenase	ec:1.5.99.12	5	c12163_g1_i1, c15482_g1_i1, c15482_g1_i2, c15482_g1_i3, c30012_g1_i1	map00908
Other glycan degradation	57	endo-beta-N-acetylglucosaminidase	ec:3.2.1.96	2	c24376_g1_i1, c25546_g1_i1	map00511
Other glycan degradation	57	hexosaminidase	ec:3.2.1.52	3	c12037_g1_i1, c19508_g1_i1, c21444_g3_i1	map00511
Other glycan degradation	57	alpha-fucosidase	ec:3.2.1.51	3	c6682_g1_i1, c14017_g1_i1, c16829_g1_i1	map00511
Other glycan degradation	57	psychosine hydrolase	ec:3.2.1.45	3	c7021_g1_i1, c13266_g1_i1, c21534_g1_i1	map00511
Other glycan degradation	57	mannanase	ec:3.2.1.25	2	c19107_g1_i1, c19107_g1_i2	map00511
Other glycan degradation	57	alpha-D-mannosidase	ec:3.2.1.24	10	c5338_g1_i1, c14109_g1_i1, c14109_g1_i2, c19007_g1_i1, c21447_g1_i1, c21447_g1_i2, c21447_g1_i3, c21679_g1_i1, c21679_g1_i2, c21679_g1_i3	map00511
Other glycan degradation	57	lactase (ambiguous)	ec:3.2.1.23	33	c1846_g1_i1, c2721_g1_i1, c6460_g1_i1, c6905_g1_i1, c7057_g1_i1, c7278_g1_i1, c7695_g1_i1, c7695_g1_i2, c8081_g1_i1, c8358_g1_i1, c13779_g1_i1, c14500_g1_i1, c16950_g1_i1, c17262_g1_i1, c18811_g1_i1, c19775_g1_i1, c20505_g1_i1, c20576_g1_i1, c20576_g1_i2, c20576_g1_i3, c20629_g1_i1, c20945_g1_i2, c21085_g1_i1, c25826_g1_i1, c27831_g1_i1, c28552_g1_i1, c28565_g1_i1, c30689_g1_i1, c31097_g1_i1, c32…	map00511
Other glycan degradation	57	aspartylglucosylamine deaspartylase	ec:3.5.1.26	1	c12213_g1_i1	map00511
Citrate cycle (TCA cycle)	86	carboxykinase (ATP)	ec:4.1.1.49	5	c19731_g1_i1, c23713_g1_i1, c34401_g1_i1, c37308_g1_i1, c42972_g1_i1	map00020
Citrate cycle (TCA cycle)	86	citrate synthase	ec:2.3.3.8	8	c8758_g1_i1, c9033_g1_i1, c9363_g1_i1, c12986_g1_i1, c12986_g1_i2, c17659_g1_i1, c18730_g1_i1, c18730_g2_i1	map00020
Citrate cycle (TCA cycle)	86	(Si)-synthase	ec:2.3.3.1	8	c2083_g1_i1, c14892_g1_i1, c19468_g1_i1, c19468_g1_i2, c24292_g1_i1, c29635_g1_i1, c37332_g1_i1, c40696_g1_i1	map00020
Citrate cycle (TCA cycle)	86	ligase (ADP-forming)	ec:6.2.1.5	10	c8758_g1_i1, c9033_g1_i1, c9363_g1_i1, c12986_g1_i1, c12986_g1_i2, c13786_g1_i1, c17099_g1_i1, c17659_g1_i1, c18730_g1_i1, c18730_g2_i1	map00020
Citrate cycle (TCA cycle)	86	ligase (GDP-forming)	ec:6.2.1.4	2	c19668_g1_i1, c32201_g1_i1	map00020
Citrate cycle (TCA cycle)	86	succinyltransferase	ec:2.3.1.61	1	c18189_g1_i1	map00020
Citrate cycle (TCA cycle)	86	dehydrogenase	ec:1.3.5.1	3	c16059_g1_i1, c19785_g1_i1, c19785_g1_i2	map00020
Citrate cycle (TCA cycle)	86	acetyltransferase	ec:2.3.1.12	2	c11628_g1_i1, c20162_g1_i1	map00020
Citrate cycle (TCA cycle)	86	dehydrogenase (NADP+)	ec:1.1.1.42	7	c4314_g1_i1, c9227_g1_i1, c14961_g1_i1, c14961_g1_i2, c19317_g1_i1, c19317_g1_i2, c19317_g1_i3	map00020
Citrate cycle (TCA cycle)	86	dehydrogenase (NAD+)	ec:1.1.1.41	2	c14952_g1_i1, c15403_g1_i1	map00020
Citrate cycle (TCA cycle)	86	dehydrogenase	ec:1.1.1.37	12	c10397_g1_i1, c10627_g1_i1, c14808_g1_i1, c15120_g1_i1, c15318_g1_i1, c18564_g1_i1, c20314_g1_i1, c20314_g1_i2, c20314_g1_i3, c27075_g1_i1, c30707_g1_i1, c38714_g1_i1	map00020
Citrate cycle (TCA cycle)	86	dehydrogenase (succinyl-transferring)	ec:1.2.4.2	7	c21120_g1_i1, c22035_g1_i1, c28899_g1_i1, c34733_g1_i1, c39894_g1_i1, c41228_g1_i1, c41427_g1_i1	map00020
Citrate cycle (TCA cycle)	86	dehydrogenase (acetyl-transferring)	ec:1.2.4.1	15	c4534_g1_i1, c7938_g1_i1, c7938_g1_i2, c9126_g1_i1, c13252_g1_i1, c15888_g1_i1, c17697_g1_i1, c18037_g1_i1, c18097_g1_i1, c20166_g1_i1, c20166_g1_i2, c24829_g1_i1, c25216_g1_i1, c31285_g1_i1, c34681_g1_i1	map00020
Citrate cycle (TCA cycle)	86	dehydrogenase	ec:1.8.1.4	3	c267_g1_i1, c19703_g1_i1, c20184_g2_i1	map00020
Citrate cycle (TCA cycle)	86	hydratase	ec:4.2.1.3	8	c3995_g1_i1, c18467_g1_i1, c18467_g1_i2, c20593_g1_i1, c21626_g1_i1, c21626_g2_i1, c21626_g2_i2, c36326_g1_i1	map00020
Citrate cycle (TCA cycle)	86	hydratase	ec:4.2.1.2	1	c18983_g1_i1	map00020
One carbon pool by folate	46	ligase	ec:6.3.4.3	1	c19503_g1_i1	map00670
One carbon pool by folate	46	S-aminomethyldihydrolipoylprotein:(6S)-tetrahydrofolate aminomethyltransferase (ammonia-forming)	ec:2.1.2.10	6	c13267_g1_i1, c17763_g1_i2, c17900_g1_i1, c21691_g1_i2, c28160_g1_i1, c39166_g1_i1	map00670
One carbon pool by folate	46	reductase [NAD(P)H]	ec:1.5.1.20	2	c20134_g1_i1, c20134_g1_i2	map00670
One carbon pool by folate	46	synthase	ec:2.1.1.45	2	c930_g1_i1, c15706_g1_i1	map00670
One carbon pool by folate	46	formyltransferase	ec:2.1.2.9	8	c21450_g1_i1, c21450_g1_i2, c21450_g1_i3, c21450_g1_i4, c21450_g1_i5, c21450_g1_i6, c21450_g1_i7, c21450_g1_i8	map00670
One carbon pool by folate	46	formyltransferase	ec:2.1.2.3	1	c18387_g1_i1	map00670
One carbon pool by folate	46	formyltransferase	ec:2.1.2.2	1	c12381_g1_i1	map00670
One carbon pool by folate	46	hydroxymethyltransferase	ec:2.1.2.1	8	c3740_g1_i1, c5556_g1_i1, c13420_g1_i1, c14162_g1_i1, c18601_g1_i1, c19813_g1_i1, c19813_g2_i1, c21185_g1_i1	map00670
One carbon pool by folate	46	cyclohydrolase	ec:3.5.4.9	4	c13253_g1_i1, c16089_g1_i1, c16089_g1_i2, c16089_g1_i3	map00670
One carbon pool by folate	46	synthase	ec:2.1.1.13	4	c3032_g1_i1, c21490_g1_i1, c24769_g1_i1, c38034_g1_i1	map00670
One carbon pool by folate	46	cyclo-ligase	ec:6.3.3.2	5	c13381_g1_i1, c20083_g1_i1, c20083_g1_i2, c20083_g1_i3, c20083_g1_i4	map00670
One carbon pool by folate	46	deformylase	ec:3.5.1.10	3	c21450_g1_i7, c23225_g1_i1, c29295_g1_i1	map00670
One carbon pool by folate	46	dehydrogenase (NADP+)	ec:1.5.1.5	5	c13253_g1_i1, c14070_g1_i1, c16089_g1_i1, c16089_g1_i2, c16089_g1_i3	map00670
One carbon pool by folate	46	reductase	ec:1.5.1.3	3	c930_g1_i1, c15706_g1_i1, c29349_g1_i1	map00670
N-Glycan biosynthesis	34	N-acetylglucosaminephosphotransferase	ec:2.7.8.15	2	c18968_g1_i2, c18968_g1_i3	map00510
N-Glycan biosynthesis	34	1,3-alpha-glucosidase	ec:3.2.1.84	1	c21339_g1_i1	map00510
N-Glycan biosynthesis	34	4-beta-N-acetylglucosaminyltransferase	ec:2.4.1.144	12	c2007_g1_i1, c2029_g1_i1, c3671_g1_i1, c5844_g1_i1, c12269_g1_i1, c13723_g1_i1, c19303_g1_i1, c19303_g1_i2, c19303_g2_i1, c26767_g1_i1, c37062_g1_i1, c37668_g1_i1	map00510
N-Glycan biosynthesis	34	2-beta-N-acetylglucosaminyltransferase	ec:2.4.1.143	1	c15169_g1_i1	map00510
N-Glycan biosynthesis	34	alpha-1,3-mannosyltransferase	ec:2.4.1.132	3	c18734_g1_i1, c18734_g1_i2, c26683_g1_i1	map00510
N-Glycan biosynthesis	34	beta-glucosyltransferase	ec:2.4.1.117	3	c17231_g1_i1, c17231_g1_i2, c17231_g1_i3	map00510
N-Glycan biosynthesis	34	2-beta-N-acetylglucosaminyltransferase	ec:2.4.1.101	2	c17144_g1_i1, c17144_g1_i2	map00510
N-Glycan biosynthesis	34	1,3-1,6-alpha-mannosidase	ec:3.2.1.114	1	c10596_g1_i1	map00510
N-Glycan biosynthesis	34	1,2-alpha-mannosidase	ec:3.2.1.113	6	c11881_g1_i1, c11881_g1_i2, c16115_g1_i1, c19706_g1_i1, c19706_g1_i2, c20320_g1_i2	map00510
N-Glycan biosynthesis	34	glucosidase	ec:3.2.1.106	2	c14896_g1_i1, c14896_g1_i2	map00510
N-Glycan biosynthesis	34	beta-D-mannosyltransferase	ec:2.4.1.83	1	c10600_g1_i1	map00510
Carotenoid biosynthesis	21	de-epoxidase	ec:1.10.99.3	2	c19784_g1_i1, c19784_g1_i2	map00906
Carotenoid biosynthesis	21	desaturase	ec:1.3.5.6	1	c17120_g1_i1	map00906
Carotenoid biosynthesis	21	acid 8'-hydroxylase	ec:1.14.13.93	10	c15700_g1_i1, c15700_g1_i2, c15700_g1_i3, c19746_g1_i1, c19746_g1_i2, c25123_g1_i1, c37873_g1_i1, c38744_g1_i1, c41816_g1_i1, c43295_g1_i1	map00906
Carotenoid biosynthesis	21	epoxidase	ec:1.14.13.90	3	c18993_g1_i1, c19182_g1_i1, c19182_g1_i2	map00906
Carotenoid biosynthesis	21	dioxygenase	ec:1.13.11.51	4	c2103_g1_i1, c3573_g1_i1, c5213_g1_i1, c18374_g1_i2	map00906
Carotenoid biosynthesis	21	synthase	ec:2.5.1.32	1	c18022_g1_i1	map00906
Diterpenoid biosynthesis	21	III 10-O-acetyltransferase	ec:2.3.1.167	1	c38628_g1_i1	map00904
Diterpenoid biosynthesis	21	O-acetyltransferase	ec:2.3.1.162	1	c25171_g1_i1	map00904
Diterpenoid biosynthesis	21	3beta-dioxygenase	ec:1.14.11.15	4	c19436_g1_i1, c26167_g1_i1, c30489_g1_i1, c39824_g1_i1	map00904
Diterpenoid biosynthesis	21	2beta-dioxygenase	ec:1.14.11.13	1	c25059_g1_i1	map00904
Diterpenoid biosynthesis	21	oxidase	ec:1.14.13.78	2	c5095_g1_i1, c23624_g1_i1	map00904
Diterpenoid biosynthesis	21	13alpha-hydroxylase	ec:1.14.13.77	11	c71_g1_i1, c2801_g1_i1, c2801_g1_i2, c9446_g1_i1, c9446_g2_i1, c14035_g1_i1, c14035_g1_i2, c14035_g1_i3, c26021_g1_i1, c33371_g1_i1, c37869_g1_i1	map00904
Diterpenoid biosynthesis	21	10beta-hydroxylase	ec:1.14.13.76	1	c9418_g1_i1	map00904
Limonene and pinene degradation	15	hydratase	ec:4.2.1.17	6	c12833_g1_i1, c17115_g1_i1, c18276_g1_i1, c18276_g1_i2, c18512_g1_i1, c27993_g1_i1	map00903
Limonene and pinene degradation	15	dehydrogenase (NAD+)	ec:1.2.1.3	7	c12134_g1_i1, c16809_g1_i1, c19245_g2_i1, c19845_g1_i1, c19990_g1_i1, c23635_g1_i1, c30949_g1_i1	map00903
Limonene and pinene degradation	15	6-monooxygenase	ec:1.14.13.48	2	c32851_g1_i1, c37736_g1_i1	map00903
Monoterpenoid biosynthesis	21	bornyl pyrophosphate hydrolase	ec:3.1.7.3	1	c25952_g1_i1	map00902
Monoterpenoid biosynthesis	21	synthase	ec:4.2.3.26	4	c1674_g1_i1, c22668_g1_i1, c25952_g1_i1, c36117_g1_i1	map00902
Monoterpenoid biosynthesis	21	synthase	ec:4.2.3.15	1	c35419_g1_i1	map00902
Monoterpenoid biosynthesis	21	synthase	ec:1.14.13.104	1	c23382_g1_i1	map00902
Monoterpenoid biosynthesis	21	6-monooxygenase	ec:1.14.13.48	2	c32851_g1_i1, c37736_g1_i1	map00902
Monoterpenoid biosynthesis	21	3-monooxygenase	ec:1.14.13.47	2	c32851_g1_i1, c37736_g1_i1	map00902
Monoterpenoid biosynthesis	21	synthase	ec:1.3.3.9	3	c6660_g1_i1, c32287_g1_i1, c39826_g1_i1	map00902
Monoterpenoid biosynthesis	21	reductase	ec:1.3.1.82	6	c3365_g1_i1, c20645_g1_i1, c20645_g1_i2, c20645_g1_i3, c20645_g1_i4, c20645_g1_i5	map00902
Monoterpenoid biosynthesis	21	reductase	ec:1.3.1.81	4	c3449_g1_i1, c20444_g1_i2, c20444_g1_i3, c20444_g1_i4	map00902
Monoterpenoid biosynthesis	21	dehydrogenase	ec:1.1.1.208	1	c20645_g1_i4	map00902
Monoterpenoid biosynthesis	21	diphosphate synthase	ec:5.5.1.8	1	c36117_g1_i1	map00902
Glucosinolate biosynthesis	3	transaminase	ec:2.6.1.42	3	c4491_g1_i1, c19137_g1_i1, c22294_g1_i1	map00966
beta-Alanine metabolism	57	dehydrogenase (NADP+)	ec:1.3.1.2	2	c18489_g1_i1, c18489_g1_i2	map00410
beta-Alanine metabolism	57	decarboxylase	ec:4.1.1.15	8	c2602_g1_i1, c17631_g1_i1, c19528_g1_i1, c19528_g2_i1, c19528_g3_i1, c22118_g1_i1, c31383_g1_i1, c42155_g1_i1	map00410
beta-Alanine metabolism	57	hydratase	ec:4.2.1.17	6	c12833_g1_i1, c17115_g1_i1, c18276_g1_i1, c18276_g1_i2, c18512_g1_i1, c27993_g1_i1	map00410
beta-Alanine metabolism	57	oxidase	ec:1.4.3.21	16	c93_g1_i1, c93_g1_i2, c445_g1_i1, c1711_g1_i1, c9584_g1_i1, c9584_g1_i2, c10428_g1_i1, c15482_g1_i2, c22559_g1_i1, c24352_g1_i1, c29488_g1_i1, c29752_g1_i1, c32392_g1_i1, c34617_g1_i1, c38003_g1_i1, c40260_g1_i1	map00410
beta-Alanine metabolism	57	ligase	ec:6.3.2.1	2	c1309_g1_i1, c29531_g1_i1	map00410
beta-Alanine metabolism	57	ec:3.5.1.6 beta-ureidopropionase	ec:3.5.1.6	1	c14443_g1_i1	map00410
beta-Alanine metabolism	57	dehydrogenase [NAD(P)+]	ec:1.2.1.5	6	c12134_g1_i1, c12929_g1_i1, c16905_g1_i1, c19730_g1_i1, c19990_g1_i1, c20266_g1_i1	map00410
beta-Alanine metabolism	57	dehydrogenase (NAD+)	ec:1.2.1.3	7	c12134_g1_i1, c16809_g1_i1, c19245_g2_i1, c19845_g1_i1, c19990_g1_i1, c23635_g1_i1, c30949_g1_i1	map00410
beta-Alanine metabolism	57	synthase	ec:2.5.1.22	4	c5031_g1_i1, c7388_g1_i1, c16045_g1_i1, c39485_g1_i1	map00410
beta-Alanine metabolism	57	synthase	ec:2.5.1.16	8	c4074_g1_i1, c7388_g1_i1, c11889_g1_i1, c16045_g1_i1, c16087_g1_i1, c20050_g2_i1, c20050_g3_i1, c20050_g2_i2	map00410
beta-Alanine metabolism	57	transaminase	ec:2.6.1.19	1	c20633_g1_i1	map00410
Indole alkaloid biosynthesis	19	synthase	ec:4.3.3.2	4	c16634_g2_i1, c16634_g2_i2, c19633_g1_i1, c19633_g1_i3	map00901
Indole alkaloid biosynthesis	19	decarboxylase	ec:4.1.1.28	6	c15966_g1_i1, c15966_g1_i2, c22582_g1_i1, c33927_g1_i1, c35484_g1_i1, c37097_g1_i1	map00901
Indole alkaloid biosynthesis	19	esterase	ec:3.1.1.78	4	c12360_g1_i1, c16217_g1_i1, c22599_g1_i1, c27143_g1_i1	map00901
Indole alkaloid biosynthesis	19	beta-glucosidase	ec:3.2.1.125	3	c9492_g1_i1, c20812_g2_i1, c20812_g2_i2	map00901
Indole alkaloid biosynthesis	19	beta-glucosidase	ec:3.2.1.105	2	c31641_g1_i1, c43231_g1_i1	map00901
Indole alkaloid biosynthesis	19	glucosyltransferase	ec:2.4.1.219	3	c9492_g1_i1, c20812_g2_i1, c20812_g2_i2	map00901
Terpenoid backbone biosynthesis	60	decarboxylase	ec:4.1.1.33	2	c21338_g1_i1, c21338_g1_i2	map00900
Terpenoid backbone biosynthesis	60	O-methyltransferase	ec:2.1.1.100	3	c2847_g1_i1, c40631_g1_i1, c41907_g1_i1	map00900
Terpenoid backbone biosynthesis	60	synthase	ec:2.2.1.7	11	c18619_g1_i1, c18927_g1_i1, c21236_g1_i1, c21236_g1_i2, c23107_g1_i1, c31099_g1_i1, c31571_g1_i1, c35590_g1_i1, c37988_g1_i1, c37988_g1_i2, c39636_g1_i1	map00900
Terpenoid backbone biosynthesis	60	diphosphate reductase	ec:1.17.1.2	2	c20336_g1_i2, c20336_g1_i4	map00900
Terpenoid backbone biosynthesis	60	4-phosphate cytidylyltransferase	ec:2.7.7.60	1	c14178_g1_i1	map00900
Terpenoid backbone biosynthesis	60	geranyl-diphosphate synthase	ec:2.5.1.1	10	c14885_g1_i1, c15687_g1_i1, c15687_g1_i2, c17442_g1_i1, c17442_g1_i2, c17442_g1_i4, c17442_g1_i5, c17645_g1_i1, c18381_g1_i1, c34470_g1_i1	map00900
Terpenoid backbone biosynthesis	60	2,4-cyclodiphosphate synthase	ec:4.6.1.12	1	c16769_g1_i1	map00900
Terpenoid backbone biosynthesis	60	synthase	ec:1.17.7.1	8	c19338_g1_i1, c19338_g1_i2, c20336_g1_i1, c20336_g1_i2, c20336_g1_i3, c20336_g1_i4, c37755_g1_i1, c39347_g1_i1	map00900
Terpenoid backbone biosynthesis	60	5'-diphospho)-2-C-methyl-D-erythritol kinase	ec:2.7.1.148	1	c19274_g1_i1	map00900
Terpenoid backbone biosynthesis	60	reductoisomerase	ec:1.1.1.267	1	c19009_g1_i1	map00900
Terpenoid backbone biosynthesis	60	farnesyltransferase	ec:2.5.1.58	1	c15645_g1_i1	map00900
Terpenoid backbone biosynthesis	60	C-acetyltransferase	ec:2.3.1.9	2	c8889_g1_i1, c8889_g1_i2	map00900
Terpenoid backbone biosynthesis	60	reductase (NADPH)	ec:1.1.1.34	6	c14906_g1_i1, c19296_g1_i1, c19296_g2_i1, c19296_g1_i2, c19296_g3_i1, c21315_g1_i1	map00900
Terpenoid backbone biosynthesis	60	synthase [(2E,6E)-farnesyl-diphosphate specific]	ec:2.5.1.31	1	c21909_g2_i1	map00900
Terpenoid backbone biosynthesis	60	diphosphate synthase	ec:2.5.1.30	5	c17442_g1_i1, c17442_g1_i2, c17442_g1_i4, c17442_g1_i5, c21627_g2_i1	map00900
Terpenoid backbone biosynthesis	60	diphosphate synthase	ec:2.5.1.29	6	c13153_g1_i1, c14885_g1_i1, c15645_g1_i1, c15687_g1_i1, c15687_g1_i2, c34470_g1_i1	map00900
Terpenoid backbone biosynthesis	60	cis-polyprenylcistransferase	ec:2.5.1.20	1	c40576_g1_i1	map00900
Terpenoid backbone biosynthesis	60	dehydrogenase (NADP+)	ec:1.1.1.216	3	c15488_g1_i1, c15488_g1_i2, c15488_g1_i3	map00900
Terpenoid backbone biosynthesis	60	diphosphate synthase	ec:2.5.1.10	6	c14885_g1_i1, c15687_g1_i1, c15687_g1_i2, c17645_g1_i1, c18381_g1_i1, c34470_g1_i1	map00900
Terpenoid backbone biosynthesis	60	synthase	ec:2.3.3.10	1	c21881_g1_i1	map00900
Terpenoid backbone biosynthesis	60	Delta-isomerase	ec:5.3.3.2	3	c9405_g1_i1, c18117_g2_i1, c21263_g1_i1	map00900
Terpenoid backbone biosynthesis	60	kinase	ec:2.7.1.36	2	c17875_g1_i1, c17875_g1_i2	map00900
Betalain biosynthesis	6	decarboxylase	ec:4.1.1.28	6	c15966_g1_i1, c15966_g1_i2, c22582_g1_i1, c33927_g1_i1, c35484_g1_i1, c37097_g1_i1	map00965
D-Alanine metabolism	5	ligase	ec:6.3.2.4	5	c18678_g1_i1, c18678_g1_i2, c18678_g1_i3, c18678_g1_i4, c18678_g1_i5	map00473
D-Glutamine and D-glutamate metabolism	5	ligase	ec:6.3.2.8	1	c31862_g1_i1	map00471
D-Glutamine and D-glutamate metabolism	5	dehydrogenase [NAD(P)+]	ec:1.4.1.3	4	c14656_g1_i1, c16637_g1_i1, c21244_g1_i1, c21244_g1_i2	map00471
Tropane, piperidine and pyridine alkaloid biosynthesis	37	oxidase	ec:1.4.3.21	16	c93_g1_i1, c93_g1_i2, c445_g1_i1, c1711_g1_i1, c9584_g1_i1, c9584_g1_i2, c10428_g1_i1, c15482_g1_i2, c22559_g1_i1, c24352_g1_i1, c29488_g1_i1, c29752_g1_i1, c32392_g1_i1, c34617_g1_i1, c38003_g1_i1, c40260_g1_i1	map00960
Tropane, piperidine and pyridine alkaloid biosynthesis	37	O-tigloyltransferase	ec:2.3.1.93	1	c22787_g1_i1	map00960
Tropane, piperidine and pyridine alkaloid biosynthesis	37	reductase	ec:1.1.1.237	1	c18297_g1_i1	map00960
Tropane, piperidine and pyridine alkaloid biosynthesis	37	transaminase	ec:2.6.1.57	19	c167_g1_i1, c3375_g1_i1, c11960_g1_i1, c15833_g1_i1, c16080_g1_i1, c16080_g1_i2, c16180_g1_i2, c17572_g1_i1, c18047_g1_i1, c18908_g1_i1, c18908_g1_i2, c19398_g1_i1, c19428_g2_i1, c19629_g1_i1, c19629_g1_i2, c19873_g1_i1, c19873_g1_i2, c19958_g1_i1, c24318_g1_i1	map00960
Tropane, piperidine and pyridine alkaloid biosynthesis	37	transaminase	ec:2.6.1.9	17	c167_g1_i1, c3375_g1_i1, c11960_g1_i1, c15833_g1_i1, c16080_g1_i1, c16080_g1_i2, c18047_g1_i1, c18908_g1_i1, c18908_g1_i2, c19398_g1_i1, c19428_g2_i1, c19629_g1_i1, c19629_g1_i2, c19873_g1_i1, c19873_g1_i2, c19958_g1_i1, c24318_g1_i1	map00960
Tropane, piperidine and pyridine alkaloid biosynthesis	37	transaminase	ec:2.6.1.5	17	c167_g1_i1, c3375_g1_i1, c11960_g1_i1, c15833_g1_i1, c16080_g1_i1, c16080_g1_i2, c18047_g1_i1, c18908_g1_i1, c18908_g1_i2, c19398_g1_i1, c19428_g2_i1, c19629_g1_i1, c19629_g1_i2, c19873_g1_i1, c19873_g1_i2, c19958_g1_i1, c24318_g1_i1	map00960
Tropane, piperidine and pyridine alkaloid biosynthesis	37	transaminase	ec:2.6.1.1	19	c167_g1_i1, c3375_g1_i1, c11960_g1_i1, c15833_g1_i1, c16080_g1_i1, c16080_g1_i2, c16180_g1_i2, c17572_g1_i1, c18047_g1_i1, c18908_g1_i1, c18908_g1_i2, c19398_g1_i1, c19428_g2_i1, c19629_g1_i1, c19629_g1_i2, c19873_g1_i1, c19873_g1_i2, c19958_g1_i1, c24318_g1_i1	map00960
Lysine degradation	53	dehydrogenase (NADP+, L-glutamate-forming)	ec:1.5.1.10	3	c24638_g1_i1, c39269_g1_i1, c41455_g1_i1	map00310
Lysine degradation	53	hydratase	ec:4.2.1.17	6	c12833_g1_i1, c17115_g1_i1, c18276_g1_i1, c18276_g1_i2, c18512_g1_i1, c27993_g1_i1	map00310
Lysine degradation	53	N-methyltransferase	ec:2.1.1.43	19	c391_g1_i1, c1001_g1_i1, c7658_g1_i1, c7869_g1_i1, c8194_g1_i1, c8194_g2_i1, c10798_g1_i1, c11242_g1_i1, c13741_g1_i1, c15904_g1_i1, c16205_g1_i1, c17290_g1_i1, c19170_g1_i1, c19170_g1_i2, c19170_g1_i3, c31342_g1_i1, c34130_g1_i1, c38717_g1_i1, c41280_g1_i1	map00310
Lysine degradation	53	succinyltransferase	ec:2.3.1.61	1	c18189_g1_i1	map00310
Lysine degradation	53	dehydrogenase (NAD+)	ec:1.2.1.3	7	c12134_g1_i1, c16809_g1_i1, c19245_g2_i1, c19845_g1_i1, c19990_g1_i1, c23635_g1_i1, c30949_g1_i1	map00310
Lysine degradation	53	C-acetyltransferase	ec:2.3.1.9	2	c8889_g1_i1, c8889_g1_i2	map00310
Lysine degradation	53	dehydrogenase	ec:1.1.1.35	9	c8933_g1_i1, c13797_g1_i1, c13797_g1_i2, c20940_g1_i1, c20940_g1_i2, c21539_g1_i1, c27993_g1_i1, c40264_g1_i1, c42266_g1_i1	map00310
Lysine degradation	53	dehydrogenase (NADP+, L-lysine-forming)	ec:1.5.1.8	3	c24638_g1_i1, c39269_g1_i1, c41455_g1_i1	map00310
Lysine degradation	53	dehydrogenase (succinyl-transferring)	ec:1.2.4.2	7	c21120_g1_i1, c22035_g1_i1, c28899_g1_i1, c34733_g1_i1, c39894_g1_i1, c41228_g1_i1, c41427_g1_i1	map00310
Porphyrin and chlorophyll metabolism	71	decarboxylase	ec:4.1.1.37	4	c19145_g1_i1, c19145_g1_i2, c19726_g1_i1, c19726_g1_i2	map00860
Porphyrin and chlorophyll metabolism	71	synthase	ec:4.2.1.75	1	c16972_g1_i1	map00860
Porphyrin and chlorophyll metabolism	71	ferrochelatase	ec:4.99.1.4	4	c13487_g1_i1, c13487_g1_i2, c13487_g1_i3, c13487_g1_i4	map00860
Porphyrin and chlorophyll metabolism	71	cobaltochelatase	ec:4.99.1.3	2	c13487_g1_i2, c13487_g1_i3	map00860
Porphyrin and chlorophyll metabolism	71	ferro-protoporphyrin chelatase	ec:4.99.1.1	5	c1013_g1_i1, c21239_g1_i1, c32643_g1_i1, c40195_g1_i1, c42917_g1_i1	map00860
Porphyrin and chlorophyll metabolism	71	synthase	ec:4.2.1.24	2	c18486_g1_i1, c18486_g1_i2	map00860
Porphyrin and chlorophyll metabolism	71	dehydrogenase	ec:1.3.99.22	1	c24413_g1_i1	map00860
Porphyrin and chlorophyll metabolism	71	2,1-aminomutase	ec:5.4.3.8	1	c8266_g1_i1	map00860
Porphyrin and chlorophyll metabolism	71	CLH	ec:3.1.1.14	1	c31727_g1_i1	map00860
Porphyrin and chlorophyll metabolism	71	oxidoreductase	ec:1.3.7.4	1	c15794_g1_i1	map00860
Porphyrin and chlorophyll metabolism	71	oxygenase (biliverdin-producing)	ec:1.14.99.3	2	c9319_g1_i1, c15771_g1_i1	map00860
Porphyrin and chlorophyll metabolism	71	protoporphyrin IX methyltransferase	ec:2.1.1.11	1	c15198_g1_i1	map00860
Porphyrin and chlorophyll metabolism	71	IX monomethyl ester (oxidative) cyclase	ec:1.14.13.81	2	c18184_g1_i1, c18184_g2_i1	map00860
Porphyrin and chlorophyll metabolism	71	synthase	ec:2.5.1.62	1	c18008_g1_i1	map00860
Porphyrin and chlorophyll metabolism	71	synthase	ec:2.5.1.61	1	c15356_g1_i1	map00860
Porphyrin and chlorophyll metabolism	71	oxygenase	ec:1.14.13.122	8	c2077_g1_i2, c7850_g1_i1, c9883_g1_i1, c12886_g1_i1, c18589_g1_i1, c19835_g1_i1, c19858_g1_i1, c20169_g1_i1	map00860
Porphyrin and chlorophyll metabolism	71	1-naphthol glucuronyltransferase	ec:2.4.1.17	2	c14321_g1_i1, c43102_g1_i1	map00860
Porphyrin and chlorophyll metabolism	71	ligase	ec:6.1.1.17	2	c20312_g1_i1, c21643_g1_i1	map00860
Porphyrin and chlorophyll metabolism	71	reductase	ec:1.2.1.70	3	c7575_g1_i1, c20531_g1_i1, c40232_g1_i1	map00860
Porphyrin and chlorophyll metabolism	71	oxidase	ec:1.3.3.4	3	c13160_g1_i1, c13160_g1_i2, c17633_g1_i1	map00860
Porphyrin and chlorophyll metabolism	71	oxidase	ec:1.3.3.3	5	c18948_g1_i1, c18948_g1_i2, c22135_g1_i1, c24413_g1_i1, c34478_g1_i1	map00860
Porphyrin and chlorophyll metabolism	71	ceruloplasmin	ec:1.16.3.1	3	c16096_g1_i1, c16580_g1_i1, c16580_g1_i2	map00860
Porphyrin and chlorophyll metabolism	71	dehydrogenase	ec:1.3.1.76	1	c19273_g1_i1	map00860
Porphyrin and chlorophyll metabolism	71	reductase	ec:1.3.1.33	12	c14916_g1_i3, c17806_g1_i1, c18842_g1_i1, c19373_g1_i2, c19373_g1_i3, c19373_g1_i4, c19373_g1_i5, c19587_g1_i1, c19587_g2_i1, c19587_g2_i3, c25618_g1_i1, c32613_g1_i1	map00860
Porphyrin and chlorophyll metabolism	71	chelatase	ec:6.6.1.1	6	c6602_g1_i1, c11195_g1_i1, c16357_g1_i1, c20462_g1_i1, c21773_g1_i1, c31603_g1_i1	map00860
Glycosphingolipid biosynthesis - ganglio series	37	hexosaminidase	ec:3.2.1.52	3	c12037_g1_i1, c19508_g1_i1, c21444_g3_i1	map00604
Glycosphingolipid biosynthesis - ganglio series	37	lactase (ambiguous)	ec:3.2.1.23	33	c1846_g1_i1, c2721_g1_i1, c6460_g1_i1, c6905_g1_i1, c7057_g1_i1, c7278_g1_i1, c7695_g1_i1, c7695_g1_i2, c8081_g1_i1, c8358_g1_i1, c13779_g1_i1, c14500_g1_i1, c16950_g1_i1, c17262_g1_i1, c18811_g1_i1, c19775_g1_i1, c20505_g1_i1, c20576_g1_i1, c20576_g1_i2, c20576_g1_i3, c20629_g1_i1, c20945_g1_i2, c21085_g1_i1, c25826_g1_i1, c27831_g1_i1, c28552_g1_i1, c28565_g1_i1, c30689_g1_i1, c31097_g1_i1, c32…	map00604
Glycosphingolipid biosynthesis - ganglio series	37	alpha-2,3-sialyltransferase	ec:2.4.99.4	1	c17357_g1_i1	map00604
Glycosphingolipid biosynthesis - globo series	21	hexosaminidase	ec:3.2.1.52	3	c12037_g1_i1, c19508_g1_i1, c21444_g3_i1	map00603
Glycosphingolipid biosynthesis - globo series	21	melibiase	ec:3.2.1.22	14	c916_g1_i1, c16940_g1_i1, c17658_g1_i1, c17686_g1_i1, c21016_g2_i1, c21740_g1_i1, c22502_g1_i1, c25362_g1_i1, c34080_g1_i1, c38257_g1_i1, c39983_g1_i1, c40001_g1_i1, c40693_g1_i1, c41520_g1_i1	map00603
Glycosphingolipid biosynthesis - globo series	21	2-alpha-L-fucosyltransferase	ec:2.4.1.69	3	c389_g1_i1, c15088_g1_i1, c24416_g1_i1	map00603
Glycosphingolipid biosynthesis - globo series	21	alpha-2,3-sialyltransferase	ec:2.4.99.4	1	c17357_g1_i1	map00603
Cysteine and methionine metabolism	149	decarboxylase	ec:4.1.1.50	10	c17299_g1_i1, c20390_g1_i1, c20390_g1_i2, c20390_g1_i3, c20716_g1_i1, c22658_g1_i1, c24535_g1_i1, c34481_g1_i1, c34809_g1_i1, c37093_g1_i1	map00270
Cysteine and methionine metabolism	149	isomerase	ec:5.3.1.23	2	c17256_g1_i1, c18697_g1_i1	map00270
Cysteine and methionine metabolism	149	oxidase	ec:1.4.3.2	2	c6740_g1_i1, c19496_g2_i1	map00270
Cysteine and methionine metabolism	149	1-phosphate dehydratase	ec:4.2.1.109	3	c17579_g1_i1, c17579_g2_i1, c17579_g2_i2	map00270
Cysteine and methionine metabolism	149	(S)-S-oxide reductase	ec:1.8.4.13	1	c16556_g1_i1	map00270
Cysteine and methionine metabolism	149	dehydrogenase	ec:1.1.1.3	5	c10147_g1_i1, c13496_g1_i1, c21668_g1_i1, c21668_g1_i2, c36477_g1_i1	map00270
Cysteine and methionine metabolism	149	synthase	ec:3.1.3.77	3	c17579_g1_i1, c17579_g2_i1, c17579_g2_i2	map00270
Cysteine and methionine metabolism	149	desulfhydrase	ec:4.4.1.15	3	c19475_g1_i1, c19475_g2_i1, c19475_g1_i3	map00270
Cysteine and methionine metabolism	149	synthase	ec:4.4.1.14	6	c16180_g1_i2, c24157_g1_i1, c26484_g1_i1, c29251_g1_i1, c32160_g1_i1, c33941_g1_i1	map00270
Cysteine and methionine metabolism	149	(cytosine-5-)-methyltransferase	ec:2.1.1.37	4	c221_g1_i1, c3836_g1_i1, c16003_g1_i1, c16003_g1_i2	map00270
Cysteine and methionine metabolism	149	S-methyltransferase	ec:2.1.1.14	5	c3032_g1_i1, c7936_g1_i1, c21490_g1_i1, c24769_g1_i1, c38034_g1_i1	map00270
Cysteine and methionine metabolism	149	synthase	ec:2.1.1.13	4	c3032_g1_i1, c21490_g1_i1, c24769_g1_i1, c38034_g1_i1	map00270
Cysteine and methionine metabolism	149	adenosyltransferase	ec:2.5.1.6	11	c3764_g1_i1, c13211_g1_i1, c13211_g1_i2, c20338_g1_i1, c20338_g1_i2, c20338_g1_i3, c20338_g2_i1, c20338_g1_i4, c20338_g3_i1, c37804_g1_i1, c39286_g1_i1	map00270
Cysteine and methionine metabolism	149	S-methyltransferase	ec:2.1.1.10	3	c10001_g1_i1, c12501_g1_i1, c17971_g2_i1	map00270
Cysteine and methionine metabolism	149	sulfurtransferase	ec:2.8.1.2	4	c19336_g1_i1, c19336_g1_i2, c19336_g1_i3, c19336_g1_i4	map00270
Cysteine and methionine metabolism	149	kinase	ec:2.7.2.4	11	c7047_g1_i1, c8796_g1_i1, c8796_g1_i2, c10147_g1_i1, c20065_g1_i1, c20065_g1_i2, c20065_g1_i3, c21668_g1_i1, c21668_g1_i2, c22549_g1_i1, c36477_g1_i1	map00270
Cysteine and methionine metabolism	149	O-acetyltransferase	ec:2.3.1.30	3	c10423_g1_i1, c12493_g1_i1, c16522_g1_i1	map00270
Cysteine and methionine metabolism	149	S-adenosylhomocysteine synthase	ec:3.3.1.1	12	c9630_g1_i1, c9861_g1_i1, c21805_g1_i1, c21805_g1_i2, c21805_g1_i3, c21805_g1_i4, c21805_g1_i5, c21805_g1_i6, c21805_g1_i7, c21805_g1_i8, c21805_g1_i9, c21805_g1_i10	map00270
Cysteine and methionine metabolism	149	beta-lyase	ec:4.4.1.8	5	c20949_g1_i1, c20949_g1_i3, c20949_g1_i4, c20949_g2_i1, c20949_g1_i9	map00270
Cysteine and methionine metabolism	149	gamma-lyase	ec:4.4.1.1	2	c20949_g2_i1, c21048_g2_i1	map00270
Cysteine and methionine metabolism	149	dioxygenase [iron(II)-requiring]	ec:1.13.11.54	2	c15095_g1_i1, c15780_g1_i1	map00270
Cysteine and methionine metabolism	149	dehydrogenase	ec:1.1.1.37	12	c10397_g1_i1, c10627_g1_i1, c14808_g1_i1, c15120_g1_i1, c15318_g1_i1, c18564_g1_i1, c20314_g1_i1, c20314_g1_i2, c20314_g1_i3, c27075_g1_i1, c30707_g1_i1, c38714_g1_i1	map00270
Cysteine and methionine metabolism	149	gamma-synthase	ec:2.5.1.48	4	c10192_g1_i1, c11764_g1_i1, c17751_g1_i1, c17751_g2_i1	map00270
Cysteine and methionine metabolism	149	synthase	ec:2.5.1.47	7	c4730_g1_i1, c16480_g1_i1, c16653_g1_i1, c19096_g1_i1, c19096_g1_i2, c33327_g1_i1, c41216_g1_i1	map00270
Cysteine and methionine metabolism	149	kinase	ec:2.7.1.100	1	c20914_g1_i1	map00270
Cysteine and methionine metabolism	149	dehydrogenase	ec:1.1.1.27	1	c15103_g1_i1	map00270
Cysteine and methionine metabolism	149	synthase	ec:2.5.1.22	4	c5031_g1_i1, c7388_g1_i1, c16045_g1_i1, c39485_g1_i1	map00270
Cysteine and methionine metabolism	149	synthase	ec:2.5.1.16	8	c4074_g1_i1, c7388_g1_i1, c11889_g1_i1, c16045_g1_i1, c16087_g1_i1, c20050_g2_i1, c20050_g3_i1, c20050_g2_i2	map00270
Cysteine and methionine metabolism	149	transaminase	ec:2.6.1.57	19	c167_g1_i1, c3375_g1_i1, c11960_g1_i1, c15833_g1_i1, c16080_g1_i1, c16080_g1_i2, c16180_g1_i2, c17572_g1_i1, c18047_g1_i1, c18908_g1_i1, c18908_g1_i2, c19398_g1_i1, c19428_g2_i1, c19629_g1_i1, c19629_g1_i2, c19873_g1_i1, c19873_g1_i2, c19958_g1_i1, c24318_g1_i1	map00270
Cysteine and methionine metabolism	149	transaminase	ec:2.6.1.5	17	c167_g1_i1, c3375_g1_i1, c11960_g1_i1, c15833_g1_i1, c16080_g1_i1, c16080_g1_i2, c18047_g1_i1, c18908_g1_i1, c18908_g1_i2, c19398_g1_i1, c19428_g2_i1, c19629_g1_i1, c19629_g1_i2, c19873_g1_i1, c19873_g1_i2, c19958_g1_i1, c24318_g1_i1	map00270
Cysteine and methionine metabolism	149	transaminase	ec:2.6.1.1	19	c167_g1_i1, c3375_g1_i1, c11960_g1_i1, c15833_g1_i1, c16080_g1_i1, c16080_g1_i2, c16180_g1_i2, c17572_g1_i1, c18047_g1_i1, c18908_g1_i1, c18908_g1_i2, c19398_g1_i1, c19428_g2_i1, c19629_g1_i1, c19629_g1_i2, c19873_g1_i1, c19873_g1_i2, c19958_g1_i1, c24318_g1_i1	map00270
Cysteine and methionine metabolism	149	dehydrogenase	ec:1.2.1.11	1	c17586_g1_i1	map00270
Cysteine and methionine metabolism	149	nucleosidase	ec:3.2.2.16	2	c17891_g1_i1, c17891_g1_i2	map00270
Cysteine and methionine metabolism	149	oxidase	ec:1.14.17.4	4	c4387_g1_i1, c11488_g1_i1, c19435_g1_i1, c19435_g1_i2	map00270
Glycosphingolipid biosynthesis - lacto and neolacto series	5	2-alpha-L-fucosyltransferase	ec:2.4.1.69	3	c389_g1_i1, c15088_g1_i1, c24416_g1_i1	map00601
Glycosphingolipid biosynthesis - lacto and neolacto series	5	4-alpha-L-fucosyltransferase	ec:2.4.1.65	1	c15441_g1_i1	map00601
Glycosphingolipid biosynthesis - lacto and neolacto series	5	alpha-2,3-sialyltransferase	ec:2.4.99.4	1	c17357_g1_i1	map00601
Nicotinate and nicotinamide metabolism	60	oxidase	ec:1.4.3.16	2	c20306_g1_i1, c20306_g1_i2	map00760
Nicotinate and nicotinamide metabolism	60	diphosphorylase (carboxylating)	ec:2.4.2.19	11	c132_g1_i1, c10697_g1_i1, c10697_g1_i2, c19659_g1_i1, c19659_g1_i2, c19659_g1_i3, c19659_g1_i4, c19659_g1_i5, c23476_g1_i1, c37388_g1_i1, c38427_g1_i1	map00760
Nicotinate and nicotinamide metabolism	60	synthase (glutamine-hydrolysing)	ec:6.3.5.1	2	c17691_g1_i1, c17691_g1_i2	map00760
Nicotinate and nicotinamide metabolism	60	oxidase	ec:1.2.3.1	4	c6641_g1_i1, c8238_g1_i1, c24821_g1_i1, c37214_g1_i1	map00760
Nicotinate and nicotinamide metabolism	60	nicotinamide deaminase	ec:3.5.1.19	2	c9315_g1_i1, c10100_g1_i1	map00760
Nicotinate and nicotinamide metabolism	60	uridine 5'-nucleotidase	ec:3.1.3.5	3	c6075_g1_i2, c16684_g1_i2, c17077_g1_i1	map00760
Nicotinate and nicotinamide metabolism	60	diphosphatase	ec:3.6.1.22	10	c14269_g1_i1, c14269_g1_i2, c14269_g1_i3, c16667_g1_i1, c16667_g1_i2, c17984_g2_i1, c20042_g1_i2, c20042_g1_i3, c20042_g1_i4, c20042_g1_i5	map00760
Nicotinate and nicotinamide metabolism	60	kinase	ec:2.7.1.23	26	c5607_g1_i1, c5783_g1_i1, c5919_g1_i1, c7958_g1_i1, c10266_g1_i1, c10266_g1_i2, c15900_g1_i1, c17340_g1_i1, c17906_g1_i1, c18215_g1_i1, c19315_g1_i1, c19315_g1_i2, c19315_g1_i3, c19466_g1_i1, c19662_g1_i1, c19662_g1_i4, c22649_g1_i1, c24556_g1_i1, c25519_g1_i1, c26180_g1_i1, c29903_g1_i1, c32707_g1_i1, c36494_g1_i1, c39223_g1_i1, c39837_g1_i1, c40105_g1_i1	map00760
Sphingolipid metabolism	69	phosphodiesterase	ec:3.1.4.12	6	c14107_g1_i1, c14623_g1_i1, c17760_g2_i1, c17760_g2_i2, c21822_g3_i2, c34092_g1_i1	map00600
Sphingolipid metabolism	69	psychosine hydrolase	ec:3.2.1.45	3	c7021_g1_i1, c13266_g1_i1, c21534_g1_i1	map00600
Sphingolipid metabolism	69	lactase (ambiguous)	ec:3.2.1.23	33	c1846_g1_i1, c2721_g1_i1, c6460_g1_i1, c6905_g1_i1, c7057_g1_i1, c7278_g1_i1, c7695_g1_i1, c7695_g1_i2, c8081_g1_i1, c8358_g1_i1, c13779_g1_i1, c14500_g1_i1, c16950_g1_i1, c17262_g1_i1, c18811_g1_i1, c19775_g1_i1, c20505_g1_i1, c20576_g1_i1, c20576_g1_i2, c20576_g1_i3, c20629_g1_i1, c20945_g1_i2, c21085_g1_i1, c25826_g1_i1, c27831_g1_i1, c28552_g1_i1, c28565_g1_i1, c30689_g1_i1, c31097_g1_i1, c32…	map00600
Sphingolipid metabolism	69	melibiase	ec:3.2.1.22	14	c916_g1_i1, c16940_g1_i1, c17658_g1_i1, c17686_g1_i1, c21016_g2_i1, c21740_g1_i1, c22502_g1_i1, c25362_g1_i1, c34080_g1_i1, c38257_g1_i1, c39983_g1_i1, c40001_g1_i1, c40693_g1_i1, c41520_g1_i1	map00600
Sphingolipid metabolism	69	reductase	ec:1.1.1.102	1	c17854_g1_i1	map00600
Sphingolipid metabolism	69	C-palmitoyltransferase	ec:2.3.1.50	1	c4136_g1_i1	map00600
Sphingolipid metabolism	69	N-acyltransferase	ec:2.3.1.24	3	c3753_g1_i1, c7840_g1_i1, c18147_g1_i1	map00600
Sphingolipid metabolism	69	phosphatase	ec:3.1.3.4	4	c3962_g1_i1, c7019_g1_i1, c11500_g1_i1, c16756_g1_i3	map00600
Sphingolipid metabolism	69	aldolase	ec:4.1.2.27	1	c16838_g1_i1	map00600
Sphingolipid metabolism	69	kinase	ec:2.7.1.138	3	c10266_g1_i1, c10266_g1_i2, c19662_g1_i1	map00600
C5-Branched dibasic acid metabolism	26	synthase	ec:2.2.1.6	11	c61_g1_i1, c5130_g1_i1, c14774_g1_i1, c15143_g1_i1, c15662_g1_i1, c15662_g1_i2, c15662_g1_i3, c19037_g1_i1, c21881_g3_i1, c21881_g3_i2, c21881_g3_i4	map00660
C5-Branched dibasic acid metabolism	26	ligase (ADP-forming)	ec:6.2.1.5	10	c8758_g1_i1, c9033_g1_i1, c9363_g1_i1, c12986_g1_i1, c12986_g1_i2, c13786_g1_i1, c17099_g1_i1, c17659_g1_i1, c18730_g1_i1, c18730_g2_i1	map00660
C5-Branched dibasic acid metabolism	26	dehydrogenase	ec:1.1.1.85	5	c21661_g1_i1, c21661_g1_i2, c21661_g1_i3, c21661_g1_i4, c21661_g1_i5	map00660
Glycolysis / Gluconeogenesis	183	phosphohexokinase	ec:2.7.1.11	19	c13534_g1_i1, c13534_g1_i2, c15283_g1_i1, c15283_g1_i2, c15283_g1_i3, c16250_g1_i1, c16621_g1_i1, c18045_g1_i1, c18703_g1_i1, c18703_g1_i2, c18703_g2_i1, c20367_g1_i1, c20590_g1_i1, c20590_g1_i2, c20590_g1_i3, c29277_g1_i1, c31368_g1_i1, c33458_g1_i1, c35743_g1_i1	map00010
Glycolysis / Gluconeogenesis	183	carboxykinase (ATP)	ec:4.1.1.49	5	c19731_g1_i1, c23713_g1_i1, c34401_g1_i1, c37308_g1_i1, c42972_g1_i1	map00010
Glycolysis / Gluconeogenesis	183	isomerase	ec:5.3.1.9	5	c19424_g1_i1, c21587_g1_i1, c21587_g1_i2, c21587_g1_i3, c21587_g1_i4	map00010
Glycolysis / Gluconeogenesis	183	isomerase	ec:5.3.1.1	1	c17358_g1_i1	map00010
Glycolysis / Gluconeogenesis	183	glucokinase (phosphorylating)	ec:2.7.1.2	4	c7032_g1_i1, c16814_g1_i1, c21263_g2_i1, c25515_g1_i1	map00010
Glycolysis / Gluconeogenesis	183	hexokinase type IV glucokinase	ec:2.7.1.1	2	c531_g1_i1, c7454_g1_i1	map00010
Glycolysis / Gluconeogenesis	183	hydratase	ec:4.2.1.11	6	c12924_g1_i1, c12924_g1_i2, c16236_g1_i1, c19828_g1_i1, c19828_g2_i1, c20413_g1_i1	map00010
Glycolysis / Gluconeogenesis	183	1-epimerase	ec:5.1.3.3	2	c13426_g1_i1, c17988_g1_i1	map00010
Glycolysis / Gluconeogenesis	183	dehydrogenase (NADP+)	ec:1.1.1.2	8	c5140_g1_i1, c15699_g1_i1, c15699_g1_i2, c16067_g1_i1, c31754_g1_i1, c33303_g1_i1, c39654_g1_i1, c41859_g1_i1	map00010
Glycolysis / Gluconeogenesis	183	dehydrogenase	ec:1.1.1.1	8	c3114_g1_i1, c3611_g1_i1, c14502_g1_i1, c18390_g2_i1, c21022_g1_i1, c26144_g1_i1, c29174_g1_i1, c37555_g1_i1	map00010
Glycolysis / Gluconeogenesis	183	hexose diphosphatase	ec:3.1.3.11	6	c8302_g1_i1, c16736_g1_i1, c16875_g1_i1, c16906_g1_i1, c16906_g1_i2, c17010_g1_i1	map00010
Glycolysis / Gluconeogenesis	183	ligase	ec:6.2.1.1	15	c1242_g1_i1, c3102_g1_i1, c6311_g1_i1, c10538_g1_i1, c15608_g1_i1, c16266_g1_i1, c19972_g1_i1, c19972_g1_i2, c20424_g1_i1, c20449_g1_i1, c30348_g1_i1, c33739_g1_i1, c34032_g1_i1, c38763_g1_i1, c43000_g1_i1	map00010
Glycolysis / Gluconeogenesis	183	kinase	ec:2.7.2.3	3	c16457_g1_i1, c17767_g1_i1, c17767_g1_i2	map00010
Glycolysis / Gluconeogenesis	183	decarboxylase	ec:4.1.1.1	4	c19652_g1_i1, c32046_g1_i1, c35916_g1_i1, c43316_g1_i1	map00010
Glycolysis / Gluconeogenesis	183	acetyltransferase	ec:2.3.1.12	2	c11628_g1_i1, c20162_g1_i1	map00010
Glycolysis / Gluconeogenesis	183	dehydrogenase (NADP+)	ec:1.2.1.9	8	c9521_g1_i1, c10536_g1_i1, c11243_g1_i1, c16237_g1_i1, c16996_g1_i1, c18858_g1_i1, c23989_g1_i1, c41042_g1_i1	map00010
Glycolysis / Gluconeogenesis	183	dehydrogenase [NAD(P)+]	ec:1.2.1.5	6	c12134_g1_i1, c12929_g1_i1, c16905_g1_i1, c19730_g1_i1, c19990_g1_i1, c20266_g1_i1	map00010
Glycolysis / Gluconeogenesis	183	dehydrogenase (NAD+)	ec:1.2.1.3	7	c12134_g1_i1, c16809_g1_i1, c19245_g2_i1, c19845_g1_i1, c19990_g1_i1, c23635_g1_i1, c30949_g1_i1	map00010
Glycolysis / Gluconeogenesis	183	aldolase	ec:4.1.2.13	13	c17483_g1_i1, c17834_g1_i1, c18081_g1_i1, c18634_g2_i1, c19952_g1_i1, c19952_g2_i1, c26903_g1_i1, c27754_g1_i1, c29001_g1_i1, c29525_g1_i1, c31179_g1_i1, c32493_g1_i1, c42679_g1_i1	map00010
Glycolysis / Gluconeogenesis	183	dehydrogenase	ec:1.1.1.27	1	c15103_g1_i1	map00010
Glycolysis / Gluconeogenesis	183	dehydrogenase (acetyl-transferring)	ec:1.2.4.1	15	c4534_g1_i1, c7938_g1_i1, c7938_g1_i2, c9126_g1_i1, c13252_g1_i1, c15888_g1_i1, c17697_g1_i1, c18037_g1_i1, c18097_g1_i1, c20166_g1_i1, c20166_g1_i2, c24829_g1_i1, c25216_g1_i1, c31285_g1_i1, c34681_g1_i1	map00010
Glycolysis / Gluconeogenesis	183	dehydrogenase	ec:1.8.1.4	3	c267_g1_i1, c19703_g1_i1, c20184_g2_i1	map00010
Glycolysis / Gluconeogenesis	183	dehydrogenase (phosphorylating)	ec:1.2.1.12	14	c2364_g1_i1, c9385_g1_i1, c9521_g1_i1, c10536_g1_i1, c11964_g1_i1, c11964_g1_i2, c14977_g1_i1, c16101_g1_i1, c16237_g1_i1, c16996_g1_i1, c23989_g1_i1, c31093_g1_i1, c41042_g1_i1, c41338_g1_i1	map00010
Glycolysis / Gluconeogenesis	183	(alpha-D-glucose-1,6-bisphosphate-dependent)	ec:5.4.2.2	5	c19069_g1_i1, c19069_g1_i2, c21156_g1_i1, c21156_g1_i2, c21156_g1_i3	map00010
Glycolysis / Gluconeogenesis	183	kinase	ec:2.7.1.40	29	c1919_g1_i1, c7056_g1_i1, c7539_g1_i1, c9039_g1_i1, c9661_g1_i1, c12412_g1_i1, c12412_g1_i2, c16998_g1_i1, c19459_g1_i1, c19459_g1_i2, c19669_g1_i1, c19879_g1_i1, c19879_g1_i2, c19879_g1_i3, c20250_g1_i1, c20250_g2_i1, c20265_g1_i1, c20265_g1_i4, c20450_g1_i1, c20761_g1_i1, c20761_g1_i2, c21884_g3_i1, c21884_g3_i2, c21884_g3_i4, c21884_g4_i1, c23265_g1_i1, c27858_g1_i1, c30589_g1_i1, c35273_g1_i1	map00010
Starch and sucrose metabolism	399	decarboxylase	ec:4.1.1.35	9	c9302_g1_i1, c18479_g1_i1, c18479_g2_i1, c18479_g2_i2, c18479_g2_i3, c18570_g1_i1, c18570_g1_i2, c20188_g1_i1, c41545_g1_i1	map00500
Starch and sucrose metabolism	399	phosphorylase	ec:2.4.1.1	1	c21603_g1_i2	map00500
Starch and sucrose metabolism	399	isomerase	ec:5.3.1.9	5	c19424_g1_i1, c21587_g1_i1, c21587_g1_i2, c21587_g1_i3, c21587_g1_i4	map00500
Starch and sucrose metabolism	399	fructokinase (phosphorylating)	ec:2.7.1.4	6	c16814_g1_i1, c18875_g1_i1, c21263_g2_i1, c25515_g1_i1, c26780_g1_i1, c29706_g1_i1	map00500
Starch and sucrose metabolism	399	glucokinase (phosphorylating)	ec:2.7.1.2	4	c7032_g1_i1, c16814_g1_i1, c21263_g2_i1, c25515_g1_i1	map00500
Starch and sucrose metabolism	399	hexokinase type IV glucokinase	ec:2.7.1.1	2	c531_g1_i1, c7454_g1_i1	map00500
Starch and sucrose metabolism	399	endo-1,4-beta-D-glucanase	ec:3.2.1.4	9	c10593_g1_i1, c13562_g1_i1, c15039_g1_i1, c18822_g1_i1, c19483_g1_i1, c20217_g1_i1, c20296_g1_i1, c20296_g1_i2, c21053_g1_i1	map00500
Starch and sucrose metabolism	399	saccharogen amylase	ec:3.2.1.2	11	c9041_g1_i1, c18358_g1_i1, c18954_g1_i1, c18954_g1_i2, c19150_g1_i1, c19586_g2_i1, c20443_g1_i1, c21322_g1_i2, c21322_g1_i3, c21322_g1_i4, c21322_g1_i5	map00500
Starch and sucrose metabolism	399	glycogenase	ec:3.2.1.1	10	c1092_g1_i1, c10859_g1_i1, c14675_g1_i1, c17227_g1_i1, c17227_g1_i2, c19900_g1_i1, c19900_g1_i2, c20715_g1_i1, c21645_g2_i1, c40154_g1_i1	map00500
Starch and sucrose metabolism	399	1,4-alpha-galacturonidase	ec:3.2.1.67	9	c4923_g1_i1, c11580_g1_i1, c16305_g1_i1, c16305_g1_i2, c18123_g1_i1, c20109_g1_i1, c20352_g1_i1, c20352_g1_i2, c20352_g1_i3	map00500
Starch and sucrose metabolism	399	pectin demethoxylase	ec:3.1.1.11	52	c1764_g1_i1, c2686_g1_i1, c4341_g1_i1, c5086_g1_i1, c5856_g1_i1, c7776_g1_i1, c9668_g2_i1, c10044_g1_i1, c10481_g1_i1, c10481_g1_i2, c11327_g1_i1, c12637_g1_i1, c13086_g1_i1, c13366_g1_i1, c13652_g1_i1, c14760_g1_i1, c17973_g3_i1, c18172_g1_i1, c18499_g1_i1, c18499_g1_i2, c19006_g1_i1, c19863_g1_i1, c20491_g1_i1, c20538_g1_i1, c21016_g1_i1, c21016_g1_i2, c21016_g3_i2, c21891_g1_i1, c21891_g1_i2, …	map00500
Starch and sucrose metabolism	399	alpha-glucosidase	ec:3.2.1.48	21	c4519_g1_i1, c6110_g1_i1, c7165_g1_i1, c7332_g1_i1, c9019_g1_i1, c12678_g1_i1, c13162_g1_i1, c14014_g1_i1, c14346_g1_i1, c16991_g1_i1, c18461_g1_i1, c18461_g1_i2, c18650_g1_i1, c20838_g1_i1, c20838_g1_i2, c20932_g1_i1, c20932_g1_i2, c20965_g1_i1, c20965_g1_i2, c34361_g1_i1, c34812_g1_i1	map00500
Starch and sucrose metabolism	399	endo-1,3-beta-D-glucosidase	ec:3.2.1.39	22	c842_g1_i1, c7118_g1_i1, c11449_g1_i1, c12217_g1_i1, c13536_g1_i1, c14391_g1_i1, c15015_g1_i1, c15015_g1_i2, c16230_g1_i1, c18863_g1_i1, c19314_g1_i1, c19743_g1_i3, c19950_g1_i1, c25986_g1_i1, c31097_g1_i1, c31481_g1_i1, c31920_g1_i1, c33321_g1_i1, c33775_g1_i1, c38631_g1_i1, c38713_g1_i1, c39783_g1_i1	map00500
Starch and sucrose metabolism	399	1,4-beta-xylosidase	ec:3.2.1.37	5	c6868_g1_i2, c13521_g1_i2, c21523_g1_i1, c21523_g1_i2, c22385_g1_i1	map00500
Starch and sucrose metabolism	399	trehalase	ec:3.2.1.28	2	c20882_g1_i1, c20882_g1_i2	map00500
Starch and sucrose metabolism	399	invertase	ec:3.2.1.26	22	c4519_g1_i1, c6110_g1_i1, c7165_g1_i1, c7332_g1_i1, c7663_g1_i1, c9019_g1_i1, c12678_g1_i1, c13162_g1_i1, c14014_g1_i1, c14346_g1_i1, c16991_g1_i1, c18461_g1_i1, c18461_g1_i2, c18650_g1_i1, c20838_g1_i1, c20838_g1_i2, c20932_g1_i1, c20932_g1_i2, c20965_g1_i1, c20965_g1_i2, c34361_g1_i1, c34812_g1_i1	map00500
Starch and sucrose metabolism	399	gentiobiase	ec:3.2.1.21	12	c12418_g1_i1, c16501_g1_i1, c16957_g1_i1, c18307_g1_i1, c19236_g1_i1, c19236_g1_i2, c20133_g1_i1, c21795_g2_i1, c27281_g1_i1, c31597_g1_i1, c32621_g1_i1, c34957_g1_i1	map00500
Starch and sucrose metabolism	399	maltase	ec:3.2.1.20	13	c7545_g1_i1, c14896_g1_i1, c14896_g1_i2, c15090_g1_i1, c15612_g1_i1, c15612_g1_i2, c15612_g1_i3, c16292_g1_i1, c21339_g1_i1, c21523_g1_i1, c21523_g1_i2, c21567_g1_i1, c21567_g1_i2	map00500
Starch and sucrose metabolism	399	pectin depolymerase	ec:3.2.1.15	34	c1877_g1_i1, c2131_g1_i1, c3564_g1_i1, c4923_g1_i1, c5731_g1_i1, c7238_g1_i1, c8055_g1_i1, c10639_g1_i1, c10639_g1_i2, c11376_g1_i1, c11580_g1_i1, c13479_g2_i1, c16305_g1_i1, c16305_g1_i2, c18100_g1_i1, c18123_g1_i1, c18324_g1_i1, c18324_g1_i2, c18921_g1_i1, c18921_g1_i2, c19762_g1_i1, c19762_g2_i1, c19762_g1_i2, c20109_g1_i1, c20109_g1_i2, c20352_g1_i1, c20352_g1_i2, c20352_g1_i3, c22513_g1_i1, …	map00500
Starch and sucrose metabolism	399	uridylyltransferase	ec:2.7.7.9	5	c18669_g1_i1, c20948_g1_i1, c20948_g1_i2, c22004_g1_i1, c41780_g1_i1	map00500
Starch and sucrose metabolism	399	phosphatase	ec:3.1.3.24	2	c17323_g1_i1, c17323_g1_i2	map00500
Starch and sucrose metabolism	399	trehalose 6-phosphatase	ec:3.1.3.12	20	c1254_g1_i1, c6588_g1_i1, c7375_g1_i1, c9065_g1_i1, c10989_g1_i1, c12620_g1_i1, c14369_g1_i1, c14369_g1_i2, c16206_g1_i1, c18805_g1_i1, c18805_g1_i2, c19985_g1_i1, c20662_g1_i1, c21064_g1_i1, c21064_g1_i2, c23399_g1_i1, c36324_g1_i1, c37489_g1_i1, c39096_g1_i1, c41498_g1_i1	map00500
Starch and sucrose metabolism	399	adenylyltransferase	ec:2.7.7.27	9	c13365_g1_i1, c13365_g1_i2, c13794_g1_i1, c18265_g2_i1, c18265_g2_i2, c18757_g1_i1, c19173_g1_i1, c19173_g1_i2, c20077_g1_i1	map00500
Starch and sucrose metabolism	399	4-alpha-galacturonosyltransferase	ec:2.4.1.43	4	c1236_g1_i1, c9414_g1_i1, c17261_g1_i1, c17261_g1_i2	map00500
Starch and sucrose metabolism	399	synthase	ec:2.4.1.34	45	c517_g1_i1, c1058_g1_i1, c1511_g1_i1, c3037_g1_i1, c8072_g1_i1, c10929_g2_i1, c12096_g1_i1, c16212_g1_i1, c16212_g1_i2, c20619_g1_i1, c20619_g2_i1, c21468_g1_i1, c21468_g1_i2, c21822_g2_i1, c21822_g2_i3, c21822_g2_i4, c21822_g2_i7, c21883_g1_i1, c21883_g1_i2, c21883_g2_i1, c21883_g3_i1, c21883_g1_i3, c21883_g4_i1, c22431_g1_i1, c23239_g1_i1, c25063_g1_i1, c27879_g1_i1, c28483_g1_i1, c29222_g1_i1,…	map00500
Starch and sucrose metabolism	399	synthase (GDP-forming)	ec:2.4.1.29	8	c8356_g1_i1, c8883_g1_i1, c9187_g1_i1, c21670_g1_i1, c21670_g2_i1, c21670_g2_i3, c21670_g2_i4, c21705_g2_i1	map00500
Starch and sucrose metabolism	399	disproportionating enzyme	ec:2.4.1.25	2	c20710_g1_i2, c21245_g1_i1	map00500
Starch and sucrose metabolism	399	synthase (glycosyl-transferring)	ec:2.4.1.21	9	c14727_g1_i1, c20851_g1_i1, c20851_g1_i2, c21251_g3_i1, c21423_g1_i1, c21423_g1_i2, c21423_g1_i3, c21423_g1_i4, c21789_g1_i1	map00500
Starch and sucrose metabolism	399	branching enzyme	ec:2.4.1.18	5	c18294_g1_i1, c21562_g1_i1, c21562_g1_i2, c21562_g2_i1, c21562_g2_i2	map00500
Starch and sucrose metabolism	399	1-naphthol glucuronyltransferase	ec:2.4.1.17	2	c14321_g1_i1, c43102_g1_i1	map00500
Starch and sucrose metabolism	399	synthase (UDP-forming)	ec:2.4.1.15	17	c1254_g1_i1, c6588_g1_i1, c8939_g1_i1, c9065_g1_i1, c10989_g1_i1, c14369_g1_i1, c14369_g1_i2, c18805_g1_i1, c18805_g1_i2, c20662_g1_i1, c21064_g1_i1, c21064_g1_i2, c23399_g1_i1, c37489_g1_i1, c38362_g1_i1, c39096_g1_i1, c41498_g1_i1	map00500
Starch and sucrose metabolism	399	synthase	ec:2.4.1.14	7	c7558_g1_i1, c18924_g1_i1, c21072_g1_i1, c21072_g2_i1, c21072_g1_i2, c29716_g1_i1, c41372_g1_i1	map00500
Starch and sucrose metabolism	399	synthase	ec:2.4.1.13	11	c1287_g1_i1, c2246_g1_i1, c5830_g1_i1, c8186_g1_i1, c8916_g1_i1, c19260_g1_i1, c25488_g1_i1, c27278_g1_i1, c29043_g1_i1, c33186_g1_i1, c40967_g1_i1	map00500
Starch and sucrose metabolism	399	synthase (UDP-forming)	ec:2.4.1.12	52	c1326_g1_i1, c2420_g1_i1, c2450_g1_i1, c2975_g1_i1, c3423_g1_i1, c4624_g1_i1, c5558_g1_i1, c5882_g1_i1, c6113_g1_i1, c6993_g1_i1, c7328_g1_i1, c7338_g1_i1, c7987_g1_i1, c8246_g1_i1, c8246_g1_i2, c8356_g1_i1, c8869_g1_i1, c8883_g1_i1, c9187_g1_i1, c9786_g1_i1, c10280_g1_i1, c11625_g1_i1, c12746_g1_i1, c13364_g1_i1, c14411_g1_i1, c15713_g1_i1, c17738_g1_i1, c18639_g1_i1, c18639_g1_i2, c19324_g1_i1,…	map00500
Starch and sucrose metabolism	399	6-dehydrogenase	ec:1.1.1.22	4	c5542_g1_i1, c16147_g1_i1, c19501_g1_i1, c35066_g1_i1	map00500
Starch and sucrose metabolism	399	beta-pgm (gene name)	ec:5.4.2.6	1	c21359_g3_i1	map00500
Starch and sucrose metabolism	399	(alpha-D-glucose-1,6-bisphosphate-dependent)	ec:5.4.2.2	5	c19069_g1_i1, c19069_g1_i2, c21156_g1_i1, c21156_g1_i2, c21156_g1_i3	map00500
Ether lipid metabolism	33	D	ec:3.1.4.4	20	c2773_g1_i1, c4928_g1_i1, c15355_g1_i1, c18104_g1_i1, c18104_g1_i2, c18817_g1_i1, c20663_g1_i1, c20663_g1_i2, c21136_g1_i1, c21136_g1_i2, c21465_g1_i1, c21465_g1_i2, c23026_g1_i1, c23875_g1_i1, c29253_g1_i1, c29517_g1_i1, c31715_g1_i1, c36304_g1_i1, c37675_g1_i1, c42427_g1_i1	map00565
Ether lipid metabolism	33	C	ec:3.1.4.3	4	c6904_g1_i1, c9027_g1_i1, c9311_g1_i1, c17123_g1_i1	map00565
Ether lipid metabolism	33	phosphatase	ec:3.1.3.4	4	c3962_g1_i1, c7019_g1_i1, c11500_g1_i1, c16756_g1_i3	map00565
Ether lipid metabolism	33	cholinephosphotransferase	ec:2.7.8.2	1	c12367_g1_i1	map00565
Ether lipid metabolism	33	A2	ec:3.1.1.4	4	c13337_g2_i1, c13337_g2_i2, c15648_g1_i1, c33334_g1_i1	map00565
Cutin, suberine and wax biosynthesis	19	O-acyltransferase	ec:2.3.1.20	15	c867_g1_i1, c867_g1_i2, c3500_g1_i1, c4251_g1_i1, c12010_g1_i1, c14472_g1_i1, c16358_g1_i2, c20207_g2_i1, c20207_g2_i2, c20207_g2_i3, c20228_g1_i2, c29840_g1_i1, c30718_g1_i1, c31791_g1_i1, c34167_g1_i1	map00073
Cutin, suberine and wax biosynthesis	19	seed peroxygenase	ec:1.11.2.3	1	c9319_g1_i1	map00073
Cutin, suberine and wax biosynthesis	19	reductase	ec:1.2.1.50	3	c23579_g1_i1, c33192_g1_i1, c42737_g1_i1	map00073
Glycerophospholipid metabolism	116	phosphodiesterase	ec:3.1.4.46	6	c15842_g1_i1, c15842_g1_i2, c18071_g1_i1, c18071_g2_i1, c30703_g1_i1, c42820_g1_i1	map00564
Glycerophospholipid metabolism	116	decarboxylase	ec:4.1.1.65	2	c16553_g1_i1, c16553_g1_i2	map00564
Glycerophospholipid metabolism	116	D	ec:3.1.4.4	20	c2773_g1_i1, c4928_g1_i1, c15355_g1_i1, c18104_g1_i1, c18104_g1_i2, c18817_g1_i1, c20663_g1_i1, c20663_g1_i2, c21136_g1_i1, c21136_g1_i2, c21465_g1_i1, c21465_g1_i2, c23026_g1_i1, c23875_g1_i1, c29253_g1_i1, c29517_g1_i1, c31715_g1_i1, c36304_g1_i1, c37675_g1_i1, c42427_g1_i1	map00564
Glycerophospholipid metabolism	116	C	ec:3.1.4.3	4	c6904_g1_i1, c9027_g1_i1, c9311_g1_i1, c17123_g1_i1	map00564
Glycerophospholipid metabolism	116	3-phosphatidyltransferase	ec:2.7.8.11	1	c9545_g1_i1	map00564
Glycerophospholipid metabolism	116	N-methyltransferase	ec:2.1.1.103	1	c20298_g1_i1	map00564
Glycerophospholipid metabolism	116	A1	ec:3.1.1.32	6	c2376_g1_i1, c7146_g1_i1, c8113_g1_i1, c10775_g1_i1, c17441_g1_i1, c18577_g1_i1	map00564
Glycerophospholipid metabolism	116	dehydrogenase (NAD+)	ec:1.1.1.8	6	c9646_g1_i1, c11114_g1_i1, c11114_g1_i2, c11205_g1_i1, c18507_g1_i1, c19514_g1_i2	map00564
Glycerophospholipid metabolism	116	N-methyltransferase	ec:2.1.1.71	1	c9424_g1_i1	map00564
Glycerophospholipid metabolism	116	phosphatase	ec:3.1.3.75	1	c17936_g1_i1	map00564
Glycerophospholipid metabolism	116	cytidylyltransferase	ec:2.7.7.41	4	c18237_g1_i1, c23790_g1_i1, c35430_g1_i1, c36844_g1_i1	map00564
Glycerophospholipid metabolism	116	cytidylyltransferase	ec:2.7.7.15	4	c15085_g1_i1, c15085_g1_i2, c17156_g1_i1, c17156_g1_i2	map00564
Glycerophospholipid metabolism	116	cytidylyltransferase	ec:2.7.7.14	1	c16463_g1_i1	map00564
Glycerophospholipid metabolism	116	O-acyltransferase	ec:2.3.1.51	3	c18873_g1_i3, c19477_g1_i1, c19477_g2_i1	map00564
Glycerophospholipid metabolism	116	O-acyltransferase	ec:2.3.1.43	2	c2289_g1_i1, c28409_g1_i1	map00564
Glycerophospholipid metabolism	116	O-acyltransferase	ec:2.3.1.23	4	c790_g1_i1, c1067_g1_i1, c15433_g1_i1, c15433_g1_i2	map00564
Glycerophospholipid metabolism	116	dehydrogenase [NAD(P)+]	ec:1.1.1.94	6	c9646_g1_i1, c11114_g1_i1, c11114_g1_i2, c11205_g1_i1, c18507_g1_i1, c19514_g1_i2	map00564
Glycerophospholipid metabolism	116	1-O-acyltransferase	ec:2.3.1.15	7	c19710_g1_i1, c20484_g1_i1, c20484_g1_i2, c20484_g1_i3, c20484_g1_i4, c20655_g1_i1, c20655_g1_i2	map00564
Glycerophospholipid metabolism	116	phosphatase	ec:3.1.3.4	4	c3962_g1_i1, c7019_g1_i1, c11500_g1_i1, c16756_g1_i3	map00564
Glycerophospholipid metabolism	116	kinase (ATP)	ec:2.7.1.107	22	c5607_g1_i1, c5783_g1_i1, c5919_g1_i1, c7958_g1_i1, c10266_g1_i1, c10266_g1_i2, c15900_g1_i1, c17340_g1_i1, c17906_g1_i1, c18215_g1_i1, c19315_g1_i1, c19315_g1_i2, c19315_g1_i3, c19662_g1_i1, c19662_g1_i4, c22649_g1_i1, c24556_g1_i1, c26180_g1_i1, c36494_g1_i1, c39223_g1_i1, c39837_g1_i1, c40105_g1_i1	map00564
Glycerophospholipid metabolism	116	3-phosphatidyltransferase	ec:2.7.8.5	2	c7913_g1_i1, c15340_g2_i1	map00564
Glycerophospholipid metabolism	116	cholinephosphotransferase	ec:2.7.8.2	1	c12367_g1_i1	map00564
Glycerophospholipid metabolism	116	dehydrogenase	ec:1.1.5.3	1	c11457_g1_i1	map00564
Glycerophospholipid metabolism	116	kinase	ec:2.7.1.82	2	c7026_g1_i1, c23379_g1_i1	map00564
Glycerophospholipid metabolism	116	lecithinase B	ec:3.1.1.5	7	c3840_g1_i1, c15233_g1_i1, c22104_g1_i1, c23657_g1_i1, c31103_g1_i1, c34558_g1_i1, c37978_g1_i1	map00564
Glycerophospholipid metabolism	116	A2	ec:3.1.1.4	4	c13337_g2_i1, c13337_g2_i2, c15648_g1_i1, c33334_g1_i1	map00564
Glycerophospholipid metabolism	116	kinase	ec:2.7.1.32	1	c23379_g1_i1	map00564
Synthesis and degradation of ketone bodies	10	lyase	ec:4.1.3.4	6	c18370_g1_i1, c18370_g1_i2, c21484_g1_i1, c21484_g1_i2, c21484_g1_i4, c21484_g1_i5	map00072
Synthesis and degradation of ketone bodies	10	C-acetyltransferase	ec:2.3.1.9	2	c8889_g1_i1, c8889_g1_i2	map00072
Synthesis and degradation of ketone bodies	10	dehydrogenase	ec:1.1.1.30	1	c15260_g1_i1	map00072
Synthesis and degradation of ketone bodies	10	synthase	ec:2.3.3.10	1	c21881_g1_i1	map00072
Inositol phosphate metabolism	69	C	ec:3.1.4.3	4	c6904_g1_i1, c9027_g1_i1, c9311_g1_i1, c17123_g1_i1	map00562
Inositol phosphate metabolism	69	phospholipase C	ec:3.1.4.11	5	c11461_g1_i1, c19125_g1_i1, c19125_g1_i3, c19621_g1_i1, c27052_g1_i1	map00562
Inositol phosphate metabolism	69	3-phosphatidyltransferase	ec:2.7.8.11	1	c9545_g1_i1	map00562
Inositol phosphate metabolism	69	isomerase	ec:5.3.1.1	1	c17358_g1_i1	map00562
Inositol phosphate metabolism	69	oxygenase	ec:1.13.99.1	3	c17467_g2_i1, c18957_g1_i1, c38019_g1_i1	map00562
Inositol phosphate metabolism	69	inositol-1,3-bisphosphate 3-phosphatase	ec:3.1.3.64	1	c19304_g1_i1	map00562
Inositol phosphate metabolism	69	1-phosphatase	ec:3.1.3.57	3	c6597_g1_i1, c10878_g1_i1, c16928_g1_i2	map00562
Inositol phosphate metabolism	69	5-phosphatase	ec:3.1.3.56	3	c9313_g1_i1, c16981_g1_i1, c33199_g1_i1	map00562
Inositol phosphate metabolism	69	5-phosphatase	ec:3.1.3.36	2	c17573_g1_i1, c21909_g1_i3	map00562
Inositol phosphate metabolism	69	phosphatase	ec:3.1.3.25	7	c12262_g1_i1, c15822_g1_i1, c17075_g1_i1, c17075_g1_i2, c17075_g1_i3, c20215_g1_i1, c20215_g1_i2	map00562
Inositol phosphate metabolism	69	5/6-kinase	ec:2.7.1.159	12	c11197_g1_i1, c11937_g1_i1, c12953_g1_i1, c13785_g1_i1, c13785_g1_i2, c20824_g1_i1, c20824_g1_i2, c20824_g1_i3, c20824_g1_i4, c20824_g1_i5, c28035_g1_i1, c35655_g1_i1	map00562
Inositol phosphate metabolism	69	2-kinase	ec:2.7.1.158	3	c16481_g1_i1, c16481_g1_i2, c16481_g1_i3	map00562
Inositol phosphate metabolism	69	5-kinase	ec:2.7.1.150	1	c25026_g1_i1	map00562
Inositol phosphate metabolism	69	3-kinase	ec:2.7.1.137	1	c14845_g1_i1	map00562
Inositol phosphate metabolism	69	1-kinase	ec:2.7.1.134	10	c11197_g1_i1, c11937_g1_i1, c12953_g1_i1, c20824_g1_i1, c20824_g1_i2, c20824_g1_i3, c20824_g1_i4, c20824_g1_i5, c28035_g1_i1, c35655_g1_i1	map00562
Inositol phosphate metabolism	69	3-kinase	ec:2.7.1.127	3	c2171_g1_i1, c13785_g1_i1, c13785_g1_i2	map00562
Inositol phosphate metabolism	69	2-dehydrogenase	ec:1.1.1.18	1	c14430_g1_i1	map00562
Inositol phosphate metabolism	69	synthase	ec:5.5.1.4	2	c21674_g1_i1, c21674_g3_i1	map00562
Inositol phosphate metabolism	69	5-kinase	ec:2.7.1.68	16	c3261_g2_i1, c3852_g1_i1, c20711_g1_i1, c21868_g1_i1, c21868_g2_i2, c23862_g1_i1, c25343_g1_i1, c25552_g1_i1, c28349_g1_i1, c29777_g1_i1, c35584_g1_i1, c37990_g1_i1, c40553_g1_i1, c42789_g1_i1, c43109_g1_i1, c43206_g1_i1	map00562
Inositol phosphate metabolism	69	4-kinase	ec:2.7.1.67	2	c15451_g1_i1, c17569_g1_i2	map00562
Fatty acid degradation	72	hydratase	ec:4.2.1.74	3	c20940_g1_i1, c20940_g1_i2, c40264_g1_i1	map00071
Fatty acid degradation	72	hydratase	ec:4.2.1.17	6	c12833_g1_i1, c17115_g1_i1, c18276_g1_i1, c18276_g1_i2, c18512_g1_i1, c27993_g1_i1	map00071
Fatty acid degradation	72	1-monooxygenase	ec:1.14.15.3	10	c10103_g1_i1, c19354_g1_i1, c19868_g1_i1, c21105_g1_i1, c21105_g1_i2, c26884_g1_i1, c27728_g1_i1, c32079_g1_i1, c40336_g1_i1, c42042_g1_i1	map00071
Fatty acid degradation	72	dehydrogenase	ec:1.1.1.1	8	c3114_g1_i1, c3611_g1_i1, c14502_g1_i1, c18390_g2_i1, c21022_g1_i1, c26144_g1_i1, c29174_g1_i1, c37555_g1_i1	map00071
Fatty acid degradation	72	ligase	ec:6.2.1.3	4	c19118_g1_i1, c20034_g1_i1, c20549_g1_i1, c39806_g1_i1	map00071
Fatty acid degradation	72	C-acyltransferase	ec:2.3.1.16	4	c1052_g1_i1, c16561_g2_i1, c18163_g1_i1, c30439_g1_i1	map00071
Fatty acid degradation	72	dehydrogenase (NAD+)	ec:1.2.1.3	7	c12134_g1_i1, c16809_g1_i1, c19245_g2_i1, c19845_g1_i1, c19990_g1_i1, c23635_g1_i1, c30949_g1_i1	map00071
Fatty acid degradation	72	C-acetyltransferase	ec:2.3.1.9	2	c8889_g1_i1, c8889_g1_i2	map00071
Fatty acid degradation	72	dehydrogenase	ec:1.1.1.35	9	c8933_g1_i1, c13797_g1_i1, c13797_g1_i2, c20940_g1_i1, c20940_g1_i2, c21539_g1_i1, c27993_g1_i1, c40264_g1_i1, c42266_g1_i1	map00071
Fatty acid degradation	72	oxidase	ec:1.3.3.6	6	c7002_g1_i1, c8180_g1_i1, c19027_g1_i1, c19750_g1_i1, c20414_g1_i1, c29786_g1_i1	map00071
Fatty acid degradation	72	epimerase	ec:5.1.2.3	2	c21539_g1_i1, c27993_g1_i1	map00071
Fatty acid degradation	72	monooxygenase	ec:1.14.14.1	18	c914_g1_i1, c3452_g1_i1, c3725_g1_i1, c7371_g1_i1, c9981_g1_i1, c10739_g1_i1, c13302_g1_i1, c13302_g1_i2, c18743_g1_i1, c19868_g1_i1, c20110_g1_i1, c20262_g1_i1, c24119_g1_i1, c27728_g1_i1, c30346_g1_i1, c32068_g1_i1, c32079_g1_i1, c36347_g1_i1	map00071
Fatty acid degradation	72	isomerase	ec:5.3.3.8	3	c12878_g1_i1, c27993_g1_i1, c36434_g1_i1	map00071
Glycerolipid metabolism	127	galactolipid lipase	ec:3.1.1.26	4	c9591_g1_i1, c10775_g1_i1, c18377_g2_i1, c18577_g1_i1	map00561
Glycerolipid metabolism	127	lipase	ec:3.1.1.23	3	c11359_g1_i1, c20811_g1_i2, c39624_g1_i1	map00561
Glycerolipid metabolism	127	dehydrogenase (NADP+)	ec:1.1.1.2	8	c5140_g1_i1, c15699_g1_i1, c15699_g1_i2, c16067_g1_i1, c31754_g1_i1, c33303_g1_i1, c39654_g1_i1, c41859_g1_i1	map00561
Glycerolipid metabolism	127	melibiase	ec:3.2.1.22	14	c916_g1_i1, c16940_g1_i1, c17658_g1_i1, c17686_g1_i1, c21016_g2_i1, c21740_g1_i1, c22502_g1_i1, c25362_g1_i1, c34080_g1_i1, c38257_g1_i1, c39983_g1_i1, c40001_g1_i1, c40693_g1_i1, c41520_g1_i1	map00561
Glycerolipid metabolism	127	acyltransferase	ec:2.3.1.158	3	c13467_g1_i1, c20156_g1_i1, c20156_g1_i2	map00561
Glycerolipid metabolism	127	O-acyltransferase	ec:2.3.1.51	3	c18873_g1_i3, c19477_g1_i1, c19477_g2_i1	map00561
Glycerolipid metabolism	127	O-acyltransferase	ec:2.3.1.22	3	c15233_g1_i1, c22104_g1_i1, c34558_g1_i1	map00561
Glycerolipid metabolism	127	O-acyltransferase	ec:2.3.1.20	15	c867_g1_i1, c867_g1_i2, c3500_g1_i1, c4251_g1_i1, c12010_g1_i1, c14472_g1_i1, c16358_g1_i2, c20207_g2_i1, c20207_g2_i2, c20207_g2_i3, c20228_g1_i2, c29840_g1_i1, c30718_g1_i1, c31791_g1_i1, c34167_g1_i1	map00561
Glycerolipid metabolism	127	1-O-acyltransferase	ec:2.3.1.15	7	c19710_g1_i1, c20484_g1_i1, c20484_g1_i2, c20484_g1_i3, c20484_g1_i4, c20655_g1_i1, c20655_g1_i2	map00561
Glycerolipid metabolism	127	phosphatase	ec:3.1.3.4	4	c3962_g1_i1, c7019_g1_i1, c11500_g1_i1, c16756_g1_i3	map00561
Glycerolipid metabolism	127	synthase	ec:2.4.1.46	1	c20023_g1_i1	map00561
Glycerolipid metabolism	127	dehydrogenase (NAD+)	ec:1.2.1.3	7	c12134_g1_i1, c16809_g1_i1, c19245_g2_i1, c19845_g1_i1, c19990_g1_i1, c23635_g1_i1, c30949_g1_i1	map00561
Glycerolipid metabolism	127	kinase (ATP)	ec:2.7.1.107	22	c5607_g1_i1, c5783_g1_i1, c5919_g1_i1, c7958_g1_i1, c10266_g1_i1, c10266_g1_i2, c15900_g1_i1, c17340_g1_i1, c17906_g1_i1, c18215_g1_i1, c19315_g1_i1, c19315_g1_i2, c19315_g1_i3, c19662_g1_i1, c19662_g1_i4, c22649_g1_i1, c24556_g1_i1, c26180_g1_i1, c36494_g1_i1, c39223_g1_i1, c39837_g1_i1, c40105_g1_i1	map00561
Glycerolipid metabolism	127	reductase	ec:1.1.1.21	4	c17104_g1_i1, c17612_g1_i3, c17612_g1_i4, c33526_g1_i1	map00561
Glycerolipid metabolism	127	synthase	ec:2.4.1.241	2	c18183_g1_i2, c20928_g1_i1	map00561
Glycerolipid metabolism	127	lipase	ec:3.1.1.3	27	c1388_g1_i1, c6911_g1_i1, c7146_g1_i1, c8113_g1_i1, c8650_g1_i1, c10775_g1_i1, c11159_g1_i1, c12566_g1_i1, c12566_g1_i2, c14493_g1_i1, c14893_g2_i1, c15092_g1_i1, c15092_g1_i2, c15898_g1_i1, c16453_g1_i1, c17441_g1_i1, c17673_g1_i1, c17673_g1_i2, c18377_g2_i1, c18577_g1_i1, c20718_g1_i1, c20718_g1_i2, c28647_g1_i1, c30985_g1_i1, c37316_g1_i1, c40239_g1_i1, c43484_g1_i1	map00561
Glycerolipid metabolism	127	kinase	ec:2.7.1.30	2	c19983_g1_i1, c27491_g1_i1	map00561
Glycerolipid metabolism	127	kinase	ec:2.7.1.29	1	c19112_g1_i1	map00561
Novobiocin biosynthesis	25	transaminase	ec:2.6.1.57	19	c167_g1_i1, c3375_g1_i1, c11960_g1_i1, c15833_g1_i1, c16080_g1_i1, c16080_g1_i2, c16180_g1_i2, c17572_g1_i1, c18047_g1_i1, c18908_g1_i1, c18908_g1_i2, c19398_g1_i1, c19428_g2_i1, c19629_g1_i1, c19629_g1_i2, c19873_g1_i1, c19873_g1_i2, c19958_g1_i1, c24318_g1_i1	map00401
Novobiocin biosynthesis	25	transaminase	ec:2.6.1.9	17	c167_g1_i1, c3375_g1_i1, c11960_g1_i1, c15833_g1_i1, c16080_g1_i1, c16080_g1_i2, c18047_g1_i1, c18908_g1_i1, c18908_g1_i2, c19398_g1_i1, c19428_g2_i1, c19629_g1_i1, c19629_g1_i2, c19873_g1_i1, c19873_g1_i2, c19958_g1_i1, c24318_g1_i1	map00401
Novobiocin biosynthesis	25	transaminase	ec:2.6.1.5	17	c167_g1_i1, c3375_g1_i1, c11960_g1_i1, c15833_g1_i1, c16080_g1_i1, c16080_g1_i2, c18047_g1_i1, c18908_g1_i1, c18908_g1_i2, c19398_g1_i1, c19428_g2_i1, c19629_g1_i1, c19629_g1_i2, c19873_g1_i1, c19873_g1_i2, c19958_g1_i1, c24318_g1_i1	map00401
Novobiocin biosynthesis	25	transaminase	ec:2.6.1.1	19	c167_g1_i1, c3375_g1_i1, c11960_g1_i1, c15833_g1_i1, c16080_g1_i1, c16080_g1_i2, c16180_g1_i2, c17572_g1_i1, c18047_g1_i1, c18908_g1_i1, c18908_g1_i2, c19398_g1_i1, c19428_g2_i1, c19629_g1_i1, c19629_g1_i2, c19873_g1_i1, c19873_g1_i2, c19958_g1_i1, c24318_g1_i1	map00401
Novobiocin biosynthesis	25	dehydrogenase	ec:1.3.1.12	6	c3197_g1_i1, c10705_g1_i1, c19089_g1_i1, c19089_g1_i2, c19089_g1_i3, c42812_g1_i1	map00401
Phenylalanine, tyrosine and tryptophan biosynthesis	81	dehydratase	ec:4.2.1.91	8	c19655_g1_i1, c19655_g1_i2, c19895_g2_i1, c19895_g2_i2, c19895_g2_i4, c19895_g2_i5, c19895_g2_i6, c19895_g2_i7	map00400
Phenylalanine, tyrosine and tryptophan biosynthesis	81	synthase	ec:4.1.1.48	3	c10468_g1_i1, c11408_g1_i1, c18155_g1_i1	map00400
Phenylalanine, tyrosine and tryptophan biosynthesis	81	isomerase	ec:5.3.1.24	1	c21408_g2_i2	map00400
Phenylalanine, tyrosine and tryptophan biosynthesis	81	mutase	ec:5.4.99.5	5	c15573_g1_i1, c17180_g1_i1, c17180_g1_i2, c22515_g1_i1, c27578_g1_i1	map00400
Phenylalanine, tyrosine and tryptophan biosynthesis	81	dehydratase	ec:4.2.1.51	10	c1627_g1_i1, c19655_g1_i1, c19655_g1_i2, c19754_g1_i1, c19895_g2_i1, c19895_g2_i2, c19895_g2_i4, c19895_g2_i5, c19895_g2_i6, c19895_g2_i7	map00400
Phenylalanine, tyrosine and tryptophan biosynthesis	81	oxidase	ec:1.4.3.2	2	c6740_g1_i1, c19496_g2_i1	map00400
Phenylalanine, tyrosine and tryptophan biosynthesis	81	synthase	ec:4.2.1.20	5	c14572_g1_i1, c15350_g1_i1, c18395_g1_i1, c20286_g1_i1, c20286_g1_i2	map00400
Phenylalanine, tyrosine and tryptophan biosynthesis	81	dehydratase	ec:4.2.1.10	8	c20095_g1_i1, c20095_g1_i2, c21344_g1_i2, c21344_g2_i2, c21344_g2_i3, c21344_g2_i4, c21344_g2_i5, c21344_g2_i6	map00400
Phenylalanine, tyrosine and tryptophan biosynthesis	81	synthase	ec:4.1.3.27	6	c12593_g1_i1, c12593_g1_i2, c16371_g1_i1, c16371_g1_i2, c19786_g1_i1, c26770_g1_i1	map00400
Phenylalanine, tyrosine and tryptophan biosynthesis	81	phosphoribosyltransferase	ec:2.4.2.18	3	c19230_g1_i1, c20235_g1_i1, c20235_g1_i2	map00400
Phenylalanine, tyrosine and tryptophan biosynthesis	81	dehydrogenase	ec:1.1.1.282	8	c20095_g1_i1, c20095_g1_i2, c21344_g1_i2, c21344_g2_i2, c21344_g2_i3, c21344_g2_i4, c21344_g2_i5, c21344_g2_i6	map00400
Phenylalanine, tyrosine and tryptophan biosynthesis	81	synthase	ec:4.2.3.5	5	c4151_g1_i1, c19347_g1_i1, c33557_g1_i1, c33557_g1_i2, c42221_g1_i1	map00400
Phenylalanine, tyrosine and tryptophan biosynthesis	81	synthase	ec:4.2.3.4	2	c8480_g1_i1, c16997_g1_i1	map00400
Phenylalanine, tyrosine and tryptophan biosynthesis	81	synthase	ec:2.5.1.54	3	c16783_g1_i1, c18997_g1_i1, c18997_g1_i2	map00400
Phenylalanine, tyrosine and tryptophan biosynthesis	81	dehydrogenase	ec:1.1.1.25	8	c20095_g1_i1, c20095_g1_i2, c21344_g1_i2, c21344_g2_i2, c21344_g2_i3, c21344_g2_i4, c21344_g2_i5, c21344_g2_i6	map00400
Phenylalanine, tyrosine and tryptophan biosynthesis	81	aminotransferase	ec:2.6.1.79	1	c19398_g1_i1	map00400
Phenylalanine, tyrosine and tryptophan biosynthesis	81	aminotransferase	ec:2.6.1.78	1	c19398_g1_i1	map00400
Phenylalanine, tyrosine and tryptophan biosynthesis	81	1-carboxyvinyltransferase	ec:2.5.1.19	1	c19461_g1_i1	map00400
Phenylalanine, tyrosine and tryptophan biosynthesis	81	transaminase	ec:2.6.1.57	19	c167_g1_i1, c3375_g1_i1, c11960_g1_i1, c15833_g1_i1, c16080_g1_i1, c16080_g1_i2, c16180_g1_i2, c17572_g1_i1, c18047_g1_i1, c18908_g1_i1, c18908_g1_i2, c19398_g1_i1, c19428_g2_i1, c19629_g1_i1, c19629_g1_i2, c19873_g1_i1, c19873_g1_i2, c19958_g1_i1, c24318_g1_i1	map00400
Phenylalanine, tyrosine and tryptophan biosynthesis	81	transaminase	ec:2.6.1.9	17	c167_g1_i1, c3375_g1_i1, c11960_g1_i1, c15833_g1_i1, c16080_g1_i1, c16080_g1_i2, c18047_g1_i1, c18908_g1_i1, c18908_g1_i2, c19398_g1_i1, c19428_g2_i1, c19629_g1_i1, c19629_g1_i2, c19873_g1_i1, c19873_g1_i2, c19958_g1_i1, c24318_g1_i1	map00400
Phenylalanine, tyrosine and tryptophan biosynthesis	81	transaminase	ec:2.6.1.5	17	c167_g1_i1, c3375_g1_i1, c11960_g1_i1, c15833_g1_i1, c16080_g1_i1, c16080_g1_i2, c18047_g1_i1, c18908_g1_i1, c18908_g1_i2, c19398_g1_i1, c19428_g2_i1, c19629_g1_i1, c19629_g1_i2, c19873_g1_i1, c19873_g1_i2, c19958_g1_i1, c24318_g1_i1	map00400
Phenylalanine, tyrosine and tryptophan biosynthesis	81	transaminase	ec:2.6.1.1	19	c167_g1_i1, c3375_g1_i1, c11960_g1_i1, c15833_g1_i1, c16080_g1_i1, c16080_g1_i2, c16180_g1_i2, c17572_g1_i1, c18047_g1_i1, c18908_g1_i1, c18908_g1_i2, c19398_g1_i1, c19428_g2_i1, c19629_g1_i1, c19629_g1_i2, c19873_g1_i1, c19873_g1_i2, c19958_g1_i1, c24318_g1_i1	map00400
Phenylalanine, tyrosine and tryptophan biosynthesis	81	kinase	ec:2.7.1.71	2	c18878_g1_i2, c21710_g1_i3	map00400
Phenylalanine, tyrosine and tryptophan biosynthesis	81	dehydrogenase (NADP+)	ec:1.3.1.13	6	c3197_g1_i1, c10705_g1_i1, c19089_g1_i1, c19089_g1_i2, c19089_g1_i3, c42812_g1_i1	map00400
Phenylalanine, tyrosine and tryptophan biosynthesis	81	dehydrogenase	ec:1.3.1.12	6	c3197_g1_i1, c10705_g1_i1, c19089_g1_i1, c19089_g1_i2, c19089_g1_i3, c42812_g1_i1	map00400
Cyanoamino acid metabolism	40	hydratase	ec:4.2.1.65	3	c18675_g1_i1, c18675_g1_i2, c18675_g1_i3	map00460
Cyanoamino acid metabolism	40	glutamyl transpeptidase	ec:2.3.2.2	4	c9883_g1_i1, c16683_g1_i2, c18750_g1_i1, c30047_g1_i1	map00460
Cyanoamino acid metabolism	40	asparaginase II	ec:3.5.1.1	3	c7999_g1_i1, c9651_g1_i1, c10531_g1_i1	map00460
Cyanoamino acid metabolism	40	gentiobiase	ec:3.2.1.21	12	c12418_g1_i1, c16501_g1_i1, c16957_g1_i1, c18307_g1_i1, c19236_g1_i1, c19236_g1_i2, c20133_g1_i1, c21795_g2_i1, c27281_g1_i1, c31597_g1_i1, c32621_g1_i1, c34957_g1_i1	map00460
Cyanoamino acid metabolism	40	hydroxymethyltransferase	ec:2.1.2.1	8	c3740_g1_i1, c5556_g1_i1, c13420_g1_i1, c14162_g1_i1, c18601_g1_i1, c19813_g1_i1, c19813_g2_i1, c21185_g1_i1	map00460
Cyanoamino acid metabolism	40	beta-glucosidase	ec:3.2.1.117	2	c19107_g1_i1, c19107_g1_i2	map00460
Cyanoamino acid metabolism	40	ec:3.5.1.49 formamidase	ec:3.5.1.49	3	c17563_g1_i1, c17563_g1_i3, c17563_g1_i4	map00460
Cyanoamino acid metabolism	40	lyase	ec:4.1.2.10	3	c20756_g1_i1, c20756_g1_i2, c41551_g1_i1	map00460
Cyanoamino acid metabolism	40	oxime monooxygenase	ec:1.14.13.68	1	c6966_g1_i1	map00460
Cyanoamino acid metabolism	40	nitrilase	ec:3.5.5.4	3	c18675_g1_i1, c18675_g1_i2, c18675_g1_i3	map00460
Cyanoamino acid metabolism	40	ligase	ec:6.3.1.1	1	c19316_g1_i1	map00460
Isoquinoline alkaloid biosynthesis	64	decarboxylase	ec:4.1.1.28	6	c15966_g1_i1, c15966_g1_i2, c22582_g1_i1, c33927_g1_i1, c35484_g1_i1, c37097_g1_i1	map00950
Isoquinoline alkaloid biosynthesis	64	decarboxylase	ec:4.1.1.25	4	c3813_g1_i1, c33927_g1_i1, c35484_g1_i1, c37097_g1_i1	map00950
Isoquinoline alkaloid biosynthesis	64	oxidase	ec:1.21.3.3	3	c336_g1_i1, c26840_g1_i1, c39992_g1_i1	map00950
Isoquinoline alkaloid biosynthesis	64	oxidase	ec:1.4.3.2	2	c6740_g1_i1, c19496_g2_i1	map00950
Isoquinoline alkaloid biosynthesis	64	oxidase	ec:1.4.3.21	16	c93_g1_i1, c93_g1_i2, c445_g1_i1, c1711_g1_i1, c9584_g1_i1, c9584_g1_i2, c10428_g1_i1, c15482_g1_i2, c22559_g1_i1, c24352_g1_i1, c29488_g1_i1, c29752_g1_i1, c32392_g1_i1, c34617_g1_i1, c38003_g1_i1, c40260_g1_i1	map00950
Isoquinoline alkaloid biosynthesis	64	7-O-acetyltransferase	ec:2.3.1.150	2	c1396_g1_i1, c24935_g1_i1	map00950
Isoquinoline alkaloid biosynthesis	64	oxidase	ec:1.10.3.1	14	c2_g1_i1, c551_g1_i1, c8176_g1_i1, c11083_g1_i1, c11985_g1_i1, c13040_g1_i1, c16682_g1_i2, c20127_g1_i1, c21708_g1_i1, c21708_g1_i7, c28737_g1_i1, c36053_g1_i1, c39855_g1_i1, c40252_g1_i1	map00950
Isoquinoline alkaloid biosynthesis	64	3'-monooxygenase	ec:1.14.13.71	1	c33613_g1_i1	map00950
Isoquinoline alkaloid biosynthesis	64	transaminase	ec:2.6.1.57	19	c167_g1_i1, c3375_g1_i1, c11960_g1_i1, c15833_g1_i1, c16080_g1_i1, c16080_g1_i2, c16180_g1_i2, c17572_g1_i1, c18047_g1_i1, c18908_g1_i1, c18908_g1_i2, c19398_g1_i1, c19428_g2_i1, c19629_g1_i1, c19629_g1_i2, c19873_g1_i1, c19873_g1_i2, c19958_g1_i1, c24318_g1_i1	map00950
Isoquinoline alkaloid biosynthesis	64	transaminase	ec:2.6.1.5	17	c167_g1_i1, c3375_g1_i1, c11960_g1_i1, c15833_g1_i1, c16080_g1_i1, c16080_g1_i2, c18047_g1_i1, c18908_g1_i1, c18908_g1_i2, c19398_g1_i1, c19428_g2_i1, c19629_g1_i1, c19629_g1_i2, c19873_g1_i1, c19873_g1_i2, c19958_g1_i1, c24318_g1_i1	map00950
Isoquinoline alkaloid biosynthesis	64	transaminase	ec:2.6.1.1	19	c167_g1_i1, c3375_g1_i1, c11960_g1_i1, c15833_g1_i1, c16080_g1_i1, c16080_g1_i2, c16180_g1_i2, c17572_g1_i1, c18047_g1_i1, c18908_g1_i1, c18908_g1_i2, c19398_g1_i1, c19428_g2_i1, c19629_g1_i1, c19629_g1_i2, c19873_g1_i1, c19873_g1_i2, c19958_g1_i1, c24318_g1_i1	map00950
Lysine biosynthesis	58	synthase	ec:4.3.3.7	5	c197_g1_i1, c8978_g1_i1, c9596_g1_i1, c17544_g1_i1, c17544_g1_i2	map00300
Lysine biosynthesis	58	decarboxylase	ec:4.1.1.20	1	c18239_g1_i1	map00300
Lysine biosynthesis	58	dehydrogenase (NADP+, L-glutamate-forming)	ec:1.5.1.10	3	c24638_g1_i1, c39269_g1_i1, c41455_g1_i1	map00300
Lysine biosynthesis	58	dehydrogenase	ec:1.1.1.3	5	c10147_g1_i1, c13496_g1_i1, c21668_g1_i1, c21668_g1_i2, c36477_g1_i1	map00300
Lysine biosynthesis	58	reductase	ec:1.17.1.8	10	c18829_g1_i1, c18829_g1_i2, c18829_g1_i4, c21316_g1_i1, c21316_g1_i5, c21316_g1_i6, c21316_g1_i7, c21316_g1_i9, c21316_g1_i10, c21316_g1_i11	map00300
Lysine biosynthesis	58	epimerase	ec:5.1.1.7	6	c21632_g1_i2, c21632_g1_i6, c21632_g1_i7, c21632_g1_i9, c21632_g1_i13, c21632_g1_i14	map00300
Lysine biosynthesis	58	kinase	ec:2.7.2.4	11	c7047_g1_i1, c8796_g1_i1, c8796_g1_i2, c10147_g1_i1, c20065_g1_i1, c20065_g1_i2, c20065_g1_i3, c21668_g1_i1, c21668_g1_i2, c22549_g1_i1, c36477_g1_i1	map00300
Lysine biosynthesis	58	aminotransferase	ec:2.6.1.83	1	c20270_g1_i1	map00300
Lysine biosynthesis	58	transaminase	ec:2.6.1.57	19	c167_g1_i1, c3375_g1_i1, c11960_g1_i1, c15833_g1_i1, c16080_g1_i1, c16080_g1_i2, c16180_g1_i2, c17572_g1_i1, c18047_g1_i1, c18908_g1_i1, c18908_g1_i2, c19398_g1_i1, c19428_g2_i1, c19629_g1_i1, c19629_g1_i2, c19873_g1_i1, c19873_g1_i2, c19958_g1_i1, c24318_g1_i1	map00300
Lysine biosynthesis	58	dehydrogenase	ec:1.2.1.11	1	c17586_g1_i1	map00300
Fluorobenzoate degradation	5	hydratase	ec:4.2.1.84	3	c18675_g1_i1, c18675_g1_i2, c18675_g1_i3	map00364
Fluorobenzoate degradation	5	maleylacetate enol-lactonase	ec:3.1.1.45	2	c16550_g1_i1, c16550_g1_i2	map00364
Benzoate degradation	14	hydratase	ec:4.2.1.17	6	c12833_g1_i1, c17115_g1_i1, c18276_g1_i1, c18276_g1_i2, c18512_g1_i1, c27993_g1_i1	map00362
Benzoate degradation	14	dehydrogenase	ec:1.1.1.157	2	c13797_g1_i1, c13797_g1_i2	map00362
Benzoate degradation	14	C-acyltransferase	ec:2.3.1.16	4	c1052_g1_i1, c16561_g2_i1, c18163_g1_i1, c30439_g1_i1	map00362
Benzoate degradation	14	C-acetyltransferase	ec:2.3.1.9	2	c8889_g1_i1, c8889_g1_i2	map00362
Chlorocyclohexane and chlorobenzene degradation	9	maleylacetate enol-lactonase	ec:3.1.1.45	2	c16550_g1_i1, c16550_g1_i2	map00361
Chlorocyclohexane and chlorobenzene degradation	9	dehalogenase	ec:3.8.1.5	7	c19110_g1_i1, c19110_g1_i2, c19708_g1_i1, c19708_g1_i2, c19708_g1_i3, c19708_g1_i4, c19708_g1_i5	map00361
Phenylalanine metabolism	153	decarboxylase	ec:4.1.1.28	6	c15966_g1_i1, c15966_g1_i2, c22582_g1_i1, c33927_g1_i1, c35484_g1_i1, c37097_g1_i1	map00360
Phenylalanine metabolism	153	oxidase	ec:1.4.3.2	2	c6740_g1_i1, c19496_g2_i1	map00360
Phenylalanine metabolism	153	hydratase	ec:4.2.1.17	6	c12833_g1_i1, c17115_g1_i1, c18276_g1_i1, c18276_g1_i2, c18512_g1_i1, c27993_g1_i1	map00360
Phenylalanine metabolism	153	oxidase	ec:1.4.3.21	16	c93_g1_i1, c93_g1_i2, c445_g1_i1, c1711_g1_i1, c9584_g1_i1, c9584_g1_i2, c10428_g1_i1, c15482_g1_i2, c22559_g1_i1, c24352_g1_i1, c29488_g1_i1, c29752_g1_i1, c32392_g1_i1, c34617_g1_i1, c38003_g1_i1, c40260_g1_i1	map00360
Phenylalanine metabolism	153	O-methyltransferase	ec:2.1.1.104	5	c9692_g1_i1, c10124_g1_i2, c17047_g1_i1, c26325_g1_i1, c34825_g1_i1	map00360
Phenylalanine metabolism	153	ammonia-lyase	ec:4.3.1.25	8	c6848_g1_i1, c10827_g1_i1, c11945_g1_i1, c12073_g1_i1, c15515_g1_i1, c20257_g1_i1, c20257_g1_i2, c20257_g1_i3	map00360
Phenylalanine metabolism	153	ammonia-lyase	ec:4.3.1.24	8	c6848_g1_i1, c10827_g1_i1, c11945_g1_i1, c12073_g1_i1, c15515_g1_i1, c20257_g1_i1, c20257_g1_i2, c20257_g1_i3	map00360
Phenylalanine metabolism	153	lactoperoxidase	ec:1.11.1.7	57	c1256_g1_i1, c2574_g1_i1, c2598_g1_i1, c3245_g1_i1, c5632_g1_i1, c5949_g1_i1, c5982_g1_i1, c12105_g1_i1, c12105_g1_i2, c12105_g1_i3, c12799_g1_i1, c13088_g1_i1, c13088_g1_i2, c13323_g1_i1, c13323_g1_i2, c13749_g1_i1, c13856_g1_i1, c13890_g1_i1, c14634_g1_i1, c15426_g1_i1, c15465_g1_i2, c15826_g1_i1, c15905_g1_i1, c16342_g1_i1, c16968_g1_i1, c16968_g2_i1, c16995_g1_i1, c17125_g1_i1, c17163_g1_i1, …	map00360
Phenylalanine metabolism	153	acylamidase	ec:3.5.1.4	7	c11756_g1_i2, c17641_g1_i1, c17641_g1_i2, c34305_g1_i1, c38464_g1_i1, c39761_g1_i1, c40846_g1_i1	map00360
Phenylalanine metabolism	153	dehydrogenase	ec:1.1.1.157	2	c13797_g1_i1, c13797_g1_i2	map00360
Phenylalanine metabolism	153	tautomerase	ec:5.3.2.1	1	c15729_g1_i1	map00360
Phenylalanine metabolism	153	hydrolase	ec:3.5.1.32	2	c13717_g1_i1, c13717_g1_i3	map00360
Phenylalanine metabolism	153	N-phenylacetyltransferase	ec:2.3.1.14	2	c21072_g1_i1, c21072_g1_i2	map00360
Phenylalanine metabolism	153	dehydrogenase [NAD(P)+]	ec:1.2.1.5	6	c12134_g1_i1, c12929_g1_i1, c16905_g1_i1, c19730_g1_i1, c19990_g1_i1, c20266_g1_i1	map00360
Phenylalanine metabolism	153	dioxygenase	ec:1.13.11.27	1	c18198_g1_i1	map00360
Phenylalanine metabolism	153	reductase	ec:1.1.1.237	1	c18297_g1_i1	map00360
Phenylalanine metabolism	153	transaminase	ec:2.6.1.57	19	c167_g1_i1, c3375_g1_i1, c11960_g1_i1, c15833_g1_i1, c16080_g1_i1, c16080_g1_i2, c16180_g1_i2, c17572_g1_i1, c18047_g1_i1, c18908_g1_i1, c18908_g1_i2, c19398_g1_i1, c19428_g2_i1, c19629_g1_i1, c19629_g1_i2, c19873_g1_i1, c19873_g1_i2, c19958_g1_i1, c24318_g1_i1	map00360
Phenylalanine metabolism	153	transaminase	ec:2.6.1.9	17	c167_g1_i1, c3375_g1_i1, c11960_g1_i1, c15833_g1_i1, c16080_g1_i1, c16080_g1_i2, c18047_g1_i1, c18908_g1_i1, c18908_g1_i2, c19398_g1_i1, c19428_g2_i1, c19629_g1_i1, c19629_g1_i2, c19873_g1_i1, c19873_g1_i2, c19958_g1_i1, c24318_g1_i1	map00360
Phenylalanine metabolism	153	transaminase	ec:2.6.1.5	17	c167_g1_i1, c3375_g1_i1, c11960_g1_i1, c15833_g1_i1, c16080_g1_i1, c16080_g1_i2, c18047_g1_i1, c18908_g1_i1, c18908_g1_i2, c19398_g1_i1, c19428_g2_i1, c19629_g1_i1, c19629_g1_i2, c19873_g1_i1, c19873_g1_i2, c19958_g1_i1, c24318_g1_i1	map00360
Phenylalanine metabolism	153	transaminase	ec:2.6.1.1	19	c167_g1_i1, c3375_g1_i1, c11960_g1_i1, c15833_g1_i1, c16080_g1_i1, c16080_g1_i2, c16180_g1_i2, c17572_g1_i1, c18047_g1_i1, c18908_g1_i1, c18908_g1_i2, c19398_g1_i1, c19428_g2_i1, c19629_g1_i1, c19629_g1_i2, c19873_g1_i1, c19873_g1_i2, c19958_g1_i1, c24318_g1_i1	map00360
Phenylalanine metabolism	153	4-monooxygenase	ec:1.14.13.11	3	c16497_g1_i1, c16497_g1_i2, c20332_g1_i1	map00360
Phenylalanine metabolism	153	ligase	ec:6.2.1.12	8	c11388_g1_i1, c13000_g1_i1, c16521_g1_i1, c17031_g1_i1, c17031_g2_i1, c17934_g1_i1, c26886_g1_i1, c30348_g1_i1	map00360
Phenylalanine metabolism	153	dehydrogenase	ec:1.4.99.1	1	c8849_g1_i1	map00360
T cell receptor signaling pathway	153	phosphatase	ec:3.1.3.16	84	c2676_g1_i1, c3387_g1_i1, c5690_g1_i1, c6017_g1_i1, c7294_g1_i1, c8338_g1_i1, c8350_g1_i1, c10348_g1_i2, c10482_g1_i1, c10832_g1_i1, c11666_g1_i1, c11666_g1_i2, c11805_g1_i1, c11939_g1_i1, c12459_g1_i1, c12750_g1_i1, c12877_g1_i1, c12877_g1_i2, c13844_g1_i1, c14300_g1_i1, c15434_g1_i1, c15604_g1_i1, c16904_g1_i2, c17006_g1_i1, c17062_g1_i1, c17062_g1_i2, c17062_g1_i3, c17217_g1_i1, c17628_g1_i1, …	map04660
T cell receptor signaling pathway	153	protein-tyrosine kinase	ec:2.7.10.2	69	c571_g1_i1, c620_g1_i1, c1710_g1_i1, c2195_g1_i1, c2349_g1_i1, c6059_g1_i1, c6709_g2_i1, c6722_g1_i1, c8245_g1_i1, c9085_g2_i1, c9522_g1_i1, c10391_g1_i1, c10647_g1_i1, c12124_g1_i1, c13025_g1_i1, c13111_g2_i1, c13311_g1_i1, c13719_g1_i1, c14441_g1_i1, c14441_g1_i2, c14830_g1_i2, c14830_g1_i3, c15009_g1_i1, c15009_g1_i2, c15066_g1_i1, c15314_g1_i1, c15955_g1_i1, c16231_g1_i1, c16231_g1_i2, c16231…	map04660
Glycine, serine and threonine metabolism	111	S-aminomethyldihydrolipoylprotein:(6S)-tetrahydrofolate aminomethyltransferase (ammonia-forming)	ec:2.1.2.10	6	c13267_g1_i1, c17763_g1_i2, c17900_g1_i1, c21691_g1_i2, c28160_g1_i1, c39166_g1_i1	map00260
Glycine, serine and threonine metabolism	111	synthase	ec:4.2.1.20	5	c14572_g1_i1, c15350_g1_i1, c18395_g1_i1, c20286_g1_i1, c20286_g1_i2	map00260
Glycine, serine and threonine metabolism	111	oxidase	ec:1.4.3.21	16	c93_g1_i1, c93_g1_i2, c445_g1_i1, c1711_g1_i1, c9584_g1_i1, c9584_g1_i2, c10428_g1_i1, c15482_g1_i2, c22559_g1_i1, c24352_g1_i1, c29488_g1_i1, c29752_g1_i1, c32392_g1_i1, c34617_g1_i1, c38003_g1_i1, c40260_g1_i1	map00260
Glycine, serine and threonine metabolism	111	ammonia-lyase	ec:4.3.1.19	5	c2580_g1_i1, c18099_g1_i1, c18099_g1_i2, c18099_g1_i3, c18099_g1_i4	map00260
Glycine, serine and threonine metabolism	111	dehydrogenase	ec:1.1.1.3	5	c10147_g1_i1, c13496_g1_i1, c21668_g1_i1, c21668_g1_i2, c36477_g1_i1	map00260
Glycine, serine and threonine metabolism	111	dehydrogenase	ec:1.1.1.1	8	c3114_g1_i1, c3611_g1_i1, c14502_g1_i1, c18390_g2_i1, c21022_g1_i1, c26144_g1_i1, c29174_g1_i1, c37555_g1_i1	map00260
Glycine, serine and threonine metabolism	111	hydroxymethyltransferase	ec:2.1.2.1	8	c3740_g1_i1, c5556_g1_i1, c13420_g1_i1, c14162_g1_i1, c18601_g1_i1, c19813_g1_i1, c19813_g2_i1, c21185_g1_i1	map00260
Glycine, serine and threonine metabolism	111	oxidase	ec:1.5.3.1	4	c4556_g1_i1, c26006_g1_i1, c34428_g1_i1, c36387_g1_i1	map00260
Glycine, serine and threonine metabolism	111	dehydrogenase (aminomethyl-transferring)	ec:1.4.4.2	6	c9298_g1_i1, c11696_g1_i1, c13011_g1_i1, c21398_g2_i1, c33080_g1_i1, c33215_g1_i1	map00260
Glycine, serine and threonine metabolism	111	kinase	ec:2.7.2.4	11	c7047_g1_i1, c8796_g1_i1, c8796_g1_i2, c10147_g1_i1, c20065_g1_i1, c20065_g1_i2, c20065_g1_i3, c21668_g1_i1, c21668_g1_i2, c22549_g1_i1, c36477_g1_i1	map00260
Glycine, serine and threonine metabolism	111	dehydrogenase	ec:1.1.1.95	5	c15096_g1_i1, c15406_g1_i1, c18935_g1_i1, c18935_g1_i2, c21734_g1_i1	map00260
Glycine, serine and threonine metabolism	111	phosphatase	ec:3.1.3.3	6	c2660_g1_i1, c5037_g1_i1, c14143_g1_i1, c27568_g1_i1, c32914_g1_i1, c36603_g1_i1	map00260
Glycine, serine and threonine metabolism	111	reductase	ec:1.1.1.81	1	c19600_g1_i1	map00260
Glycine, serine and threonine metabolism	111	gamma-lyase	ec:4.4.1.1	2	c20949_g2_i1, c21048_g2_i1	map00260
Glycine, serine and threonine metabolism	111	dehydrogenase	ec:1.2.1.8	2	c18131_g1_i1, c18131_g1_i2	map00260
Glycine, serine and threonine metabolism	111	dehydrogenase	ec:1.1.99.1	8	c5860_g1_i1, c11418_g1_i1, c15432_g1_i1, c20756_g1_i1, c20756_g1_i2, c26326_g1_i1, c41551_g1_i1, c42950_g1_i1	map00260
Glycine, serine and threonine metabolism	111	synthase	ec:4.2.3.1	2	c19540_g1_i1, c21378_g2_i1	map00260
Glycine, serine and threonine metabolism	111	dehydrogenase	ec:1.1.1.29	3	c19600_g1_i1, c20146_g1_i2, c27082_g1_i1	map00260
Glycine, serine and threonine metabolism	111	transaminase	ec:2.6.1.52	1	c16800_g1_i1	map00260
Glycine, serine and threonine metabolism	111	transaminase	ec:2.6.1.4	1	c16683_g1_i2	map00260
Glycine, serine and threonine metabolism	111	dehydrogenase	ec:1.8.1.4	3	c267_g1_i1, c19703_g1_i1, c20184_g2_i1	map00260
Glycine, serine and threonine metabolism	111	transaminase	ec:2.6.1.44	5	c15560_g1_i1, c16683_g1_i2, c30135_g1_i1, c32775_g1_i1, c40041_g1_i1	map00260
Glycine, serine and threonine metabolism	111	dehydrogenase	ec:1.2.1.11	1	c17586_g1_i1	map00260
Glycine, serine and threonine metabolism	111	kinase	ec:2.7.1.39	1	c13495_g1_i1	map00260
Glycine, serine and threonine metabolism	111	aldolase	ec:4.1.2.5	2	c17505_g1_i1, c17505_g1_i2	map00260
Vitamin B6 metabolism	15	5'-phosphate synthase	ec:1.4.3.5	4	c12154_g1_i1, c19408_g1_i1, c19408_g1_i2, c21860_g6_i3	map00750
Vitamin B6 metabolism	15	oxidase	ec:1.2.3.1	4	c6641_g1_i1, c8238_g1_i1, c24821_g1_i1, c37214_g1_i1	map00750
Vitamin B6 metabolism	15	4-dehydrogenase	ec:1.1.1.107	1	c16637_g1_i1	map00750
Vitamin B6 metabolism	15	4-dehydrogenase	ec:1.1.1.65	1	c21688_g1_i3	map00750
Vitamin B6 metabolism	15	synthase	ec:4.2.3.1	2	c19540_g1_i1, c21378_g2_i1	map00750
Vitamin B6 metabolism	15	transaminase	ec:2.6.1.52	1	c16800_g1_i1	map00750
Vitamin B6 metabolism	15	kinase	ec:2.7.1.35	2	c14651_g1_i1, c14651_g1_i2	map00750
Phosphatidylinositol signaling system	95	phospholipase C	ec:3.1.4.11	5	c11461_g1_i1, c19125_g1_i1, c19125_g1_i3, c19621_g1_i1, c27052_g1_i1	map04070
Phosphatidylinositol signaling system	95	3-phosphatidyltransferase	ec:2.7.8.11	1	c9545_g1_i1	map04070
Phosphatidylinositol signaling system	95	inositol-1,3-bisphosphate 3-phosphatase	ec:3.1.3.64	1	c19304_g1_i1	map04070
Phosphatidylinositol signaling system	95	kinase C	ec:2.7.11.13	11	c2923_g1_i1, c17994_g1_i1, c17994_g1_i2, c17994_g2_i1, c20046_g1_i1, c20046_g1_i2, c20733_g1_i1, c22762_g1_i1, c29350_g1_i1, c31235_g1_i1, c37863_g1_i1	map04070
Phosphatidylinositol signaling system	95	1-phosphatase	ec:3.1.3.57	3	c6597_g1_i1, c10878_g1_i1, c16928_g1_i2	map04070
Phosphatidylinositol signaling system	95	5-phosphatase	ec:3.1.3.56	3	c9313_g1_i1, c16981_g1_i1, c33199_g1_i1	map04070
Phosphatidylinositol signaling system	95	5-phosphatase	ec:3.1.3.36	2	c17573_g1_i1, c21909_g1_i3	map04070
Phosphatidylinositol signaling system	95	phosphatase	ec:3.1.3.25	7	c12262_g1_i1, c15822_g1_i1, c17075_g1_i1, c17075_g1_i2, c17075_g1_i3, c20215_g1_i1, c20215_g1_i2	map04070
Phosphatidylinositol signaling system	95	cytidylyltransferase	ec:2.7.7.41	4	c18237_g1_i1, c23790_g1_i1, c35430_g1_i1, c36844_g1_i1	map04070
Phosphatidylinositol signaling system	95	5/6-kinase	ec:2.7.1.159	12	c11197_g1_i1, c11937_g1_i1, c12953_g1_i1, c13785_g1_i1, c13785_g1_i2, c20824_g1_i1, c20824_g1_i2, c20824_g1_i3, c20824_g1_i4, c20824_g1_i5, c28035_g1_i1, c35655_g1_i1	map04070
Phosphatidylinositol signaling system	95	2-kinase	ec:2.7.1.158	3	c16481_g1_i1, c16481_g1_i2, c16481_g1_i3	map04070
Phosphatidylinositol signaling system	95	5-kinase	ec:2.7.1.150	1	c25026_g1_i1	map04070
Phosphatidylinositol signaling system	95	3-kinase	ec:2.7.1.137	1	c14845_g1_i1	map04070
Phosphatidylinositol signaling system	95	3-kinase	ec:2.7.1.127	3	c2171_g1_i1, c13785_g1_i1, c13785_g1_i2	map04070
Phosphatidylinositol signaling system	95	kinase (ATP)	ec:2.7.1.107	22	c5607_g1_i1, c5783_g1_i1, c5919_g1_i1, c7958_g1_i1, c10266_g1_i1, c10266_g1_i2, c15900_g1_i1, c17340_g1_i1, c17906_g1_i1, c18215_g1_i1, c19315_g1_i1, c19315_g1_i2, c19315_g1_i3, c19662_g1_i1, c19662_g1_i4, c22649_g1_i1, c24556_g1_i1, c26180_g1_i1, c36494_g1_i1, c39223_g1_i1, c39837_g1_i1, c40105_g1_i1	map04070
Phosphatidylinositol signaling system	95	5-kinase	ec:2.7.1.68	16	c3261_g2_i1, c3852_g1_i1, c20711_g1_i1, c21868_g1_i1, c21868_g2_i2, c23862_g1_i1, c25343_g1_i1, c25552_g1_i1, c28349_g1_i1, c29777_g1_i1, c35584_g1_i1, c37990_g1_i1, c40553_g1_i1, c42789_g1_i1, c43109_g1_i1, c43206_g1_i1	map04070
Phosphatidylinositol signaling system	95	4-kinase	ec:2.7.1.67	2	c15451_g1_i1, c17569_g1_i2	map04070
Steroid biosynthesis	27	synthase	ec:5.4.99.8	6	c21904_g1_i2, c21904_g1_i3, c21904_g1_i4, c21904_g1_i5, c21904_g1_i6, c32593_g1_i1	map00100
Steroid biosynthesis	27	C-methyltransferase	ec:2.1.1.143	1	c17824_g1_i1	map00100
Steroid biosynthesis	27	oxidase	ec:1.14.21.6	2	c13888_g1_i1, c13888_g1_i2	map00100
Steroid biosynthesis	27	3-dehydrogenase (decarboxylating)	ec:1.1.1.170	3	c10678_g1_i1, c21108_g1_i4, c41561_g1_i1	map00100
Steroid biosynthesis	27	24-C-methyltransferase	ec:2.1.1.41	2	c16655_g2_i1, c16655_g2_i2	map00100
Steroid biosynthesis	27	monooxygenase	ec:1.14.13.132	3	c16370_g1_i1, c19570_g1_i1, c20379_g1_i1	map00100
Steroid biosynthesis	27	monooxygenase	ec:1.14.13.72	3	c12164_g1_i1, c20790_g2_i1, c37300_g1_i1	map00100
Steroid biosynthesis	27	synthase	ec:2.5.1.21	5	c18421_g1_i1, c18421_g1_i2, c18421_g1_i3, c37136_g1_i1, c38998_g1_i1	map00100
Steroid biosynthesis	27	reductase	ec:1.3.1.70	1	c21728_g2_i9	map00100
Steroid biosynthesis	27	Delta-isomerase	ec:5.3.3.5	1	c12718_g1_i1	map00100
Butanoate metabolism	49	decarboxylase	ec:4.1.1.15	8	c2602_g1_i1, c17631_g1_i1, c19528_g1_i1, c19528_g2_i1, c19528_g3_i1, c22118_g1_i1, c31383_g1_i1, c42155_g1_i1	map00650
Butanoate metabolism	49	hydratase	ec:4.2.1.17	6	c12833_g1_i1, c17115_g1_i1, c18276_g1_i1, c18276_g1_i2, c18512_g1_i1, c27993_g1_i1	map00650
Butanoate metabolism	49	lyase	ec:4.1.3.4	6	c18370_g1_i1, c18370_g1_i2, c21484_g1_i1, c21484_g1_i2, c21484_g1_i4, c21484_g1_i5	map00650
Butanoate metabolism	49	dehydrogenase	ec:1.1.1.157	2	c13797_g1_i1, c13797_g1_i2	map00650
Butanoate metabolism	49	synthase	ec:2.2.1.6	11	c61_g1_i1, c5130_g1_i1, c14774_g1_i1, c15143_g1_i1, c15662_g1_i1, c15662_g1_i2, c15662_g1_i3, c19037_g1_i1, c21881_g3_i1, c21881_g3_i2, c21881_g3_i4	map00650
Butanoate metabolism	49	dehydrogenase	ec:1.3.5.1	3	c16059_g1_i1, c19785_g1_i1, c19785_g1_i2	map00650
Butanoate metabolism	49	C-acetyltransferase	ec:2.3.1.9	2	c8889_g1_i1, c8889_g1_i2	map00650
Butanoate metabolism	49	reductase	ec:1.1.1.36	1	c15022_g1_i1	map00650
Butanoate metabolism	49	dehydrogenase	ec:1.1.1.35	9	c8933_g1_i1, c13797_g1_i1, c13797_g1_i2, c20940_g1_i1, c20940_g1_i2, c21539_g1_i1, c27993_g1_i1, c40264_g1_i1, c42266_g1_i1	map00650
Butanoate metabolism	49	dehydrogenase	ec:1.1.1.30	1	c15260_g1_i1	map00650
Butanoate metabolism	49	synthase	ec:2.3.3.10	1	c21881_g1_i1	map00650
Butanoate metabolism	49	epimerase	ec:5.1.2.3	2	c21539_g1_i1, c27993_g1_i1	map00650
Butanoate metabolism	49	dehydrogenase [NAD(P)+]	ec:1.2.1.16	1	c18159_g1_i1	map00650
Butanoate metabolism	49	transaminase	ec:2.6.1.19	1	c20633_g1_i1	map00650
Fatty acid elongation	27	hydratase	ec:4.2.1.74	3	c20940_g1_i1, c20940_g1_i2, c40264_g1_i1	map00062
Fatty acid elongation	27	hydratase	ec:4.2.1.17	6	c12833_g1_i1, c17115_g1_i1, c18276_g1_i1, c18276_g1_i2, c18512_g1_i1, c27993_g1_i1	map00062
Fatty acid elongation	27	hydrolase	ec:3.1.2.2	1	c16623_g1_i1	map00062
Fatty acid elongation	27	C-acyltransferase	ec:2.3.1.16	4	c1052_g1_i1, c16561_g2_i1, c18163_g1_i1, c30439_g1_i1	map00062
Fatty acid elongation	27	dehydrogenase	ec:1.1.1.35	9	c8933_g1_i1, c13797_g1_i1, c13797_g1_i2, c20940_g1_i1, c20940_g1_i2, c21539_g1_i1, c27993_g1_i1, c40264_g1_i1, c42266_g1_i1	map00062
Fatty acid elongation	27	hydrolase	ec:3.1.2.22	3	c12707_g1_i1, c20057_g1_i1, c20057_g1_i3	map00062
Fatty acid elongation	27	reductase (NADPH)	ec:1.3.1.38	5	c9667_g1_i1, c9667_g1_i2, c10782_g1_i2, c19595_g1_i1, c19595_g1_i2	map00062
Fatty acid biosynthesis	45	reductase (NADH)	ec:1.3.1.9	3	c15512_g1_i1, c21387_g1_i1, c21387_g1_i2	map00061
Fatty acid biosynthesis	45	carboxylase	ec:6.4.1.2	7	c21101_g1_i1, c21101_g2_i1, c21101_g1_i2, c21101_g2_i2, c21917_g1_i1, c21917_g1_i2, c29060_g1_i1	map00061
Fatty acid biosynthesis	45	reductase	ec:1.1.1.100	7	c14297_g1_i1, c18390_g2_i1, c20123_g1_i1, c20793_g1_i1, c20793_g1_i2, c40998_g1_i1, c42114_g1_i1	map00061
Fatty acid biosynthesis	45	synthase	ec:2.3.1.86	2	c16266_g1_i1, c21128_g1_i3	map00061
Fatty acid biosynthesis	45	ligase	ec:6.2.1.3	4	c19118_g1_i1, c20034_g1_i1, c20549_g1_i1, c39806_g1_i1	map00061
Fatty acid biosynthesis	45	synthase I	ec:2.3.1.41	8	c682_g1_i1, c7036_g1_i1, c7036_g1_i2, c13567_g1_i1, c17241_g1_i1, c18078_g1_i1, c18078_g1_i2, c20722_g1_i1	map00061
Fatty acid biosynthesis	45	S-malonyltransferase	ec:2.3.1.39	2	c17286_g1_i1, c17286_g1_i2	map00061
Fatty acid biosynthesis	45	desaturase	ec:1.14.19.2	8	c8265_g1_i1, c9020_g1_i1, c11055_g1_i1, c11055_g1_i2, c13613_g1_i1, c17952_g1_i1, c31436_g1_i1, c34833_g1_i1	map00061
Fatty acid biosynthesis	45	hydrolase	ec:3.1.2.14	4	c17036_g1_i1, c17036_g1_i2, c20405_g1_i1, c20405_g1_i2	map00061
Peptidoglycan biosynthesis	11	MraY transferase	ec:2.7.8.13	2	c18968_g1_i2, c18968_g1_i3	map00550
Peptidoglycan biosynthesis	11	ligase	ec:6.3.2.8	1	c31862_g1_i1	map00550
Peptidoglycan biosynthesis	11	ligase	ec:6.3.2.4	5	c18678_g1_i1, c18678_g1_i2, c18678_g1_i3, c18678_g1_i4, c18678_g1_i5	map00550
Peptidoglycan biosynthesis	11	1-carboxyvinyltransferase	ec:2.5.1.7	3	c8210_g1_i1, c24226_g1_i1, c39068_g1_i1	map00550
Biosynthesis of terpenoids and steroids	1	synthase	ec:2.5.1.32	1	c18022_g1_i1	map01062
Stilbenoid, diarylheptanoid and gingerol biosynthesis	11	O-methyltransferase	ec:2.1.1.104	5	c9692_g1_i1, c10124_g1_i2, c17047_g1_i1, c26325_g1_i1, c34825_g1_i1	map00945
Stilbenoid, diarylheptanoid and gingerol biosynthesis	11	O-hydroxycinnamoyltransferase	ec:2.3.1.99	1	c41933_g1_i1	map00945
Stilbenoid, diarylheptanoid and gingerol biosynthesis	11	O-hydroxycinnamoyltransferase	ec:2.3.1.133	3	c19521_g1_i1, c19521_g1_i2, c41933_g1_i1	map00945
Stilbenoid, diarylheptanoid and gingerol biosynthesis	11	4-monooxygenase	ec:1.14.13.11	3	c16497_g1_i1, c16497_g1_i2, c20332_g1_i1	map00945
Flavone and flavonol biosynthesis	18	3-O-methyltransferase	ec:2.1.1.76	2	c20096_g1_i1, c41994_g1_i1	map00944
Flavone and flavonol biosynthesis	18	3',5'-hydroxylase	ec:1.14.13.88	9	c2098_g1_i1, c7359_g1_i1, c23694_g1_i1, c25950_g1_i1, c30380_g1_i1, c35194_g1_i1, c37919_g1_i1, c38176_g1_i1, c40849_g1_i1	map00944
Flavone and flavonol biosynthesis	18	3'-monooxygenase	ec:1.14.13.21	7	c9285_g1_i1, c18334_g1_i1, c18334_g1_i2, c18334_g1_i3, c20492_g1_i1, c20492_g1_i2, c20492_g1_i3	map00944
Isoflavonoid biosynthesis	9	synthase	ec:1.14.11.22	2	c19625_g1_i1, c19625_g1_i2	map00943
Isoflavonoid biosynthesis	9	2'-hydroxylase	ec:1.14.13.89	4	c8114_g1_i1, c31172_g1_i1, c37169_g1_i1, c43471_g1_i1	map00943
Isoflavonoid biosynthesis	9	reductase	ec:1.3.1.45	3	c8608_g1_i1, c8755_g1_i1, c8755_g1_i2	map00943
Anthocyanin biosynthesis	19	3-O-glucosyltransferase	ec:2.4.1.115	3	c26473_g1_i1, c42129_g1_i1, c42472_g1_i1	map00942
Anthocyanin biosynthesis	19	5-O-glucoside 6'''-O-malonyltransferase	ec:2.3.1.172	16	c122_g1_i1, c9854_g1_i1, c12941_g1_i1, c15649_g1_i1, c15649_g1_i2, c15649_g1_i3, c18803_g1_i1, c18803_g2_i1, c18803_g2_i2, c18803_g1_i2, c18803_g3_i1, c18803_g2_i3, c25621_g1_i1, c26153_g1_i1, c27507_g1_i1, c33635_g1_i1	map00942
Selenocompound metabolism	36	lyase	ec:4.4.1.16	4	c8396_g1_i1, c17109_g1_i2, c17109_g1_i3, c30261_g1_i1	map00450
Selenocompound metabolism	36	adenylyltransferase	ec:2.7.7.4	6	c2460_g1_i1, c10048_g1_i1, c19597_g1_i1, c20013_g1_i1, c25424_g1_i1, c37840_g1_i1	map00450
Selenocompound metabolism	36	S-methyltransferase	ec:2.1.1.14	5	c3032_g1_i1, c7936_g1_i1, c21490_g1_i1, c24769_g1_i1, c38034_g1_i1	map00450
Selenocompound metabolism	36	synthase	ec:2.1.1.13	4	c3032_g1_i1, c21490_g1_i1, c24769_g1_i1, c38034_g1_i1	map00450
Selenocompound metabolism	36	S-methyltransferase	ec:2.1.1.12	2	c21689_g1_i1, c21689_g2_i1	map00450
Selenocompound metabolism	36	beta-lyase	ec:4.4.1.8	5	c20949_g1_i1, c20949_g1_i3, c20949_g1_i4, c20949_g2_i1, c20949_g1_i9	map00450
Selenocompound metabolism	36	gamma-lyase	ec:4.4.1.1	2	c20949_g2_i1, c21048_g2_i1	map00450
Selenocompound metabolism	36	gamma-synthase	ec:2.5.1.48	4	c10192_g1_i1, c11764_g1_i1, c17751_g1_i1, c17751_g2_i1	map00450
Selenocompound metabolism	36	ligase	ec:6.1.1.10	7	c5833_g1_i1, c9783_g1_i1, c13952_g1_i1, c13952_g2_i1, c14748_g2_i1, c21018_g1_i1, c35522_g1_i1	map00450
Selenocompound metabolism	36	reductase	ec:1.8.1.9	2	c14655_g1_i1, c19568_g1_i1	map00450
Flavonoid biosynthesis	64	synthase	ec:1.21.3.6	1	c37462_g1_i1	map00941
Flavonoid biosynthesis	64	O-methyltransferase	ec:2.1.1.104	5	c9692_g1_i1, c10124_g1_i2, c17047_g1_i1, c26325_g1_i1, c34825_g1_i1	map00941
Flavonoid biosynthesis	64	synthase	ec:2.3.1.170	1	c17167_g1_i2	map00941
Flavonoid biosynthesis	64	synthase	ec:2.3.1.74	9	c5960_g1_i1, c10563_g1_i1, c12212_g1_i1, c12212_g1_i2, c16888_g1_i1, c27126_g1_i1, c32138_g1_i1, c36383_g1_i1, c39121_g1_i1	map00941
Flavonoid biosynthesis	64	O-hydroxycinnamoyltransferase	ec:2.3.1.133	3	c19521_g1_i1, c19521_g1_i2, c41933_g1_i1	map00941
Flavonoid biosynthesis	64	synthase	ec:1.14.11.23	11	c3892_g1_i1, c4983_g1_i1, c6412_g1_i1, c8011_g1_i1, c11617_g1_i1, c12728_g1_i1, c12728_g1_i2, c14021_g1_i2, c14021_g1_i3, c25888_g1_i1, c37551_g1_i1	map00941
Flavonoid biosynthesis	64	synthase	ec:1.14.11.22	2	c19625_g1_i1, c19625_g1_i2	map00941
Flavonoid biosynthesis	64	oxygenase	ec:1.14.11.19	4	c19282_g1_i1, c19282_g1_i2, c29328_g1_i1, c37078_g1_i1	map00941
Flavonoid biosynthesis	64	3',5'-hydroxylase	ec:1.14.13.88	9	c2098_g1_i1, c7359_g1_i1, c23694_g1_i1, c25950_g1_i1, c30380_g1_i1, c35194_g1_i1, c37919_g1_i1, c38176_g1_i1, c40849_g1_i1	map00941
Flavonoid biosynthesis	64	3-dioxygenase	ec:1.14.11.9	3	c4983_g1_i1, c6255_g1_i2, c35185_g1_i1	map00941
Flavonoid biosynthesis	64	4-reductase	ec:1.1.1.219	4	c8604_g1_i1, c16644_g1_i1, c18466_g1_i1, c19760_g1_i6	map00941
Flavonoid biosynthesis	64	3'-monooxygenase	ec:1.14.13.21	7	c9285_g1_i1, c18334_g1_i1, c18334_g1_i2, c18334_g1_i3, c20492_g1_i1, c20492_g1_i2, c20492_g1_i3	map00941
Flavonoid biosynthesis	64	4-monooxygenase	ec:1.14.13.11	3	c16497_g1_i1, c16497_g1_i2, c20332_g1_i1	map00941
Flavonoid biosynthesis	64	isomerase	ec:5.5.1.6	3	c15953_g1_i1, c15953_g1_i2, c16255_g1_i2	map00941
Phenylpropanoid biosynthesis	115	O-methyltransferase	ec:2.1.1.104	5	c9692_g1_i1, c10124_g1_i2, c17047_g1_i1, c26325_g1_i1, c34825_g1_i1	map00940
Phenylpropanoid biosynthesis	115	ammonia-lyase	ec:4.3.1.25	8	c6848_g1_i1, c10827_g1_i1, c11945_g1_i1, c12073_g1_i1, c15515_g1_i1, c20257_g1_i1, c20257_g1_i2, c20257_g1_i3	map00940
Phenylpropanoid biosynthesis	115	ammonia-lyase	ec:4.3.1.24	8	c6848_g1_i1, c10827_g1_i1, c11945_g1_i1, c12073_g1_i1, c15515_g1_i1, c20257_g1_i1, c20257_g1_i2, c20257_g1_i3	map00940
Phenylpropanoid biosynthesis	115	lactoperoxidase	ec:1.11.1.7	57	c1256_g1_i1, c2574_g1_i1, c2598_g1_i1, c3245_g1_i1, c5632_g1_i1, c5949_g1_i1, c5982_g1_i1, c12105_g1_i1, c12105_g1_i2, c12105_g1_i3, c12799_g1_i1, c13088_g1_i1, c13088_g1_i2, c13323_g1_i1, c13323_g1_i2, c13749_g1_i1, c13856_g1_i1, c13890_g1_i1, c14634_g1_i1, c15426_g1_i1, c15465_g1_i2, c15826_g1_i1, c15905_g1_i1, c16342_g1_i1, c16968_g1_i1, c16968_g2_i1, c16995_g1_i1, c17125_g1_i1, c17163_g1_i1, …	map00940
Phenylpropanoid biosynthesis	115	dehydrogenase	ec:1.1.1.195	3	c4232_g1_i1, c9571_g1_i1, c16331_g2_i1	map00940
Phenylpropanoid biosynthesis	115	gentiobiase	ec:3.2.1.21	12	c12418_g1_i1, c16501_g1_i1, c16957_g1_i1, c18307_g1_i1, c19236_g1_i1, c19236_g1_i2, c20133_g1_i1, c21795_g2_i1, c27281_g1_i1, c31597_g1_i1, c32621_g1_i1, c34957_g1_i1	map00940
Phenylpropanoid biosynthesis	115	O-methyltransferase	ec:2.1.1.68	5	c19311_g1_i1, c19311_g1_i2, c20096_g1_i1, c20096_g1_i3, c41994_g1_i1	map00940
Phenylpropanoid biosynthesis	115	glucosyltransferase	ec:2.4.1.128	1	c16093_g1_i2	map00940
Phenylpropanoid biosynthesis	115	O-hydroxycinnamoyltransferase	ec:2.3.1.99	1	c41933_g1_i1	map00940
Phenylpropanoid biosynthesis	115	beta-glucosidase	ec:3.2.1.126	3	c19660_g1_i3, c19660_g1_i4, c19660_g1_i5	map00940
Phenylpropanoid biosynthesis	115	O-hydroxycinnamoyltransferase	ec:2.3.1.133	3	c19521_g1_i1, c19521_g1_i2, c41933_g1_i1	map00940
Phenylpropanoid biosynthesis	115	dehydrogenase	ec:1.2.1.68	4	c7255_g1_i1, c19618_g3_i1, c22115_g1_i1, c42276_g1_i1	map00940
Phenylpropanoid biosynthesis	115	reductase	ec:1.2.1.44	3	c4412_g1_i1, c18311_g1_i1, c18466_g1_i1	map00940
Phenylpropanoid biosynthesis	115	4-monooxygenase	ec:1.14.13.11	3	c16497_g1_i1, c16497_g1_i2, c20332_g1_i1	map00940
Phenylpropanoid biosynthesis	115	ligase	ec:6.2.1.12	8	c11388_g1_i1, c13000_g1_i1, c16521_g1_i1, c17031_g1_i1, c17031_g2_i1, c17934_g1_i1, c26886_g1_i1, c30348_g1_i1	map00940
Tyrosine metabolism	95	decarboxylase	ec:4.1.1.68	2	c15129_g1_i1, c15129_g1_i2	map00350
Tyrosine metabolism	95	beta-diketonase	ec:3.7.1.2	1	c18825_g1_i1	map00350
Tyrosine metabolism	95	decarboxylase	ec:4.1.1.28	6	c15966_g1_i1, c15966_g1_i2, c22582_g1_i1, c33927_g1_i1, c35484_g1_i1, c37097_g1_i1	map00350
Tyrosine metabolism	95	decarboxylase	ec:4.1.1.25	4	c3813_g1_i1, c33927_g1_i1, c35484_g1_i1, c37097_g1_i1	map00350
Tyrosine metabolism	95	oxidase	ec:1.4.3.2	2	c6740_g1_i1, c19496_g2_i1	map00350
Tyrosine metabolism	95	oxidase	ec:1.4.3.21	16	c93_g1_i1, c93_g1_i2, c445_g1_i1, c1711_g1_i1, c9584_g1_i1, c9584_g1_i2, c10428_g1_i1, c15482_g1_i2, c22559_g1_i1, c24352_g1_i1, c29488_g1_i1, c29752_g1_i1, c32392_g1_i1, c34617_g1_i1, c38003_g1_i1, c40260_g1_i1	map00350
Tyrosine metabolism	95	dehydrogenase	ec:1.1.1.1	8	c3114_g1_i1, c3611_g1_i1, c14502_g1_i1, c18390_g2_i1, c21022_g1_i1, c26144_g1_i1, c29174_g1_i1, c37555_g1_i1	map00350
Tyrosine metabolism	95	oxidase	ec:1.2.3.1	4	c6641_g1_i1, c8238_g1_i1, c24821_g1_i1, c37214_g1_i1	map00350
Tyrosine metabolism	95	tautomerase	ec:5.3.2.1	1	c15729_g1_i1	map00350
Tyrosine metabolism	95	synthase	ec:2.3.1.140	7	c1336_g1_i1, c19251_g1_i1, c19251_g1_i2, c19251_g1_i3, c19251_g1_i4, c19680_g1_i1, c24623_g1_i1	map00350
Tyrosine metabolism	95	1,2-dioxygenase	ec:1.13.11.5	3	c23541_g1_i1, c31959_g1_i1, c36419_g1_i1	map00350
Tyrosine metabolism	95	N-phenylacetyltransferase	ec:2.3.1.14	2	c21072_g1_i1, c21072_g1_i2	map00350
Tyrosine metabolism	95	oxidase	ec:1.10.3.1	14	c2_g1_i1, c551_g1_i1, c8176_g1_i1, c11083_g1_i1, c11985_g1_i1, c13040_g1_i1, c16682_g1_i2, c20127_g1_i1, c21708_g1_i1, c21708_g1_i7, c28737_g1_i1, c36053_g1_i1, c39855_g1_i1, c40252_g1_i1	map00350
Tyrosine metabolism	95	dehydrogenase [NAD(P)+]	ec:1.2.1.5	6	c12134_g1_i1, c12929_g1_i1, c16905_g1_i1, c19730_g1_i1, c19990_g1_i1, c20266_g1_i1	map00350
Tyrosine metabolism	95	dioxygenase	ec:1.13.11.27	1	c18198_g1_i1	map00350
Tyrosine metabolism	95	reductase	ec:1.1.1.237	1	c18297_g1_i1	map00350
Tyrosine metabolism	95	transaminase	ec:2.6.1.57	19	c167_g1_i1, c3375_g1_i1, c11960_g1_i1, c15833_g1_i1, c16080_g1_i1, c16080_g1_i2, c16180_g1_i2, c17572_g1_i1, c18047_g1_i1, c18908_g1_i1, c18908_g1_i2, c19398_g1_i1, c19428_g2_i1, c19629_g1_i1, c19629_g1_i2, c19873_g1_i1, c19873_g1_i2, c19958_g1_i1, c24318_g1_i1	map00350
Tyrosine metabolism	95	transaminase	ec:2.6.1.9	17	c167_g1_i1, c3375_g1_i1, c11960_g1_i1, c15833_g1_i1, c16080_g1_i1, c16080_g1_i2, c18047_g1_i1, c18908_g1_i1, c18908_g1_i2, c19398_g1_i1, c19428_g2_i1, c19629_g1_i1, c19629_g1_i2, c19873_g1_i1, c19873_g1_i2, c19958_g1_i1, c24318_g1_i1	map00350
Tyrosine metabolism	95	transaminase	ec:2.6.1.5	17	c167_g1_i1, c3375_g1_i1, c11960_g1_i1, c15833_g1_i1, c16080_g1_i1, c16080_g1_i2, c18047_g1_i1, c18908_g1_i1, c18908_g1_i2, c19398_g1_i1, c19428_g2_i1, c19629_g1_i1, c19629_g1_i2, c19873_g1_i1, c19873_g1_i2, c19958_g1_i1, c24318_g1_i1	map00350
Tyrosine metabolism	95	transaminase	ec:2.6.1.1	19	c167_g1_i1, c3375_g1_i1, c11960_g1_i1, c15833_g1_i1, c16080_g1_i1, c16080_g1_i2, c16180_g1_i2, c17572_g1_i1, c18047_g1_i1, c18908_g1_i1, c18908_g1_i2, c19398_g1_i1, c19428_g2_i1, c19629_g1_i1, c19629_g1_i2, c19873_g1_i1, c19873_g1_i2, c19958_g1_i1, c24318_g1_i1	map00350
Tyrosine metabolism	95	dehydrogenase [NAD(P)+]	ec:1.2.1.16	1	c18159_g1_i1	map00350
Aflatoxin biosynthesis	7	carboxylase	ec:6.4.1.2	7	c21101_g1_i1, c21101_g2_i1, c21101_g1_i2, c21101_g2_i2, c21917_g1_i1, c21917_g1_i2, c29060_g1_i1	map00254
Tetracycline biosynthesis	7	carboxylase	ec:6.4.1.2	7	c21101_g1_i1, c21101_g2_i1, c21101_g1_i2, c21101_g2_i2, c21917_g1_i1, c21917_g1_i2, c29060_g1_i1	map00253
Alanine, aspartate and glutamate metabolism	97	synthase	ec:6.3.4.5	7	c12565_g1_i1, c21300_g1_i1, c21300_g1_i2, c21300_g1_i3, c21300_g1_i4, c21300_g1_i5, c31586_g1_i1	map00250
Alanine, aspartate and glutamate metabolism	97	synthase	ec:6.3.4.4	2	c16132_g1_i1, c16132_g1_i2	map00250
Alanine, aspartate and glutamate metabolism	97	synthase (NADH)	ec:1.4.1.14	4	c21919_g1_i1, c21919_g1_i2, c21919_g1_i3, c21919_g1_i4	map00250
Alanine, aspartate and glutamate metabolism	97	decarboxylase	ec:4.1.1.15	8	c2602_g1_i1, c17631_g1_i1, c19528_g1_i1, c19528_g2_i1, c19528_g3_i1, c22118_g1_i1, c31383_g1_i1, c42155_g1_i1	map00250
Alanine, aspartate and glutamate metabolism	97	oxidase	ec:1.4.3.2	2	c6740_g1_i1, c19496_g2_i1	map00250
Alanine, aspartate and glutamate metabolism	97	oxidase	ec:1.4.3.16	2	c20306_g1_i1, c20306_g1_i2	map00250
Alanine, aspartate and glutamate metabolism	97	phosphoribosyldiphosphate 5-amidotransferase	ec:2.4.2.14	3	c13810_g1_i2, c14957_g1_i1, c19494_g1_i1	map00250
Alanine, aspartate and glutamate metabolism	97	asparaginase II	ec:3.5.1.1	3	c7999_g1_i1, c9651_g1_i1, c10531_g1_i1	map00250
Alanine, aspartate and glutamate metabolism	97	synthase (glutamine-hydrolysing)	ec:6.3.5.4	6	c11142_g1_i1, c15830_g1_i1, c15830_g1_i2, c15830_g1_i3, c15830_g1_i4, c19316_g1_i1	map00250
Alanine, aspartate and glutamate metabolism	97	dehydrogenase (NADP+)	ec:1.4.1.4	2	c15447_g1_i1, c15447_g1_i2	map00250
Alanine, aspartate and glutamate metabolism	97	dehydrogenase [NAD(P)+]	ec:1.4.1.3	4	c14656_g1_i1, c16637_g1_i1, c21244_g1_i1, c21244_g1_i2	map00250
Alanine, aspartate and glutamate metabolism	97	dehydrogenase	ec:1.4.1.2	1	c14656_g1_i1	map00250
Alanine, aspartate and glutamate metabolism	97	lyase	ec:4.3.2.2	1	c17748_g1_i1	map00250
Alanine, aspartate and glutamate metabolism	97	lyase	ec:4.3.2.1	3	c17895_g1_i1, c17895_g1_i2, c17895_g1_i3	map00250
Alanine, aspartate and glutamate metabolism	97	carbamoyltransferase	ec:2.1.3.2	2	c16663_g1_i1, c16663_g1_i2	map00250
Alanine, aspartate and glutamate metabolism	97	transaminase	ec:2.6.1.2	1	c16683_g1_i2	map00250
Alanine, aspartate and glutamate metabolism	97	transaminase	ec:2.6.1.1	19	c167_g1_i1, c3375_g1_i1, c11960_g1_i1, c15833_g1_i1, c16080_g1_i1, c16080_g1_i2, c16180_g1_i2, c17572_g1_i1, c18047_g1_i1, c18908_g1_i1, c18908_g1_i2, c19398_g1_i1, c19428_g2_i1, c19629_g1_i1, c19629_g1_i2, c19873_g1_i1, c19873_g1_i2, c19958_g1_i1, c24318_g1_i1	map00250
Alanine, aspartate and glutamate metabolism	97	transaminase	ec:2.6.1.44	5	c15560_g1_i1, c16683_g1_i2, c30135_g1_i1, c32775_g1_i1, c40041_g1_i1	map00250
Alanine, aspartate and glutamate metabolism	97	ligase	ec:6.3.1.2	15	c7350_g1_i1, c8536_g1_i1, c8732_g1_i1, c8732_g1_i2, c9827_g1_i1, c9891_g1_i1, c10211_g1_i1, c11433_g1_i1, c12891_g1_i1, c12891_g1_i2, c13879_g1_i1, c18816_g1_i1, c19343_g1_i1, c34011_g1_i1, c39934_g1_i1	map00250
Alanine, aspartate and glutamate metabolism	97	ligase	ec:6.3.1.1	1	c19316_g1_i1	map00250
Alanine, aspartate and glutamate metabolism	97	dehydrogenase [NAD(P)+]	ec:1.2.1.16	1	c18159_g1_i1	map00250
Alanine, aspartate and glutamate metabolism	97	transaminase	ec:2.6.1.19	1	c20633_g1_i1	map00250
Alanine, aspartate and glutamate metabolism	97	transaminase (isomerizing)	ec:2.6.1.16	7	c1861_g1_i1, c13674_g1_i1, c13674_g2_i1, c13674_g2_i2, c26370_g1_i1, c28640_g1_i1, c42736_g1_i1	map00250
Riboflavin metabolism	64	reductase	ec:1.1.1.193	3	c12853_g1_i1, c19518_g1_i1, c29461_g1_i1	map00740
Riboflavin metabolism	64	deaminase	ec:3.5.4.26	3	c12853_g1_i1, c19518_g1_i1, c29461_g1_i1	map00740
Riboflavin metabolism	64	cyclohydrolase II	ec:3.5.4.25	7	c11209_g1_i1, c11209_g1_i2, c12499_g1_i1, c16697_g1_i1, c16697_g1_i3, c18943_g1_i1, c18943_g1_i2	map00740
Riboflavin metabolism	64	synthetase	ec:2.7.7.2	2	c11942_g1_i1, c16703_g1_i2	map00740
Riboflavin metabolism	64	synthase	ec:2.5.1.9	2	c16155_g1_i1, c16155_g1_i2	map00740
Riboflavin metabolism	64	phosphatase	ec:3.1.3.2	50	c724_g1_i1, c1991_g1_i1, c3439_g1_i1, c3439_g2_i1, c3644_g1_i1, c5423_g1_i1, c6295_g1_i1, c6470_g1_i1, c11954_g1_i1, c14691_g1_i1, c16812_g1_i1, c17479_g1_i1, c17815_g1_i1, c17815_g1_i2, c17853_g1_i1, c17853_g1_i2, c17963_g1_i1, c18090_g1_i1, c19684_g1_i1, c19684_g1_i2, c19833_g1_i1, c19833_g1_i2, c19956_g1_i1, c19956_g1_i2, c20063_g1_i1, c20063_g1_i2, c20177_g1_i1, c20177_g1_i4, c20177_g1_i5, c2…	map00740
Riboflavin metabolism	64	synthase	ec:4.1.99.12	7	c11209_g1_i1, c11209_g1_i2, c12499_g1_i1, c16697_g1_i1, c16697_g1_i3, c18943_g1_i1, c18943_g1_i2	map00740
Riboflavin metabolism	64	kinase	ec:2.7.1.26	1	c16703_g1_i2	map00740
Styrene degradation	14	beta-diketonase	ec:3.7.1.2	1	c18825_g1_i1	map00643
Styrene degradation	14	hydratase	ec:4.2.1.84	3	c18675_g1_i1, c18675_g1_i2, c18675_g1_i3	map00643
Styrene degradation	14	acylamidase	ec:3.5.1.4	7	c11756_g1_i2, c17641_g1_i1, c17641_g1_i2, c34305_g1_i1, c38464_g1_i1, c39761_g1_i1, c40846_g1_i1	map00643
Styrene degradation	14	1,2-dioxygenase	ec:1.13.11.5	3	c23541_g1_i1, c31959_g1_i1, c36419_g1_i1	map00643
Ethylbenzene degradation	4	C-acyltransferase	ec:2.3.1.16	4	c1052_g1_i1, c16561_g2_i1, c18163_g1_i1, c30439_g1_i1	map00642
Propanoate metabolism	62	hydratase	ec:4.2.1.17	6	c12833_g1_i1, c17115_g1_i1, c18276_g1_i1, c18276_g1_i2, c18512_g1_i1, c27993_g1_i1	map00640
Propanoate metabolism	62	carboxylase	ec:6.4.1.2	7	c21101_g1_i1, c21101_g2_i1, c21101_g1_i2, c21101_g2_i2, c21917_g1_i1, c21917_g1_i2, c29060_g1_i1	map00640
Propanoate metabolism	62	ligase (ADP-forming)	ec:6.2.1.5	10	c8758_g1_i1, c9033_g1_i1, c9363_g1_i1, c12986_g1_i1, c12986_g1_i2, c13786_g1_i1, c17099_g1_i1, c17659_g1_i1, c18730_g1_i1, c18730_g2_i1	map00640
Propanoate metabolism	62	ligase (GDP-forming)	ec:6.2.1.4	2	c19668_g1_i1, c32201_g1_i1	map00640
Propanoate metabolism	62	ligase	ec:6.2.1.1	15	c1242_g1_i1, c3102_g1_i1, c6311_g1_i1, c10538_g1_i1, c15608_g1_i1, c16266_g1_i1, c19972_g1_i1, c19972_g1_i2, c20424_g1_i1, c20449_g1_i1, c30348_g1_i1, c33739_g1_i1, c34032_g1_i1, c38763_g1_i1, c43000_g1_i1	map00640
Propanoate metabolism	62	deaminase	ec:3.5.99.7	3	c19475_g1_i1, c19475_g2_i1, c19475_g1_i3	map00640
Propanoate metabolism	62	C-acetyltransferase	ec:2.3.1.9	2	c8889_g1_i1, c8889_g1_i2	map00640
Propanoate metabolism	62	dehydrogenase	ec:1.1.1.27	1	c15103_g1_i1	map00640
Propanoate metabolism	62	dehydrogenase (CoA-acylating)	ec:1.2.1.27	15	c9367_g1_i1, c9367_g1_i2, c12716_g1_i1, c19055_g1_i1, c19055_g1_i2, c19055_g1_i3, c19055_g1_i4, c19055_g1_i5, c19055_g1_i6, c19055_g1_i7, c19055_g1_i9, c20173_g6_i1, c24397_g1_i1, c35600_g1_i1, c37325_g1_i1	map00640
Propanoate metabolism	62	transaminase	ec:2.6.1.19	1	c20633_g1_i1	map00640
Ascorbate and aldarate metabolism	65	oxidase	ec:1.1.3.8	4	c23566_g1_i1, c28564_g1_i1, c30872_g1_i1, c42887_g1_i1	map00053
Ascorbate and aldarate metabolism	65	3,5-epimerase	ec:5.1.3.18	1	c17249_g1_i1	map00053
Ascorbate and aldarate metabolism	65	peroxidase	ec:1.11.1.11	6	c6662_g1_i1, c7259_g1_i1, c13867_g1_i1, c15045_g1_i1, c17200_g1_i1, c17200_g1_i2	map00053
Ascorbate and aldarate metabolism	65	dehydrogenase (ascorbate)	ec:1.8.5.1	3	c18017_g1_i1, c18017_g1_i2, c20141_g1_i1	map00053
Ascorbate and aldarate metabolism	65	oxygenase	ec:1.13.99.1	3	c17467_g2_i1, c18957_g1_i1, c38019_g1_i1	map00053
Ascorbate and aldarate metabolism	65	dehydrogenase	ec:1.3.2.3	3	c21027_g1_i1, c21027_g1_i2, c21027_g1_i3	map00053
Ascorbate and aldarate metabolism	65	uridylyltransferase	ec:2.7.7.44	2	c20948_g1_i1, c20948_g1_i2	map00053
Ascorbate and aldarate metabolism	65	reductase (NADH)	ec:1.6.5.4	9	c12928_g1_i1, c12928_g2_i1, c16475_g1_i1, c16475_g1_i2, c18931_g1_i1, c18931_g1_i2, c19318_g1_i1, c37043_g1_i1, c43204_g1_i1	map00053
Ascorbate and aldarate metabolism	65	oxidase	ec:1.10.3.3	17	c4316_g1_i1, c4958_g1_i1, c5402_g1_i1, c9649_g1_i1, c9649_g1_i2, c16467_g1_i1, c17724_g1_i1, c19846_g1_i1, c20670_g1_i1, c20670_g1_i2, c20897_g2_i1, c23745_g1_i1, c31470_g1_i1, c34955_g1_i1, c39027_g1_i1, c39170_g1_i1, c39462_g1_i1	map00053
Ascorbate and aldarate metabolism	65	aldolase	ec:4.1.2.20	2	c6979_g1_i1, c6979_g1_i2	map00053
Ascorbate and aldarate metabolism	65	dehydrogenase (NAD+)	ec:1.2.1.3	7	c12134_g1_i1, c16809_g1_i1, c19245_g2_i1, c19845_g1_i1, c19990_g1_i1, c23635_g1_i1, c30949_g1_i1	map00053
Ascorbate and aldarate metabolism	65	1-naphthol glucuronyltransferase	ec:2.4.1.17	2	c14321_g1_i1, c43102_g1_i1	map00053
Ascorbate and aldarate metabolism	65	6-dehydrogenase	ec:1.1.1.22	4	c5542_g1_i1, c16147_g1_i1, c19501_g1_i1, c35066_g1_i1	map00053
Ascorbate and aldarate metabolism	65	reductase	ec:1.1.1.19	2	c18607_g1_i1, c18607_g1_i2	map00053
Galactose metabolism	163	phosphohexokinase	ec:2.7.1.11	19	c13534_g1_i1, c13534_g1_i2, c15283_g1_i1, c15283_g1_i2, c15283_g1_i3, c16250_g1_i1, c16621_g1_i1, c18045_g1_i1, c18703_g1_i1, c18703_g1_i2, c18703_g2_i1, c20367_g1_i1, c20590_g1_i1, c20590_g1_i2, c20590_g1_i3, c29277_g1_i1, c31368_g1_i1, c33458_g1_i1, c35743_g1_i1	map00052
Galactose metabolism	163	oxidase	ec:1.1.3.9	1	c31721_g1_i1	map00052
Galactose metabolism	163	galactokinase (phosphorylating)	ec:2.7.1.6	11	c4159_g1_i1, c6129_g1_i1, c12918_g1_i1, c15963_g1_i1, c15963_g1_i2, c15963_g1_i3, c20715_g1_i1, c21478_g1_i1, c21478_g1_i2, c23332_g1_i1, c39964_g1_i1	map00052
Galactose metabolism	163	glucokinase (phosphorylating)	ec:2.7.1.2	4	c7032_g1_i1, c16814_g1_i1, c21263_g2_i1, c25515_g1_i1	map00052
Galactose metabolism	163	hexokinase type IV glucokinase	ec:2.7.1.1	2	c531_g1_i1, c7454_g1_i1	map00052
Galactose metabolism	163	1-epimerase	ec:5.1.3.3	2	c13426_g1_i1, c17988_g1_i1	map00052
Galactose metabolism	163	4-epimerase	ec:5.1.3.2	8	c8010_g1_i1, c13282_g1_i1, c14216_g1_i1, c14216_g1_i2, c14233_g1_i1, c17909_g1_i1, c27166_g1_i1, c40763_g1_i1	map00052
Galactose metabolism	163	invertase	ec:3.2.1.26	22	c4519_g1_i1, c6110_g1_i1, c7165_g1_i1, c7332_g1_i1, c7663_g1_i1, c9019_g1_i1, c12678_g1_i1, c13162_g1_i1, c14014_g1_i1, c14346_g1_i1, c16991_g1_i1, c18461_g1_i1, c18461_g1_i2, c18650_g1_i1, c20838_g1_i1, c20838_g1_i2, c20932_g1_i1, c20932_g1_i2, c20965_g1_i1, c20965_g1_i2, c34361_g1_i1, c34812_g1_i1	map00052
Galactose metabolism	163	lactase (ambiguous)	ec:3.2.1.23	33	c1846_g1_i1, c2721_g1_i1, c6460_g1_i1, c6905_g1_i1, c7057_g1_i1, c7278_g1_i1, c7695_g1_i1, c7695_g1_i2, c8081_g1_i1, c8358_g1_i1, c13779_g1_i1, c14500_g1_i1, c16950_g1_i1, c17262_g1_i1, c18811_g1_i1, c19775_g1_i1, c20505_g1_i1, c20576_g1_i1, c20576_g1_i2, c20576_g1_i3, c20629_g1_i1, c20945_g1_i2, c21085_g1_i1, c25826_g1_i1, c27831_g1_i1, c28552_g1_i1, c28565_g1_i1, c30689_g1_i1, c31097_g1_i1, c32…	map00052
Galactose metabolism	163	melibiase	ec:3.2.1.22	14	c916_g1_i1, c16940_g1_i1, c17658_g1_i1, c17686_g1_i1, c21016_g2_i1, c21740_g1_i1, c22502_g1_i1, c25362_g1_i1, c34080_g1_i1, c38257_g1_i1, c39983_g1_i1, c40001_g1_i1, c40693_g1_i1, c41520_g1_i1	map00052
Galactose metabolism	163	maltase	ec:3.2.1.20	13	c7545_g1_i1, c14896_g1_i1, c14896_g1_i2, c15090_g1_i1, c15612_g1_i1, c15612_g1_i2, c15612_g1_i3, c16292_g1_i1, c21339_g1_i1, c21523_g1_i1, c21523_g1_i2, c21567_g1_i1, c21567_g1_i2	map00052
Galactose metabolism	163	uridylyltransferase	ec:2.7.7.9	5	c18669_g1_i1, c20948_g1_i1, c20948_g1_i2, c22004_g1_i1, c41780_g1_i1	map00052
Galactose metabolism	163	3-alpha-galactosyltransferase	ec:2.4.1.123	6	c2672_g1_i1, c12057_g1_i1, c16432_g1_i2, c16432_g1_i3, c16432_g1_i4, c17350_g1_i1	map00052
Galactose metabolism	163	uridylyltransferase	ec:2.7.7.10	2	c20948_g1_i1, c20948_g1_i2	map00052
Galactose metabolism	163	galactosyltransferase	ec:2.4.1.82	3	c18305_g1_i1, c21719_g2_i1, c21719_g2_i2	map00052
Galactose metabolism	163	galactosyltransferase	ec:2.4.1.67	12	c5052_g1_i1, c7365_g1_i1, c12070_g1_i1, c18305_g1_i1, c20482_g1_i1, c20597_g1_i1, c20597_g1_i2, c20597_g1_i3, c21719_g3_i1, c27813_g1_i1, c39632_g1_i1, c40292_g1_i1	map00052
Galactose metabolism	163	reductase	ec:1.1.1.21	4	c17104_g1_i1, c17612_g1_i3, c17612_g1_i4, c33526_g1_i1	map00052
Galactose metabolism	163	(alpha-D-glucose-1,6-bisphosphate-dependent)	ec:5.4.2.2	5	c19069_g1_i1, c19069_g1_i2, c21156_g1_i1, c21156_g1_i2, c21156_g1_i3	map00052
Fructose and mannose metabolism	87	phosphohexokinase	ec:2.7.1.11	19	c13534_g1_i1, c13534_g1_i2, c15283_g1_i1, c15283_g1_i2, c15283_g1_i3, c16250_g1_i1, c16621_g1_i1, c18045_g1_i1, c18703_g1_i1, c18703_g1_i2, c18703_g2_i1, c20367_g1_i1, c20590_g1_i1, c20590_g1_i2, c20590_g1_i3, c29277_g1_i1, c31368_g1_i1, c33458_g1_i1, c35743_g1_i1	map00051
Fructose and mannose metabolism	87	4,6-dehydratase	ec:4.2.1.47	1	c17379_g1_i1	map00051
Fructose and mannose metabolism	87	isomerase	ec:5.3.1.8	2	c10988_g1_i1, c18995_g1_i1	map00051
Fructose and mannose metabolism	87	isomerase	ec:5.3.1.6	6	c8212_g1_i1, c8212_g2_i1, c11567_g1_i1, c11567_g1_i2, c17898_g1_i1, c18676_g1_i1	map00051
Fructose and mannose metabolism	87	isomerase	ec:5.3.1.5	3	c20363_g1_i1, c20363_g1_i3, c20363_g1_i4	map00051
Fructose and mannose metabolism	87	isomerase	ec:5.3.1.1	1	c17358_g1_i1	map00051
Fructose and mannose metabolism	87	fructokinase (phosphorylating)	ec:2.7.1.4	6	c16814_g1_i1, c18875_g1_i1, c21263_g2_i1, c25515_g1_i1, c26780_g1_i1, c29706_g1_i1	map00051
Fructose and mannose metabolism	87	hexokinase type IV glucokinase	ec:2.7.1.1	2	c531_g1_i1, c7454_g1_i1	map00051
Fructose and mannose metabolism	87	endo-1,4-beta-mannosidase	ec:3.2.1.78	1	c21463_g1_i1	map00051
Fructose and mannose metabolism	87	2-dehydrogenase (NADP+)	ec:1.1.1.138	1	c37648_g1_i1	map00051
Fructose and mannose metabolism	87	2-phosphatase	ec:3.1.3.46	4	c19896_g1_i1, c19896_g1_i2, c19896_g1_i3, c19896_g1_i4	map00051
Fructose and mannose metabolism	87	hexose diphosphatase	ec:3.1.3.11	6	c8302_g1_i1, c16736_g1_i1, c16875_g1_i1, c16906_g1_i1, c16906_g1_i2, c17010_g1_i1	map00051
Fructose and mannose metabolism	87	guanylyltransferase	ec:2.7.7.30	1	c6129_g1_i1	map00051
Fructose and mannose metabolism	87	guanylyltransferase (GDP)	ec:2.7.7.22	4	c10441_g1_i1, c15724_g1_i1, c15724_g1_i2, c19515_g2_i1	map00051
Fructose and mannose metabolism	87	guanylyltransferase	ec:2.7.7.13	3	c10026_g1_i1, c20544_g3_i1, c20544_g4_i1	map00051
Fructose and mannose metabolism	87	2-dehydrogenase	ec:1.1.1.67	1	c37648_g1_i1	map00051
Fructose and mannose metabolism	87	synthase	ec:1.1.1.271	1	c12965_g1_i1	map00051
Fructose and mannose metabolism	87	aldolase	ec:4.1.2.13	13	c17483_g1_i1, c17834_g1_i1, c18081_g1_i1, c18634_g2_i1, c19952_g1_i1, c19952_g2_i1, c26903_g1_i1, c27754_g1_i1, c29001_g1_i1, c29525_g1_i1, c31179_g1_i1, c32493_g1_i1, c42679_g1_i1	map00051
Fructose and mannose metabolism	87	phosphofructokinase 2	ec:2.7.1.105	4	c19896_g1_i1, c19896_g1_i2, c19896_g1_i3, c19896_g1_i4	map00051
Fructose and mannose metabolism	87	reductase	ec:1.1.1.21	4	c17104_g1_i1, c17612_g1_i3, c17612_g1_i4, c33526_g1_i1	map00051
Fructose and mannose metabolism	87	5-dehydrogenase	ec:1.1.1.17	2	c25719_g1_i1, c40588_g1_i1	map00051
Fructose and mannose metabolism	87	2-dehydrogenase	ec:1.1.1.14	2	c8887_g1_i1, c8887_g1_i2	map00051
Fructose and mannose metabolism	87	1-phosphotransferase	ec:2.7.1.90	7	c13534_g1_i1, c13534_g1_i2, c16621_g1_i1, c20367_g1_i1, c20590_g1_i1, c20590_g1_i2, c20590_g1_i3	map00051
Fructose and mannose metabolism	87	mannose phosphomutase	ec:5.4.2.8	5	c18295_g1_i2, c18295_g1_i3, c19717_g1_i1, c19717_g1_i2, c20368_g1_i1	map00051
Fructose and mannose metabolism	87	fucokinase (phosphorylating)	ec:2.7.1.52	1	c6129_g1_i1	map00051
Biosynthesis of vancomycin group antibiotics	9	4,6-dehydratase	ec:4.2.1.46	9	c1109_g1_i1, c1109_g1_i2, c1136_g1_i1, c1169_g1_i1, c3352_g1_i1, c7191_g1_i1, c9972_g1_i1, c21031_g1_i1, c36767_g1_i1	map01055
Lipopolysaccharide biosynthesis	10	synthase	ec:2.4.1.182	1	c20278_g1_i2	map00540
Lipopolysaccharide biosynthesis	10	cytidylyltransferase	ec:2.7.7.38	4	c2226_g1_i1, c6033_g1_i1, c15063_g1_i1, c30254_g1_i1	map00540
Lipopolysaccharide biosynthesis	10	O-acyltransferase	ec:2.3.1.129	1	c17621_g1_i2	map00540
Lipopolysaccharide biosynthesis	10	4'-kinase	ec:2.7.1.130	2	c5786_g1_i1, c5786_g1_i2	map00540
Lipopolysaccharide biosynthesis	10	synthase	ec:2.5.1.55	2	c16382_g1_i1, c16382_g1_i2	map00540
Biosynthesis of siderophore group nonribosomal peptides	1	synthase	ec:5.4.4.2	1	c18955_g1_i1	map01053
Biosynthesis of ansamycins	6	glycolaldehydetransferase	ec:2.2.1.1	6	c4395_g1_i1, c9798_g1_i1, c10420_g1_i1, c15191_g1_i1, c20780_g1_i1, c20780_g1_i2	map01051
Phosphonate and phosphinate metabolism	6	cytidylyltransferase	ec:2.7.7.15	4	c15085_g1_i1, c15085_g1_i2, c17156_g1_i1, c17156_g1_i2	map00440
Phosphonate and phosphinate metabolism	6	cytidylyltransferase	ec:2.7.7.14	1	c16463_g1_i1	map00440
Phosphonate and phosphinate metabolism	6	cholinephosphotransferase	ec:2.7.8.2	1	c12367_g1_i1	map00440
Caprolactam degradation	22	hydratase	ec:4.2.1.17	6	c12833_g1_i1, c17115_g1_i1, c18276_g1_i1, c18276_g1_i2, c18512_g1_i1, c27993_g1_i1	map00930
Caprolactam degradation	22	dehydrogenase (NADP+)	ec:1.1.1.2	8	c5140_g1_i1, c15699_g1_i1, c15699_g1_i2, c16067_g1_i1, c31754_g1_i1, c33303_g1_i1, c39654_g1_i1, c41859_g1_i1	map00930
Caprolactam degradation	22	dehydrogenase	ec:1.1.1.35	9	c8933_g1_i1, c13797_g1_i1, c13797_g1_i2, c20940_g1_i1, c20940_g1_i2, c21539_g1_i1, c27993_g1_i1, c40264_g1_i1, c42266_g1_i1	map00930
Histidine metabolism	47	decarboxylase	ec:4.1.1.28	6	c15966_g1_i1, c15966_g1_i2, c22582_g1_i1, c33927_g1_i1, c35484_g1_i1, c37097_g1_i1	map00340
Histidine metabolism	47	decarboxylase	ec:4.1.1.22	1	c19114_g1_i1	map00340
Histidine metabolism	47	isomerase	ec:5.3.1.16	1	c14585_g1_i1	map00340
Histidine metabolism	47	dehydratase	ec:4.2.1.19	4	c1720_g1_i1, c16618_g1_i1, c16618_g1_i2, c16618_g1_i3	map00340
Histidine metabolism	47	phosphoribosyltransferase	ec:2.4.2.17	1	c17801_g1_i1	map00340
Histidine metabolism	47	cyclohydrolase	ec:3.5.4.19	2	c17756_g1_i1, c17756_g1_i2	map00340
Histidine metabolism	47	histidinol phosphate phosphatase	ec:3.1.3.15	3	c17075_g1_i1, c17075_g1_i2, c17075_g1_i3	map00340
Histidine metabolism	47	diphosphatase	ec:3.6.1.31	2	c17756_g1_i1, c17756_g1_i2	map00340
Histidine metabolism	47	dehydrogenase [NAD(P)+]	ec:1.2.1.5	6	c12134_g1_i1, c12929_g1_i1, c16905_g1_i1, c19730_g1_i1, c19990_g1_i1, c20266_g1_i1	map00340
Histidine metabolism	47	dehydrogenase (NAD+)	ec:1.2.1.3	7	c12134_g1_i1, c16809_g1_i1, c19245_g2_i1, c19845_g1_i1, c19990_g1_i1, c23635_g1_i1, c30949_g1_i1	map00340
Histidine metabolism	47	dehydrogenase	ec:1.1.1.23	1	c21686_g1_i1	map00340
Histidine metabolism	47	transaminase	ec:2.6.1.9	17	c167_g1_i1, c3375_g1_i1, c11960_g1_i1, c15833_g1_i1, c16080_g1_i1, c16080_g1_i2, c18047_g1_i1, c18908_g1_i1, c18908_g1_i2, c19398_g1_i1, c19428_g2_i1, c19629_g1_i1, c19629_g1_i2, c19873_g1_i1, c19873_g1_i2, c19958_g1_i1, c24318_g1_i1	map00340
mTOR signaling pathway	54	protein kinase	ec:2.7.11.24	54	c2788_g1_i1, c4956_g1_i1, c5355_g1_i1, c6080_g1_i1, c7160_g1_i1, c8726_g1_i1, c9334_g1_i1, c10653_g1_i1, c10800_g1_i1, c10952_g1_i1, c11790_g1_i1, c11790_g2_i1, c11796_g1_i1, c11796_g1_i2, c11923_g1_i1, c13216_g1_i1, c13216_g1_i2, c14911_g1_i1, c14966_g1_i2, c15135_g1_i1, c15617_g1_i1, c16813_g1_i1, c16813_g1_i2, c17595_g1_i1, c18455_g1_i1, c18475_g3_i1, c18541_g1_i1, c20275_g2_i1, c20936_g1_i1, …	map04150
Retinol metabolism	46	1-monooxygenase	ec:1.14.15.3	10	c10103_g1_i1, c19354_g1_i1, c19868_g1_i1, c21105_g1_i1, c21105_g1_i2, c26884_g1_i1, c27728_g1_i1, c32079_g1_i1, c40336_g1_i1, c42042_g1_i1	map00830
Retinol metabolism	46	13,14-reductase	ec:1.3.99.23	1	c20384_g1_i1	map00830
Retinol metabolism	46	dehydrogenase	ec:1.1.1.1	8	c3114_g1_i1, c3611_g1_i1, c14502_g1_i1, c18390_g2_i1, c21022_g1_i1, c26144_g1_i1, c29174_g1_i1, c37555_g1_i1	map00830
Retinol metabolism	46	oxidase	ec:1.2.3.1	4	c6641_g1_i1, c8238_g1_i1, c24821_g1_i1, c37214_g1_i1	map00830
Retinol metabolism	46	1-naphthol glucuronyltransferase	ec:2.4.1.17	2	c14321_g1_i1, c43102_g1_i1	map00830
Retinol metabolism	46	dehydrogenase	ec:1.2.1.36	6	c7255_g1_i1, c18451_g1_i1, c19245_g2_i1, c19618_g3_i1, c22115_g1_i1, c42276_g1_i1	map00830
Retinol metabolism	46	monooxygenase	ec:1.14.14.1	18	c914_g1_i1, c3452_g1_i1, c3725_g1_i1, c7371_g1_i1, c9981_g1_i1, c10739_g1_i1, c13302_g1_i1, c13302_g1_i2, c18743_g1_i1, c19868_g1_i1, c20110_g1_i1, c20262_g1_i1, c24119_g1_i1, c27728_g1_i1, c30346_g1_i1, c32068_g1_i1, c32079_g1_i1, c36347_g1_i1	map00830
Pyrimidine metabolism	215	synthase (glutamine hydrolysing)	ec:6.3.4.2	2	c18554_g1_i1, c20616_g1_i1	map00240
Pyrimidine metabolism	215	dehydrogenase (NADP+)	ec:1.3.1.2	2	c18489_g1_i1, c18489_g1_i2	map00240
Pyrimidine metabolism	215	decarboxylase	ec:4.1.1.23	4	c19367_g1_i1, c28794_g1_i1, c29720_g1_i1, c39287_g1_i1	map00240
Pyrimidine metabolism	215	kinase	ec:2.7.4.9	6	c1113_g1_i1, c16668_g1_i1, c16668_g1_i2, c16668_g1_i3, c16668_g1_i4, c16668_g1_i5	map00240
Pyrimidine metabolism	215	kinase	ec:2.7.4.6	7	c6498_g1_i1, c8570_g1_i1, c8897_g1_i1, c15012_g1_i1, c18273_g1_i1, c18273_g1_i2, c27881_g1_i1	map00240
Pyrimidine metabolism	215	ec:3.5.1.6 beta-ureidopropionase	ec:3.5.1.6	1	c14443_g1_i1	map00240
Pyrimidine metabolism	215	phosphoribosyltransferase	ec:2.4.2.10	4	c19367_g1_i1, c28794_g1_i1, c29720_g1_i1, c39287_g1_i1	map00240
Pyrimidine metabolism	215	synthase	ec:2.1.1.45	2	c930_g1_i1, c15706_g1_i1	map00240
Pyrimidine metabolism	215	deaminase	ec:3.5.4.12	1	c33533_g1_i1	map00240
Pyrimidine metabolism	215	nucleotidyltransferase	ec:2.7.7.8	3	c21281_g1_i1, c28334_g1_i1, c31396_g1_i1	map00240
Pyrimidine metabolism	215	DNA polymerase	ec:2.7.7.7	56	c84_g1_i1, c972_g1_i1, c1657_g1_i1, c1837_g1_i1, c1837_g1_i2, c2690_g1_i1, c3302_g1_i1, c4253_g1_i1, c4565_g1_i1, c5562_g1_i1, c6670_g1_i1, c10220_g1_i1, c10450_g1_i1, c10914_g1_i1, c10914_g1_i2, c11275_g1_i1, c11275_g1_i2, c11572_g1_i1, c11724_g1_i1, c11724_g1_i2, c14478_g1_i1, c15791_g1_i1, c16524_g1_i1, c17865_g1_i1, c21526_g1_i1, c22543_g1_i1, c23611_g1_i1, c24462_g1_i1, c24664_g1_i1, c24964_…	map00240
Pyrimidine metabolism	215	RNA polymerase	ec:2.7.7.6	84	c313_g1_i1, c475_g1_i1, c1853_g1_i1, c4097_g1_i1, c4277_g1_i1, c5769_g1_i1, c5868_g1_i1, c5868_g1_i2, c6562_g1_i1, c6957_g1_i1, c6957_g2_i1, c8083_g1_i1, c8286_g1_i1, c8515_g1_i1, c9273_g1_i1, c11549_g1_i1, c11549_g1_i2, c11742_g1_i1, c11936_g1_i1, c12157_g1_i1, c12258_g1_i1, c13205_g1_i1, c13353_g1_i1, c13438_g1_i1, c13901_g1_i1, c13901_g1_i2, c15667_g1_i1, c15695_g1_i1, c16210_g1_i1, c17571_g2_…	map00240
Pyrimidine metabolism	215	phosphoribosyltransferase	ec:2.4.2.9	2	c16222_g1_i1, c16750_g1_i1	map00240
[truncated: 93 more rows]
