# Supplementary material for: High-Throughput Sequencing and De Novo Assembly of Red and Green Forms of the Perilla frutescens var. crispa Transcriptome
Source: PLoS One. 2015 Jun 12;10(6):e0129154. doi: 10.1371/journal.pone.0129154 (PMC4466401; doi:10.1371/journal.pone.0129154)
Supplement: S5 Table — (XLSX) [file pone.0129154.s013.xlsx]

## Sheet: S5 Table
S5 Table. Statistics of simple sequence repeats detected in green perilla.
Results of SSRs search
Total number of sequences examined:	54445
Total size of examined sequences (bp):	45949783
Total number of identified SSRs:	15447
Number of SSR containing sequences:	12259
Number of sequences containing more than 1 SSR:	2541
Number of SSRs present in compound formation:	1112
Distribution to different repeat type classes
Mono-nucleotide	5391 (34.9%)
Di-nucleotide	7290 (47.2%)
Tri-nucleotide	2624 (17.0%)
Tetra-nucleotide	102 (0.66%)
Penta-nucleotide	24 (0.16%)
Hexa-nucleotide	16 (0.10%)
