# Supplementary material for: High-Throughput Sequencing and De Novo Assembly of Red and Green Forms of the Perilla frutescens var. crispa Transcriptome
Source: PLoS One. 2015 Jun 12;10(6):e0129154. doi: 10.1371/journal.pone.0129154 (PMC4466401; doi:10.1371/journal.pone.0129154)
Supplement: S6 Table — Detailed lists of differentially expressed genes (DEGs) up- or down-regulated between red and green forms of perilla.Uniquely expressed genes in red perilla.Uniquely expressed genes in green perilla. (XLSX) [file pone.0129154.s014.xlsx]

## Sheet: S6 Table (A)
S6 Table. Differential expression analysis and identification of uniquely expressed genes in different forms of perilla.
(A) Detailed lists of differentially expressed genes (DEGs) up- or down-regulated between red and green forms of perilla.
rownames(tcc$count)	TMM-normalized FPKM (f.purpurea)	TMM-normalized FPKM (f.viridis)	gene_id	a.value	m.value	p.value	q.value	rank	estimatedDEG	c_unigene-ID	fp-Trinity-ID	fv-Trinity-ID	Seq. Name	Seq. Description	Seq. Length	#Hits	min. eValue	mean Similarity	#GOs	GOs	Enzyme Codes	InterProScan
c_unigene1	2	1	c_unigene1	0.501289	-1.12199	0.986524	1	26433	0	c_unigene1	c43673_g1_i1	c0_g1_i1	c43673_g1_i1	PREDICTED: uncharacterized protein LOC102598761	253	10	3.52772e-37	0.82	0	-		no IPS match
c_unigene2	2	3	c_unigene2	1.29377	0.462972	1	1	30329.5	0	c_unigene2	c43532_g1_i1	c2_g2_i1	c43532_g1_i1	polyphenol oxidase	333	7	1.36469e-09	0.5686	11	F:metal ion binding; P:oxidation-reduction process; F:catechol oxidase activity; F:oxidoreductase activity; P:metabolic process; F:monophenol monooxygenase activity; P:pigment biosynthetic process; C:thylakoid; C:chloroplast thylakoid lumen; C:chloroplast; C:plastid		no IPS match
c_unigene3	3	5	c_unigene3	1.95473	0.614975	0.948637	1	23830	0	c_unigene3	c1838_g1_i1	c3_g1_i1	c1838_g1_i1	methyltransferase-like protein 2-like isoform x2	392	10	1.88403e-71	0.829	4	F:nucleic acid binding; P:methylation; P:nucleobase-containing compound metabolic process; F:methyltransferase activity	-	IPR007757 (PFAM); PTHR14475 (PANTHER); PTHR14475:SF2 (PANTHER); IPR007757 (PROSITE_PROFILES)
c_unigene4	0	1	c_unigene4	-7.64257	6.52187	1	1	30329.5	0	c_unigene4	c36918_g1_i1	c4_g1_i1	c36918_g1_i1		225	0			0	-		no IPS match
c_unigene5	0	1	c_unigene5	-7.64257	6.52187	1	1	30329.5	0	c_unigene5	c29660_g1_i1	c8_g1_i1	c29660_g1_i1		317	0			0	-
c_unigene6	1	0	c_unigene6	-7.64257	-6.76585	0.994587	1	27255	0	c_unigene6	c40601_g1_i1	c15_g1_i1	c40601_g1_i1		236	0			0	-		no IPS match
c_unigene7	0	2	c_unigene7	-7.64257	7.52187	0.900684	1	21151	0	c_unigene7	c4065_g1_i1	c16_g1_i1	c4065_g1_i1	transcription initiation factor iib-2-like	224	10	1.63183e-30	0.766	13	F:TBP-class protein binding; F:zinc ion binding; P:anatomical structure development; P:response to chemical; P:regulation of transcription, DNA-templated; P:single-organism developmental process; P:multicellular organismal process; P:DNA-templated transcription, initiation; P:RNA splicing, via endonucleolytic cleavage and ligation; P:developmental process involved in reproduction; C:cytoplasm; C:…	-	IPR000812 (PRINTS); IPR013763 (G3DSA:1.10.472.GENE3D); IPR000812 (PANTHER); IPR013763 (SUPERFAMILY)
c_unigene8	5	7	c_unigene8	2.56593	0.363436	0.967513	1	24780	0	c_unigene8	c12231_g1_i1	c21_g1_i1	c12231_g1_i1	sumo-conjugating enzyme sce1-like	231	10	9.03725e-20	0.976	6	P:embryo development ending in seed dormancy; P:protein ubiquitination; F:SUMO ligase activity; F:ubiquitin-protein ligase activity; C:nucleus; P:response to abscisic acid	EC:6.3.2.19	IPR027230 (PTHR24067:PANTHER); PTHR24067 (PANTHER)
c_unigene9	2	5	c_unigene9	1.66225	1.19994	0.859426	1	18218	0	c_unigene9	c40061_g1_i1	c27_g1_i1	c40061_g1_i1	methyltransferase tarbp1	277	10	1.19958e-23	0.667	0	-		no IPS match
c_unigene10	0	1	c_unigene10	-7.64257	6.52187	1	1	30329.5	0	c_unigene10	c31992_g1_i1	c32_g1_i1	c31992_g1_i1		217	0			0	-		no IPS match
c_unigene11	6	5	c_unigene11	2.45473	-0.385025	0.967737	1	24851	0	c_unigene11	c34411_g1_i1	c36_g1_i1	c34411_g1_i1	syntaxin-132-like isoform x2	401	10	6.79652e-60	0.813	3	C:membrane; P:vesicle-mediated transport; F:protein binding	-	Coil (COILS); G3DSA:1.20.58.70 (GENE3D); IPR000727 (PFAM); PTHR19957 (PANTHER); PTHR19957:SF80 (PANTHER); IPR000727 (PROSITE_PROFILES); IPR010989 (SUPERFAMILY)
c_unigene12	5	1	c_unigene12	1.16225	-2.44392	0.70514	1	11631	0	c_unigene12	c34413_g1_i1	c37_g1_i1	c34413_g1_i1		355	0			0	-		no IPS match
c_unigene13	2	3	c_unigene13	1.29377	0.462972	1	1	30329.5	0	c_unigene13	c41715_g1_i1	c39_g1_i1	c41715_g1_i1		280	0			0	-		no IPS match
c_unigene14	0	3	c_unigene14	-7.64257	8.10683	0.793385	1	15371	0	c_unigene14	c27010_g1_i1	c41_g1_i1	c27010_g1_i1		222	0			0	-		no IPS match
c_unigene15	3	10	c_unigene15	2.45473	1.61498	0.644232	1	9483.5	0	c_unigene15	c1320_g1_i1	c50_g1_i1	c1320_g1_i1	serine threonine protein	368	10	9.91368e-40	0.745	3	F:protein kinase activity; P:protein phosphorylation; F:protein binding	-	IPR000270 (PFAM); PTHR31066 (PANTHER); PTHR31066:SF1 (PANTHER); SSF54277 (SUPERFAMILY)
c_unigene16	3	0	c_unigene16	-7.64257	-8.35081	0.755927	1	13722	0	c_unigene16	c38690_g1_i1	c52_g1_i1	c38690_g1_i1	disease resistance protein	389	10	1.01323e-18	0.494	9	P:defense response; P:dephosphorylation; F:ADP binding; F:hydrolase activity; P:metabolic process; F:phosphoprotein phosphatase activity; F:ATP binding; F:nucleotide binding; F:nucleoside-triphosphatase activity		G3DSA:3.80.10.10 (GENE3D); SSF52058 (SUPERFAMILY)
c_unigene17	6	3.17	c_unigene17	2.12601	-1.04247	0.820384	1	16528.5	0	c_unigene17	c4475_g1_i1	c53_g1_i2	c4475_g1_i1	nonspecific lipid-transfer protein a	563	10	1.38692e-16	0.589	2	F:lipid binding; P:lipid transport		no IPS match
c_unigene18	10.29	6	c_unigene18	2.97536	-0.900199	0.785798	1	14730.5	0	c_unigene18	c12150_g2_i2	c54_g1_i1	c12150_g2_i2	uncharacterized loc101208925	728	10	2.46204e-65	0.809	0	-		IPR006936 (PFAM); PTHR31165:SF3 (PANTHER); PTHR31165 (PANTHER); SIGNAL_PEPTIDE (PHOBIUS); NON_CYTOPLASMIC_DOMAIN (PHOBIUS); SIGNAL_PEPTIDE_H_REGION (PHOBIUS); SIGNAL_PEPTIDE_C_REGION (PHOBIUS); SIGNAL_PEPTIDE_N_REGION (PHOBIUS); SignalP-TM (SIGNALP_GRAM_POSITIVE)
c_unigene19	3	9	c_unigene19	2.37873	1.46297	0.696662	1	11316.5	0	c_unigene19	c42028_g1_i1	c55_g1_i1	c42028_g1_i1	nadph:adrenodoxin mitochondrial-like	506	10	3.51894e-51	0.804	4	C:mitochondrial matrix; F:oxidoreductase activity; P:oxidation-reduction process; C:plasma membrane	-	IPR016040 (G3DSA:3.40.50.GENE3D); PTHR11938 (PANTHER)
c_unigene20	6	4	c_unigene20	2.29377	-0.706953	0.897461	1	20771.5	0	c_unigene20	c3020_g1_i1	c56_g1_i1	c3020_g1_i1	lish domain-containing isoform x2	580	10	5.52471e-32	0.575	0	-		no IPS match
c_unigene21	9	5	c_unigene21	2.74722	-0.969987	0.776798	1	14396.5	0	c_unigene21	c1037_g1_i1	c57_g1_i2	c1037_g1_i1		498	0			0	-		no IPS match
c_unigene22	4	4	c_unigene22	2.00129	-0.121991	1	1	30329.5	0	c_unigene22	c23594_g1_i1	c59_g1_i1	c23594_g1_i1	nac transcription factor onac010-like	707	10	5.21475e-37	0.592	2	P:regulation of transcription, DNA-templated; F:DNA binding		IPR003441 (PFAM); PTHR31719 (PANTHER); IPR003441 (PROSITE_PROFILES); IPR003441 (SUPERFAMILY)
c_unigene23	4	8	c_unigene23	2.50129	0.878009	0.833546	1	17062	0	c_unigene23	c27279_g1_i1	c60_g1_i1	c27279_g1_i1	phragmoplast orienting kinesin 2-like	516	10	1.13996e-30	0.577	9	P:microtubule-based movement; P:mitotic cytokinesis; C:microtubule; F:nucleotide binding; F:ATP binding; C:kinesin complex; F:microtubule motor activity; F:microtubule binding; P:metabolic process		Coil (COILS)
c_unigene24	30	38	c_unigene24	5.0787	0.219046	0.896652	1	20690.5	0	c_unigene24	c3415_g1_i1	c61_g1_i1	c3415_g1_i1	acetolactate synthase	443	10	4.50012e-88	0.938	6	F:flavin adenine dinucleotide binding; P:isoleucine biosynthetic process; F:thiamine pyrophosphate binding; P:valine biosynthetic process; F:magnesium ion binding; F:acetolactate synthase activity	EC:2.2.1.6	IPR012000 (PFAM); IPR029061 (G3DSA:3.40.50.GENE3D); IPR029035 (G3DSA:3.40.50.GENE3D); IPR012001 (PFAM); PTHR18968 (PANTHER); PTHR18968:SF112 (PANTHER); IPR029035 (SUPERFAMILY); IPR029061 (SUPERFAMILY)
c_unigene25	4	12	c_unigene25	2.79377	1.46297	0.628037	1	9103.5	0	c_unigene25	c6718_g1_i1	c63_g1_i1	c6718_g1_i1	membrane family protein	748	10	7.04845e-59	0.754	4	C:integral component of membrane; P:oxidation-reduction process; P:metabolic process; F:monooxygenase activity		PTHR23130 (PANTHER); PTHR23130:SF71 (PANTHER); TRANSMEMBRANE (PHOBIUS); NON_CYTOPLASMIC_DOMAIN (PHOBIUS); CYTOPLASMIC_DOMAIN (PHOBIUS); NON_CYTOPLASMIC_DOMAIN (PHOBIUS); TRANSMEMBRANE (PHOBIUS); TRANSMEMBRANE (PHOBIUS); CYTOPLASMIC_DOMAIN (PHOBIUS); IPR006593 (PROSITE_PROFILES); TMhelix (TMHMM); TMhelix (TMHMM); TMhelix (TMHMM)
c_unigene26	5	5	c_unigene26	2.32322	-0.121991	1	1	30329.5	0	c_unigene26	c6730_g1_i1	c65_g1_i1	c6730_g1_i1	ubiquilin-2-like isoform 2	259	10	1.58265e-46	0.971	0	-		IPR006636 (SMART); PTHR10677:SF3 (PANTHER); IPR015496 (PANTHER)
c_unigene27	10	7	c_unigene27	3.06593	-0.636564	0.846047	1	17722	0	c_unigene27	c40613_g1_i1	c66_g1_i1	c40613_g1_i1	sulfate transporter -like	1283	10	0	0.86	4	P:sulfate transmembrane transport; C:integral component of membrane; C:chloroplast; F:secondary active sulfate transmembrane transporter activity	-	PF13792 (PFAM); IPR011547 (PFAM); PTHR11814:SF60 (PANTHER); PTHR11814 (PANTHER); IPR018045 (PROSITE_PATTERNS); NON_CYTOPLASMIC_DOMAIN (PHOBIUS); TRANSMEMBRANE (PHOBIUS); TRANSMEMBRANE (PHOBIUS); TRANSMEMBRANE (PHOBIUS); CYTOPLASMIC_DOMAIN (PHOBIUS); TRANSMEMBRANE (PHOBIUS); CYTOPLASMIC_DOMAIN (PHOBIUS); CYTOPLASMIC_DOMAIN (PHOBIUS); TRANSMEMBRANE (PHOBIUS); CYTOPLASMIC_DOMAIN (PHOBIUS); NON_CYTOP…
c_unigene28	11	9	c_unigene28	3.31597	-0.411497	0.903552	1	21549	0	c_unigene28	c6624_g1_i1	c67_g1_i1	c6624_g1_i1	b3 domain-containing transcription factor nga1-like	836	10	2.40815e-88	0.621	1	F:DNA binding		IPR003340 (SMART); IPR015300 (G3DSA:2.40.330.GENE3D); IPR003340 (PFAM); PTHR31140 (PANTHER); PTHR31140:SF4 (PANTHER); IPR003340 (PROSITE_PROFILES); IPR015300 (SUPERFAMILY)
c_unigene29	4	1	c_unigene29	1.00129	-2.12199	0.790883	1	15058	0	c_unigene29	c10604_g1_i1	c68_g1_i1	c10604_g1_i1		271	0			0	-		CYTOPLASMIC_DOMAIN (PHOBIUS); NON_CYTOPLASMIC_DOMAIN (PHOBIUS); TRANSMEMBRANE (PHOBIUS); TMhelix (TMHMM)
c_unigene30	1	7	c_unigene30	1.40497	2.68536	0.613327	1	8675.5	0	c_unigene30	c43447_g1_i1	c69_g1_i1	c43447_g1_i1	predicted protein	275	2	8.51347e-09	0.65	0	-		no IPS match
c_unigene31	10	5	c_unigene31	2.82322	-1.12199	0.721566	1	12164.5	0	c_unigene31	c2915_g1_i1	c70_g1_i1	c2915_g1_i1	PREDICTED: uncharacterized protein LOC101250206	770	10	1.02743e-70	0.699	1	C:chloroplast		IPR029058 (G3DSA:3.40.50.GENE3D); PTHR11005 (PANTHER); PTHR11005:SF2 (PANTHER); IPR029058 (SUPERFAMILY)
c_unigene32	0	5	c_unigene32	-7.64257	8.84379	0.60447	1	8415.5	0	c_unigene32	c36044_g1_i1	c72_g1_i1	c36044_g1_i1	l-type lectin-domain containing receptor kinase -like	341	10	1.23251e-17	0.546	2	F:kinase activity; F:carbohydrate binding	-	IPR013320 (G3DSA:2.60.120.GENE3D); IPR001220 (PFAM); IPR019825 (PROSITE_PATTERNS); IPR008985 (SUPERFAMILY)
c_unigene33	3	10	c_unigene33	2.45473	1.61498	0.644232	1	9483.5	0	c_unigene33	c8304_g1_i1	c73_g1_i1	c8304_g1_i1		422	0			0	-		no IPS match
c_unigene34	3	8	c_unigene34	2.29377	1.29305	0.753023	1	13341.5	0	c_unigene34	c23297_g1_i1	c76_g1_i1	c23297_g1_i1		246	0			0	-		no IPS match
c_unigene35	3	1	c_unigene35	0.79377	-1.70695	0.884643	1	19801.5	0	c_unigene35	c37752_g1_i1	c77_g1_i1	c37752_g1_i1		254	0			0	-		TRANSMEMBRANE (PHOBIUS); NON_CYTOPLASMIC_DOMAIN (PHOBIUS); CYTOPLASMIC_DOMAIN (PHOBIUS); TMhelix (TMHMM)
c_unigene36	4	1	c_unigene36	1.00129	-2.12199	0.790883	1	15058	0	c_unigene36	c37756_g1_i1	c78_g1_i1	c37756_g1_i1		331	0			0	-		no IPS match
c_unigene37	7	13	c_unigene37	3.25519	0.771094	0.78264	1	14614	0	c_unigene37	c8008_g1_i1	c79_g1_i1	c8008_g1_i1	exocyst subunit exo70 family protein h2	931	10	8.63453e-58	0.597	3	P:ion transport; P:exocytosis; C:exocyst	-	IPR004140 (PANTHER); PTHR12542:SF17 (PANTHER); IPR016159 (SUPERFAMILY)
c_unigene38	1	7	c_unigene38	1.40497	2.68536	0.613327	1	8675.5	0	c_unigene38	c34815_g1_i1	c80_g1_i1	c34815_g1_i1	protein da1-like	230	7	3.06173e-08	0.6757	1	F:binding	-	SignalP-noTM (SIGNALP_EUK)
c_unigene39	3	3	c_unigene39	1.58625	-0.121991	1	1	30329.5	0	c_unigene39	c41284_g1_i1	c81_g1_i1	c41284_g1_i1	transmembrane protein 56	434	10	7.34441e-12	0.766	4	F:RNA-directed DNA polymerase activity; P:RNA-dependent DNA replication; F:RNA binding; C:membrane	EC:2.7.7.49	CYTOPLASMIC_DOMAIN (PHOBIUS); TRANSMEMBRANE (PHOBIUS); NON_CYTOPLASMIC_DOMAIN (PHOBIUS); TMhelix (TMHMM)
c_unigene40	18	11	c_unigene40	3.81597	-0.832484	0.695291	1	11254.5	0	c_unigene40	c7444_g1_i1	c83_g1_i1	c7444_g1_i1	type i inositol -trisphosphate 5-phosphatase 1-like	1108	10	4.0652e-177	0.806	4	F:inositol trisphosphate phosphatase activity; P:phosphatidylinositol dephosphorylation; P:inositol phosphate dephosphorylation; P:inositol trisphosphate metabolic process	-	IPR000300 (SMART); IPR005135 (G3DSA:3.60.10.GENE3D); IPR005135 (PFAM); PTHR11200 (PANTHER); PTHR11200:SF109 (PANTHER); IPR005135 (SUPERFAMILY)
c_unigene41	3	6	c_unigene41	2.08625	0.878009	0.878604	1	19396.5	0	c_unigene41	c21723_g1_i1	c84_g1_i1	c21723_g1_i1	dna polymerase zeta catalytic subunit	645	10	6.22626e-123	0.92	5	P:DNA-dependent DNA replication; F:DNA-directed DNA polymerase activity; P:intracellular signal transduction; F:DNA binding; F:nucleotide binding	EC:2.7.7.7	IPR023211 (G3DSA:3.90.1600.GENE3D); G3DSA:1.10.287.690 (GENE3D); IPR006134 (PFAM); PTHR10322:SF5 (PANTHER); PTHR10322 (PANTHER); IPR017964 (PROSITE_PATTERNS); SSF56672 (SUPERFAMILY)
c_unigene42	2	5	c_unigene42	1.66225	1.19994	0.859426	1	18218	0	c_unigene42	c27098_g1_i1	c86_g1_i1	c27098_g1_i1	dna polymerase iii polc-type isoform 2	287	10	2.27387e-44	0.865	3	P:nucleic acid phosphodiester bond hydrolysis; F:nucleic acid binding; F:exonuclease activity	-	IPR013520 (PFAM); IPR012337 (G3DSA:3.30.420.GENE3D); PTHR30231 (PANTHER); PTHR30231:SF4 (PANTHER); IPR012337 (SUPERFAMILY)
c_unigene43	5	2	c_unigene43	1.66225	-1.44392	0.808541	1	16022.5	0	c_unigene43	c42094_g1_i1	c88_g1_i1	c42094_g1_i1	transferring glycosyl	517	10	5.55316e-38	0.736	3	P:metabolic process; F:transferase activity, transferring glycosyl groups; C:intracellular membrane-bounded organelle	-	PTHR32044:SF7 (PANTHER); PTHR32044 (PANTHER); TRANSMEMBRANE (PHOBIUS); NON_CYTOPLASMIC_DOMAIN (PHOBIUS); CYTOPLASMIC_DOMAIN (PHOBIUS); CYTOPLASMIC_DOMAIN (PHOBIUS); TRANSMEMBRANE (PHOBIUS); NON_CYTOPLASMIC_DOMAIN (PHOBIUS); TRANSMEMBRANE (PHOBIUS); TMhelix (TMHMM); TMhelix (TMHMM)
c_unigene44	4	7	c_unigene44	2.40497	0.685364	0.894055	1	20439	0	c_unigene44	c8621_g1_i1	c91_g1_i1	c8621_g1_i1		453	0			0	-		CYTOPLASMIC_DOMAIN (PHOBIUS); NON_CYTOPLASMIC_DOMAIN (PHOBIUS); TRANSMEMBRANE (PHOBIUS); SignalP-noTM (SIGNALP_EUK); TMhelix (TMHMM)
c_unigene45	2	9	c_unigene45	2.08625	2.04793	0.6059	1	8496	0	c_unigene45	c43248_g1_i1	c93_g1_i1	c43248_g1_i1	primary amine oxidase-like	279	10	3.80868e-49	0.895	9	F:primary amine oxidase activity; C:endosome; C:vacuole; F:copper ion binding; C:Golgi apparatus; F:quinone binding; P:amine metabolic process; C:trans-Golgi network; P:oxidation-reduction process	EC:1.4.3.21	IPR015798 (PFAM); IPR015798 (G3DSA:2.70.98.GENE3D); PTHR10638:SF18 (PANTHER); IPR000269 (PANTHER); IPR015798 (SUPERFAMILY)
c_unigene46	3	1	c_unigene46	0.79377	-1.70695	0.884643	1	19801.5	0	c_unigene46	c26588_g1_i1	c93_g1_i2	c26588_g1_i1	primary amine oxidase-like	397	10	1.22935e-68	0.814	9	F:primary amine oxidase activity; C:endosome; C:vacuole; F:copper ion binding; C:Golgi apparatus; F:quinone binding; P:amine metabolic process; C:trans-Golgi network; P:oxidation-reduction process	EC:1.4.3.21	IPR015798 (PFAM); IPR015801 (G3DSA:3.10.450.GENE3D); IPR015802 (PFAM); IPR015798 (G3DSA:2.70.98.GENE3D); IPR000269 (PANTHER); PTHR10638:SF18 (PANTHER); IPR015798 (SUPERFAMILY); IPR016182 (SUPERFAMILY)
c_unigene47	5	0	c_unigene47	-7.64257	-9.08777	0.555277	1	7192.5	0	c_unigene47	c36936_g1_i1	c95_g1_i1	c36936_g1_i1		276	0			0	-		SIGNAL_PEPTIDE_C_REGION (PHOBIUS); NON_CYTOPLASMIC_DOMAIN (PHOBIUS); SIGNAL_PEPTIDE_H_REGION (PHOBIUS); SIGNAL_PEPTIDE (PHOBIUS); SIGNAL_PEPTIDE_N_REGION (PHOBIUS); SignalP-noTM (SIGNALP_EUK)
c_unigene48	3	4	c_unigene48	1.79377	0.293047	1	1	30329.5	0	c_unigene48	c41997_g1_i1	c102_g1_i1	c41997_g1_i1	unnamed protein product	703	10	4.68137e-83	0.756	0	-		PF14383 (PFAM); PTHR21726 (PANTHER); PTHR21726:SF29 (PANTHER)
c_unigene49	4	1	c_unigene49	1.00129	-2.12199	0.790883	1	15058	0	c_unigene49	c17328_g1_i1	c104_g1_i1	c17328_g1_i1		471	0			0	-		CYTOPLASMIC_DOMAIN (PHOBIUS); TRANSMEMBRANE (PHOBIUS); NON_CYTOPLASMIC_DOMAIN (PHOBIUS); TMhelix (TMHMM)
c_unigene50	1.83	2	c_unigene50	0.937211	0.00616583	1	1	30329.5	0	c_unigene50	c3296_g1_i2	c105_g1_i1	c3296_g1_i2	auxilin-like protein 1-like isoform x1	535	10	1.78983e-31	0.687	0	-		TMhelix (TMHMM)
c_unigene51	1	0	c_unigene51	-7.64257	-6.76585	0.994587	1	27255	0	c_unigene51	c975_g1_i1	c107_g1_i1	c975_g1_i1		304	0			0	-		no IPS match
c_unigene52	7	7	c_unigene52	2.80864	-0.121991	1	1	30329.5	0	c_unigene52	c23416_g1_i1	c108_g1_i1	c23416_g1_i1		835	0			0	-		no IPS match
c_unigene53	15.73	5	c_unigene53	3.14998	-1.77551	0.460787	1	5234.5	0	c_unigene53	c11621_g1_i3	c110_g1_i1	c11621_g1_i3	purple acid phosphatase 3-like	1383	10	8.04188e-99	0.754	2	F:hydrolase activity; P:metabolic process	-	no IPS match
c_unigene54	18	8	c_unigene54	3.58625	-1.29192	0.553219	1	7053	0	c_unigene54	c6155_g1_i1	c111_g1_i1	c6155_g1_i1	sorting and assembly machinery component 50 homolog b-like	991	10	1.31211e-137	0.803	2	C:integral component of mitochondrial outer membrane; C:plastid	-	IPR000184 (PFAM); G3DSA:2.40.160.50 (GENE3D); PTHR12815 (PANTHER)
c_unigene55	0	3	c_unigene55	-7.64257	8.10683	0.793385	1	15371	0	c_unigene55	c32488_g1_i1	c116_g1_i1	c32488_g1_i1		285	0			0	-		no IPS match
c_unigene56	0	3	c_unigene56	-7.64257	8.10683	0.793385	1	15371	0	c_unigene56	c42154_g1_i1	c117_g1_i1	c42154_g1_i1	cc-nbs-lrr resistance isoform 1	259	10	5.0886e-27	0.755	3	F:hydrolase activity; P:metabolic process; F:ADP binding	-	IPR002182 (PFAM); PTHR23155 (PANTHER); PTHR23155:SF480 (PANTHER)
c_unigene57	13	4	c_unigene57	2.85151	-1.82243	0.511527	1	6218	0	c_unigene57	c2524_g1_i1	c119_g1_i1	c2524_g1_i1		398	0			0	-		no IPS match
c_unigene58	7	6	c_unigene58	2.69745	-0.344383	0.96457	1	24620	0	c_unigene58	c37770_g1_i1	c121_g1_i1	c37770_g1_i1	cc-nbs-lrr class disease resistance isoform 1	690	10	3.64398e-69	0.69	2	F:hydrolase activity; F:ADP binding	-	PR00364 (PRINTS); IPR027417 (G3DSA:3.40.50.GENE3D); IPR002182 (PFAM); PTHR23155 (PANTHER); PTHR23155:SF419 (PANTHER); IPR027417 (SUPERFAMILY)
c_unigene59	13	11	c_unigene59	3.58122	-0.362999	0.904367	1	21624	0	c_unigene59	c42319_g1_i1	c125_g1_i1	c42319_g1_i1	ap-1 complex subunit gamma-	443	10	2.17862e-26	0.99	5	C:Golgi apparatus; F:protein transporter activity; P:vesicle-mediated transport; P:intracellular protein transport; C:clathrin adaptor complex	-	no IPS match
c_unigene60	9	9	c_unigene60	3.17121	-0.121991	1	1	30329.5	0	c_unigene60	c8269_g1_i1	c127_g1_i1	c8269_g1_i1	60s ribosomal protein	821	10	5.7669e-120	0.826	3	C:ribosome; F:structural constituent of ribosome; P:translation	-	Coil (COILS); IPR012870 (PFAM); PTHR10759:SF1 (PANTHER); IPR008195 (PANTHER)
c_unigene61	2	6	c_unigene61	1.79377	1.46297	0.788455	1	14857	0	c_unigene61	c32827_g1_i1	c129_g1_i1	c32827_g1_i1	tetratricopeptide repeat -like superfamily isoform 1	252	10	1.87536e-21	0.671	0	-		no IPS match
c_unigene62	5	6	c_unigene62	2.45473	0.141044	1	1	30329.5	0	c_unigene62	c38488_g1_i1	c130_g1_i1	c38488_g1_i1	cw-type zinc finger-like protein	417	5	7.94e-15	0.518	1	F:zinc ion binding		no IPS match
c_unigene63	7	6	c_unigene63	2.69745	-0.344383	0.96457	1	24620	0	c_unigene63	c33458_g1_i1	c131_g1_i1	c33458_g1_i1	probable lrr receptor-like serine threonine-protein kinase at3g47570-like	718	10	1.48616e-88	0.765	3	P:protein phosphorylation; F:ATP binding; F:protein serine/threonine kinase activity	EC:2.7.11	IPR002290 (SMART); IPR001245 (PFAM); G3DSA:1.10.510.10 (GENE3D); PTHR24420:SF733 (PANTHER); PTHR24420 (PANTHER); IPR008271 (PROSITE_PATTERNS); IPR000719 (PROSITE_PROFILES); IPR011009 (SUPERFAMILY)
c_unigene64	4	9	c_unigene64	2.58625	1.04793	0.776949	1	14452.5	0	c_unigene64	c27062_g1_i1	c132_g1_i1	c27062_g1_i1	nicotinate phosphoribosyltransferase-like	472	10	2.01344e-55	0.894	4	F:nicotinate phosphoribosyltransferase activity; P:nicotinate nucleotide salvage; F:nicotinate-nucleotide diphosphorylase (carboxylating) activity; P:NAD biosynthetic process	EC:2.4.2.19; EC:2.4.2.11	G3DSA:3.20.140.10 (GENE3D); PTHR11098:SF1 (PANTHER); IPR007229 (PANTHER); SSF54675 (SUPERFAMILY)
c_unigene65	44	63	c_unigene65	5.71964	0.395858	0.758566	1	13866	0	c_unigene65	c11487_g1_i1	c133_g1_i1	c11487_g1_i1	unnamed protein product	1703	10	4.94655e-175	0.806	3	F:zinc ion binding; F:N-acetyltransferase activity; P:metabolic process	EC:2.3.1	TRANSMEMBRANE (PHOBIUS); CYTOPLASMIC_DOMAIN (PHOBIUS); NON_CYTOPLASMIC_DOMAIN (PHOBIUS); TMhelix (TMHMM)
c_unigene66	6	4	c_unigene66	2.29377	-0.706953	0.897461	1	20771.5	0	c_unigene66	c34335_g1_i1	c134_g1_i1	c34335_g1_i1	auxin response factor 4-like	542	10	1.54599e-42	0.579	4	F:DNA binding; P:regulation of transcription, DNA-templated; P:response to hormone; C:nucleus		IPR010525 (PFAM); PTHR31384 (PANTHER); PTHR31384:SF5 (PANTHER)
c_unigene67	6	6	c_unigene67	2.58625	-0.121991	1	1	30329.5	0	c_unigene67	c34335_g1_i1	c134_g1_i2	c34335_g1_i1	auxin response factor 4-like	542	10	1.54599e-42	0.579	4	F:DNA binding; P:regulation of transcription, DNA-templated; P:response to hormone; C:nucleus		IPR010525 (PFAM); PTHR31384 (PANTHER); PTHR31384:SF5 (PANTHER)
c_unigene68	7	11	c_unigene68	3.13468	0.530086	0.876579	1	19261	0	c_unigene68	c40237_g1_i1	c137_g1_i1	c40237_g1_i1	probable membrane-associated kinase regulator 6-like isoform x1	598	10	1.86068e-15	0.47	1	C:membrane		no IPS match
c_unigene69	0	25	c_unigene69	-7.64257	11.1657	0.0451473	1	591.5	0	c_unigene69	c28778_g1_i1	c138_g1_i1	c28778_g1_i1	40s ribosomal protein s17	206	10	1.76173e-27	0.744	4	C:cytosolic ribosome; F:structural constituent of ribosome; P:translation; C:intracellular organelle part	-	no IPS match
c_unigene70	18	14	c_unigene70	3.98993	-0.484561	0.824903	1	16710	0	c_unigene70	c8657_g1_i1	c139_g1_i1	c8657_g1_i1		1205	0			0	-		no IPS match
c_unigene71	18	5	c_unigene71	3.24722	-1.96999	0.396279	1	4075	0	c_unigene71	c10855_g1_i1	c140_g1_i1	c10855_g1_i1		1573	0			0	-		no IPS match
c_unigene72	4	13	c_unigene72	2.85151	1.57845	0.584702	1	7834.5	0	c_unigene72	c5670_g1_i1	c143_g1_i1	c5670_g1_i1	salt overly sensitive 1	552	10	8.09737e-37	0.674	6	P:response to oxidative stress; P:monovalent inorganic cation transport; P:ion transmembrane transport; P:metal ion transport; F:solute:hydrogen antiporter activity; C:integral component of membrane	-	IPR006153 (PFAM); IPR018422 (PANTHER); PTHR10110:SF86 (PANTHER); TRANSMEMBRANE (PHOBIUS); NON_CYTOPLASMIC_DOMAIN (PHOBIUS); NON_CYTOPLASMIC_DOMAIN (PHOBIUS); CYTOPLASMIC_DOMAIN (PHOBIUS); TRANSMEMBRANE (PHOBIUS); CYTOPLASMIC_DOMAIN (PHOBIUS); TRANSMEMBRANE (PHOBIUS); TMhelix (TMHMM); TMhelix (TMHMM)
c_unigene73	5	8	c_unigene73	2.66225	0.556081	0.906943	1	21876	0	c_unigene73	c31138_g1_i1	c145_g1_i1	c31138_g1_i1	probable polyamine transporter at3g13620-like	554	10	7.88763e-95	0.868	8	P:sphingoid biosynthetic process; C:integral component of membrane; F:polyamine transmembrane transporter activity; P:amino acid transmembrane transport; F:cationic amino acid transmembrane transporter activity; P:polyamine transmembrane transport; C:plasma membrane; P:sterol biosynthetic process	-	IPR002293 (PFAM); IPR002293 (PANTHER); PTHR11785:SF205 (PANTHER); NON_CYTOPLASMIC_DOMAIN (PHOBIUS); CYTOPLASMIC_DOMAIN (PHOBIUS); TRANSMEMBRANE (PHOBIUS); NON_CYTOPLASMIC_DOMAIN (PHOBIUS); TRANSMEMBRANE (PHOBIUS); TRANSMEMBRANE (PHOBIUS); NON_CYTOPLASMIC_DOMAIN (PHOBIUS); TRANSMEMBRANE (PHOBIUS); CYTOPLASMIC_DOMAIN (PHOBIUS); TRANSMEMBRANE (PHOBIUS); CYTOPLASMIC_DOMAIN (PHOBIUS); TMhelix (TMHMM);…
c_unigene74	81	103	c_unigene74	6.51446	0.22466	0.845039	1	17690.5	0	c_unigene74	c40382_g1_i1	c148_g1_i1	c40382_g1_i1	protein root hair defective 3 homolog 2-like	2568	10	0	0.64	1	C:membrane	-	SIGNAL_PEPTIDE_H_REGION (PHOBIUS); SIGNAL_PEPTIDE_N_REGION (PHOBIUS); NON_CYTOPLASMIC_DOMAIN (PHOBIUS); SIGNAL_PEPTIDE_C_REGION (PHOBIUS); SIGNAL_PEPTIDE (PHOBIUS); SignalP-TM (SIGNALP_GRAM_POSITIVE)
c_unigene75	7	6	c_unigene75	2.69745	-0.344383	0.96457	1	24620	0	c_unigene75	c4084_g1_i1	c149_g1_i1	c4084_g1_i1	dna polymerase kappa-like	347	10	5.60633e-21	0.641	5	P:DNA repair; F:DNA-directed DNA polymerase activity; F:damaged DNA binding; C:membrane; P:DNA-dependent DNA replication		no IPS match
c_unigene76	9.2	32	c_unigene76	4.10211	1.67638	0.337718	1	3273	0	c_unigene76	c11605_g2_i2	c152_g1_i1	c11605_g2_i2		605	0			0	-		no IPS match
c_unigene77	4	3	c_unigene77	1.79377	-0.537028	0.975485	1	25331.5	0	c_unigene77	c34969_g1_i1	c153_g1_i1	c34969_g1_i1	mitochondrial chaperone bcs1-like	357	10	7.04809e-33	0.735	3	F:nucleoside-triphosphatase activity; P:metabolic process; F:ATP binding	EC:3.6.1.15	IPR025753 (PFAM); PTHR23070:SF13 (PANTHER); PTHR23070 (PANTHER); TRANSMEMBRANE (PHOBIUS); CYTOPLASMIC_DOMAIN (PHOBIUS); NON_CYTOPLASMIC_DOMAIN (PHOBIUS); TMhelix (TMHMM)
c_unigene78	2	12	c_unigene78	2.29377	2.46297	0.463388	1	5271	0	c_unigene78	c37859_g1_i1	c153_g2_i1	c37859_g1_i1	mitochondrial chaperone bcs1-like	426	10	1.3587e-68	0.878	3	F:nucleoside-triphosphatase activity; P:metabolic process; F:ATP binding	EC:3.6.1.15	IPR027417 (G3DSA:3.40.50.GENE3D); PTHR23070:SF13 (PANTHER); PTHR23070 (PANTHER); IPR027417 (SUPERFAMILY)
c_unigene79	5	3	c_unigene79	1.95473	-0.858956	0.89466	1	20556	0	c_unigene79	c8390_g1_i1	c154_g1_i1	c8390_g1_i1	abscisic acid-insensitive 5-like protein 2-like	263	10	1.38745e-19	0.602	6	P:regulation of transcription, DNA-templated; F:sequence-specific DNA binding; C:nucleus; F:sequence-specific DNA binding transcription factor activity; F:DNA binding; P:response to abscisic acid		PTHR22952 (PANTHER); PTHR22952:SF49 (PANTHER)
c_unigene80	0	1	c_unigene80	-7.64257	6.52187	1	1	30329.5	0	c_unigene80	c11581_g1_i1	c155_g1_i1	c11581_g1_i1		249	0			0	-		NON_CYTOPLASMIC_DOMAIN (PHOBIUS); CYTOPLASMIC_DOMAIN (PHOBIUS); TRANSMEMBRANE (PHOBIUS)
c_unigene81	8.18	9	c_unigene81	3.1023	0.0158336	1	1	30329.5	0	c_unigene81	c3648_g1_i2	c156_g1_i1	c3648_g1_i2		625	0			0	-		NON_CYTOPLASMIC_DOMAIN (PHOBIUS); TRANSMEMBRANE (PHOBIUS); CYTOPLASMIC_DOMAIN (PHOBIUS); TMhelix (TMHMM)
c_unigene82	30	24	c_unigene82	4.74722	-0.443919	0.789002	1	14931.5	0	c_unigene82	c14005_g1_i1	c157_g1_i1	c14005_g1_i1	c2h2-like zinc finger protein isoform 2	1563	10	2.7761e-165	0.752	1	F:metal ion binding	-	Coil (COILS); IPR015880 (SMART); IPR029060 (G3DSA:3.40.50.GENE3D); IPR021139 (PFAM); PTHR14596 (PANTHER); IPR007087 (PROSITE_PATTERNS); IPR007087 (PROSITE_PROFILES); SSF57667 (SUPERFAMILY)
c_unigene83	5	1	c_unigene83	1.16225	-2.44392	0.70514	1	11631	0	c_unigene83	c4315_g1_i1	c158_g1_i1	c4315_g1_i1	receptor serine threonine	859	10	6.34174e-92	0.759	3	P:protein phosphorylation; F:ATP binding; F:protein serine/threonine kinase activity	EC:2.7.11	IPR002290 (SMART); IPR000719 (PFAM); G3DSA:3.30.200.20 (GENE3D); G3DSA:1.10.510.10 (GENE3D); IPR013320 (G3DSA:2.60.120.GENE3D); PTHR24420:SF561 (PANTHER); PTHR24420 (PANTHER); IPR008271 (PROSITE_PATTERNS); IPR017441 (PROSITE_PATTERNS); CYTOPLASMIC_DOMAIN (PHOBIUS); NON_CYTOPLASMIC_DOMAIN (PHOBIUS); TRANSMEMBRANE (PHOBIUS); CYTOPLASMIC_DOMAIN (PHOBIUS); TRANSMEMBRANE (PHOBIUS); IPR000719 (PROSITE_…
c_unigene84	29	24	c_unigene84	4.72276	-0.395009	0.816533	1	16410.5	0	c_unigene84	c12625_g1_i1	c159_g1_i1	c12625_g1_i1	PREDICTED: uncharacterized protein LOC101253651	989	10	3.95099e-60	0.529	2	P:circadian rhythm; P:cell wall macromolecule catabolic process		IPR018392 (SMART); IPR018392 (G3DSA:3.10.350.GENE3D); IPR018392 (PFAM); TRANSMEMBRANE (PHOBIUS); NON_CYTOPLASMIC_DOMAIN (PHOBIUS); CYTOPLASMIC_DOMAIN (PHOBIUS); IPR018392 (SUPERFAMILY); TMhelix (TMHMM)
c_unigene85	2	4	c_unigene85	1.50129	0.878009	0.936109	1	23214.5	0	c_unigene85	c6494_g1_i1	c161_g1_i1	c6494_g1_i1		494	0			0	-		no IPS match
c_unigene86	4	1	c_unigene86	1.00129	-2.12199	0.790883	1	15058	0	c_unigene86	c3937_g1_i1	c162_g1_i1	c3937_g1_i1		976	0			0	-		TMhelix (TMHMM)
c_unigene87	6	8	c_unigene87	2.79377	0.293047	0.974902	1	25202	0	c_unigene87	c29739_g1_i1	c163_g1_i1	c29739_g1_i1	btb poz domain-containing protein pob1-like	551	10	5.80282e-90	0.855	4	F:protein heterodimerization activity; P:response to red light; F:protein homodimerization activity; C:nucleus	-	IPR000210 (SMART); IPR011333 (G3DSA:3.30.710.GENE3D); IPR013069 (PFAM); PTHR24412:SF148 (PANTHER); PTHR24412 (PANTHER); IPR000210 (PROSITE_PROFILES); IPR011333 (SUPERFAMILY)
c_unigene88	2	4	c_unigene88	1.50129	0.878009	0.936109	1	23214.5	0	c_unigene88	c26782_g1_i1	c164_g1_i1	c26782_g1_i1	single-stranded dna-binding mitochondrial	300	10	2.31037e-32	0.68	2	P:DNA replication; F:single-stranded DNA binding	-	IPR011344 (PANTHER); PTHR10302:SF6 (PANTHER)
c_unigene89	26.3	10	c_unigene89	4.02075	-1.51705	0.414929	1	4436	0	c_unigene89	c21232_g1_i3	c165_g1_i1	c21232_g1_i3		853	0			0	-		no IPS match
c_unigene90	7	14	c_unigene90	3.30864	0.878009	0.739333	1	12821	0	c_unigene90	c29262_g1_i1	c166_g1_i1	c29262_g1_i1	binding isoform 1	801	10	3.36228e-126	0.83	2	F:ATP binding; F:zinc ion binding	-	PTHR15600 (PANTHER); PTHR15600:SF28 (PANTHER)
c_unigene91	1	6	c_unigene91	1.29377	2.46297	0.680537	1	10700	0	c_unigene91	c41871_g1_i1	c167_g1_i1	c41871_g1_i1	kynurenine--oxoglutarate transaminase 3-like	290	10	1.90486e-57	0.964	5	F:pyridoxal phosphate binding; P:biosynthetic process; F:L-aspartate:2-oxoglutarate aminotransferase activity; F:L-phenylalanine:2-oxoglutarate aminotransferase activity; C:chloroplast	EC:2.6.1.9; EC:2.6.1.57; EC:2.6.1.5; EC:2.6.1.1	IPR015421 (G3DSA:3.40.640.GENE3D); IPR004839 (PFAM); IPR015422 (G3DSA:3.90.1150.GENE3D); PTHR11751:SF317 (PANTHER); PTHR11751 (PANTHER); IPR015424 (SUPERFAMILY)
c_unigene92	4	4	c_unigene92	2.00129	-0.121991	1	1	30329.5	0	c_unigene92	c23112_g1_i1	c168_g1_i1	c23112_g1_i1	serine-threonine protein plant-	304	10	2.35327e-49	0.864	4	F:kinase activity; F:2-alkenal reductase [NAD(P)] activity; P:phosphorylation; P:oxidation-reduction process	EC:1.3.1.74	G3DSA:3.80.10.10 (GENE3D); PTHR24420:SF637 (PANTHER); PTHR24420 (PANTHER); SSF52058 (SUPERFAMILY)
c_unigene93	2	2	c_unigene93	1.00129	-0.121991	1	1	30329.5	0	c_unigene93	c32917_g1_i1	c169_g1_i1	c32917_g1_i1	hypothetical protein PHAVU_008G011200g	402	10	7.34886e-23	0.843	0	-		IPR027858 (PFAM); NON_CYTOPLASMIC_DOMAIN (PHOBIUS); CYTOPLASMIC_DOMAIN (PHOBIUS); TRANSMEMBRANE (PHOBIUS); TMhelix (TMHMM)
c_unigene94	2	8	c_unigene94	2.00129	1.87801	0.661961	1	10116.5	0	c_unigene94	c4201_g1_i2	c170_g1_i1	c4201_g1_i2	2-oxoglutarate-dependent dioxygenase family isoform 1	614	10	4.80291e-74	0.714	1	F:oxidoreductase activity	-	IPR027450 (PFAM); IPR027450 (G3DSA:2.60.120.GENE3D); PTHR16557 (PANTHER); PTHR16557:SF4 (PANTHER); SSF51197 (SUPERFAMILY)
c_unigene95	2	8	c_unigene95	2.00129	1.87801	0.661961	1	10116.5	0	c_unigene95	c4201_g1_i1	c170_g1_i1	c4201_g1_i1	2-oxoglutarate-dependent dioxygenase family isoform 1	737	10	5.96541e-103	0.742	1	F:oxidoreductase activity	-	IPR027450 (PFAM); IPR027450 (G3DSA:2.60.120.GENE3D); PTHR16557 (PANTHER); PTHR16557:SF4 (PANTHER); SSF51197 (SUPERFAMILY)
c_unigene96	7	10	c_unigene96	3.06593	0.392583	0.927511	1	22809.5	0	c_unigene96	c27194_g1_i1	c171_g1_i1	c27194_g1_i1	ser thr protein kinase	572	10	3.13221e-25	0.501	10	F:ATP binding; F:protein kinase activity; F:nucleotide binding; P:protein phosphorylation; F:transferase activity, transferring phosphorus-containing groups; C:plasma membrane; F:protein serine/threonine kinase activity; F:kinase activity; P:phosphorylation; F:polysaccharide binding		PF14380 (PFAM)
c_unigene97	9.3	20	c_unigene97	3.77087	0.982707	0.627936	1	9082	0	c_unigene97	c7341_g1_i2	c173_g1_i1	c7341_g1_i2	Uncharacterized protein TCM_034930	877	10	3.35409e-62	0.574	3	C:plasma membrane; C:intracellular; F:DNA binding		no IPS match
c_unigene98	3	11	c_unigene98	2.52349	1.75248	0.595511	1	8080	0	c_unigene98	c32327_g1_i1	c174_g1_i1	c32327_g1_i1	calmodulin-interacting protein 111-like isoform x1	453	10	7.7658e-30	0.76	4	F:ATP binding; F:nucleoside-triphosphatase activity; P:metabolic process; C:chloroplast thylakoid membrane	EC:3.6.1.15	no IPS match
c_unigene99	9.27	13	c_unigene99	3.45779	0.36588	0.897062	1	20711	0	c_unigene99	c11149_g2_i2	c175_g1_i1	c11149_g2_i2	7-deoxyloganetic acid udp-glucosyltransferase-like protein	773	10	6.53866e-81	0.782	2	F:transferase activity, transferring hexosyl groups; P:metabolic process	-	IPR002213 (PFAM); PTHR11926:SF143 (PANTHER); IPR002213 (PANTHER); SSF53756 (SUPERFAMILY)
c_unigene100	7	11	c_unigene100	3.13468	0.530086	0.876579	1	19261	0	c_unigene100	c2719_g1_i1	c176_g1_i1	c2719_g1_i1	transducin family protein	949	10	3.75971e-94	0.622	0	-		no IPS match
c_unigene101	28	13.45	c_unigene101	4.27973	-1.17981	0.479676	1	5608.5	0	c_unigene101	c29126_g1_i1	c178_g1_i1	c29126_g1_i1	omega-hydroxypalmitate o-feruloyl transferase-like	1164	10	1.14895e-85	0.584	1	F:transferase activity, transferring acyl groups other than amino-acyl groups	-	IPR023213 (G3DSA:3.30.559.GENE3D); IPR003480 (PFAM); IPR023213 (G3DSA:3.30.559.GENE3D); PTHR31642:SF10 (PANTHER); PTHR31642 (PANTHER)
c_unigene102	28	44.55	c_unigene102	5.14364	0.548008	0.695725	1	11266.5	0	c_unigene102	c29126_g1_i1	c178_g1_i2	c29126_g1_i1	omega-hydroxypalmitate o-feruloyl transferase-like	1164	10	1.14895e-85	0.584	1	F:transferase activity, transferring acyl groups other than amino-acyl groups	-	IPR023213 (G3DSA:3.30.559.GENE3D); IPR003480 (PFAM); IPR023213 (G3DSA:3.30.559.GENE3D); PTHR31642:SF10 (PANTHER); PTHR31642 (PANTHER)
c_unigene103	3	3	c_unigene103	1.58625	-0.121991	1	1	30329.5	0	c_unigene103	c39598_g1_i1	c180_g1_i1	c39598_g1_i1	pentatricopeptide repeat-containing protein	415	10	1.36609e-11	0.721	1	C:mitochondrion	-	SignalP-TM (SIGNALP_GRAM_POSITIVE)
c_unigene104	18	5	c_unigene104	3.24722	-1.96999	0.396279	1	4075	0	c_unigene104	c13978_g1_i1	c182_g1_i1	c13978_g1_i1	oxysterol-binding protein 4c-like	1255	10	3.125e-160	0.721	0	-		IPR000648 (PFAM); IPR000648 (PANTHER); IPR018494 (PROSITE_PATTERNS); SSF144000 (SUPERFAMILY)
c_unigene105	10	21	c_unigene105	3.85841	0.948399	0.645261	1	9534	0	c_unigene105	c4451_g1_i1	c183_g1_i1	c4451_g1_i1	wd repeat-containing protein 11-like	571	10	2.19281e-84	0.755	1	F:protein binding		IPR015943 (G3DSA:2.130.10.GENE3D); PTHR14593 (PANTHER); IPR017986 (SUPERFAMILY)
c_unigene106	4	2	c_unigene106	1.50129	-1.12199	0.89066	1	20240.5	0	c_unigene106	c2135_g1_i1	c185_g1_i1	c2135_g1_i1		514	0			0	-		no IPS match
c_unigene107	19	9	c_unigene107	3.71022	-1.19999	0.567779	1	7509.5	0	c_unigene107	c6755_g1_i1	c187_g1_i1	c6755_g1_i1	ethylene-responsive transcription factor crf2-like	1072	10	1.3898e-58	0.616	3	P:regulation of transcription, DNA-templated; F:sequence-specific DNA binding transcription factor activity; F:DNA binding		IPR001471 (PRINTS); IPR001471 (SMART); IPR001471 (G3DSA:3.30.730.GENE3D); IPR001471 (PFAM); PTHR31677:SF0 (PANTHER); PTHR31677 (PANTHER); IPR001471 (PROSITE_PROFILES); IPR016177 (SUPERFAMILY)
c_unigene108	2	6	c_unigene108	1.79377	1.46297	0.788455	1	14857	0	c_unigene108	c39755_g1_i1	c188_g1_i1	c39755_g1_i1	nudix hydrolase mitochondrial-like	308	10	6.09988e-14	0.765	2	P:metabolic process; F:hydrolase activity	-	CYTOPLASMIC_DOMAIN (PHOBIUS); TRANSMEMBRANE (PHOBIUS); NON_CYTOPLASMIC_DOMAIN (PHOBIUS); TMhelix (TMHMM)
c_unigene109	0	2	c_unigene109	-7.64257	7.52187	0.900684	1	21151	0	c_unigene109	c24450_g1_i1	c189_g1_i1	c24450_g1_i1		216	0			0	-		no IPS match
c_unigene110	20	17	c_unigene110	4.20598	-0.356456	0.868137	1	18619	0	c_unigene110	c40984_g1_i1	c192_g1_i1	c40984_g1_i1	casein kinase ii subunit chloroplastic-like	533	10	4.26765e-45	0.713	3	F:protein kinase activity; F:ATP binding; P:protein phosphorylation	-	G3DSA:3.30.200.20 (GENE3D); IPR000719 (PFAM); PTHR24054 (PANTHER); IPR017441 (PROSITE_PATTERNS); IPR000719 (PROSITE_PROFILES); IPR011009 (SUPERFAMILY)
c_unigene111	7	13	c_unigene111	3.25519	0.771094	0.78264	1	14614	0	c_unigene111	c40966_g1_i1	c193_g1_i1	c40966_g1_i1	cell division cycle protein 123 homolog	1038	10	1.50463e-170	0.852	1	P:polar nucleus fusion	-	IPR009772 (PFAM); PTHR15323:SF6 (PANTHER); IPR009772 (PANTHER)
c_unigene112	3	5	c_unigene112	1.95473	0.614975	0.948637	1	23830	0	c_unigene112	c549_g1_i1	c194_g1_i1	c549_g1_i1	tesmin tso1-like cxc domain-containing isoform 1	716	10	2.81864e-17	0.456	0	-		no IPS match
c_unigene113	7	6	c_unigene113	2.69745	-0.344383	0.96457	1	24620	0	c_unigene113	c3301_g1_i1	c195_g1_i1	c3301_g1_i1	xylosyltransferase 1-like	330	10	2.20419e-32	0.761	3	C:membrane; P:metabolic process; F:acetylglucosaminyltransferase activity	EC:2.4.1	IPR003406 (PFAM); PTHR19297 (PANTHER); PTHR19297:SF75 (PANTHER)
c_unigene114	14	10	c_unigene114	3.56593	-0.607417	0.810207	1	16132	0	c_unigene114	c7611_g1_i1	c196_g1_i1	c7611_g1_i1	cell wall protein exp4 precursor	520	10	2.05783e-78	0.877	4	C:extracellular region; C:cell wall; P:plant-type cell wall organization; C:membrane	-	no IPS match
c_unigene115	0	2	c_unigene115	-7.64257	7.52187	0.900684	1	21151	0	c_unigene115	c35162_g1_i1	c197_g1_i1	c35162_g1_i1	dihydrodipicolinate synthase 2	282	10	2.11558e-15	0.94	2	P:lysine biosynthetic process via diaminopimelate; F:4-hydroxy-tetrahydrodipicolinate synthase	EC:4.3.3.7	no IPS match
c_unigene116	1	4	c_unigene116	1.00129	1.87801	0.834065	1	17219.5	0	c_unigene116	c38039_g1_i1	c198_g1_i1	c38039_g1_i1	PREDICTED: uncharacterized protein LOC102586291	413	10	2.83786e-44	0.7	0	-		IPR006740 (PFAM)
c_unigene117	2	2	c_unigene117	1.00129	-0.121991	1	1	30329.5	0	c_unigene117	c26490_g1_i1	c202_g1_i1	c26490_g1_i1		284	0			0	-		no IPS match
c_unigene118	4	13	c_unigene118	2.85151	1.57845	0.584702	1	7834.5	0	c_unigene118	c26405_g1_i1	c204_g1_i1	c26405_g1_i1	g-type lectin s-receptor-like serine threonine-protein kinase b120-like	636	10	2.74374e-112	0.857	3	P:protein phosphorylation; F:ATP binding; F:protein serine/threonine kinase activity	EC:2.7.11	IPR002290 (SMART); G3DSA:1.10.510.10 (GENE3D); IPR000719 (PFAM); PTHR24420:SF718 (PANTHER); PTHR24420 (PANTHER); IPR008271 (PROSITE_PATTERNS); IPR000719 (PROSITE_PROFILES); IPR011009 (SUPERFAMILY)
c_unigene119	13	4	c_unigene119	2.85151	-1.82243	0.511527	1	6218	0	c_unigene119	c7747_g1_i1	c206_g1_i1	c7747_g1_i1	phosphatidylinositol -trisphosphate 3-phosphatase and dual-specificity protein phosphatase pten-like	542	10	1.88535e-22	0.744	4	P:organic substance metabolic process; P:dephosphorylation; F:phosphatase activity; P:primary metabolic process	EC:3.1.3.41	no IPS match
c_unigene120	2	0	c_unigene120	-7.64257	-7.76585	0.874484	1	18988	0	c_unigene120	c25437_g1_i1	c207_g1_i1	c25437_g1_i1		413	0			0	-		no IPS match
c_unigene121	0	9	c_unigene121	-7.64257	9.69179	0.346515	1	3401.5	0	c_unigene121	c35400_g1_i1	c210_g1_i1	c35400_g1_i1	gdsl esterase lipase cprd49	363	10	3.47306e-41	0.858	3	P:lipid metabolic process; C:apoplast; F:hydrolase activity, acting on ester bonds	-	IPR013831 (G3DSA:3.40.50.GENE3D); IPR001087 (PFAM); PTHR14209:SF3 (PANTHER); PTHR14209 (PANTHER); SSF52266 (SUPERFAMILY)
c_unigene122	17.09	6	c_unigene122	3.34131	-1.63211	0.483228	1	5667	0	c_unigene122	c19410_g2_i1	c211_g1_i1	c19410_g2_i1		1434	0			0	-		NON_CYTOPLASMIC_DOMAIN (PHOBIUS); CYTOPLASMIC_DOMAIN (PHOBIUS); TRANSMEMBRANE (PHOBIUS); TMhelix (TMHMM)
c_unigene123	3	4	c_unigene123	1.79377	0.293047	1	1	30329.5	0	c_unigene123	c36006_g1_i1	c213_g1_i1	c36006_g1_i1	ubiquitin carboxyl-terminal hydrolase family protein	458	10	8.61516e-18	0.868	3	P:proline transport; C:chloroplast; P:response to oxidative stress	-	no IPS match
c_unigene124	31	11	c_unigene124	4.2081	-1.61676	0.346877	1	3418	0	c_unigene124	c13654_g1_i1	c214_g1_i1	c13654_g1_i1	platz transcription factor family protein isoform 1	936	10	2.78146e-79	0.763	0	-		IPR006734 (PFAM); PTHR31065:SF5 (PANTHER); PTHR31065 (PANTHER); SignalP-noTM (SIGNALP_EUK)
c_unigene125	16	7.84	c_unigene125	3.48672	-1.15114	0.625974	1	8974	0	c_unigene125	c2099_g1_i1	c216_g1_i2	c2099_g1_i1	tetratricopeptide repeat-like superfamily protein isoform 1	1417	10	8.77688e-127	0.754	0	-		no IPS match
c_unigene126	13	21	c_unigene126	4.04767	0.569887	0.783364	1	14653.5	0	c_unigene126	c5155_g1_i1	c217_g1_i1	c5155_g1_i1	hypothetical protein PHAVU_006G048400g	504	10	3.97942e-15	0.528	0	-		no IPS match
c_unigene127	3	2	c_unigene127	1.29377	-0.706953	0.98042	1	25764	0	c_unigene127	c26303_g1_i1	c218_g1_i1	c26303_g1_i1		276	0			0	-		no IPS match
c_unigene128	45	11	c_unigene128	4.47693	-2.15441	0.165427	1	1478.5	0	c_unigene128	c14944_g1_i1	c219_g1_i1	c14944_g1_i1	ap-5 complex subunit beta-1-like isoform x1	3125	10	0	0.709	0	-		CYTOPLASMIC_DOMAIN (PHOBIUS); TRANSMEMBRANE (PHOBIUS); NON_CYTOPLASMIC_DOMAIN (PHOBIUS); NON_CYTOPLASMIC_DOMAIN (PHOBIUS); TRANSMEMBRANE (PHOBIUS)
c_unigene129	5	4	c_unigene129	2.16225	-0.443919	0.97133	1	25017	0	c_unigene129	c22573_g1_i1	c220_g1_i1	c22573_g1_i1		284	0			0	-		CYTOPLASMIC_DOMAIN (PHOBIUS); TRANSMEMBRANE (PHOBIUS); NON_CYTOPLASMIC_DOMAIN (PHOBIUS); TMhelix (TMHMM)
c_unigene130	7	24	c_unigene130	3.69745	1.65562	0.415485	1	4450.5	0	c_unigene130	c423_g1_i1	c221_g1_i1	c423_g1_i1	dna (cytosine-5)-methyltransferase 1b- partial	542	10	4.59177e-103	0.951	11	P:maintenance of DNA methylation; P:negative regulation of flower development; P:gene silencing; P:DNA methylation on cytosine within a CG sequence; P:DNA mediated transformation; P:zygote asymmetric cytokinesis in embryo sac; P:regulation of gene expression by genetic imprinting; F:DNA binding; P:C-5 methylation of cytosine; F:DNA (cytosine-5-)-methyltransferase activity; C:nucleus	EC:2.1.1.37	IPR001525 (PFAM); G3DSA:3.90.120.10 (GENE3D); PTHR10629:SF11 (PANTHER); IPR001525 (PANTHER); IPR018117 (PROSITE_PATTERNS); IPR029063 (SUPERFAMILY)
c_unigene131	3	2	c_unigene131	1.29377	-0.706953	0.98042	1	25764	0	c_unigene131	c26360_g1_i1	c223_g1_i1	c26360_g1_i1	probable cyclic nucleotide-gated ion channel 14-like	315	6	1.55117e-09	0.5783	1	P:transport	-	no IPS match
c_unigene132	10	2	c_unigene132	2.16225	-2.44392	0.491219	1	5780.5	0	c_unigene132	c7864_g1_i1	c224_g1_i1	c7864_g1_i1	PREDICTED: uncharacterized protein At1g15400-like	482	10	1.15263e-27	0.559	2	P:stomatal complex patterning; C:plasma membrane		no IPS match
c_unigene133	3	7	c_unigene133	2.19745	1.1004	0.813564	1	16266.5	0	c_unigene133	c26399_g1_i1	c225_g1_i1	c26399_g1_i1	protein set domain group 41-like	392	10	2.79381e-21	0.576	0	-		no IPS match
c_unigene134	5	10	c_unigene134	2.82322	0.878009	0.796765	1	15618.5	0	c_unigene134	c2666_g1_i1	c226_g1_i1	c2666_g1_i1	transcription factor myb86-like	606	10	1.11262e-26	0.501	8	F:chromatin binding; C:nucleus; F:DNA binding; P:vasculature development; P:response to auxin; P:regulation of stomatal movement; P:root development; P:seed coat development		no IPS match
c_unigene135	15	13	c_unigene135	3.80495	-0.328441	0.90479	1	21700	0	c_unigene135	c40537_g1_i1	c231_g1_i1	c40537_g1_i1	ubiquitin-like protein atg12-like	361	10	7.87583e-51	0.955	3	C:cytoplasm; P:autophagic vacuole assembly; P:protein transport	-	no IPS match
c_unigene136	17	5	c_unigene136	3.20598	-1.88753	0.427331	1	4606	0	c_unigene136	c9686_g1_i1	c234_g1_i1	c9686_g1_i1	probable inactive receptor kinase at4g23740-like	1260	10	1.55578e-111	0.614	3	C:membrane; F:transferase activity, transferring phosphorus-containing groups; F:protein binding	-	IPR001611 (PFAM); IPR025875 (PFAM); G3DSA:3.80.10.10 (GENE3D); IPR013210 (PFAM); PTHR24420 (PANTHER); PTHR24420:SF724 (PANTHER); TRANSMEMBRANE (PHOBIUS); SIGNAL_PEPTIDE (PHOBIUS); SIGNAL_PEPTIDE_N_REGION (PHOBIUS); CYTOPLASMIC_DOMAIN (PHOBIUS); SIGNAL_PEPTIDE_H_REGION (PHOBIUS); SIGNAL_PEPTIDE_C_REGION (PHOBIUS); NON_CYTOPLASMIC_DOMAIN (PHOBIUS); SignalP-noTM (SIGNALP_EUK); SSF52058 (SUPERFAMILY)…
c_unigene137	18	18	c_unigene137	4.17121	-0.121991	0.980291	1	25573	0	c_unigene137	c22241_g1_i1	c235_g1_i1	c22241_g1_i1	encodes a protein whose expression is responsive to nematode	734	10	1.09728e-75	0.694	2	P:response to nematode; C:plasma membrane		IPR025322 (PFAM)
c_unigene138	9	8	c_unigene138	3.08625	-0.291916	0.959174	1	24389	0	c_unigene138	c37176_g1_i1	c238_g1_i1	c37176_g1_i1	protein transparent testa 12-like	1059	10	2.35128e-135	0.821	4	P:drug transmembrane transport; C:integral component of membrane; F:antiporter activity; F:drug transmembrane transporter activity	-	IPR002528 (PFAM); PTHR11206:SF102 (PANTHER); PTHR11206 (PANTHER); NON_CYTOPLASMIC_DOMAIN (PHOBIUS); TRANSMEMBRANE (PHOBIUS); NON_CYTOPLASMIC_DOMAIN (PHOBIUS); TRANSMEMBRANE (PHOBIUS); NON_CYTOPLASMIC_DOMAIN (PHOBIUS); TRANSMEMBRANE (PHOBIUS); TRANSMEMBRANE (PHOBIUS); CYTOPLASMIC_DOMAIN (PHOBIUS); CYTOPLASMIC_DOMAIN (PHOBIUS); CYTOPLASMIC_DOMAIN (PHOBIUS); TRANSMEMBRANE (PHOBIUS); TRANSMEMBRANE (P…
c_unigene139	11	6	c_unigene139	3.02349	-0.99646	0.733591	1	12681.5	0	c_unigene139	c33284_g1_i1	c239_g1_i1	c33284_g1_i1	ring-h2 finger protein atl52-like	563	10	1.06208e-39	0.658	2	F:zinc ion binding; F:protein binding	-	IPR001841 (SMART); IPR001841 (PFAM); IPR013083 (G3DSA:3.30.40.GENE3D); PTHR14155 (PANTHER); TRANSMEMBRANE (PHOBIUS); CYTOPLASMIC_DOMAIN (PHOBIUS); NON_CYTOPLASMIC_DOMAIN (PHOBIUS); IPR001841 (PROSITE_PROFILES); SSF57850 (SUPERFAMILY); TMhelix (TMHMM)
c_unigene140	10.31	5	c_unigene140	2.84524	-1.16603	0.721566	1	12164.5	0	c_unigene140	c7071_g1_i1	c240_g1_i1	c7071_g1_i1	solute carrier family 40 member chloroplastic-like	1074	10	3.21056e-98	0.851	4	P:cellular iron ion homeostasis; F:iron ion transmembrane transporter activity; P:iron ion transmembrane transport; C:integral component of membrane	-	no IPS match
c_unigene141	4	11	c_unigene141	2.731	1.33744	0.674403	1	10471	0	c_unigene141	c5442_g1_i1	c241_g1_i1	c5442_g1_i1	core-2 i-branching beta- -n-acetylglucosaminyltransferase family protein	626	10	3.63459e-122	0.879	3	P:metabolic process; C:membrane; F:acetylglucosaminyltransferase activity	EC:2.4.1	IPR003406 (PFAM); PTHR31042 (PANTHER); PTHR31042:SF8 (PANTHER)
c_unigene142	0	1	c_unigene142	-7.64257	6.52187	1	1	30329.5	0	c_unigene142	c31863_g1_i1	c242_g1_i1	c31863_g1_i1		203	0			0	-		no IPS match
c_unigene143	1	7	c_unigene143	1.40497	2.68536	0.613327	1	8675.5	0	c_unigene143	c5215_g1_i1	c244_g1_i1	c5215_g1_i1	wd repeat-containing protein 49 isoform 2	658	10	1.99296e-113	0.803	0	-		no IPS match
c_unigene144	2	6	c_unigene144	1.79377	1.46297	0.788455	1	14857	0	c_unigene144	c27826_g1_i1	c245_g1_i1	c27826_g1_i1		307	0			0	-		CYTOPLASMIC_DOMAIN (PHOBIUS); TRANSMEMBRANE (PHOBIUS); NON_CYTOPLASMIC_DOMAIN (PHOBIUS); TMhelix (TMHMM)
c_unigene145	2	6	c_unigene145	1.79377	1.46297	0.788455	1	14857	0	c_unigene145	c37541_g1_i1	c246_g1_i1	c37541_g1_i1	phytochrome a-associated f-box	462	10	5.21244e-47	0.566	3	P:photoperiodism, flowering; P:regulation of photomorphogenesis; P:leaf development		PTHR31348:SF4 (PANTHER); PTHR31348 (PANTHER)
c_unigene146	6	10	c_unigene146	2.95473	0.614975	0.864287	1	18491	0	c_unigene146	c7199_g1_i1	c247_g1_i1	c7199_g1_i1	cc-nbs-lrr class disease resistance protein	700	10	6.3869e-56	0.635	1	F:ADP binding	-	IPR002182 (PFAM); PTHR23155:SF445 (PANTHER); PTHR23155 (PANTHER)
c_unigene147	4	13	c_unigene147	2.85151	1.57845	0.584702	1	7834.5	0	c_unigene147	c23729_g1_i1	c250_g1_i1	c23729_g1_i1	beta- -galactosyltransferase sqv-	545	10	1.28736e-118	0.927	4	F:galactosylxylosylprotein 3-beta-galactosyltransferase activity; C:Golgi apparatus; P:protein glycosylation; C:integral component of membrane	EC:2.4.1.134	IPR002659 (PFAM); IPR002659 (PANTHER); PTHR11214:SF74 (PANTHER)
c_unigene148	4.66	1	c_unigene148	1.11145	-2.34232	0.70514	1	11631	0	c_unigene148	c7607_g1_i2	c255_g1_i1	c7607_g1_i2	PREDICTED: uncharacterized protein LOC101251749	401	6	9.25974e-27	0.5733	4	F:calcium ion binding; C:integral component of membrane; C:membrane; P:transmembrane transport		TRANSMEMBRANE (PHOBIUS); NON_CYTOPLASMIC_DOMAIN (PHOBIUS); CYTOPLASMIC_DOMAIN (PHOBIUS); TMhelix (TMHMM)
c_unigene149	1	1	c_unigene149	0.00128902	-0.121991	1	1	30329.5	0	c_unigene149	c39235_g1_i1	c256_g1_i1	c39235_g1_i1		247	0			0	-		CYTOPLASMIC_DOMAIN (PHOBIUS); NON_CYTOPLASMIC_DOMAIN (PHOBIUS); TRANSMEMBRANE (PHOBIUS); TMhelix (TMHMM)
c_unigene150	1	0	c_unigene150	-7.64257	-6.76585	0.994587	1	27255	0	c_unigene150	c39235_g1_i1	c256_g1_i2	c39235_g1_i1		247	0			0	-		CYTOPLASMIC_DOMAIN (PHOBIUS); NON_CYTOPLASMIC_DOMAIN (PHOBIUS); TRANSMEMBRANE (PHOBIUS); TMhelix (TMHMM)
c_unigene151	15	14	c_unigene151	3.85841	-0.221526	0.947518	1	23712	0	c_unigene151	c7461_g1_i1	c258_g1_i1	c7461_g1_i1	zinc finger ccch domain-containing protein 44-like	969	10	7.57784e-77	0.779	6	F:DNA binding; P:histone modification; C:nucleus; F:zinc ion binding; P:DNA-templated transcription, initiation; F:protein binding	-	IPR001965 (SMART); IPR017956 (PFAM); IPR013083 (G3DSA:3.30.40.GENE3D); PTHR22884:SF237 (PANTHER); PTHR22884 (PANTHER); IPR019786 (PROSITE_PATTERNS); IPR019787 (PROSITE_PROFILES); IPR011011 (SUPERFAMILY)
c_unigene152	9	20	c_unigene152	3.74722	1.03001	0.627936	1	9082	0	c_unigene152	c22035_g1_i1	c259_g1_i1	c22035_g1_i1	peptide nitrate transporter at2g38100-like	597	10	3.80169e-50	0.609	3	C:membrane; F:transporter activity; P:transport		IPR000109 (PFAM); PTHR11654:SF79 (PANTHER); IPR000109 (PANTHER); TRANSMEMBRANE (PHOBIUS); NON_CYTOPLASMIC_DOMAIN (PHOBIUS); TRANSMEMBRANE (PHOBIUS); CYTOPLASMIC_DOMAIN (PHOBIUS); CYTOPLASMIC_DOMAIN (PHOBIUS); NON_CYTOPLASMIC_DOMAIN (PHOBIUS); TRANSMEMBRANE (PHOBIUS); TMhelix (TMHMM); TMhelix (TMHMM); TMhelix (TMHMM)
c_unigene153	9	13	c_unigene153	3.43647	0.408524	0.897062	1	20711	0	c_unigene153	c38875_g1_i1	c263_g1_i1	c38875_g1_i1	atp synthase subunit alpha	333	10	2.40175e-47	0.666	15	C:vacuolar membrane; F:proton-transporting ATPase activity, rotational mechanism; C:chloroplast envelope; F:zinc ion binding; F:proton-transporting ATP synthase activity, rotational mechanism; P:ATP hydrolysis coupled proton transport; C:nucleolus; P:electron transport chain; C:proton-transporting ATP synthase complex, catalytic core F(1); P:ATP synthesis coupled proton transport; C:integral comp…	-	CYTOPLASMIC_DOMAIN (PHOBIUS); TRANSMEMBRANE (PHOBIUS); NON_CYTOPLASMIC_DOMAIN (PHOBIUS); TMhelix (TMHMM)
c_unigene154	0	0	c_unigene154	-7.64257	-0.121991	1	1	30329.5	0	c_unigene154	c5667_g1_i1	c264_g1_i1	c5667_g1_i1		234	0			0	-		no IPS match
c_unigene155	13.95	3	c_unigene155	2.69487	-2.33922	0.402549	1	4232.5	0	c_unigene155	c14021_g1_i2	c266_g1_i2	c14021_g1_i2	mitochondrial import inner membrane translocase subunit tim14-like	1931	10	1.26236e-21	0.903	0	-		PTHR12763 (PANTHER); PTHR12763:SF26 (PANTHER); SIGNAL_PEPTIDE_N_REGION (PHOBIUS); NON_CYTOPLASMIC_DOMAIN (PHOBIUS); SIGNAL_PEPTIDE (PHOBIUS); SIGNAL_PEPTIDE_C_REGION (PHOBIUS); SIGNAL_PEPTIDE_H_REGION (PHOBIUS)
c_unigene156	4.67	3	c_unigene156	1.90548	-0.760451	0.89466	1	20556	0	c_unigene156	c14021_g1_i1	c266_g1_i2	c14021_g1_i1	mitochondrial import inner membrane translocase subunit tim14-like	1938	10	1.26984e-21	0.903	0	-		PTHR12763:SF26 (PANTHER); PTHR12763 (PANTHER); SIGNAL_PEPTIDE_N_REGION (PHOBIUS); SIGNAL_PEPTIDE (PHOBIUS); NON_CYTOPLASMIC_DOMAIN (PHOBIUS); SIGNAL_PEPTIDE_C_REGION (PHOBIUS); SIGNAL_PEPTIDE_H_REGION (PHOBIUS)
c_unigene157	10	10	c_unigene157	3.32322	-0.121991	1	1	30329.5	0	c_unigene157	c41733_g1_i1	c267_g1_i1	c41733_g1_i1	at1g48030-like partial	562	10	8.536e-114	0.937	12	F:copper ion binding; P:oxidation-reduction process; F:zinc ion binding; C:mitochondrial respiratory chain complex I; F:cobalt ion binding; P:cell redox homeostasis; F:ATP binding; F:flavin adenine dinucleotide binding; F:dihydrolipoyl dehydrogenase activity; C:chloroplast; P:response to cadmium ion; C:apoplast	EC:1.8.1.4	IPR013027 (PRINTS); PR00411 (PRINTS); IPR023753 (PFAM); IPR001327 (PFAM); IPR004099 (PFAM); IPR004099 (G3DSA:3.30.390.GENE3D); G3DSA:3.50.50.60 (GENE3D); PTHR22912 (PANTHER); PTHR22912:SF20 (PANTHER); SSF51905 (SUPERFAMILY)
c_unigene158	13	7	c_unigene158	3.25519	-1.01508	0.697092	1	11355.5	0	c_unigene158	c33188_g1_i1	c268_g1_i1	c33188_g1_i1	nitrate transporter -like	660	10	1.80174e-72	0.697	2	P:anion transport; C:membrane	-	no IPS match
c_unigene159	2	2	c_unigene159	1.00129	-0.121991	1	1	30329.5	0	c_unigene159	c39480_g1_i1	c271_g1_i1	c39480_g1_i1	importin-9-like isoform x1	292	10	9.4629e-28	0.915	2	F:Ran GTPase binding; P:intracellular protein transport	-	no IPS match
c_unigene160	1.42	4	c_unigene160	1.25423	1.37212	0.834065	1	17219.5	0	c_unigene160	c12830_g1_i2	c274_g1_i1	c12830_g1_i2	histone-lysine n-methyltransferase atx2-like	478	10	1.33775e-55	0.867	12	F:phosphatidylinositol-5-phosphate binding; F:histone methyltransferase activity (H3-K4 specific); F:zinc ion binding; F:transcription regulatory region DNA binding; P:regulation of flower development; P:histone H3-K4 methylation; P:regulation of transcription, DNA-templated; P:peptidyl-lysine methylation; P:specification of floral organ identity; C:nucleus; C:plasma membrane; F:protein binding	-	IPR003616 (SMART); IPR001214 (SMART); IPR001214 (PFAM); G3DSA:2.170.270.10 (GENE3D); PTHR22884 (PANTHER); IPR003616 (PROSITE_PROFILES); IPR001214 (PROSITE_PROFILES); SSF82199 (SUPERFAMILY)
c_unigene161	301	248	c_unigene161	8.0952	-0.401414	0.673022	1	10428	0	c_unigene161	c300_g1_i1	c276_g1_i1	c300_g1_i1	ras-related gtp-binding family protein	1066	10	1.37819e-140	0.972	8	P:response to oxidative stress; F:GTP binding; C:Golgi apparatus; C:vacuolar membrane; C:nucleus; P:small GTPase mediated signal transduction; P:response to salt stress; P:protein transport	-	no IPS match
c_unigene162	5	7	c_unigene162	2.56593	0.363436	0.967513	1	24780	0	c_unigene162	c29947_g1_i1	c277_g1_i1	c29947_g1_i1	dna topoisomerase 3-alpha-like	368	10	8.69291e-27	0.546	2	P:single-organism cellular process; F:zinc ion binding	-	IPR010666 (PFAM)
c_unigene163	1.51	9	c_unigene163	1.88353	2.45339	0.6059	1	8496	0	c_unigene163	c5263_g1_i1	c278_g1_i1	c5263_g1_i1	hypothetical protein PHAVU_010G121600g	471	10	1.24913e-62	0.742	1	P:single-organism metabolic process	-	IPR010721 (PFAM); PTHR32251 (PANTHER); PTHR32251:SF14 (PANTHER); TRANSMEMBRANE (PHOBIUS); CYTOPLASMIC_DOMAIN (PHOBIUS); TRANSMEMBRANE (PHOBIUS); TRANSMEMBRANE (PHOBIUS); CYTOPLASMIC_DOMAIN (PHOBIUS); TRANSMEMBRANE (PHOBIUS); NON_CYTOPLASMIC_DOMAIN (PHOBIUS); CYTOPLASMIC_DOMAIN (PHOBIUS); NON_CYTOPLASMIC_DOMAIN (PHOBIUS); TMhelix (TMHMM); TMhelix (TMHMM); TMhelix (TMHMM); TMhelix (TMHMM)
c_unigene164	0	1	c_unigene164	-7.64257	6.52187	1	1	30329.5	0	c_unigene164	c23094_g1_i1	c279_g1_i1	c23094_g1_i1		334	0			0	-		SignalP-noTM (SIGNALP_EUK)
c_unigene165	0	3	c_unigene165	-7.64257	8.10683	0.793385	1	15371	0	c_unigene165	c37952_g1_i1	c280_g1_i1	c37952_g1_i1	unnamed protein product	222	2	2.48188e-07	0.625	0	-		no IPS match
c_unigene166	2	1.47	c_unigene166	0.779197	-0.566174	0.986524	1	26433	0	c_unigene166	c24892_g1_i1	c281_g1_i1	c24892_g1_i1	actin-related protein 2 3 complex partial	296	10	3.87878e-19	0.608	2	C:cytoskeleton; P:regulation of actin filament polymerization		G3DSA:3.30.1460.20 (GENE3D); IPR007188 (PFAM); IPR007188 (PANTHER); PTHR12058:SF1 (PANTHER); SSF69645 (SUPERFAMILY)
c_unigene167	2	4.53	c_unigene167	1.59104	1.05752	0.859426	1	18218	0	c_unigene167	c24892_g1_i1	c281_g1_i2	c24892_g1_i1	actin-related protein 2 3 complex partial	296	10	3.87878e-19	0.608	2	C:cytoskeleton; P:regulation of actin filament polymerization		G3DSA:3.30.1460.20 (GENE3D); IPR007188 (PFAM); IPR007188 (PANTHER); PTHR12058:SF1 (PANTHER); SSF69645 (SUPERFAMILY)
c_unigene168	2	4	c_unigene168	1.50129	0.878009	0.936109	1	23214.5	0	c_unigene168	c26840_g1_i1	c282_g1_i1	c26840_g1_i1		341	0			0	-		TRANSMEMBRANE (PHOBIUS); NON_CYTOPLASMIC_DOMAIN (PHOBIUS); CYTOPLASMIC_DOMAIN (PHOBIUS); TMhelix (TMHMM)
c_unigene169	4	2	c_unigene169	1.50129	-1.12199	0.89066	1	20240.5	0	c_unigene169	c8983_g2_i1	c284_g1_i1	c8983_g2_i1	hydroquinone glucosyltransferase-like	481	10	5.95302e-52	0.792	4	P:response to salt stress; F:hydroquinone glucosyltransferase activity; P:xenobiotic catabolic process; F:quercetin 3-O-glucosyltransferase activity	EC:2.4.1.218	IPR002213 (PFAM); G3DSA:3.40.50.2000 (GENE3D); IPR002213 (PANTHER); PTHR11926:SF140 (PANTHER); IPR002213 (PROSITE_PATTERNS); SSF53756 (SUPERFAMILY)
c_unigene170	3	5	c_unigene170	1.95473	0.614975	0.948637	1	23830	0	c_unigene170	c29129_g1_i1	c288_g1_i1	c29129_g1_i1		351	0			0	-		no IPS match
c_unigene171	6	8	c_unigene171	2.79377	0.293047	0.974902	1	25202	0	c_unigene171	c269_g1_i1	c289_g1_i1	c269_g1_i1	protein transparent testa 12-like	427	10	6.05044e-20	0.75	3	C:membrane; P:transmembrane transport; F:transmembrane transporter activity	-	no IPS match
c_unigene172	7	7.19	c_unigene172	2.82796	-0.0833537	1	1	30329.5	0	c_unigene172	c3917_g1_i2	c290_g1_i2	c3917_g1_i2		357	0			0	-		TRANSMEMBRANE (PHOBIUS); CYTOPLASMIC_DOMAIN (PHOBIUS); NON_CYTOPLASMIC_DOMAIN (PHOBIUS); SignalP-noTM (SIGNALP_EUK); TMhelix (TMHMM)
c_unigene173	50	38	c_unigene173	5.44718	-0.517919	0.699551	1	11454.5	0	c_unigene173	c16992_g1_i1	c292_g1_i1	c16992_g1_i1	probable f-actin-capping protein subunit beta-like	1238	10	6.85408e-134	0.836	5	P:actin filament organization; F:actin binding; C:WASH complex; C:F-actin capping protein complex; P:response to heat	-	CYTOPLASMIC_DOMAIN (PHOBIUS); NON_CYTOPLASMIC_DOMAIN (PHOBIUS); TRANSMEMBRANE (PHOBIUS); TMhelix (TMHMM)
c_unigene174	2	8	c_unigene174	2.00129	1.87801	0.661961	1	10116.5	0	c_unigene174	c27745_g1_i1	c293_g1_i1	c27745_g1_i1		394	0			0	-		SignalP-noTM (SIGNALP_EUK)
c_unigene175	9	0	c_unigene175	-7.64257	-9.93577	0.297645	1	2798.5	0	c_unigene175	c21049_g1_i3	c295_g1_i1	c21049_g1_i3		826	0			0	-		TRANSMEMBRANE (PHOBIUS); NON_CYTOPLASMIC_DOMAIN (PHOBIUS); CYTOPLASMIC_DOMAIN (PHOBIUS); TMhelix (TMHMM)
c_unigene176	4	13	c_unigene176	2.85151	1.57845	0.584702	1	7834.5	0	c_unigene176	c36076_g1_i1	c296_g1_i1	c36076_g1_i1	beta-ketoacyl- synthase family protein	450	10	2.14443e-73	0.88	6	F:transferase activity, transferring acyl groups other than amino-acyl groups; P:fatty acid biosynthetic process; P:response to cold; C:membrane; C:endoplasmic reticulum; P:response to light stimulus	-	IPR016038 (G3DSA:3.40.47.GENE3D); IPR013601 (PFAM); IPR016038 (G3DSA:3.40.47.GENE3D); PTHR31561:SF4 (PANTHER); PTHR31561 (PANTHER); IPR016039 (SUPERFAMILY)
c_unigene177	1	2	c_unigene177	0.501289	0.878009	1	1	30329.5	0	c_unigene177	c3907_g1_i1	c297_g1_i1	c3907_g1_i1		337	0			0	-		no IPS match
c_unigene178	18	10	c_unigene178	3.74722	-0.969987	0.649399	1	9775.5	0	c_unigene178	c11370_g1_i2	c299_g1_i1	c11370_g1_i2	system protein a	710	10	2.71653e-30	0.852	0	-		no IPS match
c_unigene179	11	6	c_unigene179	3.02349	-0.99646	0.733591	1	12681.5	0	c_unigene179	c5720_g1_i1	c300_g1_i1	c5720_g1_i1	conserved hypothetical protein	1092	10	1.67896e-14	0.428	0	-		no IPS match
c_unigene180	2	6	c_unigene180	1.79377	1.46297	0.788455	1	14857	0	c_unigene180	c42289_g1_i1	c303_g1_i1	c42289_g1_i1	glycosyltransferase family 14 family protein	396	10	1.57685e-43	0.691	2	F:acetylglucosaminyltransferase activity; C:membrane	-	IPR003406 (PFAM); PTHR19297:SF75 (PANTHER); PTHR19297 (PANTHER)
c_unigene181	7	4.81	c_unigene181	2.53798	-0.663309	0.899485	1	20890.5	0	c_unigene181	c29626_g1_i1	c304_g1_i2	c29626_g1_i1	o-glucosyltransferase rumi-like	742	10	8.2797e-105	0.798	3	F:RNA binding; F:adenosine deaminase activity; P:RNA processing		no IPS match
c_unigene182	1	1	c_unigene182	0.00128902	-0.121991	1	1	30329.5	0	c_unigene182	c7012_g1_i1	c307_g1_i1	c7012_g1_i1		299	0			0	-		NON_CYTOPLASMIC_DOMAIN (PHOBIUS); TRANSMEMBRANE (PHOBIUS); CYTOPLASMIC_DOMAIN (PHOBIUS); TMhelix (TMHMM)
c_unigene183	2	1	c_unigene183	0.501289	-1.12199	0.986524	1	26433	0	c_unigene183	c32846_g1_i1	c308_g1_i1	c32846_g1_i1	s-locus lectin protein kinase family	369	10	1.29565e-29	0.807	3	P:protein phosphorylation; F:ATP binding; F:protein serine/threonine kinase activity	EC:2.7.11	IPR000719 (PFAM); G3DSA:1.10.510.10 (GENE3D); PTHR24420 (PANTHER); PTHR24420:SF534 (PANTHER); IPR008271 (PROSITE_PATTERNS); IPR000719 (PROSITE_PROFILES); IPR011009 (SUPERFAMILY)
c_unigene184	5	2	c_unigene184	1.66225	-1.44392	0.808541	1	16022.5	0	c_unigene184	c33043_g1_i1	c309_g1_i1	c33043_g1_i1		325	0			0	-		CYTOPLASMIC_DOMAIN (PHOBIUS); NON_CYTOPLASMIC_DOMAIN (PHOBIUS); TRANSMEMBRANE (PHOBIUS); TMhelix (TMHMM)
c_unigene185	20	20	c_unigene185	4.32322	-0.121991	0.975524	1	25419	0	c_unigene185	c8018_g1_i1	c313_g1_i1	c8018_g1_i1	dna-directed rna polymerases ii and iv subunit 5a-like	456	10	5.7815e-69	0.905	5	F:DNA-directed RNA polymerase activity; C:DNA-directed RNA polymerase II, core complex; F:DNA binding; P:transcription, DNA-templated; C:DNA-directed RNA polymerase IV complex	EC:2.7.7.6	IPR005571 (G3DSA:3.40.1340.GENE3D); IPR005571 (PFAM); PTHR10535 (PANTHER); IPR005571 (SUPERFAMILY)
c_unigene186	0	4	c_unigene186	-7.64257	8.52187	0.693712	1	11151.5	0	c_unigene186	c23426_g1_i1	c316_g1_i1	c23426_g1_i1	lrr receptor-like serine threonine-protein kinase gso1-like	433	10	1.17279e-36	0.674	2	F:kinase activity; F:protein binding	-	PR00019 (PRINTS); IPR003591 (SMART); G3DSA:3.80.10.10 (GENE3D); IPR001611 (PFAM); PTHR24420 (PANTHER); SSF52058 (SUPERFAMILY)
c_unigene187	1	2	c_unigene187	0.501289	0.878009	1	1	30329.5	0	c_unigene187	c40235_g1_i1	c317_g1_i1	c40235_g1_i1	retrotransposon protein	227	4	1.78434e-06	0.61	7	F:RNA binding; F:nucleic acid binding; P:proteolysis; P:DNA integration; P:RNA-dependent DNA replication; F:aspartic-type endopeptidase activity; F:RNA-directed DNA polymerase activity		no IPS match
c_unigene188	9	8	c_unigene188	3.08625	-0.291916	0.959174	1	24389	0	c_unigene188	c18301_g1_i1	c319_g1_i1	c18301_g1_i1		471	0			0	-		no IPS match
c_unigene189	0	4	c_unigene189	-7.64257	8.52187	0.693712	1	11151.5	0	c_unigene189	c37946_g1_i1	c320_g1_i1	c37946_g1_i1		226	0			0	-		no IPS match
c_unigene190	27	53	c_unigene190	5.24269	0.851042	0.533946	1	6630	0	c_unigene190	c7592_g1_i1	c321_g1_i1	c7592_g1_i1	homeodomain family protein	1522	10	2.8089e-114	0.711	4	P:root development; F:DNA binding; P:regulation of cellular process; F:lipid binding	-	IPR023393 (G3DSA:3.30.530.GENE3D); IPR002913 (PFAM); PTHR24325:SF17 (PANTHER); PTHR24325 (PANTHER); IPR002913 (PROSITE_PROFILES); SSF55961 (SUPERFAMILY); SSF55961 (SUPERFAMILY)
c_unigene191	4	4	c_unigene191	2.00129	-0.121991	1	1	30329.5	0	c_unigene191	c38538_g1_i1	c322_g1_i1	c38538_g1_i1		273	0			0	-		no IPS match
c_unigene192	4	0	c_unigene192	-7.64257	-8.76585	0.648845	1	9689	0	c_unigene192	c22966_g1_i1	c323_g1_i1	c22966_g1_i1	protein translocase subunit 1-like	400	10	5.80444e-43	0.768	0	-		no IPS match
c_unigene193	7	7	c_unigene193	2.80864	-0.121991	1	1	30329.5	0	c_unigene193	c1291_g1_i1	c324_g1_i1	c1291_g1_i1	sn1-specific diacylglycerol lipase alpha	762	10	4.47599e-95	0.767	2	F:hydrolase activity; P:lipid metabolic process	-	IPR002921 (PFAM); IPR029058 (G3DSA:3.40.50.GENE3D); PTHR21493 (PANTHER); PTHR21493:SF4 (PANTHER)
c_unigene194	0	7	c_unigene194	-7.64257	9.32922	0.457445	1	5142.5	0	c_unigene194	c29142_g1_i1	c325_g1_i1	c29142_g1_i1	mitochondrial transcription termination factor family isoform 1	293	10	8.07617e-10	0.538	0	-		IPR003690 (SMART); IPR003690 (PFAM); PTHR13068 (PANTHER)
c_unigene195	3	2	c_unigene195	1.29377	-0.706953	0.98042	1	25764	0	c_unigene195	c863_g1_i1	c326_g1_i1	c863_g1_i1	f-box kelch-repeat protein at4g22430-like	437	5	2.0234e-07	0.448	0	-		IPR011047 (SUPERFAMILY)
c_unigene196	19	12	c_unigene196	3.91773	-0.784956	0.703247	1	11529	0	c_unigene196	c7262_g1_i1	c328_g1_i1	c7262_g1_i1	conserved hypothetical protein	909	10	1.16946e-18	0.415	3	F:molecular_function; P:biological_process; C:nucleus		no IPS match
c_unigene197	9	10	c_unigene197	3.24722	0.0300126	1	1	30329.5	0	c_unigene197	c8489_g1_i1	c330_g1_i1	c8489_g1_i1		398	0			0	-		no IPS match
c_unigene198	5	2	c_unigene198	1.66225	-1.44392	0.808541	1	16022.5	0	c_unigene198	c34034_g1_i1	c331_g1_i1	c34034_g1_i1	protein isoform 2	658	10	1.0327e-81	0.794	2	F:Ran GTPase binding; P:intracellular protein transport	-	PTHR12596:SF1 (PANTHER); PTHR12596 (PANTHER)
c_unigene199	3	2	c_unigene199	1.29377	-0.706953	0.98042	1	25764	0	c_unigene199	c2494_g1_i1	c332_g1_i1	c2494_g1_i1		492	0			0	-		no IPS match
c_unigene200	2	3	c_unigene200	1.29377	0.462972	1	1	30329.5	0	c_unigene200	c34311_g1_i1	c333_g1_i1	c34311_g1_i1	protein argonaute 16-like	240	10	1.13497e-42	0.942	5	P:chromatin silencing; F:siRNA binding; P:production of siRNA involved in RNA interference; P:DNA methylation; F:protein binding	-	IPR003165 (PFAM); PTHR22891:SF20 (PANTHER); PTHR22891 (PANTHER); IPR012337 (SUPERFAMILY)
c_unigene201	4	8	c_unigene201	2.50129	0.878009	0.833546	1	17062	0	c_unigene201	c4759_g1_i1	c337_g1_i1	c4759_g1_i1		474	0			0	-		no IPS match
c_unigene202	1	8	c_unigene202	1.50129	2.87801	0.552239	1	7013.5	0	c_unigene202	c6661_g1_i1	c341_g1_i1	c6661_g1_i1	upf0481 protein at3g47200-like	420	4	1.84276e-09	0.54	0	-		IPR004158 (PFAM)
c_unigene203	9	7	c_unigene203	2.98993	-0.484561	0.902089	1	21436	0	c_unigene203	c6660_g1_i1	c342_g1_i1	c6660_g1_i1	dynein light cytoplasmic-like	442	10	3.13032e-57	0.81	2	C:microtubule associated complex; P:microtubule-based process	-	IPR001372 (PFAM); IPR001372 (G3DSA:3.30.740.GENE3D); IPR001372 (PANTHER); PTHR11886:SF39 (PANTHER); SSF54648 (SUPERFAMILY)
c_unigene204	1	2	c_unigene204	0.501289	0.878009	1	1	30329.5	0	c_unigene204	c23721_g1_i1	c343_g1_i1	c23721_g1_i1	serine threonine tyrosine kinases isoform 2	398	10	1.98756e-52	0.853	3	F:protein kinase activity; P:protein phosphorylation; F:ATP binding	-	IPR000409 (SMART); IPR000409 (PFAM); IPR000409 (G3DSA:1.10.1540.GENE3D); PTHR13743 (PANTHER); PTHR13743:SF57 (PANTHER); IPR000409 (PROSITE_PROFILES); IPR000409 (SUPERFAMILY)
c_unigene205	0	0	c_unigene205	-7.64257	-0.121991	1	1	30329.5	0	c_unigene205	c41990_g1_i1	c346_g1_i1	c41990_g1_i1		288	0			0	-		no IPS match
c_unigene206	15	12	c_unigene206	3.74722	-0.443919	0.860478	1	18316.5	0	c_unigene206	c9055_g1_i1	c346_g2_i1	c9055_g1_i1	programmed cell death protein 2-like	1490	10	1.76433e-108	0.576	1	C:cytoplasm		IPR007320 (PFAM); PTHR12298 (PANTHER)
c_unigene207	22	12	c_unigene207	4.02349	-0.99646	0.603588	1	8357.5	0	c_unigene207	c16703_g1_i1	c347_g1_i1	c16703_g1_i1	hydrolyzing o-glycosyl	1554	10	0	0.793	2	P:carbohydrate metabolic process; F:hydrolase activity, hydrolyzing O-glycosyl compounds	-	IPR008979 (G3DSA:2.60.120.GENE3D); IPR003305 (PFAM); PTHR31490:SF1 (PANTHER); PTHR31490 (PANTHER); IPR008979 (SUPERFAMILY); IPR008979 (SUPERFAMILY); IPR008979 (SUPERFAMILY)
c_unigene208	1	9	c_unigene208	1.58625	3.04793	0.496934	1	5932	0	c_unigene208	c38032_g1_i1	c348_g1_i1	c38032_g1_i1	gras transcription factor	355	10	2.43083e-53	0.914	2	P:regulation of transcription, DNA-templated; P:response to chitin	-	no IPS match
c_unigene209	4	0	c_unigene209	-7.64257	-8.76585	0.648845	1	9689	0	c_unigene209	c6887_g1_i1	c352_g1_i1	c6887_g1_i1		385	0			0	-		no IPS match
c_unigene210	2	0	c_unigene210	-7.64257	-7.76585	0.874484	1	18988	0	c_unigene210	c23584_g1_i1	c353_g1_i1	c23584_g1_i1		236	0			0	-		no IPS match
c_unigene211	0	13	c_unigene211	-7.64257	10.2223	0.201374	1	1794	0	c_unigene211	c42173_g1_i1	c355_g1_i1	c42173_g1_i1	nucleolar complex	355	10	3.86416e-45	0.891	1	P:ribosome biogenesis	-	IPR005612 (PFAM); IPR027193 (PTHR12455:PANTHER); PTHR12455 (PANTHER); NON_CYTOPLASMIC_DOMAIN (PHOBIUS); CYTOPLASMIC_DOMAIN (PHOBIUS); TRANSMEMBRANE (PHOBIUS); TMhelix (TMHMM)
c_unigene212	2	2	c_unigene212	1.00129	-0.121991	1	1	30329.5	0	c_unigene212	c33527_g1_i1	c356_g1_i1	c33527_g1_i1		236	0			0	-		NON_CYTOPLASMIC_DOMAIN (PHOBIUS); CYTOPLASMIC_DOMAIN (PHOBIUS); TRANSMEMBRANE (PHOBIUS)
c_unigene213	2	2	c_unigene213	1.00129	-0.121991	1	1	30329.5	0	c_unigene213	c32461_g1_i1	c357_g1_i1	c32461_g1_i1	cst complex subunit ctc1-like	332	10	1.74788e-26	0.652	2	C:chromosome, telomeric region; P:telomere maintenance		no IPS match
c_unigene214	3	1	c_unigene214	0.79377	-1.70695	0.884643	1	19801.5	0	c_unigene214	c33672_g1_i1	c358_g1_i1	c33672_g1_i1	hypothetical protein CICLE_v10029407mg	302	3	4.10127e-07	0.6	0	-		no IPS match
c_unigene215	0	0	c_unigene215	-7.64257	-0.121991	1	1	30329.5	0	c_unigene215	c41109_g1_i1	c361_g1_i2	c41109_g1_i1	sucrose nonfermenting 4-like isoform x2	387	10	2.00679e-27	0.666	2	F:adenyl nucleotide binding; F:catalytic activity		IPR000644 (SMART); IPR013785 (G3DSA:3.20.20.GENE3D); IPR000644 (PFAM); PTHR13780 (PANTHER); PTHR13780:SF35 (PANTHER); IPR000644 (PROSITE_PROFILES); SSF54631 (SUPERFAMILY)
c_unigene216	11	10	c_unigene216	3.39197	-0.259494	0.954687	1	24126.5	0	c_unigene216	c41058_g1_i1	c362_g1_i1	c41058_g1_i1	hsp20-like chaperones superfamily protein	679	10	5.73667e-131	0.872	2	C:chloroplast envelope; P:hyperosmotic salinity response	-	no IPS match
c_unigene217	10	11	c_unigene217	3.39197	0.015513	1	1	30329.5	0	c_unigene217	c9641_g1_i1	c364_g1_i1	c9641_g1_i1	corepressor interacting with rbpj 1-like	770	10	1.17478e-16	0.457	0	-		no IPS match
c_unigene218	72.17	53	c_unigene218	5.95191	-0.567397	0.63913	1	9379	0	c_unigene218	c15636_g1_i1	c369_g1_i1	c15636_g1_i1	uncharacterized transporter ybr287w-like	1898	10	2.94939e-149	0.662	2	C:integral component of membrane; P:transmembrane transport		SIGNAL_PEPTIDE_H_REGION (PHOBIUS); SIGNAL_PEPTIDE_C_REGION (PHOBIUS); SIGNAL_PEPTIDE_N_REGION (PHOBIUS); SIGNAL_PEPTIDE (PHOBIUS); NON_CYTOPLASMIC_DOMAIN (PHOBIUS)
c_unigene219	5	4	c_unigene219	2.16225	-0.443919	0.97133	1	25017	0	c_unigene219	c940_g1_i1	c372_g1_i1	c940_g1_i1		639	0			0	-		NON_CYTOPLASMIC_DOMAIN (PHOBIUS); TRANSMEMBRANE (PHOBIUS); CYTOPLASMIC_DOMAIN (PHOBIUS)
c_unigene220	1	3	c_unigene220	0.79377	1.46297	0.920376	1	22404.5	0	c_unigene220	c284_g1_i2	c375_g1_i1	c284_g1_i2		219	0			0	-		no IPS match
c_unigene221	1	0	c_unigene221	-7.64257	-6.76585	0.994587	1	27255	0	c_unigene221	c1377_g1_i1	c377_g1_i1	c1377_g1_i1	snurportin-1-like isoform x1	499	10	5.20473e-41	0.791	2	F:mRNA guanylyltransferase activity; P:7-methylguanosine mRNA capping	EC:2.7.7.50	SignalP-TM (SIGNALP_GRAM_POSITIVE)
c_unigene222	4	8	c_unigene222	2.50129	0.878009	0.833546	1	17062	0	c_unigene222	c6547_g1_i1	c383_g1_i1	c6547_g1_i1		411	0			2	P:carbohydrate metabolic process; F:hydrolase activity, hydrolyzing O-glycosyl compounds		IPR013781 (G3DSA:3.20.20.GENE3D); IPR001360 (PFAM); IPR017853 (SUPERFAMILY)
c_unigene223	3	1	c_unigene223	0.79377	-1.70695	0.884643	1	19801.5	0	c_unigene223	c22829_g1_i1	c384_g1_i1	c22829_g1_i1		246	0			0	-		no IPS match
c_unigene224	0	4	c_unigene224	-7.64257	8.52187	0.693712	1	11151.5	0	c_unigene224	c13033_g1_i1	c385_g1_i1	c13033_g1_i1		237	0			0	-		no IPS match
c_unigene225	9	6	c_unigene225	2.87873	-0.706953	0.841504	1	17585.5	0	c_unigene225	c4465_g1_i1	c387_g1_i1	c4465_g1_i1	u-box domain-containing protein 44-like	578	10	3.41766e-48	0.731	1	F:binding		IPR011989 (G3DSA:1.25.10.GENE3D); PTHR22849:SF4 (PANTHER); PTHR22849 (PANTHER); IPR016024 (SUPERFAMILY)
c_unigene226	16	9	c_unigene226	3.58625	-0.952066	0.676707	1	10540	0	c_unigene226	c7771_g1_i1	c388_g1_i1	c7771_g1_i1	protein phosphatase 2c 29-like	978	10	5.08333e-115	0.646	3	P:anatomical structure development; P:single-organism developmental process; F:catalytic activity	-	IPR001932 (G3DSA:3.60.40.GENE3D); PTHR13832:SF241 (PANTHER); IPR015655 (PANTHER); IPR001932 (SUPERFAMILY)
c_unigene227	10	8	c_unigene227	3.16225	-0.443919	0.902924	1	21493.5	0	c_unigene227	c21721_g1_i1	c391_g1_i1	c21721_g1_i1	histone-lysine n-	457	10	8.69027e-69	0.771	7	P:histone lysine methylation; F:histone binding; F:histone-lysine N-methyltransferase activity; P:peptidyl-lysine methylation; C:chromosome; C:nucleus; F:zinc ion binding	EC:2.1.1.43	IPR007728 (PFAM); IPR001214 (PFAM); G3DSA:2.170.270.10 (GENE3D); PTHR22884:SF96 (PANTHER); PTHR22884 (PANTHER); IPR001214 (PROSITE_PROFILES); IPR007728 (PROSITE_PROFILES); SSF82199 (SUPERFAMILY)
c_unigene228	4	3	c_unigene228	1.79377	-0.537028	0.975485	1	25331.5	0	c_unigene228	c3920_g1_i1	c392_g1_i1	c3920_g1_i1		497	0			0	-		no IPS match
c_unigene229	15	30	c_unigene229	4.40818	0.878009	0.608936	1	8568.5	0	c_unigene229	c41576_g1_i1	c393_g1_i1	c41576_g1_i1	50s ribosomal protein l30-like	725	10	3.64997e-59	0.91	3	F:structural constituent of ribosome; C:large ribosomal subunit; P:translation	-	IPR016082 (G3DSA:3.30.1390.GENE3D); IPR016082 (PFAM); IPR005996 (TIGRFAM); PTHR15892 (PANTHER); IPR005996 (HAMAP); IPR016082 (SUPERFAMILY)
c_unigene230	3	1	c_unigene230	0.79377	-1.70695	0.884643	1	19801.5	0	c_unigene230	c24578_g1_i1	c394_g1_i1	c24578_g1_i1	sieve element occlusion	314	10	3.04435e-27	0.679	0	-		IPR027942 (PFAM)
c_unigene231	2	4	c_unigene231	1.50129	0.878009	0.936109	1	23214.5	0	c_unigene231	c37745_g1_i1	c396_g1_i1	c37745_g1_i1	serine threonine-protein kinase edr1-like	282	10	2.43356e-26	0.681	1	F:transferase activity, transferring phosphorus-containing groups	-	no IPS match
c_unigene232	6	0	c_unigene232	-7.64257	-9.35081	0.474746	1	5511.5	0	c_unigene232	c694_g1_i1	c398_g1_i1	c694_g1_i1	esterase hi_1161 isoform 1	793	10	4.53629e-72	0.853	2	C:peroxisome; P:phylloquinone biosynthetic process	-	no IPS match
c_unigene233	8	5	c_unigene233	2.66225	-0.800062	0.835995	1	17417	0	c_unigene233	c8547_g1_i1	c400_g1_i1	c8547_g1_i1	transcription factor ice1-like	328	10	5.8633e-11	0.659	5	P:stomatal lineage progression; P:positive regulation of transcription, DNA-templated; P:response to cold; F:protein dimerization activity; P:response to freezing		no IPS match
c_unigene234	0	2	c_unigene234	-7.64257	7.52187	0.900684	1	21151	0	c_unigene234	c40074_g1_i1	c401_g1_i1	c40074_g1_i1		247	0			0	-		TRANSMEMBRANE (PHOBIUS); NON_CYTOPLASMIC_DOMAIN (PHOBIUS); CYTOPLASMIC_DOMAIN (PHOBIUS); TMhelix (TMHMM)
c_unigene235	1	5	c_unigene235	1.16225	2.19994	0.754095	1	13466	0	c_unigene235	c24981_g1_i1	c402_g1_i1	c24981_g1_i1		373	0			0	-		no IPS match
c_unigene236	1	5	c_unigene236	1.16225	2.19994	0.754095	1	13466	0	c_unigene236	c30094_g1_i1	c403_g1_i1	c30094_g1_i1	f-box protein skip19-like	443	10	2.5781e-34	0.629	1	F:protein binding		G3DSA:3.80.10.10 (GENE3D); PTHR23125 (PANTHER); PTHR23125:SF279 (PANTHER); SSF52047 (SUPERFAMILY); IPR001810 (SUPERFAMILY)
c_unigene237	5	5	c_unigene237	2.32322	-0.121991	1	1	30329.5	0	c_unigene237	c2659_g1_i1	c405_g1_i1	c2659_g1_i1		409	0			0	-		no IPS match
c_unigene238	6	9	c_unigene238	2.87873	0.462972	0.917948	1	22163	0	c_unigene238	c29658_g1_i1	c406_g1_i1	c29658_g1_i1	protein far1-related sequence 6-like	888	10	9.97183e-96	0.773	1	F:zinc ion binding		IPR004330 (PFAM); PTHR31669 (PANTHER); PTHR31669:SF3 (PANTHER)
c_unigene239	1	7	c_unigene239	1.40497	2.68536	0.613327	1	8675.5	0	c_unigene239	c38437_g1_i1	c409_g1_i1	c38437_g1_i1		295	0			0	-		no IPS match
c_unigene240	1	7	c_unigene240	1.40497	2.68536	0.613327	1	8675.5	0	c_unigene240	c38437_g1_i1	c409_g1_i1	c38437_g1_i1		295	0			0	-		no IPS match
c_unigene241	1	3	c_unigene241	0.79377	1.46297	0.920376	1	22404.5	0	c_unigene241	c35739_g1_i1	c410_g1_i1	c35739_g1_i1		284	0			0	-		no IPS match
c_unigene242	1	1	c_unigene242	0.00128902	-0.121991	1	1	30329.5	0	c_unigene242	c22359_g1_i1	c411_g1_i1	c22359_g1_i1	kinase interacting family isoform 2	314	10	6.2534e-23	0.564	1	C:vacuolar membrane		Coil (COILS); Coil (COILS); G3DSA:1.20.5.170 (GENE3D)
c_unigene243	3	1	c_unigene243	0.79377	-1.70695	0.884643	1	19801.5	0	c_unigene243	c20955_g1_i1	c412_g1_i1	c20955_g1_i1		258	0			0	-		CYTOPLASMIC_DOMAIN (PHOBIUS); NON_CYTOPLASMIC_DOMAIN (PHOBIUS); TRANSMEMBRANE (PHOBIUS); TMhelix (TMHMM)
c_unigene244	1	7	c_unigene244	1.40497	2.68536	0.613327	1	8675.5	0	c_unigene244	c2458_g1_i1	c413_g1_i1	c2458_g1_i1	cdpk-related kinase 1-like	248	10	7.91452e-22	0.633	6	F:calmodulin-dependent protein kinase activity; P:protein autophosphorylation; F:calcium ion binding; P:heat acclimation; F:ATP binding; F:calmodulin binding	EC:2.7.11.17	no IPS match
c_unigene245	0	2	c_unigene245	-7.64257	7.52187	0.900684	1	21151	0	c_unigene245	c1091_g1_i1	c415_g1_i1	c1091_g1_i1		231	0			0	-		no IPS match
c_unigene246	1	2	c_unigene246	0.501289	0.878009	1	1	30329.5	0	c_unigene246	c29784_g1_i1	c418_g1_i1	c29784_g1_i1	low quality protein: midasin-like	286	10	1.17083e-17	0.669	12	F:structural constituent of ribosome; F:rRNA binding; P:ATP catabolic process; F:nucleotide binding; P:translation; F:nucleoside-triphosphatase activity; F:ATP binding; F:ATPase activity; C:ribosome; P:protein complex assembly; P:metabolic process; C:nucleus		no IPS match
c_unigene247	4	2	c_unigene247	1.50129	-1.12199	0.89066	1	20240.5	0	c_unigene247	c34538_g1_i1	c419_g1_i1	c34538_g1_i1		362	0			0	-		no IPS match
c_unigene248	7	1	c_unigene248	1.40497	-2.92935	0.557572	1	7311.5	0	c_unigene248	c11236_g1_i1	c421_g1_i1	c11236_g1_i1	phosphatidylserine synthase 2-like	528	10	8.61655e-07	0.717	3	C:endoplasmic reticulum membrane; P:phosphatidylserine biosynthetic process; C:nucleus		no IPS match
c_unigene249	4	0	c_unigene249	-7.64257	-8.76585	0.648845	1	9689	0	c_unigene249	c27574_g1_i1	c423_g1_i1	c27574_g1_i1		469	0			0	-		Coil (COILS); SIGNAL_PEPTIDE_H_REGION (PHOBIUS); SIGNAL_PEPTIDE (PHOBIUS); SIGNAL_PEPTIDE_C_REGION (PHOBIUS); NON_CYTOPLASMIC_DOMAIN (PHOBIUS); SIGNAL_PEPTIDE_N_REGION (PHOBIUS)
c_unigene250	5	3	c_unigene250	1.95473	-0.858956	0.89466	1	20556	0	c_unigene250	c36771_g1_i1	c424_g1_i1	c36771_g1_i1	uncharacterized loc101205543	761	10	3.02295e-38	0.58	1	C:plastid		no IPS match
c_unigene251	2	4	c_unigene251	1.50129	0.878009	0.936109	1	23214.5	0	c_unigene251	c32422_g1_i1	c427_g1_i1	c32422_g1_i1	anaphase-promoting complex subunit 8-like	271	10	1.05828e-29	0.729	2	P:regulation of mitotic metaphase/anaphase transition; C:anaphase-promoting complex	-	IPR007192 (PFAM); PTHR12558:SF10 (PANTHER); PTHR12558 (PANTHER)
c_unigene252	3	9	c_unigene252	2.37873	1.46297	0.696662	1	11316.5	0	c_unigene252	c4688_g1_i1	c429_g1_i1	c4688_g1_i1	42068	698	10	5.75913e-95	0.75	3	F:catalytic activity; P:nucleobase-containing compound metabolic process; F:nucleotide binding	-	PTHR12124:SF41 (PANTHER); PTHR12124 (PANTHER); IPR010997 (SUPERFAMILY)
c_unigene253	1	0	c_unigene253	-7.64257	-6.76585	0.994587	1	27255	0	c_unigene253	c1889_g1_i1	c430_g1_i1	c1889_g1_i1		220	0			0	-		G3DSA:3.80.10.10 (GENE3D)
c_unigene254	1	1	c_unigene254	0.00128902	-0.121991	1	1	30329.5	0	c_unigene254	c319_g1_i1	c432_g1_i1	c319_g1_i1		246	0			0	-		no IPS match
c_unigene255	6	4	c_unigene255	2.29377	-0.706953	0.897461	1	20771.5	0	c_unigene255	c36753_g1_i1	c433_g1_i1	c36753_g1_i1	sterile alpha motif domain-containing protein isoform partial	481	10	4.24428e-42	0.686	1	F:protein binding		IPR001660 (SMART); IPR013761 (G3DSA:1.10.150.GENE3D); IPR021129 (PFAM); PTHR23240 (PANTHER); PTHR23240:SF7 (PANTHER); IPR001660 (PROSITE_PROFILES); IPR013761 (SUPERFAMILY)
c_unigene256	1	8	c_unigene256	1.50129	2.87801	0.552239	1	7013.5	0	c_unigene256	c23910_g1_i1	c434_g1_i1	c23910_g1_i1	growth-regulating factor	250	10	3.18427e-15	0.743	4	F:hydrolase activity, acting on acid anhydrides, in phosphorus-containing anhydrides; P:regulation of transcription, DNA-templated; F:ATP binding; C:nucleus	-	IPR014977 (PFAM); PTHR31602 (PANTHER); IPR014977 (PROSITE_PROFILES)
c_unigene257	7	8	c_unigene257	2.90497	0.0706546	1	1	30329.5	0	c_unigene257	c26791_g1_i1	c436_g1_i1	c26791_g1_i1	ovate family protein	615	10	6.50291e-30	0.475	1	F:DNA binding		IPR025830 (PFAM)
c_unigene258	1	1	c_unigene258	0.00128902	-0.121991	1	1	30329.5	0	c_unigene258	c42951_g1_i1	c437_g1_i1	c42951_g1_i1		315	0			2	F:nucleic acid binding; F:zinc ion binding		IPR003604 (SMART); PF12874 (PFAM); SSF57667 (SUPERFAMILY)
c_unigene259	14	4	c_unigene259	2.90497	-1.92935	0.471444	1	5447.5	0	c_unigene259	c5523_g1_i1	c437_g2_i1	c5523_g1_i1	zinc finger protein 346	1088	10	8.82676e-19	0.382	2	F:zinc ion binding; F:nucleic acid binding		IPR003604 (SMART); IPR015880 (SMART); PF12874 (PFAM); PTHR23067:SF41 (PANTHER); PTHR23067 (PANTHER); IPR007087 (PROSITE_PATTERNS); SSF57667 (SUPERFAMILY); SSF57667 (SUPERFAMILY); SSF57667 (SUPERFAMILY)
c_unigene260	1	2	c_unigene260	0.501289	0.878009	1	1	30329.5	0	c_unigene260	c39195_g1_i1	c438_g1_i1	c39195_g1_i1		343	0			0	-		CYTOPLASMIC_DOMAIN (PHOBIUS); NON_CYTOPLASMIC_DOMAIN (PHOBIUS); TRANSMEMBRANE (PHOBIUS); TMhelix (TMHMM)
c_unigene261	1	0	c_unigene261	-7.64257	-6.76585	0.994587	1	27255	0	c_unigene261	c39244_g1_i1	c439_g1_i1	c39244_g1_i1		279	0			0	-		no IPS match
c_unigene262	2	7	c_unigene262	1.90497	1.68536	0.722729	1	12238	0	c_unigene262	c36624_g1_i1	c445_g1_i1	c36624_g1_i1	copper amine oxidase	434	10	1.03746e-89	0.954	6	F:primary amine oxidase activity; F:copper ion binding; C:peroxisome; F:quinone binding; P:amine metabolic process; P:oxidation-reduction process	EC:1.4.3.21	IPR015798 (G3DSA:2.70.98.GENE3D); IPR015798 (PFAM); PTHR10638:SF30 (PANTHER); IPR000269 (PANTHER); IPR015798 (SUPERFAMILY)
c_unigene263	2	5	c_unigene263	1.66225	1.19994	0.859426	1	18218	0	c_unigene263	c31506_g1_i1	c447_g1_i1	c31506_g1_i1	ring-h2 finger protein atl21a-like	375	10	1.15401e-28	0.673	1	F:binding	-	PTHR22764:SF63 (PANTHER); PTHR22764 (PANTHER); SIGNAL_PEPTIDE (PHOBIUS); NON_CYTOPLASMIC_DOMAIN (PHOBIUS); SIGNAL_PEPTIDE_H_REGION (PHOBIUS); SIGNAL_PEPTIDE_N_REGION (PHOBIUS); SIGNAL_PEPTIDE_C_REGION (PHOBIUS); SignalP-noTM (SIGNALP_EUK)
c_unigene264	5	8	c_unigene264	2.66225	0.556081	0.906943	1	21876	0	c_unigene264	c8860_g1_i1	c448_g1_i1	c8860_g1_i1		357	0			0	-		no IPS match
c_unigene265	2.55	17	c_unigene265	2.72027	2.61498	0.369744	1	3715.5	0	c_unigene265	c7975_g1_i3	c449_g1_i1	c7975_g1_i3	tau class glutathione transferase gstu45	816	10	1.74049e-58	0.871	2	P:metabolic process; F:transferase activity	-	IPR004046 (PFAM); IPR010987 (G3DSA:1.20.1050.GENE3D); PTHR11260 (PANTHER); PTHR11260:SF39 (PANTHER); IPR010987 (PROSITE_PROFILES); IPR010987 (SUPERFAMILY)
c_unigene266	0	6	c_unigene266	-7.64257	9.10683	0.525938	1	6456.5	0	c_unigene266	c8223_g1_i1	c450_g1_i2	c8223_g1_i1	52 kda repressor of the inhibitor of the protein kinase-like	237	10	1.72453e-20	0.788	2	F:nucleic acid binding; F:protein dimerization activity	-	no IPS match
c_unigene267	7	6	c_unigene267	2.69745	-0.344383	0.96457	1	24620	0	c_unigene267	c41632_g1_i1	c451_g1_i1	c41632_g1_i1	dna repair-recombination family protein	547	10	8.6228e-102	0.92	9	P:nucleic acid phosphodiester bond hydrolysis; P:telomere capping; F:zinc ion binding; P:double-strand break repair; C:Mre11 complex; P:mitotic recombination; F:ATP binding; F:nuclease activity; C:cytoplasm	EC:3.1	Coil (COILS); PTHR18867:SF12 (PANTHER); IPR004584 (PANTHER); IPR027417 (SUPERFAMILY)
c_unigene268	8	8	c_unigene268	3.00129	-0.121991	1	1	30329.5	0	c_unigene268	c26960_g1_i1	c452_g1_i1	c26960_g1_i1	plectin-related isoform 1	730	10	1.1019e-125	0.918	3	P:actin filament organization; F:actin binding; P:regulation of stomatal movement	-	Coil (COILS); Coil (COILS); PTHR31172 (PANTHER); PTHR31172:SF2 (PANTHER)
c_unigene269	2	4	c_unigene269	1.50129	0.878009	0.936109	1	23214.5	0	c_unigene269	c4949_g1_i1	c454_g1_i1	c4949_g1_i1	disease resistance protein rpp13-like	545	10	2.71701e-28	0.531	7	P:defense response; F:ADP binding; P:metabolic process; F:transferase activity, transferring acyl groups other than amino-acyl groups; F:ATP binding; F:nucleotide binding; F:nucleoside-triphosphatase activity		IPR021929 (PFAM); PTHR23155 (PANTHER); PTHR23155:SF419 (PANTHER)
c_unigene270	5	3	c_unigene270	1.95473	-0.858956	0.89466	1	20556	0	c_unigene270	c34636_g1_i1	c460_g1_i1	c34636_g1_i1		689	0			0	-		TRANSMEMBRANE (PHOBIUS); NON_CYTOPLASMIC_DOMAIN (PHOBIUS); CYTOPLASMIC_DOMAIN (PHOBIUS); TMhelix (TMHMM)
c_unigene271	1	6	c_unigene271	1.29377	2.46297	0.680537	1	10700	0	c_unigene271	c27688_g1_i1	c462_g1_i1	c27688_g1_i1	7-deoxyloganetic acid udp-glucosyltransferase-like protein	259	10	2.01719e-30	0.765	2	P:metabolic process; F:transferase activity, transferring hexosyl groups	-	IPR002213 (PANTHER); PTHR11926:SF143 (PANTHER); SSF53756 (SUPERFAMILY)
c_unigene272	1	4	c_unigene272	1.00129	1.87801	0.834065	1	17219.5	0	c_unigene272	c30765_g1_i1	c463_g1_i1	c30765_g1_i1	snare-interacting protein keule-like	357	10	7.71793e-37	0.703	3	C:membrane; C:cytoplasmic part; P:vesicle docking involved in exocytosis	-	IPR001619 (PFAM); IPR001619 (SUPERFAMILY)
c_unigene273	5	0	c_unigene273	-7.64257	-9.08777	0.555277	1	7192.5	0	c_unigene273	c2246_g1_i1	c464_g1_i1	c2246_g1_i1		562	0			0	-		SIGNAL_PEPTIDE_N_REGION (PHOBIUS); SIGNAL_PEPTIDE (PHOBIUS); SIGNAL_PEPTIDE_H_REGION (PHOBIUS); NON_CYTOPLASMIC_DOMAIN (PHOBIUS); SIGNAL_PEPTIDE_C_REGION (PHOBIUS); SignalP-noTM (SIGNALP_EUK)
c_unigene274	3	0	c_unigene274	-7.64257	-8.35081	0.755927	1	13722	0	c_unigene274	c34060_g1_i1	c465_g1_i1	c34060_g1_i1	pentatricopeptide repeat-containing	627	10	2.40844e-65	0.643	0	-		IPR002885 (TIGRFAM); IPR002885 (PFAM); IPR002885 (PFAM); PTHR24015 (PANTHER); PTHR24015:SF288 (PANTHER); IPR002885 (PROSITE_PROFILES); IPR002885 (PROSITE_PROFILES); IPR002885 (PROSITE_PROFILES); IPR002885 (PROSITE_PROFILES); IPR002885 (PROSITE_PROFILES); IPR002885 (PROSITE_PROFILES)
c_unigene275	2	1.49	c_unigene275	0.788945	-0.546678	0.986524	1	26433	0	c_unigene275	c41525_g1_i1	c466_g1_i1	c41525_g1_i1	low quality protein: e3 ubiquitin-protein ligase listerin-like	350	10	3.54297e-24	0.611	3	F:metal ion binding; C:cytosol; F:zinc ion binding		no IPS match
c_unigene276	3	1	c_unigene276	0.79377	-1.70695	0.884643	1	19801.5	0	c_unigene276	c7423_g1_i1	c469_g1_i1	c7423_g1_i1	multidrug resistance	768	10	1.52636e-129	0.942	12	C:plant-type vacuole; C:vacuolar membrane; P:oligopeptide transmembrane transport; P:response to aluminum ion; P:drug transmembrane transport; F:xenobiotic-transporting ATPase activity; C:integral component of membrane; F:oligopeptide-transporting ATPase activity; P:ATP catabolic process; C:plasma membrane; F:ATP binding; P:xenobiotic transport	EC:3.6.3.44; EC:3.6.3.23	IPR027417 (G3DSA:3.40.50.GENE3D); IPR003439 (PFAM); PTHR24221:SF127 (PANTHER); PTHR24221 (PANTHER); IPR017871 (PROSITE_PATTERNS); IPR003439 (PROSITE_PROFILES); IPR027417 (SUPERFAMILY)
c_unigene277	7	4	c_unigene277	2.40497	-0.929345	0.829156	1	16876	0	c_unigene277	c7423_g1_i2	c469_g1_i2	c7423_g1_i2	multidrug resistance	889	10	2.63405e-100	0.943	8	C:plant-type vacuole; P:response to aluminum ion; P:drug transmembrane transport; F:xenobiotic-transporting ATPase activity; C:integral component of membrane; P:ATP catabolic process; F:ATP binding; P:xenobiotic transport	EC:3.6.3.44	IPR027417 (G3DSA:3.40.50.GENE3D); IPR003439 (PFAM); PTHR24221:SF127 (PANTHER); PTHR24221 (PANTHER); IPR027417 (SUPERFAMILY)
c_unigene278	0	0	c_unigene278	-7.64257	-0.121991	1	1	30329.5	0	c_unigene278	c35096_g1_i1	c470_g1_i1	c35096_g1_i1		224	0			0	-		no IPS match
c_unigene279	7	4	c_unigene279	2.40497	-0.929345	0.829156	1	16876	0	c_unigene279	c2879_g1_i1	c471_g1_i1	c2879_g1_i1	probable lrr receptor-like serine threonine-protein kinase at3g47570-like isoform x3	465	10	6.8088e-20	0.683	5	F:protein kinase activity; F:heterocyclic compound binding; P:metabolic process; C:membrane; F:organic cyclic compound binding	-	G3DSA:3.80.10.10 (GENE3D); PTHR24420:SF637 (PANTHER); PTHR24420 (PANTHER); SSF52058 (SUPERFAMILY)
c_unigene280	11	12	c_unigene280	3.52349	0.00354036	1	1	30329.5	0	c_unigene280	c5454_g1_i1	c472_g1_i1	c5454_g1_i1	hsp20-like chaperones superfamily	586	10	5.894e-35	0.776	0	-		no IPS match
c_unigene281	8	2	c_unigene281	2.00129	-2.12199	0.600966	1	8235.5	0	c_unigene281	c11072_g1_i2	c473_g1_i1	c11072_g1_i2	serine threonine-protein kinase ulk3-like isoform x2	593	10	3.201e-12	0.783	3	P:protein phosphorylation; F:ATP binding; F:protein serine/threonine kinase activity	EC:2.7.11	no IPS match
c_unigene282	7	5	c_unigene282	2.56593	-0.607417	0.899485	1	20890.5	0	c_unigene282	c26182_g1_i1	c477_g1_i1	c26182_g1_i1	disease resistance family protein	725	10	6.24176e-16	0.539	1	F:ADP binding		PR00364 (PRINTS); IPR027417 (G3DSA:3.40.50.GENE3D); IPR002182 (PFAM); PTHR23155 (PANTHER); IPR027417 (SUPERFAMILY)
c_unigene283	3	5	c_unigene283	1.95473	0.614975	0.948637	1	23830	0	c_unigene283	c7828_g1_i1	c478_g1_i1	c7828_g1_i1		247	0			0	-		SIGNAL_PEPTIDE (PHOBIUS); SIGNAL_PEPTIDE_H_REGION (PHOBIUS); SIGNAL_PEPTIDE_N_REGION (PHOBIUS); NON_CYTOPLASMIC_DOMAIN (PHOBIUS); SIGNAL_PEPTIDE_C_REGION (PHOBIUS); SignalP-noTM (SIGNALP_EUK)
c_unigene284	2	0	c_unigene284	-7.64257	-7.76585	0.874484	1	18988	0	c_unigene284	c28907_g1_i1	c480_g1_i1	c28907_g1_i1		215	0			0	-		no IPS match
c_unigene285	2	0	c_unigene285	-7.64257	-7.76585	0.874484	1	18988	0	c_unigene285	c8716_g1_i2	c481_g1_i1	c8716_g1_i2		384	0			0	-		no IPS match
c_unigene286	1	2	c_unigene286	0.501289	0.878009	1	1	30329.5	0	c_unigene286	c8137_g2_i1	c486_g1_i1	c8137_g2_i1		267	0			0	-		no IPS match
c_unigene287	40	24	c_unigene287	4.95473	-0.858956	0.55758	1	7342.5	0	c_unigene287	c5137_g1_i2	c488_g1_i1	c5137_g1_i2	serine carboxypeptidase-like 18-like	1778	10	2.52353e-149	0.652	2	F:serine-type carboxypeptidase activity; P:proteolysis	-	IPR001563 (PRINTS); IPR029058 (G3DSA:3.40.50.GENE3D); IPR001563 (PFAM); PTHR11802:SF29 (PANTHER); IPR001563 (PANTHER); CYTOPLASMIC_DOMAIN (PHOBIUS); CYTOPLASMIC_DOMAIN (PHOBIUS); TRANSMEMBRANE (PHOBIUS); NON_CYTOPLASMIC_DOMAIN (PHOBIUS); TRANSMEMBRANE (PHOBIUS); IPR029058 (SUPERFAMILY); TMhelix (TMHMM)
c_unigene288	14	3.64	c_unigene288	2.83694	-2.06541	0.471444	1	5447.5	0	c_unigene288	c37331_g1_i1	c489_g1_i2	c37331_g1_i1		511	0			0	-		no IPS match
c_unigene289	3	1	c_unigene289	0.79377	-1.70695	0.884643	1	19801.5	0	c_unigene289	c43357_g1_i1	c493_g1_i1	c43357_g1_i1		213	0			0	-		no IPS match
c_unigene290	6	5	c_unigene290	2.45473	-0.385025	0.967737	1	24851	0	c_unigene290	c9879_g1_i1	c495_g1_i1	c9879_g1_i1		499	0			0	-		no IPS match
c_unigene291	1	6	c_unigene291	1.29377	2.46297	0.680537	1	10700	0	c_unigene291	c25376_g1_i1	c498_g1_i1	c25376_g1_i1	calcium-dependent protein kinase 17-like	201	10	3.66347e-32	0.949	7	P:protein autophosphorylation; F:protein serine/threonine kinase activity; F:calcium ion binding; P:regulation of pollen tube growth; F:ATP binding; C:cytoplasm; C:plasma membrane	EC:2.7.11	IPR002048 (SMART); IPR011992 (PFAM); IPR011992 (G3DSA:1.10.238.GENE3D); PTHR24349 (PANTHER); PTHR24349:SF105 (PANTHER); IPR018247 (PROSITE_PATTERNS); IPR018247 (PROSITE_PATTERNS); IPR002048 (PROSITE_PROFILES); IPR002048 (PROSITE_PROFILES); SSF47473 (SUPERFAMILY)
c_unigene292	6	12	c_unigene292	3.08625	0.878009	0.765859	1	14103.5	0	c_unigene292	c42372_g1_i1	c499_g1_i1	c42372_g1_i1	dead-box atp-dependent rna helicase 16-like	526	10	1.69975e-65	0.87	6	F:ATP-dependent helicase activity; F:nucleic acid binding; P:ATP catabolic process; P:protein import into nucleus; C:nucleus; F:ATP binding	-	IPR027417 (G3DSA:3.40.50.GENE3D); IPR011545 (PFAM); PTHR24031:SF96 (PANTHER); PTHR24031 (PANTHER); IPR014001 (PROSITE_PROFILES); IPR014014 (PROSITE_PROFILES); IPR027417 (SUPERFAMILY)
c_unigene293	4	2	c_unigene293	1.50129	-1.12199	0.89066	1	20240.5	0	c_unigene293	c37884_g1_i1	c500_g1_i1	c37884_g1_i1	subtilisin-like protease-like	389	10	2.63746e-34	0.722	2	P:proteolysis; F:serine-type peptidase activity	-	IPR015500 (PANTHER); PTHR10795:SF335 (PANTHER)
c_unigene294	9	12	c_unigene294	3.37873	0.293047	0.94344	1	23576	0	c_unigene294	c33177_g1_i1	c501_g1_i1	c33177_g1_i1	protein tonsoku-like	928	10	4.28502e-80	0.625	1	P:single-organism process	-	no IPS match
c_unigene295	13	11	c_unigene295	3.58122	-0.362999	0.904367	1	21624	0	c_unigene295	c10899_g1_i1	c502_g1_i1	c10899_g1_i1	calcium-dependent calmodulin-independent protein kinase	615	10	2.81011e-19	0.967	9	C:cytosol; P:protein autophosphorylation; F:protein serine/threonine kinase activity; F:calcium ion binding; P:regulation of anion channel activity; P:regulation of stomatal movement; P:abscisic acid-activated signaling pathway; F:ATP binding; C:plasma membrane	EC:2.7.11	no IPS match
c_unigene296	2	7	c_unigene296	1.90497	1.68536	0.722729	1	12238	0	c_unigene296	c36576_g1_i1	c504_g1_i1	c36576_g1_i1	3-epi-6-deoxocathasterone 23-monooxygenase-like	328	10	4.31385e-45	0.841	9	P:leaf morphogenesis; P:brassinosteroid homeostasis; P:monopolar cell growth; P:stamen development; F:iron ion binding; F:oxidoreductase activity, acting on paired donors, with incorporation or reduction of molecular oxygen, NAD(P)H as one donor, and incorporation of one atom of oxygen; F:heme binding; P:petal development; P:oxidation-reduction process	EC:1.14.13	IPR001128 (G3DSA:1.10.630.GENE3D); PTHR24286:SF30 (PANTHER); PTHR24286 (PANTHER); IPR001128 (SUPERFAMILY)
c_unigene297	3	1	c_unigene297	0.79377	-1.70695	0.884643	1	19801.5	0	c_unigene297	c35012_g1_i1	c505_g1_i1	c35012_g1_i1		476	0			0	-		no IPS match
c_unigene298	1	3	c_unigene298	0.79377	1.46297	0.920376	1	22404.5	0	c_unigene298	c3515_g1_i1	c508_g1_i1	c3515_g1_i1		224	0			0	-		no IPS match
c_unigene299	16	11	c_unigene299	3.731	-0.662559	0.772787	1	14297.5	0	c_unigene299	c9089_g1_i1	c509_g1_i1	c9089_g1_i1	transducin wd40 repeat-like superfamily protein isoform 3	1237	10	1.6221e-117	0.662	0	-		G3DSA:1.20.5.110 (GENE3D); PTHR10241:SF27 (PANTHER); PTHR10241 (PANTHER)
c_unigene300	4	7	c_unigene300	2.40497	0.685364	0.894055	1	20439	0	c_unigene300	c250_g1_i1	c511_g1_i1	c250_g1_i1	tel2-interacting protein 1 homolog	382	10	2.53977e-51	0.807	0	-		no IPS match
c_unigene301	7	8	c_unigene301	2.90497	0.0706546	1	1	30329.5	0	c_unigene301	c1269_g1_i1	c513_g1_i1	c1269_g1_i1	nicotiana tabacum orf	703	10	1.36925e-95	0.75	1	C:endoplasmic reticulum		no IPS match
c_unigene302	6	4	c_unigene302	2.29377	-0.706953	0.897461	1	20771.5	0	c_unigene302	c33855_g1_i1	c514_g1_i1	c33855_g1_i1	upf0496 protein 1-like	408	10	2.63448e-11	0.632	2	C:cytoplasmic part; C:intracellular membrane-bounded organelle	-	no IPS match
c_unigene303	9	4	c_unigene303	2.58625	-1.29192	0.70697	1	11761	0	c_unigene303	c734_g1_i1	c516_g1_i1	c734_g1_i1	uncharacterized loc101213119	816	10	5.86268e-25	0.515	2	F:zinc ion binding; F:protein binding	-	IPR001965 (SMART); IPR013083 (G3DSA:3.30.40.GENE3D); IPR019786 (PROSITE_PATTERNS); IPR011011 (SUPERFAMILY)
c_unigene304	2	2	c_unigene304	1.00129	-0.121991	1	1	30329.5	0	c_unigene304	c36527_g1_i1	c517_g1_i1	c36527_g1_i1	callose synthase 8-like	407	10	9.65803e-43	0.827	3	P:(1->3)-beta-D-glucan biosynthetic process; F:1,3-beta-D-glucan synthase activity; C:1,3-beta-D-glucan synthase complex	EC:2.4.1.34	no IPS match
c_unigene305	5	8	c_unigene305	2.66225	0.556081	0.906943	1	21876	0	c_unigene305	c37893_g1_i1	c518_g1_i1	c37893_g1_i1	dna-(apurinic or apyrimidinic site) lyase-like	404	10	3.65765e-54	0.756	2	F:nuclease activity; P:DNA repair	EC:3.1	IPR005135 (G3DSA:3.60.10.GENE3D); PTHR22748:SF1 (PANTHER); IPR004808 (PANTHER); IPR005135 (SUPERFAMILY)
c_unigene306	0	2	c_unigene306	-7.64257	7.52187	0.900684	1	21151	0	c_unigene306	c4_g1_i1	c520_g1_i1	c4_g1_i1		217	0			0	-		no IPS match
c_unigene307	21	10	c_unigene307	3.85841	-1.19238	0.549284	1	6949.5	0	c_unigene307	c11576_g1_i1	c521_g1_i1	c11576_g1_i1	tlc atp adp transporter	1213	10	0	0.77	8	C:integral component of membrane; P:nucleotide transmembrane transport; P:purine nucleoside transmembrane transport; F:ATP:ADP antiporter activity; P:ATP transport; F:ATP binding; P:ADP transport; P:ion transmembrane transport	-	IPR004667 (PFAM); PTHR31187 (PANTHER); PTHR31187:SF0 (PANTHER); TRANSMEMBRANE (PHOBIUS); NON_CYTOPLASMIC_DOMAIN (PHOBIUS); TRANSMEMBRANE (PHOBIUS); CYTOPLASMIC_DOMAIN (PHOBIUS); CYTOPLASMIC_DOMAIN (PHOBIUS); TRANSMEMBRANE (PHOBIUS); NON_CYTOPLASMIC_DOMAIN (PHOBIUS); TRANSMEMBRANE (PHOBIUS); CYTOPLASMIC_DOMAIN (PHOBIUS); TRANSMEMBRANE (PHOBIUS); CYTOPLASMIC_DOMAIN (PHOBIUS); NON_CYTOPLASMIC_DOMAIN…
c_unigene308	9	21	c_unigene308	3.78241	1.1004	0.596446	1	8126.5	0	c_unigene308	c22649_g1_i1	c526_g1_i1	c22649_g1_i1	probable glucuronosyltransferase os01g0926600-like	1008	10	1.116e-158	0.886	0	-		IPR004263 (PFAM); IPR004263 (PANTHER); PTHR11062:SF60 (PANTHER)
c_unigene309	6	12	c_unigene309	3.08625	0.878009	0.765859	1	14103.5	0	c_unigene309	c5101_g1_i1	c534_g1_i1	c5101_g1_i1	protein rft1 homolog	1036	10	2.88035e-167	0.822	3	C:integral component of membrane; P:lipid transport; F:lipid transporter activity	-	IPR007594 (PFAM); IPR007594 (PANTHER); TRANSMEMBRANE (PHOBIUS); TRANSMEMBRANE (PHOBIUS); TRANSMEMBRANE (PHOBIUS); CYTOPLASMIC_DOMAIN (PHOBIUS); NON_CYTOPLASMIC_DOMAIN (PHOBIUS); CYTOPLASMIC_DOMAIN (PHOBIUS); NON_CYTOPLASMIC_DOMAIN (PHOBIUS); TRANSMEMBRANE (PHOBIUS); NON_CYTOPLASMIC_DOMAIN (PHOBIUS); CYTOPLASMIC_DOMAIN (PHOBIUS); TRANSMEMBRANE (PHOBIUS); NON_CYTOPLASMIC_DOMAIN (PHOBIUS); TRANSMEMB…
c_unigene310	8	10	c_unigene310	3.16225	0.199938	0.987035	1	26749	0	c_unigene310	c25922_g1_i1	c535_g1_i1	c25922_g1_i1		1153	0			0	-		no IPS match
c_unigene311	7.93	2	c_unigene311	1.99495	-2.10931	0.600966	1	8235.5	0	c_unigene311	c10630_g1_i1	c536_g1_i1	c10630_g1_i1	ubiquitin domain-containing protein 1-like	647	10	4.78849e-51	0.76	0	-		PTHR13609:SF9 (PANTHER); PTHR13609 (PANTHER)
c_unigene312	2	0	c_unigene312	-7.64257	-7.76585	0.874484	1	18988	0	c_unigene312	c23325_g1_i1	c537_g1_i1	c23325_g1_i1		249	0			0	-		no IPS match
c_unigene313	12	7	c_unigene313	3.19745	-0.899598	0.743745	1	12957	0	c_unigene313	c25725_g1_i1	c538_g1_i1	c25725_g1_i1	acyl-protein thioesterase 2-like	797	10	9.58263e-128	0.875	2	P:metabolic process; F:hydrolase activity	-	IPR003140 (PFAM); IPR029058 (G3DSA:3.40.50.GENE3D); PTHR10655 (PANTHER); CYTOPLASMIC_DOMAIN (PHOBIUS); TRANSMEMBRANE (PHOBIUS); NON_CYTOPLASMIC_DOMAIN (PHOBIUS); IPR029058 (SUPERFAMILY)
c_unigene314	0	7	c_unigene314	-7.64257	9.32922	0.457445	1	5142.5	0	c_unigene314	c7694_g1_i3	c539_g1_i1	c7694_g1_i3	swi snf-related matrix-associated actin-dependent regulator of chromatin subfamily a member 3-like 1-like	410	10	1.90474e-21	0.874	10	P:meiotic chromosome segregation; F:zinc ion binding; P:DNA metabolic process; P:regulation of chromosome organization; F:DNA binding; F:ATP binding; P:sister chromatid cohesion; F:helicase activity; P:chromatin silencing by small RNA; C:nucleus	-	no IPS match
c_unigene315	5	6	c_unigene315	2.45473	0.141044	1	1	30329.5	0	c_unigene315	c25909_g1_i1	c540_g1_i1	c25909_g1_i1	wd repeat-containing protein 44-like	506	10	2.0849e-79	0.831	1	F:protein binding		IPR001680 (SMART); IPR015943 (G3DSA:2.130.10.GENE3D); IPR001680 (PFAM); PTHR14221:SF1 (PANTHER); PTHR14221 (PANTHER); IPR017986 (PROSITE_PROFILES); IPR001680 (PROSITE_PROFILES); IPR001680 (PROSITE_PROFILES); IPR017986 (SUPERFAMILY)
c_unigene316	2	3	c_unigene316	1.29377	0.462972	1	1	30329.5	0	c_unigene316	c1714_g1_i1	c543_g1_i1	c1714_g1_i1		226	0			0	-		no IPS match
c_unigene317	0	2	c_unigene317	-7.64257	7.52187	0.900684	1	21151	0	c_unigene317	c22290_g1_i1	c546_g1_i1	c22290_g1_i1		246	0			0	-		no IPS match
c_unigene318	0	3	c_unigene318	-7.64257	8.10683	0.793385	1	15371	0	c_unigene318	c22290_g1_i1	c546_g1_i2	c22290_g1_i1		246	0			0	-		no IPS match
c_unigene319	5	5	c_unigene319	2.32322	-0.121991	1	1	30329.5	0	c_unigene319	c4928_g1_i1	c550_g1_i1	c4928_g1_i1		292	0			0	-		no IPS match
c_unigene320	19	6	c_unigene320	3.41773	-1.78496	0.419952	1	4505.5	0	c_unigene320	c6203_g1_i1	c551_g1_i1	c6203_g1_i1	polyphenol oxidase	1069	10	6.79183e-180	0.722	4	F:oxidoreductase activity, acting on diphenols and related substances as donors, oxygen as acceptor; P:single-organism metabolic process; C:chloroplast; C:thylakoid	EC:1.10.3	IPR002227 (PRINTS); IPR008922 (G3DSA:1.10.1280.GENE3D); IPR002227 (PFAM); PTHR11474:SF16 (PANTHER); PTHR11474 (PANTHER); IPR002227 (PROSITE_PATTERNS); IPR008922 (SUPERFAMILY)
c_unigene321	2	1	c_unigene321	0.501289	-1.12199	0.986524	1	26433	0	c_unigene321	c25668_g1_i1	c553_g1_i1	c25668_g1_i1		223	0			0	-		no IPS match
c_unigene322	12	6	c_unigene322	3.08625	-1.12199	0.684668	1	10840.5	0	c_unigene322	c25953_g1_i1	c554_g1_i1	c25953_g1_i1	histone-lysine n-methyltransferase suvr3-like	930	10	1.77977e-113	0.658	3	P:methylation; F:transferase activity; F:protein binding	-	IPR001214 (SMART); G3DSA:2.170.270.10 (GENE3D); IPR001214 (PFAM); PTHR22884 (PANTHER); IPR001214 (PROSITE_PROFILES); SSF82199 (SUPERFAMILY)
c_unigene323	2	5	c_unigene323	1.66225	1.19994	0.859426	1	18218	0	c_unigene323	c25955_g1_i1	c555_g1_i1	c25955_g1_i1	unnamed protein product	677	10	7.68723e-30	0.66	0	-		no IPS match
c_unigene324	14	17	c_unigene324	3.9487	0.158117	0.971707	1	25082.5	0	c_unigene324	c8813_g2_i1	c556_g1_i1	c8813_g2_i1	f-box kelch-repeat protein at3g06240-like	884	10	4.193e-52	0.542	0	-		IPR017451 (TIGRFAM); IPR013187 (PFAM); PTHR32133 (PANTHER); PTHR32133:SF79 (PANTHER); CYTOPLASMIC_DOMAIN (PHOBIUS); NON_CYTOPLASMIC_DOMAIN (PHOBIUS); TRANSMEMBRANE (PHOBIUS); TMhelix (TMHMM)
c_unigene325	48.96	66.21	c_unigene325	5.83254	0.313455	0.810424	1	16142.5	0	c_unigene325	c8450_g1_i2	c557_g1_i1	c8450_g1_i2		1581	0			0	-		NON_CYTOPLASMIC_DOMAIN (PHOBIUS); TRANSMEMBRANE (PHOBIUS); CYTOPLASMIC_DOMAIN (PHOBIUS)
c_unigene326	0	8	c_unigene326	-7.64257	9.52187	0.397993	1	4111.5	0	c_unigene326	c31673_g1_i1	c558_g1_i1	c31673_g1_i1	mms19 nucleotide excision repair protein homolog isoform x2	221	10	1.49063e-08	0.636	0	-		no IPS match
c_unigene327	1	5	c_unigene327	1.16225	2.19994	0.754095	1	13466	0	c_unigene327	c33507_g1_i1	c560_g1_i1	c33507_g1_i1	cyclin a3	263	10	5.63108e-28	0.783	4	P:regulation of cyclin-dependent protein serine/threonine kinase activity; F:protein kinase binding; C:nucleus; P:cell division	-	IPR013763 (G3DSA:1.10.472.GENE3D); IPR006671 (PFAM); PTHR10177 (PANTHER); IPR029507 (PTHR10177:PANTHER); IPR013763 (SUPERFAMILY)
c_unigene328	2	4	c_unigene328	1.50129	0.878009	0.936109	1	23214.5	0	c_unigene328	c2730_g1_i1	c561_g1_i1	c2730_g1_i1		270	0			0	-		no IPS match
c_unigene329	7	24	c_unigene329	3.69745	1.65562	0.415485	1	4450.5	0	c_unigene329	c2466_g1_i1	c563_g1_i1	c2466_g1_i1	zinc finger ccch domain-containing protein 44-like	458	10	2.7305e-26	0.621	6	F:metal ion binding; P:DNA-templated transcription, initiation; P:histone modification; C:nucleus; F:DNA binding; P:regulation of transcription, DNA-templated		PTHR22884:SF237 (PANTHER); PTHR22884 (PANTHER)
c_unigene330	8	7	c_unigene330	2.90497	-0.314636	0.961736	1	24491.5	0	c_unigene330	c3459_g1_i1	c564_g1_i1	c3459_g1_i1	ubiquitin carboxyl-terminal hydrolase 17-like	690	10	7.53245e-43	0.649	2	P:ubiquitin-dependent protein catabolic process; F:ubiquitin thiolesterase activity	EC:3.1.2.15	IPR001394 (PFAM); PTHR24006 (PANTHER); PTHR24006:SF358 (PANTHER); IPR028889 (PROSITE_PROFILES); SSF54001 (SUPERFAMILY)
c_unigene331	1	1	c_unigene331	0.00128902	-0.121991	1	1	30329.5	0	c_unigene331	c36114_g1_i1	c565_g1_i1	c36114_g1_i1		240	0			0	-		no IPS match
c_unigene332	7	12	c_unigene332	3.19745	0.655617	0.828343	1	16812.5	0	c_unigene332	c4309_g1_i1	c566_g1_i1	c4309_g1_i1	probable wrky transcription factor 13-like isoform x1	420	10	2.70474e-74	0.963	3	F:sequence-specific DNA binding; F:sequence-specific DNA binding transcription factor activity; P:regulation of transcription, DNA-templated	-	IPR003657 (SMART); IPR003657 (PFAM); IPR003657 (G3DSA:2.20.25.GENE3D); PTHR31221:SF6 (PANTHER); PTHR31221 (PANTHER); IPR003657 (PROSITE_PROFILES); IPR003657 (SUPERFAMILY)
c_unigene333	7	6	c_unigene333	2.69745	-0.344383	0.96457	1	24620	0	c_unigene333	c5023_g1_i1	c569_g1_i1	c5023_g1_i1	albino3-like protein chloroplastic-like	465	10	1.53e-27	0.769	3	C:integral component of membrane; P:protein insertion into membrane; F:protein binding	-	IPR011990 (G3DSA:1.25.40.GENE3D)
c_unigene334	7	5	c_unigene334	2.56593	-0.607417	0.899485	1	20890.5	0	c_unigene334	c6595_g1_i1	c571_g1_i1	c6595_g1_i1	probable serine threonine-protein kinase rlckvii-like	828	10	4.69394e-98	0.843	4	F:non-membrane spanning protein tyrosine kinase activity; P:peptidyl-tyrosine phosphorylation; F:ATP binding; F:protein serine/threonine kinase activity	EC:2.7.10.2; EC:2.7.11	IPR000719 (PFAM); G3DSA:1.10.510.10 (GENE3D); PTHR24420:SF538 (PANTHER); PTHR24420 (PANTHER); IPR000719 (PROSITE_PROFILES); IPR011009 (SUPERFAMILY)
c_unigene335	4	0	c_unigene335	-7.64257	-8.76585	0.648845	1	9689	0	c_unigene335	c8915_g1_i1	c572_g1_i1	c8915_g1_i1	glycerol kinase-like	378	10	1.27314e-55	0.796	8	P:defense response to bacterium; P:carbohydrate metabolic process; P:response to molecule of bacterial origin; P:glycerol-3-phosphate metabolic process; F:glycerol kinase activity; P:phosphorylation; P:response to microbial phytotoxin; P:response to karrikin	EC:2.7.1.30	IPR018485 (PFAM); G3DSA:3.30.420.40 (GENE3D); PTHR10196 (PANTHER); PTHR10196:SF9 (PANTHER); SSF53067 (SUPERFAMILY)
c_unigene336	5	9	c_unigene336	2.74722	0.726006	0.850138	1	17877	0	c_unigene336	c40844_g1_i1	c573_g1_i1	c40844_g1_i1	alanine--glyoxylate aminotransferase 2 homolog mitochondrial-like	514	10	1.81023e-99	0.917	4	F:pyridoxal phosphate binding; P:metabolic process; P:cellular response to nitrogen levels; F:transaminase activity	-	IPR015422 (G3DSA:3.90.1150.GENE3D); IPR005814 (PFAM); IPR015421 (G3DSA:3.40.640.GENE3D); PTHR11986:SF66 (PANTHER); IPR005814 (PANTHER); IPR005814 (PROSITE_PATTERNS); IPR015424 (SUPERFAMILY)
c_unigene337	8	112	c_unigene337	4.90497	3.68536	0.0068717	0.881634	254	0	c_unigene337	c42796_g1_i1	c576_g1_i1	c42796_g1_i1	geranyl pyrophosphate synthase small subunit	392	10	2.19921e-37	0.662	3	P:isoprenoid biosynthetic process; F:transferase activity; F:dimethylallyltranstransferase activity		IPR008949 (G3DSA:1.10.600.GENE3D); PTHR12001:SF41 (PANTHER); IPR017446 (PANTHER); IPR008949 (SUPERFAMILY)
c_unigene338	0	2	c_unigene338	-7.64257	7.52187	0.900684	1	21151	0	c_unigene338	c26119_g1_i1	c578_g1_i1	c26119_g1_i1		271	0			0	-		no IPS match
c_unigene339	24	7	c_unigene339	3.69745	-1.8996	0.338624	1	3283.5	0	c_unigene339	c12664_g1_i1	c580_g1_i1	c12664_g1_i1	g-type lectin s-receptor-like serine threonine-protein kinase rlk1-like	1734	10	4.55352e-148	0.788	4	P:recognition of pollen; P:protein phosphorylation; F:ATP binding; F:protein serine/threonine kinase activity	EC:2.7.11	IPR002290 (SMART); IPR013320 (G3DSA:2.60.120.GENE3D); IPR000719 (PFAM); G3DSA:3.30.200.20 (GENE3D); G3DSA:1.10.510.10 (GENE3D); PTHR24420 (PANTHER); PTHR24420:SF583 (PANTHER); IPR008271 (PROSITE_PATTERNS); IPR017441 (PROSITE_PATTERNS); NON_CYTOPLASMIC_DOMAIN (PHOBIUS); TRANSMEMBRANE (PHOBIUS); CYTOPLASMIC_DOMAIN (PHOBIUS); IPR000719 (PROSITE_PROFILES); IPR011009 (SUPERFAMILY); TMhelix (TMHMM)
c_unigene340	8	9	c_unigene340	3.08625	0.0479345	1	1	30329.5	0	c_unigene340	c7738_g1_i1	c581_g1_i1	c7738_g1_i1		471	0			0	-		no IPS match
c_unigene341	1	8	c_unigene341	1.50129	2.87801	0.552239	1	7013.5	0	c_unigene341	c8125_g2_i1	c582_g1_i1	c8125_g2_i1	nuclease harbi1-like	253	10	5.21971e-31	0.708	0	-		no IPS match
c_unigene342	3	5	c_unigene342	1.95473	0.614975	0.948637	1	23830	0	c_unigene342	c5077_g1_i1	c583_g1_i1	c5077_g1_i1	glutamine dumper	282	5	1.31634e-08	0.422	0	-		NON_CYTOPLASMIC_DOMAIN (PHOBIUS); TRANSMEMBRANE (PHOBIUS); CYTOPLASMIC_DOMAIN (PHOBIUS); TMhelix (TMHMM)
c_unigene343	1	5	c_unigene343	1.16225	2.19994	0.754095	1	13466	0	c_unigene343	c4729_g1_i1	c585_g1_i1	c4729_g1_i1	crs2-associated factor 1	247	10	2.74456e-43	0.938	1	F:RNA binding	-	IPR001890 (SMART); IPR001890 (G3DSA:3.30.110.GENE3D); IPR001890 (PFAM); PTHR31846 (PANTHER); PTHR31846:SF3 (PANTHER); IPR001890 (PROSITE_PROFILES); IPR001890 (SUPERFAMILY)
c_unigene344	2	1	c_unigene344	0.501289	-1.12199	0.986524	1	26433	0	c_unigene344	c42831_g1_i1	c587_g1_i1	c42831_g1_i1		273	0			0	-		SIGNAL_PEPTIDE_C_REGION (PHOBIUS); SIGNAL_PEPTIDE_H_REGION (PHOBIUS); SIGNAL_PEPTIDE (PHOBIUS); NON_CYTOPLASMIC_DOMAIN (PHOBIUS); SIGNAL_PEPTIDE_N_REGION (PHOBIUS)
c_unigene345	0	1	c_unigene345	-7.64257	6.52187	1	1	30329.5	0	c_unigene345	c687_g1_i1	c588_g1_i1	c687_g1_i1		218	0			0	-		no IPS match
c_unigene346	0	8	c_unigene346	-7.64257	9.52187	0.397993	1	4111.5	0	c_unigene346	c26536_g1_i1	c589_g1_i1	c26536_g1_i1	cyanidin-3-o-glucoside 2-o-glucuronosyltransferase-like	375	10	5.10537e-29	0.69	2	F:transferase activity, transferring hexosyl groups; P:metabolic process	-	IPR002213 (PANTHER); PTHR11926:SF140 (PANTHER); SSF53756 (SUPERFAMILY)
c_unigene347	2	6	c_unigene347	1.79377	1.46297	0.788455	1	14857	0	c_unigene347	c37622_g1_i1	c591_g1_i1	c37622_g1_i1	hydrolase family protein	289	10	9.26042e-17	0.576	3	F:hydrolase activity; P:metabolic process; F:catalytic activity		SignalP-TM (SIGNALP_GRAM_POSITIVE)
c_unigene348	0	10	c_unigene348	-7.64257	9.84379	0.301992	1	2855.5	0	c_unigene348	c40069_g1_i1	c592_g1_i1	c40069_g1_i1	basic 7s globulin-like	317	3	7.16733e-09	0.5033	2	P:proteolysis; F:aspartic-type endopeptidase activity		IPR021109 (G3DSA:2.40.70.GENE3D); NON_CYTOPLASMIC_DOMAIN (PHOBIUS); TRANSMEMBRANE (PHOBIUS); CYTOPLASMIC_DOMAIN (PHOBIUS); SignalP-noTM (SIGNALP_EUK); TMhelix (TMHMM)
c_unigene349	8	4	c_unigene349	2.50129	-1.12199	0.765792	1	14070	0	c_unigene349	c32968_g1_i1	c599_g1_i1	c32968_g1_i1		549	0			0	-		no IPS match
c_unigene350	16	16	c_unigene350	4.00129	-0.121991	0.985714	1	26123	0	c_unigene350	c438_g1_i1	c600_g1_i1	c438_g1_i1	atp synthase beta subunit	356	10	8.1218e-74	1	12	C:chloroplast envelope; F:proton-transporting ATP synthase activity, rotational mechanism; P:ATP hydrolysis coupled proton transport; C:nucleolus; C:mitochondrial respiratory chain complex I; P:ATP synthesis coupled proton transport; P:response to cadmium ion; C:mitochondrial proton-transporting ATP synthase complex, catalytic core F(1); P:ATP catabolic process; F:copper ion binding; F:poly(U) RN…	-	IPR000194 (PFAM); IPR027417 (G3DSA:3.40.50.GENE3D); PTHR15184:SF32 (PANTHER); PTHR15184 (PANTHER); IPR027417 (SUPERFAMILY)
c_unigene351	2	3	c_unigene351	1.29377	0.462972	1	1	30329.5	0	c_unigene351	c39980_g1_i1	c602_g1_i1	c39980_g1_i1	hypothetical protein	216	1	7.97987e-07	0.57	0	-		G3DSA:3.80.10.10 (GENE3D); SSF52047 (SUPERFAMILY)
c_unigene352	16	10.1	c_unigene352	3.66943	-0.785707	0.725604	1	12380	0	c_unigene352	c2183_g1_i1	c605_g1_i2	c2183_g1_i1		587	0			0	-		no IPS match
c_unigene353	6	18	c_unigene353	3.37873	1.46297	0.530566	1	6566	0	c_unigene353	c23558_g1_i1	c606_g1_i1	c23558_g1_i1	probable rna 3 -terminal phosphate cyclase-like	545	10	1.49355e-77	0.817	4	C:nucleolus; P:ribosome biogenesis; P:RNA processing; F:RNA-3'-phosphate cyclase activity	EC:6.5.1.4	IPR023797 (PFAM); IPR023797 (G3DSA:3.65.10.GENE3D); IPR013791 (PFAM); IPR000228 (PANTHER); PTHR11096:SF1 (PANTHER)
c_unigene354	1	1	c_unigene354	0.00128902	-0.121991	1	1	30329.5	0	c_unigene354	c40283_g1_i1	c607_g1_i1	c40283_g1_i1	phytochelatin synthase	475	2	1.37029e-10	0.495	4	P:response to metal ion; P:phytochelatin biosynthetic process; F:glutathione gamma-glutamylcysteinyltransferase activity; F:metal ion binding		IPR015407 (PFAM)
c_unigene355	6.03	12.97	c_unigene355	3.14592	0.982958	0.720728	1	12132.5	0	c_unigene355	c7955_g1_i2	c609_g1_i1	c7955_g1_i2		317	0			0	-		TMhelix (TMHMM)
c_unigene356	6.97	18.03	c_unigene356	3.48803	1.24918	0.58784	1	7896.5	0	c_unigene356	c7955_g1_i1	c609_g1_i2	c7955_g1_i1		748	0			0	-		NON_CYTOPLASMIC_DOMAIN (PHOBIUS); TRANSMEMBRANE (PHOBIUS); CYTOPLASMIC_DOMAIN (PHOBIUS); TMhelix (TMHMM)
c_unigene357	6	7	c_unigene357	2.69745	0.100402	1	1	30329.5	0	c_unigene357	c3116_g1_i1	c611_g1_i1	c3116_g1_i1	myosin-2 heavy chain-like isoform x2	393	10	1.06398e-59	0.804	4	P:DNA methylation; P:chromatin silencing; P:response to cadmium ion; P:gene silencing by RNA	-	Coil (COILS); IPR005380 (PFAM); PTHR21596:SF3 (PANTHER); PTHR21596 (PANTHER)
c_unigene358	1	5	c_unigene358	1.16225	2.19994	0.754095	1	13466	0	c_unigene358	c21687_g1_i8	c612_g1_i1	c21687_g1_i8		461	0			0	-		SIGNAL_PEPTIDE_C_REGION (PHOBIUS); SIGNAL_PEPTIDE_N_REGION (PHOBIUS); TRANSMEMBRANE (PHOBIUS); NON_CYTOPLASMIC_DOMAIN (PHOBIUS); CYTOPLASMIC_DOMAIN (PHOBIUS); SIGNAL_PEPTIDE (PHOBIUS); SIGNAL_PEPTIDE_H_REGION (PHOBIUS)
c_unigene359	10	11	c_unigene359	3.39197	0.015513	1	1	30329.5	0	c_unigene359	c18905_g1_i1	c614_g1_i1	c18905_g1_i1	hua2-like protein 3-like	535	10	8.83913e-17	0.59	5	P:oxidation-reduction process; F:oxidoreductase activity; P:response to oxidative stress; F:glutathione peroxidase activity; F:peroxidase activity		no IPS match
c_unigene360	6	21	c_unigene360	3.48993	1.68536	0.440871	1	4868.5	0	c_unigene360	c37809_g1_i1	c615_g1_i1	c37809_g1_i1	elongation factor 1-alpha	560	10	4.87253e-23	0.659	5	P:organic substance metabolic process; P:primary metabolic process; F:nucleic acid binding; P:cellular metabolic process; F:protein dimerization activity	-	IPR008906 (PFAM); PTHR23272:SF0 (PANTHER); PTHR23272 (PANTHER); IPR012337 (SUPERFAMILY)
c_unigene361	6	3	c_unigene361	2.08625	-1.12199	0.820384	1	16528.5	0	c_unigene361	c37809_g1_i1	c615_g1_i2	c37809_g1_i1	elongation factor 1-alpha	560	10	4.87253e-23	0.659	5	P:organic substance metabolic process; P:primary metabolic process; F:nucleic acid binding; P:cellular metabolic process; F:protein dimerization activity	-	IPR008906 (PFAM); PTHR23272:SF0 (PANTHER); PTHR23272 (PANTHER); IPR012337 (SUPERFAMILY)
c_unigene362	3	1	c_unigene362	0.79377	-1.70695	0.884643	1	19801.5	0	c_unigene362	c37609_g1_i1	c617_g1_i1	c37609_g1_i1	nuclear pore complex protein nup188a	491	10	4.74896e-34	0.65	0	-		no IPS match
c_unigene363	0	1	c_unigene363	-7.64257	6.52187	1	1	30329.5	0	c_unigene363	c34706_g1_i1	c618_g1_i1	c34706_g1_i1		282	0			0	-		no IPS match
c_unigene364	3	6	c_unigene364	2.08625	0.878009	0.878604	1	19396.5	0	c_unigene364	c33532_g1_i1	c620_g1_i1	c33532_g1_i1	probable receptor-like protein kinase at1g67000-like	419	10	7.03014e-64	0.807	3	P:protein phosphorylation; F:ATP binding; F:protein serine/threonine kinase activity	EC:2.7.11	IPR000719 (PFAM); G3DSA:1.10.510.10 (GENE3D); PTHR24420 (PANTHER); PTHR24420:SF561 (PANTHER); IPR000719 (PROSITE_PROFILES); IPR011009 (SUPERFAMILY)
c_unigene365	17	17	c_unigene365	4.08875	-0.121991	0.982912	1	26041.5	0	c_unigene365	c3534_g1_i1	c621_g1_i1	c3534_g1_i1	hypothetical protein CICLE_v10026573mg	1165	10	5.83833e-52	0.625	1	C:microtubule		SignalP-TM (SIGNALP_GRAM_POSITIVE)
c_unigene366	18.58	12	c_unigene366	3.90161	-0.752707	0.703247	1	11529	0	c_unigene366	c13648_g3_i1	c622_g1_i1	c13648_g3_i1	udp-d-glucuronate 4-epimerase 4	777	10	2.15232e-67	0.733	5	C:Golgi apparatus; P:nucleotide-sugar metabolic process; F:racemase and epimerase activity, acting on carbohydrates and derivatives; P:carbohydrate metabolic process; F:coenzyme binding	-	IPR008089 (PRINTS); G3DSA:3.90.25.10 (GENE3D); IPR001509 (PFAM); PTHR10366 (PANTHER); PTHR10366:SF319 (PANTHER); SSF51735 (SUPERFAMILY)
c_unigene367	6	3	c_unigene367	2.08625	-1.12199	0.820384	1	16528.5	0	c_unigene367	c832_g1_i1	c624_g1_i1	c832_g1_i1	recq-mediated genome instability protein 2-like	483	10	1.1513e-50	0.727	1	C:nucleus	-	CYTOPLASMIC_DOMAIN (PHOBIUS); TRANSMEMBRANE (PHOBIUS); NON_CYTOPLASMIC_DOMAIN (PHOBIUS)
c_unigene368	14	3	c_unigene368	2.69745	-2.34438	0.402549	1	4232.5	0	c_unigene368	c21056_g1_i7	c625_g1_i1	c21056_g1_i7	hypothetical protein VITISV_001347	803	10	2.22384e-75	0.699	0	-		IPR025315 (PFAM); PTHR31325:SF0 (PANTHER); PTHR31325 (PANTHER); NON_CYTOPLASMIC_DOMAIN (PHOBIUS); CYTOPLASMIC_DOMAIN (PHOBIUS); TRANSMEMBRANE (PHOBIUS); TRANSMEMBRANE (PHOBIUS); CYTOPLASMIC_DOMAIN (PHOBIUS); TRANSMEMBRANE (PHOBIUS); NON_CYTOPLASMIC_DOMAIN (PHOBIUS); TMhelix (TMHMM); TMhelix (TMHMM); TMhelix (TMHMM)
c_unigene369	16	13	c_unigene369	3.85151	-0.421551	0.862368	1	18387	0	c_unigene369	c3294_g1_i1	c626_g1_i1	c3294_g1_i1	nucleic acid binding	1053	10	3.32716e-77	0.611	3	F:zinc ion binding; F:nucleic acid binding; C:nucleus	-	Coil (COILS); IPR003604 (SMART); IPR013085 (PFAM); PTHR13173 (PANTHER); IPR000690 (PROSITE_PROFILES)
c_unigene370	5	6	c_unigene370	2.45473	0.141044	1	1	30329.5	0	c_unigene370	c6016_g1_i1	c627_g1_i1	c6016_g1_i1	protein arabidillo 1-like	546	10	1.49181e-48	0.594	1	F:protein binding		IPR000225 (SMART); IPR011989 (G3DSA:1.25.10.GENE3D); IPR000225 (PFAM); PTHR23315:SF70 (PANTHER); PTHR23315 (PANTHER); IPR000225 (PROSITE_PROFILES); IPR000225 (PROSITE_PROFILES); IPR000225 (PROSITE_PROFILES); IPR016024 (SUPERFAMILY)
c_unigene371	9	11	c_unigene371	3.31597	0.167516	0.992117	1	26938.5	0	c_unigene371	c29198_g1_i1	c629_g1_i1	c29198_g1_i1	uncharacterized loc101212813	921	10	2.25386e-58	0.571	0	-		CYTOPLASMIC_DOMAIN (PHOBIUS); TRANSMEMBRANE (PHOBIUS); NON_CYTOPLASMIC_DOMAIN (PHOBIUS); TMhelix (TMHMM)
c_unigene372	20	3.21	c_unigene372	3.00354	-2.76135	0.234583	1	2145	0	c_unigene372	c29190_g1_i1	c632_g1_i2	c29190_g1_i1		880	0			0	-		no IPS match
c_unigene373	3	7	c_unigene373	2.19745	1.1004	0.813564	1	16266.5	0	c_unigene373	c31586_g1_i1	c633_g1_i1	c31586_g1_i1		340	0			0	-		Coil (COILS)
c_unigene374	406	636	c_unigene374	8.9904	0.525557	0.564661	1	7451	0	c_unigene374	c3968_g1_i1	c634_g1_i1	c3968_g1_i1	glutathione s-transferase 30 family protein	922	10	5.88327e-88	0.764	4	P:response to abiotic stimulus; P:post-embryonic development; P:metabolic process; F:protein binding	-	IPR010987 (G3DSA:1.20.1050.GENE3D); IPR004045 (PFAM); IPR004046 (PFAM); IPR012336 (G3DSA:3.40.30.GENE3D); PTHR11260 (PANTHER); PTHR11260:SF16 (PANTHER); IPR004045 (PROSITE_PROFILES); IPR010987 (PROSITE_PROFILES); IPR010987 (SUPERFAMILY); IPR012336 (SUPERFAMILY)
c_unigene375	0	6	c_unigene375	-7.64257	9.10683	0.525938	1	6456.5	0	c_unigene375	c39175_g1_i1	c637_g1_i1	c39175_g1_i1	btb poz domain-containing protein at1g30440-like	288	10	1.0381e-44	0.827	1	C:plasma membrane	-	IPR027356 (PFAM); PTHR32370 (PANTHER); PTHR32370:SF12 (PANTHER); IPR027356 (PROSITE_PROFILES)
c_unigene376	5	13	c_unigene376	3.01247	1.25652	0.655028	1	9920.5	0	c_unigene376	c5867_g1_i1	c639_g1_i1	c5867_g1_i1	PREDICTED: uncharacterized protein LOC102599961	551	7	8.56024e-12	0.5057	1	P:cell wall macromolecule catabolic process		no IPS match
c_unigene377	1	9	c_unigene377	1.58625	3.04793	0.496934	1	5932	0	c_unigene377	c33134_g1_i1	c640_g1_i1	c33134_g1_i1		313	0			0	-		no IPS match
c_unigene378	4	6	c_unigene378	2.29377	0.462972	0.958896	1	24337	0	c_unigene378	c33045_g1_i1	c641_g1_i1	c33045_g1_i1		634	0			0	-		no IPS match
c_unigene379	26.11	24	c_unigene379	4.64704	-0.243559	0.904391	1	21637	0	c_unigene379	c13206_g1_i2	c642_g1_i1	c13206_g1_i2	elmo domain-containing protein a-like	1218	10	5.66705e-144	0.866	2	C:cytoskeleton; P:phagocytosis	-	IPR006816 (PFAM); PTHR12771:SF19 (PANTHER); PTHR12771 (PANTHER); TRANSMEMBRANE (PHOBIUS); NON_CYTOPLASMIC_DOMAIN (PHOBIUS); CYTOPLASMIC_DOMAIN (PHOBIUS); TRANSMEMBRANE (PHOBIUS); CYTOPLASMIC_DOMAIN (PHOBIUS); IPR006816 (PROSITE_PROFILES); TMhelix (TMHMM)
c_unigene380	1	1	c_unigene380	0.00128902	-0.121991	1	1	30329.5	0	c_unigene380	c40603_g1_i1	c644_g2_i1	c40603_g1_i1		301	0			0	-		no IPS match
c_unigene381	3	14	c_unigene381	2.69745	2.1004	0.469544	1	5383.5	0	c_unigene381	c35325_g1_i1	c651_g1_i2	c35325_g1_i1		278	0			1	F:protein binding		IPR000048 (PROSITE_PROFILES)
c_unigene382	16	21	c_unigene382	4.19745	0.270327	0.909601	1	21945	0	c_unigene382	c12491_g1_i1	c655_g1_i1	c12491_g1_i1	protein kinase chloroplastic-like	664	10	3.34125e-97	0.822	3	P:protein phosphorylation; F:ATP binding; F:protein serine/threonine kinase activity	EC:2.7.11	IPR000719 (PFAM); G3DSA:1.10.510.10 (GENE3D); PTHR24420:SF701 (PANTHER); PTHR24420 (PANTHER); IPR000719 (PROSITE_PROFILES); IPR011009 (SUPERFAMILY)
c_unigene383	8	8	c_unigene383	3.00129	-0.121991	1	1	30329.5	0	c_unigene383	c37406_g1_i1	c656_g1_i1	c37406_g1_i1	receptor-like protein kinase hsl1-like	889	10	4.73483e-90	0.703	7	P:intracellular signal transduction; F:protein serine/threonine kinase activity; F:oxidoreductase activity; P:signal transduction by phosphorylation; F:nucleotide binding; C:membrane; F:protein binding	EC:2.7.11	IPR003591 (SMART); G3DSA:3.80.10.10 (GENE3D); IPR001611 (PFAM); IPR001611 (PFAM); IPR013210 (PFAM); IPR025875 (PFAM); PTHR24420 (PANTHER); PTHR24420:SF607 (PANTHER); SIGNAL_PEPTIDE_H_REGION (PHOBIUS); NON_CYTOPLASMIC_DOMAIN (PHOBIUS); SIGNAL_PEPTIDE (PHOBIUS); SIGNAL_PEPTIDE_N_REGION (PHOBIUS); SIGNAL_PEPTIDE_C_REGION (PHOBIUS); IPR001611 (PROSITE_PROFILES); IPR001611 (PROSITE_PROFILES); IPR00161…
c_unigene384	4	1	c_unigene384	1.00129	-2.12199	0.790883	1	15058	0	c_unigene384	c7163_g2_i1	c658_g1_i1	c7163_g2_i1		318	0			0	-		no IPS match
c_unigene385	0	10	c_unigene385	-7.64257	9.84379	0.301992	1	2855.5	0	c_unigene385	c2595_g1_i1	c661_g1_i1	c2595_g1_i1	transcription factor mute-like	352	10	5.7074e-44	0.945	2	P:stomatal complex development; F:protein dimerization activity	-	IPR011598 (SMART); IPR011598 (G3DSA:4.10.280.GENE3D); IPR011598 (PFAM); PTHR11514:SF33 (PANTHER); PTHR11514 (PANTHER); IPR011598 (PROSITE_PROFILES); IPR011598 (SUPERFAMILY)
c_unigene386	2	2	c_unigene386	1.00129	-0.121991	1	1	30329.5	0	c_unigene386	c5400_g1_i1	c662_g1_i1	c5400_g1_i1	mediator of rna polymerase ii transcription subunit 1-like isoform x1	259	10	6.7968e-14	0.81	1	F:zinc ion binding	-	no IPS match
c_unigene387	8	5	c_unigene387	2.66225	-0.800062	0.835995	1	17417	0	c_unigene387	c6802_g1_i1	c663_g1_i1	c6802_g1_i1	somatic embryogenesis receptor kinase 1-like	341	10	7.39156e-12	0.749	0	-		no IPS match
c_unigene388	3	4	c_unigene388	1.79377	0.293047	1	1	30329.5	0	c_unigene388	c29295_g1_i1	c664_g1_i1	c29295_g1_i1	sporulation-specific protein 15-like isoform x4	355	10	6.01514e-25	0.645	0	-		Coil (COILS); Coil (COILS)
c_unigene389	6	7	c_unigene389	2.69745	0.100402	1	1	30329.5	0	c_unigene389	c7304_g1_i1	c666_g1_i1	c7304_g1_i1	ethylene response factor 3	450	10	2.9924e-20	0.451	3	P:response to stimulus; F:sequence-specific DNA binding transcription factor activity; P:regulation of transcription, DNA-templated	-	IPR001471 (G3DSA:3.30.730.GENE3D)
c_unigene390	4	7	c_unigene390	2.40497	0.685364	0.894055	1	20439	0	c_unigene390	c6663_g1_i1	c667_g1_i1	c6663_g1_i1	cyclin family protein	491	10	1.22362e-52	0.82	2	F:protein kinase binding; P:regulation of cyclin-dependent protein serine/threonine kinase activity	-	no IPS match
c_unigene391	3	7	c_unigene391	2.19745	1.1004	0.813564	1	16266.5	0	c_unigene391	c1974_g1_i1	c671_g1_i1	c1974_g1_i1	signal peptide peptidase-like 2-like	456	10	1.53012e-63	0.898	3	C:integral component of membrane; P:metabolic process; F:aspartic-type endopeptidase activity	EC:3.4.23	IPR007369 (PFAM); PTHR12174:SF31 (PANTHER); IPR007369 (PANTHER); TRANSMEMBRANE (PHOBIUS); TRANSMEMBRANE (PHOBIUS); NON_CYTOPLASMIC_DOMAIN (PHOBIUS); CYTOPLASMIC_DOMAIN (PHOBIUS); CYTOPLASMIC_DOMAIN (PHOBIUS); NON_CYTOPLASMIC_DOMAIN (PHOBIUS); TRANSMEMBRANE (PHOBIUS); TMhelix (TMHMM); TMhelix (TMHMM); TMhelix (TMHMM)
c_unigene392	10	12	c_unigene392	3.45473	0.141044	0.996699	1	27577.5	0	c_unigene392	c1303_g1_i1	c673_g1_i1	c1303_g1_i1	type ii inositol -trisphosphate 5-phosphatase fra3-like	623	10	2.37842e-48	0.645	1	P:phosphatidylinositol dephosphorylation		no IPS match
c_unigene393	9	4	c_unigene393	2.58625	-1.29192	0.70697	1	11761	0	c_unigene393	c6866_g1_i1	c675_g1_i1	c6866_g1_i1	regulatory protein npr1	763	10	1.34812e-140	0.9	13	P:regulation of systemic acquired resistance; P:positive regulation of transcription, DNA-templated; P:regulation of salicylic acid mediated signaling pathway; P:response to insect; P:negative regulation of defense response; P:cell death; P:regulation of jasmonic acid mediated signaling pathway; P:response to wounding; P:response to heat; P:response to chitin; P:induced systemic resistance; P:def…	-	IPR002110 (SMART); IPR020683 (PFAM); IPR021094 (PFAM); IPR020683 (G3DSA:1.25.40.GENE3D); PTHR24198:SF20 (PANTHER); PTHR24198 (PANTHER); IPR002110 (PROSITE_PROFILES); IPR020683 (PROSITE_PROFILES); IPR020683 (SUPERFAMILY)
c_unigene394	21	9	c_unigene394	3.78241	-1.34438	0.504792	1	6073	0	c_unigene394	c3498_g1_i1	c678_g1_i1	c3498_g1_i1	metalloendoproteinase 1-like	1233	10	2.0294e-132	0.729	4	F:zinc ion binding; F:metalloendopeptidase activity; P:proteolysis; C:extracellular matrix	-	IPR021190 (PRINTS); IPR006026 (SMART); IPR002477 (PFAM); IPR024079 (G3DSA:3.40.390.GENE3D); IPR001818 (PFAM); PTHR10201 (PANTHER); PTHR10201:SF116 (PANTHER); SIGNAL_PEPTIDE_H_REGION (PHOBIUS); SIGNAL_PEPTIDE_N_REGION (PHOBIUS); SIGNAL_PEPTIDE_C_REGION (PHOBIUS); SIGNAL_PEPTIDE (PHOBIUS); NON_CYTOPLASMIC_DOMAIN (PHOBIUS); SignalP-TM (SIGNALP_GRAM_POSITIVE); SignalP-TM (SIGNALP_GRAM_NEGATIVE); Sign…
c_unigene395	4	9	c_unigene395	2.58625	1.04793	0.776949	1	14452.5	0	c_unigene395	c25603_g1_i1	c681_g1_i1	c25603_g1_i1	upf0420 protein c16orf58 homolog	612	10	1.68575e-104	0.855	0	-		IPR006968 (PFAM); PTHR12770:SF22 (PANTHER); IPR006968 (PANTHER); TRANSMEMBRANE (PHOBIUS); CYTOPLASMIC_DOMAIN (PHOBIUS); CYTOPLASMIC_DOMAIN (PHOBIUS); TRANSMEMBRANE (PHOBIUS); NON_CYTOPLASMIC_DOMAIN (PHOBIUS); TMhelix (TMHMM); TMhelix (TMHMM)
c_unigene396	1	11	c_unigene396	1.731	3.33744	0.402048	1	4209.5	0	c_unigene396	c3579_g1_i1	c682_g1_i1	c3579_g1_i1	3-oxoacyl-	472	10	9.74914e-74	0.956	2	F:3-oxoacyl-[acyl-carrier-protein] synthase activity; P:fatty acid biosynthetic process	EC:2.3.1.41	IPR016038 (G3DSA:3.40.47.GENE3D); IPR014030 (PFAM); PTHR11712 (PANTHER); IPR018201 (PROSITE_PATTERNS); IPR016039 (SUPERFAMILY)
c_unigene397	8	4	c_unigene397	2.50129	-1.12199	0.765792	1	14070	0	c_unigene397	c11302_g1_i1	c683_g1_i1	c11302_g1_i1	pseudouridine-5 -phosphate glycosidase	1127	10	8.25771e-131	0.837	4	C:peroxisome; F:hydrolase activity, acting on glycosyl bonds; P:metabolic process; C:plasma membrane	-	TRANSMEMBRANE (PHOBIUS); NON_CYTOPLASMIC_DOMAIN (PHOBIUS); CYTOPLASMIC_DOMAIN (PHOBIUS); TRANSMEMBRANE (PHOBIUS); NON_CYTOPLASMIC_DOMAIN (PHOBIUS); TMhelix (TMHMM); TMhelix (TMHMM)
c_unigene398	9	4.67	c_unigene398	2.69796	-1.06849	0.776798	1	14396.5	0	c_unigene398	c14699_g3_i1	c684_g1_i1	c14699_g3_i1		674	0			0	-		no IPS match
c_unigene399	4	2	c_unigene399	1.50129	-1.12199	0.89066	1	20240.5	0	c_unigene399	c9696_g1_i1	c685_g1_i1	c9696_g1_i1		534	0			0	-		NON_CYTOPLASMIC_DOMAIN (PHOBIUS); TRANSMEMBRANE (PHOBIUS); CYTOPLASMIC_DOMAIN (PHOBIUS); TMhelix (TMHMM)
c_unigene400	3	2	c_unigene400	1.29377	-0.706953	0.98042	1	25764	0	c_unigene400	c4799_g1_i1	c687_g1_i1	c4799_g1_i1	polyamine oxidase	600	10	2.91603e-130	0.929	4	F:flavin adenine dinucleotide binding; F:polyamine oxidase activity; P:polyamine catabolic process; P:oxidation-reduction process	EC:1.5.3.11	G3DSA:3.90.660.10 (GENE3D); IPR002937 (PFAM); PTHR10742 (PANTHER); PTHR10742:SF30 (PANTHER); SSF51905 (SUPERFAMILY); SSF54373 (SUPERFAMILY)
c_unigene401	1	2	c_unigene401	0.501289	0.878009	1	1	30329.5	0	c_unigene401	c26872_g1_i1	c692_g1_i1	c26872_g1_i1		263	0			0	-		no IPS match
c_unigene402	7	12	c_unigene402	3.19745	0.655617	0.828343	1	16812.5	0	c_unigene402	c37660_g1_i1	c693_g1_i1	c37660_g1_i1		697	0			0	-		no IPS match
c_unigene403	2	5	c_unigene403	1.66225	1.19994	0.859426	1	18218	0	c_unigene403	c35369_g1_i1	c694_g1_i1	c35369_g1_i1	mlo-like protein 13-like	454	10	1.3228e-47	0.673	2	C:integral component of membrane; P:defense response		IPR004326 (PFAM); PTHR31942 (PANTHER); PTHR31942:SF10 (PANTHER); TRANSMEMBRANE (PHOBIUS); NON_CYTOPLASMIC_DOMAIN (PHOBIUS); CYTOPLASMIC_DOMAIN (PHOBIUS); TMhelix (TMHMM)
c_unigene404	1	6	c_unigene404	1.29377	2.46297	0.680537	1	10700	0	c_unigene404	c25_g1_i1	c695_g1_i1	c25_g1_i1	zinc finger family protein	280	10	3.76965e-44	0.817	6	P:regulation of transcription, DNA-templated; F:sequence-specific DNA binding transcription factor activity; F:nucleic acid binding; C:chloroplast; F:zinc ion binding; C:mitochondrion	-	no IPS match
c_unigene405	7	5	c_unigene405	2.56593	-0.607417	0.899485	1	20890.5	0	c_unigene405	c5738_g1_i1	c697_g1_i1	c5738_g1_i1	two-component response regulator arr11-like isoform x1	530	10	1.54325e-17	0.484	8	P:regulation of transcription, DNA-templated; P:phosphorelay signal transduction system; P:intracellular signal transduction; F:phosphorelay response regulator activity; F:chromatin binding; F:DNA binding; P:regulation of root meristem growth; P:response to cytokinin		no IPS match
c_unigene406	2	2	c_unigene406	1.00129	-0.121991	1	1	30329.5	0	c_unigene406	c9119_g1_i1	c698_g1_i1	c9119_g1_i1		284	0			0	-		CYTOPLASMIC_DOMAIN (PHOBIUS); NON_CYTOPLASMIC_DOMAIN (PHOBIUS); TRANSMEMBRANE (PHOBIUS); TMhelix (TMHMM)
c_unigene407	5	12	c_unigene407	2.95473	1.14104	0.699389	1	11434.5	0	c_unigene407	c29118_g1_i1	c699_g1_i1	c29118_g1_i1	pentatricopeptide repeat-containing protein at2g25580-like	470	10	9.17818e-72	0.839	3	P:DNA methylation; F:DNA binding; F:methyltransferase activity	-	PTHR24015 (PANTHER); PTHR24015:SF363 (PANTHER)
c_unigene408	10	6	c_unigene408	2.95473	-0.858956	0.785798	1	14730.5	0	c_unigene408	c7499_g1_i1	c702_g1_i1	c7499_g1_i1	transcription factor bhlh35-like	837	10	3.91113e-79	0.684	1	F:protein dimerization activity		no IPS match
c_unigene409	0	0	c_unigene409	-7.64257	-0.121991	1	1	30329.5	0	c_unigene409	c38173_g1_i1	c703_g2_i1	c38173_g1_i1		234	0			0	-		no IPS match
c_unigene410	4	0	c_unigene410	-7.64257	-8.76585	0.648845	1	9689	0	c_unigene410	c6920_g1_i1	c705_g1_i1	c6920_g1_i1	terpene synthase 6	360	10	2.21627e-50	0.792	3	F:sesquiterpene synthase activity; F:magnesium ion binding; P:terpenoid biosynthetic process	-	IPR008949 (G3DSA:1.10.600.GENE3D); IPR005630 (PFAM); PTHR31225 (PANTHER); PTHR31225:SF1 (PANTHER); IPR008930 (SUPERFAMILY); IPR008949 (SUPERFAMILY)
c_unigene411	3.08	16	c_unigene411	2.81275	2.25508	0.400418	1	4164.5	0	c_unigene411	c2299_g1_i1	c709_g1_i1	c2299_g1_i1	ring u-box superfamily	600	10	1.10615e-27	0.532	2	F:protein binding; F:zinc ion binding		IPR001841 (SMART); IPR013083 (G3DSA:3.30.40.GENE3D); IPR001841 (PFAM); PTHR22764:SF56 (PANTHER); PTHR22764 (PANTHER); IPR001841 (PROSITE_PROFILES); SSF57850 (SUPERFAMILY)
c_unigene412	2	0	c_unigene412	-7.64257	-7.76585	0.874484	1	18988	0	c_unigene412	c31366_g1_i1	c713_g1_i1	c31366_g1_i1	mitochondrial transcription termination factor family isoform 1	439	10	1.1038e-48	0.725	3	F:molecular_function; P:biological_process; C:cellular_component		no IPS match
c_unigene413	1	2	c_unigene413	0.501289	0.878009	1	1	30329.5	0	c_unigene413	c3865_g2_i1	c717_g1_i1	c3865_g2_i1		227	0			0	-		no IPS match
c_unigene414	8	9	c_unigene414	3.08625	0.0479345	1	1	30329.5	0	c_unigene414	c1747_g1_i1	c718_g1_i1	c1747_g1_i1	guanine nucleotide-	829	10	7.0713e-71	0.679	3	P:regulation of ARF protein signal transduction; P:regulation of GTPase activity; F:ARF guanyl-nucleotide exchange factor activity
c_unigene415	37	3	c_unigene415	3.3985	-3.74648	0.0543559	1	663.5	0	c_unigene415	c19787_g2_i1	c719_g1_i1	c19787_g2_i1	sugar transport protein	735	10	3.3849e-132	0.909	4	C:integral component of membrane; F:substrate-specific transmembrane transporter activity; P:transmembrane transport; P:carbohydrate transport	-	IPR003663 (PRINTS); G3DSA:1.20.1250.20 (GENE3D); IPR005828 (PFAM); PTHR24063:SF327 (PANTHER); PTHR24063 (PANTHER); IPR005829 (PROSITE_PATTERNS); IPR005829 (PROSITE_PATTERNS); TRANSMEMBRANE (PHOBIUS); NON_CYTOPLASMIC_DOMAIN (PHOBIUS); CYTOPLASMIC_DOMAIN (PHOBIUS); CYTOPLASMIC_DOMAIN (PHOBIUS); TRANSMEMBRANE (PHOBIUS); NON_CYTOPLASMIC_DOMAIN (PHOBIUS); TRANSMEMBRANE (PHOBIUS); TRANSMEMBRANE (PHOBIU…
c_unigene416	4	4	c_unigene416	2.00129	-0.121991	1	1	30329.5	0	c_unigene416	c16144_g2_i1	c720_g1_i1	c16144_g2_i1		745	0			0	-		CYTOPLASMIC_DOMAIN (PHOBIUS); TRANSMEMBRANE (PHOBIUS); NON_CYTOPLASMIC_DOMAIN (PHOBIUS); TMhelix (TMHMM)
c_unigene417	7	4	c_unigene417	2.40497	-0.929345	0.829156	1	16876	0	c_unigene417	c767_g1_i1	c721_g1_i1	c767_g1_i1	random slug protein 5-like	623	10	2.37456e-28	0.798	0	-		SignalP-noTM (SIGNALP_EUK)
c_unigene418	1	12	c_unigene418	1.79377	3.46297	0.361617	1	3612.5	0	c_unigene418	c28393_g1_i1	c722_g1_i1	c28393_g1_i1		264	0			0	-		no IPS match
c_unigene419	3	4	c_unigene419	1.79377	0.293047	1	1	30329.5	0	c_unigene419	c2282_g1_i1	c723_g1_i1	c2282_g1_i1	pentatricopeptide repeat-containing protein chloroplastic-like	511	10	3.31489e-77	0.816	2	P:chloroplast RNA processing; F:protein binding	-	IPR002885 (PFAM); IPR011990 (G3DSA:1.25.40.GENE3D); IPR002885 (PFAM); IPR002885 (TIGRFAM); PTHR24015 (PANTHER); PTHR24015:SF428 (PANTHER); IPR002885 (PROSITE_PROFILES); IPR002885 (PROSITE_PROFILES); IPR002885 (PROSITE_PROFILES); IPR002885 (PROSITE_PROFILES); SSF48452 (SUPERFAMILY)
c_unigene420	249	2	c_unigene420	4.48129	-7.08199	1.31202e-06	0.00237533	18	1	c_unigene420	c8575_g1_i1	c724_g1_i1	c8575_g1_i1	purple acid phosphatase	1604	10	0	0.855	3	P:dephosphorylation; F:metal ion binding; F:acid phosphatase activity	EC:3.1.3.2	IPR029052 (G3DSA:3.60.21.GENE3D); IPR004843 (PFAM); IPR025733 (PFAM); IPR015914 (G3DSA:2.60.40.GENE3D); PTHR22953 (PANTHER); PTHR22953:SF22 (PANTHER); SIGNAL_PEPTIDE (PHOBIUS); NON_CYTOPLASMIC_DOMAIN (PHOBIUS); SIGNAL_PEPTIDE_H_REGION (PHOBIUS); SIGNAL_PEPTIDE_C_REGION (PHOBIUS); SIGNAL_PEPTIDE_N_REGION (PHOBIUS); SignalP-TM (SIGNALP_GRAM_POSITIVE); SignalP-noTM (SIGNALP_GRAM_NEGATIVE); SignalP-n…
c_unigene421	0	5.17	c_unigene421	-7.64257	8.89203	0.60447	1	8415.5	0	c_unigene421	c29640_g1_i1	c725_g1_i2	c29640_g1_i1		275	0			0	-		IPR021934 (PROSITE_PROFILES)
c_unigene422	7	4	c_unigene422	2.40497	-0.929345	0.829156	1	16876	0	c_unigene422	c9262_g1_i2	c729_g1_i1	c9262_g1_i2		349	0			0	-		CYTOPLASMIC_DOMAIN (PHOBIUS); NON_CYTOPLASMIC_DOMAIN (PHOBIUS); TRANSMEMBRANE (PHOBIUS); TMhelix (TMHMM)
c_unigene423	1	8	c_unigene423	1.50129	2.87801	0.552239	1	7013.5	0	c_unigene423	c34110_g1_i1	c730_g1_i1	c34110_g1_i1	cell division control protein 48 homolog c-like	230	10	2.59103e-17	0.751	6	F:RNA-directed DNA polymerase activity; P:RNA-dependent DNA replication; F:RNA binding; F:ATP binding; F:nucleoside-triphosphatase activity; P:DNA integration	EC:2.7.7.49; EC:3.6.1.15	NON_CYTOPLASMIC_DOMAIN (PHOBIUS); SIGNAL_PEPTIDE_C_REGION (PHOBIUS); SIGNAL_PEPTIDE (PHOBIUS); SIGNAL_PEPTIDE_N_REGION (PHOBIUS); SIGNAL_PEPTIDE_H_REGION (PHOBIUS); SignalP-TM (SIGNALP_GRAM_POSITIVE)
c_unigene424	3	5	c_unigene424	1.95473	0.614975	0.948637	1	23830	0	c_unigene424	c5131_g2_i1	c734_g1_i1	c5131_g2_i1	breast cancer type 2 susceptibility protein	656	10	4.84133e-90	0.786	7	C:mitochondrion; P:double-strand break repair via homologous recombination; P:regulation of transcription, DNA-templated; P:regulation of defense response; F:single-stranded DNA binding; P:embryo sac morphogenesis; P:embryo development ending in seed dormancy	-	IPR015187 (PFAM); IPR012340 (G3DSA:2.40.50.GENE3D); IPR015525 (PANTHER); PTHR11289:SF0 (PANTHER); SSF81878 (SUPERFAMILY); IPR012340 (SUPERFAMILY); IPR012340 (SUPERFAMILY)
c_unigene425	3	10	c_unigene425	2.45473	1.61498	0.644232	1	9483.5	0	c_unigene425	c41179_g1_i1	c735_g1_i1	c41179_g1_i1	mitochondrial transcription termination factor family	580	10	3.00775e-42	0.614	0	-		IPR003690 (PFAM); PTHR13068 (PANTHER); PTHR13068:SF9 (PANTHER)
c_unigene426	4	1	c_unigene426	1.00129	-2.12199	0.790883	1	15058	0	c_unigene426	c612_g1_i1	c741_g1_i1	c612_g1_i1		653	0			0	-		no IPS match
c_unigene427	12	8	c_unigene427	3.29377	-0.706953	0.799769	1	15726	0	c_unigene427	c33862_g1_i1	c746_g1_i1	c33862_g1_i1	vesicle transport v-snare 13-like	969	10	4.45285e-118	0.86	7	P:protein targeting to vacuole; C:plant-type vacuole; C:late endosome; C:vacuolar membrane; P:vesicle-mediated transport; P:gravitropism; C:trans-Golgi network	-	Coil (COILS); IPR007705 (PFAM); G3DSA:1.20.5.110 (GENE3D); G3DSA:1.20.58.400 (GENE3D); PF12352 (PFAM); PTHR21230 (PANTHER); PTHR21230:SF26 (PANTHER); TRANSMEMBRANE (PHOBIUS); CYTOPLASMIC_DOMAIN (PHOBIUS); NON_CYTOPLASMIC_DOMAIN (PHOBIUS); SSF58038 (SUPERFAMILY); IPR010989 (SUPERFAMILY); TMhelix (TMHMM)
c_unigene428	7	7	c_unigene428	2.80864	-0.121991	1	1	30329.5	0	c_unigene428	c3564_g1_i1	c748_g1_i1	c3564_g1_i1	---NA---	374	0			0	-		no IPS match
c_unigene429	14	18	c_unigene429	3.98993	0.24058	0.933434	1	22993.5	0	c_unigene429	c41206_g1_i1	c749_g1_i1	c41206_g1_i1	cytochrome p450	1300	10	0	0.76	6	F:monooxygenase activity; F:iron ion binding; F:heme binding; F:oxidoreductase activity, acting on paired donors, with incorporation or reduction of molecular oxygen; C:integral component of membrane; P:oxidation-reduction process	-	Coil (COILS); IPR002401 (PRINTS); IPR001128 (PRINTS); IPR001128 (G3DSA:1.10.630.GENE3D); IPR001128 (PFAM); PTHR24298:SF58 (PANTHER); PTHR24298 (PANTHER); IPR017972 (PROSITE_PATTERNS); IPR001128 (SUPERFAMILY)
c_unigene430	8	16	c_unigene430	3.50129	0.878009	0.716199	1	11987	0	c_unigene430	c4075_g1_i1	c752_g1_i1	c4075_g1_i1	4-coumarate-- ligase-like 9-like	353	9	6.47409e-12	0.4289	8	P:metabolic process; F:catalytic activity; P:oxidation-reduction process; F:Photinus-luciferin 4-monooxygenase (ATP-hydrolyzing) activity; F:ligase activity; F:oxidoreductase activity; F:fatty-acyl-CoA synthase activity; P:jasmonic acid biosynthetic process		no IPS match
c_unigene431	13	6	c_unigene431	3.14399	-1.23747	0.638842	1	9368.5	0	c_unigene431	c9481_g1_i1	c753_g1_i1	c9481_g1_i1	trimethylguanosine synthase	1329	10	3.08496e-38	0.45	1	F:protein binding		G3DSA:2.20.70.10 (GENE3D); IPR001202 (PROSITE_PATTERNS); IPR001202 (PROSITE_PROFILES); IPR001202 (SUPERFAMILY)
c_unigene432	5	7	c_unigene432	2.56593	0.363436	0.967513	1	24780	0	c_unigene432	c37489_g1_i1	c755_g1_i1	c37489_g1_i1	molybdopterin cofactor	600	10	1.50783e-60	0.705	3	P:metabolic process; F:pyridoxal phosphate binding; F:catalytic activity	-	IPR015421 (G3DSA:3.40.640.GENE3D); PTHR14237:SF14 (PANTHER); PTHR14237 (PANTHER); SIGNAL_PEPTIDE (PHOBIUS); SIGNAL_PEPTIDE_C_REGION (PHOBIUS); SIGNAL_PEPTIDE_N_REGION (PHOBIUS); SIGNAL_PEPTIDE_H_REGION (PHOBIUS); NON_CYTOPLASMIC_DOMAIN (PHOBIUS); SignalP-TM (SIGNALP_GRAM_POSITIVE); IPR015424 (SUPERFAMILY)
c_unigene433	3	2	c_unigene433	1.29377	-0.706953	0.98042	1	25764	0	c_unigene433	c38783_g1_i1	c757_g1_i1	c38783_g1_i1	protein binding	360	10	5.32299e-34	0.679	1	C:intracellular part	-	no IPS match
c_unigene434	6	6	c_unigene434	2.58625	-0.121991	1	1	30329.5	0	c_unigene434	c3902_g1_i1	c758_g1_i1	c3902_g1_i1	ethylene-responsive transcription factor erf021-like	452	10	7.18468e-34	0.585	3	P:regulation of transcription, DNA-templated; F:sequence-specific DNA binding transcription factor activity; F:DNA binding		IPR001471 (PRINTS); IPR001471 (SMART); IPR001471 (G3DSA:3.30.730.GENE3D); IPR001471 (PFAM); PTHR31985:SF6 (PANTHER); PTHR31985 (PANTHER); IPR001471 (PROSITE_PROFILES); IPR016177 (SUPERFAMILY)
c_unigene435	4	1	c_unigene435	1.00129	-2.12199	0.790883	1	15058	0	c_unigene435	c8232_g1_i1	c761_g1_i1	c8232_g1_i1		612	0			0	-		SIGNAL_PEPTIDE (PHOBIUS); SIGNAL_PEPTIDE_N_REGION (PHOBIUS); SIGNAL_PEPTIDE_H_REGION (PHOBIUS); SIGNAL_PEPTIDE_C_REGION (PHOBIUS); NON_CYTOPLASMIC_DOMAIN (PHOBIUS); SignalP-noTM (SIGNALP_EUK)
c_unigene436	20	14	c_unigene436	4.06593	-0.636564	0.751493	1	13181.5	0	c_unigene436	c2355_g1_i1	c762_g1_i1	c2355_g1_i1	protein kinase	461	10	1.09405e-45	0.761	10	P:brassinosteroid biosynthetic process; P:methionine biosynthetic process; F:protein serine/threonine/tyrosine kinase activity; C:plasmodesma; P:acetyl-CoA metabolic process; P:RNA splicing, via endonucleolytic cleavage and ligation; C:cytoplasm; P:cysteine biosynthetic process; C:plasma membrane; P:sterol biosynthetic process	EC:2.7.12.1	Coil (COILS); G3DSA:3.30.200.20 (GENE3D); PTHR23257:SF386 (PANTHER); PTHR23257 (PANTHER); IPR011009 (SUPERFAMILY)
c_unigene437	1	2	c_unigene437	0.501289	0.878009	1	1	30329.5	0	c_unigene437	c32093_g1_i1	c764_g1_i1	c32093_g1_i1		272	0			0	-		no IPS match
c_unigene438	16.53	4	c_unigene438	3.0248	-2.16901	0.36881	1	3705.5	0	c_unigene438	c20948_g3_i3	c766_g1_i1	c20948_g3_i3	mate efflux family protein 9-like	904	10	1.94947e-116	0.705	4	C:membrane; P:drug transmembrane transport; F:drug transmembrane transporter activity; F:antiporter activity	-	IPR002528 (PFAM); PTHR11206:SF87 (PANTHER); PTHR11206 (PANTHER); CYTOPLASMIC_DOMAIN (PHOBIUS); NON_CYTOPLASMIC_DOMAIN (PHOBIUS); NON_CYTOPLASMIC_DOMAIN (PHOBIUS); CYTOPLASMIC_DOMAIN (PHOBIUS); TRANSMEMBRANE (PHOBIUS); TRANSMEMBRANE (PHOBIUS); NON_CYTOPLASMIC_DOMAIN (PHOBIUS); CYTOPLASMIC_DOMAIN (PHOBIUS); TRANSMEMBRANE (PHOBIUS); TRANSMEMBRANE (PHOBIUS); TRANSMEMBRANE (PHOBIUS); NON_CYTOPLASMIC_D…
c_unigene439	2	0	c_unigene439	-7.64257	-7.76585	0.874484	1	18988	0	c_unigene439	c33601_g1_i1	c767_g1_i1	c33601_g1_i1		291	0			0	-		TMhelix (TMHMM)
c_unigene440	9	1	c_unigene440	1.58625	-3.29192	0.439346	1	4800.5	0	c_unigene440	c21962_g1_i1	c771_g1_i1	c21962_g1_i1		830	0			0	-		SIGNAL_PEPTIDE_H_REGION (PHOBIUS); SIGNAL_PEPTIDE_C_REGION (PHOBIUS); NON_CYTOPLASMIC_DOMAIN (PHOBIUS); SIGNAL_PEPTIDE (PHOBIUS); SIGNAL_PEPTIDE_N_REGION (PHOBIUS)
c_unigene441	2	6	c_unigene441	1.79377	1.46297	0.788455	1	14857	0	c_unigene441	c37495_g1_i1	c772_g1_i1	c37495_g1_i1	upf0454 protein c12orf49 homolog	553	10	2.57806e-58	0.852	0	-		no IPS match
c_unigene442	1	2	c_unigene442	0.501289	0.878009	1	1	30329.5	0	c_unigene442	c2211_g1_i1	c778_g1_i1	c2211_g1_i1	bet1-like protein at4g14600-like	339	10	6.16709e-35	0.915	1	C:plasma membrane	-	no IPS match
c_unigene443	10	7	c_unigene443	3.06593	-0.636564	0.846047	1	17722	0	c_unigene443	c5059_g1_i1	c780_g1_i1	c5059_g1_i1	inactive hydroxysteroid dehydrogenase-like protein 1	820	10	9.29484e-76	0.693	2	P:metabolic process; F:oxidoreductase activity	-	IPR002198 (PRINTS); IPR002347 (PRINTS); IPR002198 (PIRSF); IPR002198 (PFAM); IPR016040 (G3DSA:3.40.50.GENE3D); PTHR24316 (PANTHER); PTHR24316:SF68 (PANTHER); IPR020904 (PROSITE_PATTERNS); CYTOPLASMIC_DOMAIN (PHOBIUS); NON_CYTOPLASMIC_DOMAIN (PHOBIUS); TRANSMEMBRANE (PHOBIUS); SSF51735 (SUPERFAMILY); TMhelix (TMHMM)
c_unigene444	0	2	c_unigene444	-7.64257	7.52187	0.900684	1	21151	0	c_unigene444	c4689_g1_i1	c781_g1_i1	c4689_g1_i1	PREDICTED: uncharacterized protein LOC101509839 isoform X1	359	10	9.6008e-14	0.645	1	C:plasmodesma		G3DSA:3.80.10.10 (GENE3D)
c_unigene445	1	6	c_unigene445	1.29377	2.46297	0.680537	1	10700	0	c_unigene445	c26890_g1_i1	c782_g1_i1	c26890_g1_i1	disease resistance protein rga3-like	331	10	3.08088e-15	0.594	1	F:ADP binding		IPR002182 (PFAM); PTHR23155 (PANTHER); PTHR23155:SF419 (PANTHER); IPR027417 (SUPERFAMILY)
c_unigene446	10.61	6	c_unigene446	2.99745	-0.944381	0.733591	1	12681.5	0	c_unigene446	c20747_g1_i4	c786_g1_i1	c20747_g1_i4	uncharacterized membrane	1037	10	7.20141e-54	0.79	4	C:vacuolar membrane; C:plasmodesma; C:chloroplast envelope; C:plasma membrane	-	IPR003864 (PFAM); PTHR13018 (PANTHER); PTHR13018:SF22 (PANTHER); TRANSMEMBRANE (PHOBIUS); NON_CYTOPLASMIC_DOMAIN (PHOBIUS); CYTOPLASMIC_DOMAIN (PHOBIUS); TRANSMEMBRANE (PHOBIUS); NON_CYTOPLASMIC_DOMAIN (PHOBIUS); TMhelix (TMHMM); TMhelix (TMHMM)
c_unigene447	2	5	c_unigene447	1.66225	1.19994	0.859426	1	18218	0	c_unigene447	c23305_g1_i1	c787_g1_i1	c23305_g1_i1		425	0			0	-		no IPS match
c_unigene448	5	0	c_unigene448	-7.64257	-9.08777	0.555277	1	7192.5	0	c_unigene448	c3134_g1_i1	c789_g1_i1	c3134_g1_i1		373	0			0	-		no IPS match
c_unigene449	5	7	c_unigene449	2.56593	0.363436	0.967513	1	24780	0	c_unigene449	c3134_g1_i1	c789_g1_i2	c3134_g1_i1		373	0			0	-		no IPS match
c_unigene450	9	4	c_unigene450	2.58625	-1.29192	0.70697	1	11761	0	c_unigene450	c30209_g1_i1	c790_g1_i1	c30209_g1_i1	lysophospholipid acyltransferase	509	10	3.69808e-80	0.907	6	F:lysophospholipid acyltransferase activity; F:1-acylglycerophosphocholine O-acyltransferase activity; C:plasma membrane; P:triglyceride biosynthetic process; C:integral component of membrane; C:endoplasmic reticulum	EC:2.3.1.23	no IPS match
c_unigene451	0	3	c_unigene451	-7.64257	8.10683	0.793385	1	15371	0	c_unigene451	c39694_g1_i1	c793_g1_i1	c39694_g1_i1	calcineurin-like metallo-phosphoesterase superfamily	300	10	2.29675e-18	0.642	0	-		no IPS match
c_unigene452	7	4	c_unigene452	2.40497	-0.929345	0.829156	1	16876	0	c_unigene452	c5885_g1_i1	c799_g1_i1	c5885_g1_i1	probable wrky transcription factor 65-like	456	10	3.8925e-25	0.582	3	P:regulation of transcription, DNA-templated; F:sequence-specific DNA binding; F:sequence-specific DNA binding transcription factor activity		no IPS match
c_unigene453	1	2	c_unigene453	0.501289	0.878009	1	1	30329.5	0	c_unigene453	c24179_g1_i1	c800_g1_i1	c24179_g1_i1		214	0			0	-		no IPS match
c_unigene454	3	5	c_unigene454	1.95473	0.614975	0.948637	1	23830	0	c_unigene454	c40434_g1_i1	c801_g1_i1	c40434_g1_i1		445	0			0	-		NON_CYTOPLASMIC_DOMAIN (PHOBIUS); TRANSMEMBRANE (PHOBIUS); TRANSMEMBRANE (PHOBIUS); CYTOPLASMIC_DOMAIN (PHOBIUS); NON_CYTOPLASMIC_DOMAIN (PHOBIUS); TMhelix (TMHMM)
c_unigene455	16	16	c_unigene455	4.00129	-0.121991	0.985714	1	26123	0	c_unigene455	c1631_g1_i1	c802_g1_i1	c1631_g1_i1	calcium-binding ef hand family protein	1056	10	5.24565e-119	0.773	4	C:endomembrane system; C:cytoplasmic part; C:intracellular membrane-bounded organelle; F:calcium ion binding	-	IPR002048 (SMART); IPR011992 (G3DSA:1.10.238.GENE3D); IPR002048 (PFAM); PF13833 (PFAM); PTHR10827 (PANTHER); PTHR10827:SF49 (PANTHER); IPR018247 (PROSITE_PATTERNS); IPR018247 (PROSITE_PATTERNS); IPR018247 (PROSITE_PATTERNS); CYTOPLASMIC_DOMAIN (PHOBIUS); NON_CYTOPLASMIC_DOMAIN (PHOBIUS); TRANSMEMBRANE (PHOBIUS); IPR002048 (PROSITE_PROFILES); IPR002048 (PROSITE_PROFILES); IPR002048 (PROSITE_PROFIL…
c_unigene456	4	2	c_unigene456	1.50129	-1.12199	0.89066	1	20240.5	0	c_unigene456	c42460_g1_i1	c803_g1_i1	c42460_g1_i1		230	0			0	-		SIGNAL_PEPTIDE (PHOBIUS); SIGNAL_PEPTIDE_C_REGION (PHOBIUS); SIGNAL_PEPTIDE_N_REGION (PHOBIUS); NON_CYTOPLASMIC_DOMAIN (PHOBIUS); SIGNAL_PEPTIDE_H_REGION (PHOBIUS); SignalP-noTM (SIGNALP_GRAM_NEGATIVE); SignalP-TM (SIGNALP_GRAM_POSITIVE)
c_unigene457	1	1	c_unigene457	0.00128902	-0.121991	1	1	30329.5	0	c_unigene457	c24899_g1_i1	c804_g1_i1	c24899_g1_i1	hypothetical protein VITISV_036034	202	6	2.42736e-10	0.595	2	F:nucleic acid binding; F:DNA binding		no IPS match
c_unigene458	4	4	c_unigene458	2.00129	-0.121991	1	1	30329.5	0	c_unigene458	c32539_g1_i1	c806_g1_i1	c32539_g1_i1	receptor protein kinase clavata1-like	615	10	8.70078e-93	0.814	8	F:identical protein binding; P:regulation of meristem structural organization; F:protein self-association; P:protein phosphorylation; F:ATP binding; F:receptor serine/threonine kinase binding; C:integral component of membrane; F:protein serine/threonine kinase activity	EC:2.7.11	IPR003591 (SMART); IPR001611 (PFAM); IPR001611 (PFAM); G3DSA:3.80.10.10 (GENE3D); PTHR24420:SF584 (PANTHER); PTHR24420 (PANTHER); SSF52058 (SUPERFAMILY)
c_unigene459	16	15	c_unigene459	3.95473	-0.2151	0.946003	1	23665	0	c_unigene459	c26113_g1_i1	c807_g1_i1	c26113_g1_i1	protein yls7-like	1080	10	5.93608e-145	0.835	1	C:chloroplast	-	SIGNAL_PEPTIDE_H_REGION (PHOBIUS); NON_CYTOPLASMIC_DOMAIN (PHOBIUS); SIGNAL_PEPTIDE_C_REGION (PHOBIUS); SIGNAL_PEPTIDE_N_REGION (PHOBIUS); SIGNAL_PEPTIDE (PHOBIUS); SignalP-TM (SIGNALP_GRAM_POSITIVE); SignalP-noTM (SIGNALP_EUK)
c_unigene460	5	4	c_unigene460	2.16225	-0.443919	0.97133	1	25017	0	c_unigene460	c23919_g1_i1	c809_g1_i1	c23919_g1_i1	thaumatin-like protein	414	10	6.23734e-68	0.781	0	-		IPR001938 (PRINTS); IPR001938 (PIRSF); IPR001938 (SMART); IPR001938 (G3DSA:2.60.110.GENE3D); IPR001938 (PFAM); PTHR31048:SF8 (PANTHER); IPR001938 (PANTHER); SIGNAL_PEPTIDE_N_REGION (PHOBIUS); SIGNAL_PEPTIDE_C_REGION (PHOBIUS); SIGNAL_PEPTIDE_H_REGION (PHOBIUS); NON_CYTOPLASMIC_DOMAIN (PHOBIUS); SIGNAL_PEPTIDE (PHOBIUS); IPR001938 (PROSITE_PROFILES); SignalP-TM (SIGNALP_GRAM_POSITIVE); SignalP-noT…
c_unigene461	1	3	c_unigene461	0.79377	1.46297	0.920376	1	22404.5	0	c_unigene461	c3999_g1_i1	c810_g1_i1	c3999_g1_i1	cysteinyl-trna synthetase-like	253	10	3.42123e-17	0.855	5	F:cysteine-tRNA ligase activity; P:cysteinyl-tRNA aminoacylation; F:ATP binding; P:response to cadmium ion; C:cytoplasm	EC:6.1.1.16	IPR009080 (SUPERFAMILY)
c_unigene462	6	6	c_unigene462	2.58625	-0.121991	1	1	30329.5	0	c_unigene462	c33818_g1_i1	c813_g1_i1	c33818_g1_i1	leucine-rich repeat receptor protein kinase exs	257	10	1.10336e-12	0.685	1	F:catalytic activity	-	G3DSA:3.80.10.10 (GENE3D); IPR013210 (PFAM); PTHR24420:SF637 (PANTHER); PTHR24420 (PANTHER); SIGNAL_PEPTIDE_C_REGION (PHOBIUS); NON_CYTOPLASMIC_DOMAIN (PHOBIUS); SIGNAL_PEPTIDE_H_REGION (PHOBIUS); SIGNAL_PEPTIDE_N_REGION (PHOBIUS); SIGNAL_PEPTIDE (PHOBIUS); TMhelix (TMHMM)
c_unigene463	22	5	c_unigene463	3.39197	-2.25949	0.293094	1	2717	0	c_unigene463	c2699_g1_i1	c814_g1_i1	c2699_g1_i1	calcium lipid binding	2056	10	0	0.751	0	-		PTHR10774 (PANTHER); PTHR10774:SF50 (PANTHER); NON_CYTOPLASMIC_DOMAIN (PHOBIUS); TRANSMEMBRANE (PHOBIUS); CYTOPLASMIC_DOMAIN (PHOBIUS); TMhelix (TMHMM)
c_unigene464	2	9	c_unigene464	2.08625	2.04793	0.6059	1	8496	0	c_unigene464	c27222_g1_i1	c816_g1_i1	c27222_g1_i1	expansin protein	351	10	3.49884e-46	0.861	4	C:extracellular region; C:cell wall; P:plant-type cell wall organization; C:membrane	-	IPR007118 (PRINTS); IPR009009 (PFAM); IPR014733 (G3DSA:2.40.40.GENE3D); PTHR31867:SF4 (PANTHER); PTHR31867 (PANTHER); SIGNAL_PEPTIDE_N_REGION (PHOBIUS); SIGNAL_PEPTIDE_H_REGION (PHOBIUS); SIGNAL_PEPTIDE (PHOBIUS); SIGNAL_PEPTIDE_C_REGION (PHOBIUS); NON_CYTOPLASMIC_DOMAIN (PHOBIUS); IPR007112 (PROSITE_PROFILES); SignalP-TM (SIGNALP_GRAM_POSITIVE); SignalP-noTM (SIGNALP_EUK); SignalP-noTM (SIGNALP_…
c_unigene465	5	6	c_unigene465	2.45473	0.141044	1	1	30329.5	0	c_unigene465	c38812_g1_i1	c818_g1_i1	c38812_g1_i1	ubiquitin carboxyl-terminal hydrolase 22-like	443	10	9.66173e-19	0.666	1	F:hydrolase activity	-	IPR013083 (G3DSA:3.30.40.GENE3D); TRANSMEMBRANE (PHOBIUS); NON_CYTOPLASMIC_DOMAIN (PHOBIUS); CYTOPLASMIC_DOMAIN (PHOBIUS)
c_unigene466	15	21	c_unigene466	4.15089	0.363436	0.868801	1	18637	0	c_unigene466	c8098_g2_i1	c820_g1_i1	c8098_g2_i1	harpin-induced family protein	467	10	2.41761e-52	0.657	2	C:plasmodesma; C:plant-type cell wall		IPR004864 (PFAM); PTHR31415:SF0 (PANTHER); PTHR31415 (PANTHER); NON_CYTOPLASMIC_DOMAIN (PHOBIUS); TRANSMEMBRANE (PHOBIUS); CYTOPLASMIC_DOMAIN (PHOBIUS); TMhelix (TMHMM)
c_unigene467	0	18	c_unigene467	-7.64257	10.6918	0.105377	1	999.5	0	c_unigene467	c5_g1_i1	c821_g1_i1	c5_g1_i1		345	0			0	-		no IPS match
c_unigene468	2	3	c_unigene468	1.29377	0.462972	1	1	30329.5	0	c_unigene468	c35749_g1_i1	c823_g1_i1	c35749_g1_i1		219	0			0	-		no IPS match
c_unigene469	1	1	c_unigene469	0.00128902	-0.121991	1	1	30329.5	0	c_unigene469	c33868_g1_i1	c824_g1_i1	c33868_g1_i1		305	0			0	-		no IPS match
c_unigene470	1	0	c_unigene470	-7.64257	-6.76585	0.994587	1	27255	0	c_unigene470	c42139_g1_i1	c827_g1_i1	c42139_g1_i1		374	0			0	-		no IPS match
c_unigene471	1	5	c_unigene471	1.16225	2.19994	0.754095	1	13466	0	c_unigene471	c3492_g1_i1	c829_g1_i1	c3492_g1_i1	probable lrr receptor-like serine threonine-protein kinase at2g24230-like	399	10	4.5873e-41	0.697	3	P:phosphorylation; F:kinase activity; F:protein binding	-	PR00019 (PRINTS); IPR025875 (PFAM); G3DSA:3.80.10.10 (GENE3D); PF13516 (PFAM); IPR001611 (PFAM); PTHR24420:SF536 (PANTHER); PTHR24420 (PANTHER); IPR001611 (PROSITE_PROFILES); IPR001611 (PROSITE_PROFILES); IPR001611 (PROSITE_PROFILES); IPR001611 (PROSITE_PROFILES); IPR001611 (PROSITE_PROFILES); SSF52058 (SUPERFAMILY)
c_unigene472	2	6	c_unigene472	1.79377	1.46297	0.788455	1	14857	0	c_unigene472	c4972_g1_i1	c830_g1_i1	c4972_g1_i1		407	0			0	-		no IPS match
c_unigene473	3	1	c_unigene473	0.79377	-1.70695	0.884643	1	19801.5	0	c_unigene473	c38931_g1_i1	c834_g1_i1	c38931_g1_i1		559	0			0	-		no IPS match
c_unigene474	2	5	c_unigene474	1.66225	1.19994	0.859426	1	18218	0	c_unigene474	c31446_g1_i1	c835_g1_i1	c31446_g1_i1		297	0			0	-		no IPS match
c_unigene475	3	3	c_unigene475	1.58625	-0.121991	1	1	30329.5	0	c_unigene475	c34713_g1_i1	c836_g1_i1	c34713_g1_i1		444	0			0	-		no IPS match
c_unigene476	5	8	c_unigene476	2.66225	0.556081	0.906943	1	21876	0	c_unigene476	c36560_g1_i1	c846_g1_i1	c36560_g1_i1	mitochondrial transcription termination factor family isoform 2	546	10	3.77181e-39	0.657	1	C:chloroplast		no IPS match
c_unigene477	2	0	c_unigene477	-7.64257	-7.76585	0.874484	1	18988	0	c_unigene477	c38842_g1_i1	c847_g1_i1	c38842_g1_i1	hypothetical protein M569_14371, partial	270	10	3.26685e-42	0.899	1	F:protein binding		IPR019734 (SMART); IPR001440 (PFAM); IPR011990 (G3DSA:1.25.40.GENE3D); PTHR23083 (PANTHER); IPR013026 (PROSITE_PROFILES); IPR019734 (PROSITE_PROFILES); SSF48452 (SUPERFAMILY)
c_unigene478	7	8	c_unigene478	2.90497	0.0706546	1	1	30329.5	0	c_unigene478	c23180_g1_i1	c850_g1_i1	c23180_g1_i1		651	0			0	-		no IPS match
c_unigene479	0	1	c_unigene479	-7.64257	6.52187	1	1	30329.5	0	c_unigene479	c3453_g1_i2	c852_g1_i1	c3453_g1_i2		421	0			0	-		no IPS match
c_unigene480	1	2	c_unigene480	0.501289	0.878009	1	1	30329.5	0	c_unigene480	c10805_g1_i1	c858_g1_i1	c10805_g1_i1		310	0			0	-		no IPS match
c_unigene481	6	7	c_unigene481	2.69745	0.100402	1	1	30329.5	0	c_unigene481	c1934_g1_i1	c859_g1_i1	c1934_g1_i1	kn1-like family protein	853	10	9.13376e-140	0.825	4	P:regulation of transcription, DNA-templated; F:sequence-specific DNA binding transcription factor activity; F:sequence-specific DNA binding; C:nucleus	-	IPR001356 (SMART); IPR005540 (PFAM); IPR005541 (PFAM); IPR009057 (G3DSA:1.10.10.GENE3D); IPR008422 (PFAM); IPR005539 (PFAM); PTHR11850 (PANTHER); PTHR11850:SF64 (PANTHER); IPR017970 (PROSITE_PATTERNS); IPR005539 (PROSITE_PROFILES); IPR001356 (PROSITE_PROFILES); IPR009057 (SUPERFAMILY)
c_unigene482	3	4	c_unigene482	1.79377	0.293047	1	1	30329.5	0	c_unigene482	c23666_g1_i1	c861_g1_i1	c23666_g1_i1	nuclear pore complex protein nup188b	403	10	3.90965e-48	0.716	0	-		PTHR31431:SF1 (PANTHER); PTHR31431 (PANTHER); TRANSMEMBRANE (PHOBIUS); NON_CYTOPLASMIC_DOMAIN (PHOBIUS); CYTOPLASMIC_DOMAIN (PHOBIUS)
c_unigene483	16	14	c_unigene483	3.90497	-0.314636	0.904902	1	21738	0	c_unigene483	c6553_g1_i1	c862_g1_i1	c6553_g1_i1	probable glycosyltransferase at5g03795-like	951	10	0	0.882	0	-		IPR004263 (PFAM); IPR004263 (PANTHER); PTHR11062:SF63 (PANTHER)
c_unigene484	5	6.71	c_unigene484	2.53541	0.302394	0.967513	1	24780	0	c_unigene484	c11199_g2_i1	c864_g1_i1	c11199_g2_i1		241	0			0	-		TRANSMEMBRANE (PHOBIUS); NON_CYTOPLASMIC_DOMAIN (PHOBIUS); CYTOPLASMIC_DOMAIN (PHOBIUS); TMhelix (TMHMM)
c_unigene485	0	2	c_unigene485	-7.64257	7.52187	0.900684	1	21151	0	c_unigene485	c34644_g1_i1	c865_g1_i1	c34644_g1_i1		284	0			0	-		SIGNAL_PEPTIDE_N_REGION (PHOBIUS); SIGNAL_PEPTIDE_C_REGION (PHOBIUS); SIGNAL_PEPTIDE_H_REGION (PHOBIUS); NON_CYTOPLASMIC_DOMAIN (PHOBIUS); SIGNAL_PEPTIDE (PHOBIUS); TMhelix (TMHMM)
c_unigene486	0	1	c_unigene486	-7.64257	6.52187	1	1	30329.5	0	c_unigene486	c34644_g1_i1	c865_g1_i2	c34644_g1_i1		284	0			0	-		SIGNAL_PEPTIDE_N_REGION (PHOBIUS); SIGNAL_PEPTIDE_C_REGION (PHOBIUS); SIGNAL_PEPTIDE_H_REGION (PHOBIUS); NON_CYTOPLASMIC_DOMAIN (PHOBIUS); SIGNAL_PEPTIDE (PHOBIUS); TMhelix (TMHMM)
c_unigene487	2	3	c_unigene487	1.29377	0.462972	1	1	30329.5	0	c_unigene487	c31209_g1_i1	c871_g1_i1	c31209_g1_i1	kinase family protein	286	10	1.36597e-25	0.915	4	C:plasmodesma; P:protein phosphorylation; F:ATP binding; F:protein serine/threonine kinase activity	EC:2.7.11	no IPS match
c_unigene488	1	1	c_unigene488	0.00128902	-0.121991	1	1	30329.5	0	c_unigene488	c31183_g1_i1	c873_g1_i1	c31183_g1_i1	PREDICTED: uncharacterized protein LOC101299147	202	10	4.77658e-20	0.767	0	-		IPR027902 (PFAM)
c_unigene489	5	5	c_unigene489	2.32322	-0.121991	1	1	30329.5	0	c_unigene489	c31181_g1_i1	c875_g1_i1	c31181_g1_i1	armadillo beta-catenin-like c2 calcium lipid-binding domain protein isoform 1	576	10	2.37651e-80	0.84	1	F:binding		IPR011989 (G3DSA:1.25.10.GENE3D); SIGNAL_PEPTIDE_N_REGION (PHOBIUS); SIGNAL_PEPTIDE_H_REGION (PHOBIUS); NON_CYTOPLASMIC_DOMAIN (PHOBIUS); SIGNAL_PEPTIDE (PHOBIUS); SIGNAL_PEPTIDE_C_REGION (PHOBIUS); SignalP-noTM (SIGNALP_EUK); IPR016024 (SUPERFAMILY)
c_unigene490	46	6	c_unigene490	4.05555	-3.06059	0.0667234	1	753.5	0	c_unigene490	c14548_g1_i1	c876_g1_i1	c14548_g1_i1	vacuolar protein sorting-associated protein 13b-like isoform x3	2376	10	2.19816e-136	0.524	0	-		IPR026847 (PANTHER); PTHR16166:SF87 (PANTHER)
c_unigene491	5	5	c_unigene491	2.32322	-0.121991	1	1	30329.5	0	c_unigene491	c2502_g1_i1	c879_g1_i1	c2502_g1_i1	serine threonine-protein kinase-like protein ccr4-like	332	10	7.58783e-10	0.64	2	F:binding; F:kinase activity	-	CYTOPLASMIC_DOMAIN (PHOBIUS); NON_CYTOPLASMIC_DOMAIN (PHOBIUS); TRANSMEMBRANE (PHOBIUS); TMhelix (TMHMM)
c_unigene492	1	3	c_unigene492	0.79377	1.46297	0.920376	1	22404.5	0	c_unigene492	c5433_g1_i1	c881_g1_i2	c5433_g1_i1	spx domain-containing family protein	456	10	1.4542e-70	0.779	10	P:response to salicylic acid; F:zinc ion binding; P:plant-type hypersensitive response; P:defense response to bacterium; P:systemic acquired resistance; P:response to nitrate; P:response to benzoic acid; P:regulation of salicylic acid metabolic process; P:salicylic acid biosynthetic process; F:protein binding	-	IPR001841 (SMART); PF13923 (PFAM); IPR013083 (G3DSA:3.30.40.GENE3D); PTHR23041:SF50 (PANTHER); PTHR23041 (PANTHER); IPR017907 (PROSITE_PATTERNS); IPR001841 (PROSITE_PROFILES); SSF57850 (SUPERFAMILY)
c_unigene493	0	3	c_unigene493	-7.64257	8.10683	0.793385	1	15371	0	c_unigene493	c25226_g1_i1	c885_g1_i1	c25226_g1_i1	mitochondrial transcription termination factor family	401	10	5.33593e-20	0.651	0	-		IPR003690 (PFAM)
c_unigene494	4	7	c_unigene494	2.40497	0.685364	0.894055	1	20439	0	c_unigene494	c41830_g1_i1	c886_g1_i2	c41830_g1_i1		381	0			0	-		no IPS match
c_unigene495	6	6	c_unigene495	2.58625	-0.121991	1	1	30329.5	0	c_unigene495	c33144_g1_i1	c889_g1_i1	c33144_g1_i1	hypothetical protein POPTR_0009s07630g	860	10	2.78854e-33	0.523	0	-		no IPS match
c_unigene496	2.35	2	c_unigene496	1.11762	-0.354651	1	1	30329.5	0	c_unigene496	c828_g1_i1	c890_g1_i2	c828_g1_i1		455	0			0	-		no IPS match
c_unigene497	2	4	c_unigene497	1.50129	0.878009	0.936109	1	23214.5	0	c_unigene497	c2192_g1_i1	c893_g1_i1	c2192_g1_i1		360	0			0	-		no IPS match
c_unigene498	14	9	c_unigene498	3.48993	-0.75942	0.760092	1	13930	0	c_unigene498	c2214_g1_i1	c895_g1_i1	c2214_g1_i1	system protein c	797	10	2.17037e-56	0.684	0	-		IPR025322 (PFAM)
c_unigene499	4	5	c_unigene499	2.16225	0.199938	1	1	30329.5	0	c_unigene499	c1555_g1_i1	c896_g1_i1	c1555_g1_i1	uncharacterized membrane protein at1g75140-like	377	9	6.65853e-10	0.7322	1	C:endoplasmic reticulum	-	no IPS match
c_unigene500	1	5	c_unigene500	1.16225	2.19994	0.754095	1	13466	0	c_unigene500	c25450_g1_i1	c897_g1_i1	c25450_g1_i1	nitrate transporter -like	477	10	2.61866e-62	0.722	5	P:nitrate transport; P:transmembrane transport; C:membrane; P:seed development; F:transporter activity	-	IPR000109 (PFAM); PTHR11654:SF20 (PANTHER); IPR000109 (PANTHER); TRANSMEMBRANE (PHOBIUS); CYTOPLASMIC_DOMAIN (PHOBIUS); CYTOPLASMIC_DOMAIN (PHOBIUS); TRANSMEMBRANE (PHOBIUS); NON_CYTOPLASMIC_DOMAIN (PHOBIUS); TRANSMEMBRANE (PHOBIUS); NON_CYTOPLASMIC_DOMAIN (PHOBIUS); IPR016196 (SUPERFAMILY); TMhelix (TMHMM); TMhelix (TMHMM); TMhelix (TMHMM)
c_unigene501	6	10	c_unigene501	2.95473	0.614975	0.864287	1	18491	0	c_unigene501	c2480_g1_i1	c903_g1_i1	c2480_g1_i1	enolase-phosphatase e1-like	622	10	4.89761e-26	0.508	0	-		Coil (COILS)
c_unigene502	14	40	c_unigene502	4.56593	1.39258	0.377115	1	3801.5	0	c_unigene502	c32959_g1_i1	c904_g1_i1	c32959_g1_i1	protein dj-1 homolog c-like	1072	10	6.83205e-146	0.848	1	P:chloroplast organization	-	IPR006287 (TIGRFAM); IPR029062 (G3DSA:3.40.50.GENE3D); IPR002818 (PFAM); PTHR11019 (PANTHER); PTHR11019:SF49 (PANTHER); TRANSMEMBRANE (PHOBIUS); NON_CYTOPLASMIC_DOMAIN (PHOBIUS); CYTOPLASMIC_DOMAIN (PHOBIUS); IPR029062 (SUPERFAMILY); IPR029062 (SUPERFAMILY)
c_unigene503	2	13	c_unigene503	2.35151	2.57845	0.423553	1	4550	0	c_unigene503	c3310_g1_i1	c905_g1_i1	c3310_g1_i1	auxin-induced protein	442	10	1.9627e-48	0.715	1	C:membrane		IPR000620 (PFAM); PTHR31218:SF15 (PANTHER); PTHR31218 (PANTHER); TRANSMEMBRANE (PHOBIUS); TRANSMEMBRANE (PHOBIUS); NON_CYTOPLASMIC_DOMAIN (PHOBIUS); CYTOPLASMIC_DOMAIN (PHOBIUS); NON_CYTOPLASMIC_DOMAIN (PHOBIUS); TRANSMEMBRANE (PHOBIUS); CYTOPLASMIC_DOMAIN (PHOBIUS); CYTOPLASMIC_DOMAIN (PHOBIUS); TRANSMEMBRANE (PHOBIUS); SSF103481 (SUPERFAMILY); TMhelix (TMHMM); TMhelix (TMHMM); TMhelix (TMHMM); …
c_unigene504	21	6	c_unigene504	3.48993	-1.92935	0.364907	1	3659	0	c_unigene504	c8105_g1_i1	c906_g1_i1	c8105_g1_i1	awpm-19-like membrane family protein	688	10	1.17229e-75	0.784	0	-		IPR008390 (PFAM); CYTOPLASMIC_DOMAIN (PHOBIUS); TRANSMEMBRANE (PHOBIUS); NON_CYTOPLASMIC_DOMAIN (PHOBIUS); TRANSMEMBRANE (PHOBIUS); CYTOPLASMIC_DOMAIN (PHOBIUS); TRANSMEMBRANE (PHOBIUS); NON_CYTOPLASMIC_DOMAIN (PHOBIUS); TRANSMEMBRANE (PHOBIUS); CYTOPLASMIC_DOMAIN (PHOBIUS); TMhelix (TMHMM); TMhelix (TMHMM); TMhelix (TMHMM); TMhelix (TMHMM)
c_unigene505	18	17	c_unigene505	4.12998	-0.204453	0.943225	1	23552.5	0	c_unigene505	c9669_g1_i1	c908_g1_i1	c9669_g1_i1	graves disease carrier	1346	10	5.23673e-178	0.87	4	C:integral component of membrane; P:coenzyme A transmembrane transport; C:mitochondrial inner membrane; F:coenzyme A transmembrane transporter activity	-	IPR002067 (PRINTS); IPR002167 (PRINTS); IPR018108 (PFAM); IPR023395 (G3DSA:1.50.40.GENE3D); PTHR24089 (PANTHER); PTHR24089:SF245 (PANTHER); IPR018108 (PROSITE_PROFILES); IPR018108 (PROSITE_PROFILES); IPR018108 (PROSITE_PROFILES); IPR023395 (SUPERFAMILY)
c_unigene506	17.66	18	c_unigene506	4.15746	-0.094479	0.980291	1	25573	0	c_unigene506	c11188_g1_i2	c909_g1_i1	c11188_g1_i2		564	0			0	-		SIGNAL_PEPTIDE_N_REGION (PHOBIUS); SIGNAL_PEPTIDE (PHOBIUS); TRANSMEMBRANE (PHOBIUS); NON_CYTOPLASMIC_DOMAIN (PHOBIUS); SIGNAL_PEPTIDE_H_REGION (PHOBIUS); SIGNAL_PEPTIDE_C_REGION (PHOBIUS); CYTOPLASMIC_DOMAIN (PHOBIUS); TMhelix (TMHMM)
c_unigene507	2	4	c_unigene507	1.50129	0.878009	0.936109	1	23214.5	0	c_unigene507	c22483_g1_i1	c910_g1_i1	c22483_g1_i1		405	0			0	-		no IPS match
c_unigene508	1	2	c_unigene508	0.501289	0.878009	1	1	30329.5	0	c_unigene508	c37635_g1_i1	c911_g1_i1	c37635_g1_i1	PREDICTED: uncharacterized protein LOC102591693 isoform X1	558	2	3.77431e-14	0.56	0	-		no IPS match
c_unigene509	7	1	c_unigene509	1.40497	-2.92935	0.557572	1	7311.5	0	c_unigene509	c37528_g1_i1	c912_g1_i2	c37528_g1_i1		578	0			0	-		no IPS match
c_unigene510	2	4	c_unigene510	1.50129	0.878009	0.936109	1	23214.5	0	c_unigene510	c33310_g1_i1	c913_g1_i1	c33310_g1_i1		295	0			0	-		no IPS match
c_unigene511	3	3	c_unigene511	1.58625	-0.121991	1	1	30329.5	0	c_unigene511	c41333_g1_i1	c914_g1_i1	c41333_g1_i1	cytochrome p450 704c1-like	371	10	2.24123e-61	0.862	5	F:heme binding; C:endoplasmic reticulum; F:iron ion binding; F:aromatase activity; P:oxidation-reduction process	EC:1.14.14.1	IPR001128 (G3DSA:1.10.630.GENE3D); IPR001128 (PFAM); PTHR24296 (PANTHER); PTHR24296:SF4 (PANTHER); IPR001128 (SUPERFAMILY)
c_unigene512	4	2	c_unigene512	1.50129	-1.12199	0.89066	1	20240.5	0	c_unigene512	c4605_g1_i2	c915_g1_i1	c4605_g1_i2		259	0			0	-		NON_CYTOPLASMIC_DOMAIN (PHOBIUS); TRANSMEMBRANE (PHOBIUS); CYTOPLASMIC_DOMAIN (PHOBIUS); TMhelix (TMHMM)
c_unigene513	0	1	c_unigene513	-7.64257	6.52187	1	1	30329.5	0	c_unigene513	c4605_g1_i1	c915_g1_i2	c4605_g1_i1		277	0			0	-		TRANSMEMBRANE (PHOBIUS); NON_CYTOPLASMIC_DOMAIN (PHOBIUS); CYTOPLASMIC_DOMAIN (PHOBIUS); TMhelix (TMHMM)
c_unigene514	1	5	c_unigene514	1.16225	2.19994	0.754095	1	13466	0	c_unigene514	c7998_g1_i1	c916_g1_i1	c7998_g1_i1	imbibition partial	374	10	2.24888e-12	0.783	2	F:catalytic activity; P:metabolic process	-	no IPS match
c_unigene515	0	4	c_unigene515	-7.64257	8.52187	0.693712	1	11151.5	0	c_unigene515	c34681_g1_i1	c917_g1_i1	c34681_g1_i1		213	0			0	-		no IPS match
c_unigene516	1	0	c_unigene516	-7.64257	-6.76585	0.994587	1	27255	0	c_unigene516	c11168_g1_i1	c918_g1_i1	c11168_g1_i1		297	0			0	-		no IPS match
c_unigene517	0	7	c_unigene517	-7.64257	9.32922	0.457445	1	5142.5	0	c_unigene517	c40822_g1_i1	c919_g1_i1	c40822_g1_i1	snap25 homologous protein snap33-like	287	10	1.40673e-15	0.694	2	P:response to external stimulus; C:cytoplasmic part	-	no IPS match
c_unigene518	5	1	c_unigene518	1.16225	-2.44392	0.70514	1	11631	0	c_unigene518	c33181_g1_i1	c920_g1_i1	c33181_g1_i1	male sterility	468	10	1.23838e-42	0.736	2	P:metabolic process; F:fatty-acyl-CoA reductase (alcohol-forming) activity	-	IPR016040 (G3DSA:3.40.50.GENE3D); IPR013120 (PFAM); PTHR11011:SF25 (PANTHER); IPR026055 (PANTHER); SSF51735 (SUPERFAMILY)
c_unigene519	10	3	c_unigene519	2.45473	-1.85896	0.57661	1	7671.5	0	c_unigene519	c12034_g1_i1	c920_g2_i1	c12034_g1_i1	fatty acyl- reductase 3-like	981	10	4.06972e-117	0.756	1	P:metabolic process	-	no IPS match
c_unigene520	0	0	c_unigene520	-7.64257	-0.121991	1	1	30329.5	0	c_unigene520	c30152_g1_i1	c922_g1_i1	c30152_g1_i1		243	0			0	-		G3DSA:3.80.10.10 (GENE3D); SSF52058 (SUPERFAMILY)
c_unigene521	8.69	12	c_unigene521	3.35345	0.343616	0.94344	1	23576	0	c_unigene521	c2903_g1_i2	c923_g1_i1	c2903_g1_i2	ribosomal protein l7ae l30e s12e gadd45	1027	10	3.38219e-52	0.675	1	C:ribosome		IPR029064 (G3DSA:3.30.1330.GENE3D); IPR004038 (PFAM); PTHR21596:SF10 (PANTHER); PTHR21596 (PANTHER); IPR029064 (SUPERFAMILY)
c_unigene522	6.31	12	c_unigene522	3.12259	0.805332	0.765859	1	14103.5	0	c_unigene522	c2903_g1_i1	c923_g1_i1	c2903_g1_i1	ribosomal protein l7ae l30e s12e gadd45	920	10	1.20428e-52	0.686	1	C:ribosome		IPR004038 (PFAM); IPR029064 (G3DSA:3.30.1330.GENE3D); PTHR21596:SF10 (PANTHER); PTHR21596 (PANTHER); IPR029064 (SUPERFAMILY)
c_unigene523	2	5	c_unigene523	1.66225	1.19994	0.859426	1	18218	0	c_unigene523	c32811_g1_i1	c925_g1_i1	c32811_g1_i1	hypothetical protein M569_06538, partial	465	10	1.03262e-21	0.803	0	-		no IPS match
c_unigene524	5	6	c_unigene524	2.45473	0.141044	1	1	30329.5	0	c_unigene524	c37685_g1_i1	c926_g1_i1	c37685_g1_i1	nadh-plastoquinone oxidoreductase subunit 4	539	10	1.88226e-08	0.532	1	C:intracellular part	-	NON_CYTOPLASMIC_DOMAIN (PHOBIUS); TRANSMEMBRANE (PHOBIUS); CYTOPLASMIC_DOMAIN (PHOBIUS); TMhelix (TMHMM)
c_unigene525	2	4	c_unigene525	1.50129	0.878009	0.936109	1	23214.5	0	c_unigene525	c30946_g1_i1	c927_g1_i1	c30946_g1_i1		246	0			0	-		no IPS match
c_unigene526	6	29	c_unigene526	3.72276	2.15103	0.269062	1	2505.5	0	c_unigene526	c391_g1_i1	c931_g1_i1	c391_g1_i1	dead-box atp-dependent rna helicase 29-like	544	10	3.57324e-64	0.834	5	F:RNA binding; F:ATP-dependent helicase activity; P:ATP catabolic process; F:ATP binding; C:nucleus	-	IPR011545 (PFAM); IPR027417 (G3DSA:3.40.50.GENE3D); PTHR24031:SF71 (PANTHER); PTHR24031 (PANTHER); IPR014014 (PROSITE_PROFILES); IPR014001 (PROSITE_PROFILES); IPR027417 (SUPERFAMILY)
c_unigene527	13	10	c_unigene527	3.51247	-0.500502	0.855906	1	18049.5	0	c_unigene527	c2904_g1_i1	c936_g1_i1	c2904_g1_i1	receptor-like protein kinase feronia-like	838	10	5.63798e-72	0.632	1	F:transferase activity, transferring phosphorus-containing groups	-	IPR024788 (PFAM); NON_CYTOPLASMIC_DOMAIN (PHOBIUS); TRANSMEMBRANE (PHOBIUS); CYTOPLASMIC_DOMAIN (PHOBIUS); TMhelix (TMHMM)
c_unigene528	4	0	c_unigene528	-7.64257	-8.76585	0.648845	1	9689	0	c_unigene528	c26634_g1_i1	c937_g1_i1	c26634_g1_i1	calmodulin binding	426	10	1.25071e-25	0.78	0	-		IPR003676 (PFAM); PTHR31374 (PANTHER); PTHR31374:SF3 (PANTHER)
c_unigene529	6	24	c_unigene529	3.58625	1.87801	0.366231	1	3673	0	c_unigene529	c3493_g1_i1	c938_g1_i1	c3493_g1_i1	PREDICTED: uncharacterized protein LOC101226109	709	10	1.1826e-83	0.825	0	-		IPR026854 (PFAM); IPR026728 (PANTHER); PTHR22774:SF11 (PANTHER)
c_unigene530	3	18	c_unigene530	2.87873	2.46297	0.341426	1	3335	0	c_unigene530	c29344_g1_i1	c941_g1_i1	c29344_g1_i1	vacuolar protein sorting-associated protein	604	10	1.93674e-74	0.769	0	-		no IPS match
c_unigene531	4	2	c_unigene531	1.50129	-1.12199	0.89066	1	20240.5	0	c_unigene531	c26966_g1_i1	c942_g1_i1	c26966_g1_i1	g-type lectin s-receptor-like serine threonine-protein kinase at4g27290-like	377	10	6.50533e-44	0.64	2	F:transferase activity, transferring phosphorus-containing groups; P:recognition of pollen	-	IPR000858 (PFAM); IPR013227 (PFAM); IPR003609 (PROSITE_PROFILES)
c_unigene532	2	5	c_unigene532	1.66225	1.19994	0.859426	1	18218	0	c_unigene532	c25492_g1_i1	c943_g1_i1	c25492_g1_i1		241	0			0	-		no IPS match
c_unigene533	4	8	c_unigene533	2.50129	0.878009	0.833546	1	17062	0	c_unigene533	c31128_g1_i1	c944_g1_i1	c31128_g1_i1	protein phr1-like 1-like	478	8	5.08857e-19	0.6413	3	F:chromatin binding; F:DNA binding; C:nucleus		IPR025756 (PFAM)
c_unigene534	9	9	c_unigene534	3.17121	-0.121991	1	1	30329.5	0	c_unigene534	c2875_g1_i1	c945_g1_i1	c2875_g1_i1	prolyl 4-hydroxylase subunit alpha-1	705	10	1.46722e-66	0.77	4	F:L-ascorbic acid binding; F:iron ion binding; F:oxidoreductase activity, acting on paired donors, with incorporation or reduction of molecular oxygen, 2-oxoglutarate as one donor, and incorporation of one atom each of oxygen into both donors; P:oxidation-reduction process	EC:1.14.11	PTHR10869 (PANTHER); PTHR10869:SF52 (PANTHER); NON_CYTOPLASMIC_DOMAIN (PHOBIUS); CYTOPLASMIC_DOMAIN (PHOBIUS); TRANSMEMBRANE (PHOBIUS); TMhelix (TMHMM)
c_unigene535	2	6	c_unigene535	1.79377	1.46297	0.788455	1	14857	0	c_unigene535	c32172_g1_i1	c946_g1_i1	c32172_g1_i1	focadhesin-like isoform x1	505	10	7.4479e-63	0.765	0	-		IPR022542 (PFAM); PTHR16212:SF4 (PANTHER); PTHR16212 (PANTHER)
c_unigene536	1	5	c_unigene536	1.16225	2.19994	0.754095	1	13466	0	c_unigene536	c22905_g1_i1	c948_g1_i1	c22905_g1_i1	auxin-responsive gh3 family protein	220	10	1.94299e-21	0.72	3	P:metabolic process; F:indole-3-acetic acid amido synthetase activity; P:response to auxin		IPR004993 (PFAM); PTHR31901:SF4 (PANTHER); PTHR31901 (PANTHER)
c_unigene537	2	2	c_unigene537	1.00129	-0.121991	1	1	30329.5	0	c_unigene537	c38583_g1_i1	c951_g1_i1	c38583_g1_i1	disease resistance protein family	290	10	2.57703e-12	0.609	2	P:defense response; F:ADP binding		G3DSA:3.80.10.10 (GENE3D); SSF52047 (SUPERFAMILY)
c_unigene538	25	17	c_unigene538	4.36695	-0.678384	0.703717	1	11537	0	c_unigene538	c25550_g1_i1	c951_g2_i1	c25550_g1_i1	disease resistance protein at1g50180-like	1443	10	1.17558e-78	0.527	1	F:ADP binding		PR00364 (PRINTS); IPR002182 (PFAM); G3DSA:3.80.10.10 (GENE3D); PTHR23155 (PANTHER); PTHR23155:SF445 (PANTHER); IPR027417 (SUPERFAMILY); SSF52058 (SUPERFAMILY)
c_unigene539	3	0	c_unigene539	-7.64257	-8.35081	0.755927	1	13722	0	c_unigene539	c25545_g1_i1	c952_g1_i1	c25545_g1_i1		463	0			0	-		no IPS match
c_unigene540	4	1	c_unigene540	1.00129	-2.12199	0.790883	1	15058	0	c_unigene540	c22230_g1_i1	c956_g1_i1	c22230_g1_i1		420	0			0	-		CYTOPLASMIC_DOMAIN (PHOBIUS); TRANSMEMBRANE (PHOBIUS); NON_CYTOPLASMIC_DOMAIN (PHOBIUS)
c_unigene541	1	11	c_unigene541	1.731	3.33744	0.402048	1	4209.5	0	c_unigene541	c42850_g1_i1	c957_g1_i1	c42850_g1_i1		277	0			0	-		no IPS match
c_unigene542	9	5	c_unigene542	2.74722	-0.969987	0.776798	1	14396.5	0	c_unigene542	c1627_g1_i1	c958_g1_i1	c1627_g1_i1	vacuolar atp synthase subunit g	665	10	7.16281e-36	0.693	3	P:proton transport; F:hydrolase activity, acting on acid anhydrides, catalyzing transmembrane movement of substances; C:vacuolar proton-transporting V-type ATPase complex	-	Coil (COILS); PF03179 (PFAM); IPR005124 (TIGRFAM); IPR005124 (PANTHER)
c_unigene543	5	3	c_unigene543	1.95473	-0.858956	0.89466	1	20556	0	c_unigene543	c29106_g1_i1	c963_g1_i1	c29106_g1_i1	PREDICTED: uncharacterized protein LOC101254835	699	10	7.1058e-96	0.78	0	-		no IPS match
c_unigene544	6	6	c_unigene544	2.58625	-0.121991	1	1	30329.5	0	c_unigene544	c6362_g1_i2	c964_g1_i1	c6362_g1_i2	u-box domain-containing protein 40-like	723	10	2.59483e-115	0.818	4	F:ubiquitin-protein ligase activity; C:ubiquitin ligase complex; P:protein ubiquitination; F:protein binding	EC:6.3.2.19	IPR000225 (SMART); IPR000225 (PFAM); IPR011989 (G3DSA:1.25.10.GENE3D); PTHR23315:SF71 (PANTHER); PTHR23315 (PANTHER); IPR000225 (PROSITE_PROFILES); IPR016024 (SUPERFAMILY)
c_unigene545	3	1	c_unigene545	0.79377	-1.70695	0.884643	1	19801.5	0	c_unigene545	c39615_g1_i1	c965_g1_i1	c39615_g1_i1	probable ccr4-associated factor 1 homolog 9-like	271	10	1.11429e-40	0.77	5	F:nucleic acid binding; P:RNA phosphodiester bond hydrolysis; P:defense response to other organism; F:3'-5' exonuclease activity; C:nucleus	-	IPR006941 (PFAM); IPR012337 (G3DSA:3.30.420.GENE3D); PTHR10797 (PANTHER); IPR012337 (SUPERFAMILY)
c_unigene546	3	3	c_unigene546	1.58625	-0.121991	1	1	30329.5	0	c_unigene546	c2878_g1_i1	c966_g1_i1	c2878_g1_i1	cytochrome p450	272	10	8.1412e-30	0.773	5	F:heme binding; F:oxidoreductase activity, acting on paired donors, with incorporation or reduction of molecular oxygen; F:monooxygenase activity; F:iron ion binding; P:oxidation-reduction process	-	IPR002401 (PRINTS); IPR001128 (PFAM); IPR001128 (G3DSA:1.10.630.GENE3D); PTHR24298 (PANTHER); PTHR24298:SF51 (PANTHER); IPR001128 (SUPERFAMILY)
c_unigene547	5	11	c_unigene547	2.89197	1.01551	0.74658	1	13048	0	c_unigene547	c6501_g1_i1	c967_g1_i1	c6501_g1_i1	set domain-containing isoform 3	635	10	1.52295e-48	0.596	0	-		no IPS match
c_unigene548	3	2	c_unigene548	1.29377	-0.706953	0.98042	1	25764	0	c_unigene548	c1025_g1_i1	c968_g1_i1	c1025_g1_i1		210	0			0	-		no IPS match
c_unigene549	1	1	c_unigene549	0.00128902	-0.121991	1	1	30329.5	0	c_unigene549	c30175_g1_i1	c969_g1_i1	c30175_g1_i1		326	0			0	-		SIGNAL_PEPTIDE_H_REGION (PHOBIUS); NON_CYTOPLASMIC_DOMAIN (PHOBIUS); SIGNAL_PEPTIDE_C_REGION (PHOBIUS); SIGNAL_PEPTIDE (PHOBIUS); SIGNAL_PEPTIDE_N_REGION (PHOBIUS)
c_unigene550	0	7	c_unigene550	-7.64257	9.32922	0.457445	1	5142.5	0	c_unigene550	c21010_g1_i1	c970_g1_i1	c21010_g1_i1		1585	0			0	-		CYTOPLASMIC_DOMAIN (PHOBIUS); NON_CYTOPLASMIC_DOMAIN (PHOBIUS); TRANSMEMBRANE (PHOBIUS)
c_unigene551	21	15	c_unigene551	4.15089	-0.607417	0.756606	1	13849.5	0	c_unigene551	c12355_g1_i1	c971_g1_i1	c12355_g1_i1	Domain of Uncharacterized protein function, putative isoform 1	1085	10	4.83173e-63	0.71	0	-		IPR019446 (PFAM); PTHR11538:SF26 (PANTHER); PTHR11538 (PANTHER); IPR029063 (SUPERFAMILY)
c_unigene552	1	6	c_unigene552	1.29377	2.46297	0.680537	1	10700	0	c_unigene552	c22200_g1_i1	c972_g1_i1	c22200_g1_i1	dna polymerase epsilon catalytic subunit a-like	264	10	1.13916e-49	0.982	7	P:DNA-dependent DNA replication; F:DNA-directed DNA polymerase activity; F:DNA binding; F:zinc ion binding; F:nucleotide binding; P:DNA repair; C:epsilon DNA polymerase complex	EC:2.7.7.7	IPR012337 (G3DSA:3.30.420.GENE3D); PTHR10670 (PANTHER); IPR029703 (PTHR10670:PANTHER); NON_CYTOPLASMIC_DOMAIN (PHOBIUS); CYTOPLASMIC_DOMAIN (PHOBIUS); TRANSMEMBRANE (PHOBIUS); IPR012337 (SUPERFAMILY); TMhelix (TMHMM)
c_unigene553	31	35	c_unigene553	5.04303	0.0530962	0.994688	1	27495	0	c_unigene553	c6948_g1_i1	c976_g1_i1	c6948_g1_i1	phosphoglycerate mutase family protein	1079	10	9.13242e-119	0.769	1	C:cytoplasmic part	-	IPR012398 (PIRSF); IPR029033 (G3DSA:3.40.50.GENE3D); IPR013078 (PFAM); PTHR16469 (PANTHER); IPR029033 (SUPERFAMILY)
c_unigene554	5	9	c_unigene554	2.74722	0.726006	0.850138	1	17877	0	c_unigene554	c38602_g1_i1	c977_g1_i1	c38602_g1_i1	ras guanine nucleotide exchange factor k-like	497	10	1.76843e-32	0.628	0	-		IPR012862 (PFAM)
c_unigene555	8	17	c_unigene555	3.54502	0.965472	0.678575	1	10609	0	c_unigene555	c23939_g1_i1	c978_g1_i1	c23939_g1_i1	uncharacterized wd repeat-containing protein alr2800-like isoform x3	533	10	1.89228e-37	0.951	1	F:protein binding		IPR015943 (G3DSA:2.130.10.GENE3D); IPR001680 (PFAM); IPR017986 (PROSITE_PROFILES); IPR017986 (SUPERFAMILY)
c_unigene556	7	1	c_unigene556	1.40497	-2.92935	0.557572	1	7311.5	0	c_unigene556	c40419_g1_i1	c980_g1_i1	c40419_g1_i1	protein iq-domain 14-like	861	10	7.19066e-105	0.771	0	-		IPR025064 (PFAM); PTHR32295:SF8 (PANTHER); PTHR32295 (PANTHER)
c_unigene557	0	5	c_unigene557	-7.64257	8.84379	0.60447	1	8415.5	0	c_unigene557	c5399_g1_i1	c981_g1_i1	c5399_g1_i1		269	0			0	-		no IPS match
c_unigene558	1	3	c_unigene558	0.79377	1.46297	0.920376	1	22404.5	0	c_unigene558	c439_g1_i1	c983_g1_i1	c439_g1_i1	---NA---	283	0			0	-		SIGNAL_PEPTIDE_N_REGION (PHOBIUS); SIGNAL_PEPTIDE_C_REGION (PHOBIUS); NON_CYTOPLASMIC_DOMAIN (PHOBIUS); SIGNAL_PEPTIDE_H_REGION (PHOBIUS); SIGNAL_PEPTIDE (PHOBIUS)
c_unigene559	28.45	11	c_unigene559	4.14618	-1.49292	0.407403	1	4310.5	0	c_unigene559	c8523_g1_i2	c985_g1_i1	c8523_g1_i2	drought responsive element binding protein 5	1618	10	9.74214e-39	0.585	5	P:regulation of transcription, DNA-templated; F:sequence-specific DNA binding transcription factor activity; F:DNA binding; C:nucleus; F:protein dimerization activity	-	Coil (COILS); IPR011598 (SMART); IPR011598 (G3DSA:4.10.280.GENE3D); IPR011598 (PFAM); PTHR12565 (PANTHER); PTHR12565:SF80 (PANTHER); IPR011598 (PROSITE_PROFILES); IPR011598 (SUPERFAMILY)
c_unigene560	6	6	c_unigene560	2.58625	-0.121991	1	1	30329.5	0	c_unigene560	c20636_g1_i3	c986_g1_i1	c20636_g1_i3		384	0			0	-		no IPS match
c_unigene561	3	5	c_unigene561	1.95473	0.614975	0.948637	1	23830	0	c_unigene561	c38943_g1_i1	c988_g1_i1	c38943_g1_i1	ankyrin repeat-containing	418	10	1.5957e-61	0.828	1	F:protein binding		IPR002110 (SMART); IPR020683 (G3DSA:1.25.40.GENE3D); IPR002110 (PFAM); IPR020683 (PFAM); PTHR24198 (PANTHER); IPR002110 (PROSITE_PROFILES); IPR002110 (PROSITE_PROFILES); IPR020683 (PROSITE_PROFILES); IPR020683 (SUPERFAMILY)
c_unigene562	10	13	c_unigene562	3.51247	0.256521	0.950187	1	23973.5	0	c_unigene562	c483_g1_i1	c989_g1_i1	c483_g1_i1	protein auxin-regulated gene involved in organ size-like	658	2	1.99421e-06	0.63	0	-		TRANSMEMBRANE (PHOBIUS); CYTOPLASMIC_DOMAIN (PHOBIUS); CYTOPLASMIC_DOMAIN (PHOBIUS); NON_CYTOPLASMIC_DOMAIN (PHOBIUS); TRANSMEMBRANE (PHOBIUS); TMhelix (TMHMM); TMhelix (TMHMM)
c_unigene563	1	2	c_unigene563	0.501289	0.878009	1	1	30329.5	0	c_unigene563	c37908_g1_i1	c990_g1_i1	c37908_g1_i1		223	0			0	-		Coil (COILS)
c_unigene564	8	16	c_unigene564	3.50129	0.878009	0.716199	1	11987	0	c_unigene564	c24688_g1_i1	c992_g1_i1	c24688_g1_i1	double-strand break repair protein mre11-like	459	10	3.83984e-50	0.947	9	P:nucleic acid phosphodiester bond hydrolysis; P:meiosis; F:endonuclease activity; F:manganese ion binding; P:double-strand break repair; C:euchromatin; C:synaptonemal complex; F:protein serine/threonine phosphatase activity; F:exonuclease activity	-	IPR004843 (PFAM); IPR029052 (G3DSA:3.60.21.GENE3D); IPR003701 (PANTHER); IPR029052 (SUPERFAMILY)
c_unigene565	22	24	c_unigene565	4.52349	0.00354036	1	1	30329.5	0	c_unigene565	c9557_g1_i1	c993_g1_i1	c9557_g1_i1	nucleotide binding	1494	10	0	0.767	2	C:nucleus; F:protein binding	-	IPR001680 (SMART); IPR001680 (PFAM); IPR015943 (G3DSA:2.130.10.GENE3D); PTHR12816 (PANTHER); IPR017986 (SUPERFAMILY)
c_unigene566	2.99	0	c_unigene566	-7.64257	-8.34599	0.755927	1	13722	0	c_unigene566	c5643_g1_i1	c996_g1_i2	c5643_g1_i1		599	0			0	-		no IPS match
c_unigene567	1.48	7	c_unigene567	1.68777	2.11977	0.613327	1	8675.5	0	c_unigene567	c1917_g1_i1	c997_g1_i1	c1917_g1_i1	rna-binding crs1 domain protein isoform 1	476	10	4.91026e-61	0.743	1	F:RNA binding		IPR001890 (PFAM); IPR001890 (G3DSA:3.30.110.GENE3D); PTHR31426 (PANTHER); PTHR31426:SF3 (PANTHER); IPR001890 (PROSITE_PROFILES); IPR001890 (SUPERFAMILY)
c_unigene568	6	15	c_unigene568	3.24722	1.19994	0.637923	1	9332.5	0	c_unigene568	c24061_g1_i1	c998_g1_i1	c24061_g1_i1		692	0			0	-		no IPS match
c_unigene569	13.84	7.25	c_unigene569	3.32567	-1.05478	0.653219	1	9869	0	c_unigene569	c11763_g1_i1	c999_g1_i1	c11763_g1_i1		536	0			0	-		no IPS match
c_unigene570	4.16	3.75	c_unigene570	1.98303	-0.271683	1	1	30329.5	0	c_unigene570	c11763_g1_i2	c999_g1_i2	c11763_g1_i2		551	0			0	-		no IPS match
c_unigene571	11.56	2	c_unigene571	2.26682	-2.65306	0.400951	1	4183	0	c_unigene571	c798_g1_i1	c1000_g2_i1	c798_g1_i1	sieve element occlusion a	1141	10	1.25885e-153	0.744	0	-		IPR027942 (PFAM); IPR027944 (PFAM)
c_unigene572	7.47	3	c_unigene572	2.24432	-1.43814	0.751851	1	13233	0	c_unigene572	c7638_g1_i2	c1001_g1_i1	c7638_g1_i2	histone-lysine n-methyltransferase ashh2-like isoform x1	928	10	6.58074e-99	0.756	5	P:histone lysine methylation; F:histone-lysine N-methyltransferase activity; P:peptidyl-lysine methylation; C:nucleus; F:zinc ion binding	EC:2.1.1.43	IPR006560 (SMART); IPR011124 (PFAM); G3DSA:2.170.270.10 (GENE3D); PTHR22884 (PANTHER); PTHR22884:SF304 (PANTHER); IPR006560 (PROSITE_PROFILES); IPR011124 (PROSITE_PROFILES); SSF82199 (SUPERFAMILY)
c_unigene573	13	6	c_unigene573	3.14399	-1.23747	0.638842	1	9368.5	0	c_unigene573	c9143_g1_i1	c1002_g1_i1	c9143_g1_i1		1174	0			0	-		TRANSMEMBRANE (PHOBIUS); CYTOPLASMIC_DOMAIN (PHOBIUS); TRANSMEMBRANE (PHOBIUS); NON_CYTOPLASMIC_DOMAIN (PHOBIUS); NON_CYTOPLASMIC_DOMAIN (PHOBIUS); TMhelix (TMHMM); TMhelix (TMHMM)
c_unigene574	25	23	c_unigene574	4.585	-0.242285	0.904509	1	21646	0	c_unigene574	c5745_g1_i1	c1004_g1_i1	c5745_g1_i1	glutelin type-a	1216	10	0	0.852	6	F:copper ion binding; C:cytosol; C:plasmodesma; C:Golgi apparatus; F:nutrient reservoir activity; F:zinc ion binding	-	IPR006044 (PRINTS); IPR006045 (SMART); IPR014710 (G3DSA:2.60.120.GENE3D); IPR006045 (PFAM); IPR014710 (G3DSA:2.60.120.GENE3D); PTHR31189 (PANTHER); PTHR31189:SF0 (PANTHER); IPR011051 (SUPERFAMILY)
c_unigene575	4	7	c_unigene575	2.40497	0.685364	0.894055	1	20439	0	c_unigene575	c697_g1_i1	c1005_g1_i1	c697_g1_i1	cation h(+) antiporter 18	436	10	1.3216e-67	0.912	6	C:integral component of membrane; P:protein targeting to vacuole; P:hydrogen ion transmembrane transport; C:late endosome; F:solute:hydrogen antiporter activity; P:regulation of pH	-	IPR006153 (PFAM); PTHR32468 (PANTHER); PTHR32468:SF0 (PANTHER); TRANSMEMBRANE (PHOBIUS); NON_CYTOPLASMIC_DOMAIN (PHOBIUS); SIGNAL_PEPTIDE (PHOBIUS); CYTOPLASMIC_DOMAIN (PHOBIUS); SIGNAL_PEPTIDE_H_REGION (PHOBIUS); SIGNAL_PEPTIDE_C_REGION (PHOBIUS); NON_CYTOPLASMIC_DOMAIN (PHOBIUS); SIGNAL_PEPTIDE_N_REGION (PHOBIUS); TRANSMEMBRANE (PHOBIUS); TMhelix (TMHMM); TMhelix (TMHMM); TMhelix (TMHMM)
c_unigene576	4	12	c_unigene576	2.79377	1.46297	0.628037	1	9103.5	0	c_unigene576	c22539_g1_i1	c1007_g1_i1	c22539_g1_i1	gamma-tubulin complex component 3 homolog	509	10	3.78734e-81	0.831	5	C:nuclear envelope; C:gamma-tubulin complex; C:spindle pole; C:cytoplasmic side of plasma membrane; P:microtubule nucleation	-	Coil (COILS); IPR007259 (PFAM); IPR007259 (PANTHER); IPR015697 (PTHR19302:PANTHER)
c_unigene577	5	6	c_unigene577	2.45473	0.141044	1	1	30329.5	0	c_unigene577	c41868_g1_i1	c1008_g1_i1	c41868_g1_i1	pentatricopeptide repeat-containing protein mitochondrial-like	353	10	3.75766e-34	0.672	0	-		IPR002885 (PROSITE_PROFILES)
c_unigene578	12	9	c_unigene578	3.37873	-0.537028	0.853108	1	17992.5	0	c_unigene578	c9172_g1_i1	c1009_g1_i2	c9172_g1_i1		957	0			0	-
c_unigene579	3	8	c_unigene579	2.29377	1.29305	0.753023	1	13341.5	0	c_unigene579	c37205_g1_i1	c1010_g1_i1	c37205_g1_i1	serine threonine-protein kinase atm	652	10	9.75107e-77	0.746	9	P:single-organism metabolic process; P:DNA metabolic process; P:chromosome organization; F:phosphotransferase activity, alcohol group as acceptor; P:single-organism organelle organization; F:nucleotide binding; P:phosphorylation; F:kinase activity; P:cellular response to DNA damage stimulus	-	PTHR11139 (PANTHER)
c_unigene580	1	2	c_unigene580	0.501289	0.878009	1	1	30329.5	0	c_unigene580	c25784_g1_i1	c1011_g1_i1	c25784_g1_i1		272	0			0	-		NON_CYTOPLASMIC_DOMAIN (PHOBIUS); CYTOPLASMIC_DOMAIN (PHOBIUS); TRANSMEMBRANE (PHOBIUS); TMhelix (TMHMM)
c_unigene581	1	9	c_unigene581	1.58625	3.04793	0.496934	1	5932	0	c_unigene581	c37164_g1_i1	c1012_g1_i1	c37164_g1_i1		275	0			0	-		no IPS match
c_unigene582	9	7	c_unigene582	2.98993	-0.484561	0.902089	1	21436	0	c_unigene582	c7072_g1_i1	c1013_g1_i1	c7072_g1_i1	ferrochelatase- chloroplastic-like	726	10	3.34628e-108	0.89	4	F:ferrochelatase activity; P:heme biosynthetic process; P:response to oxidative stress; C:plastid	EC:4.99.1.1	IPR001015 (TIGRFAM); IPR001015 (PFAM); G3DSA:3.40.50.1400 (GENE3D); PTHR11108:SF4 (PANTHER); IPR001015 (PANTHER); IPR019772 (PROSITE_PATTERNS); TRANSMEMBRANE (PHOBIUS); CYTOPLASMIC_DOMAIN (PHOBIUS); NON_CYTOPLASMIC_DOMAIN (PHOBIUS); SSF53800 (SUPERFAMILY); TMhelix (TMHMM)
c_unigene583	11	3	c_unigene583	2.52349	-1.99646	0.527278	1	6512	0	c_unigene583	c40737_g1_i1	c1014_g1_i1	c40737_g1_i1		829	0			0	-		no IPS match
c_unigene584	0	3	c_unigene584	-7.64257	8.10683	0.793385	1	15371	0	c_unigene584	c10033_g1_i1	c1015_g1_i1	c10033_g1_i1		302	0			0	-		SIGNAL_PEPTIDE_C_REGION (PHOBIUS); NON_CYTOPLASMIC_DOMAIN (PHOBIUS); SIGNAL_PEPTIDE (PHOBIUS); SIGNAL_PEPTIDE_H_REGION (PHOBIUS); SIGNAL_PEPTIDE_N_REGION (PHOBIUS); TMhelix (TMHMM)
c_unigene585	12	7	c_unigene585	3.19745	-0.899598	0.743745	1	12957	0	c_unigene585	c10517_g1_i1	c1016_g1_i1	c10517_g1_i1	isoform 1	857	10	2.68036e-36	0.724	1	F:nucleic acid binding	-	PTHR32166:SF14 (PANTHER); PTHR32166 (PANTHER)
c_unigene586	8	12	c_unigene586	3.29377	0.462972	0.887411	1	20052.5	0	c_unigene586	c2463_g1_i1	c1017_g1_i1	c2463_g1_i1	late blight resistance protein homolog r1b-17-like	543	10	1.67574e-16	0.501	1	F:ADP binding		IPR002182 (PFAM); IPR027417 (G3DSA:3.40.50.GENE3D); PTHR23155 (PANTHER); IPR027417 (SUPERFAMILY)
c_unigene587	1	4	c_unigene587	1.00129	1.87801	0.834065	1	17219.5	0	c_unigene587	c23713_g1_i1	c1018_g1_i1	c23713_g1_i1		245	0			0	-		no IPS match
c_unigene588	1	8	c_unigene588	1.50129	2.87801	0.552239	1	7013.5	0	c_unigene588	c29587_g1_i1	c1020_g1_i1	c29587_g1_i1	golgin subfamily b member 1-like	594	10	4.59281e-41	0.658	1	F:syntaxin binding		Coil (COILS)
c_unigene589	2	2	c_unigene589	1.00129	-0.121991	1	1	30329.5	0	c_unigene589	c42081_g1_i1	c1022_g1_i1	c42081_g1_i1	receptor-like protein kinase feronia-like	357	10	4.10595e-08	0.586	7	F:ATP binding; F:protein kinase activity; P:protein phosphorylation; F:transferase activity, transferring phosphorus-containing groups; F:protein serine/threonine kinase activity; F:kinase activity; P:phosphorylation		SIGNAL_PEPTIDE_H_REGION (PHOBIUS); SIGNAL_PEPTIDE_C_REGION (PHOBIUS); SIGNAL_PEPTIDE_N_REGION (PHOBIUS); NON_CYTOPLASMIC_DOMAIN (PHOBIUS); SIGNAL_PEPTIDE (PHOBIUS); SignalP-TM (SIGNALP_GRAM_POSITIVE); SignalP-noTM (SIGNALP_GRAM_NEGATIVE); SignalP-noTM (SIGNALP_EUK)
c_unigene590	1	2	c_unigene590	0.501289	0.878009	1	1	30329.5	0	c_unigene590	c38638_g1_i1	c1023_g1_i1	c38638_g1_i1		295	0			0	-		no IPS match
c_unigene591	7	4.62	c_unigene591	2.50891	-0.721453	0.899485	1	20890.5	0	c_unigene591	c40456_g1_i1	c1025_g1_i1	c40456_g1_i1	cell number regulator 5-like	836	10	7.8077e-62	0.729	0	-		IPR006461 (PFAM); IPR006461 (TIGRFAM); PTHR15907 (PANTHER); PTHR15907:SF36 (PANTHER); CYTOPLASMIC_DOMAIN (PHOBIUS); NON_CYTOPLASMIC_DOMAIN (PHOBIUS); TRANSMEMBRANE (PHOBIUS); NON_CYTOPLASMIC_DOMAIN (PHOBIUS); TRANSMEMBRANE (PHOBIUS); TMhelix (TMHMM); TMhelix (TMHMM)
c_unigene592	22	14	c_unigene592	4.13468	-0.774067	0.684237	1	10822	0	c_unigene592	c29578_g1_i1	c1026_g1_i1	c29578_g1_i1		1686	0			1	F:DNA binding		IPR015300 (G3DSA:2.40.330.GENE3D); TRANSMEMBRANE (PHOBIUS); NON_CYTOPLASMIC_DOMAIN (PHOBIUS); TRANSMEMBRANE (PHOBIUS); NON_CYTOPLASMIC_DOMAIN (PHOBIUS); CYTOPLASMIC_DOMAIN (PHOBIUS); IPR003340 (PROSITE_PROFILES); IPR015300 (SUPERFAMILY); TMhelix (TMHMM); TMhelix (TMHMM)
c_unigene593	11	6	c_unigene593	3.02349	-0.99646	0.733591	1	12681.5	0	c_unigene593	c29582_g1_i1	c1027_g1_i1	c29582_g1_i1	f-box wd repeat-containing protein sel-10-like	1014	10	2.81716e-93	0.839	1	F:protein binding		IPR015943 (G3DSA:2.130.10.GENE3D); IPR019775 (PROSITE_PATTERNS); IPR011043 (SUPERFAMILY)
c_unigene594	1	3	c_unigene594	0.79377	1.46297	0.920376	1	22404.5	0	c_unigene594	c4367_g1_i1	c1028_g1_i1	c4367_g1_i1	bet1-like protein at4g14600-like	263	10	5.62959e-24	0.817	1	C:plasma membrane	-	Coil (COILS)
c_unigene595	10	12	c_unigene595	3.45473	0.141044	0.996699	1	27577.5	0	c_unigene595	c29657_g1_i1	c1029_g1_i1	c29657_g1_i1	octicosapeptide phox bem1p family	673	10	1.47945e-41	0.518	0	-		no IPS match
c_unigene596	25	21	c_unigene596	4.51938	-0.373529	0.840419	1	17526	0	c_unigene596	c29671_g1_i1	c1030_g1_i1	c29671_g1_i1	hypothetical protein L484_010951	918	10	5.16202e-12	0.51	0	-		no IPS match
c_unigene597	36	22	c_unigene597	4.81597	-0.832484	0.584751	1	7851	0	c_unigene597	c9148_g1_i1	c1031_g1_i1	c9148_g1_i1	probable glutathione s-transferase	639	10	1.13236e-47	0.733	2	F:transferase activity; P:metabolic process		Coil (COILS); IPR010987 (G3DSA:1.20.1050.GENE3D); IPR004046 (PFAM); PTHR11260 (PANTHER); PTHR11260:SF174 (PANTHER); IPR010987 (PROSITE_PROFILES); IPR010987 (SUPERFAMILY)
c_unigene598	17	10	c_unigene598	3.70598	-0.887525	0.686498	1	10890	0	c_unigene598	c12783_g1_i2	c1032_g1_i2	c12783_g1_i2		845	0			1	F:ADP binding		IPR002182 (PFAM); IPR027417 (G3DSA:3.40.50.GENE3D); IPR027417 (SUPERFAMILY)
c_unigene599	1	1	c_unigene599	0.00128902	-0.121991	1	1	30329.5	0	c_unigene599	c22978_g1_i1	c1035_g1_i1	c22978_g1_i1	protein transparent testa 12-like	391	10	1.22372e-35	0.771	4	P:drug transmembrane transport; C:membrane; F:antiporter activity; F:drug transmembrane transporter activity	-	IPR002528 (PFAM); PTHR11206:SF80 (PANTHER); PTHR11206 (PANTHER); SignalP-TM (SIGNALP_GRAM_POSITIVE)
c_unigene600	0	6	c_unigene600	-7.64257	9.10683	0.525938	1	6456.5	0	c_unigene600	c31411_g1_i1	c1036_g1_i1	c31411_g1_i1		320	0			0	-		no IPS match
c_unigene601	6	0	c_unigene601	-7.64257	-9.35081	0.474746	1	5511.5	0	c_unigene601	c24736_g1_i1	c1037_g1_i1	c24736_g1_i1		448	0			0	-		NON_CYTOPLASMIC_DOMAIN (PHOBIUS); SIGNAL_PEPTIDE_C_REGION (PHOBIUS); SIGNAL_PEPTIDE_N_REGION (PHOBIUS); SIGNAL_PEPTIDE (PHOBIUS); SIGNAL_PEPTIDE_H_REGION (PHOBIUS); SignalP-noTM (SIGNALP_EUK); SignalP-TM (SIGNALP_GRAM_POSITIVE)
c_unigene602	6	6	c_unigene602	2.58625	-0.121991	1	1	30329.5	0	c_unigene602	c24736_g1_i1	c1037_g1_i2	c24736_g1_i1		448	0			0	-		NON_CYTOPLASMIC_DOMAIN (PHOBIUS); SIGNAL_PEPTIDE_C_REGION (PHOBIUS); SIGNAL_PEPTIDE_N_REGION (PHOBIUS); SIGNAL_PEPTIDE (PHOBIUS); SIGNAL_PEPTIDE_H_REGION (PHOBIUS); SignalP-noTM (SIGNALP_EUK); SignalP-TM (SIGNALP_GRAM_POSITIVE)
c_unigene603	42.65	14	c_unigene603	4.6122	-1.72911	0.253372	1	2319.5	0	c_unigene603	c21476_g1_i2	c1038_g1_i1	c21476_g1_i2	aldo keto reductase 2	1045	10	1.37096e-128	0.884	2	P:oxidation-reduction process; F:oxidoreductase activity	-	IPR023210 (PFAM); IPR023210 (G3DSA:3.20.20.GENE3D); IPR001395 (PANTHER); PTHR11732:SF162 (PANTHER); IPR023210 (SUPERFAMILY)
c_unigene604	1	6	c_unigene604	1.29377	2.46297	0.680537	1	10700	0	c_unigene604	c22508_g1_i1	c1040_g1_i1	c22508_g1_i1	wrky transcription factor 6-like	241	10	3.20376e-23	0.698	3	P:regulation of transcription, DNA-templated; F:sequence-specific DNA binding; F:sequence-specific DNA binding transcription factor activity		PTHR31429:SF4 (PANTHER); PTHR31429 (PANTHER); SignalP-TM (SIGNALP_GRAM_POSITIVE)
c_unigene605	4	10	c_unigene605	2.66225	1.19994	0.723976	1	12311.5	0	c_unigene605	c32055_g1_i1	c1041_g1_i1	c32055_g1_i1	hypothetical protein M569_04637, partial	209	1	2.95909e-10	0.59	0	-		no IPS match
c_unigene606	3	0	c_unigene606	-7.64257	-8.35081	0.755927	1	13722	0	c_unigene606	c3129_g1_i1	c1043_g1_i1	c3129_g1_i1	basic helix-loop-helix dna-binding superfamily protein isoform 2	399	10	1.43008e-17	0.582	1	F:protein dimerization activity		no IPS match
c_unigene607	5	4	c_unigene607	2.16225	-0.443919	0.97133	1	25017	0	c_unigene607	c40317_g1_i1	c1044_g1_i1	c40317_g1_i1	protein root primordium defective 1-like isoform x1	794	10	1.30501e-102	0.752	1	P:response to oxidative stress		IPR021099 (PFAM); PTHR31476 (PANTHER); PTHR31476:SF14 (PANTHER); CYTOPLASMIC_DOMAIN (PHOBIUS); NON_CYTOPLASMIC_DOMAIN (PHOBIUS); TRANSMEMBRANE (PHOBIUS)
c_unigene608	31	19	c_unigene608	4.60235	-0.828259	0.609235	1	8576	0	c_unigene608	c16169_g1_i1	c1045_g1_i1	c16169_g1_i1	phospholipase a1-iigamma-like	1676	10	0	0.745	4	P:biological regulation; F:lipase activity; P:acylglycerol catabolic process; F:carboxylic ester hydrolase activity	EC:3.1.1.1; EC:3.1.1	IPR002921 (PFAM); IPR029058 (G3DSA:3.40.50.GENE3D); PTHR31828 (PANTHER); PTHR31828:SF1 (PANTHER); IPR029058 (SUPERFAMILY)
c_unigene609	16	11	c_unigene609	3.731	-0.662559	0.772787	1	14297.5	0	c_unigene609	c10845_g1_i1	c1046_g1_i1	c10845_g1_i1	swim zinc finger family protein isoform 2	1295	10	0	0.86	1	F:zinc ion binding	-	no IPS match
c_unigene610	32	39.25	c_unigene610	5.1486	0.17263	0.927079	1	22773.5	0	c_unigene610	c26292_g1_i1	c1047_g1_i2	c26292_g1_i1		535	0			0	-		no IPS match
c_unigene611	1	0	c_unigene611	-7.64257	-6.76585	0.994587	1	27255	0	c_unigene611	c26304_g1_i1	c1048_g1_i2	c26304_g1_i1		521	0			0	-		no IPS match
c_unigene612	6	8	c_unigene612	2.79377	0.293047	0.974902	1	25202	0	c_unigene612	c4920_g1_i1	c1049_g1_i1	c4920_g1_i1	wall-associated receptor kinase 2-like	651	10	3.33493e-22	0.427	1	F:protein binding		G3DSA:2.10.25.10 (GENE3D); IPR000742 (PROSITE_PROFILES)
c_unigene613	9	14	c_unigene613	3.48993	0.515439	0.852855	1	17976	0	c_unigene613	c5331_g1_i1	c1051_g1_i1	c5331_g1_i1	ubiquitin-conjugating enzyme 19 family protein	589	10	1.14145e-102	0.936	4	P:cell proliferation; P:protein ubiquitination; P:ubiquitin-dependent protein catabolic process; F:ubiquitin-protein ligase activity	EC:6.3.2.19	SM00212 (SMART); IPR000608 (PFAM); IPR016135 (G3DSA:3.10.110.GENE3D); PTHR24067 (PANTHER); PTHR24067:SF44 (PANTHER); IPR023313 (PROSITE_PATTERNS); IPR000608 (PROSITE_PROFILES); IPR016135 (SUPERFAMILY)
c_unigene614	3	5	c_unigene614	1.95473	0.614975	0.948637	1	23830	0	c_unigene614	c30062_g1_i1	c1055_g1_i1	c30062_g1_i1		265	0			0	-		no IPS match
c_unigene615	3	3	c_unigene615	1.58625	-0.121991	1	1	30329.5	0	c_unigene615	c22409_g1_i1	c1056_g1_i1	c22409_g1_i1	protein argonaute 2-like	421	10	1.16759e-77	0.731	2	F:nucleic acid binding; F:protein binding	-	G3DSA:2.170.260.10 (GENE3D); IPR014811 (PFAM); PTHR22891 (PANTHER); PTHR22891:SF4 (PANTHER); IPR003100 (SUPERFAMILY)
c_unigene616	13	12	c_unigene616	3.64399	-0.237468	0.950854	1	24000	0	c_unigene616	c22403_g1_i1	c1058_g1_i1	c22403_g1_i1	glucan synthase-like 11 family protein	1343	10	0	0.767	3	P:(1->3)-beta-D-glucan biosynthetic process; F:1,3-beta-D-glucan synthase activity; C:1,3-beta-D-glucan synthase complex	EC:2.4.1.34	IPR026899 (PFAM); IPR026953 (PTHR12741:PANTHER); PTHR12741 (PANTHER); TRANSMEMBRANE (PHOBIUS); CYTOPLASMIC_DOMAIN (PHOBIUS); CYTOPLASMIC_DOMAIN (PHOBIUS); NON_CYTOPLASMIC_DOMAIN (PHOBIUS); TRANSMEMBRANE (PHOBIUS); NON_CYTOPLASMIC_DOMAIN (PHOBIUS); TRANSMEMBRANE (PHOBIUS); TMhelix (TMHMM); TMhelix (TMHMM); TMhelix (TMHMM)
c_unigene617	1	12	c_unigene617	1.79377	3.46297	0.361617	1	3612.5	0	c_unigene617	c33389_g1_i1	c1059_g1_i1	c33389_g1_i1		208	0			0	-		no IPS match
c_unigene618	9	10	c_unigene618	3.24722	0.0300126	1	1	30329.5	0	c_unigene618	c2386_g1_i1	c1061_g1_i1	c2386_g1_i1	hypothetical protein VITISV_018785	646	3	1.21534e-08	0.4333	0	-		Coil (COILS)
c_unigene619	0	2	c_unigene619	-7.64257	7.52187	0.900684	1	21151	0	c_unigene619	c19660_g1_i4	c1063_g1_i1	c19660_g1_i4		364	0			0	-		no IPS match
c_unigene620	6	0	c_unigene620	-7.64257	-9.35081	0.474746	1	5511.5	0	c_unigene620	c11263_g1_i1	c1063_g1_i2	c11263_g1_i1	protein far1-related sequence 5-like	397	5	1.12181e-07	0.542	2	F:nucleic acid binding; F:zinc ion binding		TRANSMEMBRANE (PHOBIUS); NON_CYTOPLASMIC_DOMAIN (PHOBIUS); CYTOPLASMIC_DOMAIN (PHOBIUS); TMhelix (TMHMM)
c_unigene621	10	4	c_unigene621	2.66225	-1.44392	0.652383	1	9836.5	0	c_unigene621	c37213_g1_i1	c1065_g1_i1	c37213_g1_i1	bhlh transcription factor	597	10	8.27514e-50	0.637	6	P:regulation of transcription, DNA-templated; F:sequence-specific DNA binding transcription factor activity; F:DNA binding; P:root hair cell development; C:nucleus; F:protein dimerization activity	-	IPR011598 (SMART); IPR011598 (PFAM); IPR011598 (G3DSA:4.10.280.GENE3D); PTHR16223 (PANTHER); PTHR16223:SF9 (PANTHER); IPR011598 (PROSITE_PROFILES); IPR011598 (SUPERFAMILY)
c_unigene622	7	18	c_unigene622	3.48993	1.24058	0.58784	1	7896.5	0	c_unigene622	c37236_g1_i1	c1067_g1_i1	c37236_g1_i1	acyl- :lysophosphatidylcholine acyltransferase	986	10	0	0.88	6	F:lysophospholipid acyltransferase activity; F:1-acylglycerophosphocholine O-acyltransferase activity; C:plasma membrane; P:triglyceride biosynthetic process; C:integral component of membrane; C:endoplasmic reticulum	EC:2.3.1.23	IPR004299 (PFAM); PTHR13906 (PANTHER); PTHR13906:SF4 (PANTHER); NON_CYTOPLASMIC_DOMAIN (PHOBIUS); NON_CYTOPLASMIC_DOMAIN (PHOBIUS); CYTOPLASMIC_DOMAIN (PHOBIUS); TRANSMEMBRANE (PHOBIUS); TRANSMEMBRANE (PHOBIUS); TRANSMEMBRANE (PHOBIUS); CYTOPLASMIC_DOMAIN (PHOBIUS); TRANSMEMBRANE (PHOBIUS); TRANSMEMBRANE (PHOBIUS); CYTOPLASMIC_DOMAIN (PHOBIUS); CYTOPLASMIC_DOMAIN (PHOBIUS); TRANSMEMBRANE (PHOBIUS…
c_unigene623	7	7	c_unigene623	2.80864	-0.121991	1	1	30329.5	0	c_unigene623	c3107_g1_i1	c1070_g1_i1	c3107_g1_i1	disease resistance rpp13-like protein 1-like	675	10	1.27067e-56	0.592	2	P:defense response; F:ADP binding		G3DSA:3.80.10.10 (GENE3D); PTHR23155:SF419 (PANTHER); PTHR23155 (PANTHER); SSF52058 (SUPERFAMILY)
c_unigene624	12	2	c_unigene624	2.29377	-2.70695	0.400951	1	4183	0	c_unigene624	c5798_g1_i1	c1071_g1_i1	c5798_g1_i1	e3 ubiquitin-protein ligase rglg1-like	737	10	1.20948e-86	0.753	3	F:metal ion binding; P:response to stress; P:cellular process	-	IPR010734 (PFAM); PTHR10857 (PANTHER)
c_unigene625	7	11	c_unigene625	3.13468	0.530086	0.876579	1	19261	0	c_unigene625	c3106_g1_i1	c1074_g1_i1	c3106_g1_i1	mediator of rna polymerase ii transcription subunit 13-like isoform x2	1019	10	1.87991e-145	0.777	0	-		no IPS match
c_unigene626	6	25	c_unigene626	3.6157	1.9369	0.344284	1	3362	0	c_unigene626	c663_g1_i1	c1075_g1_i1	c663_g1_i1		573	0			0	-		no IPS match
c_unigene627	2	3	c_unigene627	1.29377	0.462972	1	1	30329.5	0	c_unigene627	c36782_g1_i1	c1078_g1_i1	c36782_g1_i1		279	0			0	-		no IPS match
c_unigene628	9	1	c_unigene628	1.58625	-3.29192	0.439346	1	4800.5	0	c_unigene628	c872_g1_i1	c1079_g1_i1	c872_g1_i1		763	0			0	-		TRANSMEMBRANE (PHOBIUS); NON_CYTOPLASMIC_DOMAIN (PHOBIUS); CYTOPLASMIC_DOMAIN (PHOBIUS); TMhelix (TMHMM)
c_unigene629	1	1	c_unigene629	0.00128902	-0.121991	1	1	30329.5	0	c_unigene629	c22269_g1_i1	c1080_g1_i1	c22269_g1_i1		224	0			0	-		no IPS match
c_unigene630	12	9	c_unigene630	3.37873	-0.537028	0.853108	1	17992.5	0	c_unigene630	c5072_g1_i1	c1081_g1_i1	c5072_g1_i1	mitochondrial phosphate transporter family protein	775	10	9.34755e-37	0.982	2	C:integral component of membrane; P:transport	-	PTHR24089 (PANTHER); PTHR24089:SF50 (PANTHER); IPR023395 (SUPERFAMILY)
c_unigene631	5	1.25	c_unigene631	1.32322	-2.12199	0.70514	1	11631	0	c_unigene631	c27430_g1_i1	c1082_g1_i2	c27430_g1_i1		382	0			0	-		no IPS match
c_unigene632	1	4	c_unigene632	1.00129	1.87801	0.834065	1	17219.5	0	c_unigene632	c36755_g1_i1	c1083_g1_i1	c36755_g1_i1		280	0			0	-		no IPS match
c_unigene633	4	13	c_unigene633	2.85151	1.57845	0.584702	1	7834.5	0	c_unigene633	c33016_g1_i1	c1084_g1_i1	c33016_g1_i1	cyclin family protein	515	10	7.07441e-36	0.569	6	P:regulation of cell cycle; F:protein kinase binding; P:cell cycle; P:cell division; P:regulation of cyclin-dependent protein serine/threonine kinase activity; C:nucleus		no IPS match
c_unigene634	8	14	c_unigene634	3.40497	0.685364	0.797464	1	15663	0	c_unigene634	c660_g1_i1	c1085_g1_i1	c660_g1_i1		525	0			0	-		no IPS match
c_unigene635	8	6	c_unigene635	2.79377	-0.537028	0.900976	1	21370	0	c_unigene635	c11132_g1_i1	c1086_g1_i1	c11132_g1_i1	glycine-rich rna-binding protein mitochondrial-like	603	10	7.78348e-55	0.771	2	F:nucleic acid binding; F:nucleotide binding	-	IPR000504 (SMART); IPR012677 (G3DSA:3.30.70.GENE3D); IPR000504 (PFAM); PTHR24012 (PANTHER); IPR000504 (PROSITE_PROFILES); SSF54928 (SUPERFAMILY)
c_unigene636	2	2	c_unigene636	1.00129	-0.121991	1	1	30329.5	0	c_unigene636	c36145_g1_i1	c1088_g1_i1	c36145_g1_i1	f-box lrr-repeat protein	327	10	1.18291e-14	0.634	2	C:nucleus; F:protein binding	-	IPR001810 (SMART); IPR001810 (PFAM); G3DSA:1.20.1280.50 (GENE3D); PTHR32212 (PANTHER); PTHR32212:SF56 (PANTHER); IPR001810 (PROSITE_PROFILES); IPR001810 (SUPERFAMILY)
c_unigene637	3	9	c_unigene637	2.37873	1.46297	0.696662	1	11316.5	0	c_unigene637	c26469_g1_i1	c1089_g1_i1	c26469_g1_i1	lipid transporters isoform 1	295	10	6.61202e-42	0.788	3	C:integral component of membrane; P:lipid transport; F:lipid transporter activity	-	IPR007594 (PFAM); IPR007594 (PANTHER); NON_CYTOPLASMIC_DOMAIN (PHOBIUS); TRANSMEMBRANE (PHOBIUS); NON_CYTOPLASMIC_DOMAIN (PHOBIUS); CYTOPLASMIC_DOMAIN (PHOBIUS); TRANSMEMBRANE (PHOBIUS); TMhelix (TMHMM); TMhelix (TMHMM)
c_unigene638	13	9	c_unigene638	3.43647	-0.652505	0.805335	1	15868	0	c_unigene638	c40720_g1_i1	c1090_g1_i1	c40720_g1_i1	cell division cycle-associated 7-like	1166	10	5.53372e-89	0.636	3	P:cell division; F:ligase activity; P:metabolic process		NON_CYTOPLASMIC_DOMAIN (PHOBIUS); TRANSMEMBRANE (PHOBIUS); CYTOPLASMIC_DOMAIN (PHOBIUS); TMhelix (TMHMM)
c_unigene639	17.17	21	c_unigene639	4.24836	0.168509	0.949149	1	23935	0	c_unigene639	c9194_g1_i2	c1092_g1_i1	c9194_g1_i2	alpha-amylase chloroplastic-like	1666	10	0	0.914	3	F:alpha-amylase activity; P:carbohydrate metabolic process; F:calcium ion binding	EC:3.2.1.1	no IPS match
c_unigene640	12	15	c_unigene640	3.74722	0.199938	0.961877	1	24524.5	0	c_unigene640	c1743_g1_i1	c1095_g1_i1	c1743_g1_i1	cell cycle checkpoint protein rad1-like	1061	10	0	0.922	3	P:DNA damage checkpoint; C:nucleus; P:DNA repair	-	IPR003021 (PRINTS); G3DSA:3.70.10.10 (GENE3D); IPR003021 (PFAM); IPR003021 (PANTHER); SSF55979 (SUPERFAMILY)
c_unigene641	4	3	c_unigene641	1.79377	-0.537028	0.975485	1	25331.5	0	c_unigene641	c54_g1_i1	c1096_g1_i1	c54_g1_i1		334	0			0	-		no IPS match
c_unigene642	6	21	c_unigene642	3.48993	1.68536	0.440871	1	4868.5	0	c_unigene642	c40361_g1_i1	c1097_g1_i1	c40361_g1_i1	pentatricopeptide repeat-containing protein mitochondrial-like	578	10	9.62921e-106	0.842	1	F:protein binding		IPR011990 (G3DSA:1.25.40.GENE3D); IPR002885 (TIGRFAM); IPR002885 (PFAM); IPR002885 (PFAM); IPR002885 (PFAM); PTHR24015 (PANTHER); PTHR24015:SF416 (PANTHER); IPR002885 (PROSITE_PROFILES); IPR002885 (PROSITE_PROFILES); IPR002885 (PROSITE_PROFILES); IPR002885 (PROSITE_PROFILES)
c_unigene643	2	4	c_unigene643	1.50129	0.878009	0.936109	1	23214.5	0	c_unigene643	c4677_g1_i1	c1098_g1_i1	c4677_g1_i1		257	0			0	-		no IPS match
c_unigene644	3	7	c_unigene644	2.19745	1.1004	0.813564	1	16266.5	0	c_unigene644	c37082_g1_i1	c1099_g1_i1	c37082_g1_i1	dna polymerase lambda-like	476	10	4.4746e-26	0.552	1	P:DNA repair	-	IPR001357 (G3DSA:3.40.50.GENE3D); IPR001357 (PROSITE_PROFILES); IPR001357 (SUPERFAMILY)
c_unigene645	3.15	10	c_unigene645	2.48993	1.54459	0.644232	1	9483.5	0	c_unigene645	c4162_g1_i1	c1101_g1_i1	c4162_g1_i1	receptor-like protein kinase feronia-like	933	10	1.3501e-89	0.732	3	P:protein phosphorylation; F:ATP binding; F:protein serine/threonine kinase activity	-	IPR002290 (SMART); G3DSA:3.30.200.20 (GENE3D); IPR013320 (G3DSA:2.60.120.GENE3D); G3DSA:1.10.510.10 (GENE3D); IPR001245 (PFAM); PTHR24420 (PANTHER); PTHR24420:SF579 (PANTHER); IPR008271 (PROSITE_PATTERNS); IPR017441 (PROSITE_PATTERNS); TRANSMEMBRANE (PHOBIUS); NON_CYTOPLASMIC_DOMAIN (PHOBIUS); CYTOPLASMIC_DOMAIN (PHOBIUS); IPR000719 (PROSITE_PROFILES); IPR011009 (SUPERFAMILY)
c_unigene646	3.15	0	c_unigene646	-7.64257	-8.4212	0.755927	1	13722	0	c_unigene646	c4162_g1_i1	c1101_g1_i2	c4162_g1_i1	receptor-like protein kinase feronia-like	933	10	1.3501e-89	0.732	3	P:protein phosphorylation; F:ATP binding; F:protein serine/threonine kinase activity	-	IPR002290 (SMART); G3DSA:3.30.200.20 (GENE3D); IPR013320 (G3DSA:2.60.120.GENE3D); G3DSA:1.10.510.10 (GENE3D); IPR001245 (PFAM); PTHR24420 (PANTHER); PTHR24420:SF579 (PANTHER); IPR008271 (PROSITE_PATTERNS); IPR017441 (PROSITE_PATTERNS); TRANSMEMBRANE (PHOBIUS); NON_CYTOPLASMIC_DOMAIN (PHOBIUS); CYTOPLASMIC_DOMAIN (PHOBIUS); IPR000719 (PROSITE_PROFILES); IPR011009 (SUPERFAMILY)
c_unigene647	47	6	c_unigene647	4.07106	-3.09162	0.0625669	1	728	0	c_unigene647	c12431_g1_i1	c1102_g1_i1	c12431_g1_i1	dna binding	1859	10	1.48558e-95	0.589	2	F:chromatin binding; F:DNA binding		IPR006447 (TIGRFAM); IPR001005 (PFAM); IPR009057 (G3DSA:1.10.10.GENE3D); PTHR31442 (PANTHER); PTHR31442:SF2 (PANTHER); IPR017930 (PROSITE_PROFILES); IPR009057 (SUPERFAMILY)
c_unigene648	14	27	c_unigene648	4.28241	0.825542	0.646497	1	9585.5	0	c_unigene648	c34723_g1_i1	c1104_g2_i1	c34723_g1_i1	disease resistance protein at1g50180-like	971	10	2.89905e-53	0.578	1	F:ADP binding		IPR002182 (PFAM); PTHR23155 (PANTHER); PTHR23155:SF419 (PANTHER); IPR027417 (SUPERFAMILY)
c_unigene649	1	4	c_unigene649	1.00129	1.87801	0.834065	1	17219.5	0	c_unigene649	c10651_g2_i1	c1106_g1_i1	c10651_g2_i1	lrr and nb-arc domains-containing disease resistance protein isoform 1	449	10	1.18114e-49	0.714	1	F:binding		IPR011989 (G3DSA:1.25.10.GENE3D); PTHR19851:SF7 (PANTHER); PTHR19851 (PANTHER); IPR016024 (SUPERFAMILY)
c_unigene650	1	4.88	c_unigene650	1.14473	2.16489	0.754095	1	13466	0	c_unigene650	c38054_g1_i1	c1108_g1_i1	c38054_g1_i1		404	0			0	-		no IPS match
c_unigene651	70	49.39	c_unigene651	5.879	-0.625126	0.599925	1	8176	0	c_unigene651	c29114_g1_i1	c1109_g1_i2	c29114_g1_i1	probable rhamnose biosynthetic enzyme 1-like	1350	10	2.29489e-162	0.866	14	C:cytosol; P:oxidation-reduction process; F:dTDP-4-dehydrorhamnose reductase activity; P:extracellular polysaccharide biosynthetic process; C:plasmodesma; F:UDP-glucose 4,6-dehydratase activity; P:UDP-rhamnose biosynthetic process; F:UDP-L-rhamnose synthase activity; P:seed coat development; F:coenzyme binding; P:flavonol biosynthetic process; P:mucilage biosynthetic process; P:auxin efflux; F:dT…	EC:4.2.1.46; EC:4.2.1.76; EC:1.1.1.133	IPR016040 (G3DSA:3.40.50.GENE3D); IPR005913 (PFAM); PTHR10366 (PANTHER); PTHR10366:SF245 (PANTHER); SSF51735 (SUPERFAMILY)
c_unigene652	43	13	c_unigene652	4.56464	-1.84782	0.229647	1	2084.5	0	c_unigene652	c21614_g1_i1	c1110_g1_i1	c21614_g1_i1	phospholipid-transporting atpase 9-like	1752	10	0	0.856	9	P:phospholipid translocation; F:cation-transporting ATPase activity; P:cation transport; F:magnesium ion binding; C:integral component of membrane; P:ion transmembrane transport; F:phospholipid-translocating ATPase activity; P:ATP catabolic process; F:ATP binding	EC:3.6.3.1	IPR006539 (TIGRFAM); IPR001757 (TIGRFAM); IPR008250 (PFAM); IPR008250 (G3DSA:2.70.150.GENE3D); IPR023299 (G3DSA:3.40.1110.GENE3D); PF13246 (PFAM); PTHR24092:SF41 (PANTHER); IPR006539 (PANTHER); IPR018303 (PROSITE_PATTERNS); NON_CYTOPLASMIC_DOMAIN (PHOBIUS); CYTOPLASMIC_DOMAIN (PHOBIUS); NON_CYTOPLASMIC_DOMAIN (PHOBIUS); CYTOPLASMIC_DOMAIN (PHOBIUS); TRANSMEMBRANE (PHOBIUS); TRANSMEMBRANE (PHOBIUS…
c_unigene653	7	6	c_unigene653	2.69745	-0.344383	0.96457	1	24620	0	c_unigene653	c36722_g1_i1	c1111_g1_i1	c36722_g1_i1	lectin-domain containing receptor kinase -like	471	10	2.9243e-17	0.584	4	P:cellular process; P:response to stimulus; F:kinase activity; F:carbohydrate binding	-	IPR013320 (G3DSA:2.60.120.GENE3D); IPR001220 (PFAM); SIGNAL_PEPTIDE_C_REGION (PHOBIUS); NON_CYTOPLASMIC_DOMAIN (PHOBIUS); SIGNAL_PEPTIDE (PHOBIUS); SIGNAL_PEPTIDE_N_REGION (PHOBIUS); SIGNAL_PEPTIDE_H_REGION (PHOBIUS); SignalP-noTM (SIGNALP_EUK); IPR008985 (SUPERFAMILY)
c_unigene654	4	4	c_unigene654	2.00129	-0.121991	1	1	30329.5	0	c_unigene654	c22590_g1_i1	c1113_g1_i1	c22590_g1_i1		546	0			0	-		no IPS match
c_unigene655	2	2	c_unigene655	1.00129	-0.121991	1	1	30329.5	0	c_unigene655	c26481_g1_i1	c1114_g1_i1	c26481_g1_i1	abc transporter c family member 8-like	300	10	6.63019e-57	0.951	5	P:transmembrane transport; C:integral component of membrane; F:ATPase activity, coupled to transmembrane movement of substances; P:ATP catabolic process; F:ATP binding	-	IPR027417 (G3DSA:3.40.50.GENE3D); IPR003439 (PFAM); PTHR24223 (PANTHER); PTHR24223:SF108 (PANTHER); IPR027417 (SUPERFAMILY)
c_unigene656	5	4	c_unigene656	2.16225	-0.443919	0.97133	1	25017	0	c_unigene656	c5906_g1_i1	c1117_g1_i1	c5906_g1_i1	cytochrome p450 cyp94a1 family protein	481	10	9.2738e-84	0.865	6	P:response to wounding; F:heme binding; F:oxidoreductase activity, acting on paired donors, with incorporation or reduction of molecular oxygen; F:monooxygenase activity; F:iron ion binding; P:oxidation-reduction process	-	IPR001128 (PRINTS); IPR002401 (PRINTS); IPR001128 (PFAM); IPR001128 (G3DSA:1.10.630.GENE3D); PTHR24296 (PANTHER); IPR001128 (SUPERFAMILY)
c_unigene657	1	1	c_unigene657	0.00128902	-0.121991	1	1	30329.5	0	c_unigene657	c6542_g1_i1	c1118_g1_i1	c6542_g1_i1	f-box protein at3g07870-like	504	10	2.05018e-11	0.55	1	F:protein binding		IPR001810 (SMART); IPR001810 (PFAM); G3DSA:1.20.1280.50 (GENE3D); PTHR31790 (PANTHER); IPR001810 (PROSITE_PROFILES); IPR001810 (SUPERFAMILY)
c_unigene658	4	3	c_unigene658	1.79377	-0.537028	0.975485	1	25331.5	0	c_unigene658	c41487_g1_i1	c1120_g1_i1	c41487_g1_i1	nuclease harbi1-like	407	10	8.36313e-17	0.61	2	C:membrane; C:cell part	-	Coil (COILS)
c_unigene659	16	17	c_unigene659	4.04502	-0.0345277	1	1	30329.5	0	c_unigene659	c9644_g1_i1	c1121_g1_i1	c9644_g1_i1	e3 ubiquitin protein ligase drip2-like	1211	10	1.20135e-162	0.775	1	F:zinc ion binding	-	no IPS match
c_unigene660	2	2	c_unigene660	1.00129	-0.121991	1	1	30329.5	0	c_unigene660	c29548_g1_i1	c1123_g1_i1	c29548_g1_i1	polyprotein (retrotrasposon protein)	259	10	7.55588e-12	0.626	3	F:nucleic acid binding; P:DNA integration; F:zinc ion binding		no IPS match
c_unigene661	3	11	c_unigene661	2.52349	1.75248	0.595511	1	8080	0	c_unigene661	c37805_g1_i1	c1124_g1_i1	c37805_g1_i1	mitogen-activated protein kinase kinase kinase anp1-like	407	10	6.86485e-54	0.839	4	P:protein autophosphorylation; C:plasma membrane; F:ATP binding; F:protein serine/threonine kinase activity	EC:2.7.11	IPR002290 (SMART); IPR000719 (PFAM); G3DSA:1.10.510.10 (GENE3D); PTHR24361:SF300 (PANTHER); PTHR24361 (PANTHER); IPR000719 (PROSITE_PROFILES); IPR011009 (SUPERFAMILY)
c_unigene662	8	10	c_unigene662	3.16225	0.199938	0.987035	1	26749	0	c_unigene662	c2161_g1_i1	c1125_g1_i1	c2161_g1_i1	upf0505 protein c16orf62 homolog	806	10	5.95283e-109	0.718	0	-		IPR029705 (PANTHER); IPR029707 (PTHR13673:PANTHER)
c_unigene663	1	2	c_unigene663	0.501289	0.878009	1	1	30329.5	0	c_unigene663	c33173_g1_i1	c1127_g1_i1	c33173_g1_i1	protein fizzy-related 2-like	232	10	6.82799e-26	0.784	7	P:positive regulation of DNA endoreduplication; P:cell growth; P:regulation of cell size; P:maintenance of shoot apical meristem identity; P:trichome branching; C:cytoplasm; C:nucleus	-	no IPS match
c_unigene664	9	11	c_unigene664	3.31597	0.167516	0.992117	1	26938.5	0	c_unigene664	c4166_g1_i1	c1128_g1_i1	c4166_g1_i1	mitochondrial inner membrane protease	781	10	2.33365e-61	0.741	4	F:serine-type peptidase activity; P:proteolysis; P:protein processing involved in protein targeting to mitochondrion; C:integral component of membrane	-	IPR000223 (PRINTS); IPR019759 (PFAM); IPR000223 (TIGRFAM); IPR028360 (G3DSA:2.10.109.GENE3D); IPR026730 (PTHR12383:PANTHER); IPR000223 (PANTHER); IPR019758 (PROSITE_PATTERNS); IPR015927 (SUPERFAMILY)
c_unigene665	8	5	c_unigene665	2.66225	-0.800062	0.835995	1	17417	0	c_unigene665	c10022_g1_i1	c1129_g1_i1	c10022_g1_i1	glucosamine 6-phosphate n-	612	10	3.39271e-82	0.868	2	F:glucosamine 6-phosphate N-acetyltransferase activity; P:N-acetylglucosamine metabolic process	EC:2.3.1.4	IPR016181 (G3DSA:3.40.630.GENE3D); IPR000182 (PFAM); PTHR13355 (PANTHER); IPR000182 (PROSITE_PROFILES); IPR016181 (SUPERFAMILY)
c_unigene666	0	3	c_unigene666	-7.64257	8.10683	0.793385	1	15371	0	c_unigene666	c28995_g1_i1	c1130_g1_i1	c28995_g1_i1		207	0			0	-		no IPS match
c_unigene667	2	12	c_unigene667	2.29377	2.46297	0.463388	1	5271	0	c_unigene667	c24103_g1_i1	c1130_g2_i1	c24103_g1_i1	nitric oxide synthase-like	275	10	1.33423e-41	0.848	1	F:GTP binding	-	no IPS match
c_unigene668	26	8	c_unigene668	3.85151	-1.82243	0.336531	1	3252	0	c_unigene668	c10403_g2_i1	c1132_g1_i1	c10403_g2_i1	uncharacterized membrane protein at1g16860-like	1523	10	1.43008e-153	0.646	0	-		CYTOPLASMIC_DOMAIN (PHOBIUS); TRANSMEMBRANE (PHOBIUS); CYTOPLASMIC_DOMAIN (PHOBIUS); TRANSMEMBRANE (PHOBIUS); NON_CYTOPLASMIC_DOMAIN (PHOBIUS); TMhelix (TMHMM); TMhelix (TMHMM)
c_unigene669	38	23	c_unigene669	4.88703	-0.846356	0.570676	1	7547.5	0	c_unigene669	c12751_g1_i1	c1133_g1_i1	c12751_g1_i1	transcription factor vip1-like	1349	10	3.39965e-89	0.623	3	F:sequence-specific DNA binding; F:sequence-specific DNA binding transcription factor activity; P:regulation of transcription, DNA-templated	-	Coil (COILS); IPR004827 (SMART); IPR004827 (PFAM); G3DSA:1.20.5.170 (GENE3D); PTHR13690:SF76 (PANTHER); PTHR13690 (PANTHER); IPR004827 (PROSITE_PROFILES); SSF57959 (SUPERFAMILY)
c_unigene670	20	15	c_unigene670	4.1157	-0.537028	0.791425	1	15173	0	c_unigene670	c655_g1_i1	c1134_g1_i1	c655_g1_i1	electron transfer flavoprotein subunit mitochondrial-like	1523	10	1.75292e-177	0.827	3	F:flavin adenine dinucleotide binding; F:copper ion binding; F:electron carrier activity	-	IPR001308 (PIRSF); IPR014730 (SMART); IPR014729 (G3DSA:3.40.50.GENE3D); IPR029035 (G3DSA:3.40.50.GENE3D); IPR014731 (PFAM); IPR014730 (PFAM); PTHR10909 (PANTHER); PTHR10909:SF210 (PANTHER); IPR018206 (PROSITE_PATTERNS); SignalP-TM (SIGNALP_GRAM_POSITIVE); IPR029035 (SUPERFAMILY); SSF52402 (SUPERFAMILY)
c_unigene671	2	1	c_unigene671	0.501289	-1.12199	0.986524	1	26433	0	c_unigene671	c5164_g1_i1	c1136_g1_i1	c5164_g1_i1	probable rhamnose biosynthetic enzyme 1-like isoform x1	217	10	9.88835e-37	0.966	12	C:cytosol; P:oxidation-reduction process; F:dTDP-4-dehydrorhamnose reductase activity; P:extracellular polysaccharide biosynthetic process; C:plasmodesma; F:UDP-glucose 4,6-dehydratase activity; P:UDP-rhamnose biosynthetic process; F:UDP-L-rhamnose synthase activity; F:coenzyme binding; P:flavonol biosynthetic process; P:auxin efflux; F:dTDP-glucose 4,6-dehydratase activity	EC:4.2.1.46; EC:4.2.1.76; EC:1.1.1.133	IPR016040 (G3DSA:3.40.50.GENE3D); IPR001509 (PFAM); IPR005888 (PTHR10366:PANTHER); PTHR10366 (PANTHER); SSF51735 (SUPERFAMILY)
c_unigene672	7	7.69	c_unigene672	2.87646	0.0136382	1	1	30329.5	0	c_unigene672	c29428_g1_i1	c1137_g1_i2	c29428_g1_i1		536	0			0	-		TRANSMEMBRANE (PHOBIUS); CYTOPLASMIC_DOMAIN (PHOBIUS); NON_CYTOPLASMIC_DOMAIN (PHOBIUS); TMhelix (TMHMM)
c_unigene673	3	0	c_unigene673	-7.64257	-8.35081	0.755927	1	13722	0	c_unigene673	c40185_g1_i1	c1139_g1_i1	c40185_g1_i1		295	0			0	-		no IPS match
c_unigene674	1	11	c_unigene674	1.731	3.33744	0.402048	1	4209.5	0	c_unigene674	c31738_g1_i1	c1141_g1_i1	c31738_g1_i1	leucine-rich repeat receptor-like protein kinase tdr-like	315	10	1.24794e-34	0.724	5	P:phosphorylation; F:protein kinase activity; C:membrane; F:nucleotide binding; F:protein binding	-	IPR001611 (PFAM); G3DSA:3.80.10.10 (GENE3D); PTHR24420 (PANTHER); SSF52058 (SUPERFAMILY)
c_unigene675	2	0	c_unigene675	-7.64257	-7.76585	0.874484	1	18988	0	c_unigene675	c36818_g1_i1	c1142_g1_i1	c36818_g1_i1	dc1 domain containing protein	325	10	2.70369e-10	0.565	2	P:oxidation-reduction process; F:protein-disulfide reductase activity		IPR011424 (PFAM); PTHR32410 (PANTHER); SSF57889 (SUPERFAMILY); SSF57889 (SUPERFAMILY)
c_unigene676	3	1	c_unigene676	0.79377	-1.70695	0.884643	1	19801.5	0	c_unigene676	c28729_g1_i1	c1143_g1_i1	c28729_g1_i1	glucose-fructose oxidoreductase domain-containing protein	341	10	1.18115e-17	0.689	0	-		no IPS match
c_unigene677	23	14	c_unigene677	4.16675	-0.838198	0.652786	1	9850.5	0	c_unigene677	c6339_g1_i1	c1144_g1_i1	c6339_g1_i1		505	0			0	-		TRANSMEMBRANE (PHOBIUS); NON_CYTOPLASMIC_DOMAIN (PHOBIUS); CYTOPLASMIC_DOMAIN (PHOBIUS); TMhelix (TMHMM)
c_unigene678	39.75	19	c_unigene678	4.78169	-1.18695	0.424506	1	4567	0	c_unigene678	c15926_g1_i2	c1145_g1_i1	c15926_g1_i2	amino acid	1781	10	0	0.776	1	C:integral component of membrane	-	IPR013057 (PFAM); PTHR22950 (PANTHER); PTHR22950:SF228 (PANTHER); NON_CYTOPLASMIC_DOMAIN (PHOBIUS); NON_CYTOPLASMIC_DOMAIN (PHOBIUS); TRANSMEMBRANE (PHOBIUS); NON_CYTOPLASMIC_DOMAIN (PHOBIUS); TRANSMEMBRANE (PHOBIUS); NON_CYTOPLASMIC_DOMAIN (PHOBIUS); TRANSMEMBRANE (PHOBIUS); TRANSMEMBRANE (PHOBIUS); TRANSMEMBRANE (PHOBIUS); TRANSMEMBRANE (PHOBIUS); CYTOPLASMIC_DOMAIN (PHOBIUS); CYTOPLASMIC_DOMAI…
c_unigene679	5	7	c_unigene679	2.56593	0.363436	0.967513	1	24780	0	c_unigene679	c27643_g1_i1	c1148_g1_i1	c27643_g1_i1	serine threonine-protein kinase atm-like	442	10	7.64865e-60	0.881	8	P:DNA repair; P:replicative senescence; F:protein serine/threonine kinase activity; P:response to ionizing radiation; P:histone phosphorylation; P:telomere maintenance; F:ATP binding; P:DNA damage checkpoint	EC:2.7.11	no IPS match
c_unigene680	2	4	c_unigene680	1.50129	0.878009	0.936109	1	23214.5	0	c_unigene680	c18819_g2_i1	c1150_g1_i1	c18819_g2_i1		279	0			0	-		no IPS match
c_unigene681	0	1	c_unigene681	-7.64257	6.52187	1	1	30329.5	0	c_unigene681	c5189_g1_i1	c1151_g1_i1	c5189_g1_i1		222	0			0	-		no IPS match
c_unigene682	10	19	c_unigene682	3.78622	0.804009	0.71136	1	11896.5	0	c_unigene682	c29745_g1_i1	c1152_g1_i1	c29745_g1_i1	pleiotropic drug resistance protein 1-like	944	10	1.70236e-148	0.846	4	P:ATP catabolic process; F:ATP binding; F:ATPase activity; C:membrane	EC:3.6.1.3	IPR013525 (PFAM); IPR027417 (G3DSA:3.40.50.GENE3D); PTHR19241 (PANTHER); PTHR19241:SF165 (PANTHER); TRANSMEMBRANE (PHOBIUS); TRANSMEMBRANE (PHOBIUS); NON_CYTOPLASMIC_DOMAIN (PHOBIUS); CYTOPLASMIC_DOMAIN (PHOBIUS); NON_CYTOPLASMIC_DOMAIN (PHOBIUS); IPR027417 (SUPERFAMILY); TMhelix (TMHMM); TMhelix (TMHMM)
c_unigene683	0	2	c_unigene683	-7.64257	7.52187	0.900684	1	21151	0	c_unigene683	c3032_g1_i1	c1153_g1_i1	c3032_g1_i1	major facilitator superfamily	439	10	5.08073e-10	0.499	3	C:membrane; P:transport; F:transporter activity		CYTOPLASMIC_DOMAIN (PHOBIUS); TRANSMEMBRANE (PHOBIUS); NON_CYTOPLASMIC_DOMAIN (PHOBIUS); CYTOPLASMIC_DOMAIN (PHOBIUS); TRANSMEMBRANE (PHOBIUS); NON_CYTOPLASMIC_DOMAIN (PHOBIUS); TRANSMEMBRANE (PHOBIUS); TMhelix (TMHMM); TMhelix (TMHMM); TMhelix (TMHMM)
c_unigene684	39.91	17.9	c_unigene684	4.74157	-1.27878	0.39776	1	4087	0	c_unigene684	c21038_g1_i4	c1154_g1_i2	c21038_g1_i4	uncharacterized loc101203308	1437	10	3.01331e-49	0.743	0	-		IPR027973 (PFAM); NON_CYTOPLASMIC_DOMAIN (PHOBIUS); CYTOPLASMIC_DOMAIN (PHOBIUS); TRANSMEMBRANE (PHOBIUS); TMhelix (TMHMM)
c_unigene685	1	0	c_unigene685	-7.64257	-6.76585	0.994587	1	27255	0	c_unigene685	c40067_g1_i1	c1155_g1_i1	c40067_g1_i1	PREDICTED: uncharacterized protein LOC102618382	242	3	1.15834e-06	0.55	4	P:oxidation-reduction process; P:intracellular signal transduction; F:protein-disulfide reductase activity; F:zinc ion binding		SSF57889 (SUPERFAMILY)
c_unigene686	6	4	c_unigene686	2.29377	-0.706953	0.897461	1	20771.5	0	c_unigene686	c7296_g1_i1	c1156_g1_i1	c7296_g1_i1		1145	0			0	-		no IPS match
c_unigene687	6.44	7	c_unigene687	2.7485	-0.00169629	1	1	30329.5	0	c_unigene687	c20110_g1_i2	c1157_g1_i1	c20110_g1_i2	uncharacterized membrane	435	10	8.35731e-29	0.849	0	-		no IPS match
c_unigene688	5	5	c_unigene688	2.32322	-0.121991	1	1	30329.5	0	c_unigene688	c37052_g1_i1	c1158_g1_i1	c37052_g1_i1		547	0			0	-		SignalP-TM (SIGNALP_GRAM_POSITIVE)
c_unigene689	3	1	c_unigene689	0.79377	-1.70695	0.884643	1	19801.5	0	c_unigene689	c37175_g1_i1	c1159_g1_i1	c37175_g1_i1	zinc finger hit domain-containing protein 2-like	476	10	8.26138e-53	0.696	0	-		PTHR15555 (PANTHER); PTHR15555:SF0 (PANTHER)
c_unigene690	3	4	c_unigene690	1.79377	0.293047	1	1	30329.5	0	c_unigene690	c43488_g1_i1	c1160_g1_i1	c43488_g1_i1	serine threonine-protein kinase ulk4-like	355	10	2.5864e-14	0.801	4	P:protein phosphorylation; F:protein serine/threonine kinase activity; P:single-organism process; F:ATP binding	EC:2.7.11	no IPS match
c_unigene691	5	0	c_unigene691	-7.64257	-9.08777	0.555277	1	7192.5	0	c_unigene691	c27309_g1_i1	c1162_g1_i2	c27309_g1_i1		464	0			0	-		no IPS match
c_unigene692	3	6	c_unigene692	2.08625	0.878009	0.878604	1	19396.5	0	c_unigene692	c812_g1_i1	c1163_g1_i1	c812_g1_i1	ap-3 complex subunit delta-like	717	10	1.87295e-111	0.866	9	C:Golgi apparatus; P:endosome organization; C:membrane coat; P:lytic vacuole organization; F:protein transporter activity; P:vesicle-mediated transport; P:intracellular protein transport; P:protein storage vacuole organization; F:binding	-	IPR011989 (G3DSA:1.25.10.GENE3D); IPR002553 (PFAM); PTHR22781 (PANTHER); IPR016024 (SUPERFAMILY)
c_unigene693	1	11	c_unigene693	1.731	3.33744	0.402048	1	4209.5	0	c_unigene693	c27525_g1_i1	c1169_g1_i1	c27525_g1_i1	ndp-l-rhamnose synthase	316	10	3.30017e-65	0.995	14	C:cytosol; P:oxidation-reduction process; F:dTDP-4-dehydrorhamnose reductase activity; P:extracellular polysaccharide biosynthetic process; F:UDP-4-keto-rhamnose-4-keto-reductase activity; C:plasmodesma; F:UDP-glucose 4,6-dehydratase activity; P:UDP-rhamnose biosynthetic process; F:UDP-L-rhamnose synthase activity; F:UDP-4-keto-6-deoxy-glucose-3,5-epimerase activity; P:seed coat development; F:co…	EC:4.2.1.46; EC:4.2.1.76; EC:1.1.1.133	IPR016040 (G3DSA:3.40.50.GENE3D); IPR001509 (PFAM); PTHR10366 (PANTHER); IPR005888 (PTHR10366:PANTHER); SSF51735 (SUPERFAMILY)
c_unigene694	8	12	c_unigene694	3.29377	0.462972	0.887411	1	20052.5	0	c_unigene694	c7748_g1_i1	c1170_g1_i1	c7748_g1_i1	protein mizu-kussei 1-like	645	10	2.82072e-91	0.774	0	-		IPR006460 (TIGRFAM); IPR006460 (PFAM); PTHR31696 (PANTHER); PTHR31696:SF3 (PANTHER)
c_unigene695	0	0	c_unigene695	-7.64257	-0.121991	1	1	30329.5	0	c_unigene695	c24720_g1_i1	c1171_g1_i1	c24720_g1_i1		294	0			0	-		no IPS match
c_unigene696	6	9	c_unigene696	2.87873	0.462972	0.917948	1	22163	0	c_unigene696	c40949_g1_i1	c1175_g1_i1	c40949_g1_i1	cytochrome p450 cyp71d176	844	10	1.72371e-72	0.61	4	P:oxidation-reduction process; F:iron ion binding; F:oxidoreductase activity, acting on paired donors, with incorporation or reduction of molecular oxygen; F:heme binding	-	IPR001128 (G3DSA:1.10.630.GENE3D); IPR001128 (PFAM); PTHR24298 (PANTHER); IPR001128 (SUPERFAMILY)
c_unigene697	1	2	c_unigene697	0.501289	0.878009	1	1	30329.5	0	c_unigene697	c36784_g1_i1	c1176_g1_i1	c36784_g1_i1		332	0			0	-		no IPS match
c_unigene698	3	4	c_unigene698	1.79377	0.293047	1	1	30329.5	0	c_unigene698	c1880_g1_i1	c1178_g1_i1	c1880_g1_i1	hypothetical protein PRUPE_ppa023846mg	465	1	2.74825e-08	0.77	0	-		no IPS match
c_unigene699	1	2	c_unigene699	0.501289	0.878009	1	1	30329.5	0	c_unigene699	c35826_g1_i1	c1179_g1_i1	c35826_g1_i1		223	0			0	-		no IPS match
c_unigene700	1	7	c_unigene700	1.40497	2.68536	0.613327	1	8675.5	0	c_unigene700	c28840_g1_i1	c1181_g1_i1	c28840_g1_i1	ankyrin repeat domain-containing protein 17-like	217	10	7.46497e-27	0.808	0	-		no IPS match
c_unigene701	2	0	c_unigene701	-7.64257	-7.76585	0.874484	1	18988	0	c_unigene701	c3446_g1_i1	c1182_g1_i1	c3446_g1_i1		216	0			0	-		no IPS match
c_unigene702	2.34	2	c_unigene702	1.11454	-0.348499	1	1	30329.5	0	c_unigene702	c7142_g1_i1	c1184_g1_i1	c7142_g1_i1		586	0			0	-		TMhelix (TMHMM)
c_unigene703	1	1	c_unigene703	0.00128902	-0.121991	1	1	30329.5	0	c_unigene703	c31067_g1_i1	c1187_g1_i1	c31067_g1_i1	---NA---	299	0			0	-		no IPS match
c_unigene704	6	2	c_unigene704	1.79377	-1.70695	0.733157	1	12613.5	0	c_unigene704	c9058_g1_i2	c1190_g1_i1	c9058_g1_i2		522	0			0	-		TRANSMEMBRANE (PHOBIUS); CYTOPLASMIC_DOMAIN (PHOBIUS); NON_CYTOPLASMIC_DOMAIN (PHOBIUS); SignalP-TM (SIGNALP_GRAM_NEGATIVE); TMhelix (TMHMM); TMhelix (TMHMM)
c_unigene705	0	2	c_unigene705	-7.64257	7.52187	0.900684	1	21151	0	c_unigene705	c9058_g1_i1	c1190_g1_i1	c9058_g1_i1		459	0			0	-		SIGNAL_PEPTIDE_N_REGION (PHOBIUS); NON_CYTOPLASMIC_DOMAIN (PHOBIUS); SIGNAL_PEPTIDE_C_REGION (PHOBIUS); SIGNAL_PEPTIDE (PHOBIUS); SIGNAL_PEPTIDE_H_REGION (PHOBIUS)
c_unigene706	2	14	c_unigene706	2.40497	2.68536	0.38711	1	3914.5	0	c_unigene706	c28422_g1_i1	c1192_g1_i1	c28422_g1_i1	subtilisin-like protease-like	317	10	5.86221e-46	0.897	4	P:negative regulation of catalytic activity; P:proteolysis; F:identical protein binding; F:serine-type endopeptidase activity	EC:3.4.21	IPR015500 (PRINTS); IPR000209 (G3DSA:3.40.50.GENE3D); IPR015500 (PANTHER); PTHR10795:SF335 (PANTHER); IPR000209 (SUPERFAMILY)
c_unigene707	1	1	c_unigene707	0.00128902	-0.121991	1	1	30329.5	0	c_unigene707	c39400_g1_i1	c1195_g1_i1	c39400_g1_i1		383	0			0	-		TRANSMEMBRANE (PHOBIUS); CYTOPLASMIC_DOMAIN (PHOBIUS); NON_CYTOPLASMIC_DOMAIN (PHOBIUS); TMhelix (TMHMM)
c_unigene708	21	13	c_unigene708	4.04767	-0.813868	0.676657	1	10530	0	c_unigene708	c11379_g1_i1	c1197_g1_i1	c11379_g1_i1	3-ketoacyl- synthase 11-like	503	10	1.69275e-18	0.953	8	P:fatty acid biosynthetic process; P:response to wounding; P:response to cold; P:suberin biosynthetic process; P:response to osmotic stress; C:membrane; F:fatty acid elongase activity; P:response to light stimulus	-	no IPS match
c_unigene709	2	8	c_unigene709	2.00129	1.87801	0.661961	1	10116.5	0	c_unigene709	c36543_g1_i1	c1201_g2_i1	c36543_g1_i1		281	0			0	-		no IPS match
c_unigene710	10	11	c_unigene710	3.39197	0.015513	1	1	30329.5	0	c_unigene710	c18603_g1_i1	c1203_g1_i1	c18603_g1_i1		401	0			0	-		no IPS match
c_unigene711	0	1	c_unigene711	-7.64257	6.52187	1	1	30329.5	0	c_unigene711	c8565_g1_i1	c1205_g1_i1	c8565_g1_i1		239	0			0	-		no IPS match
c_unigene712	1	2	c_unigene712	0.501289	0.878009	1	1	30329.5	0	c_unigene712	c37070_g1_i1	c1206_g1_i1	c37070_g1_i1		219	0			0	-		no IPS match
c_unigene713	0	1	c_unigene713	-7.64257	6.52187	1	1	30329.5	0	c_unigene713	c2518_g1_i1	c1208_g1_i1	c2518_g1_i1		287	0			0	-		G3DSA:3.80.10.10 (GENE3D)
c_unigene714	2	2	c_unigene714	1.00129	-0.121991	1	1	30329.5	0	c_unigene714	c43499_g1_i1	c1209_g1_i1	c43499_g1_i1		263	0			0	-		no IPS match
c_unigene715	6	9	c_unigene715	2.87873	0.462972	0.917948	1	22163	0	c_unigene715	c30662_g1_i1	c1210_g1_i1	c30662_g1_i1	transcription factor lhw-like	714	10	1.3788e-13	0.9	4	P:positive regulation of transcription, DNA-templated; P:stele development; P:maintenance of root meristem identity; F:protein homodimerization activity	-	no IPS match
c_unigene716	0	1	c_unigene716	-7.64257	6.52187	1	1	30329.5	0	c_unigene716	c30602_g1_i1	c1211_g1_i1	c30602_g1_i1		319	0			0	-		TMhelix (TMHMM)
c_unigene717	40	67	c_unigene717	5.6953	0.622171	0.621311	1	8865	0	c_unigene717	c632_g1_i1	c1213_g1_i1	c632_g1_i1		268	0			0	-		NON_CYTOPLASMIC_DOMAIN (PHOBIUS); SIGNAL_PEPTIDE_H_REGION (PHOBIUS); SIGNAL_PEPTIDE_N_REGION (PHOBIUS); SIGNAL_PEPTIDE (PHOBIUS); SIGNAL_PEPTIDE_C_REGION (PHOBIUS); SignalP-TM (SIGNALP_GRAM_NEGATIVE); SignalP-TM (SIGNALP_EUK); SignalP-TM (SIGNALP_GRAM_POSITIVE); TMhelix (TMHMM)
c_unigene718	11	8	c_unigene718	3.231	-0.581422	0.84986	1	17836.5	0	c_unigene718	c9292_g1_i1	c1214_g1_i1	c9292_g1_i1	exostosin family protein	1285	10	0	0.937	5	C:endosome; P:glucuronoxylan biosynthetic process; P:secondary cell wall biogenesis; F:glucuronoxylan glucuronosyltransferase activity; C:trans-Golgi network	-	IPR004263 (PFAM); PTHR11062:SF62 (PANTHER); IPR004263 (PANTHER); NON_CYTOPLASMIC_DOMAIN (PHOBIUS); SIGNAL_PEPTIDE_N_REGION (PHOBIUS); SIGNAL_PEPTIDE_H_REGION (PHOBIUS); SIGNAL_PEPTIDE (PHOBIUS); SIGNAL_PEPTIDE_C_REGION (PHOBIUS); SignalP-noTM (SIGNALP_EUK)
c_unigene719	1	1	c_unigene719	0.00128902	-0.121991	1	1	30329.5	0	c_unigene719	c26842_g1_i1	c1215_g1_i1	c26842_g1_i1		412	0			0	-		no IPS match
c_unigene720	3	5	c_unigene720	1.95473	0.614975	0.948637	1	23830	0	c_unigene720	c26207_g1_i1	c1217_g1_i1	c26207_g1_i1	xyloglucan glycosyltransferase 4-like	527	10	7.47895e-41	0.748	2	C:intracellular membrane-bounded organelle; F:transferase activity, transferring glycosyl groups	-	PTHR32044:SF7 (PANTHER); PTHR32044 (PANTHER); CYTOPLASMIC_DOMAIN (PHOBIUS); CYTOPLASMIC_DOMAIN (PHOBIUS); TRANSMEMBRANE (PHOBIUS); TRANSMEMBRANE (PHOBIUS); NON_CYTOPLASMIC_DOMAIN (PHOBIUS); TMhelix (TMHMM)
c_unigene721	35	21	c_unigene721	4.76209	-0.858956	0.577663	1	7729	0	c_unigene721	c9639_g1_i1	c1220_g1_i1	c9639_g1_i1	serine carboxypeptidase s10 family protein	1670	10	0	0.793	2	F:serine-type carboxypeptidase activity; P:proteolysis	EC:3.4.16	IPR001563 (PRINTS); IPR001563 (PFAM); IPR029058 (G3DSA:3.40.50.GENE3D); PTHR11802:SF39 (PANTHER); IPR001563 (PANTHER); IPR018202 (PROSITE_PATTERNS); IPR018202 (PROSITE_PATTERNS); SIGNAL_PEPTIDE_H_REGION (PHOBIUS); SIGNAL_PEPTIDE_C_REGION (PHOBIUS); SIGNAL_PEPTIDE_N_REGION (PHOBIUS); SIGNAL_PEPTIDE (PHOBIUS); NON_CYTOPLASMIC_DOMAIN (PHOBIUS); SignalP-noTM (SIGNALP_EUK); SignalP-noTM (SIGNALP_GRAM_…
c_unigene722	1	2	c_unigene722	0.501289	0.878009	1	1	30329.5	0	c_unigene722	c43238_g1_i1	c1225_g1_i1	c43238_g1_i1		255	0			0	-		no IPS match
c_unigene723	2	6	c_unigene723	1.79377	1.46297	0.788455	1	14857	0	c_unigene723	c39154_g1_i1	c1226_g1_i1	c39154_g1_i1	fyve finger-containing phosphoinositide	276	10	1.86081e-19	0.939	14	P:cellular protein metabolic process; F:zinc ion binding; C:mitochondrion; F:1-phosphatidylinositol-3-phosphate 5-kinase activity; F:phosphatidylinositol binding; P:endomembrane system organization; C:endosome; F:1-phosphatidylinositol-4-phosphate 5-kinase activity; F:ATP binding; P:pollen development; P:phosphatidylinositol phosphorylation; P:vacuole organization; P:signal transduction; P:stomat…	EC:2.7.1.68; EC:2.7.1.150	no IPS match
c_unigene724	9	3	c_unigene724	2.37873	-1.70695	0.630287	1	9160	0	c_unigene724	c25588_g1_i1	c1228_g1_i1	c25588_g1_i1	extra-large guanine nucleotide-binding protein 1-like	1101	10	4.8752e-132	0.74	5	P:response to bacterium; P:response to hexose; P:signal transduction; P:metabolic process; F:guanyl nucleotide binding	-	NON_CYTOPLASMIC_DOMAIN (PHOBIUS); CYTOPLASMIC_DOMAIN (PHOBIUS); TRANSMEMBRANE (PHOBIUS)
c_unigene725	6	10	c_unigene725	2.95473	0.614975	0.864287	1	18491	0	c_unigene725	c688_g1_i1	c1229_g1_i1	c688_g1_i1	casp-like protein at2g36330-like	620	4	2.47801e-15	0.515	3	C:integral component of membrane; C:membrane; C:plasma membrane		TRANSMEMBRANE (PHOBIUS); TRANSMEMBRANE (PHOBIUS); CYTOPLASMIC_DOMAIN (PHOBIUS); TRANSMEMBRANE (PHOBIUS); NON_CYTOPLASMIC_DOMAIN (PHOBIUS); CYTOPLASMIC_DOMAIN (PHOBIUS); NON_CYTOPLASMIC_DOMAIN (PHOBIUS); TMhelix (TMHMM)
c_unigene726	36	34	c_unigene726	5.12998	-0.204453	0.903022	1	21514	0	c_unigene726	c30076_g1_i1	c1230_g1_i1	c30076_g1_i1	deoxyhypusine synthase	1265	10	0	0.905	5	P:embryo sac development; F:deoxyhypusine synthase activity; F:homospermidine synthase (spermidine-specific) activity; P:peptidyl-lysine modification to hypusine; P:deoxyhypusine biosynthetic process from spermidine	EC:2.5.1.46; EC:2.5.1.45	IPR002773 (TIGRFAM); IPR002773 (G3DSA:3.40.910.GENE3D); IPR002773 (PFAM); IPR002773 (PANTHER); IPR029035 (SUPERFAMILY)
c_unigene727	6	24	c_unigene727	3.58625	1.87801	0.366231	1	3673	0	c_unigene727	c36632_g1_i1	c1232_g1_i1	c36632_g1_i1	nicotinamide adenine dinucleotide transporter mitochondrial-like	806	10	6.74919e-42	0.718	2	C:membrane; P:single-organism transport	-	IPR018108 (PFAM); IPR023395 (G3DSA:1.50.40.GENE3D); PTHR24089 (PANTHER); PTHR24089:SF133 (PANTHER); IPR018108 (PROSITE_PROFILES); IPR023395 (SUPERFAMILY)
c_unigene728	1	0	c_unigene728	-7.64257	-6.76585	0.994587	1	27255	0	c_unigene728	c38250_g1_i1	c1234_g1_i1	c38250_g1_i1	oligopeptide transporter 4-like	371	10	5.92273e-54	0.808	1	P:transmembrane transport	-	IPR004813 (PFAM); PTHR22601:SF11 (PANTHER); PTHR22601 (PANTHER); TRANSMEMBRANE (PHOBIUS); CYTOPLASMIC_DOMAIN (PHOBIUS); NON_CYTOPLASMIC_DOMAIN (PHOBIUS); TRANSMEMBRANE (PHOBIUS); NON_CYTOPLASMIC_DOMAIN (PHOBIUS); TMhelix (TMHMM); TMhelix (TMHMM)
c_unigene729	8	18	c_unigene729	3.58625	1.04793	0.64284	1	9430.5	0	c_unigene729	c22338_g1_i1	c1239_g1_i1	c22338_g1_i1	probable pectinesterase pectinesterase inhibitor 54-like	839	10	3.57844e-141	0.816	7	P:cell wall modification; C:cell wall; F:pectinesterase activity; F:aspartyl esterase activity; F:enzyme inhibitor activity; P:negative regulation of catalytic activity; P:pectin catabolic process	EC:3.1.1.11	IPR000070 (PFAM); IPR012334 (G3DSA:2.160.20.GENE3D); PTHR31707 (PANTHER); IPR018040 (PROSITE_PATTERNS); IPR011050 (SUPERFAMILY)
c_unigene730	5	6	c_unigene730	2.45473	0.141044	1	1	30329.5	0	c_unigene730	c22514_g1_i1	c1240_g1_i2	c22514_g1_i1		376	0			0	-		no IPS match
c_unigene731	4	2	c_unigene731	1.50129	-1.12199	0.89066	1	20240.5	0	c_unigene731	c34895_g1_i1	c1241_g1_i1	c34895_g1_i1	duf246 domain-containing protein at1g04910-like	355	10	1.26854e-46	0.798	0	-		IPR019378 (PFAM); PTHR31933 (PANTHER); PTHR31933:SF2 (PANTHER)
c_unigene732	2	1	c_unigene732	0.501289	-1.12199	0.986524	1	26433	0	c_unigene732	c4706_g1_i1	c1243_g1_i1	c4706_g1_i1	6b-interacting protein 1	359	10	7.7397e-18	0.752	0	-		PTHR31307 (PANTHER); PTHR31307:SF2 (PANTHER)
c_unigene733	0	1	c_unigene733	-7.64257	6.52187	1	1	30329.5	0	c_unigene733	c28207_g1_i1	c1244_g1_i2	c28207_g1_i1	rna-binding protein 40-like	230	10	3.05207e-08	0.773	2	F:nucleic acid binding; F:nucleotide binding	-	no IPS match
c_unigene734	6	6	c_unigene734	2.58625	-0.121991	1	1	30329.5	0	c_unigene734	c40796_g1_i1	c1245_g1_i1	c40796_g1_i1	lrr receptor-like serine threonine-protein kinase	572	10	4.77476e-114	0.944	4	P:protein phosphorylation; F:ATP binding; C:integral component of membrane; F:protein serine/threonine kinase activity	EC:2.7.11	IPR002290 (SMART); IPR000719 (PFAM); G3DSA:3.30.200.20 (GENE3D); IPR013320 (G3DSA:2.60.120.GENE3D); G3DSA:1.10.510.10 (GENE3D); PTHR24420 (PANTHER); PTHR24420:SF717 (PANTHER); IPR008271 (PROSITE_PATTERNS); IPR017441 (PROSITE_PATTERNS); IPR000719 (PROSITE_PROFILES); IPR011009 (SUPERFAMILY)
c_unigene735	1	0	c_unigene735	-7.64257	-6.76585	0.994587	1	27255	0	c_unigene735	c22044_g1_i1	c1249_g1_i1	c22044_g1_i1		308	0			0	-		no IPS match
c_unigene736	2	4	c_unigene736	1.50129	0.878009	0.936109	1	23214.5	0	c_unigene736	c25747_g1_i1	c1250_g1_i1	c25747_g1_i1	long-chain-alcohol o-fatty-acyltransferase-like	511	10	1.75144e-45	0.76	6	P:response to stimulus; P:regulation of biological process; F:metal ion binding; P:single-organism process; F:transferase activity, transferring acyl groups; C:intracellular part	-	PF13813 (PFAM); PTHR31595 (PANTHER); PTHR31595:SF1 (PANTHER); TRANSMEMBRANE (PHOBIUS); NON_CYTOPLASMIC_DOMAIN (PHOBIUS); TRANSMEMBRANE (PHOBIUS); CYTOPLASMIC_DOMAIN (PHOBIUS); NON_CYTOPLASMIC_DOMAIN (PHOBIUS); TRANSMEMBRANE (PHOBIUS); CYTOPLASMIC_DOMAIN (PHOBIUS); TMhelix (TMHMM); TMhelix (TMHMM); TMhelix (TMHMM)
c_unigene737	18	21	c_unigene737	4.28241	0.100402	0.987467	1	26788.5	0	c_unigene737	c6778_g1_i1	c1251_g1_i1	c6778_g1_i1		457	0			0	-		no IPS match
c_unigene738	9	6	c_unigene738	2.87873	-0.706953	0.841504	1	17585.5	0	c_unigene738	c6965_g1_i1	c1253_g1_i1	c6965_g1_i1	PREDICTED: uncharacterized protein LOC102605832	1115	10	2.56394e-125	0.622	1	C:plasma membrane		IPR009769 (PFAM); PTHR31558:SF2 (PANTHER); PTHR31558 (PANTHER)
c_unigene739	11	13	c_unigene739	3.58122	0.119018	1	1	30329.5	0	c_unigene739	c6884_g1_i1	c1254_g1_i1	c6884_g1_i1	#NAME?	600	10	1.86586e-49	0.784	6	P:seed development; F:alpha,alpha-trehalose-phosphate synthase (UDP-forming) activity; P:trehalose biosynthetic process; C:cytoplasm; P:embryo development; P:cellular component biogenesis	EC:2.4.1.15	SignalP-TM (SIGNALP_GRAM_POSITIVE)
c_unigene740	1	0	c_unigene740	-7.64257	-6.76585	0.994587	1	27255	0	c_unigene740	c39895_g1_i1	c1258_g1_i1	c39895_g1_i1	unconventional myosin-vc-like	252	10	2.1146e-13	0.842	18	C:trans-Golgi network; P:response to water deprivation; P:activation of MAPKK activity; P:defense response to oomycetes; P:regulation of defense response to fungus; P:regulation of defense response to bacterium; P:regulation of salicylic acid mediated signaling pathway; C:cytosol; P:protein autophosphorylation; F:actin binding; F:motor activity; C:integral component of membrane; P:cell death; F:M…	EC:2.7.11.25; EC:2.7.11	SIGNAL_PEPTIDE_N_REGION (PHOBIUS); NON_CYTOPLASMIC_DOMAIN (PHOBIUS); SIGNAL_PEPTIDE (PHOBIUS); SIGNAL_PEPTIDE_C_REGION (PHOBIUS); SIGNAL_PEPTIDE_H_REGION (PHOBIUS); SignalP-noTM (SIGNALP_EUK)
c_unigene741	1	2	c_unigene741	0.501289	0.878009	1	1	30329.5	0	c_unigene741	c39895_g1_i1	c1258_g1_i2	c39895_g1_i1	unconventional myosin-vc-like	252	10	2.1146e-13	0.842	18	C:trans-Golgi network; P:response to water deprivation; P:activation of MAPKK activity; P:defense response to oomycetes; P:regulation of defense response to fungus; P:regulation of defense response to bacterium; P:regulation of salicylic acid mediated signaling pathway; C:cytosol; P:protein autophosphorylation; F:actin binding; F:motor activity; C:integral component of membrane; P:cell death; F:M…	EC:2.7.11.25; EC:2.7.11	SIGNAL_PEPTIDE_N_REGION (PHOBIUS); NON_CYTOPLASMIC_DOMAIN (PHOBIUS); SIGNAL_PEPTIDE (PHOBIUS); SIGNAL_PEPTIDE_C_REGION (PHOBIUS); SIGNAL_PEPTIDE_H_REGION (PHOBIUS); SignalP-noTM (SIGNALP_EUK)
c_unigene742	30	42	c_unigene742	5.15089	0.363436	0.809038	1	16096.5	0	c_unigene742	c40927_g1_i1	c1260_g1_i1	c40927_g1_i1	2 protein	1643	10	8.35409e-26	0.465	0	-		IPR004252 (PFAM); SIGNAL_PEPTIDE_N_REGION (PHOBIUS); NON_CYTOPLASMIC_DOMAIN (PHOBIUS); SIGNAL_PEPTIDE_H_REGION (PHOBIUS); SIGNAL_PEPTIDE (PHOBIUS); SIGNAL_PEPTIDE_C_REGION (PHOBIUS); SignalP-TM (SIGNALP_GRAM_POSITIVE)
c_unigene743	1	4	c_unigene743	1.00129	1.87801	0.834065	1	17219.5	0	c_unigene743	c26081_g1_i1	c1261_g1_i2	c26081_g1_i1		287	0			0	-		no IPS match
c_unigene744	1	2	c_unigene744	0.501289	0.878009	1	1	30329.5	0	c_unigene744	c43019_g1_i1	c1265_g1_i1	c43019_g1_i1		206	0			0	-		no IPS match
c_unigene745	33	36	c_unigene745	5.10845	0.00354036	1	1	30329.5	0	c_unigene745	c12478_g1_i1	c1266_g1_i1	c12478_g1_i1	probable purine permease 5-like	1491	10	3.67088e-164	0.783	1	C:integral component of membrane	-	no IPS match
c_unigene746	14	4	c_unigene746	2.90497	-1.92935	0.471444	1	5447.5	0	c_unigene746	c8776_g1_i1	c1267_g1_i1	c8776_g1_i1	serine threonine-protein kinase ctr1-like	628	10	4.42658e-25	0.445	8	F:ATP binding; F:protein kinase activity; P:protein phosphorylation; F:transferase activity, transferring phosphorus-containing groups; F:protein serine/threonine kinase activity; F:kinase activity; F:protein serine/threonine/tyrosine kinase activity; C:nucleus		no IPS match
c_unigene747	1	5	c_unigene747	1.16225	2.19994	0.754095	1	13466	0	c_unigene747	c29275_g1_i1	c1268_g1_i1	c29275_g1_i1	glutathione peroxidase 2 family protein	295	10	4.12027e-55	0.908	7	C:endosome; C:Golgi apparatus; P:cellular response to water deprivation; P:response to hydrogen peroxide; F:glutathione peroxidase activity; C:trans-Golgi network; P:oxidation-reduction process	EC:1.11.1.9	IPR000889 (PRINTS); IPR012336 (G3DSA:3.40.30.GENE3D); IPR000889 (PFAM); IPR000889 (PANTHER); IPR029760 (PROSITE_PATTERNS); IPR000889 (PROSITE_PROFILES); IPR012336 (SUPERFAMILY)
c_unigene748	3	6	c_unigene748	2.08625	0.878009	0.878604	1	19396.5	0	c_unigene748	c28228_g1_i1	c1269_g1_i1	c28228_g1_i1	glucosidase 2 subunit beta-like	311	10	5.88651e-39	0.765	1	F:protein binding		IPR028146 (PFAM); IPR002172 (G3DSA:4.10.400.GENE3D); PTHR12630 (PANTHER); TRANSMEMBRANE (PHOBIUS); CYTOPLASMIC_DOMAIN (PHOBIUS); NON_CYTOPLASMIC_DOMAIN (PHOBIUS)
c_unigene749	2	10	c_unigene749	2.16225	2.19994	0.554293	1	7104.5	0	c_unigene749	c35309_g1_i1	c1272_g1_i1	c35309_g1_i1	PREDICTED: uncharacterized protein LOC102602864	374	10	3.5953e-30	0.587	0	-		PTHR31414:SF4 (PANTHER); PTHR31414 (PANTHER)
c_unigene750	13	12	c_unigene750	3.64399	-0.237468	0.950854	1	24000	0	c_unigene750	c162_g1_i1	c1274_g1_i1	c162_g1_i1		323	0			0	-		no IPS match
c_unigene751	2	7	c_unigene751	1.90497	1.68536	0.722729	1	12238	0	c_unigene751	c33694_g1_i1	c1275_g1_i1	c33694_g1_i1	k(+) efflux antiporter 4-like	701	10	1.42702e-80	0.859	3	P:hydrogen ion transmembrane transport; F:solute:hydrogen antiporter activity; C:integral component of membrane	-	PTHR16254 (PANTHER); PTHR16254:SF9 (PANTHER); SIGNAL_PEPTIDE_N_REGION (PHOBIUS); SIGNAL_PEPTIDE (PHOBIUS); SIGNAL_PEPTIDE_C_REGION (PHOBIUS); SIGNAL_PEPTIDE_H_REGION (PHOBIUS); NON_CYTOPLASMIC_DOMAIN (PHOBIUS); SignalP-TM (SIGNALP_GRAM_POSITIVE); SignalP-TM (SIGNALP_GRAM_NEGATIVE); SignalP-noTM (SIGNALP_EUK); TMhelix (TMHMM); TMhelix (TMHMM)
c_unigene752	9	10	c_unigene752	3.24722	0.0300126	1	1	30329.5	0	c_unigene752	c11736_g1_i1	c1277_g1_i1	c11736_g1_i1	receptor like protein 27	775	10	1.72707e-57	0.614	1	F:protein binding		PR00019 (PRINTS); IPR001611 (PFAM); G3DSA:3.80.10.10 (GENE3D); IPR001611 (PFAM); PTHR24420:SF637 (PANTHER); PTHR24420 (PANTHER); NON_CYTOPLASMIC_DOMAIN (PHOBIUS); TRANSMEMBRANE (PHOBIUS); CYTOPLASMIC_DOMAIN (PHOBIUS); SSF52047 (SUPERFAMILY); TMhelix (TMHMM)
c_unigene753	1	1	c_unigene753	0.00128902	-0.121991	1	1	30329.5	0	c_unigene753	c33979_g1_i1	c1280_g1_i1	c33979_g1_i1	thiol protease sen102-like	256	10	4.59317e-15	0.743	1	F:cysteine-type peptidase activity	-	IPR013201 (SMART); G3DSA:3.90.70.10 (GENE3D); IPR013201 (PFAM); PTHR12411:SF297 (PANTHER); IPR013128 (PANTHER); NON_CYTOPLASMIC_DOMAIN (PHOBIUS); SIGNAL_PEPTIDE_H_REGION (PHOBIUS); SIGNAL_PEPTIDE (PHOBIUS); SIGNAL_PEPTIDE_N_REGION (PHOBIUS); SIGNAL_PEPTIDE_C_REGION (PHOBIUS); SignalP-noTM (SIGNALP_EUK); SignalP-TM (SIGNALP_GRAM_POSITIVE); SSF54001 (SUPERFAMILY); TMhelix (TMHMM)
c_unigene754	3	4	c_unigene754	1.79377	0.293047	1	1	30329.5	0	c_unigene754	c6017_g1_i1	c1282_g1_i1	c6017_g1_i1	disease resistance protein	401	10	9.09123e-12	0.601	2	P:defense response; F:ADP binding		G3DSA:3.80.10.10 (GENE3D); SSF52047 (SUPERFAMILY)
c_unigene755	2	2	c_unigene755	1.00129	-0.121991	1	1	30329.5	0	c_unigene755	c41452_g1_i1	c1282_g2_i1	c41452_g1_i1	late blight resistance protein homolog r1a-4-like	231	10	8.54739e-11	0.616	2	P:response to stimulus; P:phosphorylation	-	G3DSA:3.80.10.10 (GENE3D)
c_unigene756	4	4	c_unigene756	2.00129	-0.121991	1	1	30329.5	0	c_unigene756	c22840_g1_i1	c1283_g1_i1	c22840_g1_i1	PREDICTED: uncharacterized protein LOC102589409	529	10	4.79693e-26	0.706	0	-		no IPS match
c_unigene757	2	0	c_unigene757	-7.64257	-7.76585	0.874484	1	18988	0	c_unigene757	c38048_g1_i1	c1284_g1_i1	c38048_g1_i1		338	0			0	-		no IPS match
c_unigene758	8.65	5	c_unigene758	2.7186	-0.912763	0.776798	1	14396.5	0	c_unigene758	c4710_g1_i2	c1287_g1_i1	c4710_g1_i2	sucrose synthase 6-like	874	10	2.46288e-139	0.801	4	F:sucrose synthase activity; P:biosynthetic process; P:callose deposition in phloem sieve plate; P:sucrose metabolic process	EC:2.4.1.13	Coil (COILS); IPR000368 (PFAM); PTHR12526:SF296 (PANTHER); PTHR12526 (PANTHER)
c_unigene759	3.35	5	c_unigene759	2.03433	0.455776	0.948637	1	23830	0	c_unigene759	c4710_g1_i1	c1287_g1_i1	c4710_g1_i1	sucrose synthase 6-like	964	10	5.26991e-133	0.733	2	F:transferase activity, transferring glycosyl groups; P:sucrose metabolic process	-	IPR000368 (PFAM); PTHR12526 (PANTHER); PTHR12526:SF296 (PANTHER)
c_unigene760	0	2	c_unigene760	-7.64257	7.52187	0.900684	1	21151	0	c_unigene760	c38049_g1_i1	c1288_g1_i1	c38049_g1_i1	cellulose synthase a catalytic subunit 2	297	10	9.74701e-18	0.516	1	P:cellular process	-	IPR013083 (G3DSA:3.30.40.GENE3D); IPR027934 (PFAM); PTHR13301 (PANTHER); PTHR13301:SF30 (PANTHER); SSF57850 (SUPERFAMILY)
c_unigene761	1	5	c_unigene761	1.16225	2.19994	0.754095	1	13466	0	c_unigene761	c3277_g1_i1	c1291_g1_i1	c3277_g1_i1	f-box protein at5g46170-like	261	10	1.04312e-19	0.827	1	P:heat acclimation	-	no IPS match
c_unigene762	2	3	c_unigene762	1.29377	0.462972	1	1	30329.5	0	c_unigene762	c684_g1_i1	c1293_g1_i1	c684_g1_i1		278	0			0	-		no IPS match
c_unigene763	4	4	c_unigene763	2.00129	-0.121991	1	1	30329.5	0	c_unigene763	c30954_g1_i1	c1296_g1_i1	c30954_g1_i1	double-stranded-rna-binding protein	339	1	6.31358e-06	0.55	0	-		no IPS match
c_unigene764	4	14	c_unigene764	2.90497	1.68536	0.544233	1	6838.5	0	c_unigene764	c20622_g2_i1	c1298_g1_i1	c20622_g2_i1	u2 small nuclear ribonucleoprotein auxiliary factor 35 kda subunit-related protein isoform 1	441	10	1.70876e-12	0.632	2	P:response to water deprivation; P:stomatal closure		no IPS match
c_unigene765	3	4	c_unigene765	1.79377	0.293047	1	1	30329.5	0	c_unigene765	c35459_g1_i1	c1299_g1_i1	c35459_g1_i1	elongation factor family protein	415	10	7.11616e-66	0.841	8	F:translation elongation factor activity; F:GTP binding; C:chloroplast; P:GTP catabolic process; F:GTPase activity; C:plasma membrane; P:protein targeting to mitochondrion; C:mitochondrion	-	G3DSA:3.30.70.870 (GENE3D); PTHR23115:SF108 (PANTHER); PTHR23115 (PANTHER); IPR009022 (SUPERFAMILY)
c_unigene766	0	0	c_unigene766	-7.64257	-0.121991	1	1	30329.5	0	c_unigene766	c8177_g1_i1	c1306_g1_i1	c8177_g1_i1		219	0			0	-		SIGNAL_PEPTIDE_C_REGION (PHOBIUS); SIGNAL_PEPTIDE_N_REGION (PHOBIUS); SIGNAL_PEPTIDE (PHOBIUS); SIGNAL_PEPTIDE_H_REGION (PHOBIUS); NON_CYTOPLASMIC_DOMAIN (PHOBIUS)
c_unigene767	1	1	c_unigene767	0.00128902	-0.121991	1	1	30329.5	0	c_unigene767	c25267_g1_i1	c1308_g1_i1	c25267_g1_i1		218	0			0	-		no IPS match
c_unigene768	2	0	c_unigene768	-7.64257	-7.76585	0.874484	1	18988	0	c_unigene768	c24486_g1_i1	c1311_g1_i1	c24486_g1_i1	late blight resistance protein homolog r1b-16-like	376	8	2.87858e-06	0.5288	1	F:ADP binding		IPR002182 (PFAM)
c_unigene769	5	7	c_unigene769	2.56593	0.363436	0.967513	1	24780	0	c_unigene769	c482_g1_i1	c1313_g1_i1	c482_g1_i1		513	0			0	-		no IPS match
c_unigene770	1	5	c_unigene770	1.16225	2.19994	0.754095	1	13466	0	c_unigene770	c1844_g1_i1	c1314_g1_i1	c1844_g1_i1		252	0			0	-		no IPS match
c_unigene771	8	10	c_unigene771	3.16225	0.199938	0.987035	1	26749	0	c_unigene771	c1514_g1_i1	c1316_g1_i1	c1514_g1_i1	adenine phosphoribosyltransferase 2 family protein	468	10	1.42271e-60	0.9	5	F:adenine phosphoribosyltransferase activity; C:Golgi apparatus; C:plasma membrane; P:nucleoside metabolic process; P:adenine salvage	EC:2.4.2.7	IPR000836 (PFAM); IPR029057 (G3DSA:3.40.50.GENE3D); PTHR11776 (PANTHER); PTHR11776:SF6 (PANTHER); IPR029057 (SUPERFAMILY)
c_unigene772	3	7	c_unigene772	2.19745	1.1004	0.813564	1	16266.5	0	c_unigene772	c42893_g1_i1	c1317_g1_i1	c42893_g1_i1		560	0			0	-		no IPS match
c_unigene773	4	0	c_unigene773	-7.64257	-8.76585	0.648845	1	9689	0	c_unigene773	c36094_g1_i1	c1317_g1_i2	c36094_g1_i1		218	0			0	-		no IPS match
c_unigene774	3	0	c_unigene774	-7.64257	-8.35081	0.755927	1	13722	0	c_unigene774	c3721_g1_i1	c1323_g1_i1	c3721_g1_i1		267	0			0	-		no IPS match
c_unigene775	2	5	c_unigene775	1.66225	1.19994	0.859426	1	18218	0	c_unigene775	c186_g1_i1	c1324_g1_i1	c186_g1_i1	inactive rhomboid protein 1-like	361	10	4.94929e-29	0.612	3	C:integral component of membrane; F:serine-type endopeptidase activity; P:proteolysis		IPR022764 (G3DSA:1.20.1540.GENE3D); IPR022764 (PFAM); PTHR22936:SF15 (PANTHER); IPR002610 (PANTHER); TRANSMEMBRANE (PHOBIUS); CYTOPLASMIC_DOMAIN (PHOBIUS); NON_CYTOPLASMIC_DOMAIN (PHOBIUS); NON_CYTOPLASMIC_DOMAIN (PHOBIUS); CYTOPLASMIC_DOMAIN (PHOBIUS); TRANSMEMBRANE (PHOBIUS); TRANSMEMBRANE (PHOBIUS); SSF144091 (SUPERFAMILY); TMhelix (TMHMM); TMhelix (TMHMM); TMhelix (TMHMM)
c_unigene776	3	0	c_unigene776	-7.64257	-8.35081	0.755927	1	13722	0	c_unigene776	c28866_g1_i1	c1325_g1_i1	c28866_g1_i1	dna-binding family protein	378	10	2.57322e-33	0.525	3	F:DNA binding; C:cytosol; C:nucleus		no IPS match
c_unigene777	1	5	c_unigene777	1.16225	2.19994	0.754095	1	13466	0	c_unigene777	c2995_g1_i1	c1326_g1_i1	c2995_g1_i1	cellulose partial	226	10	4.73395e-42	0.976	10	P:primary cell wall biogenesis; C:integral component of membrane; F:zinc ion binding; P:cellulose biosynthetic process; P:hyperosmotic salinity response; C:endosome; F:cellulose synthase (UDP-forming) activity; C:trans-Golgi network; C:Golgi apparatus; C:plasma membrane	EC:2.4.1.12	IPR005150 (PFAM); PTHR13301 (PANTHER); PTHR13301:SF28 (PANTHER)
c_unigene778	4	5	c_unigene778	2.16225	0.199938	1	1	30329.5	0	c_unigene778	c23574_g1_i1	c1327_g1_i1	c23574_g1_i1	pentatricopeptide repeat-containing protein at5g03800-like	423	10	1.12411e-18	0.667	1	P:embryo development ending in seed dormancy		IPR002885 (PFAM); PTHR24015:SF423 (PANTHER); PTHR24015 (PANTHER)
c_unigene779	3	3	c_unigene779	1.58625	-0.121991	1	1	30329.5	0	c_unigene779	c1845_g1_i1	c1331_g1_i1	c1845_g1_i1	udp-glycosyltransferase 74f2-like	257	10	2.94086e-27	0.711	3	F:UDP-glucosyltransferase activity; P:monocarboxylic acid metabolic process; P:benzene-containing compound metabolic process	-	IPR002213 (PANTHER); PTHR11926:SF153 (PANTHER); SSF53756 (SUPERFAMILY)
c_unigene780	13	11	c_unigene780	3.58122	-0.362999	0.904367	1	21624	0	c_unigene780	c9480_g1_i1	c1334_g1_i1	c9480_g1_i1	impact family member in pol 5 region-like	817	10	2.28228e-123	0.872	0	-		IPR001498 (PFAM); IPR001498 (G3DSA:3.30.230.GENE3D); PTHR16301:SF0 (PANTHER); IPR023582 (PANTHER); IPR020568 (SUPERFAMILY)
c_unigene781	4	8	c_unigene781	2.50129	0.878009	0.833546	1	17062	0	c_unigene781	c30073_g1_i1	c1335_g1_i1	c30073_g1_i1	1-phosphatidylinositol-3-phosphate 5-kinase fab1b-like isoform x2	514	10	2.43476e-27	0.483	1	P:cellular process	-	no IPS match
c_unigene782	0	3	c_unigene782	-7.64257	8.10683	0.793385	1	15371	0	c_unigene782	c6480_g1_i1	c1336_g1_i1	c6480_g1_i1	rosmarinic acid synthase	204	10	2.32961e-29	0.866	2	F:rosmarinate synthase activity; P:metabolic process	EC:2.3.1.140	IPR003480 (PFAM); IPR023213 (G3DSA:3.30.559.GENE3D); PTHR31642 (PANTHER); PTHR31642:SF11 (PANTHER)
c_unigene783	1	2	c_unigene783	0.501289	0.878009	1	1	30329.5	0	c_unigene783	c40378_g1_i1	c1338_g1_i1	c40378_g1_i1	pentatricopeptide repeat-containing family protein	440	10	5.99582e-55	0.769	0	-		IPR002885 (TIGRFAM); IPR002885 (PFAM); PTHR24015 (PANTHER); PTHR24015:SF430 (PANTHER); IPR002885 (PROSITE_PROFILES); IPR002885 (PROSITE_PROFILES); IPR002885 (PROSITE_PROFILES)
c_unigene784	4	3	c_unigene784	1.79377	-0.537028	0.975485	1	25331.5	0	c_unigene784	c9042_g1_i1	c1338_g2_i1	c9042_g1_i1	pentatricopeptide repeat-containing protein at1g76280-like isoform x1	872	10	3.32842e-89	0.669	0	-		IPR002885 (PFAM); IPR002885 (PFAM); PTHR24015 (PANTHER); PTHR24015:SF430 (PANTHER); IPR002885 (PROSITE_PROFILES); IPR002885 (PROSITE_PROFILES); IPR002885 (PROSITE_PROFILES); SignalP-noTM (SIGNALP_EUK)
c_unigene785	9	3	c_unigene785	2.37873	-1.70695	0.630287	1	9160	0	c_unigene785	c23627_g1_i1	c1339_g1_i1	c23627_g1_i1	isoform 2	756	10	1.09318e-66	0.597	1	P:metabolic process	-	IPR003591 (SMART); G3DSA:3.80.10.10 (GENE3D); PTHR23155 (PANTHER); SSF52058 (SUPERFAMILY)
c_unigene786	0	1	c_unigene786	-7.64257	6.52187	1	1	30329.5	0	c_unigene786	c32178_g1_i1	c1341_g1_i1	c32178_g1_i1		234	0			0	-		no IPS match
c_unigene787	25	20	c_unigene787	4.48418	-0.443919	0.807301	1	15926	0	c_unigene787	c6618_g1_i1	c1343_g1_i1	c6618_g1_i1	probable protein s-acyltransferase 7-like	1253	10	2.7751e-160	0.778	4	F:zinc ion binding; F:transferase activity, transferring acyl groups; C:integral component of membrane; P:metabolic process	-	IPR001594 (PFAM); PTHR22883 (PANTHER); PTHR22883:SF43 (PANTHER); TRANSMEMBRANE (PHOBIUS); CYTOPLASMIC_DOMAIN (PHOBIUS); NON_CYTOPLASMIC_DOMAIN (PHOBIUS); CYTOPLASMIC_DOMAIN (PHOBIUS); TRANSMEMBRANE (PHOBIUS); CYTOPLASMIC_DOMAIN (PHOBIUS); NON_CYTOPLASMIC_DOMAIN (PHOBIUS); TRANSMEMBRANE (PHOBIUS); TRANSMEMBRANE (PHOBIUS); IPR001594 (PROSITE_PROFILES); TMhelix (TMHMM); TMhelix (TMHMM); TMhelix (TMH…
c_unigene788	1	4	c_unigene788	1.00129	1.87801	0.834065	1	17219.5	0	c_unigene788	c27262_g1_i1	c1346_g1_i1	c27262_g1_i1	PREDICTED: uncharacterized protein LOC101291944	266	10	1.28726e-13	0.84	1	C:cytoplasmic membrane-bounded vesicle	-	IPR021775 (PFAM); NON_CYTOPLASMIC_DOMAIN (PHOBIUS); SIGNAL_PEPTIDE_H_REGION (PHOBIUS); CYTOPLASMIC_DOMAIN (PHOBIUS); SIGNAL_PEPTIDE_N_REGION (PHOBIUS); TRANSMEMBRANE (PHOBIUS); SIGNAL_PEPTIDE_C_REGION (PHOBIUS); SIGNAL_PEPTIDE (PHOBIUS); TMhelix (TMHMM); TMhelix (TMHMM)
c_unigene789	5	6	c_unigene789	2.45473	0.141044	1	1	30329.5	0	c_unigene789	c5302_g1_i1	c1351_g1_i1	c5302_g1_i1	glucosyltransferase family protein	831	10	2.01642e-92	0.695	2	P:metabolic process; F:transferase activity, transferring hexosyl groups	-	G3DSA:3.40.50.2000 (GENE3D); IPR002213 (PANTHER); PTHR11926:SF153 (PANTHER); SSF53756 (SUPERFAMILY)
c_unigene790	4	8	c_unigene790	2.50129	0.878009	0.833546	1	17062	0	c_unigene790	c341_g1_i1	c1352_g1_i1	c341_g1_i1	gdsl esterase lipase at5g45950-like	436	10	3.19713e-46	0.719	4	C:extracellular region; P:very long-chain fatty acid metabolic process; P:cuticle development; F:hydrolase activity, acting on ester bonds	-	IPR001087 (PFAM); IPR013831 (G3DSA:3.40.50.GENE3D); PTHR22835 (PANTHER); PTHR22835:SF134 (PANTHER); SSF52266 (SUPERFAMILY)
c_unigene791	0	5	c_unigene791	-7.64257	8.84379	0.60447	1	8415.5	0	c_unigene791	c39772_g1_i1	c1353_g1_i1	c39772_g1_i1		333	0			0	-		no IPS match
c_unigene792	8	3	c_unigene792	2.29377	-1.53703	0.6886	1	10949.5	0	c_unigene792	c43599_g1_i1	c1354_g1_i1	c43599_g1_i1	---NA---	269	0			0	-		TRANSMEMBRANE (PHOBIUS); NON_CYTOPLASMIC_DOMAIN (PHOBIUS); CYTOPLASMIC_DOMAIN (PHOBIUS); TMhelix (TMHMM)
c_unigene793	20	20	c_unigene793	4.32322	-0.121991	0.975524	1	25419	0	c_unigene793	c13609_g1_i1	c1357_g1_i1	c13609_g1_i1	thimet oligopeptidase-like	1358	10	0	0.841	3	F:metal ion binding; F:metalloendopeptidase activity; P:proteolysis	EC:3.4.24	IPR024077 (G3DSA:1.10.1370.GENE3D); IPR024079 (G3DSA:3.40.390.GENE3D); IPR001567 (PFAM); PTHR11804:SF39 (PANTHER); PTHR11804 (PANTHER); SSF55486 (SUPERFAMILY)
c_unigene794	1	2.43	c_unigene794	0.641767	1.15897	1	1	30329.5	0	c_unigene794	c26668_g1_i1	c1359_g1_i1	c26668_g1_i1		303	0			0	-		no IPS match
c_unigene795	0	0.57	c_unigene795	-7.64257	5.7109	1	1	30329.5	0	c_unigene795	c33896_g1_i1	c1359_g1_i2	c33896_g1_i1		239	0			0	-		no IPS match
c_unigene796	15	14	c_unigene796	3.85841	-0.221526	0.947518	1	23712	0	c_unigene796	c924_g1_i1	c1360_g1_i1	c924_g1_i1	pentatricopeptide repeat-containing protein at1g08070-like	1091	10	0	0.828	2	P:chloroplast RNA processing; F:protein binding	-	IPR002885 (PFAM); IPR002885 (TIGRFAM); IPR002885 (PFAM); IPR011990 (G3DSA:1.25.40.GENE3D); PF14432 (PFAM); PTHR24015:SF62 (PANTHER); PTHR24015 (PANTHER); IPR002885 (PROSITE_PROFILES); IPR002885 (PROSITE_PROFILES); IPR002885 (PROSITE_PROFILES); IPR002885 (PROSITE_PROFILES); IPR002885 (PROSITE_PROFILES); SSF48452 (SUPERFAMILY)
c_unigene797	5	5	c_unigene797	2.32322	-0.121991	1	1	30329.5	0	c_unigene797	c33992_g1_i1	c1362_g1_i1	c33992_g1_i1	glycolipid transfer family protein	562	10	4.22346e-73	0.76	4	F:glycolipid binding; P:glycolipid transport; F:glycolipid transporter activity; C:cytoplasm		IPR014830 (G3DSA:1.10.3520.GENE3D); IPR014830 (PFAM); PTHR10219:SF34 (PANTHER); PTHR10219 (PANTHER); IPR014830 (SUPERFAMILY)
c_unigene798	2	2	c_unigene798	1.00129	-0.121991	1	1	30329.5	0	c_unigene798	c37074_g1_i1	c1363_g1_i1	c37074_g1_i1	mucin-19-like isoform x1	755	8	1.15813e-09	0.4938	1	C:apoplast		no IPS match
c_unigene799	12	1	c_unigene799	1.79377	-3.70695	0.307033	1	2923.5	0	c_unigene799	c7860_g1_i1	c1364_g1_i1	c7860_g1_i1		549	0			0	-		no IPS match
c_unigene800	2	2	c_unigene800	1.00129	-0.121991	1	1	30329.5	0	c_unigene800	c1643_g2_i1	c1368_g1_i1	c1643_g2_i1	dof zinc finger	244	10	5.83197e-17	1	6	P:regulation of transcription, DNA-templated; P:cell wall modification; P:response to salicylic acid; F:DNA binding; P:positive regulation of cell cycle; P:response to auxin	-	no IPS match
c_unigene801	4	5	c_unigene801	2.16225	0.199938	1	1	30329.5	0	c_unigene801	c1643_g1_i1	c1368_g1_i2	c1643_g1_i1	dof zinc finger	383	10	1.03696e-32	0.669	6	P:regulation of transcription, DNA-templated; P:response to salicylic acid; P:positive regulation of cell cycle; P:cell wall modification; P:response to auxin; F:DNA binding		no IPS match
c_unigene802	4	6	c_unigene802	2.29377	0.462972	0.958896	1	24337	0	c_unigene802	c23510_g1_i1	c1369_g1_i1	c23510_g1_i1	isoform 1	418	10	3.84409e-28	0.572	1	F:nucleic acid binding		PTHR32166:SF14 (PANTHER); PTHR32166 (PANTHER)
c_unigene803	99.45	10	c_unigene803	4.9802	-3.43596	0.0107078	1	306	0	c_unigene803	c10910_g1_i2	c1373_g1_i1	c10910_g1_i2	myb-like transcription factor 6	598	10	3.58714e-67	0.901	12	P:proanthocyanidin biosynthetic process; P:response to salicylic acid; P:response to jasmonic acid; P:response to gibberellin; P:response to salt stress; P:anthocyanin-containing compound biosynthetic process; P:response to ethylene; F:DNA binding; P:response to cadmium ion; F:chromatin binding; P:response to abscisic acid; C:nucleus	-	IPR001005 (SMART); IPR009057 (G3DSA:1.10.10.GENE3D); IPR001005 (PFAM); PTHR10641:SF495 (PANTHER); PTHR10641 (PANTHER); IPR017930 (PROSITE_PROFILES); IPR009057 (SUPERFAMILY)
c_unigene804	1	2	c_unigene804	0.501289	0.878009	1	1	30329.5	0	c_unigene804	c4793_g1_i1	c1382_g1_i2	c4793_g1_i1	chlorophyll a b-binding protein cab- partial	275	10	4.01301e-59	0.994	8	F:metal ion binding; P:photosynthesis, light harvesting; C:photosystem II; P:protein-chromophore linkage; F:chlorophyll binding; C:integral component of membrane; C:photosystem I; C:chloroplast thylakoid membrane	-	IPR022796 (PFAM); IPR023329 (G3DSA:1.10.3460.GENE3D); IPR001344 (PANTHER); PTHR21649:SF8 (PANTHER); SIGNAL_PEPTIDE (PHOBIUS); SIGNAL_PEPTIDE_N_REGION (PHOBIUS); SIGNAL_PEPTIDE_C_REGION (PHOBIUS); NON_CYTOPLASMIC_DOMAIN (PHOBIUS); SIGNAL_PEPTIDE_H_REGION (PHOBIUS); SignalP-noTM (SIGNALP_EUK); IPR023329 (SUPERFAMILY)
c_unigene805	1	0	c_unigene805	-7.64257	-6.76585	0.994587	1	27255	0	c_unigene805	c30309_g1_i1	c1383_g1_i1	c30309_g1_i1		255	0			0	-		TRANSMEMBRANE (PHOBIUS); NON_CYTOPLASMIC_DOMAIN (PHOBIUS); CYTOPLASMIC_DOMAIN (PHOBIUS); TMhelix (TMHMM)
c_unigene806	0	4	c_unigene806	-7.64257	8.52187	0.693712	1	11151.5	0	c_unigene806	c29254_g1_i1	c1384_g1_i1	c29254_g1_i1	hypothetical protein L484_004959	238	10	3.41973e-22	0.711	0	-		PTHR12444:SF0 (PANTHER); PTHR12444 (PANTHER)
c_unigene807	14	2	c_unigene807	2.40497	-2.92935	0.327173	1	3153.5	0	c_unigene807	c8303_g1_i2	c1386_g1_i1	c8303_g1_i2	uncharacterized partial	1078	10	2.19569e-54	0.738	0	-		PR01217 (PRINTS); IPR006041 (PFAM)
c_unigene808	19	21	c_unigene808	4.32141	0.0223994	1	1	30329.5	0	c_unigene808	c5682_g1_i1	c1388_g1_i1	c5682_g1_i1	sn1-specific diacylglycerol lipase alpha-like	774	10	2.9054e-91	0.865	3	F:triglyceride lipase activity; C:plasma membrane; P:lipid catabolic process	EC:3.1.1.3	IPR029058 (G3DSA:3.40.50.GENE3D); IPR002921 (PFAM); IPR005592 (PFAM); PTHR21493 (PANTHER); PTHR21493:SF16 (PANTHER); IPR029058 (SUPERFAMILY)
c_unigene809	3	4	c_unigene809	1.79377	0.293047	1	1	30329.5	0	c_unigene809	c33820_g1_i1	c1389_g1_i1	c33820_g1_i1	gamma-tubulin complex component 3-like	463	10	3.11416e-51	0.793	5	C:nuclear envelope; C:gamma-tubulin complex; C:spindle pole; C:cytoplasmic side of plasma membrane; P:microtubule nucleation	-	no IPS match
c_unigene810	11	5	c_unigene810	2.89197	-1.25949	0.670039	1	10373.5	0	c_unigene810	c38232_g1_i1	c1391_g1_i1	c38232_g1_i1	erythroid differentiation-related factor 1	1165	10	4.18159e-96	0.599	1	C:plasma membrane		PTHR15000:SF1 (PANTHER); PTHR15000 (PANTHER)
c_unigene811	30	23	c_unigene811	4.71652	-0.505319	0.758987	1	13883.5	0	c_unigene811	c6588_g1_i1	c1392_g1_i1	c6588_g1_i1	probable e3 ubiquitin-protein ligase ari1-like	1939	10	0	0.762	1	F:metal ion binding	-	TRANSMEMBRANE (PHOBIUS); CYTOPLASMIC_DOMAIN (PHOBIUS); TRANSMEMBRANE (PHOBIUS); CYTOPLASMIC_DOMAIN (PHOBIUS); NON_CYTOPLASMIC_DOMAIN (PHOBIUS)
c_unigene812	21.31	2.7	c_unigene812	2.9245	-3.10249	0.214535	1	1918.5	0	c_unigene812	c11019_g1_i2	c1393_g1_i1	c11019_g1_i2	leucine-rich repeat protein kinase family	1696	10	9.47315e-114	0.513	2	F:transferase activity; F:protein binding	-	IPR013210 (PFAM); G3DSA:3.80.10.10 (GENE3D); IPR025875 (PFAM); IPR001611 (PFAM); IPR001611 (PFAM); PTHR24420:SF733 (PANTHER); PTHR24420 (PANTHER); SIGNAL_PEPTIDE_H_REGION (PHOBIUS); SIGNAL_PEPTIDE_N_REGION (PHOBIUS); NON_CYTOPLASMIC_DOMAIN (PHOBIUS); SIGNAL_PEPTIDE_C_REGION (PHOBIUS); SIGNAL_PEPTIDE (PHOBIUS); SignalP-noTM (SIGNALP_GRAM_NEGATIVE); SignalP-noTM (SIGNALP_EUK); SSF52047 (SUPERFAMILY…
c_unigene813	18.69	6.3	c_unigene813	3.44106	-1.69083	0.419952	1	4505.5	0	c_unigene813	c11019_g1_i1	c1393_g1_i2	c11019_g1_i1	serine-threonine protein kinase	1481	10	1.31235e-90	0.529	1	F:protein binding		IPR001611 (PFAM); IPR025875 (PFAM); G3DSA:3.80.10.10 (GENE3D); PTHR24420 (PANTHER); SSF52047 (SUPERFAMILY)
c_unigene814	14	27	c_unigene814	4.28241	0.825542	0.646497	1	9585.5	0	c_unigene814	c40878_g1_i1	c1394_g1_i1	c40878_g1_i1	serine threonine-protein kinase	768	10	5.10222e-158	0.915	3	P:protein phosphorylation; F:ATP binding; F:protein serine/threonine kinase activity	EC:2.7.11	IPR000687 (SMART); IPR011991 (G3DSA:1.10.10.GENE3D); G3DSA:3.30.200.20 (GENE3D); IPR015285 (PFAM); IPR018934 (PFAM); G3DSA:1.10.510.10 (GENE3D); PTHR10593:SF1 (PANTHER); PTHR10593 (PANTHER); IPR011009 (SUPERFAMILY); SSF46785 (SUPERFAMILY)
c_unigene815	5	4	c_unigene815	2.16225	-0.443919	0.97133	1	25017	0	c_unigene815	c39376_g1_i1	c1395_g1_i1	c39376_g1_i1	arm repeat superfamily	404	10	1.37904e-26	0.709	0	-		no IPS match
c_unigene816	3	6	c_unigene816	2.08625	0.878009	0.878604	1	19396.5	0	c_unigene816	c8579_g1_i1	c1400_g1_i1	c8579_g1_i1	af509867_1nam-like protein 4	354	10	5.98417e-15	0.942	4	C:nucleolus; P:pollen development; P:regulation of transcription, DNA-templated; F:DNA binding	-	no IPS match
c_unigene817	3	5	c_unigene817	1.95473	0.614975	0.948637	1	23830	0	c_unigene817	c26754_g1_i1	c1401_g1_i1	c26754_g1_i1	hypothetical protein CICLE_v10013109mg	327	10	1.25675e-14	0.586	0	-		no IPS match
c_unigene818	4	1	c_unigene818	1.00129	-2.12199	0.790883	1	15058	0	c_unigene818	c38737_g1_i1	c1403_g1_i1	c38737_g1_i1		352	0			0	-		no IPS match
c_unigene819	4	5	c_unigene819	2.16225	0.199938	1	1	30329.5	0	c_unigene819	c3573_g2_i1	c1404_g1_i1	c3573_g2_i1	maturase	476	10	2.9354e-91	0.923	5	P:RNA splicing; F:RNA binding; P:mRNA processing; C:chloroplast; P:tRNA processing	-	IPR024942 (PFAM)
c_unigene820	4	1	c_unigene820	1.00129	-2.12199	0.790883	1	15058	0	c_unigene820	c43315_g1_i1	c1405_g1_i1	c43315_g1_i1	late blight resistance protein homolog r1b-14-like	367	10	7.91386e-14	0.758	2	P:defense response; F:ADP binding	-	IPR027417 (G3DSA:3.40.50.GENE3D); IPR002182 (PFAM); PTHR23155:SF445 (PANTHER); PTHR23155 (PANTHER); IPR027417 (SUPERFAMILY)
c_unigene821	13	18	c_unigene821	3.93647	0.347495	0.889237	1	20108.5	0	c_unigene821	c10829_g1_i1	c1407_g1_i1	c10829_g1_i1	cyclin- isoform 3	792	10	4.87296e-33	0.535	0	-		no IPS match
c_unigene822	3	14	c_unigene822	2.69745	2.1004	0.469544	1	5383.5	0	c_unigene822	c2260_g1_i1	c1411_g1_i1	c2260_g1_i1	probable indole-3-acetic acid-amido synthetase -like	379	10	3.77586e-70	0.919	3	P:response to auxin; P:metabolic process; F:indole-3-acetic acid amido synthetase activity	-	IPR004993 (PFAM); PTHR31901 (PANTHER); PTHR31901:SF4 (PANTHER)
c_unigene823	4	9	c_unigene823	2.58625	1.04793	0.776949	1	14452.5	0	c_unigene823	c1189_g2_i1	c1412_g1_i1	c1189_g2_i1	dna-(apurinic or apyrimidinic site) lyase 2-like	422	10	6.67087e-44	0.941	6	F:endonuclease activity; P:nucleic acid phosphodiester bond hydrolysis; F:DNA binding; C:intracellular; F:zinc ion binding; P:DNA repair	-	IPR005135 (G3DSA:3.60.10.GENE3D); IPR005135 (PFAM); IPR004808 (PANTHER); PTHR22748:SF4 (PANTHER); IPR005135 (SUPERFAMILY)
c_unigene824	18	6	c_unigene824	3.37873	-1.70695	0.450496	1	5016	0	c_unigene824	c7672_g1_i1	c1415_g1_i1	c7672_g1_i1	chromatin assembly factor 1 subunit fas2-like	1065	10	1.10114e-119	0.743	5	P:chromatin assembly; P:tissue development; P:single-organism cellular process; P:organ development; F:protein binding	-	IPR015943 (G3DSA:2.130.10.GENE3D); IPR001680 (PFAM); PTHR15271 (PANTHER); SSF82171 (SUPERFAMILY)
c_unigene825	3	4	c_unigene825	1.79377	0.293047	1	1	30329.5	0	c_unigene825	c2589_g2_i1	c1416_g1_i1	c2589_g2_i1	probable lrr receptor-like serine threonine-protein kinase at1g56130-like	421	10	2.21739e-56	0.836	5	F:aspartic-type endopeptidase activity; P:protein phosphorylation; F:ATP binding; P:proteolysis; F:protein serine/threonine kinase activity	EC:3.4.23; EC:2.7.11	IPR001245 (PFAM); G3DSA:1.10.510.10 (GENE3D); PTHR24420 (PANTHER); PTHR24420:SF610 (PANTHER); IPR011009 (SUPERFAMILY)
c_unigene826	2	1	c_unigene826	0.501289	-1.12199	0.986524	1	26433	0	c_unigene826	c22175_g1_i1	c1419_g1_i1	c22175_g1_i1	quercetin 3-o-glucoside-6 -o-malonyltransferase	492	10	1.7157e-59	0.683	2	P:metabolic process; F:anthocyanin 5-O-glucoside 6'''-O-malonyltransferase activity	EC:2.3.1.172	IPR003480 (PFAM); IPR023213 (G3DSA:3.30.559.GENE3D); PTHR31625:SF2 (PANTHER); PTHR31625 (PANTHER)
c_unigene827	3	2	c_unigene827	1.29377	-0.706953	0.98042	1	25764	0	c_unigene827	c38388_g1_i1	c1420_g1_i1	c38388_g1_i1	knotted 1	344	8	1.48251e-13	0.5038	8	P:regulation of transcription, DNA-templated; F:sequence-specific DNA binding; C:nucleus; F:sequence-specific DNA binding transcription factor activity; F:DNA binding; P:cell fate commitment; P:xylem and phloem pattern formation; P:cell fate specification		no IPS match
c_unigene828	6	0	c_unigene828	-7.64257	-9.35081	0.474746	1	5511.5	0	c_unigene828	c11366_g1_i1	c1422_g1_i1	c11366_g1_i1	1-aminocyclopropane-1-carboxylate synthase	591	10	1.06577e-91	0.865	3	F:pyridoxal phosphate binding; P:1-aminocyclopropane-1-carboxylate biosynthetic process; F:1-aminocyclopropane-1-carboxylate synthase activity	EC:4.4.1.14	PR00753 (PRINTS); IPR015421 (G3DSA:3.40.640.GENE3D); IPR004839 (PFAM); PTHR11751 (PANTHER); PTHR11751:SF284 (PANTHER); IPR015424 (SUPERFAMILY)
c_unigene829	10	22	c_unigene829	3.89197	1.01551	0.614457	1	8759.5	0	c_unigene829	c4149_g1_i1	c1424_g1_i1	c4149_g1_i1	diphthamide biosynthesis protein 2-like	598	10	7.14562e-23	0.735	2	P:peptidyl-diphthamide biosynthetic process from peptidyl-histidine; C:cytoplasm	-	no IPS match
c_unigene830	12	22	c_unigene830	4.02349	0.752479	0.706575	1	11723	0	c_unigene830	c5843_g1_i1	c1425_g1_i1	c5843_g1_i1	serine arginine-rich splicing factor 2-like isoform x2	384	10	8.44596e-56	0.984	5	C:membrane; C:cytosol; F:nucleic acid binding; C:nuclear speck; F:nucleotide binding	-	IPR000504 (SMART); IPR003954 (SMART); IPR012677 (G3DSA:3.30.70.GENE3D); IPR000504 (PFAM); PTHR23147 (PANTHER); PTHR23147:SF4 (PANTHER); IPR000504 (PROSITE_PROFILES); SSF54928 (SUPERFAMILY)
c_unigene831	4	5	c_unigene831	2.16225	0.199938	1	1	30329.5	0	c_unigene831	c6178_g1_i1	c1426_g1_i1	c6178_g1_i1		267	0			0	-		no IPS match
c_unigene832	2	0	c_unigene832	-7.64257	-7.76585	0.874484	1	18988	0	c_unigene832	c26805_g1_i1	c1427_g1_i1	c26805_g1_i1	cysteine-rich receptor-like protein kinase 29-like	362	10	2.31358e-20	0.552	5	F:ATP binding; F:protein kinase activity; P:protein phosphorylation; F:transferase activity, transferring phosphorus-containing groups; F:protein serine/threonine kinase activity		IPR002902 (PFAM); PTHR32099:SF1 (PANTHER); PTHR32099 (PANTHER); IPR002902 (PROSITE_PROFILES)
c_unigene833	2	1	c_unigene833	0.501289	-1.12199	0.986524	1	26433	0	c_unigene833	c28755_g1_i1	c1428_g1_i1	c28755_g1_i1		250	0			0	-		NON_CYTOPLASMIC_DOMAIN (PHOBIUS); TRANSMEMBRANE (PHOBIUS); CYTOPLASMIC_DOMAIN (PHOBIUS); TMhelix (TMHMM)
c_unigene834	15.19	16	c_unigene834	3.96381	-0.0470405	1	1	30329.5	0	c_unigene834	c13197_g1_i3	c1430_g1_i1	c13197_g1_i3	serrate rna effector molecule	792	10	1.33792e-46	0.906	11	C:cytosol; C:nuclear dicing body; C:nucleolus; F:metal ion binding; P:shoot system development; C:nuclear speck; P:production of ta-siRNAs involved in RNA interference; P:primary miRNA processing; P:regulation of adaxial/abaxial pattern formation; P:regulation of meristem development; C:chloroplast	-	no IPS match
c_unigene835	4	0	c_unigene835	-7.64257	-8.76585	0.648845	1	9689	0	c_unigene835	c41563_g1_i1	c1431_g1_i1	c41563_g1_i1	26s proteasome non-atpase regulatory subunit 14-like	215	10	7.33667e-09	0.83	1	C:proteasome complex	-	no IPS match
c_unigene836	6	6	c_unigene836	2.58625	-0.121991	1	1	30329.5	0	c_unigene836	c33195_g1_i1	c1433_g1_i1	c33195_g1_i1	mitochondrial acidic protein mam33-like	584	10	3.04344e-72	0.846	1	C:mitochondrial matrix	-	SIGNAL_PEPTIDE (PHOBIUS); SIGNAL_PEPTIDE_C_REGION (PHOBIUS); NON_CYTOPLASMIC_DOMAIN (PHOBIUS); SIGNAL_PEPTIDE_N_REGION (PHOBIUS); SIGNAL_PEPTIDE_H_REGION (PHOBIUS); SignalP-noTM (SIGNALP_EUK)
c_unigene837	3	5	c_unigene837	1.95473	0.614975	0.948637	1	23830	0	c_unigene837	c3716_g1_i2	c1435_g1_i1	c3716_g1_i2		309	0			0	-		no IPS match
c_unigene838	6	5	c_unigene838	2.45473	-0.385025	0.967737	1	24851	0	c_unigene838	c1972_g1_i1	c1436_g1_i1	c1972_g1_i1	26s proteasome subunit 7-like protein	244	10	4.38827e-48	1	6	C:cytoplasm; P:protein catabolic process; F:ATP binding; C:proteasome complex; F:nucleoside-triphosphatase activity; C:nucleus	EC:3.6.1.15	PTHR23073:SF13 (PANTHER); PTHR23073 (PANTHER)
c_unigene839	10	4	c_unigene839	2.66225	-1.44392	0.652383	1	9836.5	0	c_unigene839	c4548_g1_i1	c1437_g1_i1	c4548_g1_i1	axial regulator yabby 4-like	823	10	3.52069e-33	0.558	4	F:protein binding; P:polarity specification of adaxial/abaxial axis; C:nucleus; P:ovule development	-	IPR006780 (PFAM); IPR009071 (G3DSA:1.10.30.GENE3D); PTHR31675 (PANTHER); PTHR31675:SF0 (PANTHER); IPR009071 (SUPERFAMILY)
c_unigene840	9	22	c_unigene840	3.81597	1.16752	0.566484	1	7480	0	c_unigene840	c6168_g1_i1	c1439_g1_i1	c6168_g1_i1	sorting nexin-16	845	10	1.85345e-104	0.698	1	F:phosphatidylinositol binding		IPR001683 (SMART); IPR001683 (PFAM); IPR001683 (G3DSA:3.30.1520.GENE3D); PTHR22999 (PANTHER); PTHR22999:SF18 (PANTHER); IPR001683 (PROSITE_PROFILES); IPR001683 (SUPERFAMILY)
c_unigene841	16	7	c_unigene841	3.40497	-1.31464	0.573242	1	7584	0	c_unigene841	c10287_g1_i1	c1440_g1_i1	c10287_g1_i1	xylogalacturonan beta- -xylosyltransferase-like isoform x1	1460	10	0	0.833	0	-		IPR004263 (PFAM); IPR004263 (PANTHER); PTHR11062:SF51 (PANTHER)
c_unigene842	1	7	c_unigene842	1.40497	2.68536	0.613327	1	8675.5	0	c_unigene842	c31947_g1_i1	c1441_g1_i1	c31947_g1_i1	probable lysine-specific demethylase jmj14-like	279	10	1.59531e-25	0.641	1	C:nucleus		no IPS match
c_unigene843	3	7	c_unigene843	2.19745	1.1004	0.813564	1	16266.5	0	c_unigene843	c41575_g1_i1	c1442_g1_i1	c41575_g1_i1	wd repeat-containing protein 6	405	10	1.86053e-35	0.67	1	F:protein binding		IPR017986 (SUPERFAMILY)
c_unigene844	14	4	c_unigene844	2.90497	-1.92935	0.471444	1	5447.5	0	c_unigene844	c308_g1_i1	c1444_g1_i1	c308_g1_i1	potassium transporter 8-like	957	10	2.20856e-150	0.779	3	F:potassium ion transmembrane transporter activity; P:potassium ion transmembrane transport; C:integral component of membrane	-	IPR003855 (PFAM); PTHR30540 (PANTHER); PTHR30540:SF10 (PANTHER); CYTOPLASMIC_DOMAIN (PHOBIUS); NON_CYTOPLASMIC_DOMAIN (PHOBIUS); TRANSMEMBRANE (PHOBIUS); CYTOPLASMIC_DOMAIN (PHOBIUS); TRANSMEMBRANE (PHOBIUS); TMhelix (TMHMM); TMhelix (TMHMM)
c_unigene845	1	2	c_unigene845	0.501289	0.878009	1	1	30329.5	0	c_unigene845	c8035_g1_i1	c1445_g1_i1	c8035_g1_i1	uncharacterized membrane	332	10	1.30714e-60	0.924	1	C:plasma membrane	-	Coil (COILS); IPR027815 (PFAM); IPR003864 (PFAM); PTHR13018 (PANTHER); PTHR13018:SF37 (PANTHER); TRANSMEMBRANE (PHOBIUS); NON_CYTOPLASMIC_DOMAIN (PHOBIUS); CYTOPLASMIC_DOMAIN (PHOBIUS)
c_unigene846	16	6	c_unigene846	3.29377	-1.53703	0.518285	1	6314.5	0	c_unigene846	c8435_g1_i1	c1446_g1_i1	c8435_g1_i1	e3 ubiquitin-protein ligase ring1a-like	1191	10	2.34935e-53	0.5	2	F:protein binding; F:zinc ion binding		IPR001841 (SMART); IPR013083 (G3DSA:3.30.40.GENE3D); IPR018957 (PFAM); PTHR10825:SF5 (PANTHER); PTHR10825 (PANTHER); IPR017907 (PROSITE_PATTERNS); IPR001841 (PROSITE_PROFILES); SSF57850 (SUPERFAMILY)
c_unigene847	2	8	c_unigene847	2.00129	1.87801	0.661961	1	10116.5	0	c_unigene847	c31324_g1_i1	c1447_g1_i1	c31324_g1_i1	polyphenol oxidase	334	10	3.5151e-19	0.493	9	F:metal ion binding; P:oxidation-reduction process; F:catechol oxidase activity; F:oxidoreductase activity; P:metabolic process; P:pigment biosynthetic process; F:hydroquinone:oxygen oxidoreductase activity; C:chloroplast; C:plastid		no IPS match
c_unigene848	3	8	c_unigene848	2.29377	1.29305	0.753023	1	13341.5	0	c_unigene848	c34324_g1_i1	c1449_g1_i1	c34324_g1_i1	gdsl esterase lipase at1g71691-like	535	10	1.08811e-81	0.79	2	P:lipid metabolic process; F:hydrolase activity, acting on ester bonds	-	IPR013831 (G3DSA:3.40.50.GENE3D); IPR001087 (PFAM); PTHR22835:SF143 (PANTHER); PTHR22835 (PANTHER)
c_unigene849	22	5	c_unigene849	3.39197	-2.25949	0.293094	1	2717	0	c_unigene849	c4894_g1_i1	c1450_g1_i1	c4894_g1_i1	PREDICTED: uncharacterized protein LOC102578643	1167	10	5.11223e-90	0.723	1	C:mitochondrion	-	CYTOPLASMIC_DOMAIN (PHOBIUS); NON_CYTOPLASMIC_DOMAIN (PHOBIUS); TRANSMEMBRANE (PHOBIUS); TRANSMEMBRANE (PHOBIUS); TRANSMEMBRANE (PHOBIUS); CYTOPLASMIC_DOMAIN (PHOBIUS); NON_CYTOPLASMIC_DOMAIN (PHOBIUS); TMhelix (TMHMM); TMhelix (TMHMM); TMhelix (TMHMM)
c_unigene850	3	7	c_unigene850	2.19745	1.1004	0.813564	1	16266.5	0	c_unigene850	c40892_g1_i1	c1451_g1_i1	c40892_g1_i1		225	0			0	-		no IPS match
c_unigene851	6	5	c_unigene851	2.45473	-0.385025	0.967737	1	24851	0	c_unigene851	c14572_g2_i1	c1454_g1_i1	c14572_g2_i1	transcription regulation protein	470	10	7.36651e-26	0.659	1	F:chromatin binding		no IPS match
c_unigene852	4	1	c_unigene852	1.00129	-2.12199	0.790883	1	15058	0	c_unigene852	c42797_g1_i1	c1455_g1_i1	c42797_g1_i1	protein binding	611	10	4.7007e-30	0.573	2	F:metal ion binding; F:zinc ion binding		no IPS match
c_unigene853	1	8	c_unigene853	1.50129	2.87801	0.552239	1	7013.5	0	c_unigene853	c40321_g1_i1	c1457_g1_i1	c40321_g1_i1	programmed cell death	298	10	6.45163e-34	0.731	3	C:nucleus; P:RNA processing; F:RNA binding	-	IPR022967 (SMART); IPR003029 (PFAM); IPR012340 (G3DSA:2.40.50.GENE3D); PTHR23270:SF5 (PANTHER); PTHR23270 (PANTHER); IPR003029 (PROSITE_PROFILES); IPR012340 (SUPERFAMILY)
c_unigene854	55	63	c_unigene854	5.88061	0.0739297	0.966299	1	24707.5	0	c_unigene854	c10170_g1_i1	c1459_g1_i1	c10170_g1_i1	heat shock protein 80 partial	271	10	3.02754e-57	0.987	12	P:protein folding; C:Golgi apparatus; C:plasma membrane; P:response to stress; C:cell wall; C:vacuolar membrane; F:ATP binding; C:chloroplast stroma; F:unfolded protein binding; C:nucleus; C:cytosol; C:apoplast	-	no IPS match
c_unigene855	7	4	c_unigene855	2.40497	-0.929345	0.829156	1	16876	0	c_unigene855	c38723_g1_i1	c1460_g1_i1	c38723_g1_i1		579	0			0	-		CYTOPLASMIC_DOMAIN (PHOBIUS); TRANSMEMBRANE (PHOBIUS); NON_CYTOPLASMIC_DOMAIN (PHOBIUS); TMhelix (TMHMM)
c_unigene856	1	1	c_unigene856	0.00128902	-0.121991	1	1	30329.5	0	c_unigene856	c24162_g1_i1	c1463_g1_i1	c24162_g1_i1		286	0			0	-		no IPS match
c_unigene857	4	4	c_unigene857	2.00129	-0.121991	1	1	30329.5	0	c_unigene857	c42994_g1_i1	c1464_g1_i1	c42994_g1_i1	PREDICTED: uncharacterized protein LOC102586577	641	1	1.85682e-06	0.47	0	-		IPR005174 (PFAM)
c_unigene858	4	5	c_unigene858	2.16225	0.199938	1	1	30329.5	0	c_unigene858	c42994_g1_i1	c1464_g1_i2	c42994_g1_i1	PREDICTED: uncharacterized protein LOC102586577	641	1	1.85682e-06	0.47	0	-		IPR005174 (PFAM)
c_unigene859	0	1	c_unigene859	-7.64257	6.52187	1	1	30329.5	0	c_unigene859	c24620_g1_i1	c1466_g1_i1	c24620_g1_i1		217	0			0	-		no IPS match
c_unigene860	12	28	c_unigene860	4.19745	1.1004	0.540228	1	6759.5	0	c_unigene860	c10172_g1_i1	c1468_g1_i1	c10172_g1_i1	ethylene-responsive transcription factor 12-like	750	10	2.42016e-71	0.709	3	P:regulation of transcription, DNA-templated; F:sequence-specific DNA binding transcription factor activity; F:DNA binding		IPR001471 (PRINTS); IPR001471 (SMART); IPR001471 (PFAM); IPR001471 (G3DSA:3.30.730.GENE3D); PTHR31677 (PANTHER); IPR001471 (PROSITE_PROFILES); IPR016177 (SUPERFAMILY)
c_unigene861	17	23	c_unigene861	4.3068	0.314109	0.882874	1	19566	0	c_unigene861	c11764_g1_i1	c1472_g1_i1	c11764_g1_i1	f-box protein skip23-like	1366	10	5.91181e-158	0.692	0	-		no IPS match
c_unigene862	2	2	c_unigene862	1.00129	-0.121991	1	1	30329.5	0	c_unigene862	c37129_g1_i1	c1473_g1_i1	c37129_g1_i1		219	0			0	-		TRANSMEMBRANE (PHOBIUS); CYTOPLASMIC_DOMAIN (PHOBIUS); NON_CYTOPLASMIC_DOMAIN (PHOBIUS); TMhelix (TMHMM)
c_unigene863	1	7	c_unigene863	1.40497	2.68536	0.613327	1	8675.5	0	c_unigene863	c32184_g1_i1	c1475_g1_i1	c32184_g1_i1		243	0			0	-		TRANSMEMBRANE (PHOBIUS); NON_CYTOPLASMIC_DOMAIN (PHOBIUS); CYTOPLASMIC_DOMAIN (PHOBIUS); TMhelix (TMHMM)
c_unigene864	2	3	c_unigene864	1.29377	0.462972	1	1	30329.5	0	c_unigene864	c27811_g1_i1	c1477_g1_i1	c27811_g1_i1		248	0			0	-		no IPS match
c_unigene865	0	4	c_unigene865	-7.64257	8.52187	0.693712	1	11151.5	0	c_unigene865	c32366_g1_i1	c1478_g1_i1	c32366_g1_i1		321	0			0	-		NON_CYTOPLASMIC_DOMAIN (PHOBIUS); TRANSMEMBRANE (PHOBIUS); CYTOPLASMIC_DOMAIN (PHOBIUS); TMhelix (TMHMM)
c_unigene866	5	8.69	c_unigene866	2.72193	0.675438	0.850138	1	17877	0	c_unigene866	c38628_g1_i1	c1481_g1_i1	c38628_g1_i1		656	0			0	-		no IPS match
c_unigene867	2	0.31	c_unigene867	-0.343541	-2.81165	0.874484	1	18988	0	c_unigene867	c41212_g1_i1	c1481_g1_i2	c41212_g1_i1		288	0			0	-		no IPS match
c_unigene868	12	8	c_unigene868	3.29377	-0.706953	0.799769	1	15726	0	c_unigene868	c41488_g1_i1	c1482_g1_i1	c41488_g1_i1	hexose carrier protein hex6	494	10	5.1947e-54	0.907	3	C:integral component of membrane; F:substrate-specific transmembrane transporter activity; P:transmembrane transport	-	IPR005828 (PFAM); G3DSA:1.20.1250.20 (GENE3D); PTHR24063:SF312 (PANTHER); PTHR24063 (PANTHER); TRANSMEMBRANE (PHOBIUS); NON_CYTOPLASMIC_DOMAIN (PHOBIUS); TRANSMEMBRANE (PHOBIUS); CYTOPLASMIC_DOMAIN (PHOBIUS); CYTOPLASMIC_DOMAIN (PHOBIUS); IPR020846 (PROSITE_PROFILES); IPR016196 (SUPERFAMILY); TMhelix (TMHMM)
c_unigene869	1	0	c_unigene869	-7.64257	-6.76585	0.994587	1	27255	0	c_unigene869	c4964_g2_i1	c1483_g1_i1	c4964_g2_i1		279	0			0	-		no IPS match
c_unigene870	8	9	c_unigene870	3.08625	0.0479345	1	1	30329.5	0	c_unigene870	c40930_g1_i1	c1485_g1_i1	c40930_g1_i1	morpheus molecule family protein	731	10	4.42213e-19	0.548	2	F:organic cyclic compound binding; F:heterocyclic compound binding	-	no IPS match
c_unigene871	4	4	c_unigene871	2.00129	-0.121991	1	1	30329.5	0	c_unigene871	c2773_g1_i1	c1486_g1_i1	c2773_g1_i1	xylulose kinase-like	642	10	6.12164e-111	0.868	4	P:carbohydrate phosphorylation; F:xylulokinase activity; C:cytosol; P:xylulose metabolic process	EC:2.7.1.17	IPR018484 (PFAM); G3DSA:3.30.420.40 (GENE3D); PTHR10196 (PANTHER); PTHR10196:SF57 (PANTHER); SSF53067 (SUPERFAMILY)
c_unigene872	2	1	c_unigene872	0.501289	-1.12199	0.986524	1	26433	0	c_unigene872	c27296_g1_i1	c1487_g1_i1	c27296_g1_i1		234	0			0	-		NON_CYTOPLASMIC_DOMAIN (PHOBIUS); SIGNAL_PEPTIDE_N_REGION (PHOBIUS); SIGNAL_PEPTIDE_H_REGION (PHOBIUS); SIGNAL_PEPTIDE (PHOBIUS); SIGNAL_PEPTIDE_C_REGION (PHOBIUS); SignalP-noTM (SIGNALP_GRAM_NEGATIVE); SignalP-TM (SIGNALP_GRAM_POSITIVE); TMhelix (TMHMM)
c_unigene873	4	5	c_unigene873	2.16225	0.199938	1	1	30329.5	0	c_unigene873	c4673_g1_i1	c1489_g1_i1	c4673_g1_i1	pentatricopeptide repeat-containing protein mitochondrial-like	764	10	2.3475e-116	0.784	4	F:nucleoside-triphosphatase activity; P:nucleobase-containing compound metabolic process; F:nucleotide binding; F:protein binding	EC:3.6.1.15	IPR011990 (G3DSA:1.25.40.GENE3D); IPR002885 (TIGRFAM); IPR002885 (PFAM); IPR002885 (PFAM); PTHR24015:SF416 (PANTHER); PTHR24015 (PANTHER); IPR002885 (PROSITE_PROFILES); IPR002885 (PROSITE_PROFILES); IPR002885 (PROSITE_PROFILES); IPR002885 (PROSITE_PROFILES); IPR002885 (PROSITE_PROFILES); IPR002885 (PROSITE_PROFILES); IPR002885 (PROSITE_PROFILES)
c_unigene874	6.83	1	c_unigene874	1.38723	-2.89388	0.557572	1	7311.5	0	c_unigene874	c12954_g1_i4	c1491_g1_i1	c12954_g1_i4		647	0			0	-		no IPS match
c_unigene875	6.83	2	c_unigene875	1.88723	-1.89388	0.664079	1	10208.5	0	c_unigene875	c12954_g1_i4	c1491_g1_i2	c12954_g1_i4		647	0			0	-		no IPS match
c_unigene876	18	17	c_unigene876	4.12998	-0.204453	0.943225	1	23552.5	0	c_unigene876	c9658_g1_i1	c1492_g1_i1	c9658_g1_i1	f-box lrr-repeat protein 15-like	489	10	1.10208e-30	0.785	0	-		G3DSA:3.80.10.10 (GENE3D); SSF52047 (SUPERFAMILY)
c_unigene877	16	15	c_unigene877	3.95473	-0.2151	0.946003	1	23665	0	c_unigene877	c5786_g1_i1	c1495_g1_i1	c5786_g1_i1	methyl- -binding domain-containing protein 9-like	1271	10	7.08648e-93	0.523	3	P:single-organism process; F:zinc ion binding; F:protein binding	-	Coil (COILS); IPR001965 (SMART); IPR013083 (G3DSA:3.30.40.GENE3D); IPR019787 (PFAM); PTHR14140 (PANTHER); IPR019786 (PROSITE_PATTERNS); IPR019787 (PROSITE_PROFILES); IPR011011 (SUPERFAMILY)
c_unigene878	1	1	c_unigene878	0.00128902	-0.121991	1	1	30329.5	0	c_unigene878	c41673_g1_i1	c1498_g1_i1	c41673_g1_i1		267	0			0	-		no IPS match
c_unigene879	0	4	c_unigene879	-7.64257	8.52187	0.693712	1	11151.5	0	c_unigene879	c24183_g1_i1	c1500_g1_i1	c24183_g1_i1	probable atp-dependent rna helicase dhx37-like	242	9	3.55814e-13	0.6667	3	F:nucleotide binding; F:helicase activity; P:metabolic process	-	no IPS match
c_unigene880	0	0	c_unigene880	-7.64257	-0.121991	1	1	30329.5	0	c_unigene880	c24183_g1_i1	c1500_g1_i2	c24183_g1_i1	probable atp-dependent rna helicase dhx37-like	242	9	3.55814e-13	0.6667	3	F:nucleotide binding; F:helicase activity; P:metabolic process	-	no IPS match
c_unigene881	9	14	c_unigene881	3.48993	0.515439	0.852855	1	17976	0	c_unigene881	c25832_g1_i1	c1502_g1_i1	c25832_g1_i1	kinase-like protein tmkl1-like	1006	10	8.51308e-133	0.719	3	F:ATP binding; F:protein kinase activity; P:protein phosphorylation	-	G3DSA:1.10.510.10 (GENE3D); IPR000719 (PFAM); G3DSA:3.30.200.20 (GENE3D); PTHR24420:SF678 (PANTHER); PTHR24420 (PANTHER); SIGNAL_PEPTIDE_C_REGION (PHOBIUS); SIGNAL_PEPTIDE_H_REGION (PHOBIUS); SIGNAL_PEPTIDE_N_REGION (PHOBIUS); NON_CYTOPLASMIC_DOMAIN (PHOBIUS); SIGNAL_PEPTIDE (PHOBIUS); IPR000719 (PROSITE_PROFILES); SignalP-noTM (SIGNALP_EUK); IPR011009 (SUPERFAMILY)
c_unigene882	1	1	c_unigene882	0.00128902	-0.121991	1	1	30329.5	0	c_unigene882	c7508_g1_i1	c1508_g1_i1	c7508_g1_i1	pentatricopeptide repeat-containing protein at2g30780-like	542	10	9.14002e-37	0.635	0	-		no IPS match
c_unigene883	4	6	c_unigene883	2.29377	0.462972	0.958896	1	24337	0	c_unigene883	c41118_g1_i1	c1509_g1_i1	c41118_g1_i1	receptor-like protein kinase hsl1-like	608	10	2.63076e-58	0.741	7	P:intracellular signal transduction; F:protein serine/threonine kinase activity; F:oxidoreductase activity; P:signal transduction by phosphorylation; F:nucleotide binding; C:membrane; F:protein binding	EC:2.7.11	IPR001611 (PFAM); G3DSA:3.80.10.10 (GENE3D); PTHR24420 (PANTHER); NON_CYTOPLASMIC_DOMAIN (PHOBIUS); SIGNAL_PEPTIDE (PHOBIUS); SIGNAL_PEPTIDE_C_REGION (PHOBIUS); SIGNAL_PEPTIDE_H_REGION (PHOBIUS); SIGNAL_PEPTIDE_N_REGION (PHOBIUS); SignalP-TM (SIGNALP_GRAM_POSITIVE); SignalP-noTM (SIGNALP_GRAM_NEGATIVE); SignalP-noTM (SIGNALP_EUK); SSF52058 (SUPERFAMILY)
c_unigene884	0	1	c_unigene884	-7.64257	6.52187	1	1	30329.5	0	c_unigene884	c37468_g1_i1	c1510_g1_i1	c37468_g1_i1		236	0			0	-		no IPS match
c_unigene885	697	493	c_unigene885	9.19652	-0.621562	0.493023	1	5821	0	c_unigene885	c2856_g1_i1	c1512_g1_i1	c2856_g1_i1	PREDICTED: uncharacterized protein LOC102629468	1117	10	4.78263e-71	0.78	0	-		IPR012876 (PFAM)
c_unigene886	9	13	c_unigene886	3.43647	0.408524	0.897062	1	20711	0	c_unigene886	c22917_g1_i1	c1515_g1_i1	c22917_g1_i1	transcription factor speechless-like	1086	10	4.71908e-82	0.589	1	F:protein dimerization activity		IPR011598 (SMART); IPR011598 (PFAM); IPR011598 (G3DSA:4.10.280.GENE3D); PTHR11514 (PANTHER); PTHR11514:SF33 (PANTHER); IPR011598 (PROSITE_PROFILES); IPR011598 (SUPERFAMILY)
c_unigene887	0	3	c_unigene887	-7.64257	8.10683	0.793385	1	15371	0	c_unigene887	c26632_g1_i1	c1518_g1_i1	c26632_g1_i1		229	0			0	-		NON_CYTOPLASMIC_DOMAIN (PHOBIUS); CYTOPLASMIC_DOMAIN (PHOBIUS); TRANSMEMBRANE (PHOBIUS); PS51257 (PROSITE_PROFILES); TMhelix (TMHMM)
c_unigene888	5	3	c_unigene888	1.95473	-0.858956	0.89466	1	20556	0	c_unigene888	c40455_g1_i1	c1521_g1_i1	c40455_g1_i1	conserved hypothetical protein	310	4	2.7271e-08	0.585	0	-		SIGNAL_PEPTIDE_N_REGION (PHOBIUS); NON_CYTOPLASMIC_DOMAIN (PHOBIUS); SIGNAL_PEPTIDE_C_REGION (PHOBIUS); SIGNAL_PEPTIDE_H_REGION (PHOBIUS); SIGNAL_PEPTIDE (PHOBIUS); SignalP-TM (SIGNALP_GRAM_POSITIVE); SignalP-noTM (SIGNALP_GRAM_NEGATIVE); TMhelix (TMHMM)
c_unigene889	2	3	c_unigene889	1.29377	0.462972	1	1	30329.5	0	c_unigene889	c28019_g1_i1	c1525_g1_i1	c28019_g1_i1	spx domain-containing family protein	356	10	1.01543e-29	0.952	2	P:transmembrane transport; C:integral component of membrane	-	no IPS match
c_unigene890	0	2	c_unigene890	-7.64257	7.52187	0.900684	1	21151	0	c_unigene890	c22533_g1_i1	c1528_g1_i1	c22533_g1_i1		247	0			0	-		no IPS match
c_unigene891	3	4	c_unigene891	1.79377	0.293047	1	1	30329.5	0	c_unigene891	c34145_g1_i1	c1532_g1_i1	c34145_g1_i1	auxin-induced in root cultures protein 12	389	10	3.06972e-25	0.784	1	C:integral component of membrane	-	PTHR23130:SF72 (PANTHER); PTHR23130 (PANTHER); SIGNAL_PEPTIDE_C_REGION (PHOBIUS); SIGNAL_PEPTIDE (PHOBIUS); SIGNAL_PEPTIDE_N_REGION (PHOBIUS); SIGNAL_PEPTIDE_H_REGION (PHOBIUS); NON_CYTOPLASMIC_DOMAIN (PHOBIUS); IPR005018 (PROSITE_PROFILES); SignalP-TM (SIGNALP_EUK); TMhelix (TMHMM); TMhelix (TMHMM)
c_unigene892	14	2	c_unigene892	2.40497	-2.92935	0.327173	1	3153.5	0	c_unigene892	c12786_g1_i1	c1533_g1_i1	c12786_g1_i1	t-complex protein 1 subunit zeta-like	425	10	1.45225e-41	0.967	7	P:protein folding; P:response to cadmium ion; P:response to zinc ion; F:ATP binding; F:unfolded protein binding; C:membrane; C:cytosol	-	IPR027413 (G3DSA:1.10.560.GENE3D); IPR002423 (PFAM); IPR002423 (PANTHER); IPR012722 (PTHR11353:PANTHER); IPR002423 (SUPERFAMILY)
c_unigene893	1	1	c_unigene893	0.00128902	-0.121991	1	1	30329.5	0	c_unigene893	c39625_g1_i1	c1538_g1_i1	c39625_g1_i1		317	0			0	-		CYTOPLASMIC_DOMAIN (PHOBIUS); TRANSMEMBRANE (PHOBIUS); NON_CYTOPLASMIC_DOMAIN (PHOBIUS)
c_unigene894	12	96.31	c_unigene894	5.08858	2.88266	0.0309229	1	483	0	c_unigene894	c26549_g1_i1	c1542_g1_i1	c26549_g1_i1	iaa-amino acid hydrolase ilr1-like 1-like	822	10	5.31222e-104	0.727	2	P:metabolic process; F:hydrolase activity		IPR011650 (G3DSA:3.30.70.GENE3D); IPR002933 (PFAM); IPR017439 (TIGRFAM); G3DSA:3.40.630.10 (GENE3D); PTHR11014 (PANTHER); PTHR11014:SF55 (PANTHER); SSF53187 (SUPERFAMILY); IPR011650 (SUPERFAMILY)
c_unigene895	4.26	7.23	c_unigene895	2.47371	0.641152	0.894055	1	20439	0	c_unigene895	c1034_g1_i2	c1544_g1_i1	c1034_g1_i2		471	0			0	-		SignalP-TM (SIGNALP_GRAM_POSITIVE)
c_unigene896	8	9.91	c_unigene896	3.15573	0.186895	0.987035	1	26749	0	c_unigene896	c30018_g1_i1	c1545_g1_i1	c30018_g1_i1		478	0			0	-		IPR005174 (PFAM)
c_unigene897	8	10.09	c_unigene897	3.16872	0.212864	0.987035	1	26749	0	c_unigene897	c30018_g1_i1	c1545_g1_i2	c30018_g1_i1		478	0			0	-		IPR005174 (PFAM)
c_unigene898	5	3	c_unigene898	1.95473	-0.858956	0.89466	1	20556	0	c_unigene898	c7912_g1_i1	c1546_g1_i1	c7912_g1_i1	cell differentiation protein	366	10	1.34616e-50	0.808	2	C:nucleus; P:multicellular organismal development	-	IPR007216 (PFAM); IPR007216 (PANTHER); CYTOPLASMIC_DOMAIN (PHOBIUS); TRANSMEMBRANE (PHOBIUS); NON_CYTOPLASMIC_DOMAIN (PHOBIUS)
c_unigene899	0	3	c_unigene899	-7.64257	8.10683	0.793385	1	15371	0	c_unigene899	c39006_g1_i1	c1547_g1_i1	c39006_g1_i1		210	0			0	-		no IPS match
c_unigene900	4	3	c_unigene900	1.79377	-0.537028	0.975485	1	25331.5	0	c_unigene900	c40923_g1_i1	c1548_g1_i1	c40923_g1_i1	oligopeptide transporter 7-like	288	10	4.46905e-20	0.732	1	P:transmembrane transport	-	no IPS match
c_unigene901	11	25	c_unigene901	4.05293	1.06243	0.574644	1	7629.5	0	c_unigene901	c32853_g1_i1	c1549_g1_i1	c32853_g1_i1	probable pyridoxal biosynthesis	581	10	5.02473e-52	0.872	10	C:cytosol; P:pyridoxal phosphate biosynthetic process; P:response to endoplasmic reticulum stress; P:protein folding; P:response to heat; P:vitamin B6 biosynthetic process; F:protein heterodimerization activity; F:catalytic activity; P:response to high light intensity; P:response to hydrogen peroxide	-	no IPS match
c_unigene902	14	7	c_unigene902	3.30864	-1.12199	0.653219	1	9869	0	c_unigene902	c11363_g1_i1	c1550_g1_i1	c11363_g1_i1	ubiquilin-2-like isoform 1	459	10	1.18161e-37	0.557	2	F:polyubiquitin binding; C:cytosol		IPR015496 (PANTHER); PTHR10677:SF3 (PANTHER)
c_unigene903	4	2	c_unigene903	1.50129	-1.12199	0.89066	1	20240.5	0	c_unigene903	c8206_g1_i1	c1552_g1_i1	c8206_g1_i1	coiled-coil domain-containing protein 97-like	347	10	1.67738e-18	0.762	0	-		Coil (COILS); IPR018613 (PFAM); PTHR31840 (PANTHER)
c_unigene904	3	0	c_unigene904	-7.64257	-8.35081	0.755927	1	13722	0	c_unigene904	c4038_g1_i1	c1554_g1_i1	c4038_g1_i1	receptor-like protein kinase feronia-like	657	10	7.94763e-35	0.651	3	P:protein phosphorylation; F:ATP binding; F:protein kinase activity	-	IPR000719 (PFAM); G3DSA:1.10.510.10 (GENE3D); PTHR24420 (PANTHER); IPR000719 (PROSITE_PROFILES); IPR011009 (SUPERFAMILY)
c_unigene905	9	6	c_unigene905	2.87873	-0.706953	0.841504	1	17585.5	0	c_unigene905	c26353_g1_i1	c1557_g1_i1	c26353_g1_i1	casein kinase family protein	373	10	4.19418e-30	0.996	5	C:cytoplasm; C:plasma membrane; P:protein phosphorylation; F:ATP binding; F:protein serine/threonine kinase activity	EC:2.7.11	no IPS match
c_unigene906	5	8	c_unigene906	2.66225	0.556081	0.906943	1	21876	0	c_unigene906	c41775_g1_i1	c1560_g1_i1	c41775_g1_i1	crt homolog 1-like	835	10	1.59162e-89	0.917	4	P:response to cadmium ion; P:defense response to oomycetes; P:glutathione transport; C:plastid	-	PTHR31326:SF1 (PANTHER); PTHR31326 (PANTHER); CYTOPLASMIC_DOMAIN (PHOBIUS); NON_CYTOPLASMIC_DOMAIN (PHOBIUS); NON_CYTOPLASMIC_DOMAIN (PHOBIUS); TRANSMEMBRANE (PHOBIUS); TRANSMEMBRANE (PHOBIUS); CYTOPLASMIC_DOMAIN (PHOBIUS); CYTOPLASMIC_DOMAIN (PHOBIUS); TRANSMEMBRANE (PHOBIUS); TRANSMEMBRANE (PHOBIUS); TMhelix (TMHMM); TMhelix (TMHMM); TMhelix (TMHMM); TMhelix (TMHMM)
c_unigene907	2	1	c_unigene907	0.501289	-1.12199	0.986524	1	26433	0	c_unigene907	c38364_g1_i1	c1561_g1_i1	c38364_g1_i1		204	0			0	-		no IPS match
c_unigene908	0	0	c_unigene908	-7.64257	-0.121991	1	1	30329.5	0	c_unigene908	c9116_g1_i1	c1562_g1_i1	c9116_g1_i1	rx-like partial	368	10	4.96131e-33	0.657	1	F:ADP binding		IPR002182 (PFAM); PTHR23155 (PANTHER); PTHR23155:SF458 (PANTHER)
c_unigene909	8	7	c_unigene909	2.90497	-0.314636	0.961736	1	24491.5	0	c_unigene909	c3135_g1_i1	c1563_g1_i1	c3135_g1_i1	gda1 cd39 nucleoside phosphatase family protein isoform 1	611	10	3.90954e-41	0.581	1	F:hydrolase activity		IPR000407 (PFAM); PTHR11782:SF3 (PANTHER); IPR000407 (PANTHER); NON_CYTOPLASMIC_DOMAIN (PHOBIUS); TRANSMEMBRANE (PHOBIUS); CYTOPLASMIC_DOMAIN (PHOBIUS); TMhelix (TMHMM)
c_unigene910	2	3	c_unigene910	1.29377	0.462972	1	1	30329.5	0	c_unigene910	c39704_g1_i1	c1565_g1_i1	c39704_g1_i1	atp binding	517	10	9.07392e-72	0.852	9	C:ribosome; P:protein complex assembly; P:translation; F:structural constituent of ribosome; F:ATPase activity; P:ATP catabolic process; C:nucleus; F:ATP binding; F:rRNA binding	EC:3.6.1.3	PTHR22908 (PANTHER); PTHR22908:SF58 (PANTHER)
c_unigene911	0	2	c_unigene911	-7.64257	7.52187	0.900684	1	21151	0	c_unigene911	c38589_g1_i1	c1572_g1_i1	c38589_g1_i1		202	0			0	-		no IPS match
c_unigene912	4	2	c_unigene912	1.50129	-1.12199	0.89066	1	20240.5	0	c_unigene912	c30389_g1_i1	c1573_g1_i1	c30389_g1_i1		308	0			0	-		CYTOPLASMIC_DOMAIN (PHOBIUS); TRANSMEMBRANE (PHOBIUS); NON_CYTOPLASMIC_DOMAIN (PHOBIUS); TMhelix (TMHMM)
c_unigene913	2	2	c_unigene913	1.00129	-0.121991	1	1	30329.5	0	c_unigene913	c33095_g1_i1	c1574_g1_i1	c33095_g1_i1		397	0			0	-		no IPS match
c_unigene914	1	6	c_unigene914	1.29377	2.46297	0.680537	1	10700	0	c_unigene914	c32859_g1_i1	c1575_g1_i1	c32859_g1_i1	pentatricopeptide repeat-containing protein mitochondrial-like	438	10	3.08537e-57	0.774	0	-		IPR002885 (TIGRFAM); IPR002885 (PFAM); IPR002885 (PFAM); PTHR24015 (PANTHER); PTHR24015:SF107 (PANTHER); IPR002885 (PROSITE_PROFILES); IPR002885 (PROSITE_PROFILES); IPR002885 (PROSITE_PROFILES); IPR002885 (PROSITE_PROFILES)
c_unigene915	9	3	c_unigene915	2.37873	-1.70695	0.630287	1	9160	0	c_unigene915	c7411_g1_i1	c1579_g1_i2	c7411_g1_i1		646	0			0	-		no IPS match
c_unigene916	3	5	c_unigene916	1.95473	0.614975	0.948637	1	23830	0	c_unigene916	c33013_g1_i1	c1581_g1_i1	c33013_g1_i1	unnamed protein product	489	10	2.37259e-19	0.703	0	-		no IPS match
c_unigene917	7	7	c_unigene917	2.80864	-0.121991	1	1	30329.5	0	c_unigene917	c5664_g1_i1	c1584_g1_i1	c5664_g1_i1	triacylglycerol lipase sdp1-like	816	10	3.18812e-75	0.892	3	C:monolayer-surrounded lipid storage body; F:hydrolase activity; P:triglyceride catabolic process	-	IPR021771 (PFAM); TRANSMEMBRANE (PHOBIUS); NON_CYTOPLASMIC_DOMAIN (PHOBIUS); CYTOPLASMIC_DOMAIN (PHOBIUS); TMhelix (TMHMM); TMhelix (TMHMM)
c_unigene918	1	21	c_unigene918	2.19745	4.27033	0.141692	1	1291	0	c_unigene918	c23714_g1_i1	c1586_g1_i1	c23714_g1_i1	chitinase family protein	331	10	2.03725e-35	0.842	2	P:carbohydrate metabolic process; F:chitinase activity	EC:3.2.1.14	IPR001223 (PFAM); IPR013781 (G3DSA:3.20.20.GENE3D); PTHR31939 (PANTHER); IPR001579 (PROSITE_PATTERNS); IPR017853 (SUPERFAMILY)
c_unigene919	1	0	c_unigene919	-7.64257	-6.76585	0.994587	1	27255	0	c_unigene919	c23714_g1_i1	c1586_g1_i2	c23714_g1_i1	chitinase family protein	331	10	2.03725e-35	0.842	2	P:carbohydrate metabolic process; F:chitinase activity	EC:3.2.1.14	IPR001223 (PFAM); IPR013781 (G3DSA:3.20.20.GENE3D); PTHR31939 (PANTHER); IPR001579 (PROSITE_PATTERNS); IPR017853 (SUPERFAMILY)
c_unigene920	13	9	c_unigene920	3.43647	-0.652505	0.805335	1	15868	0	c_unigene920	c9930_g1_i1	c1589_g1_i1	c9930_g1_i1	nucleolar protein 58-like	771	10	1.00733e-41	0.809	1	C:nucleus	-	Coil (COILS)
c_unigene921	4	7	c_unigene921	2.40497	0.685364	0.894055	1	20439	0	c_unigene921	c27482_g1_i1	c1591_g2_i1	c27482_g1_i1	dof zinc finger	576	10	4.16429e-16	0.446	2	P:regulation of transcription, DNA-templated; F:DNA binding		no IPS match
c_unigene922	2	2	c_unigene922	1.00129	-0.121991	1	1	30329.5	0	c_unigene922	c42841_g1_i1	c1593_g1_i1	c42841_g1_i1	PREDICTED: uncharacterized protein LOC101217892	376	2	1.82311e-07	0.69	0	-		no IPS match
c_unigene923	7	0	c_unigene923	-7.64257	-9.5732	0.405952	1	4282	0	c_unigene923	c5305_g1_i1	c1594_g1_i2	c5305_g1_i1	phd finger protein at1g33420-like	556	10	2.7718e-21	0.629	2	F:metal ion binding; F:zinc ion binding		no IPS match
c_unigene924	5	6	c_unigene924	2.45473	0.141044	1	1	30329.5	0	c_unigene924	c31199_g1_i1	c1596_g1_i1	c31199_g1_i1		397	0			0	-		CYTOPLASMIC_DOMAIN (PHOBIUS); TRANSMEMBRANE (PHOBIUS); NON_CYTOPLASMIC_DOMAIN (PHOBIUS); TMhelix (TMHMM)
c_unigene925	1	5	c_unigene925	1.16225	2.19994	0.754095	1	13466	0	c_unigene925	c5312_g1_i1	c1598_g1_i1	c5312_g1_i1		263	0			0	-		CYTOPLASMIC_DOMAIN (PHOBIUS); NON_CYTOPLASMIC_DOMAIN (PHOBIUS); TRANSMEMBRANE (PHOBIUS); TMhelix (TMHMM)
c_unigene926	1	0	c_unigene926	-7.64257	-6.76585	0.994587	1	27255	0	c_unigene926	c6906_g1_i1	c1599_g1_i1	c6906_g1_i1	unknown	528	10	1.71834e-22	0.891	2	C:mitochondrion; C:plastid	-	IPR009769 (PFAM); PTHR31558 (PANTHER); PTHR31558:SF2 (PANTHER)
c_unigene927	18	7	c_unigene927	3.48993	-1.48456	0.502743	1	6023	0	c_unigene927	c9899_g1_i1	c1600_g1_i1	c9899_g1_i1	leucine-rich repeat family protein	900	10	2.54143e-138	0.804	6	F:oxidoreductase activity; F:protein kinase activity; P:protein phosphorylation; F:ATP binding; C:integral component of membrane; P:oxidation-reduction process	-	G3DSA:1.10.510.10 (GENE3D); IPR000719 (PFAM); G3DSA:3.30.200.20 (GENE3D); PTHR24420:SF637 (PANTHER); PTHR24420 (PANTHER); IPR000719 (PROSITE_PROFILES); IPR011009 (SUPERFAMILY)
c_unigene928	8	11	c_unigene928	3.231	0.337441	0.935936	1	23074.5	0	c_unigene928	c8257_g1_i1	c1602_g1_i1	c8257_g1_i1		468	0			0	-		no IPS match
c_unigene929	4	4	c_unigene929	2.00129	-0.121991	1	1	30329.5	0	c_unigene929	c401_g1_i1	c1604_g1_i1	c401_g1_i1	nucleic acid binding	555	8	4.60351e-07	0.8	2	F:metal ion binding; F:nucleic acid binding	-	no IPS match
c_unigene930	10	8	c_unigene930	3.16225	-0.443919	0.902924	1	21493.5	0	c_unigene930	c6415_g1_i1	c1605_g1_i1	c6415_g1_i1	oleosin 1-like	544	10	3.90988e-61	0.766	2	C:monolayer-surrounded lipid storage body; C:integral component of membrane	-	NON_CYTOPLASMIC_DOMAIN (PHOBIUS); SIGNAL_PEPTIDE_C_REGION (PHOBIUS); SIGNAL_PEPTIDE_H_REGION (PHOBIUS); SIGNAL_PEPTIDE_N_REGION (PHOBIUS); SIGNAL_PEPTIDE (PHOBIUS); SignalP-noTM (SIGNALP_EUK)
c_unigene931	3	3	c_unigene931	1.58625	-0.121991	1	1	30329.5	0	c_unigene931	c17070_g1_i1	c1607_g1_i1	c17070_g1_i1		235	0			0	-		no IPS match
c_unigene932	14	9	c_unigene932	3.48993	-0.75942	0.760092	1	13930	0	c_unigene932	c1494_g1_i1	c1608_g1_i1	c1494_g1_i1		492	0			0	-		no IPS match
c_unigene933	2	8	c_unigene933	2.00129	1.87801	0.661961	1	10116.5	0	c_unigene933	c35164_g1_i1	c1611_g1_i1	c35164_g1_i1	ran gtpase binding	450	10	1.12292e-44	0.705	0	-		IPR013591 (PFAM); PTHR22870 (PANTHER); PTHR22870:SF141 (PANTHER); IPR013591 (PROSITE_PROFILES)
c_unigene934	3	1	c_unigene934	0.79377	-1.70695	0.884643	1	19801.5	0	c_unigene934	c26243_g1_i1	c1612_g1_i1	c26243_g1_i1	probable s-adenosylmethionine-dependent methyltransferase at5g37990-like	374	10	1.30289e-13	0.598	1	F:methyltransferase activity		IPR005299 (PFAM)
c_unigene935	13	36.84	c_unigene935	4.45311	1.38077	0.393764	1	4036	0	c_unigene935	c7061_g1_i1	c1616_g1_i2	c7061_g1_i1	f-box fbd lrr-repeat protein at5g53840- partial	1073	10	7.31274e-48	0.551	1	F:protein binding		G3DSA:3.80.10.10 (GENE3D); PTHR32212 (PANTHER); PTHR32212:SF56 (PANTHER); TRANSMEMBRANE (PHOBIUS); CYTOPLASMIC_DOMAIN (PHOBIUS); NON_CYTOPLASMIC_DOMAIN (PHOBIUS); IPR001810 (PROSITE_PROFILES); SignalP-noTM (SIGNALP_EUK); IPR001810 (SUPERFAMILY); SSF52047 (SUPERFAMILY)
c_unigene936	5	3	c_unigene936	1.95473	-0.858956	0.89466	1	20556	0	c_unigene936	c4761_g1_i1	c1617_g1_i1	c4761_g1_i1		452	0			0	-		no IPS match
c_unigene937	5	2	c_unigene937	1.66225	-1.44392	0.808541	1	16022.5	0	c_unigene937	c33636_g1_i1	c1618_g1_i1	c33636_g1_i1	sentrin-specific protease 1-like	587	10	6.54952e-21	0.557	2	P:proteolysis; F:cysteine-type peptidase activity		SSF54001 (SUPERFAMILY)
c_unigene938	26	15	c_unigene938	4.30495	-0.91554	0.603124	1	8345	0	c_unigene938	c7781_g1_i1	c1619_g2_i1	c7781_g1_i1	PREDICTED: uncharacterized protein C1235.01-like	1009	2	9.62924e-17	0.385	0	-		SIGNAL_PEPTIDE_C_REGION (PHOBIUS); SIGNAL_PEPTIDE_H_REGION (PHOBIUS); SIGNAL_PEPTIDE (PHOBIUS); SIGNAL_PEPTIDE_N_REGION (PHOBIUS); CYTOPLASMIC_DOMAIN (PHOBIUS); TRANSMEMBRANE (PHOBIUS); NON_CYTOPLASMIC_DOMAIN (PHOBIUS)
c_unigene939	0	4	c_unigene939	-7.64257	8.52187	0.693712	1	11151.5	0	c_unigene939	c33766_g1_i1	c1620_g1_i1	c33766_g1_i1	trna pseudouridine synthase a-like	258	10	2.44866e-45	0.937	4	F:RNA binding; P:pseudouridine synthesis; F:pseudouridine synthase activity; P:tRNA processing	EC:5.4.99.12	IPR020097 (PFAM); IPR020094 (G3DSA:3.30.70.GENE3D); IPR001406 (PANTHER); PTHR11142:SF1 (PANTHER); IPR020103 (SUPERFAMILY)
c_unigene940	8	5	c_unigene940	2.66225	-0.800062	0.835995	1	17417	0	c_unigene940	c8275_g1_i1	c1621_g1_i1	c8275_g1_i1		202	0			0	-		no IPS match
c_unigene941	1	10	c_unigene941	1.66225	3.19994	0.447012	1	4963	0	c_unigene941	c27654_g1_i1	c1622_g1_i1	c27654_g1_i1	stromal 70 kda heat shock-related chloroplastic-like	210	10	4.94588e-41	0.991	15	C:mitochondrion; P:protein folding; P:response to cold; C:chloroplast envelope; P:response to heat; P:chloroplast organization; P:ovule development; C:thylakoid; F:ATP binding; C:chloroplast stroma; F:unfolded protein binding; P:protein targeting to chloroplast; P:response to cadmium ion; C:nucleus; C:apoplast	-	IPR013126 (PRINTS); IPR013126 (PFAM); G3DSA:3.30.30.30 (GENE3D); G3DSA:3.30.420.40 (GENE3D); PTHR19375:SF147 (PANTHER); PTHR19375 (PANTHER); IPR018181 (PROSITE_PATTERNS); SSF53067 (SUPERFAMILY)
c_unigene942	1	3	c_unigene942	0.79377	1.46297	0.920376	1	22404.5	0	c_unigene942	c42283_g1_i1	c1623_g1_i1	c42283_g1_i1		257	0			0	-		no IPS match
c_unigene943	3	4	c_unigene943	1.79377	0.293047	1	1	30329.5	0	c_unigene943	c31071_g1_i1	c1625_g1_i1	c31071_g1_i1		382	0			0	-		no IPS match
c_unigene944	1	10	c_unigene944	1.66225	3.19994	0.447012	1	4963	0	c_unigene944	c33277_g1_i1	c1627_g1_i1	c33277_g1_i1	prephenate dehydratase family protein	447	10	1.72234e-71	0.882	3	F:amino acid binding; P:L-phenylalanine biosynthetic process; F:prephenate dehydratase activity	EC:4.2.1.51	no IPS match
c_unigene945	4	7	c_unigene945	2.40497	0.685364	0.894055	1	20439	0	c_unigene945	c24563_g1_i1	c1628_g1_i1	c24563_g1_i1	morc family cw-type zinc finger protein 2b-like	380	10	3.87433e-40	0.663	1	F:zinc ion binding		IPR011124 (PFAM); PTHR23336 (PANTHER); PTHR23336:SF11 (PANTHER); IPR011124 (PROSITE_PROFILES)
c_unigene946	1	3	c_unigene946	0.79377	1.46297	0.920376	1	22404.5	0	c_unigene946	c40018_g1_i1	c1631_g1_i1	c40018_g1_i1		284	0			0	-		no IPS match
c_unigene947	14	8	c_unigene947	3.40497	-0.929345	0.707835	1	11814	0	c_unigene947	c1732_g1_i1	c1634_g2_i1	c1732_g1_i1	arm repeat superfamily isoform 2	1136	10	2.09841e-108	0.633	1	F:binding		IPR025283 (PFAM); PTHR13366 (PANTHER); IPR016024 (SUPERFAMILY)
c_unigene948	4	3	c_unigene948	1.79377	-0.537028	0.975485	1	25331.5	0	c_unigene948	c27608_g1_i1	c1642_g1_i1	c27608_g1_i1	helicase protein mom1-like	453	10	2.48214e-30	0.663	1	F:binding	-	IPR027417 (SUPERFAMILY)
c_unigene949	2	2	c_unigene949	1.00129	-0.121991	1	1	30329.5	0	c_unigene949	c27562_g1_i1	c1644_g1_i2	c27562_g1_i1		203	0			0	-		NON_CYTOPLASMIC_DOMAIN (PHOBIUS); SIGNAL_PEPTIDE_C_REGION (PHOBIUS); SIGNAL_PEPTIDE_H_REGION (PHOBIUS); SIGNAL_PEPTIDE_N_REGION (PHOBIUS); SIGNAL_PEPTIDE (PHOBIUS); SignalP-TM (SIGNALP_GRAM_NEGATIVE); SignalP-TM (SIGNALP_GRAM_POSITIVE); SignalP-noTM (SIGNALP_EUK); TMhelix (TMHMM)
c_unigene950	0	4	c_unigene950	-7.64257	8.52187	0.693712	1	11151.5	0	c_unigene950	c42245_g1_i1	c1646_g1_i1	c42245_g1_i1	copper transporter 4-like isoform 2	266	10	1.04606e-25	0.846	3	P:copper ion transmembrane transport; C:integral component of membrane; F:high affinity copper ion transmembrane transporter activity	-	IPR007274 (PFAM); PTHR12483:SF24 (PANTHER); IPR007274 (PANTHER); TRANSMEMBRANE (PHOBIUS); NON_CYTOPLASMIC_DOMAIN (PHOBIUS); TRANSMEMBRANE (PHOBIUS); CYTOPLASMIC_DOMAIN (PHOBIUS); CYTOPLASMIC_DOMAIN (PHOBIUS); TMhelix (TMHMM)
c_unigene951	12	4	c_unigene951	2.79377	-1.70695	0.554896	1	7138	0	c_unigene951	c10561_g1_i1	c1647_g1_i1	c10561_g1_i1	phospholipid:diacylglycerol acyltransferase 2-like isoform x1	957	10	7.99946e-158	0.793	3	F:lipase activity; P:lipid metabolic process; F:O-acyltransferase activity	EC:2.3.1; EC:3.1.1	IPR003386 (PFAM); PTHR11440:SF4 (PANTHER); PTHR11440 (PANTHER)
c_unigene952	1	2	c_unigene952	0.501289	0.878009	1	1	30329.5	0	c_unigene952	c38699_g1_i1	c1650_g1_i1	c38699_g1_i1		230	0			0	-		no IPS match
c_unigene953	0	2	c_unigene953	-7.64257	7.52187	0.900684	1	21151	0	c_unigene953	c34320_g1_i1	c1651_g1_i1	c34320_g1_i1	udp-glycosyltransferase 86a1-like	201	10	3.17503e-21	0.784	2	F:transferase activity, transferring hexosyl groups; P:metabolic process	-	IPR002213 (PANTHER); PTHR11926:SF146 (PANTHER); SSF53756 (SUPERFAMILY)
c_unigene954	0	0	c_unigene954	-7.64257	-0.121991	1	1	30329.5	0	c_unigene954	c41845_g1_i1	c1652_g1_i1	c41845_g1_i1		224	0			0	-		no IPS match
c_unigene955	4	4	c_unigene955	2.00129	-0.121991	1	1	30329.5	0	c_unigene955	c41681_g1_i1	c1654_g1_i1	c41681_g1_i1	d-amino acid dehydrogenase small subunit-like	468	10	1.74006e-35	0.802	2	F:D-amino-acid dehydrogenase activity; P:oxidation-reduction process	EC:1.4.99.1	IPR006076 (PFAM); G3DSA:3.50.50.60 (GENE3D); PTHR13847 (PANTHER); PTHR13847:SF35 (PANTHER); SSF51905 (SUPERFAMILY)
c_unigene956	3	4	c_unigene956	1.79377	0.293047	1	1	30329.5	0	c_unigene956	c6827_g1_i1	c1655_g1_i1	c6827_g1_i1	dual specificity protein kinase-	844	10	1.0654e-56	0.565	1	F:transferase activity, transferring phosphorus-containing groups	-	no IPS match
c_unigene957	0	1	c_unigene957	-7.64257	6.52187	1	1	30329.5	0	c_unigene957	c2303_g1_i1	c1656_g1_i1	c2303_g1_i1	polyol transporter 5-like	210	10	5.887e-13	0.725	10	F:hexose transmembrane transporter activity; F:polyol transmembrane transporter activity; P:carbohydrate transmembrane transport; P:polyol transport; P:hexose transport; P:pentose transport; F:pentose transmembrane transporter activity; P:cation transport; F:active transmembrane transporter activity; C:membrane	-	PTHR24063 (PANTHER); PTHR24063:SF327 (PANTHER); NON_CYTOPLASMIC_DOMAIN (PHOBIUS); TRANSMEMBRANE (PHOBIUS); CYTOPLASMIC_DOMAIN (PHOBIUS); TMhelix (TMHMM)
c_unigene958	12	3	c_unigene958	2.58625	-2.12199	0.482009	1	5642	0	c_unigene958	c103_g1_i1	c1657_g1_i1	c103_g1_i1	dna polymerase	678	10	4.31258e-108	0.876	6	P:DNA-dependent DNA replication; F:DNA-directed DNA polymerase activity; P:response to UV-B; F:damaged DNA binding; P:UV protection; P:error-prone translesion synthesis	EC:2.7.7.7	IPR001126 (PFAM); G3DSA:3.30.70.270 (GENE3D); PTHR11076 (PANTHER); IPR017963 (PROSITE_PROFILES); SSF56672 (SUPERFAMILY)
c_unigene959	3	15	c_unigene959	2.74722	2.19994	0.433623	1	4692	0	c_unigene959	c41022_g1_i1	c1659_g1_i1	c41022_g1_i1	rrna-processing protein utp23 homolog	712	10	3.47456e-91	0.79	2	P:embryo development ending in seed dormancy; C:small-subunit processome	-	IPR029060 (G3DSA:3.40.50.GENE3D); IPR006984 (PFAM); PTHR12416:SF3 (PANTHER); PTHR12416 (PANTHER); SignalP-TM (SIGNALP_GRAM_POSITIVE); IPR029060 (SUPERFAMILY)
c_unigene960	32	15	c_unigene960	4.45473	-1.2151	0.458431	1	5174.5	0	c_unigene960	c11572_g1_i1	c1660_g1_i1	c11572_g1_i1	xylosyltransferase 1-like	1840	10	0	0.877	4	P:metabolic process; F:protein xylosyltransferase activity; C:membrane; F:acetylglucosaminyltransferase activity	EC:2.4.1; EC:2.4.2.26	no IPS match
c_unigene961	3	3	c_unigene961	1.58625	-0.121991	1	1	30329.5	0	c_unigene961	c42034_g1_i1	c1661_g1_i1	c42034_g1_i1	g-type lectin s-receptor-like serine threonine-protein kinase b120-like	446	10	4.01086e-19	0.519	5	F:ATP binding; F:protein kinase activity; P:protein phosphorylation; F:transferase activity, transferring phosphorus-containing groups; F:protein serine/threonine kinase activity		IPR013227 (PFAM)
c_unigene962	18	14	c_unigene962	3.98993	-0.484561	0.824903	1	16710	0	c_unigene962	c9685_g1_i1	c1664_g1_i1	c9685_g1_i1	atp binding	1155	10	5.22622e-123	0.687	1	F:GTP binding		IPR027417 (G3DSA:3.40.50.GENE3D); IPR027417 (G3DSA:3.40.50.GENE3D); IPR013153 (PFAM); PTHR14241 (PANTHER); PTHR14241:SF10 (PANTHER); TRANSMEMBRANE (PHOBIUS); NON_CYTOPLASMIC_DOMAIN (PHOBIUS); CYTOPLASMIC_DOMAIN (PHOBIUS); IPR027417 (SUPERFAMILY); TMhelix (TMHMM)
c_unigene963	5	6	c_unigene963	2.45473	0.141044	1	1	30329.5	0	c_unigene963	c21645_g3_i2	c1665_g1_i1	c21645_g3_i2	probable receptor-like protein kinase at1g67000-like	554	10	6.27779e-33	0.777	4	F:polysaccharide binding; P:protein phosphorylation; F:ATP binding; F:protein serine/threonine kinase activity	EC:2.7.11	G3DSA:3.30.200.20 (GENE3D); PTHR24420:SF561 (PANTHER); PTHR24420 (PANTHER); IPR017441 (PROSITE_PATTERNS); TRANSMEMBRANE (PHOBIUS); CYTOPLASMIC_DOMAIN (PHOBIUS); NON_CYTOPLASMIC_DOMAIN (PHOBIUS); CYTOPLASMIC_DOMAIN (PHOBIUS); TRANSMEMBRANE (PHOBIUS); NON_CYTOPLASMIC_DOMAIN (PHOBIUS); TRANSMEMBRANE (PHOBIUS); IPR011009 (SUPERFAMILY); TMhelix (TMHMM); TMhelix (TMHMM); TMhelix (TMHMM)
c_unigene964	0	0	c_unigene964	-7.64257	-0.121991	1	1	30329.5	0	c_unigene964	c34177_g1_i1	c1666_g1_i2	c34177_g1_i1	ferric reduction oxidase chloroplastic-like	325	10	7.40976e-40	0.778	4	F:ferric-chelate reductase activity; P:photosynthetic electron transport chain; C:chloroplast; C:membrane	EC:1.16.1.7	TRANSMEMBRANE (PHOBIUS); CYTOPLASMIC_DOMAIN (PHOBIUS); NON_CYTOPLASMIC_DOMAIN (PHOBIUS); TRANSMEMBRANE (PHOBIUS); CYTOPLASMIC_DOMAIN (PHOBIUS); TMhelix (TMHMM); TMhelix (TMHMM)
c_unigene965	3	3	c_unigene965	1.58625	-0.121991	1	1	30329.5	0	c_unigene965	c23175_g1_i1	c1667_g1_i1	c23175_g1_i1		333	0			0	-		no IPS match
c_unigene966	1	12	c_unigene966	1.79377	3.46297	0.361617	1	3612.5	0	c_unigene966	c2937_g1_i1	c1668_g1_i1	c2937_g1_i1	guanylate-binding protein 4-like	326	7	1.70089e-08	0.7914	3	P:GTP catabolic process; F:GTPase activity; F:GTP binding	-	no IPS match
c_unigene967	1	2	c_unigene967	0.501289	0.878009	1	1	30329.5	0	c_unigene967	c36386_g1_i1	c1671_g1_i1	c36386_g1_i1	pentatricopeptide repeat-containing protein chloroplastic- partial	226	10	6.98803e-32	0.972	0	-		PF14432 (PFAM); PTHR24015 (PANTHER); PTHR24015:SF62 (PANTHER)
c_unigene968	3	14	c_unigene968	2.69745	2.1004	0.469544	1	5383.5	0	c_unigene968	c27251_g1_i1	c1672_g1_i1	c27251_g1_i1		376	0			0	-		no IPS match
c_unigene969	8	3	c_unigene969	2.29377	-1.53703	0.6886	1	10949.5	0	c_unigene969	c7234_g1_i1	c1673_g1_i1	c7234_g1_i1	abnormal spindle-like microcephaly-associated protein homolog	957	10	2.06474e-140	0.864	1	F:protein binding		IPR001715 (G3DSA:1.10.418.GENE3D); PTHR25069:SF118 (PANTHER); PTHR25069 (PANTHER); IPR001715 (SUPERFAMILY)
c_unigene970	2	2	c_unigene970	1.00129	-0.121991	1	1	30329.5	0	c_unigene970	c34081_g1_i1	c1675_g1_i1	c34081_g1_i1		262	0			0	-		no IPS match
c_unigene971	0	2	c_unigene971	-7.64257	7.52187	0.900684	1	21151	0	c_unigene971	c20349_g1_i14	c1676_g1_i1	c20349_g1_i14	map kinase	416	10	2.60197e-27	0.958	5	F:MAP kinase activity; P:protein phosphorylation; F:ATP binding; P:cortical microtubule organization; P:MAPK cascade	EC:2.7.11.24	no IPS match
c_unigene972	0.23	2	c_unigene972	-0.558858	2.9983	0.900684	1	21151	0	c_unigene972	c20349_g1_i8	c1676_g1_i1	c20349_g1_i8		472	0			0	-		no IPS match
c_unigene973	1	3	c_unigene973	0.79377	1.46297	0.920376	1	22404.5	0	c_unigene973	c23299_g1_i1	c1677_g1_i1	c23299_g1_i1		201	0			0	-		no IPS match
c_unigene974	12	7	c_unigene974	3.19745	-0.899598	0.743745	1	12957	0	c_unigene974	c7693_g1_i1	c1683_g1_i1	c7693_g1_i1	pathogenesis-related protein 5-like isoform x2	499	10	1.18522e-35	0.805	0	-		IPR001938 (PRINTS); IPR001938 (SMART); IPR001938 (G3DSA:2.60.110.GENE3D); IPR001938 (PFAM); IPR001938 (PANTHER); PTHR31048:SF4 (PANTHER); NON_CYTOPLASMIC_DOMAIN (PHOBIUS); SIGNAL_PEPTIDE (PHOBIUS); SIGNAL_PEPTIDE_H_REGION (PHOBIUS); SIGNAL_PEPTIDE_N_REGION (PHOBIUS); SIGNAL_PEPTIDE_C_REGION (PHOBIUS); IPR001938 (PROSITE_PROFILES); SignalP-TM (SIGNALP_GRAM_POSITIVE); SignalP-noTM (SIGNALP_EUK); IP…
c_unigene975	3	3	c_unigene975	1.58625	-0.121991	1	1	30329.5	0	c_unigene975	c20175_g2_i1	c1684_g1_i1	c20175_g2_i1		417	0			0	-		no IPS match
c_unigene976	8	21	c_unigene976	3.69745	1.27033	0.546161	1	6882.5	0	c_unigene976	c41657_g1_i1	c1685_g1_i1	c41657_g1_i1	gag-pol polyprotein	672	10	7.20189e-88	0.767	4	P:DNA metabolic process; F:metal ion binding; F:nucleic acid binding; C:mitochondrion	-	SSF56672 (SUPERFAMILY)
c_unigene977	0	4	c_unigene977	-7.64257	8.52187	0.693712	1	11151.5	0	c_unigene977	c38020_g1_i1	c1686_g1_i1	c38020_g1_i1	pentatricopeptide repeat-containing protein at2g02150-like	235	10	9.79503e-25	0.793	0	-		TRANSMEMBRANE (PHOBIUS); NON_CYTOPLASMIC_DOMAIN (PHOBIUS); CYTOPLASMIC_DOMAIN (PHOBIUS); TMhelix (TMHMM)
c_unigene978	2	11	c_unigene978	2.231	2.33744	0.506878	1	6132	0	c_unigene978	c35327_g1_i1	c1689_g1_i1	c35327_g1_i1	late blight resistance protein homolog r1b-14-like isoform x1	415	10	2.78829e-32	0.625	1	F:protein binding		G3DSA:3.80.10.10 (GENE3D); IPR001611 (PFAM); SSF52047 (SUPERFAMILY)
c_unigene979	14	12	c_unigene979	3.69745	-0.344383	0.904617	1	21658.5	0	c_unigene979	c8515_g1_i1	c1690_g1_i1	c8515_g1_i1	zinc finger	653	10	5.2542e-27	0.578	2	P:regulation of transcription, DNA-templated; F:DNA binding		no IPS match
c_unigene980	2	10	c_unigene980	2.16225	2.19994	0.554293	1	7104.5	0	c_unigene980	c34598_g1_i1	c1692_g1_i1	c34598_g1_i1		302	0			0	-		SSF57667 (SUPERFAMILY)
c_unigene981	1	3.54	c_unigene981	0.913164	1.70176	0.834065	1	17219.5	0	c_unigene981	c30699_g1_i1	c1695_g1_i1	c30699_g1_i1	pentatricopeptide repeat-containing protein mitochondrial-like	367	10	1.95076e-30	0.706	1	F:zinc ion binding		IPR002885 (TIGRFAM); IPR002885 (PFAM); PTHR24015:SF416 (PANTHER); PTHR24015 (PANTHER); IPR002885 (PROSITE_PROFILES); IPR002885 (PROSITE_PROFILES); IPR002885 (PROSITE_PROFILES)
c_unigene982	3	4	c_unigene982	1.79377	0.293047	1	1	30329.5	0	c_unigene982	c37722_g1_i1	c1696_g1_i1	c37722_g1_i1	probable -trehalose-phosphate synthase	263	10	6.24775e-18	0.928	5	F:alpha,alpha-trehalose-phosphate synthase (UDP-forming) activity; P:dephosphorylation; C:cytosol; F:trehalose-phosphatase activity; P:trehalose biosynthetic process	EC:3.1.3.12; EC:2.4.1.15	no IPS match
c_unigene983	2	2	c_unigene983	1.00129	-0.121991	1	1	30329.5	0	c_unigene983	c36233_g1_i1	c1697_g1_i1	c36233_g1_i1	bifunctional nuclease 1-like	305	10	3.48397e-30	0.858	6	P:nucleic acid phosphodiester bond hydrolysis; P:regulation of histone deacetylation; F:sequence-specific DNA binding; F:nuclease activity; P:defense response to fungus; P:negative regulation of transcription, DNA-templated	EC:3.1	PTHR15160:SF1 (PANTHER); PTHR15160 (PANTHER)
c_unigene984	3.39	2	c_unigene984	1.38193	-0.883276	0.98042	1	25764	0	c_unigene984	c8924_g1_i2	c1699_g1_i1	c8924_g1_i2	phosphoglucan phosphatase chloroplastic-like	438	10	9.35499e-17	0.748	6	F:protein tyrosine/serine/threonine phosphatase activity; F:carbohydrate phosphatase activity; P:starch catabolic process; C:chloroplast stroma; C:chloroplast starch grain; P:protein dephosphorylation	EC:3.1.3	PTHR10343:SF52 (PANTHER); PTHR10343 (PANTHER)
c_unigene985	5.61	1	c_unigene985	1.24529	-2.60999	0.62745	1	9038	0	c_unigene985	c8924_g1_i1	c1699_g1_i2	c8924_g1_i1	phosphoglucan phosphatase chloroplastic-like	461	10	2.8629e-20	0.749	6	F:protein tyrosine/serine/threonine phosphatase activity; F:carbohydrate phosphatase activity; P:starch catabolic process; C:chloroplast stroma; C:chloroplast starch grain; P:protein dephosphorylation	EC:3.1.3	PTHR10343 (PANTHER); PTHR10343:SF52 (PANTHER)
c_unigene986	6	5	c_unigene986	2.45473	-0.385025	0.967737	1	24851	0	c_unigene986	c30814_g1_i1	c1700_g1_i1	c30814_g1_i1		490	0			0	-		no IPS match
c_unigene987	2	8	c_unigene987	2.00129	1.87801	0.661961	1	10116.5	0	c_unigene987	c30810_g1_i1	c1702_g1_i1	c30810_g1_i1	PREDICTED: uncharacterized protein LOC101251556	404	10	1.07827e-74	0.92	1	C:plasma membrane	-	IPR009769 (PFAM); PTHR31558 (PANTHER); PTHR31558:SF2 (PANTHER)
c_unigene988	1	1	c_unigene988	0.00128902	-0.121991	1	1	30329.5	0	c_unigene988	c4327_g1_i1	c1706_g1_i1	c4327_g1_i1		206	0			0	-		no IPS match
c_unigene989	1	2	c_unigene989	0.501289	0.878009	1	1	30329.5	0	c_unigene989	c23475_g1_i1	c1707_g1_i1	c23475_g1_i1	endoribonuclease dicer homolog 3a-like	630	10	8.4363e-70	0.715	4	F:nucleic acid binding; P:RNA phosphodiester bond hydrolysis; F:endoribonuclease activity, producing 5'-phosphomonoesters; F:helicase activity	EC:3.1.26	IPR001650 (SMART); IPR027417 (G3DSA:3.40.50.GENE3D); IPR001650 (PFAM); IPR005034 (PFAM); PTHR14950 (PANTHER); IPR001650 (PROSITE_PROFILES); IPR005034 (PROSITE_PROFILES); IPR027417 (SUPERFAMILY)
c_unigene990	7	6	c_unigene990	2.69745	-0.344383	0.96457	1	24620	0	c_unigene990	c27102_g1_i1	c1709_g1_i1	c27102_g1_i1	aspartyl protease family protein	616	10	1.22654e-48	0.686	3	C:anchored component of membrane; P:proteolysis; F:aspartic-type endopeptidase activity	-	PF14541 (PFAM); IPR021109 (G3DSA:2.40.70.GENE3D); PTHR13683:SF232 (PANTHER); IPR001461 (PANTHER); TRANSMEMBRANE (PHOBIUS); NON_CYTOPLASMIC_DOMAIN (PHOBIUS); CYTOPLASMIC_DOMAIN (PHOBIUS); IPR021109 (SUPERFAMILY)
c_unigene991	2	3	c_unigene991	1.29377	0.462972	1	1	30329.5	0	c_unigene991	c40523_g1_i1	c1711_g1_i1	c40523_g1_i1	primary amine oxidase	448	10	1.10634e-86	0.859	9	F:primary amine oxidase activity; C:endosome; C:vacuole; F:copper ion binding; C:Golgi apparatus; F:quinone binding; P:amine metabolic process; C:trans-Golgi network; P:oxidation-reduction process	EC:1.4.3.21	IPR015798 (PFAM); IPR015798 (G3DSA:2.70.98.GENE3D); PTHR10638:SF28 (PANTHER); IPR000269 (PANTHER); IPR000269 (PROSITE_PATTERNS); IPR015798 (SUPERFAMILY)
c_unigene992	11	15	c_unigene992	3.68445	0.325468	0.913608	1	22031.5	0	c_unigene992	c25549_g1_i1	c1715_g1_i1	c25549_g1_i1	ras-related protein rgp1	644	10	3.89172e-83	0.93	11	P:vesicle-mediated transport; C:exocytic vesicle; C:pollen tube tip; F:kinase binding; P:small GTPase mediated signal transduction; P:regulation of pollen tube growth; C:apical part of cell; P:protein transport; C:Golgi apparatus; F:GTP binding; C:plasma membrane	-	no IPS match
c_unigene993	2	8	c_unigene993	2.00129	1.87801	0.661961	1	10116.5	0	c_unigene993	c41524_g1_i1	c1716_g1_i1	c41524_g1_i1	uncharacterized loc101213211	296	10	3.89075e-28	0.779	2	P:RNA metabolic process; P:methylation	-	IPR029026 (G3DSA:3.40.1280.GENE3D); PTHR12029 (PANTHER); PTHR12029:SF11 (PANTHER)
c_unigene994	2	0	c_unigene994	-7.64257	-7.76585	0.874484	1	18988	0	c_unigene994	c7946_g1_i1	c1717_g1_i1	c7946_g1_i1	late blight resistance protein homolog r1b-12-like	445	10	2.46382e-22	0.594	2	P:defense response; F:ADP binding		G3DSA:3.80.10.10 (GENE3D); SSF52047 (SUPERFAMILY)
c_unigene995	3	3	c_unigene995	1.58625	-0.121991	1	1	30329.5	0	c_unigene995	c7946_g1_i2	c1717_g1_i2	c7946_g1_i2	late blight resistance protein homolog r1b-16-like	456	10	2.94533e-20	0.59	2	P:defense response; F:ADP binding		G3DSA:3.80.10.10 (GENE3D); SSF52047 (SUPERFAMILY)
c_unigene996	3	2	c_unigene996	1.29377	-0.706953	0.98042	1	25764	0	c_unigene996	c41795_g1_i1	c1719_g1_i1	c41795_g1_i1	protein glutamine dumper 1-like	286	2	1.59355e-06	0.54	0	-		CYTOPLASMIC_DOMAIN (PHOBIUS); TRANSMEMBRANE (PHOBIUS); NON_CYTOPLASMIC_DOMAIN (PHOBIUS); SignalP-TM (SIGNALP_GRAM_POSITIVE); TMhelix (TMHMM)
c_unigene997	3	4	c_unigene997	1.79377	0.293047	1	1	30329.5	0	c_unigene997	c30718_g1_i1	c1722_g1_i1	c30718_g1_i1		343	0			0	-		CYTOPLASMIC_DOMAIN (PHOBIUS); NON_CYTOPLASMIC_DOMAIN (PHOBIUS); TRANSMEMBRANE (PHOBIUS)
c_unigene998	7	4	c_unigene998	2.40497	-0.929345	0.829156	1	16876	0	c_unigene998	c5115_g1_i1	c1723_g1_i1	c5115_g1_i1	serine threonine-protein kinase at5g01020-like	696	10	3.79409e-73	0.808	3	P:protein phosphorylation; F:ATP binding; F:protein serine/threonine kinase activity	EC:2.7.11	no IPS match
c_unigene999	14	6.35	c_unigene999	3.23834	-1.26259	0.595942	1	8111.5	0	c_unigene999	c27123_g1_i1	c1724_g1_i1	c27123_g1_i1	abc transporter f family member 5-like	729	10	9.15041e-134	0.874	6	F:ferric-transporting ATPase activity; P:iron ion transmembrane transport; P:response to nematode; P:ferric iron transport; P:ATP catabolic process; F:ATP binding	EC:3.6.3.30	PF12848 (PFAM); IPR003439 (PFAM); IPR027417 (G3DSA:3.40.50.GENE3D); IPR027417 (G3DSA:3.40.50.GENE3D); PTHR19211 (PANTHER); PTHR19211:SF26 (PANTHER); IPR027417 (SUPERFAMILY)
c_unigene1000	14	9	c_unigene1000	3.48993	-0.75942	0.760092	1	13930	0	c_unigene1000	c8088_g1_i1	c1726_g1_i1	c8088_g1_i1	probable lrr receptor-like serine threonine-protein kinase at5g45840-like	691	10	7.12537e-80	0.665	1	F:protein binding		PR00019 (PRINTS); IPR001611 (PFAM); IPR013210 (PFAM); G3DSA:3.80.10.10 (GENE3D); PTHR24420 (PANTHER); PTHR24420:SF618 (PANTHER); SSF52058 (SUPERFAMILY)
c_unigene1001	19	9	c_unigene1001	3.71022	-1.19999	0.567779	1	7509.5	0	c_unigene1001	c4555_g1_i1	c1728_g1_i1	c4555_g1_i1	g-box-binding factor 4-like	821	10	9.54731e-20	0.733	3	P:regulation of transcription, DNA-templated; F:sequence-specific DNA binding transcription factor activity; F:sequence-specific DNA binding	-	Coil (COILS); IPR004827 (SMART); IPR004827 (PFAM); G3DSA:1.20.5.170 (GENE3D); PTHR22952 (PANTHER); PTHR22952:SF85 (PANTHER); IPR004827 (PROSITE_PATTERNS); IPR004827 (PROSITE_PROFILES); SSF57959 (SUPERFAMILY)
c_unigene1002	2	3	c_unigene1002	1.29377	0.462972	1	1	30329.5	0	c_unigene1002	c19511_g2_i1	c1729_g1_i1	c19511_g2_i1		239	0			0	-		no IPS match
c_unigene1003	1	2	c_unigene1003	0.501289	0.878009	1	1	30329.5	0	c_unigene1003	c32390_g1_i1	c1730_g1_i1	c32390_g1_i1	poly protein	204	10	3.84477e-16	0.716	3	F:nucleic acid binding; P:DNA integration; F:zinc ion binding		PF14227 (PFAM)
c_unigene1004	1	6	c_unigene1004	1.29377	2.46297	0.680537	1	10700	0	c_unigene1004	c3645_g1_i1	c1732_g1_i1	c3645_g1_i1		219	0			0	-		no IPS match
c_unigene1005	11	3	c_unigene1005	2.52349	-1.99646	0.527278	1	6512	0	c_unigene1005	c5249_g1_i1	c1735_g1_i1	c5249_g1_i1		520	0			0	-		no IPS match
c_unigene1006	6	8	c_unigene1006	2.79377	0.293047	0.974902	1	25202	0	c_unigene1006	c27083_g1_i1	c1735_g2_i1	c27083_g1_i1		637	0			0	-		SignalP-TM (SIGNALP_GRAM_POSITIVE)
c_unigene1007	1	0	c_unigene1007	-7.64257	-6.76585	0.994587	1	27255	0	c_unigene1007	c28139_g1_i1	c1736_g2_i1	c28139_g1_i1		227	0			0	-		no IPS match
c_unigene1008	30.68	25	c_unigene1008	4.79283	-0.417361	0.791586	1	15186	0	c_unigene1008	c21573_g1_i6	c1737_g1_i1	c21573_g1_i6	probable lrr receptor-like serine threonine-protein kinase at3g47570-like	1888	10	2.91752e-165	0.573	2	F:transferase activity; F:protein binding	-	IPR003591 (SMART); G3DSA:3.80.10.10 (GENE3D); IPR001611 (PFAM); G3DSA:3.80.10.10 (GENE3D); IPR001611 (PFAM); IPR013320 (G3DSA:2.60.120.GENE3D); PTHR24420:SF672 (PANTHER); PTHR24420 (PANTHER); CYTOPLASMIC_DOMAIN (PHOBIUS); NON_CYTOPLASMIC_DOMAIN (PHOBIUS); TRANSMEMBRANE (PHOBIUS); SSF52058 (SUPERFAMILY); SSF52047 (SUPERFAMILY); TMhelix (TMHMM)
c_unigene1009	4.27	25	c_unigene1009	3.37034	2.42763	0.246275	1	2250	0	c_unigene1009	c21573_g1_i5	c1737_g1_i1	c21573_g1_i5	probable lrr receptor-like serine threonine-protein kinase at3g47570-like	1921	10	8.42938e-127	0.575	2	F:transferase activity, transferring phosphorus-containing groups; F:protein binding	-	IPR013320 (G3DSA:2.60.120.GENE3D); G3DSA:3.80.10.10 (GENE3D); IPR001611 (PFAM); IPR001611 (PFAM); PTHR24420:SF672 (PANTHER); PTHR24420 (PANTHER); CYTOPLASMIC_DOMAIN (PHOBIUS); TRANSMEMBRANE (PHOBIUS); NON_CYTOPLASMIC_DOMAIN (PHOBIUS); SSF52058 (SUPERFAMILY); SSF52058 (SUPERFAMILY); TMhelix (TMHMM)
c_unigene1010	4	0	c_unigene1010	-7.64257	-8.76585	0.648845	1	9689	0	c_unigene1010	c42641_g1_i1	c1740_g1_i2	c42641_g1_i1	bag family molecular chaperone regulator 1-like	584	10	1.50309e-19	0.794	1	F:chaperone binding	-	IPR003103 (PFAM); PTHR12329:SF11 (PANTHER); PTHR12329 (PANTHER); TRANSMEMBRANE (PHOBIUS); CYTOPLASMIC_DOMAIN (PHOBIUS); NON_CYTOPLASMIC_DOMAIN (PHOBIUS); SSF63491 (SUPERFAMILY); TMhelix (TMHMM)
c_unigene1011	52.04	28	c_unigene1011	5.25574	-1.01618	0.451898	1	5051	0	c_unigene1011	c10394_g1_i2	c1742_g1_i1	c10394_g1_i2	protein transparent testa 12-like	954	10	1.42313e-87	0.792	4	P:drug transmembrane transport; C:integral component of membrane; F:antiporter activity; F:drug transmembrane transporter activity	-	IPR002528 (PFAM); PTHR11206 (PANTHER); PTHR11206:SF102 (PANTHER); TRANSMEMBRANE (PHOBIUS); CYTOPLASMIC_DOMAIN (PHOBIUS); NON_CYTOPLASMIC_DOMAIN (PHOBIUS); NON_CYTOPLASMIC_DOMAIN (PHOBIUS); TRANSMEMBRANE (PHOBIUS); CYTOPLASMIC_DOMAIN (PHOBIUS); NON_CYTOPLASMIC_DOMAIN (PHOBIUS); TRANSMEMBRANE (PHOBIUS); TRANSMEMBRANE (PHOBIUS); TRANSMEMBRANE (PHOBIUS); CYTOPLASMIC_DOMAIN (PHOBIUS); TMhelix (TMHMM);…
c_unigene1012	4	7	c_unigene1012	2.40497	0.685364	0.894055	1	20439	0	c_unigene1012	c3887_g1_i1	c1745_g1_i1	c3887_g1_i1	cyclin protein	585	10	1.37532e-71	0.726	1	P:regulation of cell cycle	-	IPR013763 (SMART); IPR006671 (PFAM); IPR013763 (G3DSA:1.10.472.GENE3D); PTHR10177 (PANTHER); PTHR10177:SF166 (PANTHER); IPR006671 (PROSITE_PATTERNS); IPR013763 (SUPERFAMILY)
c_unigene1013	0	0	c_unigene1013	-7.64257	-0.121991	1	1	30329.5	0	c_unigene1013	c30980_g1_i1	c1746_g1_i1	c30980_g1_i1		208	0			0	-		NON_CYTOPLASMIC_DOMAIN (PHOBIUS); CYTOPLASMIC_DOMAIN (PHOBIUS); TRANSMEMBRANE (PHOBIUS); TMhelix (TMHMM)
c_unigene1014	6	5	c_unigene1014	2.45473	-0.385025	0.967737	1	24851	0	c_unigene1014	c29723_g1_i1	c1749_g1_i1	c29723_g1_i1	PREDICTED: uncharacterized protein LOC100256346	725	10	3.99896e-16	0.687	2	C:chloroplast stroma; C:chloroplast		no IPS match
c_unigene1015	1	4	c_unigene1015	1.00129	1.87801	0.834065	1	17219.5	0	c_unigene1015	c28183_g1_i1	c1750_g1_i1	c28183_g1_i1		273	0			0	-		no IPS match
c_unigene1016	1	3	c_unigene1016	0.79377	1.46297	0.920376	1	22404.5	0	c_unigene1016	c39850_g1_i1	c1752_g1_i1	c39850_g1_i1	protein longifolia 1-like	223	10	1.43112e-23	0.766	0	-		no IPS match
c_unigene1017	3	17	c_unigene1017	2.8375	2.38051	0.369744	1	3715.5	0	c_unigene1017	c27134_g1_i1	c1753_g1_i1	c27134_g1_i1	receptor-like protein 12-like	423	10	1.06559e-34	0.657	1	F:protein binding		G3DSA:3.80.10.10 (GENE3D); IPR001611 (PFAM); IPR001611 (PFAM); PTHR24420:SF474 (PANTHER); PTHR24420 (PANTHER); SSF52058 (SUPERFAMILY)
c_unigene1018	1	7	c_unigene1018	1.40497	2.68536	0.613327	1	8675.5	0	c_unigene1018	c28157_g1_i1	c1754_g1_i1	c28157_g1_i1	rab11 gtpase	357	10	1.3019e-38	0.994	8	C:vacuolar membrane; F:GTP binding; P:protein transport; P:GTP catabolic process; P:response to auxin; P:hyperosmotic salinity response; P:small GTPase mediated signal transduction; F:GTPase activity	-	IPR001806 (PRINTS); IPR003579 (SMART); IPR027417 (G3DSA:3.40.50.GENE3D); IPR001806 (PFAM); IPR005225 (TIGRFAM); PTHR24073:SF432 (PANTHER); PTHR24073 (PANTHER); PS51419 (PROSITE_PROFILES); IPR027417 (SUPERFAMILY)
c_unigene1019	3	8	c_unigene1019	2.29377	1.29305	0.753023	1	13341.5	0	c_unigene1019	c38092_g1_i1	c1758_g1_i1	c38092_g1_i1		248	0			0	-		no IPS match
c_unigene1020	3	3	c_unigene1020	1.58625	-0.121991	1	1	30329.5	0	c_unigene1020	c698_g1_i1	c1759_g1_i1	c698_g1_i1	calmodulin binding	278	10	1.91577e-15	0.654	1	P:response to gibberellin		no IPS match
c_unigene1021	10	10	c_unigene1021	3.32322	-0.121991	1	1	30329.5	0	c_unigene1021	c9673_g1_i1	c1763_g1_i1	c9673_g1_i1		973	0			0	-		no IPS match
c_unigene1022	15	13	c_unigene1022	3.80495	-0.328441	0.90479	1	21700	0	c_unigene1022	c12081_g1_i1	c1764_g1_i1	c12081_g1_i1	probable pectinesterase 8-like	1144	10	3.17013e-166	0.814	5	F:pectinesterase activity; P:cell wall modification; P:metabolic process; F:aspartyl esterase activity; C:cell wall	EC:3.1.1.11	IPR000070 (PFAM); IPR012334 (G3DSA:2.160.20.GENE3D); PTHR31321 (PANTHER); IPR018040 (PROSITE_PATTERNS); SIGNAL_PEPTIDE_H_REGION (PHOBIUS); NON_CYTOPLASMIC_DOMAIN (PHOBIUS); SIGNAL_PEPTIDE (PHOBIUS); SIGNAL_PEPTIDE_N_REGION (PHOBIUS); SIGNAL_PEPTIDE_C_REGION (PHOBIUS); IPR011050 (SUPERFAMILY); TMhelix (TMHMM)
c_unigene1023	1	3	c_unigene1023	0.79377	1.46297	0.920376	1	22404.5	0	c_unigene1023	c24906_g1_i1	c1765_g1_i1	c24906_g1_i1		254	0			0	-		no IPS match
c_unigene1024	9	3	c_unigene1024	2.37873	-1.70695	0.630287	1	9160	0	c_unigene1024	c3532_g1_i1	c1766_g1_i1	c3532_g1_i1	heat shock protein binding	524	10	3.99768e-62	0.834	6	C:endoplasmic reticulum lumen; F:oxidoreductase activity; C:plasmodesma; P:response to heat; P:pollen tube growth; P:oxidation-reduction process	-	Coil (COILS); IPR001623 (PRINTS); IPR001623 (SMART); IPR001623 (G3DSA:1.10.287.GENE3D); IPR001623 (PFAM); PTHR24077 (PANTHER); PTHR24077:SF235 (PANTHER); IPR018253 (PROSITE_PATTERNS); TRANSMEMBRANE (PHOBIUS); NON_CYTOPLASMIC_DOMAIN (PHOBIUS); CYTOPLASMIC_DOMAIN (PHOBIUS); IPR001623 (PROSITE_PROFILES); IPR001623 (SUPERFAMILY)
c_unigene1025	4	2	c_unigene1025	1.50129	-1.12199	0.89066	1	20240.5	0	c_unigene1025	c29338_g1_i1	c1767_g1_i1	c29338_g1_i1	dna annealing helicase and endonuclease zranb3-like	495	10	2.0088e-66	0.775	5	F:endonuclease activity; F:helicase activity; P:nucleic acid phosphodiester bond hydrolysis; F:DNA binding; F:ATP binding	-	IPR002711 (PFAM)
c_unigene1026	4	13	c_unigene1026	2.85151	1.57845	0.584702	1	7834.5	0	c_unigene1026	c22041_g1_i1	c1770_g1_i1	c22041_g1_i1	dna repair protein reca homolog mitochondrial-like	707	10	1.10689e-95	0.815	7	P:DNA recombination; P:DNA repair; P:SOS response; P:ATP catabolic process; F:ATP binding; F:single-stranded DNA binding; F:DNA-dependent ATPase activity	-	no IPS match
c_unigene1027	3	6	c_unigene1027	2.08625	0.878009	0.878604	1	19396.5	0	c_unigene1027	c21863_g1_i1	c1772_g1_i1	c21863_g1_i1	gtp-binding protein erg-like	363	10	6.35513e-65	0.908	3	C:cytosol; F:RNA binding; F:GTP binding	-	IPR015946 (G3DSA:3.30.300.GENE3D); PTHR11649:SF57 (PANTHER); PTHR11649 (PANTHER); IPR009019 (SUPERFAMILY)
c_unigene1028	0	3	c_unigene1028	-7.64257	8.10683	0.793385	1	15371	0	c_unigene1028	c21895_g1_i1	c1781_g1_i1	c21895_g1_i1	serine threonine-protein kinase edr1-like	205	7	2.76539e-07	0.6129	1	F:kinase activity	-	no IPS match
c_unigene1029	6	9	c_unigene1029	2.87873	0.462972	0.917948	1	22163	0	c_unigene1029	c28658_g1_i1	c1784_g1_i1	c28658_g1_i1	cell division control protein 6 homolog	577	10	7.15782e-66	0.713	3	P:metabolic process; F:nucleotide binding; F:nucleoside-triphosphatase activity		PF13401 (PFAM); IPR027417 (G3DSA:3.40.50.GENE3D); PTHR10763 (PANTHER); PTHR10763:SF23 (PANTHER); IPR027417 (SUPERFAMILY)
c_unigene1030	0	8	c_unigene1030	-7.64257	9.52187	0.397993	1	4111.5	0	c_unigene1030	c22450_g1_i1	c1789_g1_i1	c22450_g1_i1	recq-mediated genome instability protein 1-like	316	10	9.68934e-40	0.808	2	P:meiosis; P:double-strand break repair via homologous recombination	-	PTHR14790 (PANTHER); PTHR14790:SF15 (PANTHER)
c_unigene1031	4	3	c_unigene1031	1.79377	-0.537028	0.975485	1	25331.5	0	c_unigene1031	c30294_g1_i1	c1790_g1_i1	c30294_g1_i1	nucleotide-diphospho-sugar transferase family	843	10	2.93632e-47	0.587	0	-		no IPS match
c_unigene1032	5	2	c_unigene1032	1.66225	-1.44392	0.808541	1	16022.5	0	c_unigene1032	c15475_g2_i1	c1791_g1_i1	c15475_g2_i1		537	0			0	-		no IPS match
c_unigene1033	0	13	c_unigene1033	-7.64257	10.2223	0.201374	1	1794	0	c_unigene1033	c2714_g1_i2	c1792_g1_i1	c2714_g1_i2	inositol- -triphosphate-5-phosphatase	1096	10	7.78944e-76	0.561	4	P:phosphatidylinositol dephosphorylation; P:inositol phosphate dephosphorylation; F:inositol trisphosphate phosphatase activity; P:inositol trisphosphate metabolic process		IPR005135 (G3DSA:3.60.10.GENE3D); PTHR11200:SF109 (PANTHER); PTHR11200 (PANTHER); IPR005135 (SUPERFAMILY)
c_unigene1034	12	13	c_unigene1034	3.64399	-0.00651331	1	1	30329.5	0	c_unigene1034	c2714_g1_i1	c1792_g1_i1	c2714_g1_i1	inositol- -triphosphate-5-phosphatase	995	10	2.5056e-76	0.561	4	P:phosphatidylinositol dephosphorylation; P:inositol phosphate dephosphorylation; F:inositol trisphosphate phosphatase activity; P:inositol trisphosphate metabolic process		IPR005135 (G3DSA:3.60.10.GENE3D); PTHR11200:SF109 (PANTHER); PTHR11200 (PANTHER); IPR005135 (SUPERFAMILY)
c_unigene1035	3	1	c_unigene1035	0.79377	-1.70695	0.884643	1	19801.5	0	c_unigene1035	c42415_g1_i1	c1795_g1_i1	c42415_g1_i1	asynaptic 3	275	10	1.09484e-10	0.551	5	C:chromosome; F:molecular_function; P:meiosis; C:nucleolus; C:nucleus		no IPS match
c_unigene1036	2	1	c_unigene1036	0.501289	-1.12199	0.986524	1	26433	0	c_unigene1036	c290_g1_i1	c1796_g1_i1	c290_g1_i1		274	0			0	-		no IPS match
c_unigene1037	2	2	c_unigene1037	1.00129	-0.121991	1	1	30329.5	0	c_unigene1037	c43614_g1_i1	c1797_g1_i1	c43614_g1_i1	morc family cw-type zinc finger protein 3-like isoform x6	289	10	1.87328e-39	0.852	2	F:ATP binding; F:zinc ion binding	-	PTHR23336 (PANTHER); PTHR23336:SF11 (PANTHER)
c_unigene1038	2	2	c_unigene1038	1.00129	-0.121991	1	1	30329.5	0	c_unigene1038	c38477_g1_i1	c1798_g1_i1	c38477_g1_i1		378	0			0	-		no IPS match
c_unigene1039	2	4	c_unigene1039	1.50129	0.878009	0.936109	1	23214.5	0	c_unigene1039	c7750_g1_i1	c1801_g1_i1	c7750_g1_i1	probable serine threonine-protein kinase wnk11-like	630	10	3.32962e-69	0.89	3	F:protein kinase activity; P:protein phosphorylation; F:ATP binding	-	IPR002290 (SMART); IPR000719 (PFAM); G3DSA:1.10.510.10 (GENE3D); PTHR13902:SF44 (PANTHER); PTHR13902 (PANTHER); IPR000719 (PROSITE_PROFILES); IPR011009 (SUPERFAMILY)
c_unigene1040	1	2	c_unigene1040	0.501289	0.878009	1	1	30329.5	0	c_unigene1040	c27950_g1_i1	c1802_g1_i1	c27950_g1_i1		435	0			0	-		no IPS match
c_unigene1041	5	6	c_unigene1041	2.45473	0.141044	1	1	30329.5	0	c_unigene1041	c27423_g1_i1	c1804_g1_i1	c27423_g1_i1	galactose oxidase-like	679	10	1.3293e-95	0.886	1	C:extracellular region	-	IPR013783 (G3DSA:2.60.40.GENE3D); IPR015202 (PFAM); IPR015916 (G3DSA:2.130.10.GENE3D); PTHR32208:SF8 (PANTHER); PTHR32208 (PANTHER); IPR011043 (SUPERFAMILY); IPR014756 (SUPERFAMILY)
c_unigene1042	5	14	c_unigene1042	3.06593	1.36344	0.613346	1	8721	0	c_unigene1042	c10360_g1_i1	c1806_g1_i1	c10360_g1_i1		592	0			0	-		no IPS match
c_unigene1043	1	2	c_unigene1043	0.501289	0.878009	1	1	30329.5	0	c_unigene1043	c3278_g1_i1	c1807_g1_i1	c3278_g1_i1		321	0			0	-		no IPS match
c_unigene1044	0	0	c_unigene1044	-7.64257	-0.121991	1	1	30329.5	0	c_unigene1044	c25797_g1_i1	c1808_g1_i1	c25797_g1_i1		281	0			0	-		no IPS match
c_unigene1045	1	10	c_unigene1045	1.66225	3.19994	0.447012	1	4963	0	c_unigene1045	c26714_g1_i1	c1809_g1_i1	c26714_g1_i1	abc transporter c family member 4-like	279	10	2.52103e-24	0.715	9	P:single-organism cellular process; C:membrane; F:nucleotide binding; C:vacuole; P:single-organism metabolic process; P:single-organism transport; F:transporter activity; P:response to stress; F:ATPase activity	EC:3.6.1.3	PTHR24223 (PANTHER); PTHR24223:SF201 (PANTHER); TRANSMEMBRANE (PHOBIUS); CYTOPLASMIC_DOMAIN (PHOBIUS); NON_CYTOPLASMIC_DOMAIN (PHOBIUS); TMhelix (TMHMM)
c_unigene1046	9	17	c_unigene1046	3.62998	0.795547	0.73225	1	12530.5	0	c_unigene1046	c24083_g1_i1	c1810_g1_i1	c24083_g1_i1	vacuolar atpase assembly integral membrane protein vma21-like domain isoform 3	673	10	1.14662e-37	0.784	0	-		no IPS match
c_unigene1047	0	1	c_unigene1047	-7.64257	6.52187	1	1	30329.5	0	c_unigene1047	c36491_g1_i1	c1811_g1_i1	c36491_g1_i1		240	0			0	-		no IPS match
c_unigene1048	3	1	c_unigene1048	0.79377	-1.70695	0.884643	1	19801.5	0	c_unigene1048	c34096_g1_i1	c1814_g1_i1	c34096_g1_i1	glucan endo- -beta-glucosidase 9-like	523	10	1.91864e-77	0.788	5	F:hydrolase activity, hydrolyzing O-glycosyl compounds; P:carbohydrate metabolic process; F:nucleic acid binding; F:nucleotide binding; F:zinc ion binding	-	IPR013781 (G3DSA:3.20.20.GENE3D); IPR000490 (PFAM); PTHR32227 (PANTHER); PTHR32227:SF11 (PANTHER); IPR017853 (SUPERFAMILY)
c_unigene1049	0	0	c_unigene1049	-7.64257	-0.121991	1	1	30329.5	0	c_unigene1049	c32633_g1_i1	c1821_g1_i1	c32633_g1_i1	ripening-related protein	254	10	5.04949e-30	0.724	0	-		no IPS match
c_unigene1050	4	11	c_unigene1050	2.731	1.33744	0.674403	1	10471	0	c_unigene1050	c29378_g1_i1	c1824_g1_i1	c29378_g1_i1	transducin family protein	459	10	1.10348e-33	0.582	0	-		no IPS match
c_unigene1051	4	13	c_unigene1051	2.85151	1.57845	0.584702	1	7834.5	0	c_unigene1051	c26836_g1_i1	c1826_g1_i1	c26836_g1_i1	11-oxo-beta-amyrin 30-oxidase-like	453	10	2.02717e-57	0.715	4	P:oxidation-reduction process; F:oxidoreductase activity, acting on paired donors, with incorporation or reduction of molecular oxygen; F:heme binding; F:iron ion binding	-	IPR002401 (PRINTS); IPR001128 (PRINTS); IPR001128 (G3DSA:1.10.630.GENE3D); IPR001128 (PFAM); PTHR24282 (PANTHER); PTHR24282:SF16 (PANTHER); IPR017972 (PROSITE_PATTERNS); IPR001128 (SUPERFAMILY)
c_unigene1052	0	0	c_unigene1052	-7.64257	-0.121991	1	1	30329.5	0	c_unigene1052	c43742_g1_i1	c1827_g1_i2	c43742_g1_i1		216	0			0	-		no IPS match
c_unigene1053	6	10	c_unigene1053	2.95473	0.614975	0.864287	1	18491	0	c_unigene1053	c6211_g1_i1	c1828_g1_i1	c6211_g1_i1	phd finger-like domain-containing protein 5a	569	10	7.61758e-53	1	2	P:mRNA splicing, via spliceosome; C:U12-type spliceosomal complex	-	no IPS match
c_unigene1054	11	7	c_unigene1054	3.13468	-0.774067	0.793337	1	15229.5	0	c_unigene1054	c1687_g1_i1	c1829_g2_i1	c1687_g1_i1	cysteine histidine-rich c1 domain-containing protein	828	10	9.24465e-15	0.465	6	C:nucleus; P:oxidation-reduction process; P:intracellular signal transduction; F:protein-disulfide reductase activity; F:metal ion binding; F:zinc ion binding		no IPS match
c_unigene1055	48	73	c_unigene1055	5.88868	0.482872	0.694082	1	11230	0	c_unigene1055	c365_g1_i1	c1831_g1_i1	c365_g1_i1		447	0			0	-		no IPS match
c_unigene1056	5	6	c_unigene1056	2.45473	0.141044	1	1	30329.5	0	c_unigene1056	c6213_g1_i1	c1832_g1_i1	c6213_g1_i1		524	0			0	-		no IPS match
c_unigene1057	7	5	c_unigene1057	2.56593	-0.607417	0.899485	1	20890.5	0	c_unigene1057	c36769_g1_i1	c1833_g1_i1	c36769_g1_i1	uncharacterized loc101204707	710	10	3.35986e-95	0.824	2	P:DNA repair; F:DNA binding	-	PTHR21521:SF0 (PANTHER); PTHR21521 (PANTHER)
c_unigene1058	4	8	c_unigene1058	2.50129	0.878009	0.833546	1	17062	0	c_unigene1058	c27013_g1_i1	c1835_g1_i1	c27013_g1_i1	PREDICTED: uncharacterized protein LOC102585468	571	10	2.11846e-26	0.653	0	-		no IPS match
c_unigene1059	0	14	c_unigene1059	-7.64257	10.3292	0.176406	1	1572	0	c_unigene1059	c14754_g1_i2	c1836_g1_i1	c14754_g1_i2	glutamate--glyoxylate aminotransferase 2-like	1104	10	1.54127e-08	0.832	8	C:vacuole; F:pyridoxal phosphate binding; P:biosynthetic process; C:chloroplast stroma; P:response to hypoxia; F:transaminase activity; C:membrane; C:apoplast	-	SIGNAL_PEPTIDE_N_REGION (PHOBIUS); SIGNAL_PEPTIDE_H_REGION (PHOBIUS); NON_CYTOPLASMIC_DOMAIN (PHOBIUS); CYTOPLASMIC_DOMAIN (PHOBIUS); TRANSMEMBRANE (PHOBIUS); SIGNAL_PEPTIDE_C_REGION (PHOBIUS); SIGNAL_PEPTIDE (PHOBIUS); TMhelix (TMHMM); TMhelix (TMHMM)
c_unigene1060	17	1.61	c_unigene1060	2.38855	-3.52239	0.241445	1	2206	0	c_unigene1060	c5980_g1_i1	c1837_g1_i1	c5980_g1_i1	dna polymerase epsilon catalytic subunit a	693	10	4.27022e-13	0.862	6	P:DNA-dependent DNA replication; F:DNA-directed DNA polymerase activity; F:DNA binding; C:nucleus; F:zinc ion binding; F:nucleotide binding	EC:2.7.7.7	no IPS match
c_unigene1061	6	8	c_unigene1061	2.79377	0.293047	0.974902	1	25202	0	c_unigene1061	c4034_g1_i1	c1838_g1_i1	c4034_g1_i1	ring-h2 finger protein atl60-like	931	10	9.70923e-37	0.558	2	F:zinc ion binding; F:protein binding		IPR013083 (G3DSA:3.30.40.GENE3D); IPR001841 (PFAM); PTHR14155 (PANTHER); SSF57850 (SUPERFAMILY)
c_unigene1062	7	13	c_unigene1062	3.25519	0.771094	0.78264	1	14614	0	c_unigene1062	c25749_g1_i1	c1839_g1_i1	c25749_g1_i1	prefoldin chaperone subunit family isoform 2	631	10	7.49812e-36	0.662	3	P:protein folding; F:unfolded protein binding; C:prefoldin complex		Coil (COILS); Coil (COILS); IPR004127 (PFAM); IPR009053 (G3DSA:1.10.287.GENE3D); PTHR15111 (PANTHER); PTHR15111:SF0 (PANTHER); IPR009053 (SUPERFAMILY)
c_unigene1063	5	11	c_unigene1063	2.89197	1.01551	0.74658	1	13048	0	c_unigene1063	c41729_g1_i1	c1840_g1_i1	c41729_g1_i1	filament-like plant protein 6-like	707	10	3.33315e-63	0.621	1	C:plasma membrane		PTHR31580 (PANTHER); PTHR31580:SF4 (PANTHER)
c_unigene1064	7	10	c_unigene1064	3.06593	0.392583	0.927511	1	22809.5	0	c_unigene1064	c3892_g1_i1	c1841_g1_i1	c3892_g1_i1	hypothetical protein PRUPE_ppa001625mg	670	1	1.49196e-06	0.7	5	F:ATP binding; F:protein kinase activity; P:protein phosphorylation; F:transferase activity, transferring phosphorus-containing groups; F:protein serine/threonine kinase activity		no IPS match
c_unigene1065	23	31	c_unigene1065	4.74017	0.308644	0.862059	1	18368	0	c_unigene1065	c7229_g1_i1	c1842_g1_i1	c7229_g1_i1	pleiotropic drug resistance protein 2-like	1264	10	0	0.911	4	P:ATP catabolic process; F:ATP binding; F:ATPase activity; C:membrane	EC:3.6.1.3	IPR027417 (G3DSA:3.40.50.GENE3D); IPR013525 (PFAM); PTHR19241 (PANTHER); PTHR19241:SF165 (PANTHER); CYTOPLASMIC_DOMAIN (PHOBIUS); TRANSMEMBRANE (PHOBIUS); TRANSMEMBRANE (PHOBIUS); CYTOPLASMIC_DOMAIN (PHOBIUS); TRANSMEMBRANE (PHOBIUS); CYTOPLASMIC_DOMAIN (PHOBIUS); TRANSMEMBRANE (PHOBIUS); NON_CYTOPLASMIC_DOMAIN (PHOBIUS); NON_CYTOPLASMIC_DOMAIN (PHOBIUS); TRANSMEMBRANE (PHOBIUS); TRANSMEMBRANE (P…
c_unigene1066	5	4	c_unigene1066	2.16225	-0.443919	0.97133	1	25017	0	c_unigene1066	c29220_g1_i1	c1844_g1_i1	c29220_g1_i1		798	0			0	-		no IPS match
c_unigene1067	0	1	c_unigene1067	-7.64257	6.52187	1	1	30329.5	0	c_unigene1067	c41023_g1_i1	c1845_g1_i1	c41023_g1_i1		260	0			0	-		no IPS match
c_unigene1068	10	16	c_unigene1068	3.66225	0.556081	0.822657	1	16651.5	0	c_unigene1068	c36748_g1_i1	c1845_g1_i2	c36748_g1_i1		590	0			0	-		no IPS match
c_unigene1069	0	1	c_unigene1069	-7.64257	6.52187	1	1	30329.5	0	c_unigene1069	c177_g1_i1	c1846_g1_i1	c177_g1_i1	beta galactosidase 1	233	10	3.41905e-42	0.965	10	C:cytosol; P:hydrogen peroxide catabolic process; P:root hair elongation; C:plasmodesma; F:beta-galactosidase activity; P:regulation of protein localization; P:carbohydrate metabolic process; C:plant-type cell wall; C:extracellular region; F:carbohydrate binding	EC:3.2.1.23	no IPS match
c_unigene1070	11	19	c_unigene1070	3.85497	0.666505	0.760018	1	13911	0	c_unigene1070	c8936_g1_i1	c1847_g1_i1	c8936_g1_i1	uncharacterized loc101220526	966	10	3.66033e-106	0.782	0	-		IPR026057 (PFAM)
c_unigene1071	3	2	c_unigene1071	1.29377	-0.706953	0.98042	1	25764	0	c_unigene1071	c24197_g1_i1	c1848_g1_i1	c24197_g1_i1	germacrene a	295	10	3.3887e-33	0.807	6	P:farnesyl diphosphate metabolic process; P:terpenoid biosynthetic process; F:magnesium ion binding; P:sesquiterpene biosynthetic process; F:germacrene-A synthase activity; C:cytosol	EC:4.2.3.23	IPR008949 (G3DSA:1.10.600.GENE3D); IPR005630 (PFAM); PTHR31225 (PANTHER); PTHR31225:SF1 (PANTHER); IPR008949 (SUPERFAMILY)
c_unigene1072	1	4	c_unigene1072	1.00129	1.87801	0.834065	1	17219.5	0	c_unigene1072	c34256_g1_i1	c1849_g1_i1	c34256_g1_i1		522	0			0	-		no IPS match
c_unigene1073	7	44.22	c_unigene1073	4.13828	2.53728	0.13264	1	1201.5	0	c_unigene1073	c21913_g1_i1	c1856_g1_i1	c21913_g1_i1	late blight resistance protein homolog r1b-12-like	861	10	7.03274e-40	0.513	1	F:ADP binding		PR00364 (PRINTS); IPR027417 (G3DSA:3.40.50.GENE3D); IPR002182 (PFAM); PTHR23155 (PANTHER); PTHR23155:SF461 (PANTHER); SIGNAL_PEPTIDE (PHOBIUS); NON_CYTOPLASMIC_DOMAIN (PHOBIUS); SIGNAL_PEPTIDE_C_REGION (PHOBIUS); SIGNAL_PEPTIDE_N_REGION (PHOBIUS); SIGNAL_PEPTIDE_H_REGION (PHOBIUS); SignalP-noTM (SIGNALP_EUK); IPR027417 (SUPERFAMILY)
c_unigene1074	7	16.78	c_unigene1074	3.4393	1.13933	0.622656	1	8913	0	c_unigene1074	c21913_g1_i1	c1856_g1_i2	c21913_g1_i1	late blight resistance protein homolog r1b-12-like	861	10	7.03274e-40	0.513	1	F:ADP binding		PR00364 (PRINTS); IPR027417 (G3DSA:3.40.50.GENE3D); IPR002182 (PFAM); PTHR23155 (PANTHER); PTHR23155:SF461 (PANTHER); SIGNAL_PEPTIDE (PHOBIUS); NON_CYTOPLASMIC_DOMAIN (PHOBIUS); SIGNAL_PEPTIDE_C_REGION (PHOBIUS); SIGNAL_PEPTIDE_N_REGION (PHOBIUS); SIGNAL_PEPTIDE_H_REGION (PHOBIUS); SignalP-noTM (SIGNALP_EUK); IPR027417 (SUPERFAMILY)
c_unigene1075	56	40	c_unigene1075	5.56593	-0.607417	0.638694	1	9357.5	0	c_unigene1075	c16708_g1_i1	c1858_g1_i1	c16708_g1_i1	terpenoid cylase protein prenyltransferase alpha-alpha toroid	1395	10	5.40391e-164	0.68	3	C:cytoplasmic part; C:intracellular organelle; F:hydrolase activity, acting on ester bonds	-	IPR006912 (PFAM); PTHR22930:SF19 (PANTHER); PTHR22930 (PANTHER)
c_unigene1076	1	1	c_unigene1076	0.00128902	-0.121991	1	1	30329.5	0	c_unigene1076	c188_g1_i1	c1859_g1_i1	c188_g1_i1		325	0			0	-		no IPS match
c_unigene1077	1	2	c_unigene1077	0.501289	0.878009	1	1	30329.5	0	c_unigene1077	c36786_g1_i1	c1860_g1_i1	c36786_g1_i1		228	0			0	-		no IPS match
c_unigene1078	4	8	c_unigene1078	2.50129	0.878009	0.833546	1	17062	0	c_unigene1078	c24513_g1_i1	c1861_g1_i1	c24513_g1_i1	glutamine--fructose-6-phosphate aminotransferase	457	10	3.25064e-75	0.88	3	F:glutamine-fructose-6-phosphate transaminase (isomerizing) activity; P:carbohydrate biosynthetic process; F:carbohydrate binding	EC:2.6.1.16	IPR029055 (G3DSA:3.60.20.GENE3D); PTHR10937 (PANTHER); IPR017932 (PROSITE_PROFILES); IPR029055 (SUPERFAMILY)
c_unigene1079	3	2	c_unigene1079	1.29377	-0.706953	0.98042	1	25764	0	c_unigene1079	c27328_g1_i1	c1862_g1_i1	c27328_g1_i1	tga-type basic leucine zipper protein	294	10	1.05001e-39	0.8	5	P:defense response to bacterium; P:regulation of transcription, DNA-templated; F:sequence-specific DNA binding transcription factor activity; P:response to cold; F:sequence-specific DNA binding	-	IPR004827 (PFAM); G3DSA:1.20.5.170 (GENE3D); PTHR22952:SF94 (PANTHER); PTHR22952 (PANTHER); IPR004827 (PROSITE_PATTERNS)
c_unigene1080	15	9	c_unigene1080	3.5397	-0.858956	0.717254	1	12029.5	0	c_unigene1080	c10844_g1_i1	c1863_g1_i1	c10844_g1_i1	serine threonine-protein kinase nek5-like	870	10	5.53474e-99	0.972	3	P:protein phosphorylation; F:ATP binding; F:protein serine/threonine kinase activity	EC:2.7.11	IPR002290 (SMART); IPR000719 (PFAM); G3DSA:3.30.200.20 (GENE3D); G3DSA:1.10.510.10 (GENE3D); PTHR24362:SF218 (PANTHER); PTHR24362 (PANTHER); IPR017441 (PROSITE_PATTERNS); IPR008271 (PROSITE_PATTERNS); IPR000719 (PROSITE_PROFILES); IPR011009 (SUPERFAMILY)
c_unigene1081	4	14	c_unigene1081	2.90497	1.68536	0.544233	1	6838.5	0	c_unigene1081	c31565_g1_i1	c1864_g1_i1	c31565_g1_i1	calmodulin binding	610	10	1.00465e-123	0.913	0	-		PTHR31250 (PANTHER); PTHR31250:SF3 (PANTHER)
c_unigene1082	1	4	c_unigene1082	1.00129	1.87801	0.834065	1	17219.5	0	c_unigene1082	c30965_g1_i1	c1865_g1_i1	c30965_g1_i1	unnamed protein product	476	10	6.04401e-44	0.703	1	F:peptidase activity	-	IPR006904 (PFAM); IPR006904 (PANTHER); PTHR16007:SF9 (PANTHER); NON_CYTOPLASMIC_DOMAIN (PHOBIUS); CYTOPLASMIC_DOMAIN (PHOBIUS); TRANSMEMBRANE (PHOBIUS); TMhelix (TMHMM)
c_unigene1083	8	17	c_unigene1083	3.54502	0.965472	0.678575	1	10609	0	c_unigene1083	c41881_g1_i1	c1867_g1_i1	c41881_g1_i1	disease resistance rpp13-like protein 4-like	507	10	8.95453e-50	0.707	1	F:protein binding		G3DSA:3.80.10.10 (GENE3D); IPR001611 (PFAM); PTHR23155 (PANTHER); PTHR23155:SF410 (PANTHER); SSF52058 (SUPERFAMILY)
c_unigene1084	21	18	c_unigene1084	4.28241	-0.344383	0.869249	1	18649.5	0	c_unigene1084	c12031_g1_i1	c1869_g1_i1	c12031_g1_i1	unknown	638	10	7.0531e-44	0.945	0	-		IPR008011 (PFAM); PTHR13166:SF6 (PANTHER); PTHR13166 (PANTHER)
c_unigene1085	7	9.3	c_unigene1085	3.01358	0.287885	0.981344	1	25987	0	c_unigene1085	c9310_g1_i1	c1871_g1_i1	c9310_g1_i1	protein binding	1117	10	7.29098e-96	0.717	0	-		no IPS match
c_unigene1086	6	3	c_unigene1086	2.08625	-1.12199	0.820384	1	16528.5	0	c_unigene1086	c1733_g1_i1	c1876_g1_i1	c1733_g1_i1	arf guanine-nucleotide exchange factor gnom-like	620	10	1.35525e-62	0.847	5	P:ER body organization; F:ARF guanyl-nucleotide exchange factor activity; P:regulation of ARF protein signal transduction; P:retrograde vesicle-mediated transport, Golgi to ER; P:regulation of GTPase activity	-	PTHR10663:SF131 (PANTHER); PTHR10663 (PANTHER)
c_unigene1087	4	4	c_unigene1087	2.00129	-0.121991	1	1	30329.5	0	c_unigene1087	c38846_g1_i1	c1880_g1_i1	c38846_g1_i1	nucleolar complex protein 3 homolog	417	10	3.99395e-15	0.757	0	-		no IPS match
c_unigene1088	0	2	c_unigene1088	-7.64257	7.52187	0.900684	1	21151	0	c_unigene1088	c22911_g1_i1	c1882_g1_i1	c22911_g1_i1		216	0			0	-		no IPS match
c_unigene1089	3	9	c_unigene1089	2.37873	1.46297	0.696662	1	11316.5	0	c_unigene1089	c13105_g1_i1	c1887_g1_i1	c13105_g1_i1	respiratory burst oxidase homolog protein a-like	318	10	5.19434e-18	0.596	3	P:response to stimulus; F:oxidoreductase activity; P:biological regulation	-	no IPS match
c_unigene1090	4	5	c_unigene1090	2.16225	0.199938	1	1	30329.5	0	c_unigene1090	c4007_g1_i1	c1888_g1_i1	c4007_g1_i1		436	0			0	-		no IPS match
c_unigene1091	4	5	c_unigene1091	2.16225	0.199938	1	1	30329.5	0	c_unigene1091	c37763_g1_i1	c1889_g1_i1	c37763_g1_i1	pentatricopeptide repeat-containing protein at4g28010-like	634	10	2.33908e-68	0.681	1	F:protein binding		IPR002885 (PFAM); IPR002885 (PFAM); IPR011990 (G3DSA:1.25.40.GENE3D); IPR002885 (TIGRFAM); PTHR24015 (PANTHER); PTHR24015:SF416 (PANTHER); IPR002885 (PROSITE_PROFILES); IPR002885 (PROSITE_PROFILES); IPR002885 (PROSITE_PROFILES); IPR002885 (PROSITE_PROFILES); IPR002885 (PROSITE_PROFILES); IPR002885 (PROSITE_PROFILES); SSF81901 (SUPERFAMILY)
c_unigene1092	7	16	c_unigene1092	3.40497	1.07065	0.659446	1	10010.5	0	c_unigene1092	c77_g1_i1	c1890_g1_i1	c77_g1_i1	pentatricopeptide repeat-containing protein at1g31430-like	726	10	2.68719e-72	0.774	1	F:protein binding		IPR011990 (G3DSA:1.25.40.GENE3D); IPR002885 (PFAM); IPR002885 (TIGRFAM); PTHR24015 (PANTHER); PTHR24015:SF163 (PANTHER); SSF48452 (SUPERFAMILY)
c_unigene1093	19	19	c_unigene1093	4.24922	-0.121991	0.977834	1	25505.5	0	c_unigene1093	c36878_g1_i1	c1891_g1_i1	c36878_g1_i1	PREDICTED: uncharacterized protein LOC102612426	1367	2	1.68678e-21	0.5	0	-		no IPS match
c_unigene1094	5	1	c_unigene1094	1.16225	-2.44392	0.70514	1	11631	0	c_unigene1094	c38775_g1_i1	c1892_g1_i2	c38775_g1_i1	auxin-induced protein 5ng4	349	10	2.31753e-21	0.84	6	P:L-alpha-amino acid transmembrane transport; P:amino acid export; P:amino acid homeostasis; P:amino acid import; C:plasma membrane; F:L-amino acid efflux transmembrane transporter activity	-	no IPS match
c_unigene1095	3	12	c_unigene1095	2.58625	1.87801	0.55029	1	6967	0	c_unigene1095	c354_g1_i1	c1893_g1_i1	c354_g1_i1	disease resistance protein	577	10	2.65413e-32	0.547	1	F:ADP binding		IPR027417 (G3DSA:3.40.50.GENE3D); IPR002182 (PFAM); PTHR23155:SF419 (PANTHER); PTHR23155 (PANTHER); IPR027417 (SUPERFAMILY)
c_unigene1096	16	25	c_unigene1096	4.32322	0.521866	0.782159	1	14591.5	0	c_unigene1096	c6277_g1_i1	c1894_g1_i1	c6277_g1_i1	p glycoprotein1	766	10	2.02763e-153	0.952	5	P:transmembrane transport; C:integral component of membrane; F:ATPase activity, coupled to transmembrane movement of substances; P:ATP catabolic process; F:ATP binding	-	G3DSA:1.20.1560.10 (GENE3D); IPR001140 (PFAM); PTHR24221 (PANTHER); PTHR24221:SF119 (PANTHER); TRANSMEMBRANE (PHOBIUS); CYTOPLASMIC_DOMAIN (PHOBIUS); CYTOPLASMIC_DOMAIN (PHOBIUS); NON_CYTOPLASMIC_DOMAIN (PHOBIUS); NON_CYTOPLASMIC_DOMAIN (PHOBIUS); TRANSMEMBRANE (PHOBIUS); TRANSMEMBRANE (PHOBIUS); IPR011527 (PROSITE_PROFILES); IPR011527 (SUPERFAMILY); TMhelix (TMHMM); TMhelix (TMHMM); TMhelix (TMH…
c_unigene1097	16	6.97	c_unigene1097	3.40187	-1.32083	0.573242	1	7584	0	c_unigene1097	c6917_g1_i1	c1895_g1_i1	c6917_g1_i1	abc transporter b family member 21-like	1109	10	9.92855e-89	0.807	16	P:gravitropism; P:response to cytokinin; F:auxin influx transmembrane transporter activity; P:auxin influx; P:root hair elongation; F:auxin efflux transmembrane transporter activity; P:drug transmembrane transport; P:basipetal auxin transport; P:auxin efflux; F:xenobiotic-transporting ATPase activity; C:integral component of membrane; C:plasmodesma; P:ATP catabolic process; C:plasma membrane; F:A…	EC:3.6.3.44	IPR001140 (PFAM); G3DSA:1.20.1560.10 (GENE3D); PTHR24221 (PANTHER); PTHR24221:SF149 (PANTHER); TRANSMEMBRANE (PHOBIUS); CYTOPLASMIC_DOMAIN (PHOBIUS); CYTOPLASMIC_DOMAIN (PHOBIUS); TRANSMEMBRANE (PHOBIUS); NON_CYTOPLASMIC_DOMAIN (PHOBIUS); IPR011527 (PROSITE_PROFILES); IPR011527 (SUPERFAMILY); TMhelix (TMHMM)
c_unigene1098	12	10.03	c_unigene1098	3.4569	-0.380703	0.904021	1	21588.5	0	c_unigene1098	c10591_g1_i1	c1895_g1_i2	c10591_g1_i1	atp binding cassette subfamily b4 isoform 2	915	10	9.93004e-130	0.847	16	P:gravitropism; P:response to cytokinin; F:auxin influx transmembrane transporter activity; P:auxin influx; P:root hair elongation; F:auxin efflux transmembrane transporter activity; P:drug transmembrane transport; P:basipetal auxin transport; P:auxin efflux; F:xenobiotic-transporting ATPase activity; C:integral component of membrane; C:plasmodesma; P:ATP catabolic process; C:plasma membrane; F:A…	EC:3.6.3.44	G3DSA:1.20.1560.10 (GENE3D); IPR001140 (PFAM); PTHR24221:SF149 (PANTHER); PTHR24221 (PANTHER); NON_CYTOPLASMIC_DOMAIN (PHOBIUS); CYTOPLASMIC_DOMAIN (PHOBIUS); NON_CYTOPLASMIC_DOMAIN (PHOBIUS); CYTOPLASMIC_DOMAIN (PHOBIUS); TRANSMEMBRANE (PHOBIUS); TRANSMEMBRANE (PHOBIUS); TRANSMEMBRANE (PHOBIUS); TRANSMEMBRANE (PHOBIUS); CYTOPLASMIC_DOMAIN (PHOBIUS); IPR011527 (PROSITE_PROFILES); IPR011527 (SUPER…
c_unigene1099	14	15	c_unigene1099	3.85841	-0.0224549	1	1	30329.5	0	c_unigene1099	c9720_g1_i1	c1897_g1_i1	c9720_g1_i1		1050	0			0	-		NON_CYTOPLASMIC_DOMAIN (PHOBIUS); TRANSMEMBRANE (PHOBIUS); CYTOPLASMIC_DOMAIN (PHOBIUS); TMhelix (TMHMM)
c_unigene1100	30.7	5	c_unigene1100	3.63234	-2.74023	0.150004	1	1352.5	0	c_unigene1100	c10113_g1_i3	c1899_g1_i1	c10113_g1_i3		1255	0			0	-		CYTOPLASMIC_DOMAIN (PHOBIUS); TRANSMEMBRANE (PHOBIUS); NON_CYTOPLASMIC_DOMAIN (PHOBIUS)
c_unigene1101	3	2	c_unigene1101	1.29377	-0.706953	0.98042	1	25764	0	c_unigene1101	c23895_g1_i1	c1901_g1_i1	c23895_g1_i1		474	0			0	-		no IPS match
c_unigene1102	7	14	c_unigene1102	3.30864	0.878009	0.739333	1	12821	0	c_unigene1102	c21275_g2_i1	c1902_g1_i1	c21275_g2_i1	zinc finger ccch domain-containing protein 53-like isoform x2	640	10	5.64689e-30	0.65	1	F:nucleic acid binding	-	PTHR24009 (PANTHER)
c_unigene1103	8	12	c_unigene1103	3.29377	0.462972	0.887411	1	20052.5	0	c_unigene1103	c40497_g1_i1	c1904_g1_i1	c40497_g1_i1		541	0			0	-		no IPS match
c_unigene1104	1	0	c_unigene1104	-7.64257	-6.76585	0.994587	1	27255	0	c_unigene1104	c36919_g1_i1	c1906_g1_i1	c36919_g1_i1		203	0			0	-		no IPS match
c_unigene1105	13	24	c_unigene1105	4.14399	0.762532	0.689363	1	10992	0	c_unigene1105	c21955_g1_i1	c1907_g1_i1	c21955_g1_i1	zinc finger family protein	1397	10	9.83221e-144	0.791	5	C:integral component of membrane; F:oxidoreductase activity; F:transferase activity, transferring acyl groups; P:oxidation-reduction process; F:zinc ion binding	-	IPR001594 (PFAM); PTHR22883:SF19 (PANTHER); PTHR22883 (PANTHER); CYTOPLASMIC_DOMAIN (PHOBIUS); NON_CYTOPLASMIC_DOMAIN (PHOBIUS); CYTOPLASMIC_DOMAIN (PHOBIUS); TRANSMEMBRANE (PHOBIUS); TRANSMEMBRANE (PHOBIUS); CYTOPLASMIC_DOMAIN (PHOBIUS); TRANSMEMBRANE (PHOBIUS); NON_CYTOPLASMIC_DOMAIN (PHOBIUS); TRANSMEMBRANE (PHOBIUS); IPR001594 (PROSITE_PROFILES); TMhelix (TMHMM); TMhelix (TMHMM); TMhelix (TMH…
c_unigene1106	7	6	c_unigene1106	2.69745	-0.344383	0.96457	1	24620	0	c_unigene1106	c33703_g1_i1	c1908_g1_i1	c33703_g1_i1	serine threonine-protein kinase at5g01020-like	444	2	3.82163e-06	0.55	5	F:ATP binding; F:protein kinase activity; P:protein phosphorylation; F:transferase activity, transferring phosphorus-containing groups; F:protein serine/threonine kinase activity		no IPS match
c_unigene1107	3	0	c_unigene1107	-7.64257	-8.35081	0.755927	1	13722	0	c_unigene1107	c31812_g1_i1	c1909_g1_i1	c31812_g1_i1		424	0			0	-		no IPS match
c_unigene1108	36	15	c_unigene1108	4.5397	-1.38502	0.38172	1	3853	0	c_unigene1108	c14533_g1_i1	c1910_g1_i1	c14533_g1_i1	dof zinc finger protein	1189	10	9.65176e-56	0.543	2	F:DNA binding; P:regulation of transcription, DNA-templated		IPR003851 (PFAM); PTHR31992:SF10 (PANTHER); PTHR31992 (PANTHER); IPR003851 (PROSITE_PROFILES)
c_unigene1109	14	24	c_unigene1109	4.19745	0.655617	0.731403	1	12507.5	0	c_unigene1109	c3969_g1_i1	c1912_g1_i1	c3969_g1_i1	transcription factor e2fb-like	857	10	2.26863e-59	0.702	3	P:regulation of transcription, DNA-templated; P:positive regulation of cellular process; C:intracellular part	-	no IPS match
c_unigene1110	6	7	c_unigene1110	2.69745	0.100402	1	1	30329.5	0	c_unigene1110	c9139_g1_i1	c1913_g1_i1	c9139_g1_i1		334	0			0	-		SIGNAL_PEPTIDE (PHOBIUS); SIGNAL_PEPTIDE_N_REGION (PHOBIUS); SIGNAL_PEPTIDE_C_REGION (PHOBIUS); NON_CYTOPLASMIC_DOMAIN (PHOBIUS); SIGNAL_PEPTIDE_H_REGION (PHOBIUS); TMhelix (TMHMM)
c_unigene1111	0	4	c_unigene1111	-7.64257	8.52187	0.693712	1	11151.5	0	c_unigene1111	c39046_g1_i1	c1914_g1_i1	c39046_g1_i1	retrotransposon unclassified	209	10	2.97392e-10	0.64	4	F:binding; P:macromolecule metabolic process; P:primary metabolic process; F:catalytic activity	-	no IPS match
c_unigene1112	6	4	c_unigene1112	2.29377	-0.706953	0.897461	1	20771.5	0	c_unigene1112	c21691_g7_i1	c1915_g1_i1	c21691_g7_i1	disease resistance protein at1g50180-like	456	10	6.4709e-08	0.436	2	P:defense response; F:ADP binding		no IPS match
c_unigene1113	25	10	c_unigene1113	3.98418	-1.44392	0.4389	1	4774	0	c_unigene1113	c32768_g1_i1	c1916_g1_i1	c32768_g1_i1	sister chromatid cohesion protein dcc1-like	1603	10	5.19862e-167	0.751	0	-		IPR019128 (PFAM); PTHR13395:SF6 (PANTHER); PTHR13395 (PANTHER)
c_unigene1114	1	5	c_unigene1114	1.16225	2.19994	0.754095	1	13466	0	c_unigene1114	c7540_g1_i1	c1917_g1_i1	c7540_g1_i1		556	0			1	F:DNA binding		IPR017956 (SMART)
c_unigene1115	19	26	c_unigene1115	4.47547	0.330522	0.865236	1	18542	0	c_unigene1115	c120_g1_i1	c1918_g1_i1	c120_g1_i1	prkr-interacting protein 1-like	961	10	1.96229e-38	0.742	0	-		NON_CYTOPLASMIC_DOMAIN (PHOBIUS); SIGNAL_PEPTIDE (PHOBIUS); TRANSMEMBRANE (PHOBIUS); SIGNAL_PEPTIDE_H_REGION (PHOBIUS); SIGNAL_PEPTIDE_C_REGION (PHOBIUS); SIGNAL_PEPTIDE_N_REGION (PHOBIUS); CYTOPLASMIC_DOMAIN (PHOBIUS)
c_unigene1116	5	2	c_unigene1116	1.66225	-1.44392	0.808541	1	16022.5	0	c_unigene1116	c3373_g1_i1	c1919_g1_i1	c3373_g1_i1	pyruvate cytosolic isozyme-like	324	10	3.21912e-62	0.938	6	F:pyruvate kinase activity; P:phosphorylation; F:potassium ion binding; F:magnesium ion binding; P:glycolysis; C:cytosol	EC:2.7.1.40	IPR015793 (PFAM); IPR015806 (G3DSA:2.40.33.GENE3D); IPR001697 (PANTHER); PTHR11817:SF5 (PANTHER); IPR011037 (SUPERFAMILY)
c_unigene1117	3	5	c_unigene1117	1.95473	0.614975	0.948637	1	23830	0	c_unigene1117	c36602_g1_i1	c1920_g1_i1	c36602_g1_i1	protein pns1	392	10	3.85309e-29	0.695	1	C:membrane	-	IPR007603 (PANTHER); PTHR12385:SF1 (PANTHER); CYTOPLASMIC_DOMAIN (PHOBIUS); TRANSMEMBRANE (PHOBIUS); CYTOPLASMIC_DOMAIN (PHOBIUS); CYTOPLASMIC_DOMAIN (PHOBIUS); TRANSMEMBRANE (PHOBIUS); TRANSMEMBRANE (PHOBIUS); NON_CYTOPLASMIC_DOMAIN (PHOBIUS); TRANSMEMBRANE (PHOBIUS); NON_CYTOPLASMIC_DOMAIN (PHOBIUS); TMhelix (TMHMM); TMhelix (TMHMM); TMhelix (TMHMM)
c_unigene1118	2	7	c_unigene1118	1.90497	1.68536	0.722729	1	12238	0	c_unigene1118	c38302_g1_i1	c1921_g1_i1	c38302_g1_i1	phragmoplast orienting kinesin 2-like	259	10	6.10195e-28	0.886	8	F:microtubule binding; P:microtubule-based movement; F:ATP binding; P:mitotic cytokinesis; P:metabolic process; C:kinesin complex; F:microtubule motor activity; C:microtubule	-	IPR024658 (PFAM)
c_unigene1119	1	2	c_unigene1119	0.501289	0.878009	1	1	30329.5	0	c_unigene1119	c36604_g1_i1	c1923_g1_i1	c36604_g1_i1	phosphoribosylanthranilate transferase	374	10	2.16547e-57	0.893	2	F:transferase activity, transferring glycosyl groups; P:metabolic process	-	no IPS match
c_unigene1120	6	3	c_unigene1120	2.08625	-1.12199	0.820384	1	16528.5	0	c_unigene1120	c30462_g1_i1	c1925_g1_i1	c30462_g1_i1		622	0			0	-		NON_CYTOPLASMIC_DOMAIN (PHOBIUS); CYTOPLASMIC_DOMAIN (PHOBIUS); TRANSMEMBRANE (PHOBIUS); TMhelix (TMHMM)
c_unigene1121	1	1	c_unigene1121	0.00128902	-0.121991	1	1	30329.5	0	c_unigene1121	c29778_g1_i1	c1927_g1_i1	c29778_g1_i1		373	0			0	-		no IPS match
c_unigene1122	1	0	c_unigene1122	-7.64257	-6.76585	0.994587	1	27255	0	c_unigene1122	c23653_g1_i1	c1928_g1_i1	c23653_g1_i1		237	0			0	-		TRANSMEMBRANE (PHOBIUS); NON_CYTOPLASMIC_DOMAIN (PHOBIUS); CYTOPLASMIC_DOMAIN (PHOBIUS); TRANSMEMBRANE (PHOBIUS); CYTOPLASMIC_DOMAIN (PHOBIUS); TMhelix (TMHMM); TMhelix (TMHMM)
c_unigene1123	17	34.23	c_unigene1123	4.59362	0.887736	0.58861	1	7922	0	c_unigene1123	c32698_g1_i1	c1932_g1_i1	c32698_g1_i1		1036	0			0	-		no IPS match
c_unigene1124	6	5	c_unigene1124	2.45473	-0.385025	0.967737	1	24851	0	c_unigene1124	c9602_g1_i1	c1935_g1_i1	c9602_g1_i1	sec14p-like phosphatidylinositol transfer family protein isoform 1	436	10	1.64364e-63	0.823	3	C:intracellular; P:transport; F:transporter activity	-	IPR011074 (SMART); IPR001251 (PFAM); G3DSA:1.10.8.20 (GENE3D); IPR001251 (G3DSA:3.40.525.GENE3D); IPR011074 (PFAM); PTHR10174 (PANTHER); PTHR10174:SF119 (PANTHER); IPR001251 (SUPERFAMILY); IPR011074 (SUPERFAMILY)
c_unigene1125	3	8	c_unigene1125	2.29377	1.29305	0.753023	1	13341.5	0	c_unigene1125	c6585_g1_i1	c1936_g1_i1	c6585_g1_i1	stem-specific protein tsjt1-like	523	10	2.77874e-32	0.897	0	-		no IPS match
c_unigene1126	0	0	c_unigene1126	-7.64257	-0.121991	1	1	30329.5	0	c_unigene1126	c5556_g1_i1	c1939_g1_i1	c5556_g1_i1		207	0			0	-		TRANSMEMBRANE (PHOBIUS); CYTOPLASMIC_DOMAIN (PHOBIUS); NON_CYTOPLASMIC_DOMAIN (PHOBIUS); TMhelix (TMHMM)
c_unigene1127	5	4	c_unigene1127	2.16225	-0.443919	0.97133	1	25017	0	c_unigene1127	c12707_g1_i1	c1940_g1_i1	c12707_g1_i1		438	0			0	-		no IPS match
c_unigene1128	1	4	c_unigene1128	1.00129	1.87801	0.834065	1	17219.5	0	c_unigene1128	c26324_g1_i1	c1942_g1_i1	c26324_g1_i1	heat shock protein 70	284	10	7.00693e-53	0.984	16	P:response to virus; C:cell wall; P:response to endoplasmic reticulum stress; P:protein folding; P:response to salt stress; P:methylglyoxal catabolic process to D-lactate; P:response to heat; C:vacuolar membrane; F:ATP binding; C:mitochondrial matrix; F:unfolded protein binding; C:chloroplast; P:response to cadmium ion; P:response to high light intensity; P:response to hydrogen peroxide; C:Golgi …	-	G3DSA:3.30.420.40 (GENE3D); G3DSA:3.30.30.30 (GENE3D); IPR013126 (PFAM); PTHR19375 (PANTHER); PTHR19375:SF173 (PANTHER); SSF53067 (SUPERFAMILY)
c_unigene1129	1	0	c_unigene1129	-7.64257	-6.76585	0.994587	1	27255	0	c_unigene1129	c42510_g1_i1	c1943_g1_i1	c42510_g1_i1		249	0			0	-		no IPS match
c_unigene1130	3	17	c_unigene1130	2.8375	2.38051	0.369744	1	3715.5	0	c_unigene1130	c23235_g1_i1	c1944_g1_i1	c23235_g1_i1	probable leucine-rich repeat receptor-like serine threonine-protein kinase at5g15730-like isoform x1	424	10	9.38227e-40	0.765	4	P:intracellular signal transduction; F:binding; F:protein serine/threonine kinase activity; P:signal transduction by phosphorylation	EC:2.7.11	G3DSA:1.10.510.10 (GENE3D); PTHR24420 (PANTHER); PTHR24420:SF533 (PANTHER)
c_unigene1131	3	19	c_unigene1131	2.91773	2.54097	0.315297	1	3017.5	0	c_unigene1131	c33200_g1_i1	c1945_g1_i1	c33200_g1_i1	basic helix-loop-helix family protein	630	10	1.02105e-86	0.801	1	F:protein dimerization activity	-	IPR011598 (SMART); IPR011598 (G3DSA:4.10.280.GENE3D); IPR011598 (PFAM); PTHR12565:SF70 (PANTHER); PTHR12565 (PANTHER); IPR011598 (PROSITE_PROFILES); IPR011598 (SUPERFAMILY)
c_unigene1132	3	1	c_unigene1132	0.79377	-1.70695	0.884643	1	19801.5	0	c_unigene1132	c2733_g1_i1	c1947_g1_i1	c2733_g1_i1	alpha-ketoglutarate-dependent dioxygenase alkb homolog 6-like	334	10	4.27814e-35	0.797	2	P:oxidation-reduction process; F:oxidoreductase activity, acting on paired donors, with incorporation or reduction of molecular oxygen, 2-oxoglutarate as one donor, and incorporation of one atom each of oxygen into both donors	EC:1.14.11	TRANSMEMBRANE (PHOBIUS); CYTOPLASMIC_DOMAIN (PHOBIUS); NON_CYTOPLASMIC_DOMAIN (PHOBIUS); TMhelix (TMHMM)
c_unigene1133	2	0	c_unigene1133	-7.64257	-7.76585	0.874484	1	18988	0	c_unigene1133	c6018_g1_i1	c1950_g1_i1	c6018_g1_i1	atp-binding cassette	628	10	1.34368e-101	0.846	13	P:cellular response to indolebutyric acid stimulus; P:root development; P:organophosphate ester transport; P:organic phosphonate transport; P:organic anion transport; C:integral component of membrane; P:auxin polar transport; P:ion transmembrane transport; F:organic phosphonate transmembrane-transporting ATPase activity; C:plasmodesma; P:ATP catabolic process; C:plasma membrane; F:ATP binding	EC:3.6.3.28	IPR027417 (G3DSA:3.40.50.GENE3D); PTHR19241 (PANTHER); PTHR19241:SF165 (PANTHER); IPR027417 (SUPERFAMILY)
c_unigene1134	3	0	c_unigene1134	-7.64257	-8.35081	0.755927	1	13722	0	c_unigene1134	c36613_g1_i1	c1951_g1_i1	c36613_g1_i1	at5g54510-like protein	435	10	5.15219e-73	0.897	5	P:auxin-activated signaling pathway; F:indole-3-acetic acid amido synthetase activity; P:unidimensional cell growth; C:chloroplast; P:positive regulation of camalexin biosynthetic process	-	no IPS match
c_unigene1135	2	4	c_unigene1135	1.50129	0.878009	0.936109	1	23214.5	0	c_unigene1135	c22088_g1_i1	c1952_g1_i1	c22088_g1_i1	receptor-like protein kinase-like	402	10	1.7335e-47	0.76	10	F:transmembrane receptor protein kinase activity; F:nucleotide binding; F:oxidoreductase activity; C:extracellular region; P:protein phosphorylation; P:single-organism metabolic process; P:signal transduction; P:response to stress; C:plasma membrane; F:protein binding	EC:2.7.11	IPR001611 (PFAM); G3DSA:3.80.10.10 (GENE3D); PTHR24420 (PANTHER); SSF52058 (SUPERFAMILY)
c_unigene1136	1	5	c_unigene1136	1.16225	2.19994	0.754095	1	13466	0	c_unigene1136	c6051_g1_i1	c1953_g1_i1	c6051_g1_i1	disease resistance rpp8-like protein 3-like	335	10	3.20393e-25	0.672	1	F:nucleotide binding	-	G3DSA:3.80.10.10 (GENE3D); SSF52058 (SUPERFAMILY)
c_unigene1137	2.94	4	c_unigene1137	1.7792	0.322193	1	1	30329.5	0	c_unigene1137	c19486_g1_i1	c1954_g1_i1	c19486_g1_i1	late blight resistance protein homolog r1b-17-like	780	10	5.21407e-21	0.515	2	P:defense response; F:ADP binding		G3DSA:3.80.10.10 (GENE3D); SSF52058 (SUPERFAMILY)
c_unigene1138	0	0	c_unigene1138	-7.64257	-0.121991	1	1	30329.5	0	c_unigene1138	c19486_g2_i1	c1954_g1_i2	c19486_g2_i1		393	0			0	-		SIGNAL_PEPTIDE_N_REGION (PHOBIUS); SIGNAL_PEPTIDE (PHOBIUS); SIGNAL_PEPTIDE_H_REGION (PHOBIUS); NON_CYTOPLASMIC_DOMAIN (PHOBIUS); SIGNAL_PEPTIDE_C_REGION (PHOBIUS)
c_unigene1139	4	4	c_unigene1139	2.00129	-0.121991	1	1	30329.5	0	c_unigene1139	c30931_g1_i1	c1956_g1_i1	c30931_g1_i1		270	0			0	-		IPR029026 (G3DSA:3.40.1280.GENE3D); NON_CYTOPLASMIC_DOMAIN (PHOBIUS); CYTOPLASMIC_DOMAIN (PHOBIUS); TRANSMEMBRANE (PHOBIUS); TMhelix (TMHMM)
c_unigene1140	1	4	c_unigene1140	1.00129	1.87801	0.834065	1	17219.5	0	c_unigene1140	c37440_g1_i1	c1957_g1_i1	c37440_g1_i1	upf0202 protein at1g10490	256	10	1.07761e-42	0.808	4	P:protein import into nucleus; P:pyrimidine ribonucleotide biosynthetic process; F:N-acetyltransferase activity; C:nucleus	EC:2.3.1	IPR013562 (PFAM); PTHR10925 (PANTHER)
c_unigene1141	4	2	c_unigene1141	1.50129	-1.12199	0.89066	1	20240.5	0	c_unigene1141	c42664_g1_i1	c1958_g1_i1	c42664_g1_i1		285	0			0	-		no IPS match
c_unigene1142	6	0	c_unigene1142	-7.64257	-9.35081	0.474746	1	5511.5	0	c_unigene1142	c21892_g1_i1	c1959_g1_i1	c21892_g1_i1		392	0			0	-		Coil (COILS); SIGNAL_PEPTIDE_C_REGION (PHOBIUS); SIGNAL_PEPTIDE_H_REGION (PHOBIUS); NON_CYTOPLASMIC_DOMAIN (PHOBIUS); SIGNAL_PEPTIDE (PHOBIUS); SIGNAL_PEPTIDE_N_REGION (PHOBIUS)
c_unigene1143	6	4	c_unigene1143	2.29377	-0.706953	0.897461	1	20771.5	0	c_unigene1143	c1860_g1_i1	c1962_g1_i1	c1860_g1_i1	protein ralf-like 32-like	564	10	2.6029e-39	0.845	0	-		IPR008801 (PFAM); NON_CYTOPLASMIC_DOMAIN (PHOBIUS); SIGNAL_PEPTIDE_N_REGION (PHOBIUS); SIGNAL_PEPTIDE_H_REGION (PHOBIUS); SIGNAL_PEPTIDE (PHOBIUS); SIGNAL_PEPTIDE_C_REGION (PHOBIUS); SignalP-noTM (SIGNALP_EUK); SignalP-TM (SIGNALP_GRAM_NEGATIVE); SignalP-TM (SIGNALP_GRAM_POSITIVE); TMhelix (TMHMM)
c_unigene1144	1	1	c_unigene1144	0.00128902	-0.121991	1	1	30329.5	0	c_unigene1144	c26275_g1_i1	c1963_g1_i2	c26275_g1_i1		567	0			0	-		no IPS match
c_unigene1145	2	1	c_unigene1145	0.501289	-1.12199	0.986524	1	26433	0	c_unigene1145	c38818_g1_i1	c1964_g1_i1	c38818_g1_i1		508	0			0	-		SignalP-noTM (SIGNALP_EUK)
c_unigene1146	5	2	c_unigene1146	1.66225	-1.44392	0.808541	1	16022.5	0	c_unigene1146	c21502_g2_i2	c1966_g1_i1	c21502_g2_i2		489	0			0	-		no IPS match
c_unigene1147	37	14.5	c_unigene1147	4.53501	-1.47346	0.336175	1	3247.5	0	c_unigene1147	c21784_g1_i1	c1967_g1_i1	c21784_g1_i1	hypothetical protein L484_010758	2303	10	1.89028e-09	0.512	2	P:proteolysis; F:cysteine-type peptidase activity		no IPS match
c_unigene1148	13	14	c_unigene1148	3.75519	-0.0150753	1	1	30329.5	0	c_unigene1148	c2838_g1_i1	c1968_g1_i1	c2838_g1_i1	unnamed protein product	1164	10	2.33341e-176	0.804	3	F:RNA binding; F:RNA-directed DNA polymerase activity; P:RNA-dependent DNA replication	EC:2.7.7.49	IPR028103 (PANTHER)
c_unigene1149	40	32	c_unigene1149	5.16225	-0.443919	0.761445	1	13965	0	c_unigene1149	c16765_g1_i1	c1970_g1_i1	c16765_g1_i1	aminoacrylate hydrolase	1880	10	0	0.832	5	P:response to osmotic stress; F:hydrolase activity; C:plant extracellular matrix; P:cutin biosynthetic process; P:regulation of abscisic acid biosynthetic process	-	IPR000073 (PRINTS); PF12697 (PFAM); IPR029058 (G3DSA:3.40.50.GENE3D); PTHR10992:SF217 (PANTHER); PTHR10992 (PANTHER); NON_CYTOPLASMIC_DOMAIN (PHOBIUS); TRANSMEMBRANE (PHOBIUS); NON_CYTOPLASMIC_DOMAIN (PHOBIUS); TRANSMEMBRANE (PHOBIUS); CYTOPLASMIC_DOMAIN (PHOBIUS); IPR029058 (SUPERFAMILY)
c_unigene1150	2	3	c_unigene1150	1.29377	0.462972	1	1	30329.5	0	c_unigene1150	c22207_g1_i1	c1971_g1_i1	c22207_g1_i1	pentatricopeptide repeat-containing protein at4g20090-like	274	10	3.71702e-36	0.857	1	P:embryo development ending in seed dormancy	-	IPR002885 (TIGRFAM); IPR002885 (PFAM); IPR002885 (PFAM); PTHR24015:SF383 (PANTHER); PTHR24015 (PANTHER); IPR002885 (PROSITE_PROFILES); IPR002885 (PROSITE_PROFILES); IPR002885 (PROSITE_PROFILES)
c_unigene1151	2	4	c_unigene1151	1.50129	0.878009	0.936109	1	23214.5	0	c_unigene1151	c521_g1_i1	c1972_g1_i1	c521_g1_i1	cc-nbs-lrr class disease resistance protein	424	10	9.96826e-51	0.585	1	F:ADP binding	-	IPR027417 (G3DSA:3.40.50.GENE3D); IPR002182 (PFAM); PTHR23155 (PANTHER); PTHR23155:SF419 (PANTHER); IPR027417 (SUPERFAMILY)
c_unigene1152	2	3	c_unigene1152	1.29377	0.462972	1	1	30329.5	0	c_unigene1152	c3014_g1_i1	c1973_g1_i1	c3014_g1_i1		519	0			0	-		no IPS match
c_unigene1153	18	12	c_unigene1153	3.87873	-0.706953	0.739808	1	12852	0	c_unigene1153	c7631_g1_i1	c1974_g1_i2	c7631_g1_i1	uncharacterized loc101213774	1057	10	1.21321e-33	0.526	0	-		SignalP-TM (SIGNALP_GRAM_POSITIVE)
c_unigene1154	24	17	c_unigene1154	4.3375	-0.61949	0.734082	1	12701.5	0	c_unigene1154	c11225_g1_i1	c1975_g2_i1	c11225_g1_i1	far1-related sequence 5 isoform 2	1664	10	0	0.716	1	F:zinc ion binding		IPR004330 (PFAM); IPR018289 (PFAM); PTHR31669 (PANTHER); PTHR31669:SF3 (PANTHER)
c_unigene1155	13	16	c_unigene1155	3.85151	0.17757	0.966991	1	24725.5	0	c_unigene1155	c2106_g1_i1	c1976_g1_i1	c2106_g1_i1	snf1-related protein kinase regulatory subunit beta-1-like	1067	10	8.08629e-121	0.753	1	P:cellular process	-	no IPS match
c_unigene1156	2	2	c_unigene1156	1.00129	-0.121991	1	1	30329.5	0	c_unigene1156	c1980_g1_i1	c1977_g1_i1	c1980_g1_i1	gata transcription factor 18-like	390	10	3.73061e-41	0.636	4	P:regulation of transcription, DNA-templated; F:zinc ion binding; F:sequence-specific DNA binding; F:sequence-specific DNA binding transcription factor activity		IPR000679 (SMART); IPR000679 (PFAM); IPR013088 (G3DSA:3.30.50.GENE3D); PTHR10071 (PANTHER); PTHR10071:SF156 (PANTHER); IPR000679 (PROSITE_PROFILES); SSF57716 (SUPERFAMILY)
c_unigene1157	14	1088	c_unigene1157	6.9487	6.15812	1.051e-07	0.000295163	11	1	c_unigene1157	c22046_g1_i1	c1978_g1_i1	c22046_g1_i1	limonene synthase	1027	10	0	0.938	3	P:metabolic process; F:magnesium ion binding; F:terpene synthase activity	-	IPR008949 (G3DSA:1.10.600.GENE3D); IPR005630 (PFAM); PTHR31225:SF0 (PANTHER); PTHR31225 (PANTHER); IPR008949 (SUPERFAMILY)
c_unigene1158	8	9	c_unigene1158	3.08625	0.0479345	1	1	30329.5	0	c_unigene1158	c7656_g1_i1	c1980_g1_i1	c7656_g1_i1	enhanced downy mildew isoform 1	923	10	9.01536e-79	0.585	8	F:metal ion binding; F:calcium ion binding; P:defense response to fungus; P:positive regulation of flower development; F:zinc ion binding; P:signal transduction; P:vegetative to reproductive phase transition of meristem; C:nucleus		no IPS match
c_unigene1159	78	28	c_unigene1159	5.54767	-1.60004	0.20001	1	1779	0	c_unigene1159	c18300_g1_i1	c1981_g1_i1	c18300_g1_i1	btb poz domain-containing protein at3g22104-like	2274	10	0	0.747	0	-		IPR027356 (PFAM); PTHR32370 (PANTHER); PTHR32370:SF11 (PANTHER); IPR027356 (PROSITE_PROFILES); IPR011333 (SUPERFAMILY)
c_unigene1160	0	0	c_unigene1160	-7.64257	-0.121991	1	1	30329.5	0	c_unigene1160	c196_g1_i1	c1982_g1_i1	c196_g1_i1		205	0			0	-		no IPS match
c_unigene1161	3	5	c_unigene1161	1.95473	0.614975	0.948637	1	23830	0	c_unigene1161	c5244_g1_i1	c1985_g1_i1	c5244_g1_i1	udp-glucuronate:xylan alpha-glucuronosyltransferase 1-like	423	10	2.23843e-30	0.671	3	F:UDP-glycosyltransferase activity; P:metabolic process; F:transferase activity, transferring hexosyl groups	-	NON_CYTOPLASMIC_DOMAIN (PHOBIUS); TRANSMEMBRANE (PHOBIUS); CYTOPLASMIC_DOMAIN (PHOBIUS); TMhelix (TMHMM)
c_unigene1162	3	13	c_unigene1162	2.64399	1.99349	0.508368	1	6168.5	0	c_unigene1162	c27948_g1_i1	c1986_g1_i1	c27948_g1_i1		471	0			0	-		NON_CYTOPLASMIC_DOMAIN (PHOBIUS); TRANSMEMBRANE (PHOBIUS); CYTOPLASMIC_DOMAIN (PHOBIUS); TMhelix (TMHMM)
c_unigene1163	3	8	c_unigene1163	2.29377	1.29305	0.753023	1	13341.5	0	c_unigene1163	c37618_g1_i1	c1987_g1_i1	c37618_g1_i1	alpha- glucan phosphorylase l-2 chloroplastic amyloplastic-like	585	10	1.09773e-105	0.955	6	P:response to water deprivation; P:carbohydrate metabolic process; F:glycogen phosphorylase activity; F:pyridoxal phosphate binding; C:plastid; P:response to temperature stimulus	-	G3DSA:3.40.50.2000 (GENE3D); IPR000811 (PFAM); IPR000811 (PANTHER); PTHR11468:SF8 (PANTHER); IPR000811 (PROSITE_PATTERNS); SSF53756 (SUPERFAMILY)
c_unigene1164	7	4	c_unigene1164	2.40497	-0.929345	0.829156	1	16876	0	c_unigene1164	c7258_g1_i1	c1988_g1_i1	c7258_g1_i1	nbs-lrr resistance protein	670	10	8.10296e-55	0.65	2	P:defense response; F:ADP binding
c_unigene1165	10	20	c_unigene1165	3.82322	0.878009	0.677542	1	10568.5	0	c_unigene1165	c32757_g1_i1	c1989_g1_i1	c32757_g1_i1	pleckstrin domain-containing protein isoform 2	806	10	1.44581e-100	0.757	0	-		PTHR16166:SF61 (PANTHER); IPR026847 (PANTHER)
c_unigene1166	6	5	c_unigene1166	2.45473	-0.385025	0.967737	1	24851	0	c_unigene1166	c3348_g1_i1	c1990_g1_i1	c3348_g1_i1	flowering time control protein fpa-like	526	10	1.7891e-44	0.751	2	F:nucleic acid binding; F:nucleotide binding	-	IPR000504 (SMART); IPR012677 (G3DSA:3.30.70.GENE3D); IPR000504 (PFAM); PTHR24012 (PANTHER); PTHR24012:SF82 (PANTHER); IPR000504 (PROSITE_PROFILES); SSF54928 (SUPERFAMILY)
c_unigene1167	21	17.39	c_unigene1167	4.25754	-0.394122	0.832662	1	16997	0	c_unigene1167	c8732_g1_i1	c1997_g1_i2	c8732_g1_i1	dna polymerase eta-like	1749	10	6.24631e-144	0.589	4	P:response to UV-B; P:error-prone translesion synthesis; F:DNA-directed DNA polymerase activity; F:protein binding	EC:2.7.7.7	SIGNAL_PEPTIDE_N_REGION (PHOBIUS); SIGNAL_PEPTIDE_C_REGION (PHOBIUS); SIGNAL_PEPTIDE_H_REGION (PHOBIUS); NON_CYTOPLASMIC_DOMAIN (PHOBIUS); SIGNAL_PEPTIDE (PHOBIUS)
c_unigene1168	3	9	c_unigene1168	2.37873	1.46297	0.696662	1	11316.5	0	c_unigene1168	c40745_g1_i1	c1998_g1_i1	c40745_g1_i1	plastid movement impaired1	382	10	9.15697e-14	0.776	2	P:chloroplast relocation; C:plasma membrane	-	SIGNAL_PEPTIDE_C_REGION (PHOBIUS); SIGNAL_PEPTIDE_H_REGION (PHOBIUS); SIGNAL_PEPTIDE (PHOBIUS); SIGNAL_PEPTIDE_N_REGION (PHOBIUS); NON_CYTOPLASMIC_DOMAIN (PHOBIUS)
c_unigene1169	2	9	c_unigene1169	2.08625	2.04793	0.6059	1	8496	0	c_unigene1169	c37611_g1_i1	c1999_g1_i1	c37611_g1_i1	f-box protein at1g47056-like	446	10	7.52294e-72	0.843	0	-		IPR006553 (SMART); G3DSA:3.80.10.10 (GENE3D); PTHR23125 (PANTHER); PTHR23125:SF220 (PANTHER); SSF52047 (SUPERFAMILY)
c_unigene1170	3	0	c_unigene1170	-7.64257	-8.35081	0.755927	1	13722	0	c_unigene1170	c37220_g1_i1	c2000_g1_i2	c37220_g1_i1		430	0			0	-		SignalP-TM (SIGNALP_GRAM_POSITIVE)
c_unigene1171	25	19	c_unigene1171	4.44718	-0.517919	0.773474	1	14317	0	c_unigene1171	c6781_g1_i1	c2001_g1_i1	c6781_g1_i1	mo25-like protein at5g47540-like	1449	10	6.89037e-165	0.82	2	C:plasma membrane; F:binding	-	IPR011989 (G3DSA:1.25.10.GENE3D); IPR013878 (PFAM); IPR013878 (PANTHER); PTHR10182:SF12 (PANTHER); IPR016024 (SUPERFAMILY)
c_unigene1172	13	14	c_unigene1172	3.75519	-0.0150753	1	1	30329.5	0	c_unigene1172	c9565_g1_i1	c2002_g1_i1	c9565_g1_i1	ring u-box superfamily	802	10	4.97177e-24	0.537	2	F:zinc ion binding; F:protein binding		IPR001841 (SMART); IPR013083 (G3DSA:3.30.40.GENE3D); PTHR31150:SF0 (PANTHER); PTHR31150 (PANTHER); IPR001841 (PROSITE_PROFILES); SSF57850 (SUPERFAMILY)
c_unigene1173	3	1	c_unigene1173	0.79377	-1.70695	0.884643	1	19801.5	0	c_unigene1173	c1569_g1_i1	c2004_g1_i1	c1569_g1_i1		319	0			0	-		no IPS match
c_unigene1174	4	6	c_unigene1174	2.29377	0.462972	0.958896	1	24337	0	c_unigene1174	c33923_g1_i1	c2004_g2_i1	c33923_g1_i1		674	0			0	-		no IPS match
c_unigene1175	4	1	c_unigene1175	1.00129	-2.12199	0.790883	1	15058	0	c_unigene1175	c8762_g1_i1	c2005_g1_i1	c8762_g1_i1	cytochrome p450	251	10	2.214e-25	0.781	5	F:heme binding; F:oxidoreductase activity, acting on paired donors, with incorporation or reduction of molecular oxygen; F:monooxygenase activity; F:iron ion binding; P:oxidation-reduction process	-	no IPS match
c_unigene1176	0	6	c_unigene1176	-7.64257	9.10683	0.525938	1	6456.5	0	c_unigene1176	c25113_g1_i1	c2009_g1_i1	c25113_g1_i1		274	0			0	-		no IPS match
c_unigene1177	3	3	c_unigene1177	1.58625	-0.121991	1	1	30329.5	0	c_unigene1177	c41241_g1_i1	c2010_g1_i1	c41241_g1_i1		426	0			0	-		CYTOPLASMIC_DOMAIN (PHOBIUS); TRANSMEMBRANE (PHOBIUS); SIGNAL_PEPTIDE_C_REGION (PHOBIUS); SIGNAL_PEPTIDE (PHOBIUS); SIGNAL_PEPTIDE_H_REGION (PHOBIUS); SIGNAL_PEPTIDE_N_REGION (PHOBIUS); NON_CYTOPLASMIC_DOMAIN (PHOBIUS)
c_unigene1178	8	7	c_unigene1178	2.90497	-0.314636	0.961736	1	24491.5	0	c_unigene1178	c11360_g1_i1	c2013_g1_i1	c11360_g1_i1	aspartic proteinase-like	639	10	4.9975e-87	0.855	7	P:lipid metabolic process; P:response to cadmium ion; C:plasmodesma; F:aspartic-type endopeptidase activity; P:proteolysis; C:cytosol; P:response to salt stress	EC:3.4.23	IPR007856 (PFAM); IPR001461 (PFAM); IPR021109 (G3DSA:2.40.70.GENE3D); IPR011001 (G3DSA:1.10.225.GENE3D); PTHR13683:SF230 (PANTHER); IPR001461 (PANTHER); IPR008139 (PROSITE_PROFILES); IPR011001 (SUPERFAMILY); IPR021109 (SUPERFAMILY)
c_unigene1179	4	5	c_unigene1179	2.16225	0.199938	1	1	30329.5	0	c_unigene1179	c37617_g1_i1	c2014_g1_i1	c37617_g1_i1	pentatricopeptide repeat-containing protein at5g01110-like	294	10	8.36771e-39	0.841	0	-		IPR002885 (PFAM); IPR002885 (TIGRFAM); IPR002885 (PFAM); PTHR24015 (PANTHER); PTHR24015:SF416 (PANTHER); IPR002885 (PROSITE_PROFILES); IPR002885 (PROSITE_PROFILES); IPR002885 (PROSITE_PROFILES)
c_unigene1180	11	12.78	c_unigene1180	3.56891	0.0943938	1	1	30329.5	0	c_unigene1180	c26404_g1_i1	c2017_g1_i1	c26404_g1_i1		498	0			0	-		SignalP-TM (SIGNALP_GRAM_POSITIVE)
c_unigene1181	7	3	c_unigene1181	2.19745	-1.34438	0.751851	1	13233	0	c_unigene1181	c30031_g1_i1	c2019_g1_i1	c30031_g1_i1		277	0			0	-		CYTOPLASMIC_DOMAIN (PHOBIUS); TRANSMEMBRANE (PHOBIUS); NON_CYTOPLASMIC_DOMAIN (PHOBIUS); TMhelix (TMHMM)
c_unigene1182	7	5	c_unigene1182	2.56593	-0.607417	0.899485	1	20890.5	0	c_unigene1182	c4408_g1_i1	c2020_g1_i1	c4408_g1_i1		238	0			0	-		no IPS match
c_unigene1183	0	2	c_unigene1183	-7.64257	7.52187	0.900684	1	21151	0	c_unigene1183	c25211_g1_i1	c2021_g1_i1	c25211_g1_i1		403	0			0	-		no IPS match
c_unigene1184	1	6	c_unigene1184	1.29377	2.46297	0.680537	1	10700	0	c_unigene1184	c43712_g1_i1	c2023_g1_i1	c43712_g1_i1	u6 snrna phosphodiesterase-like isoform x2	271	10	1.19587e-33	0.784	6	P:RNA splicing; P:nucleic acid phosphodiester bond hydrolysis; F:nuclease activity; P:U6 snRNA 3'-end processing; P:mRNA processing; C:nucleus	EC:3.1	IPR027521 (PFAM); IPR027521 (PANTHER)
c_unigene1185	0	3	c_unigene1185	-7.64257	8.10683	0.793385	1	15371	0	c_unigene1185	c43078_g1_i1	c2025_g1_i1	c43078_g1_i1	ktel motif-containing protein	357	10	5.87432e-63	0.837	0	-		NON_CYTOPLASMIC_DOMAIN (PHOBIUS); TRANSMEMBRANE (PHOBIUS); CYTOPLASMIC_DOMAIN (PHOBIUS); TMhelix (TMHMM)
c_unigene1186	2	5	c_unigene1186	1.66225	1.19994	0.859426	1	18218	0	c_unigene1186	c41574_g1_i1	c2026_g1_i1	c41574_g1_i1		503	0			0	-		SignalP-TM (SIGNALP_GRAM_POSITIVE)
c_unigene1187	26	10	c_unigene1187	4.01247	-1.5005	0.414929	1	4436	0	c_unigene1187	c13314_g1_i1	c2028_g1_i1	c13314_g1_i1	bromodomain-containing protein	1801	10	2.64355e-142	0.587	6	C:plasmodesma; F:transferase activity; P:histone acetylation; P:metabolic process; F:histone acetyltransferase activity; F:transferase activity, transferring acyl groups		no IPS match
c_unigene1188	7	10	c_unigene1188	3.06593	0.392583	0.927511	1	22809.5	0	c_unigene1188	c4405_g1_i1	c2029_g1_i1	c4405_g1_i1	beta- -mannosyl-glycoprotein 4-beta-n-acetylglucosaminyltransferase-like	495	10	7.23214e-64	0.964	3	F:beta-1,4-mannosylglycoprotein 4-beta-N-acetylglucosaminyltransferase activity; C:membrane; P:protein N-linked glycosylation	EC:2.4.1.144	IPR006813 (PFAM); IPR006813 (PANTHER); PTHR12224:SF1 (PANTHER)
c_unigene1189	18	11	c_unigene1189	3.81597	-0.832484	0.695291	1	11254.5	0	c_unigene1189	c11011_g1_i1	c2031_g1_i1	c11011_g1_i1	dna-binding family protein	888	10	2.30669e-111	0.737	6	P:response to hormone; F:chromatin binding; C:nucleus; P:nucleosome assembly; F:DNA binding; C:nucleosome	-	IPR001005 (SMART); IPR005818 (SMART); IPR001005 (PFAM); IPR011991 (G3DSA:1.10.10.GENE3D); IPR009057 (G3DSA:1.10.10.GENE3D); IPR005818 (PFAM); PTHR21717 (PANTHER); IPR017930 (PROSITE_PROFILES); IPR005818 (PROSITE_PROFILES); IPR009057 (SUPERFAMILY); SSF46785 (SUPERFAMILY)
c_unigene1190	5	4	c_unigene1190	2.16225	-0.443919	0.97133	1	25017	0	c_unigene1190	c34093_g1_i1	c2032_g1_i1	c34093_g1_i1	focadhesin-like isoform x3	328	10	1.57827e-25	0.657	0	-		no IPS match
c_unigene1191	14.01	4	c_unigene1191	2.90548	-1.93038	0.471444	1	5447.5	0	c_unigene1191	c15901_g1_i2	c2033_g1_i1	c15901_g1_i2	dna polymerase epsilon subunit	895	10	2.51994e-38	0.761	3	F:protein heterodimerization activity; F:sequence-specific DNA binding; C:nucleus	-	IPR009072 (G3DSA:1.10.20.GENE3D); IPR003958 (PFAM); PTHR10252:SF25 (PANTHER); PTHR10252 (PANTHER); IPR009072 (SUPERFAMILY); IPR009072 (SUPERFAMILY)
c_unigene1192	6.99	4	c_unigene1192	2.40394	-0.927283	0.829156	1	16876	0	c_unigene1192	c15901_g1_i1	c2033_g1_i1	c15901_g1_i1	dna polymerase epsilon subunit	926	10	3.32537e-38	0.761	3	F:protein heterodimerization activity; F:sequence-specific DNA binding; C:nucleus	-	Coil (COILS); IPR009072 (G3DSA:1.10.20.GENE3D); IPR003958 (PFAM); PTHR10252:SF25 (PANTHER); PTHR10252 (PANTHER); IPR009072 (SUPERFAMILY)
c_unigene1193	1	5	c_unigene1193	1.16225	2.19994	0.754095	1	13466	0	c_unigene1193	c35278_g1_i1	c2034_g1_i1	c35278_g1_i1	serine arginine repetitive matrix protein 2 isoform 2	307	10	4.05914e-35	0.787	0	-		IPR025486 (PFAM); IPR014773 (SUPERFAMILY)
c_unigene1194	4	5	c_unigene1194	2.16225	0.199938	1	1	30329.5	0	c_unigene1194	c34012_g1_i1	c2035_g1_i1	c34012_g1_i1		554	0			0	-		no IPS match
c_unigene1195	5	1	c_unigene1195	1.16225	-2.44392	0.70514	1	11631	0	c_unigene1195	c25887_g1_i1	c2038_g1_i1	c25887_g1_i1		265	0			0	-		no IPS match
c_unigene1196	4	3	c_unigene1196	1.79377	-0.537028	0.975485	1	25331.5	0	c_unigene1196	c36608_g1_i1	c2039_g1_i1	c36608_g1_i1	isoform 2	534	10	2.21543e-27	0.524	7	P:regulation of transcription, DNA-templated; F:ATPase activity; F:ATP binding; F:sequence-specific DNA binding; P:metabolic process; P:ATP catabolic process; F:sequence-specific DNA binding transcription factor activity		no IPS match
c_unigene1197	0	0	c_unigene1197	-7.64257	-0.121991	1	1	30329.5	0	c_unigene1197	c20551_g1_i1	c2041_g1_i1	c20551_g1_i1		288	0			0	-		no IPS match
c_unigene1198	1	1	c_unigene1198	0.00128902	-0.121991	1	1	30329.5	0	c_unigene1198	c25377_g1_i1	c2041_g1_i2	c25377_g1_i1		245	0			0	-		no IPS match
c_unigene1199	8	5	c_unigene1199	2.66225	-0.800062	0.835995	1	17417	0	c_unigene1199	c6350_g1_i1	c2042_g1_i1	c6350_g1_i1	f-box kelch-repeat protein at3g61590-like	847	10	4.05414e-166	0.84	2	P:organ development; F:protein binding	-	IPR015915 (G3DSA:2.120.10.GENE3D); PTHR32133:SF83 (PANTHER); PTHR32133 (PANTHER); IPR011043 (SUPERFAMILY)
c_unigene1200	2	2	c_unigene1200	1.00129	-0.121991	1	1	30329.5	0	c_unigene1200	c12807_g2_i1	c2045_g1_i1	c12807_g2_i1		299	0			0	-		no IPS match
c_unigene1201	22	8	c_unigene1201	3.731	-1.58142	0.431566	1	4657	0	c_unigene1201	c11384_g1_i1	c2046_g1_i1	c11384_g1_i1	magnesium transporter nipa2	614	10	2.36618e-24	0.784	4	C:membrane; F:magnesium ion transmembrane transporter activity; P:ion transmembrane transport; P:magnesium ion transport	-	IPR008521 (PFAM); IPR008521 (PANTHER); PTHR12570:SF11 (PANTHER); TRANSMEMBRANE (PHOBIUS); NON_CYTOPLASMIC_DOMAIN (PHOBIUS); CYTOPLASMIC_DOMAIN (PHOBIUS); TMhelix (TMHMM)
c_unigene1202	1	3	c_unigene1202	0.79377	1.46297	0.920376	1	22404.5	0	c_unigene1202	c41599_g1_i1	c2048_g1_i1	c41599_g1_i1	probable carbohydrate esterase at4g34215-like	203	3	3.20691e-07	0.7533	0	-		SIGNAL_PEPTIDE_H_REGION (PHOBIUS); NON_CYTOPLASMIC_DOMAIN (PHOBIUS); SIGNAL_PEPTIDE_C_REGION (PHOBIUS); SIGNAL_PEPTIDE (PHOBIUS); SIGNAL_PEPTIDE_N_REGION (PHOBIUS); TMhelix (TMHMM)
c_unigene1203	1	3	c_unigene1203	0.79377	1.46297	0.920376	1	22404.5	0	c_unigene1203	c32293_g1_i1	c2056_g1_i1	c32293_g1_i1		238	0			0	-		no IPS match
c_unigene1204	4	15	c_unigene1204	2.95473	1.7849	0.506469	1	6107	0	c_unigene1204	c6858_g1_i1	c2057_g1_i1	c6858_g1_i1	p-loop containing nucleoside triphosphate hydrolases superfamily protein isoform 3	449	10	2.47411e-75	0.864	7	P:nucleotide biosynthetic process; F:phosphotransferase activity, alcohol group as acceptor; P:deoxyribonucleoside monophosphate biosynthetic process; F:ATP binding; P:phosphorylation; C:nucleus; F:deoxynucleoside kinase activity	EC:2.7.1.145	IPR027417 (G3DSA:3.40.50.GENE3D); IPR002624 (PANTHER); PTHR10513:SF18 (PANTHER); IPR027417 (SUPERFAMILY)
c_unigene1205	1	7	c_unigene1205	1.40497	2.68536	0.613327	1	8675.5	0	c_unigene1205	c42134_g1_i1	c2059_g1_i1	c42134_g1_i1	PREDICTED: uncharacterized protein LOC102592530 isoform X7	281	10	5.24382e-17	0.75	1	F:zinc ion binding		no IPS match
c_unigene1206	3	3	c_unigene1206	1.58625	-0.121991	1	1	30329.5	0	c_unigene1206	c31695_g1_i1	c2060_g1_i1	c31695_g1_i1	dna binding	373	5	8.62532e-08	0.516	8	P:regulation of transcription, DNA-templated; P:transcription, DNA-templated; C:nucleus; F:sequence-specific DNA binding transcription factor activity; F:DNA binding; P:oxidation-reduction process; F:oxidoreductase activity; F:2-alkenal reductase [NAD(P)] activity		no IPS match
c_unigene1207	406.6	367.44	c_unigene1207	8.5957	-0.268092	0.770716	1	14236	0	c_unigene1207	c1920_g1_i2	c2061_g1_i1	c1920_g1_i2	transmembrane ascorbate ferrireductase 1-like	1159	10	6.19846e-97	0.725	2	C:integral component of membrane; C:chloroplast		NON_CYTOPLASMIC_DOMAIN (PHOBIUS); SIGNAL_PEPTIDE_N_REGION (PHOBIUS); SIGNAL_PEPTIDE_H_REGION (PHOBIUS); SIGNAL_PEPTIDE_C_REGION (PHOBIUS); TRANSMEMBRANE (PHOBIUS); CYTOPLASMIC_DOMAIN (PHOBIUS); SIGNAL_PEPTIDE (PHOBIUS); TMhelix (TMHMM)
c_unigene1208	51.4	78.56	c_unigene1208	5.991	0.490036	0.671528	1	10415	0	c_unigene1208	c1920_g1_i1	c2061_g1_i2	c1920_g1_i1	transmembrane ascorbate ferrireductase 1-like	1268	10	1.81851e-72	0.849	2	C:integral component of membrane; C:chloroplast	-	IPR006593 (SMART); IPR004877 (PFAM); PTHR10106:SF9 (PANTHER); PTHR10106 (PANTHER); NON_CYTOPLASMIC_DOMAIN (PHOBIUS); TRANSMEMBRANE (PHOBIUS); TRANSMEMBRANE (PHOBIUS); CYTOPLASMIC_DOMAIN (PHOBIUS); CYTOPLASMIC_DOMAIN (PHOBIUS); NON_CYTOPLASMIC_DOMAIN (PHOBIUS); TRANSMEMBRANE (PHOBIUS); CYTOPLASMIC_DOMAIN (PHOBIUS); TRANSMEMBRANE (PHOBIUS); IPR006593 (PROSITE_PROFILES); TMhelix (TMHMM); TMhelix (TM…
c_unigene1209	17	39	c_unigene1209	4.68772	1.07595	0.488486	1	5718.5	0	c_unigene1209	c14704_g2_i1	c2062_g1_i1	c14704_g2_i1	polyadenylate-binding protein	229	10	5.60886e-40	0.949	2	F:nucleotide binding; F:RNA binding	-	IPR012677 (G3DSA:3.30.70.GENE3D); IPR000504 (PFAM); PTHR24011:SF258 (PANTHER); PTHR24011 (PANTHER); IPR000504 (PROSITE_PROFILES); SSF54928 (SUPERFAMILY)
c_unigene1210	2	4	c_unigene1210	1.50129	0.878009	0.936109	1	23214.5	0	c_unigene1210	c26653_g1_i1	c2063_g1_i1	c26653_g1_i1		243	0			0	-		no IPS match
c_unigene1211	6	4	c_unigene1211	2.29377	-0.706953	0.897461	1	20771.5	0	c_unigene1211	c26364_g1_i1	c2064_g1_i1	c26364_g1_i1	heat shock family protein	307	10	9.31298e-14	0.599	2	P:response to stress; P:protein metabolic process		PTHR11638 (PANTHER); PTHR11638:SF69 (PANTHER)
c_unigene1212	2	2	c_unigene1212	1.00129	-0.121991	1	1	30329.5	0	c_unigene1212	c10364_g1_i1	c2066_g1_i2	c10364_g1_i1		258	0			0	-		no IPS match
c_unigene1213	7	13	c_unigene1213	3.25519	0.771094	0.78264	1	14614	0	c_unigene1213	c227_g1_i1	c2068_g1_i1	c227_g1_i1	udp-galactose udp-glucose transporter 5b-like	1112	10	2.51334e-156	0.877	3	P:transmembrane transport; C:integral component of membrane; P:carbohydrate transport	-	NON_CYTOPLASMIC_DOMAIN (PHOBIUS); CYTOPLASMIC_DOMAIN (PHOBIUS); TRANSMEMBRANE (PHOBIUS); TMhelix (TMHMM)
c_unigene1214	4	7	c_unigene1214	2.40497	0.685364	0.894055	1	20439	0	c_unigene1214	c31540_g1_i1	c2069_g1_i1	c31540_g1_i1	pentatricopeptide repeat-containing protein mitochondrial-like isoform x1	520	10	2.45889e-74	0.758	1	C:vacuolar membrane		IPR002885 (PFAM); IPR002885 (PFAM); IPR002885 (TIGRFAM); PTHR24015:SF411 (PANTHER); PTHR24015 (PANTHER); IPR002885 (PROSITE_PROFILES); IPR002885 (PROSITE_PROFILES); IPR002885 (PROSITE_PROFILES); IPR002885 (PROSITE_PROFILES); IPR002885 (PROSITE_PROFILES)
c_unigene1215	2	2	c_unigene1215	1.00129	-0.121991	1	1	30329.5	0	c_unigene1215	c33250_g1_i1	c2070_g1_i1	c33250_g1_i1		240	0			0	-		TMhelix (TMHMM)
c_unigene1216	6	0	c_unigene1216	-7.64257	-9.35081	0.474746	1	5511.5	0	c_unigene1216	c3503_g1_i1	c2071_g1_i1	c3503_g1_i1		497	0			0	-		SIGNAL_PEPTIDE (PHOBIUS); SIGNAL_PEPTIDE_N_REGION (PHOBIUS); NON_CYTOPLASMIC_DOMAIN (PHOBIUS); SIGNAL_PEPTIDE_C_REGION (PHOBIUS); SIGNAL_PEPTIDE_H_REGION (PHOBIUS); TMhelix (TMHMM)
c_unigene1217	4	3	c_unigene1217	1.79377	-0.537028	0.975485	1	25331.5	0	c_unigene1217	c33474_g1_i1	c2072_g1_i1	c33474_g1_i1	serine carboxypeptidase-like 40-like	820	10	3.71733e-130	0.834	2	F:serine-type carboxypeptidase activity; P:proteolysis	EC:3.4.16	IPR001563 (PRINTS); IPR029058 (G3DSA:3.40.50.GENE3D); IPR001563 (PFAM); IPR001563 (PANTHER); PTHR11802:SF23 (PANTHER); IPR018202 (PROSITE_PATTERNS); SIGNAL_PEPTIDE (PHOBIUS); SIGNAL_PEPTIDE_N_REGION (PHOBIUS); SIGNAL_PEPTIDE_C_REGION (PHOBIUS); NON_CYTOPLASMIC_DOMAIN (PHOBIUS); SIGNAL_PEPTIDE_H_REGION (PHOBIUS); SignalP-TM (SIGNALP_EUK); SignalP-TM (SIGNALP_GRAM_POSITIVE); IPR029058 (SUPERFAMILY)…
c_unigene1218	0	10	c_unigene1218	-7.64257	9.84379	0.301992	1	2855.5	0	c_unigene1218	c35270_g1_i1	c2074_g1_i1	c35270_g1_i1	glutamate receptor -like	341	10	2.55057e-42	0.764	5	P:ion transmembrane transport; F:extracellular-glutamate-gated ion channel activity; F:ionotropic glutamate receptor activity; C:integral component of membrane; P:ionotropic glutamate receptor signaling pathway	-	G3DSA:3.40.50.2300 (GENE3D); IPR001828 (PFAM); PTHR18966:SF6 (PANTHER); PTHR18966 (PANTHER); IPR028082 (SUPERFAMILY)
c_unigene1219	3	3	c_unigene1219	1.58625	-0.121991	1	1	30329.5	0	c_unigene1219	c9904_g1_i1	c2075_g1_i1	c9904_g1_i1		305	0			0	-		no IPS match
c_unigene1220	14	5	c_unigene1220	3.06593	-1.60742	0.535568	1	6652	0	c_unigene1220	c6849_g1_i1	c2076_g1_i1	c6849_g1_i1	at5g23390 t32g24_2	664	10	7.04032e-51	0.806	4	P:protein desumoylation; P:hydrogen peroxide biosynthetic process; C:nucleus; P:vegetative to reproductive phase transition of meristem	-	IPR006927 (PFAM); PTHR31860 (PANTHER); PTHR31860:SF4 (PANTHER)
c_unigene1221	8	4.8	c_unigene1221	2.63281	-0.858956	0.835995	1	17417	0	c_unigene1221	c1927_g1_i1	c2077_g1_i2	c1927_g1_i1	protein tic chloroplastic-like	271	10	4.47133e-51	0.903	7	C:integral component of membrane; P:oxidation-reduction process; F:2 iron, 2 sulfur cluster binding; F:metal ion binding; F:chlorophyllide a oxygenase [overall] activity; C:chloroplast inner membrane; P:protein targeting to chloroplast	EC:1.14.13.122	IPR017941 (G3DSA:2.102.10.GENE3D); PTHR21266 (PANTHER); PTHR21266:SF29 (PANTHER); IPR017941 (PROSITE_PROFILES); SSF55961 (SUPERFAMILY); IPR017941 (SUPERFAMILY)
c_unigene1222	37.74	73	c_unigene1222	5.71521	0.829812	0.507988	1	6158	0	c_unigene1222	c9922_g1_i1	c2078_g1_i1	c9922_g1_i1	cp12 domain-containing family protein	322	10	2.02441e-21	0.667	2	P:cellular response to stress; P:response to abiotic stimulus	-	SignalP-noTM (SIGNALP_EUK)
c_unigene1223	7	8.44	c_unigene1223	2.94359	0.147898	1	1	30329.5	0	c_unigene1223	c40196_g1_i1	c2080_g1_i1	c40196_g1_i1	protein notum homolog	1431	10	0	0.857	1	C:plant-type cell wall	-	IPR004963 (PFAM); IPR004963 (PANTHER); PTHR21562:SF5 (PANTHER); NON_CYTOPLASMIC_DOMAIN (PHOBIUS); SIGNAL_PEPTIDE_C_REGION (PHOBIUS); SIGNAL_PEPTIDE_N_REGION (PHOBIUS); SIGNAL_PEPTIDE (PHOBIUS); SIGNAL_PEPTIDE_H_REGION (PHOBIUS); SignalP-noTM (SIGNALP_GRAM_NEGATIVE); SignalP-noTM (SIGNALP_EUK)
c_unigene1224	3	12	c_unigene1224	2.58625	1.87801	0.55029	1	6967	0	c_unigene1224	c34041_g1_i1	c2081_g1_i1	c34041_g1_i1	pentatricopeptide repeat-containing protein mitochondrial-like	288	10	9.59514e-32	0.715	0	-		IPR002885 (PFAM); IPR002885 (TIGRFAM); PTHR24015:SF416 (PANTHER); PTHR24015 (PANTHER); IPR002885 (PROSITE_PROFILES); IPR002885 (PROSITE_PROFILES)
c_unigene1225	9	4	c_unigene1225	2.58625	-1.29192	0.70697	1	11761	0	c_unigene1225	c1948_g1_i1	c2083_g1_i1	c1948_g1_i1	citrate glyoxysomal-like	622	10	6.80645e-74	0.943	5	P:cellular carbohydrate metabolic process; C:plasmodesma; P:fatty acid beta-oxidation; F:citrate (Si)-synthase activity; P:tricarboxylic acid cycle	EC:2.3.3.1	no IPS match
c_unigene1226	3	0	c_unigene1226	-7.64257	-8.35081	0.755927	1	13722	0	c_unigene1226	c9599_g1_i4	c2085_g1_i1	c9599_g1_i4		420	0			0	-		TRANSMEMBRANE (PHOBIUS); NON_CYTOPLASMIC_DOMAIN (PHOBIUS); CYTOPLASMIC_DOMAIN (PHOBIUS)
c_unigene1227	3	1	c_unigene1227	0.79377	-1.70695	0.884643	1	19801.5	0	c_unigene1227	c29484_g1_i1	c2086_g1_i1	c29484_g1_i1		244	0			0	-		no IPS match
c_unigene1228	4	6	c_unigene1228	2.29377	0.462972	0.958896	1	24337	0	c_unigene1228	c26067_g1_i1	c2086_g2_i1	c26067_g1_i1	pentatricopeptide repeat-containing protein at1g79540-like	785	10	5.68796e-96	0.712	0	-		IPR002885 (TIGRFAM); IPR002885 (PFAM); IPR002885 (PFAM); PTHR24015 (PANTHER); IPR002885 (PROSITE_PROFILES); IPR002885 (PROSITE_PROFILES); IPR002885 (PROSITE_PROFILES); IPR002885 (PROSITE_PROFILES); IPR002885 (PROSITE_PROFILES); IPR002885 (PROSITE_PROFILES); IPR002885 (PROSITE_PROFILES)
c_unigene1229	1	1	c_unigene1229	0.00128902	-0.121991	1	1	30329.5	0	c_unigene1229	c3092_g1_i1	c2087_g1_i1	c3092_g1_i1		392	0			0	-		no IPS match
c_unigene1230	18.82	2	c_unigene1230	2.61839	-3.35619	0.197492	1	1756	0	c_unigene1230	c19439_g1_i2	c2089_g1_i1	c19439_g1_i2		1066	0			0	-		no IPS match
c_unigene1231	18	2	c_unigene1231	2.58625	-3.29192	0.218322	1	1955	0	c_unigene1231	c10302_g1_i1	c2090_g1_i1	c10302_g1_i1	transcription factor e2fb-like	1000	10	2.49573e-94	0.736	3	P:regulation of transcription, DNA-templated; P:positive regulation of cellular process; C:intracellular part	-	Coil (COILS); IPR015633 (PANTHER); PTHR12081:SF39 (PANTHER); SSF144074 (SUPERFAMILY)
c_unigene1232	6	15	c_unigene1232	3.24722	1.19994	0.637923	1	9332.5	0	c_unigene1232	c7467_g1_i2	c2091_g1_i1	c7467_g1_i2	hypothetical protein M569_05368, partial	855	10	7.38008e-46	0.515	0	-		no IPS match
c_unigene1233	8	26	c_unigene1233	3.85151	1.57845	0.415701	1	4459.5	0	c_unigene1233	c3076_g1_i1	c2092_g1_i1	c3076_g1_i1	leucine-rich repeat-containing	636	10	2.98243e-73	0.766	4	P:metabolic process; F:hydrolase activity; P:pollen development; F:protein binding	-	PR00019 (PRINTS); IPR003591 (SMART); SM00364 (SMART); IPR001611 (PFAM); IPR001611 (PFAM); IPR001611 (PFAM); G3DSA:3.80.10.10 (GENE3D); IPR025875 (PFAM); PTHR23155 (PANTHER); IPR001611 (PROSITE_PROFILES); IPR001611 (PROSITE_PROFILES); IPR001611 (PROSITE_PROFILES); IPR001611 (PROSITE_PROFILES); IPR001611 (PROSITE_PROFILES); IPR001611 (PROSITE_PROFILES); IPR001611 (PROSITE_PROFILES); SSF52058 (SUPER…
c_unigene1234	23	16	c_unigene1234	4.26307	-0.645552	0.728857	1	12451.5	0	c_unigene1234	c9909_g1_i1	c2094_g1_i1	c9909_g1_i1	cystathionine gamma synthase	717	10	1.92882e-81	0.685	4	P:metabolic process; F:catalytic activity; C:chloroplast; F:pyridoxal phosphate binding	-	IPR000277 (PFAM); IPR015421 (G3DSA:3.40.640.GENE3D); PTHR11808:SF14 (PANTHER); IPR000277 (PANTHER); IPR015424 (SUPERFAMILY)
c_unigene1235	4	3	c_unigene1235	1.79377	-0.537028	0.975485	1	25331.5	0	c_unigene1235	c2015_g1_i1	c2096_g1_i1	c2015_g1_i1		236	0			0	-		no IPS match
c_unigene1236	35	8	c_unigene1236	4.06593	-2.25127	0.19322	1	1721	0	c_unigene1236	c12559_g1_i1	c2097_g1_i1	c12559_g1_i1	quinohaemoprotein ethanol dehydrogenase type-1	1206	10	0	0.736	0	-		IPR018391 (SMART); IPR002372 (PFAM); PF13360 (PFAM); IPR027295 (G3DSA:2.140.10.GENE3D); PTHR32303:SF3 (PANTHER); PTHR32303 (PANTHER); SIGNAL_PEPTIDE_N_REGION (PHOBIUS); SIGNAL_PEPTIDE_H_REGION (PHOBIUS); NON_CYTOPLASMIC_DOMAIN (PHOBIUS); SIGNAL_PEPTIDE (PHOBIUS); SIGNAL_PEPTIDE_C_REGION (PHOBIUS); SignalP-TM (SIGNALP_GRAM_POSITIVE); SignalP-noTM (SIGNALP_EUK); SignalP-noTM (SIGNALP_GRAM_NEGATIVE)…
c_unigene1237	2	2	c_unigene1237	1.00129	-0.121991	1	1	30329.5	0	c_unigene1237	c30615_g1_i1	c2098_g1_i1	c30615_g1_i1	cytochrome family subfamily polypeptide 5	364	10	1.21051e-21	0.822	12	P:floral organ development; P:leaf formation; P:oxidation-reduction process; P:regulation of meristem growth; F:oxidoreductase activity, acting on paired donors, with incorporation or reduction of molecular oxygen; F:monooxygenase activity; P:positive regulation of organ growth; P:regulation of growth rate; F:heme binding; P:positive regulation of cell proliferation; F:iron ion binding; C:endopla…	-	IPR001128 (G3DSA:1.10.630.GENE3D); IPR001128 (PFAM); PTHR24298:SF52 (PANTHER); PTHR24298 (PANTHER); IPR001128 (SUPERFAMILY)
c_unigene1238	3	8	c_unigene1238	2.29377	1.29305	0.753023	1	13341.5	0	c_unigene1238	c41367_g1_i1	c2099_g1_i1	c41367_g1_i1	low quality protein: calcium uniporter mitochondrial-like	386	10	5.62703e-61	0.879	0	-		IPR006769 (PFAM); PTHR13462 (PANTHER); PTHR13462:SF4 (PANTHER); NON_CYTOPLASMIC_DOMAIN (PHOBIUS); CYTOPLASMIC_DOMAIN (PHOBIUS); TRANSMEMBRANE (PHOBIUS); TRANSMEMBRANE (PHOBIUS); CYTOPLASMIC_DOMAIN (PHOBIUS); TMhelix (TMHMM); TMhelix (TMHMM)
c_unigene1239	29.19	0	c_unigene1239	-7.64257	-11.6332	0.019201	1	388	0	c_unigene1239	c7784_g1_i2	c2100_g1_i1	c7784_g1_i2	esterase lipase thioesterase family protein	1939	10	4.82935e-58	0.78	1	F:catalytic activity	-	no IPS match
c_unigene1240	5	9	c_unigene1240	2.74722	0.726006	0.850138	1	17877	0	c_unigene1240	c25459_g1_i1	c2103_g1_i1	c25459_g1_i1	carotenoid cleavage dioxygenase 1	635	10	4.97694e-89	0.894	8	P:xanthophyll catabolic process; C:Golgi apparatus; C:plasmodesma; C:plasma membrane; F:9-cis-epoxycarotenoid dioxygenase activity; P:carotene catabolic process; C:vacuolar membrane; P:oxidation-reduction process	EC:1.13.11.51	IPR004294 (PFAM); IPR004294 (PANTHER); PTHR10543:SF24 (PANTHER)
c_unigene1241	11	14	c_unigene1241	3.63468	0.225933	0.956301	1	24182.5	0	c_unigene1241	c7895_g1_i1	c2107_g1_i1	c7895_g1_i1	PREDICTED: uncharacterized protein LOC102584941	448	10	4.47706e-22	0.726	0	-		no IPS match
c_unigene1242	0	1	c_unigene1242	-7.64257	6.52187	1	1	30329.5	0	c_unigene1242	c16827_g2_i3	c2110_g1_i1	c16827_g2_i3	eg2771	736	10	7.70825e-11	0.78	0	-		NON_CYTOPLASMIC_DOMAIN (PHOBIUS); TRANSMEMBRANE (PHOBIUS); CYTOPLASMIC_DOMAIN (PHOBIUS); TMhelix (TMHMM)
c_unigene1243	5	7	c_unigene1243	2.56593	0.363436	0.967513	1	24780	0	c_unigene1243	c30397_g1_i1	c2111_g1_i1	c30397_g1_i1	heat shock transcription factor a2 isoform 1	554	10	4.56217e-21	0.536	2	P:response to abiotic stimulus; P:response to stress	-	no IPS match
c_unigene1244	3	6.4	c_unigene1244	2.13281	0.971119	0.878604	1	19396.5	0	c_unigene1244	c7256_g1_i2	c2112_g1_i1	c7256_g1_i2	armadillo beta-catenin repeat family protein	550	10	1.71776e-29	0.907	1	C:nucleus	-	no IPS match
c_unigene1245	2	5.6	c_unigene1245	1.744	1.36344	0.788455	1	14857	0	c_unigene1245	c825_g1_i1	c2112_g1_i2	c825_g1_i1	armadillo beta-catenin repeat family protein	422	10	1.98003e-28	0.883	0	-		TRANSMEMBRANE (PHOBIUS); NON_CYTOPLASMIC_DOMAIN (PHOBIUS); CYTOPLASMIC_DOMAIN (PHOBIUS); TMhelix (TMHMM)
c_unigene1246	2	4	c_unigene1246	1.50129	0.878009	0.936109	1	23214.5	0	c_unigene1246	c2849_g1_i1	c2113_g1_i1	c2849_g1_i1		211	0			0	-		no IPS match
c_unigene1247	23	2	c_unigene1247	2.76307	-3.64555	0.132878	1	1203.5	0	c_unigene1247	c10912_g1_i1	c2114_g1_i1	c10912_g1_i1	patatin group a-3-like	1358	10	0	0.812	2	F:hydrolase activity; P:lipid metabolic process	-	IPR002641 (PFAM); G3DSA:3.40.1090.10 (GENE3D); PTHR32176 (PANTHER); SIGNAL_PEPTIDE (PHOBIUS); NON_CYTOPLASMIC_DOMAIN (PHOBIUS); SIGNAL_PEPTIDE_H_REGION (PHOBIUS); SIGNAL_PEPTIDE_N_REGION (PHOBIUS); SIGNAL_PEPTIDE_C_REGION (PHOBIUS); SignalP-noTM (SIGNALP_EUK); SignalP-TM (SIGNALP_GRAM_POSITIVE); SignalP-noTM (SIGNALP_GRAM_NEGATIVE); IPR016035 (SUPERFAMILY)
c_unigene1248	43.22	40	c_unigene1248	5.37907	-0.23369	0.880555	1	19491.5	0	c_unigene1248	c11623_g1_i1	c2116_g1_i1	c11623_g1_i1	patatin-3-kuras 1-like	1430	10	0	0.804	8	P:cellular response to hypoxia; F:lipase activity; P:plant-type hypersensitive response; P:response to cadmium ion; C:cytoplasm; P:defense response to virus; C:membrane; P:oxylipin biosynthetic process	EC:3.1.1	Coil (COILS); IPR002641 (PFAM); G3DSA:3.40.1090.10 (GENE3D); PTHR32176 (PANTHER); IPR016035 (SUPERFAMILY)
c_unigene1249	2	6	c_unigene1249	1.79377	1.46297	0.788455	1	14857	0	c_unigene1249	c7509_g1_i1	c2117_g1_i1	c7509_g1_i1		322	0			0	-		no IPS match
c_unigene1250	2	3	c_unigene1250	1.29377	0.462972	1	1	30329.5	0	c_unigene1250	c5706_g1_i1	c2118_g1_i1	c5706_g1_i1		225	0			0	-		no IPS match
c_unigene1251	11	2	c_unigene1251	2.231	-2.58142	0.44384	1	4907	0	c_unigene1251	c7145_g1_i1	c2119_g1_i1	c7145_g1_i1	tat-binding-7-like protein	1151	10	5.69941e-115	0.651	1	F:binding	-	no IPS match
[truncated: 31,709 more rows]

## Sheet: S6 Table (B)
S6 Table. (B) Uniquely expressed genes in red perilla.
[truncated: 22,360 more rows]

## Sheet: S6 Table (C)
S6 Table. (C) Uniquely expressed genes in green perilla.
[truncated: 22,188 more rows]
